# Supplementary material for: Machine-Learning-Guided Discovery of Electrochemical Reactions
Source: J Am Chem Soc. 2022 Dec 2;144(49):22599–610. doi: 10.1021/jacs.2c08997 (PMC9756344; doi:10.1021/jacs.2c08997)
Supplement: Supplementary file 3 — ja2c08997_si_003.zip [file ja2c08997_si_003.zip › Oxidation Site Selectivity/Ologs_notimes/48.log]

 Entering Gaussian System, Link 0=g16
 Input=48.com
 Output=48.log
 Initial command:
  
 Copyright (c) 1988-2019, Gaussian, Inc.  All Rights Reserved.
  
 This is part of the Gaussian(R) 16 program.  It is based on
 the Gaussian(R) 09 system (copyright 2009, Gaussian, Inc.),
 the Gaussian(R) 03 system (copyright 2003, Gaussian, Inc.),
 the Gaussian(R) 98 system (copyright 1998, Gaussian, Inc.),
 the Gaussian(R) 94 system (copyright 1995, Gaussian, Inc.),
 the Gaussian 92(TM) system (copyright 1992, Gaussian, Inc.),
 the Gaussian 90(TM) system (copyright 1990, Gaussian, Inc.),
 the Gaussian 88(TM) system (copyright 1988, Gaussian, Inc.),
 the Gaussian 86(TM) system (copyright 1986, Carnegie Mellon
 University), and the Gaussian 82(TM) system (copyright 1983,
 Carnegie Mellon University). Gaussian is a federally registered
 trademark of Gaussian, Inc.
  
 This software contains proprietary and confidential information,
 including trade secrets, belonging to Gaussian, Inc.
  
 This software is provided under written license and may be
 used, copied, transmitted, or stored only in accord with that
 written license.
  
 The following legend is applicable only to US Government
 contracts under FAR:
  
                    RESTRICTED RIGHTS LEGEND
  
 Use, reproduction and disclosure by the US Government is
 subject to restrictions as set forth in subparagraphs (a)
 and (c) of the Commercial Computer Software - Restricted
 Rights clause in FAR 52.227-19.
  
 Gaussian, Inc.
 340 Quinnipiac St., Bldg. 40, Wallingford CT 06492
  
  
 ---------------------------------------------------------------
 Warning -- This program may not be used in any manner that
 competes with the business of Gaussian, Inc. or will provide
 assistance to any competitor of Gaussian, Inc.  The licensee
 of this program is prohibited from giving any competitor of
 Gaussian, Inc. access to this program.  By using this program,
 the user acknowledges that Gaussian, Inc. is engaged in the
 business of creating and licensing software in the field of
 computational chemistry and represents and warrants to the
 licensee that it is not a competitor of Gaussian, Inc. and that
 it will not use this program in any manner prohibited above.
 ---------------------------------------------------------------
  

 Cite this work as:
 Gaussian 16, Revision C.01,
 M. J. Frisch, G. W. Trucks, H. B. Schlegel, G. E. Scuseria, 
 M. A. Robb, J. R. Cheeseman, G. Scalmani, V. Barone, 
 G. A. Petersson, H. Nakatsuji, X. Li, M. Caricato, A. V. Marenich, 
 J. Bloino, B. G. Janesko, R. Gomperts, B. Mennucci, H. P. Hratchian, 
 J. V. Ortiz, A. F. Izmaylov, J. L. Sonnenberg, D. Williams-Young, 
 F. Ding, F. Lipparini, F. Egidi, J. Goings, B. Peng, A. Petrone, 
 T. Henderson, D. Ranasinghe, V. G. Zakrzewski, J. Gao, N. Rega, 
 G. Zheng, W. Liang, M. Hada, M. Ehara, K. Toyota, R. Fukuda, 
 J. Hasegawa, M. Ishida, T. Nakajima, Y. Honda, O. Kitao, H. Nakai, 
 T. Vreven, K. Throssell, J. A. Montgomery, Jr., J. E. Peralta, 
 F. Ogliaro, M. J. Bearpark, J. J. Heyd, E. N. Brothers, K. N. Kudin, 
 V. N. Staroverov, T. A. Keith, R. Kobayashi, J. Normand, 
 K. Raghavachari, A. P. Rendell, J. C. Burant, S. S. Iyengar, 
 J. Tomasi, M. Cossi, J. M. Millam, M. Klene, C. Adamo, R. Cammi, 
 J. W. Ochterski, R. L. Martin, K. Morokuma, O. Farkas, 
 J. B. Foresman, and D. J. Fox, Gaussian, Inc., Wallingford CT, 2019.
 
 ******************************************
 Gaussian 16:  ES64L-G16RevC.01  3-Jul-2019
                 8-Jan-2021 
 ******************************************
 %nprocshared=16
 Will use up to   16 processors via shared memory.
 %mem=7GB
 -----------------------------------------
 # b3lyp/def2svp geom=NewRedundant pop=NBO
 -----------------------------------------
 1/29=4000,38=1,172=1/1;
 2/12=2,17=6,18=5,40=1/2;
 3/5=43,7=101,11=2,25=1,30=1,74=-5/1,2,3;
 4//1;
 5/5=2,38=5/2;
 6/7=2,8=2,9=2,10=2,28=1,40=1/1,7;
 99/5=1,9=1/99;
 --
 48
 --
 Symbolic Z-matrix:
 Charge =  1 Multiplicity = 2
 C                    -5.74734   1.30399  -0.49154 
 C                    -4.8068    0.19121  -0.03198 
 C                    -3.34531   0.43333  -0.4128 
 C                    -2.40194  -0.68212   0.03545 
 C                    -0.94407  -0.4352   -0.35083 
 C                    -0.00215  -1.56155   0.06151 
 O                    -0.4703   -2.74184  -0.57837 
 C                     1.46276  -1.30123  -0.30534 
 C                     2.11705  -0.1177    0.40711 
 C                     3.61273   0.01311   0.11671 
 C                     4.27177   1.20553   0.81173 
 C                     5.76634   1.32767   0.51952 
 H                    -5.72145   1.42021  -1.588 
 H                    -5.46168   2.27456  -0.0523 
 H                    -6.79084   1.1014   -0.20233 
 H                    -5.13476  -0.77344  -0.45941 
 H                    -4.88004   0.07264   1.06437 
 H                    -3.2707    0.55509  -1.50947 
 H                    -3.01136   1.39642   0.01739 
 H                    -2.72396  -1.64265  -0.39763 
 H                    -2.47207  -0.80295   1.13256 
 H                    -0.86503  -0.30817  -1.44568 
 H                    -0.59595   0.50739   0.1032 
 H                    -0.06812  -1.67772   1.16583 
 H                     0.10004  -3.47416  -0.313 
 H                     1.52813  -1.17444  -1.40034 
 H                     2.03721  -2.21745  -0.06942 
 H                     1.61331   0.82019   0.11624 
 H                     1.9651   -0.21588   1.49812 
 H                     4.1277   -0.91714   0.4207 
 H                     3.76619   0.09609  -0.97513 
 H                     4.11224   1.12217   1.90209 
 H                     3.75649   2.13341   0.50407 
 H                     5.95285   1.44693  -0.56086 
 H                     6.21192   2.19453   1.03259 
 H                     6.31203   0.42778   0.84926 
 
                          Input orientation:                          
 ---------------------------------------------------------------------
 Center     Atomic      Atomic             Coordinates (Angstroms)
 Number     Number       Type             X           Y           Z
 ---------------------------------------------------------------------
      1          6           0       -5.747342    1.303988   -0.491544
      2          6           0       -4.806800    0.191208   -0.031978
      3          6           0       -3.345309    0.433328   -0.412798
      4          6           0       -2.401940   -0.682123    0.035451
      5          6           0       -0.944069   -0.435200   -0.350832
      6          6           0       -0.002151   -1.561549    0.061506
      7          8           0       -0.470297   -2.741841   -0.578367
      8          6           0        1.462761   -1.301227   -0.305341
      9          6           0        2.117050   -0.117695    0.407107
     10          6           0        3.612732    0.013106    0.116707
     11          6           0        4.271775    1.205531    0.811730
     12          6           0        5.766340    1.327667    0.519519
     13          1           0       -5.721448    1.420207   -1.588005
     14          1           0       -5.461677    2.274565   -0.052295
     15          1           0       -6.790844    1.101402   -0.202332
     16          1           0       -5.134762   -0.773443   -0.459405
     17          1           0       -4.880039    0.072636    1.064367
     18          1           0       -3.270702    0.555088   -1.509466
     19          1           0       -3.011364    1.396419    0.017388
     20          1           0       -2.723956   -1.642653   -0.397628
     21          1           0       -2.472067   -0.802952    1.132557
     22          1           0       -0.865026   -0.308165   -1.445679
     23          1           0       -0.595954    0.507394    0.103203
     24          1           0       -0.068122   -1.677720    1.165831
     25          1           0        0.100035   -3.474160   -0.313001
     26          1           0        1.528129   -1.174440   -1.400344
     27          1           0        2.037214   -2.217454   -0.069425
     28          1           0        1.613308    0.820191    0.116245
     29          1           0        1.965104   -0.215876    1.498115
     30          1           0        4.127702   -0.917144    0.420696
     31          1           0        3.766189    0.096088   -0.975132
     32          1           0        4.112238    1.122174    1.902094
     33          1           0        3.756492    2.133413    0.504074
     34          1           0        5.952848    1.446927   -0.560861
     35          1           0        6.211925    2.194534    1.032592
     36          1           0        6.312027    0.427777    0.849262
 ---------------------------------------------------------------------
                    Distance matrix (angstroms):
                    1          2          3          4          5
     1  C    0.000000
     2  C    1.527777   0.000000
     3  C    2.556171   1.529575   0.000000
     4  C    3.926077   2.559414   1.528105   0.000000
     5  C    5.110383   3.926161   2.554239   1.528258   0.000000
     6  C    6.443943   5.115227   3.921889   2.555985   1.525088
     7  O    6.650074   5.263703   4.286585   2.889715   2.365761
     8  C    7.668599   6.450541   5.112511   3.928784   2.558300
     9  C    8.042228   6.944632   5.550968   4.569243   3.169500
    10  C    9.468228   8.422727   6.990801   6.055264   4.602608
    11  C   10.104005   9.173942   7.753434   6.978848   5.590042
    12  C   11.558014  10.648332   9.202783   8.425816   6.992482
    13  H    1.102906   2.183630   2.828617   4.251415   5.272237
    14  H    1.102979   2.183954   2.828272   4.255783   5.276432
    15  H    1.101626   2.189499   3.516010   4.743414   6.047146
    16  H    2.166104   1.104900   2.158844   2.778766   4.205723
    17  H    2.165481   1.105168   2.160442   2.787347   4.213377
    18  H    2.780425   2.162169   1.105926   2.161528   2.781425
    19  H    2.784445   2.162998   1.106402   2.166117   2.786418
    20  H    4.222841   2.799104   2.167027   1.101757   2.151309
    21  H    4.219518   2.792037   2.163114   1.105965   2.161125
    22  H    5.229381   4.217286   2.787196   2.166955   1.105023
    23  H    5.246436   4.224863   2.798339   2.163591   1.102640
    24  H    6.625030   5.232848   4.205776   2.777711   2.147418
    25  H    7.553437   6.131144   5.210453   3.765205   3.213543
    26  H    7.739574   6.623348   5.225952   4.212995   2.785626
    27  H    8.554417   7.255589   6.009668   4.698332   3.484776
    28  H    7.401529   6.452547   5.001743   4.287854   2.886926
    29  H    8.108672   6.954537   5.680981   4.629022   3.453983
    30  H   10.162780   9.014359   7.639659   6.545217   5.152706
    31  H    9.602092   8.625238   7.141664   6.298628   4.781062
    32  H   10.147605   9.173689   7.838893   7.012443   5.750420
    33  H    9.591770   8.797128   7.359791   6.787719   5.424381
    34  H   11.701269  10.845578   9.354413   8.642391   7.152201
    35  H   12.088843  11.249841   9.825056   9.136088   7.748394
    36  H   12.165275  11.156203   9.739455   8.821983   7.405126
                    6          7          8          9         10
     6  C    0.000000
     7  O    1.421861   0.000000
     8  C    1.532419   2.426237   0.000000
     9  C    2.587502   3.814665   1.528537   0.000000
    10  C    3.943344   4.974333   2.554990   1.529217   0.000000
    11  C    5.146455   6.324663   3.927116   2.560759   1.529468
    12  C    6.467830   7.527409   5.110017   3.926706   2.555065
    13  H    6.657486   6.776179   7.788728   8.233327   9.592335
    14  H    6.673466   7.096122   7.797317   7.960594   9.353483
    15  H    7.297073   7.406837   8.596815   9.011559  10.465207
    16  H    5.218828   5.064186   6.620393   7.332778   8.801660
    17  H    5.241191   5.483218   6.632851   7.030468   8.545687
    18  H    4.198992   4.424811   5.225083   5.757931   7.093648
    19  H    4.219821   4.892560   5.234429   5.361442   6.767722
    20  H    2.761450   2.513933   4.201628   5.138913   6.569603
    21  H    2.796981   3.270112   4.218850   4.696366   6.222755
    22  H    2.141759   2.613583   2.775813   3.515946   4.753376
    23  H    2.152873   3.322327   2.770618   2.800622   4.237633
    24  H    1.112377   2.082385   2.156316   2.790039   4.184285
    25  H    1.951609   0.965396   2.564901   3.981553   4.968371
    26  H    2.151422   2.669475   1.104255   2.174952   2.838535
    27  H    2.146244   2.611822   1.106853   2.154633   2.737206
    28  H    2.878434   4.184730   2.168136   1.103625   2.156173
    29  H    2.782943   4.077188   2.163975   1.105905   2.162267
    30  H    4.195230   5.046706   2.788649   2.163798   1.105879
    31  H    4.245322   5.114595   2.776129   2.162394   1.105688
    32  H    5.245791   6.487136   4.214899   2.784428   2.160358
    33  H    5.289234   6.542593   4.208694   2.786514   2.160190
    34  H    6.700767   7.668304   5.270534   4.254215   2.826851
    35  H    7.325701   8.462569   6.046898   4.744010   3.514723
    36  H    6.666844   7.621320   5.276168   4.253337   2.827505
                   11         12         13         14         15
    11  C    0.000000
    12  C    1.527753   0.000000
    13  H   10.279558  11.679876   0.000000
    14  H    9.830028  11.282373   1.776461   0.000000
    15  H   11.109487  12.579949   1.779138   1.779187   0.000000
    16  H    9.696136  11.144819   2.535752   3.092404   2.514704
    17  H    9.225127  10.733934   3.091763   2.536480   2.512780
    18  H    7.918332   9.294180   2.600145   3.143297   3.794530
    19  H    7.328815   8.792323   3.149986   2.603849   3.797338
    20  H    7.649506   9.041520   4.447816   4.791552   4.909945
    21  H    7.043886   8.531512   4.785642   4.451152   4.905133
    22  H    5.811531   7.107248   5.156778   5.453550   6.216760
    23  H    4.968318   6.428448   5.473948   5.179028   6.230799
    24  H    5.222378   6.594772   7.010054   6.796677   7.402052
    25  H    6.369296   7.473797   7.711688   8.003027   8.272378
    26  H    4.252661   5.282883   7.702193   7.910136   8.707468
    27  H    4.181689   5.178911   8.702614   8.741389   9.432236
    28  H    2.774821   4.203313   7.554014   7.224888   8.414888
    29  H    2.795041   4.217768   8.442985   7.985183   9.016283
    30  H    2.163195   2.781021  10.320070  10.117653  11.121031
    31  H    2.163182   2.784129   9.599176   9.526327  10.632913
    32  H    1.105122   2.165593  10.438918   9.839079  11.104334
    33  H    1.105050   2.165400   9.732256   9.236022  10.621221
    34  H    2.183640   1.102828  11.719426  11.455785  12.753416
    35  H    2.188856   1.101475  12.242243  11.724178  13.106943
    36  H    2.183790   1.102863  12.317862  11.951717  13.162251
                   16         17         18         19         20
    16  H    0.000000
    17  H    1.761425   0.000000
    18  H    2.518400   3.073653   0.000000
    19  H    3.073183   2.518038   1.762492   0.000000
    20  H    2.563461   3.119029   2.522931   3.080715   0.000000
    21  H    3.102444   2.563130   3.076097   2.524218   1.763522
    22  H    4.406797   4.750333   2.556668   3.106918   2.516920
    23  H    4.749511   4.412056   3.123660   2.575255   3.066256
    24  H    5.397217   5.121385   4.732775   4.408166   3.082058
    25  H    5.892233   6.267220   5.387786   5.788999   3.366973
    26  H    6.740941   6.978153   5.102152   5.406134   4.393733
    27  H    7.326288   7.374170   6.159114   6.209328   4.806958
    28  H    6.957549   6.604644   5.154296   4.661481   5.014132
    29  H    7.385856   6.864937   6.087167   5.436661   5.255170
    30  H    9.305292   9.084788   7.786487   7.515417   6.938388
    31  H    8.958180   8.883545   7.072060   6.972173   6.743791
    32  H    9.730213   9.091994   8.152799   7.373807   7.724411
    33  H    9.403855   8.896651   7.478429   6.825239   7.554332
    34  H   11.308202  11.039995   9.314994   8.982985   9.211898
    35  H   11.822954  11.293145   9.953394   9.313253   9.829521
    36  H   11.583804  11.199765   9.869575   9.410415   9.353630
                   21         22         23         24         25
    21  H    0.000000
    22  H    3.078099   0.000000
    23  H    2.509258   1.771036   0.000000
    24  H    2.558373   3.054623   2.486465   0.000000
    25  H    3.980037   3.498260   4.063299   2.332899   0.000000
    26  H    4.749227   2.545522   3.098540   3.063750   2.917272
    27  H    4.876390   3.736637   3.793174   2.499922   2.321917
    28  H    4.511958   3.139257   2.231333   3.188792   4.573368
    29  H    4.490743   4.084615   3.004649   2.526145   4.168337
    30  H    6.639031   5.364843   4.943989   4.328815   4.826877
    31  H    6.645785   4.672579   4.512236   4.736250   5.160017
    32  H    6.902997   6.166572   5.077503   5.084968   6.490817
    33  H    6.914635   5.578644   4.663520   5.439699   6.744046
    34  H    8.883063   7.095538   6.649098   6.999783   7.650748
    35  H    9.187308   7.904971   7.075127   7.379098   8.443927
    36  H    8.874416   7.570896   6.948607   6.726042   7.427302
                   26         27         28         29         30
    26  H    0.000000
    27  H    1.765897   0.000000
    28  H    2.507160   3.072695   0.000000
    29  H    3.083968   2.543363   1.762601   0.000000
    30  H    3.184363   2.510212   3.071351   2.515837   0.000000
    31  H    2.608440   3.026902   2.519986   3.075416   1.762290
    32  H    4.781020   4.398378   3.086277   2.561984   2.520634
    33  H    4.419763   4.713264   2.543266   3.117106   3.074190
    34  H    5.210992   5.385294   4.436539   4.786063   3.143794
    35  H    6.261558   6.173191   4.886286   4.905331   3.794857
    36  H    5.523903   5.110309   4.771716   4.441964   2.600722
                   31         32         33         34         35
    31  H    0.000000
    32  H    3.074253   0.000000
    33  H    2.517705   1.761709   0.000000
    34  H    2.603433   3.091837   2.535613   0.000000
    35  H    3.796848   2.512902   2.512413   1.779081   0.000000
    36  H    3.149559   2.535689   3.091782   1.776548   1.779062
                   36
    36  H    0.000000
 Stoichiometry    C11H24O(1+,2)
 Framework group  C1[X(C11H24O)]
 Deg. of freedom   102
 Full point group                 C1      NOp   1
 Largest Abelian subgroup         C1      NOp   1
 Largest concise Abelian subgroup C1      NOp   1
                         Standard orientation:                         
 ---------------------------------------------------------------------
 Center     Atomic      Atomic             Coordinates (Angstroms)
 Number     Number       Type             X           Y           Z
 ---------------------------------------------------------------------
      1          6           0        5.685012   -1.639248   -0.219544
      2          6           0        4.743451   -0.559729    0.311685
      3          6           0        3.312365   -0.688188   -0.212807
      4          6           0        2.369019    0.395601    0.307386
      5          6           0        0.941850    0.262966   -0.222869
      6          6           0        0.003291    1.362275    0.263462
      7          8           0        0.559040    2.596963   -0.170564
      8          6           0       -1.432926    1.214072   -0.249983
      9          6           0       -2.180260   -0.025798    0.240568
     10          6           0       -3.649604   -0.054672   -0.182161
     11          6           0       -4.400481   -1.300827    0.289596
     12          6           0       -5.868299   -1.320926   -0.133651
     13          1           0        5.747628   -1.607021   -1.320200
     14          1           0        5.334203   -2.647072    0.059361
     15          1           0        6.706255   -1.520416    0.176085
     16          1           0        5.135218    0.438899    0.046988
     17          1           0        4.728073   -0.591570    1.416288
     18          1           0        3.326312   -0.659404   -1.318270
     19          1           0        2.914456   -1.685393    0.054355
     20          1           0        2.755211    1.391149    0.036077
     21          1           0        2.350545    0.366023    1.412802
     22          1           0        0.951066    0.286467   -1.327604
     23          1           0        0.528449   -0.716536    0.069518
     24          1           0       -0.020068    1.327294    1.375043
     25          1           0       -0.009048    3.310324    0.146268
     26          1           0       -1.410070    1.237274   -1.353758
     27          1           0       -1.997068    2.113636    0.062509
     28          1           0       -1.682597   -0.936554   -0.134721
     29          1           0       -2.117416   -0.080376    1.343336
     30          1           0       -4.159782    0.847237    0.204164
     31          1           0       -3.713422    0.015130   -1.283797
     32          1           0       -4.330473   -1.370313    1.390307
     33          1           0       -3.889612   -2.199916   -0.100002
     34          1           0       -5.967097   -1.287206   -1.231527
     35          1           0       -6.381433   -2.229282    0.219662
     36          1           0       -6.412152   -0.451242    0.271541
 ---------------------------------------------------------------------
 Rotational constants (GHZ):           1.6065241           0.2322469           0.2076918
 Standard basis: def2SVP (5D, 7F)
 There are   300 symmetry adapted cartesian basis functions of A   symmetry.
 There are   288 symmetry adapted basis functions of A   symmetry.
   288 basis functions,   468 primitive gaussians,   300 cartesian basis functions
    49 alpha electrons       48 beta electrons
       nuclear repulsion energy       708.6201568601 Hartrees.
 NAtoms=   36 NActive=   36 NUniq=   36 SFac= 1.00D+00 NAtFMM=   60 NAOKFM=F Big=F
 Integral buffers will be    131072 words long.
 Raffenetti 2 integral format.
 Two-electron integral symmetry is turned on.
 One-electron integrals computed using PRISM.
   1 Symmetry operations used in ECPInt.
 ECPInt:  NShTT=   10440 NPrTT=   35208 LenC2=    9198 LenP2D=   22972.
 LDataN:  DoStor=T MaxTD1= 4 Len=   56
 NBasis=   288 RedAO= T EigKep=  8.48D-04  NBF=   288
 NBsUse=   288 1.00D-06 EigRej= -1.00D+00 NBFU=   288
 ExpMin= 1.22D-01 ExpMax= 2.27D+03 ExpMxC= 3.41D+02 IAcc=3 IRadAn=         5 AccDes= 0.00D+00
 Harris functional with IExCor=  402 and IRadAn=       5 diagonalized for initial guess.
 HarFok:  IExCor=  402 AccDes= 0.00D+00 IRadAn=         5 IDoV= 1 UseB2=F ITyADJ=14
 ICtDFT=  3500011 ScaDFX=  1.000000  1.000000  1.000000  1.000000
 FoFCou: FMM=F IPFlag=           0 FMFlag=      100000 FMFlg1=           0
         NFxFlg=           0 DoJE=T BraDBF=F KetDBF=T FulRan=T
         wScrn=  0.000000 ICntrl=       500 IOpCl=  0 I1Cent=   200000004 NGrid=           0
         NMat0=    1 NMatS0=      1 NMatT0=    0 NMatD0=    1 NMtDS0=    0 NMtDT0=    0
 Petite list used in FoFCou.
 Initial guess <Sx>= 0.0000 <Sy>= 0.0000 <Sz>= 0.5000 <S**2>= 0.7500 S= 0.5000
 Requested convergence on RMS density matrix=1.00D-08 within 128 cycles.
 Requested convergence on MAX density matrix=1.00D-06.
 Requested convergence on             energy=1.00D-06.
 No special actions if energy rises.
 Integral accuracy reduced to 1.0D-05 until final iterations.
 Initial convergence to 1.0D-05 achieved.  Increase integral accuracy.
 SCF Done:  E(UB3LYP) =  -508.155993024     A.U. after   26 cycles
            NFock= 26  Conv=0.87D-08     -V/T= 2.0120
 <Sx>= 0.0000 <Sy>= 0.0000 <Sz>= 0.5000 <S**2>= 0.7524 S= 0.5012
 <L.S>= 0.000000000000E+00
 Annihilation of the first spin contaminant:
 S**2 before annihilation     0.7524,   after     0.7500

 **********************************************************************

            Population analysis using the SCF Density.

 **********************************************************************

 Orbital symmetries:
 Alpha Orbitals:
       Occupied  (A) (A) (A) (A) (A) (A) (A) (A) (A) (A) (A) (A)
                 (A) (A) (A) (A) (A) (A) (A) (A) (A) (A) (A) (A)
                 (A) (A) (A) (A) (A) (A) (A) (A) (A) (A) (A) (A)
                 (A) (A) (A) (A) (A) (A) (A) (A) (A) (A) (A) (A)
                 (A)
       Virtual   (A) (A) (A) (A) (A) (A) (A) (A) (A) (A) (A) (A)
                 (A) (A) (A) (A) (A) (A) (A) (A) (A) (A) (A) (A)
                 (A) (A) (A) (A) (A) (A) (A) (A) (A) (A) (A) (A)
                 (A) (A) (A) (A) (A) (A) (A) (A) (A) (A) (A) (A)
                 (A) (A) (A) (A) (A) (A) (A) (A) (A) (A) (A) (A)
                 (A) (A) (A) (A) (A) (A) (A) (A) (A) (A) (A) (A)
                 (A) (A) (A) (A) (A) (A) (A) (A) (A) (A) (A) (A)
                 (A) (A) (A) (A) (A) (A) (A) (A) (A) (A) (A) (A)
                 (A) (A) (A) (A) (A) (A) (A) (A) (A) (A) (A) (A)
                 (A) (A) (A) (A) (A) (A) (A) (A) (A) (A) (A) (A)
                 (A) (A) (A) (A) (A) (A) (A) (A) (A) (A) (A) (A)
                 (A) (A) (A) (A) (A) (A) (A) (A) (A) (A) (A) (A)
                 (A) (A) (A) (A) (A) (A) (A) (A) (A) (A) (A) (A)
                 (A) (A) (A) (A) (A) (A) (A) (A) (A) (A) (A) (A)
                 (A) (A) (A) (A) (A) (A) (A) (A) (A) (A) (A) (A)
                 (A) (A) (A) (A) (A) (A) (A) (A) (A) (A) (A) (A)
                 (A) (A) (A) (A) (A) (A) (A) (A) (A) (A) (A) (A)
                 (A) (A) (A) (A) (A) (A) (A) (A) (A) (A) (A) (A)
                 (A) (A) (A) (A) (A) (A) (A) (A) (A) (A) (A) (A)
                 (A) (A) (A) (A) (A) (A) (A) (A) (A) (A) (A)
 Beta  Orbitals:
       Occupied  (A) (A) (A) (A) (A) (A) (A) (A) (A) (A) (A) (A)
                 (A) (A) (A) (A) (A) (A) (A) (A) (A) (A) (A) (A)
                 (A) (A) (A) (A) (A) (A) (A) (A) (A) (A) (A) (A)
                 (A) (A) (A) (A) (A) (A) (A) (A) (A) (A) (A) (A)
       Virtual   (A) (A) (A) (A) (A) (A) (A) (A) (A) (A) (A) (A)
                 (A) (A) (A) (A) (A) (A) (A) (A) (A) (A) (A) (A)
                 (A) (A) (A) (A) (A) (A) (A) (A) (A) (A) (A) (A)
                 (A) (A) (A) (A) (A) (A) (A) (A) (A) (A) (A) (A)
                 (A) (A) (A) (A) (A) (A) (A) (A) (A) (A) (A) (A)
                 (A) (A) (A) (A) (A) (A) (A) (A) (A) (A) (A) (A)
                 (A) (A) (A) (A) (A) (A) (A) (A) (A) (A) (A) (A)
                 (A) (A) (A) (A) (A) (A) (A) (A) (A) (A) (A) (A)
                 (A) (A) (A) (A) (A) (A) (A) (A) (A) (A) (A) (A)
                 (A) (A) (A) (A) (A) (A) (A) (A) (A) (A) (A) (A)
                 (A) (A) (A) (A) (A) (A) (A) (A) (A) (A) (A) (A)
                 (A) (A) (A) (A) (A) (A) (A) (A) (A) (A) (A) (A)
                 (A) (A) (A) (A) (A) (A) (A) (A) (A) (A) (A) (A)
                 (A) (A) (A) (A) (A) (A) (A) (A) (A) (A) (A) (A)
                 (A) (A) (A) (A) (A) (A) (A) (A) (A) (A) (A) (A)
                 (A) (A) (A) (A) (A) (A) (A) (A) (A) (A) (A) (A)
                 (A) (A) (A) (A) (A) (A) (A) (A) (A) (A) (A) (A)
                 (A) (A) (A) (A) (A) (A) (A) (A) (A) (A) (A) (A)
                 (A) (A) (A) (A) (A) (A) (A) (A) (A) (A) (A) (A)
                 (A) (A) (A) (A) (A) (A) (A) (A) (A) (A) (A) (A)
 The electronic state is 2-A.
 Alpha  occ. eigenvalues --  -19.38762 -10.43637 -10.37506 -10.34501 -10.34424
 Alpha  occ. eigenvalues --  -10.32941 -10.32716 -10.31565 -10.31117 -10.30329
 Alpha  occ. eigenvalues --  -10.29083 -10.28293  -1.24861  -0.98098  -0.94286
 Alpha  occ. eigenvalues --   -0.91572  -0.88588  -0.84883  -0.81243  -0.77663
 Alpha  occ. eigenvalues --   -0.74335  -0.73357  -0.72577  -0.70095  -0.69516
 Alpha  occ. eigenvalues --   -0.64069  -0.63158  -0.61512  -0.60750  -0.57701
 Alpha  occ. eigenvalues --   -0.56823  -0.56186  -0.55244  -0.54913  -0.54206
 Alpha  occ. eigenvalues --   -0.52865  -0.51790  -0.50954  -0.50232  -0.49959
 Alpha  occ. eigenvalues --   -0.48743  -0.47744  -0.46919  -0.46771  -0.45872
 Alpha  occ. eigenvalues --   -0.45693  -0.44987  -0.44663  -0.44102
 Alpha virt. eigenvalues --   -0.11847  -0.07762  -0.07182  -0.06621  -0.05291
 Alpha virt. eigenvalues --   -0.04694  -0.03158  -0.02925  -0.02336  -0.01304
 Alpha virt. eigenvalues --   -0.00573  -0.00287   0.00859   0.01458   0.02051
 Alpha virt. eigenvalues --    0.02943   0.03224   0.04000   0.04186   0.04374
 Alpha virt. eigenvalues --    0.04908   0.05401   0.05955   0.06332   0.06611
 Alpha virt. eigenvalues --    0.06741   0.07379   0.08593   0.09390   0.10556
 Alpha virt. eigenvalues --    0.12143   0.13692   0.14143   0.14723   0.16409
 Alpha virt. eigenvalues --    0.25535   0.26210   0.27879   0.28721   0.29679
 Alpha virt. eigenvalues --    0.30062   0.30159   0.30956   0.31258   0.32437
 Alpha virt. eigenvalues --    0.34303   0.35363   0.36747   0.38105   0.39947
 Alpha virt. eigenvalues --    0.40738   0.41820   0.42636   0.45070   0.46342
 Alpha virt. eigenvalues --    0.47703   0.47894   0.48967   0.49882   0.49936
 Alpha virt. eigenvalues --    0.51045   0.51402   0.51529   0.51766   0.52055
 Alpha virt. eigenvalues --    0.52464   0.52948   0.53510   0.54324   0.54743
 Alpha virt. eigenvalues --    0.55310   0.56083   0.56406   0.56586   0.57032
 Alpha virt. eigenvalues --    0.57368   0.57884   0.58073   0.58483   0.59005
 Alpha virt. eigenvalues --    0.59333   0.59511   0.59766   0.60205   0.61287
 Alpha virt. eigenvalues --    0.61615   0.62450   0.63358   0.65919   0.70208
 Alpha virt. eigenvalues --    0.75564   0.77628   0.81187   0.81407   0.84880
 Alpha virt. eigenvalues --    0.85817   0.88771   0.89346   0.90100   0.90883
 Alpha virt. eigenvalues --    0.91124   0.91258   0.92361   0.94053   0.95805
 Alpha virt. eigenvalues --    1.02172   1.04503   1.08006   1.11274   1.13429
 Alpha virt. eigenvalues --    1.15223   1.19167   1.19682   1.21684   1.22840
 Alpha virt. eigenvalues --    1.23803   1.24176   1.25432   1.25691   1.26255
 Alpha virt. eigenvalues --    1.26821   1.28455   1.30447   1.34950   1.40668
 Alpha virt. eigenvalues --    1.43016   1.43332   1.43964   1.52808   1.53240
 Alpha virt. eigenvalues --    1.54472   1.56319   1.58488   1.59962   1.60840
 Alpha virt. eigenvalues --    1.61514   1.62675   1.63559   1.64038   1.64458
 Alpha virt. eigenvalues --    1.64987   1.65395   1.65611   1.66063   1.66851
 Alpha virt. eigenvalues --    1.67005   1.67591   1.68153   1.68851   1.69240
 Alpha virt. eigenvalues --    1.69339   1.70280   1.70741   1.71195   1.71580
 Alpha virt. eigenvalues --    1.72112   1.72517   1.73653   1.75251   1.76205
 Alpha virt. eigenvalues --    1.76858   1.77231   1.77719   1.78612   1.79210
 Alpha virt. eigenvalues --    1.80789   1.81072   1.81801   1.83721   1.85142
 Alpha virt. eigenvalues --    1.87280   1.88008   1.90817   1.91937   1.93278
 Alpha virt. eigenvalues --    1.94678   1.96556   1.97741   2.01462   2.02945
 Alpha virt. eigenvalues --    2.04212   2.06510   2.10108   2.14008   2.18883
 Alpha virt. eigenvalues --    2.19624   2.21101   2.23029   2.25729   2.26483
 Alpha virt. eigenvalues --    2.26899   2.27604   2.28837   2.29814   2.30111
 Alpha virt. eigenvalues --    2.31369   2.33274   2.34081   2.35121   2.39699
 Alpha virt. eigenvalues --    2.40133   2.41070   2.41644   2.42691   2.43701
 Alpha virt. eigenvalues --    2.44178   2.46697   2.47523   2.50213   2.51003
 Alpha virt. eigenvalues --    2.53901   2.60691   2.65515   2.65833   2.68976
 Alpha virt. eigenvalues --    2.70103   2.71894   2.72978   2.75603   2.76966
 Alpha virt. eigenvalues --    2.77486   2.78233   2.78636   2.80171   2.81445
 Alpha virt. eigenvalues --    2.84022   2.85884   2.86707   2.87620   2.90627
 Alpha virt. eigenvalues --    2.92254   2.92785   2.94589   2.95662   2.96008
 Alpha virt. eigenvalues --    2.97158   2.98397   3.17322   3.55820
  Beta  occ. eigenvalues --  -19.37766 -10.43509 -10.37247 -10.34450 -10.34354
  Beta  occ. eigenvalues --  -10.32858 -10.32603 -10.31493 -10.31031 -10.30254
  Beta  occ. eigenvalues --  -10.29032 -10.28261  -1.22792  -0.97329  -0.93904
  Beta  occ. eigenvalues --   -0.91037  -0.88174  -0.84373  -0.80766  -0.77167
  Beta  occ. eigenvalues --   -0.73821  -0.72994  -0.71803  -0.69815  -0.69225
  Beta  occ. eigenvalues --   -0.63008  -0.61759  -0.61027  -0.60262  -0.57301
  Beta  occ. eigenvalues --   -0.56274  -0.55700  -0.54580  -0.54149  -0.53086
  Beta  occ. eigenvalues --   -0.52443  -0.50843  -0.50399  -0.49752  -0.48853
  Beta  occ. eigenvalues --   -0.47704  -0.46918  -0.46349  -0.45533  -0.45515
  Beta  occ. eigenvalues --   -0.44641  -0.44319  -0.43706
  Beta virt. eigenvalues --   -0.40692  -0.11573  -0.07576  -0.07007  -0.06506
  Beta virt. eigenvalues --   -0.05167  -0.04578  -0.03091  -0.02822  -0.02228
  Beta virt. eigenvalues --   -0.01147  -0.00419  -0.00108   0.00978   0.01611
  Beta virt. eigenvalues --    0.02224   0.03012   0.03443   0.04083   0.04361
  Beta virt. eigenvalues --    0.04471   0.05085   0.05531   0.06081   0.06393
  Beta virt. eigenvalues --    0.06773   0.06971   0.07572   0.08783   0.09566
  Beta virt. eigenvalues --    0.10837   0.12496   0.13988   0.14335   0.14914
  Beta virt. eigenvalues --    0.16816   0.25714   0.26402   0.28182   0.28886
  Beta virt. eigenvalues --    0.29752   0.30322   0.30544   0.31050   0.31429
  Beta virt. eigenvalues --    0.32694   0.34495   0.35637   0.36918   0.38313
  Beta virt. eigenvalues --    0.40117   0.40945   0.42053   0.42961   0.45560
  Beta virt. eigenvalues --    0.46721   0.48004   0.48219   0.49246   0.50107
  Beta virt. eigenvalues --    0.50342   0.51236   0.51612   0.51716   0.51980
  Beta virt. eigenvalues --    0.52193   0.52633   0.53125   0.53729   0.54541
  Beta virt. eigenvalues --    0.54911   0.55440   0.56318   0.56553   0.56761
  Beta virt. eigenvalues --    0.57175   0.57481   0.58001   0.58196   0.58604
  Beta virt. eigenvalues --    0.59109   0.59517   0.59654   0.59914   0.60292
  Beta virt. eigenvalues --    0.61405   0.61736   0.62579   0.63481   0.66059
  Beta virt. eigenvalues --    0.70517   0.75835   0.78136   0.81519   0.81992
  Beta virt. eigenvalues --    0.85301   0.86030   0.88952   0.89722   0.90291
  Beta virt. eigenvalues --    0.91137   0.91341   0.91436   0.92784   0.94594
  Beta virt. eigenvalues --    0.96392   1.02458   1.04956   1.08218   1.11478
  Beta virt. eigenvalues --    1.13648   1.15450   1.19348   1.19879   1.21847
  Beta virt. eigenvalues --    1.23127   1.23992   1.24338   1.25596   1.25815
  Beta virt. eigenvalues --    1.26476   1.27043   1.28753   1.30817   1.35409
  Beta virt. eigenvalues --    1.41046   1.43366   1.43482   1.44104   1.53062
  Beta virt. eigenvalues --    1.53466   1.54624   1.56476   1.58818   1.60023
  Beta virt. eigenvalues --    1.60983   1.61912   1.63021   1.63917   1.64224
  Beta virt. eigenvalues --    1.64635   1.65267   1.65605   1.65881   1.66286
  Beta virt. eigenvalues --    1.67056   1.67175   1.67741   1.68251   1.68968
  Beta virt. eigenvalues --    1.69369   1.69475   1.70435   1.70895   1.71407
  Beta virt. eigenvalues --    1.71707   1.72298   1.72718   1.73980   1.75494
  Beta virt. eigenvalues --    1.76562   1.76985   1.77552   1.77897   1.78832
  Beta virt. eigenvalues --    1.79423   1.80975   1.81258   1.81955   1.83922
  Beta virt. eigenvalues --    1.85345   1.87583   1.88263   1.91078   1.92147
  Beta virt. eigenvalues --    1.93461   1.94869   1.96801   1.98025   2.01997
  Beta virt. eigenvalues --    2.03288   2.04514   2.06937   2.10521   2.14396
  Beta virt. eigenvalues --    2.19136   2.19838   2.21327   2.23359   2.25875
  Beta virt. eigenvalues --    2.26631   2.27129   2.27827   2.29002   2.30041
  Beta virt. eigenvalues --    2.30315   2.31561   2.33482   2.34323   2.35438
  Beta virt. eigenvalues --    2.39961   2.40322   2.41379   2.41932   2.42859
  Beta virt. eigenvalues --    2.43963   2.44436   2.46863   2.47677   2.50540
  Beta virt. eigenvalues --    2.51315   2.54287   2.61064   2.66008   2.66294
  Beta virt. eigenvalues --    2.70119   2.70281   2.72303   2.73375   2.76238
  Beta virt. eigenvalues --    2.77522   2.77766   2.78498   2.79460   2.80922
  Beta virt. eigenvalues --    2.81726   2.84632   2.86340   2.87077   2.87960
  Beta virt. eigenvalues --    2.90941   2.92610   2.93180   2.94866   2.95783
  Beta virt. eigenvalues --    2.96133   2.97342   2.98923   3.18749   3.56536
          Condensed to atoms (all electrons):
               1          2          3          4          5          6
     1  C    4.485408   0.435245  -0.046150   0.007472  -0.000377   0.000005
     2  C    0.435245   4.589413   0.387921  -0.028977   0.005919  -0.000261
     3  C   -0.046150   0.387921   4.693524   0.367405  -0.023457   0.004308
     4  C    0.007472  -0.028977   0.367405   4.706799   0.317589  -0.020201
     5  C   -0.000377   0.005919  -0.023457   0.317589   4.914694   0.281814
     6  C    0.000005  -0.000261   0.004308  -0.020201   0.281814   4.798185
     7  O    0.000000  -0.000003  -0.000036  -0.004131  -0.069602   0.298902
     8  C   -0.000000   0.000003  -0.000201   0.006664  -0.039527   0.301271
     9  C   -0.000000   0.000000  -0.000021   0.000239  -0.003751  -0.022901
    10  C    0.000000  -0.000000   0.000000  -0.000004   0.000149   0.004796
    11  C   -0.000000   0.000000  -0.000000  -0.000000   0.000008  -0.000192
    12  C    0.000000  -0.000000   0.000000  -0.000000  -0.000000   0.000004
    13  H    0.391423  -0.020770  -0.009026   0.000468  -0.000004   0.000000
    14  H    0.387687  -0.019845  -0.008398   0.000422   0.000001   0.000000
    15  H    0.375866  -0.008870   0.007033  -0.000426   0.000011  -0.000000
    16  H   -0.022050   0.369499  -0.018539  -0.009541   0.000505  -0.000003
    17  H   -0.019263   0.369644  -0.023174  -0.007577   0.000388   0.000011
    18  H   -0.002459  -0.025024   0.367747  -0.020263  -0.008203   0.000618
    19  H   -0.004841  -0.019274   0.363805  -0.020295  -0.006971   0.000348
    20  H    0.000168  -0.004221  -0.014796   0.365166  -0.025636  -0.010657
    21  H    0.000212  -0.005369  -0.019538   0.363434  -0.025055  -0.003707
    22  H   -0.000013   0.000357  -0.007671  -0.016616   0.353606  -0.009756
    23  H   -0.000005   0.000273  -0.005836  -0.010292   0.358136  -0.010517
    24  H   -0.000000   0.000010  -0.000035  -0.007968  -0.029645   0.367014
    25  H    0.000000  -0.000001   0.000023   0.000185   0.009127  -0.019274
    26  H   -0.000000   0.000000  -0.000049   0.000437  -0.021896   0.003000
    27  H    0.000000  -0.000000   0.000014  -0.000392   0.011344  -0.023546
    28  H    0.000000  -0.000000   0.000060  -0.000345   0.007718  -0.014011
    29  H   -0.000000  -0.000000  -0.000007   0.000055  -0.005225   0.000293
    30  H    0.000000  -0.000000   0.000000   0.000000   0.000014   0.000161
    31  H    0.000000  -0.000000  -0.000000   0.000001  -0.000143   0.000822
    32  H    0.000000  -0.000000   0.000000  -0.000000  -0.000003   0.000019
    33  H    0.000000  -0.000000   0.000000  -0.000000  -0.000008  -0.000001
    34  H    0.000000  -0.000000   0.000000  -0.000000  -0.000000   0.000000
    35  H   -0.000000   0.000000  -0.000000   0.000000  -0.000000  -0.000000
    36  H    0.000000  -0.000000  -0.000000   0.000000  -0.000000   0.000000
               7          8          9         10         11         12
     1  C    0.000000  -0.000000  -0.000000   0.000000  -0.000000   0.000000
     2  C   -0.000003   0.000003   0.000000  -0.000000   0.000000  -0.000000
     3  C   -0.000036  -0.000201  -0.000021   0.000000  -0.000000   0.000000
     4  C   -0.004131   0.006664   0.000239  -0.000004  -0.000000  -0.000000
     5  C   -0.069602  -0.039527  -0.003751   0.000149   0.000008  -0.000000
     6  C    0.298902   0.301271  -0.022901   0.004796  -0.000192   0.000004
     7  O    7.590748  -0.020271   0.004497  -0.000060   0.000000   0.000000
     8  C   -0.020271   4.813105   0.299980  -0.014328   0.004434  -0.000350
     9  C    0.004497   0.299980   4.777800   0.334994  -0.022537   0.007199
    10  C   -0.000060  -0.014328   0.334994   4.709189   0.380802  -0.044041
    11  C    0.000000   0.004434  -0.022537   0.380802   4.585042   0.434238
    12  C    0.000000  -0.000350   0.007199  -0.044041   0.434238   4.481383
    13  H    0.000000  -0.000000   0.000000  -0.000000   0.000000  -0.000000
    14  H    0.000000   0.000000  -0.000000   0.000000  -0.000000   0.000000
    15  H   -0.000000   0.000000   0.000000  -0.000000   0.000000  -0.000000
    16  H   -0.000005   0.000001  -0.000000   0.000000  -0.000000   0.000000
    17  H   -0.000001  -0.000000   0.000000  -0.000000   0.000000  -0.000000
    18  H   -0.000022  -0.000001  -0.000001  -0.000000   0.000000  -0.000000
    19  H   -0.000001   0.000021  -0.000019   0.000000  -0.000000   0.000000
    20  H    0.015568   0.000761  -0.000036   0.000002  -0.000000   0.000000
    21  H   -0.001062   0.000445  -0.000145   0.000000  -0.000000  -0.000000
    22  H   -0.001252  -0.005217  -0.002966   0.000002  -0.000006   0.000000
    23  H    0.003783  -0.008405   0.004533  -0.000005   0.000001   0.000001
    24  H   -0.023754  -0.028107  -0.006983   0.000320  -0.000036   0.000001
    25  H    0.316824  -0.001139   0.000034  -0.000017   0.000000   0.000000
    26  H   -0.000055   0.351908  -0.010045  -0.004522  -0.000000   0.000016
    27  H   -0.003118   0.355155  -0.010041  -0.005881   0.000388   0.000003
    28  H   -0.000042  -0.018664   0.368920  -0.013827  -0.004719   0.000228
    29  H   -0.000030  -0.028709   0.370044  -0.017277  -0.005774   0.000244
    30  H   -0.000004  -0.007973  -0.023127   0.371890  -0.022365  -0.003174
    31  H    0.000001  -0.006597  -0.021475   0.369175  -0.022543  -0.003359
    32  H    0.000000   0.000432  -0.007971  -0.022270   0.372491  -0.020679
    33  H   -0.000000   0.000427  -0.009251  -0.020891   0.371715  -0.020020
    34  H    0.000000  -0.000002   0.000479  -0.008725  -0.020187   0.390413
    35  H   -0.000000   0.000011  -0.000422   0.006990  -0.008164   0.375533
    36  H    0.000000  -0.000003   0.000429  -0.008747  -0.020405   0.390840
              13         14         15         16         17         18
     1  C    0.391423   0.387687   0.375866  -0.022050  -0.019263  -0.002459
     2  C   -0.020770  -0.019845  -0.008870   0.369499   0.369644  -0.025024
     3  C   -0.009026  -0.008398   0.007033  -0.018539  -0.023174   0.367747
     4  C    0.000468   0.000422  -0.000426  -0.009541  -0.007577  -0.020263
     5  C   -0.000004   0.000001   0.000011   0.000505   0.000388  -0.008203
     6  C    0.000000   0.000000  -0.000000  -0.000003   0.000011   0.000618
     7  O    0.000000   0.000000  -0.000000  -0.000005  -0.000001  -0.000022
     8  C   -0.000000   0.000000   0.000000   0.000001  -0.000000  -0.000001
     9  C    0.000000  -0.000000   0.000000  -0.000000   0.000000  -0.000001
    10  C   -0.000000   0.000000  -0.000000   0.000000  -0.000000  -0.000000
    11  C    0.000000  -0.000000   0.000000  -0.000000   0.000000   0.000000
    12  C   -0.000000   0.000000  -0.000000   0.000000  -0.000000  -0.000000
    13  H    0.647284  -0.023703  -0.021733  -0.008481   0.007732   0.007478
    14  H   -0.023703   0.646624  -0.019339   0.007458  -0.008425  -0.001607
    15  H   -0.021733  -0.019339   0.626490  -0.004560  -0.006217  -0.000167
    16  H   -0.008481   0.007458  -0.004560   0.676576  -0.028540  -0.010039
    17  H    0.007732  -0.008425  -0.006217  -0.028540   0.684296   0.008933
    18  H    0.007478  -0.001607  -0.000167  -0.010039   0.008933   0.681831
    19  H   -0.001650   0.006835   0.000027   0.008574  -0.010170  -0.029315
    20  H   -0.000048   0.000026   0.000010   0.007100  -0.001763  -0.010239
    21  H    0.000032  -0.000052   0.000005  -0.001954   0.008126   0.008949
    22  H   -0.000004   0.000000   0.000000  -0.000094   0.000033   0.008443
    23  H    0.000003  -0.000008   0.000000   0.000014  -0.000051  -0.001997
    24  H   -0.000000  -0.000000   0.000000  -0.000007   0.000000   0.000040
    25  H    0.000000  -0.000000  -0.000000   0.000001  -0.000000  -0.000001
    26  H    0.000000  -0.000000   0.000000  -0.000000  -0.000000  -0.000005
    27  H   -0.000000  -0.000000  -0.000000  -0.000000   0.000000   0.000000
    28  H   -0.000000   0.000000  -0.000000  -0.000000   0.000000   0.000009
    29  H    0.000000  -0.000000  -0.000000  -0.000000   0.000000  -0.000000
    30  H   -0.000000   0.000000  -0.000000   0.000000  -0.000000  -0.000000
    31  H   -0.000000   0.000000  -0.000000   0.000000  -0.000000  -0.000000
    32  H   -0.000000   0.000000  -0.000000   0.000000  -0.000000  -0.000000
    33  H   -0.000000   0.000000  -0.000000   0.000000  -0.000000  -0.000000
    34  H   -0.000000   0.000000  -0.000000   0.000000  -0.000000  -0.000000
    35  H    0.000000  -0.000000   0.000000  -0.000000   0.000000   0.000000
    36  H   -0.000000   0.000000  -0.000000   0.000000  -0.000000  -0.000000
              19         20         21         22         23         24
     1  C   -0.004841   0.000168   0.000212  -0.000013  -0.000005  -0.000000
     2  C   -0.019274  -0.004221  -0.005369   0.000357   0.000273   0.000010
     3  C    0.363805  -0.014796  -0.019538  -0.007671  -0.005836  -0.000035
     4  C   -0.020295   0.365166   0.363434  -0.016616  -0.010292  -0.007968
     5  C   -0.006971  -0.025636  -0.025055   0.353606   0.358136  -0.029645
     6  C    0.000348  -0.010657  -0.003707  -0.009756  -0.010517   0.367014
     7  O   -0.000001   0.015568  -0.001062  -0.001252   0.003783  -0.023754
     8  C    0.000021   0.000761   0.000445  -0.005217  -0.008405  -0.028107
     9  C   -0.000019  -0.000036  -0.000145  -0.002966   0.004533  -0.006983
    10  C    0.000000   0.000002   0.000000   0.000002  -0.000005   0.000320
    11  C   -0.000000  -0.000000  -0.000000  -0.000006   0.000001  -0.000036
    12  C    0.000000   0.000000  -0.000000   0.000000   0.000001   0.000001
    13  H   -0.001650  -0.000048   0.000032  -0.000004   0.000003  -0.000000
    14  H    0.006835   0.000026  -0.000052   0.000000  -0.000008  -0.000000
    15  H    0.000027   0.000010   0.000005   0.000000   0.000000   0.000000
    16  H    0.008574   0.007100  -0.001954  -0.000094   0.000014  -0.000007
    17  H   -0.010170  -0.001763   0.008126   0.000033  -0.000051   0.000000
    18  H   -0.029315  -0.010239   0.008949   0.008443  -0.001997   0.000040
    19  H    0.678129   0.008140  -0.010518  -0.002317   0.007518  -0.000135
    20  H    0.008140   0.666015  -0.029225  -0.010181   0.008678  -0.001509
    21  H   -0.010518  -0.029225   0.689852   0.008769  -0.010596   0.008526
    22  H   -0.002317  -0.010181   0.008769   0.653416  -0.023815   0.008573
    23  H    0.007518   0.008678  -0.010596  -0.023815   0.647290  -0.006504
    24  H   -0.000135  -0.001509   0.008526   0.008573  -0.006504   0.646987
    25  H    0.000001  -0.000675  -0.000097  -0.000316  -0.000395  -0.005707
    26  H   -0.000002  -0.000018   0.000017   0.007700  -0.000338   0.008348
    27  H   -0.000001  -0.000037   0.000011  -0.000335   0.000041  -0.009897
    28  H   -0.000041  -0.000007   0.000075   0.000495   0.003764  -0.001075
    29  H    0.000000   0.000004  -0.000014   0.000197   0.000962   0.007744
    30  H   -0.000000  -0.000000   0.000000   0.000004  -0.000004  -0.000015
    31  H    0.000000   0.000000  -0.000000  -0.000010   0.000064   0.000013
    32  H    0.000000   0.000000  -0.000000  -0.000000   0.000013  -0.000006
    33  H    0.000000  -0.000000   0.000000   0.000002  -0.000033   0.000005
    34  H    0.000000   0.000000   0.000000   0.000000   0.000000  -0.000000
    35  H   -0.000000  -0.000000   0.000000  -0.000000  -0.000000  -0.000000
    36  H    0.000000  -0.000000  -0.000000   0.000000  -0.000000   0.000000
              25         26         27         28         29         30
     1  C    0.000000  -0.000000   0.000000   0.000000  -0.000000   0.000000
     2  C   -0.000001   0.000000  -0.000000  -0.000000  -0.000000  -0.000000
     3  C    0.000023  -0.000049   0.000014   0.000060  -0.000007   0.000000
     4  C    0.000185   0.000437  -0.000392  -0.000345   0.000055   0.000000
     5  C    0.009127  -0.021896   0.011344   0.007718  -0.005225   0.000014
     6  C   -0.019274   0.003000  -0.023546  -0.014011   0.000293   0.000161
     7  O    0.316824  -0.000055  -0.003118  -0.000042  -0.000030  -0.000004
     8  C   -0.001139   0.351908   0.355155  -0.018664  -0.028709  -0.007973
     9  C    0.000034  -0.010045  -0.010041   0.368920   0.370044  -0.023127
    10  C   -0.000017  -0.004522  -0.005881  -0.013827  -0.017277   0.371890
    11  C    0.000000  -0.000000   0.000388  -0.004719  -0.005774  -0.022365
    12  C    0.000000   0.000016   0.000003   0.000228   0.000244  -0.003174
    13  H    0.000000   0.000000  -0.000000  -0.000000   0.000000  -0.000000
    14  H   -0.000000  -0.000000  -0.000000   0.000000  -0.000000   0.000000
    15  H   -0.000000   0.000000  -0.000000  -0.000000  -0.000000  -0.000000
    16  H    0.000001  -0.000000  -0.000000  -0.000000  -0.000000   0.000000
    17  H   -0.000000  -0.000000   0.000000   0.000000   0.000000  -0.000000
    18  H   -0.000001  -0.000005   0.000000   0.000009  -0.000000  -0.000000
    19  H    0.000001  -0.000002  -0.000001  -0.000041   0.000000  -0.000000
    20  H   -0.000675  -0.000018  -0.000037  -0.000007   0.000004  -0.000000
    21  H   -0.000097   0.000017   0.000011   0.000075  -0.000014   0.000000
    22  H   -0.000316   0.007700  -0.000335   0.000495   0.000197   0.000004
    23  H   -0.000395  -0.000338   0.000041   0.003764   0.000962  -0.000004
    24  H   -0.005707   0.008348  -0.009897  -0.001075   0.007744  -0.000015
    25  H    0.477137  -0.001632   0.007846   0.000045  -0.000009  -0.000001
    26  H   -0.001632   0.635894  -0.030284  -0.011080   0.008172  -0.001548
    27  H    0.007846  -0.030284   0.667511   0.008348  -0.009175   0.008411
    28  H    0.000045  -0.011080   0.008348   0.658409  -0.030503   0.008546
    29  H   -0.000009   0.008172  -0.009175  -0.030503   0.675055  -0.010702
    30  H   -0.000001  -0.001548   0.008411   0.008546  -0.010702   0.679840
    31  H    0.000003   0.007123  -0.001913  -0.010737   0.008815  -0.030752
    32  H    0.000000   0.000025  -0.000046  -0.002163   0.008248  -0.010534
    33  H   -0.000000  -0.000030   0.000034   0.009011  -0.001898   0.008944
    34  H    0.000000  -0.000004   0.000003  -0.000069   0.000032  -0.001751
    35  H   -0.000000  -0.000001  -0.000000   0.000005  -0.000000  -0.000081
    36  H   -0.000000   0.000003  -0.000004   0.000038  -0.000054   0.007436
              31         32         33         34         35         36
     1  C    0.000000   0.000000   0.000000   0.000000  -0.000000   0.000000
     2  C   -0.000000  -0.000000  -0.000000  -0.000000   0.000000  -0.000000
     3  C   -0.000000   0.000000   0.000000   0.000000  -0.000000  -0.000000
     4  C    0.000001  -0.000000  -0.000000  -0.000000   0.000000   0.000000
     5  C   -0.000143  -0.000003  -0.000008  -0.000000  -0.000000  -0.000000
     6  C    0.000822   0.000019  -0.000001   0.000000  -0.000000   0.000000
     7  O    0.000001   0.000000  -0.000000   0.000000  -0.000000   0.000000
     8  C   -0.006597   0.000432   0.000427  -0.000002   0.000011  -0.000003
     9  C   -0.021475  -0.007971  -0.009251   0.000479  -0.000422   0.000429
    10  C    0.369175  -0.022270  -0.020891  -0.008725   0.006990  -0.008747
    11  C   -0.022543   0.372491   0.371715  -0.020187  -0.008164  -0.020405
    12  C   -0.003359  -0.020679  -0.020020   0.390413   0.375533   0.390840
    13  H   -0.000000  -0.000000  -0.000000  -0.000000   0.000000  -0.000000
    14  H    0.000000   0.000000   0.000000   0.000000  -0.000000   0.000000
    15  H   -0.000000  -0.000000  -0.000000  -0.000000   0.000000  -0.000000
    16  H    0.000000   0.000000   0.000000   0.000000  -0.000000   0.000000
    17  H   -0.000000  -0.000000  -0.000000  -0.000000   0.000000  -0.000000
    18  H   -0.000000  -0.000000  -0.000000  -0.000000   0.000000  -0.000000
    19  H    0.000000   0.000000   0.000000   0.000000  -0.000000   0.000000
    20  H    0.000000   0.000000  -0.000000   0.000000  -0.000000  -0.000000
    21  H   -0.000000  -0.000000   0.000000   0.000000   0.000000  -0.000000
    22  H   -0.000010  -0.000000   0.000002   0.000000  -0.000000   0.000000
    23  H    0.000064   0.000013  -0.000033   0.000000  -0.000000  -0.000000
    24  H    0.000013  -0.000006   0.000005  -0.000000  -0.000000   0.000000
    25  H    0.000003   0.000000  -0.000000   0.000000  -0.000000  -0.000000
    26  H    0.007123   0.000025  -0.000030  -0.000004  -0.000001   0.000003
    27  H   -0.001913  -0.000046   0.000034   0.000003  -0.000000  -0.000004
    28  H   -0.010737  -0.002163   0.009011  -0.000069   0.000005   0.000038
    29  H    0.008815   0.008248  -0.001898   0.000032  -0.000000  -0.000054
    30  H   -0.030752  -0.010534   0.008944  -0.001751  -0.000081   0.007436
    31  H    0.680029   0.008935  -0.010715   0.007391  -0.000091  -0.001732
    32  H    0.008935   0.682230  -0.029550   0.007647  -0.005425  -0.008669
    33  H   -0.010715  -0.029550   0.681697  -0.008612  -0.005532   0.007643
    34  H    0.007391   0.007647  -0.008612   0.642875  -0.020107  -0.023624
    35  H   -0.000091  -0.005425  -0.005532  -0.020107   0.619633  -0.020321
    36  H   -0.001732  -0.008669   0.007643  -0.023624  -0.020321   0.643229
          Atomic-Atomic Spin Densities.
               1          2          3          4          5          6
     1  C    0.013589  -0.001801  -0.002793   0.000403  -0.000001   0.000000
     2  C   -0.001801   0.029365   0.014250  -0.003972   0.000131  -0.000020
     3  C   -0.002793   0.014250   0.026734  -0.006370  -0.000460   0.000050
     4  C    0.000403  -0.003972  -0.006370   0.043704   0.017533  -0.004290
     5  C   -0.000001   0.000131  -0.000460   0.017533   0.003292   0.001588
     6  C    0.000000  -0.000020   0.000050  -0.004290   0.001588   0.037297
     7  O   -0.000000   0.000006  -0.000016   0.001808   0.002330  -0.039849
     8  C   -0.000000   0.000002  -0.000046   0.001102  -0.003343   0.057202
     9  C    0.000000  -0.000000   0.000015  -0.000267   0.001294  -0.007778
    10  C   -0.000000   0.000000  -0.000000   0.000005  -0.000077   0.000670
    11  C    0.000000  -0.000000   0.000000  -0.000000   0.000005  -0.000023
    12  C   -0.000000   0.000000  -0.000000   0.000000  -0.000000   0.000000
    13  H    0.000091   0.000112   0.000208  -0.000023   0.000000  -0.000000
    14  H    0.002614  -0.000701  -0.000461   0.000043  -0.000002   0.000000
    15  H    0.004049  -0.000876   0.000303  -0.000038   0.000000  -0.000000
    16  H    0.001385   0.000944  -0.003350   0.002218  -0.000035   0.000006
    17  H   -0.000650   0.001818   0.001263  -0.000689   0.000012  -0.000003
    18  H   -0.000665   0.001406   0.002218  -0.000493   0.000333  -0.000014
    19  H    0.001658  -0.003744   0.002929  -0.000781  -0.000717   0.000059
    20  H    0.000014  -0.000519  -0.000989   0.003042   0.002305  -0.000114
    21  H   -0.000007   0.000128   0.000110   0.001529  -0.000425  -0.000206
    22  H    0.000011  -0.000106   0.000600  -0.001575  -0.000163  -0.000985
    23  H    0.000006  -0.000056   0.000357  -0.001982   0.000159   0.000200
    24  H    0.000000  -0.000022   0.000089  -0.002993  -0.001616   0.007893
    25  H    0.000000  -0.000000   0.000001  -0.000087   0.000015  -0.000431
    26  H    0.000000  -0.000000   0.000008  -0.000143   0.000760  -0.004240
    27  H    0.000000  -0.000000   0.000000  -0.000036   0.000063  -0.001277
    28  H   -0.000000   0.000000  -0.000002   0.000006  -0.000044   0.000063
    29  H    0.000000  -0.000000   0.000001  -0.000019   0.000030  -0.000205
    30  H   -0.000000   0.000000  -0.000000   0.000000  -0.000000   0.000014
    31  H   -0.000000   0.000000  -0.000000   0.000000  -0.000004   0.000019
    32  H   -0.000000   0.000000  -0.000000   0.000000  -0.000000   0.000001
    33  H   -0.000000   0.000000  -0.000000   0.000000  -0.000000   0.000000
    34  H   -0.000000   0.000000  -0.000000   0.000000  -0.000000   0.000000
    35  H    0.000000  -0.000000   0.000000  -0.000000   0.000000  -0.000000
    36  H   -0.000000   0.000000  -0.000000   0.000000  -0.000000   0.000000
               7          8          9         10         11         12
     1  C   -0.000000  -0.000000   0.000000  -0.000000   0.000000  -0.000000
     2  C    0.000006   0.000002  -0.000000   0.000000  -0.000000   0.000000
     3  C   -0.000016  -0.000046   0.000015  -0.000000   0.000000  -0.000000
     4  C    0.001808   0.001102  -0.000267   0.000005  -0.000000   0.000000
     5  C    0.002330  -0.003343   0.001294  -0.000077   0.000005  -0.000000
     6  C   -0.039849   0.057202  -0.007778   0.000670  -0.000023   0.000000
     7  O    0.412710  -0.011480   0.000413  -0.000031   0.000000  -0.000000
     8  C   -0.011480   0.080199   0.015939  -0.004992   0.000253   0.000003
     9  C    0.000413   0.015939   0.011780   0.011777  -0.005593   0.000369
    10  C   -0.000031  -0.004992   0.011777   0.041030   0.014052  -0.003926
    11  C    0.000000   0.000253  -0.005593   0.014052   0.039938  -0.001204
    12  C   -0.000000   0.000003   0.000369  -0.003926  -0.001204   0.023891
    13  H    0.000000   0.000000  -0.000000   0.000000  -0.000000   0.000000
    14  H   -0.000000  -0.000000   0.000000  -0.000000   0.000000  -0.000000
    15  H    0.000000   0.000000  -0.000000   0.000000  -0.000000   0.000000
    16  H   -0.000010  -0.000001   0.000000  -0.000000   0.000000  -0.000000
    17  H    0.000001   0.000000  -0.000000   0.000000  -0.000000   0.000000
    18  H    0.000005   0.000012  -0.000003   0.000000  -0.000000   0.000000
    19  H   -0.000007  -0.000031   0.000016  -0.000000   0.000000  -0.000000
    20  H   -0.002741  -0.000181   0.000028  -0.000000   0.000000  -0.000000
    21  H    0.000139   0.000048  -0.000013   0.000000  -0.000000   0.000000
    22  H    0.000879  -0.001412   0.000435  -0.000035   0.000003  -0.000000
    23  H    0.000023  -0.001306   0.000883  -0.000066   0.000016  -0.000000
    24  H   -0.003250  -0.009057   0.003241  -0.000242   0.000027  -0.000001
    25  H    0.001629  -0.000484   0.000063  -0.000005   0.000000  -0.000000
    26  H    0.002491  -0.002234   0.002591  -0.001613   0.000155  -0.000016
    27  H    0.001297  -0.002133   0.002156  -0.001052   0.000100  -0.000011
    28  H    0.000003  -0.000193   0.000859   0.000086   0.000011   0.000000
    29  H    0.000019  -0.000487   0.001039  -0.000401   0.000470  -0.000042
    30  H   -0.000002  -0.000085   0.000161   0.000741  -0.000409   0.000216
    31  H   -0.000002  -0.000128   0.000079   0.000994  -0.000515   0.000238
    32  H   -0.000000   0.000009   0.000329   0.000113  -0.000407   0.000675
    33  H   -0.000000   0.000007   0.000204   0.000178  -0.000249   0.000498
    34  H   -0.000000   0.000000   0.000003  -0.000178  -0.000147   0.001156
    35  H    0.000000  -0.000001  -0.000024   0.000286  -0.001475   0.004801
    36  H   -0.000000   0.000000   0.000000  -0.000129  -0.000086   0.000925
              13         14         15         16         17         18
     1  C    0.000091   0.002614   0.004049   0.001385  -0.000650  -0.000665
     2  C    0.000112  -0.000701  -0.000876   0.000944   0.001818   0.001406
     3  C    0.000208  -0.000461   0.000303  -0.003350   0.001263   0.002218
     4  C   -0.000023   0.000043  -0.000038   0.002218  -0.000689  -0.000493
     5  C    0.000000  -0.000002   0.000000  -0.000035   0.000012   0.000333
     6  C   -0.000000   0.000000  -0.000000   0.000006  -0.000003  -0.000014
     7  O    0.000000  -0.000000   0.000000  -0.000010   0.000001   0.000005
     8  C    0.000000  -0.000000   0.000000  -0.000001   0.000000   0.000012
     9  C   -0.000000   0.000000  -0.000000   0.000000  -0.000000  -0.000003
    10  C    0.000000  -0.000000   0.000000  -0.000000   0.000000   0.000000
    11  C   -0.000000   0.000000  -0.000000   0.000000  -0.000000  -0.000000
    12  C    0.000000  -0.000000   0.000000  -0.000000   0.000000   0.000000
    13  H   -0.000817  -0.000264   0.000343  -0.000182   0.000001   0.000093
    14  H   -0.000264   0.004991  -0.001475   0.000287  -0.000228  -0.000119
    15  H    0.000343  -0.001475   0.016061  -0.001115   0.000403   0.000057
    16  H   -0.000182   0.000287  -0.001115   0.015805  -0.001232  -0.000612
    17  H    0.000001  -0.000228   0.000403  -0.001232   0.000673   0.000098
    18  H    0.000093  -0.000119   0.000057  -0.000612   0.000098   0.002141
    19  H   -0.000093   0.000665  -0.000132   0.000573  -0.000577  -0.001760
    20  H   -0.000002   0.000003  -0.000003   0.000593  -0.000075  -0.000222
    21  H    0.000000  -0.000000   0.000000  -0.000031   0.000029  -0.000037
    22  H   -0.000001   0.000002  -0.000000   0.000039  -0.000007  -0.000502
    23  H   -0.000000   0.000002  -0.000000   0.000011  -0.000008  -0.000088
    24  H   -0.000000   0.000000  -0.000000   0.000009  -0.000006  -0.000018
    25  H   -0.000000   0.000000  -0.000000   0.000000  -0.000000  -0.000000
    26  H   -0.000000   0.000000  -0.000000   0.000000  -0.000000  -0.000005
    27  H   -0.000000   0.000000  -0.000000   0.000000  -0.000000  -0.000000
    28  H    0.000000  -0.000000   0.000000  -0.000000   0.000000   0.000000
    29  H   -0.000000   0.000000  -0.000000   0.000000  -0.000000  -0.000000
    30  H    0.000000  -0.000000   0.000000  -0.000000   0.000000   0.000000
    31  H    0.000000  -0.000000   0.000000  -0.000000   0.000000   0.000000
    32  H    0.000000  -0.000000   0.000000  -0.000000   0.000000   0.000000
    33  H    0.000000  -0.000000   0.000000  -0.000000   0.000000   0.000000
    34  H    0.000000  -0.000000   0.000000  -0.000000   0.000000   0.000000
    35  H   -0.000000   0.000000  -0.000000   0.000000  -0.000000  -0.000000
    36  H    0.000000  -0.000000   0.000000  -0.000000   0.000000   0.000000
              19         20         21         22         23         24
     1  C    0.001658   0.000014  -0.000007   0.000011   0.000006   0.000000
     2  C   -0.003744  -0.000519   0.000128  -0.000106  -0.000056  -0.000022
     3  C    0.002929  -0.000989   0.000110   0.000600   0.000357   0.000089
     4  C   -0.000781   0.003042   0.001529  -0.001575  -0.001982  -0.002993
     5  C   -0.000717   0.002305  -0.000425  -0.000163   0.000159  -0.001616
     6  C    0.000059  -0.000114  -0.000206  -0.000985   0.000200   0.007893
     7  O   -0.000007  -0.002741   0.000139   0.000879   0.000023  -0.003250
     8  C   -0.000031  -0.000181   0.000048  -0.001412  -0.001306  -0.009057
     9  C    0.000016   0.000028  -0.000013   0.000435   0.000883   0.003241
    10  C   -0.000000  -0.000000   0.000000  -0.000035  -0.000066  -0.000242
    11  C    0.000000   0.000000  -0.000000   0.000003   0.000016   0.000027
    12  C   -0.000000  -0.000000   0.000000  -0.000000  -0.000000  -0.000001
    13  H   -0.000093  -0.000002   0.000000  -0.000001  -0.000000  -0.000000
    14  H    0.000665   0.000003  -0.000000   0.000002   0.000002   0.000000
    15  H   -0.000132  -0.000003   0.000000  -0.000000  -0.000000  -0.000000
    16  H    0.000573   0.000593  -0.000031   0.000039   0.000011   0.000009
    17  H   -0.000577  -0.000075   0.000029  -0.000007  -0.000008  -0.000006
    18  H   -0.001760  -0.000222  -0.000037  -0.000502  -0.000088  -0.000018
    19  H    0.022414   0.000244  -0.000052   0.000480   0.000571   0.000091
    20  H    0.000244   0.008022   0.000135   0.000665   0.000029   0.000654
    21  H   -0.000052   0.000135  -0.002550  -0.000113  -0.000023  -0.000374
    22  H    0.000480   0.000665  -0.000113   0.004738   0.001121   0.000561
    23  H    0.000571   0.000029  -0.000023   0.001121  -0.000202   0.001000
    24  H    0.000091   0.000654  -0.000374   0.000561   0.001000   0.057406
    25  H    0.000000   0.000041   0.000000   0.000032   0.000016   0.000542
    26  H    0.000006   0.000028  -0.000004   0.000570   0.000221   0.000637
    27  H    0.000000   0.000005  -0.000001   0.000064   0.000037   0.000970
    28  H   -0.000001  -0.000001   0.000000  -0.000017  -0.000046  -0.000028
    29  H    0.000001   0.000001  -0.000002   0.000010   0.000062   0.000399
    30  H   -0.000000  -0.000000   0.000000  -0.000001  -0.000001  -0.000014
    31  H   -0.000000  -0.000000   0.000000  -0.000003  -0.000003  -0.000005
    32  H   -0.000000  -0.000000   0.000000  -0.000000  -0.000002  -0.000004
    33  H   -0.000000  -0.000000   0.000000  -0.000000  -0.000003  -0.000001
    34  H   -0.000000  -0.000000   0.000000  -0.000000  -0.000000  -0.000000
    35  H    0.000000   0.000000  -0.000000   0.000000   0.000000   0.000000
    36  H   -0.000000  -0.000000   0.000000  -0.000000  -0.000000  -0.000000
              25         26         27         28         29         30
     1  C    0.000000   0.000000   0.000000  -0.000000   0.000000  -0.000000
     2  C   -0.000000  -0.000000  -0.000000   0.000000  -0.000000   0.000000
     3  C    0.000001   0.000008   0.000000  -0.000002   0.000001  -0.000000
     4  C   -0.000087  -0.000143  -0.000036   0.000006  -0.000019   0.000000
     5  C    0.000015   0.000760   0.000063  -0.000044   0.000030  -0.000000
     6  C   -0.000431  -0.004240  -0.001277   0.000063  -0.000205   0.000014
     7  O    0.001629   0.002491   0.001297   0.000003   0.000019  -0.000002
     8  C   -0.000484  -0.002234  -0.002133  -0.000193  -0.000487  -0.000085
     9  C    0.000063   0.002591   0.002156   0.000859   0.001039   0.000161
    10  C   -0.000005  -0.001613  -0.001052   0.000086  -0.000401   0.000741
    11  C    0.000000   0.000155   0.000100   0.000011   0.000470  -0.000409
    12  C   -0.000000  -0.000016  -0.000011   0.000000  -0.000042   0.000216
    13  H   -0.000000  -0.000000  -0.000000   0.000000  -0.000000   0.000000
    14  H    0.000000   0.000000   0.000000  -0.000000   0.000000  -0.000000
    15  H   -0.000000  -0.000000  -0.000000   0.000000  -0.000000   0.000000
    16  H    0.000000   0.000000   0.000000  -0.000000   0.000000  -0.000000
    17  H   -0.000000  -0.000000  -0.000000   0.000000  -0.000000   0.000000
    18  H   -0.000000  -0.000005  -0.000000   0.000000  -0.000000   0.000000
    19  H    0.000000   0.000006   0.000000  -0.000001   0.000001  -0.000000
    20  H    0.000041   0.000028   0.000005  -0.000001   0.000001  -0.000000
    21  H    0.000000  -0.000004  -0.000001   0.000000  -0.000002   0.000000
    22  H    0.000032   0.000570   0.000064  -0.000017   0.000010  -0.000001
    23  H    0.000016   0.000221   0.000037  -0.000046   0.000062  -0.000001
    24  H    0.000542   0.000637   0.000970  -0.000028   0.000399  -0.000014
    25  H   -0.010186   0.000140   0.000069  -0.000000   0.000003  -0.000000
    26  H    0.000140   0.001993   0.001715   0.000024   0.000048  -0.000065
    27  H    0.000069   0.001715  -0.003312  -0.000068   0.000172  -0.000104
    28  H   -0.000000   0.000024  -0.000068  -0.002011  -0.000054  -0.000017
    29  H    0.000003   0.000048   0.000172  -0.000054  -0.001649  -0.000047
    30  H   -0.000000  -0.000065  -0.000104  -0.000017  -0.000047  -0.002422
    31  H   -0.000000  -0.000165  -0.000058   0.000005  -0.000047   0.000194
    32  H   -0.000000  -0.000005  -0.000008  -0.000005  -0.000086   0.000029
    33  H   -0.000000  -0.000009  -0.000002   0.000004  -0.000033  -0.000016
    34  H   -0.000000  -0.000001  -0.000001   0.000000  -0.000001   0.000007
    35  H    0.000000   0.000001   0.000000  -0.000000   0.000004  -0.000017
    36  H   -0.000000  -0.000000  -0.000001   0.000000  -0.000002   0.000018
              31         32         33         34         35         36
     1  C   -0.000000  -0.000000  -0.000000  -0.000000   0.000000  -0.000000
     2  C    0.000000   0.000000   0.000000   0.000000  -0.000000   0.000000
     3  C   -0.000000  -0.000000  -0.000000  -0.000000   0.000000  -0.000000
     4  C    0.000000   0.000000   0.000000   0.000000  -0.000000   0.000000
     5  C   -0.000004  -0.000000  -0.000000  -0.000000   0.000000  -0.000000
     6  C    0.000019   0.000001   0.000000   0.000000  -0.000000   0.000000
     7  O   -0.000002  -0.000000  -0.000000  -0.000000   0.000000  -0.000000
     8  C   -0.000128   0.000009   0.000007   0.000000  -0.000001   0.000000
     9  C    0.000079   0.000329   0.000204   0.000003  -0.000024   0.000000
    10  C    0.000994   0.000113   0.000178  -0.000178   0.000286  -0.000129
    11  C   -0.000515  -0.000407  -0.000249  -0.000147  -0.001475  -0.000086
    12  C    0.000238   0.000675   0.000498   0.001156   0.004801   0.000925
    13  H    0.000000   0.000000   0.000000   0.000000  -0.000000   0.000000
    14  H   -0.000000  -0.000000  -0.000000  -0.000000   0.000000  -0.000000
    15  H    0.000000   0.000000   0.000000   0.000000  -0.000000   0.000000
    16  H   -0.000000  -0.000000  -0.000000  -0.000000   0.000000  -0.000000
    17  H    0.000000   0.000000   0.000000   0.000000  -0.000000   0.000000
    18  H    0.000000   0.000000   0.000000   0.000000  -0.000000   0.000000
    19  H   -0.000000  -0.000000  -0.000000  -0.000000   0.000000  -0.000000
    20  H   -0.000000  -0.000000  -0.000000  -0.000000   0.000000  -0.000000
    21  H    0.000000   0.000000   0.000000   0.000000  -0.000000   0.000000
    22  H   -0.000003  -0.000000  -0.000000  -0.000000   0.000000  -0.000000
    23  H   -0.000003  -0.000002  -0.000003  -0.000000   0.000000  -0.000000
    24  H   -0.000005  -0.000004  -0.000001  -0.000000   0.000000  -0.000000
    25  H   -0.000000  -0.000000  -0.000000  -0.000000   0.000000  -0.000000
    26  H   -0.000165  -0.000005  -0.000009  -0.000001   0.000001  -0.000000
    27  H   -0.000058  -0.000008  -0.000002  -0.000001   0.000000  -0.000001
    28  H    0.000005  -0.000005   0.000004   0.000000  -0.000000   0.000000
    29  H   -0.000047  -0.000086  -0.000033  -0.000001   0.000004  -0.000002
    30  H    0.000194   0.000029  -0.000016   0.000007  -0.000017   0.000018
    31  H   -0.002316  -0.000014   0.000019   0.000026  -0.000016   0.000004
    32  H   -0.000014  -0.001135   0.000194   0.000010  -0.000336   0.000053
    33  H    0.000019   0.000194  -0.001755   0.000052  -0.000236  -0.000005
    34  H    0.000026   0.000010   0.000052  -0.000530  -0.000656   0.000108
    35  H   -0.000016  -0.000336  -0.000236  -0.000656   0.021673  -0.000503
    36  H    0.000004   0.000053  -0.000005   0.000108  -0.000503  -0.000926
 Mulliken charges and spin densities:
               1          2
     1  C    0.011674   0.017903
     2  C   -0.025669   0.036346
     3  C   -0.014905   0.034650
     4  C    0.010693   0.047635
     5  C   -0.001518   0.022962
     6  C    0.073456   0.045629
     7  O   -0.106874   0.366366
     8  C    0.044878   0.117185
     9  C   -0.027454   0.039997
    10  C   -0.017714   0.057185
    11  C   -0.022192   0.044923
    12  C    0.011521   0.027573
    13  H    0.031000  -0.000534
    14  H    0.032324   0.005358
    15  H    0.051870   0.017576
    16  H    0.034086   0.015303
    17  H    0.026019   0.000824
    18  H    0.025295   0.001825
    19  H    0.032152   0.021815
    20  H    0.037411   0.010961
    21  H    0.018878  -0.001719
    22  H    0.038974   0.005289
    23  H    0.043727   0.000928
    24  H    0.073804   0.055889
    25  H    0.218040  -0.008645
    26  H    0.058864   0.002885
    27  H    0.035563  -0.001416
    28  H    0.041613  -0.001427
    29  H    0.029515  -0.000815
    30  H    0.026787  -0.001818
    31  H    0.027693  -0.001698
    32  H    0.027276  -0.000587
    33  H    0.027064  -0.001153
    34  H    0.034238  -0.000153
    35  H    0.057972   0.023502
    36  H    0.033942  -0.000543
 Sum of Mulliken charges =   1.00000   1.00000
 Mulliken charges and spin densities with hydrogens summed into heavy atoms:
               1          2
     1  C    0.126867   0.040303
     2  C    0.034436   0.052472
     3  C    0.042542   0.058290
     4  C    0.066981   0.056876
     5  C    0.081182   0.029179
     6  C    0.147259   0.101518
     7  O    0.111166   0.357721
     8  C    0.139306   0.118654
     9  C    0.043675   0.037756
    10  C    0.036766   0.053668
    11  C    0.032147   0.043183
    12  C    0.137673   0.050379
 Electronic spatial extent (au):  <R**2>=           5325.4680
 Charge=              1.0000 electrons
 Dipole moment (field-independent basis, Debye):
    X=             -1.3849    Y=              2.7422    Z=              0.8807  Tot=              3.1958
 Quadrupole moment (field-independent basis, Debye-Ang):
   XX=            -26.1704   YY=            -59.5269   ZZ=            -74.5630
   XY=             -2.0013   XZ=              0.2145   YZ=              2.2012
 Traceless Quadrupole moment (field-independent basis, Debye-Ang):
   XX=             27.2497   YY=             -6.1068   ZZ=            -21.1429
   XY=             -2.0013   XZ=              0.2145   YZ=              2.2012
 Octapole moment (field-independent basis, Debye-Ang**2):
  XXX=             -5.6459  YYY=             55.4870  ZZZ=             -0.6713  XYY=            -11.0920
  XXY=            -50.0001  XXZ=              1.7347  XZZ=             -0.3825  YZZ=              5.5055
  YYZ=              7.2901  XYZ=              0.6720
 Hexadecapole moment (field-independent basis, Debye-Ang**3):
 XXXX=          -4732.3991 YYYY=           -620.6740 ZZZZ=           -175.6540 XXXY=             53.0273
 XXXZ=             -5.9038 YYYX=             -4.2101 YYYZ=             16.4198 ZZZX=              0.7811
 ZZZY=              0.1287 XXYY=          -1060.3832 XXZZ=          -1042.7795 YYZZ=           -167.0583
 XXYZ=             -5.1893 YYXZ=             -0.5842 ZZXY=              1.7094
 N-N= 7.086201568601D+02 E-N=-2.578459763065D+03  KE= 5.021272489685D+02
                          Isotropic Fermi Contact Couplings
        Atom                 a.u.       MegaHertz       Gauss      10(-4) cm-1
     1  C(13)              0.00005       0.05850       0.02087       0.01951
     2  C(13)              0.00372       4.18679       1.49395       1.39656
     3  C(13)              0.00093       1.05024       0.37475       0.35032
     4  C(13)              0.00153       1.72456       0.61537       0.57525
     5  C(13)              0.00380       4.26867       1.52317       1.42388
     6  C(13)             -0.01397     -15.70774      -5.60491      -5.23954
     7  O(17)              0.13720     -83.16955     -29.67696     -27.74237
     8  C(13)              0.02367      26.60985       9.49506       8.87609
     9  C(13)             -0.00268      -3.01513      -1.07587      -1.00574
    10  C(13)              0.00211       2.37257       0.84659       0.79140
    11  C(13)              0.00491       5.51725       1.96869       1.84036
    12  C(13)              0.00356       3.99717       1.42629       1.33331
    13  H(1)              -0.00022      -0.98076      -0.34996      -0.32715
    14  H(1)               0.00239      10.68833       3.81386       3.56524
    15  H(1)               0.00801      35.81956      12.78131      11.94812
    16  H(1)               0.00605      27.04905       9.65177       9.02259
    17  H(1)               0.00060       2.66644       0.95145       0.88943
    18  H(1)               0.00116       5.19708       1.85445       1.73356
    19  H(1)               0.00909      40.63242      14.49866      13.55352
    20  H(1)               0.00676      30.23643      10.78911      10.08579
    21  H(1)              -0.00043      -1.90654      -0.68030      -0.63595
    22  H(1)               0.00156       6.98044       2.49079       2.32842
    23  H(1)              -0.00014      -0.61091      -0.21799      -0.20378
    24  H(1)               0.02530     113.06581      40.34469      37.71469
    25  H(1)              -0.00456     -20.36261      -7.26588      -6.79223
    26  H(1)               0.00017       0.75057       0.26782       0.25036
    27  H(1)              -0.00101      -4.49223      -1.60294      -1.49845
    28  H(1)              -0.00053      -2.37858      -0.84873      -0.79341
    29  H(1)              -0.00045      -2.00128      -0.71411      -0.66756
    30  H(1)              -0.00064      -2.86279      -1.02152      -0.95493
    31  H(1)              -0.00055      -2.45288      -0.87525      -0.81819
    32  H(1)              -0.00020      -0.91526      -0.32659      -0.30530
    33  H(1)              -0.00044      -1.96782      -0.70217      -0.65639
    34  H(1)               0.00011       0.47347       0.16895       0.15793
    35  H(1)               0.01066      47.66232      17.00710      15.89844
    36  H(1)              -0.00008      -0.37020      -0.13210      -0.12348
 --------------------------------------------------------
       Center         ----  Spin Dipole Couplings  ----
                      3XX-RR        3YY-RR        3ZZ-RR
 --------------------------------------------------------
     1   Atom        0.036473     -0.017243     -0.019230
     2   Atom        0.071451     -0.035392     -0.036058
     3   Atom        0.070287     -0.033625     -0.036662
     4   Atom        0.079187     -0.034566     -0.044621
     5   Atom        0.042615     -0.022774     -0.019841
     6   Atom        0.085722     -0.082254     -0.003469
     7   Atom        0.269571     -0.694929      0.425359
     8   Atom        0.189506     -0.088657     -0.100849
     9   Atom        0.053971     -0.011878     -0.042093
    10   Atom        0.061399     -0.006214     -0.055185
    11   Atom        0.022270      0.015092     -0.037362
    12   Atom        0.027163     -0.001833     -0.025330
    13   Atom        0.000160     -0.002444      0.002284
    14   Atom       -0.001570      0.004864     -0.003294
    15   Atom        0.004034     -0.003158     -0.000876
    16   Atom       -0.001576      0.007268     -0.005692
    17   Atom       -0.000731     -0.004804      0.005535
    18   Atom       -0.001125     -0.004777      0.005902
    19   Atom       -0.003827      0.009999     -0.006172
    20   Atom        0.000542      0.008778     -0.009320
    21   Atom        0.000098     -0.004812      0.004714
    22   Atom       -0.001985     -0.000468      0.002452
    23   Atom        0.000297      0.006010     -0.006307
    24   Atom       -0.009540     -0.010418      0.019958
    25   Atom       -0.001224      0.020148     -0.018924
    26   Atom       -0.002017     -0.012184      0.014200
    27   Atom        0.007726      0.004762     -0.012488
    28   Atom        0.001803      0.005166     -0.006969
    29   Atom       -0.000058     -0.003967      0.004025
    30   Atom        0.003245      0.003377     -0.006622
    31   Atom       -0.001142     -0.005342      0.006484
    32   Atom       -0.001981     -0.003212      0.005193
    33   Atom        0.000131      0.004751     -0.004882
    34   Atom       -0.000373     -0.002940      0.003313
    35   Atom       -0.002477      0.005218     -0.002741
    36   Atom        0.002739      0.000642     -0.003381
 --------------------------------------------------------
                        XY            XZ            YZ
 --------------------------------------------------------
     1   Atom       -0.001175     -0.005626      0.000280
     2   Atom        0.019091     -0.010907     -0.001887
     3   Atom        0.024754     -0.018332     -0.003862
     4   Atom        0.025031     -0.009658     -0.002221
     5   Atom       -0.008793      0.029465     -0.000590
     6   Atom        0.006601      0.128538     -0.006495
     7   Atom        0.184025      1.095057      0.197953
     8   Atom        0.095007      0.073482      0.023192
     9   Atom        0.053470      0.001771      0.000559
    10   Atom        0.076601     -0.010445     -0.006656
    11   Atom        0.060492     -0.017563     -0.016651
    12   Atom        0.035989     -0.005766     -0.003958
    13   Atom       -0.001050     -0.000302      0.000711
    14   Atom       -0.001472      0.000161     -0.001356
    15   Atom        0.000341      0.004235      0.000909
    16   Atom       -0.000040      0.000028     -0.002409
    17   Atom       -0.000512      0.004204      0.000022
    18   Atom       -0.001009      0.003234      0.001257
    19   Atom       -0.000608     -0.000011     -0.002745
    20   Atom       -0.004256      0.000093     -0.003957
    21   Atom       -0.002358      0.003475     -0.001008
    22   Atom       -0.002804     -0.002334      0.004059
    23   Atom        0.000060      0.000204     -0.000523
    24   Atom        0.001754     -0.010044     -0.002800
    25   Atom       -0.044747     -0.008790      0.034633
    26   Atom        0.005279      0.002811     -0.000008
    27   Atom       -0.007580     -0.002085      0.005928
    28   Atom       -0.000692     -0.000938      0.001824
    29   Atom        0.004209      0.000040     -0.003332
    30   Atom       -0.003119     -0.002636      0.002720
    31   Atom        0.003339      0.003295     -0.001146
    32   Atom        0.002598      0.000883     -0.001958
    33   Atom       -0.001560     -0.001818      0.001918
    34   Atom        0.001742      0.002788      0.000171
    35   Atom        0.003520     -0.001266     -0.004332
    36   Atom       -0.002114     -0.001791      0.001318
 --------------------------------------------------------


 ---------------------------------------------------------------------------------
              Anisotropic Spin Dipole Couplings in Principal Axis System
 ---------------------------------------------------------------------------------

       Atom             a.u.   MegaHertz   Gauss  10(-4) cm-1        Axes

              Baa    -0.0198    -2.657    -0.948    -0.886  0.0980 -0.0637  0.9932
     1 C(13)  Bbb    -0.0173    -2.316    -0.826    -0.773  0.0282  0.9977  0.0612
              Bcc     0.0371     4.973     1.775     1.659  0.9948 -0.0220 -0.0995
 
              Baa    -0.0387    -5.193    -1.853    -1.732 -0.1710  0.9853 -0.0024
     2 C(13)  Bbb    -0.0372    -4.986    -1.779    -1.663  0.0966  0.0191  0.9951
              Bcc     0.0759    10.179     3.632     3.395  0.9805  0.1699 -0.0984
 
              Baa    -0.0398    -5.344    -1.907    -1.782  0.2329 -0.3700  0.8994
     3 C(13)  Bbb    -0.0391    -5.247    -1.872    -1.750 -0.1362  0.9033  0.4069
              Bcc     0.0789    10.590     3.779     3.532  0.9629  0.2173 -0.1600
 
              Baa    -0.0454    -6.090    -2.173    -2.031  0.0676  0.0482  0.9965
     4 C(13)  Bbb    -0.0398    -5.344    -1.907    -1.783 -0.2083  0.9775 -0.0332
              Bcc     0.0852    11.434     4.080     3.814  0.9757  0.2053 -0.0761
 
              Baa    -0.0324    -4.344    -1.550    -1.449 -0.3792 -0.2933  0.8776
     5 C(13)  Bbb    -0.0228    -3.066    -1.094    -1.023 -0.0128  0.9500  0.3120
              Bcc     0.0552     7.411     2.644     2.472  0.9252 -0.1071  0.3640
 
              Baa    -0.0997   -13.378    -4.774    -4.463 -0.5159  0.4635  0.7204
     6 C(13)  Bbb    -0.0775   -10.399    -3.711    -3.469  0.2641  0.8861 -0.3809
              Bcc     0.1772    23.777     8.484     7.931  0.8149  0.0062  0.5796
 
              Baa    -0.7504    54.296    19.374    18.111  0.7308  0.0115 -0.6825
     7 O(17)  Bbb    -0.7285    52.716    18.810    17.584 -0.0926  0.9923 -0.0824
              Bcc     1.4789  -107.012   -38.184   -35.695  0.6763  0.1234  0.7262
 
              Baa    -0.1187   -15.933    -5.685    -5.315 -0.0233 -0.5633  0.8260
     8 C(13)  Bbb    -0.1177   -15.797    -5.637    -5.269 -0.3634  0.7744  0.5179
              Bcc     0.2365    31.731    11.322    10.584  0.9314  0.2881  0.2227
 
              Baa    -0.0424    -5.683    -2.028    -1.896 -0.2679  0.4545  0.8495
     9 C(13)  Bbb    -0.0415    -5.571    -1.988    -1.858 -0.4076  0.7454 -0.5274
              Bcc     0.0839    11.254     4.016     3.754  0.8730  0.4876  0.0144
 
              Baa    -0.0562    -7.548    -2.693    -2.518  0.4525 -0.6057  0.6545
    10 C(13)  Bbb    -0.0560    -7.513    -2.681    -2.506 -0.3117  0.5802  0.7525
              Bcc     0.1122    15.061     5.374     5.024  0.8355  0.5445 -0.0738
 
              Baa    -0.0422    -5.663    -2.021    -1.889 -0.0280  0.3061  0.9516
    11 C(13)  Bbb    -0.0419    -5.623    -2.006    -1.875  0.7000 -0.6736  0.2372
              Bcc     0.0841    11.286     4.027     3.764  0.7136  0.6727 -0.1954
 
              Baa    -0.0261    -3.509    -1.252    -1.170 -0.5181  0.8110  0.2717
    12 C(13)  Bbb    -0.0259    -3.482    -1.242    -1.161  0.2244 -0.1776  0.9582
              Bcc     0.0521     6.991     2.494     2.332  0.8254  0.5574 -0.0900
 
              Baa    -0.0029    -1.536    -0.548    -0.512  0.3147  0.9426 -0.1114
    13 H(1)   Bbb     0.0004     0.210     0.075     0.070  0.9263 -0.2793  0.2530
              Bcc     0.0025     1.325     0.473     0.442 -0.2073  0.1828  0.9610
 
              Baa    -0.0035    -1.876    -0.669    -0.626  0.0450  0.1673  0.9849
    14 H(1)   Bbb    -0.0019    -1.003    -0.358    -0.335  0.9772  0.1976 -0.0782
              Bcc     0.0054     2.880     1.028     0.961 -0.2077  0.9659 -0.1545
 
              Baa    -0.0039    -2.072    -0.739    -0.691  0.3248  0.6759 -0.6616
    15 H(1)   Bbb    -0.0026    -1.413    -0.504    -0.471 -0.3905  0.7329  0.5571
              Bcc     0.0065     3.485     1.244     1.163  0.8614  0.0774  0.5019
 
              Baa    -0.0061    -3.268    -1.166    -1.090 -0.0044  0.1770  0.9842
    16 H(1)   Bbb    -0.0016    -0.841    -0.300    -0.280  1.0000  0.0055  0.0035
              Bcc     0.0077     4.109     1.466     1.371 -0.0047  0.9842 -0.1770
 
              Baa    -0.0049    -2.622    -0.935    -0.874  0.2041  0.9753 -0.0842
    17 H(1)   Bbb    -0.0027    -1.459    -0.521    -0.487  0.8698 -0.2201 -0.4416
              Bcc     0.0076     4.081     1.456     1.361  0.4492 -0.0169  0.8933
 
              Baa    -0.0055    -2.915    -1.040    -0.972  0.3634  0.9090 -0.2040
    18 H(1)   Bbb    -0.0018    -0.937    -0.334    -0.313  0.8620 -0.4112 -0.2966
              Bcc     0.0072     3.852     1.374     1.285  0.3534  0.0680  0.9330
 
              Baa    -0.0066    -3.537    -1.262    -1.180  0.0395  0.1641  0.9856
    19 H(1)   Bbb    -0.0038    -2.053    -0.733    -0.685  0.9983  0.0348 -0.0458
              Bcc     0.0105     5.590     1.995     1.865 -0.0418  0.9858 -0.1625
 
              Baa    -0.0102    -5.447    -1.944    -1.817  0.0788  0.2203  0.9722
    20 H(1)   Bbb    -0.0010    -0.553    -0.197    -0.185  0.9277  0.3408 -0.1524
              Bcc     0.0112     6.000     2.141     2.001 -0.3650  0.9139 -0.1775
 
              Baa    -0.0058    -3.082    -1.100    -1.028  0.3936  0.9183 -0.0422
    21 H(1)   Bbb    -0.0012    -0.615    -0.219    -0.205  0.7757 -0.3564 -0.5208
              Bcc     0.0069     3.697     1.319     1.233  0.4933 -0.1723  0.8526
 
              Baa    -0.0043    -2.270    -0.810    -0.757  0.6776  0.7095 -0.1936
    22 H(1)   Bbb    -0.0025    -1.328    -0.474    -0.443  0.6312 -0.4260  0.6481
              Bcc     0.0067     3.598     1.284     1.200 -0.3774  0.5614  0.7365
 
              Baa    -0.0063    -3.380    -1.206    -1.128 -0.0311  0.0425  0.9986
    23 H(1)   Bbb     0.0003     0.162     0.058     0.054  0.9995 -0.0076  0.0315
              Bcc     0.0060     3.219     1.149     1.074  0.0089  0.9991 -0.0422
 
              Baa    -0.0130    -6.913    -2.467    -2.306  0.9028 -0.3531  0.2454
    24 H(1)   Bbb    -0.0104    -5.548    -1.980    -1.851  0.3126  0.9308  0.1893
              Bcc     0.0234    12.461     4.446     4.157 -0.2953 -0.0942  0.9507
 
              Baa    -0.0479   -25.555    -9.118    -8.524  0.4896  0.6292 -0.6037
    25 H(1)   Bbb    -0.0201   -10.731    -3.829    -3.580  0.6858  0.1496  0.7122
              Bcc     0.0680    36.286    12.948    12.104 -0.5384  0.7627  0.3583
 
              Baa    -0.0145    -7.722    -2.755    -2.576 -0.3974  0.9168  0.0392
    26 H(1)   Bbb    -0.0002    -0.124    -0.044    -0.041  0.9006  0.3978 -0.1752
              Bcc     0.0147     7.845     2.799     2.617  0.1762  0.0343  0.9837
 
              Baa    -0.0143    -7.647    -2.729    -2.551 -0.0134 -0.3013  0.9534
    27 H(1)   Bbb    -0.0007    -0.379    -0.135    -0.126  0.6813  0.6952  0.2293
              Bcc     0.0150     8.026     2.864     2.677  0.7319 -0.6526 -0.1960
 
              Baa    -0.0073    -3.902    -1.392    -1.302  0.0909 -0.1391  0.9861
    28 H(1)   Bbb     0.0017     0.906     0.323     0.302  0.9727  0.2247 -0.0580
              Bcc     0.0056     2.995     1.069     0.999 -0.2135  0.9644  0.1558
 
              Baa    -0.0074    -3.935    -1.404    -1.313 -0.4842  0.8394  0.2471
    29 H(1)   Bbb     0.0017     0.901     0.322     0.301  0.8192  0.3357  0.4649
              Bcc     0.0057     3.034     1.082     1.012 -0.3073 -0.4275  0.8502
 
              Baa    -0.0076    -4.077    -1.455    -1.360  0.1801 -0.1874  0.9656
    30 H(1)   Bbb     0.0002     0.102     0.036     0.034  0.7155  0.6987  0.0021
              Bcc     0.0074     3.975     1.418     1.326 -0.6750  0.6905  0.2599
 
              Baa    -0.0077    -4.100    -1.463    -1.368 -0.5200  0.8331  0.1883
    31 H(1)   Bbb    -0.0000    -0.014    -0.005    -0.005  0.7785  0.5530 -0.2967
              Bcc     0.0077     4.114     1.468     1.372  0.3513  0.0077  0.9362
 
              Baa    -0.0057    -3.025    -1.079    -1.009 -0.5955  0.7807  0.1892
    32 H(1)   Bbb     0.0000     0.015     0.005     0.005  0.8021  0.5908  0.0868
              Bcc     0.0056     3.010     1.074     1.004  0.0440 -0.2034  0.9781
 
              Baa    -0.0057    -3.019    -1.077    -1.007  0.2631 -0.1365  0.9550
    33 H(1)   Bbb    -0.0001    -0.058    -0.021    -0.019  0.9080  0.3695 -0.1974
              Bcc     0.0058     3.076     1.098     1.026 -0.3259  0.9191  0.2212
 
              Baa    -0.0040    -2.149    -0.767    -0.717 -0.5335  0.8256  0.1834
    34 H(1)   Bbb    -0.0009    -0.486    -0.173    -0.162  0.6868  0.5495 -0.4757
              Bcc     0.0049     2.635     0.940     0.879  0.4935  0.1278  0.8603
 
              Baa    -0.0047    -2.511    -0.896    -0.838 -0.2364  0.4579  0.8570
    35 H(1)   Bbb    -0.0037    -1.971    -0.703    -0.658  0.9158 -0.1897  0.3539
              Bcc     0.0084     4.483     1.600     1.495  0.3246  0.8685 -0.3746
 
              Baa    -0.0040    -2.134    -0.762    -0.712  0.1985 -0.1830  0.9629
    36 H(1)   Bbb    -0.0007    -0.353    -0.126    -0.118  0.5451  0.8371  0.0468
              Bcc     0.0047     2.487     0.887     0.830  0.8145 -0.5156 -0.2659
 

 ---------------------------------------------------------------------------------

 ******************************Gaussian NBO Version 3.1******************************
             N A T U R A L   A T O M I C   O R B I T A L   A N D
          N A T U R A L   B O N D   O R B I T A L   A N A L Y S I S
 ******************************Gaussian NBO Version 3.1******************************
       /RESON  / : Allow strongly delocalized NBO set

 Analyzing the SCF density

 Job title: 48                                                              

 Storage needed:    253044 in NPA,    333950 in NBO ( 939517256 available)
 GSVD:  LWork=       47040 too small for GESVD, short by       23580 words or       23580 for optimal perf.


 NATURAL POPULATIONS:  Natural atomic orbital occupancies 
                                                          
   NAO  Atom  No  lang   Type(AO)    Occupancy
 --------------------------------------------
     1    C    1  S      Cor( 1S)     1.99924
     2    C    1  S      Val( 2S)     1.09516
     3    C    1  S      Ryd( 3S)     0.00042
     4    C    1  px     Val( 2p)     1.15479
     5    C    1  px     Ryd( 3p)     0.00279
     6    C    1  py     Val( 2p)     1.14825
     7    C    1  py     Ryd( 3p)     0.00122
     8    C    1  pz     Val( 2p)     1.20998
     9    C    1  pz     Ryd( 3p)     0.00163
    10    C    1  dxy    Ryd( 3d)     0.00047
    11    C    1  dxz    Ryd( 3d)     0.00033
    12    C    1  dyz    Ryd( 3d)     0.00025
    13    C    1  dx2y2  Ryd( 3d)     0.00064
    14    C    1  dz2    Ryd( 3d)     0.00082

    15    C    2  S      Cor( 1S)     1.99913
    16    C    2  S      Val( 2S)     1.02272
    17    C    2  S      Ryd( 3S)     0.00118
    18    C    2  px     Val( 2p)     1.01078
    19    C    2  px     Ryd( 3p)     0.00207
    20    C    2  py     Val( 2p)     1.16885
    21    C    2  py     Ryd( 3p)     0.00248
    22    C    2  pz     Val( 2p)     1.19650
    23    C    2  pz     Ryd( 3p)     0.00226
    24    C    2  dxy    Ryd( 3d)     0.00068
    25    C    2  dxz    Ryd( 3d)     0.00047
    26    C    2  dyz    Ryd( 3d)     0.00030
    27    C    2  dx2y2  Ryd( 3d)     0.00083
    28    C    2  dz2    Ryd( 3d)     0.00100

    29    C    3  S      Cor( 1S)     1.99911
    30    C    3  S      Val( 2S)     1.01835
    31    C    3  S      Ryd( 3S)     0.00183
    32    C    3  px     Val( 2p)     1.03077
    33    C    3  px     Ryd( 3p)     0.00320
    34    C    3  py     Val( 2p)     1.14854
    35    C    3  py     Ryd( 3p)     0.00236
    36    C    3  pz     Val( 2p)     1.19961
    37    C    3  pz     Ryd( 3p)     0.00263
    38    C    3  dxy    Ryd( 3d)     0.00080
    39    C    3  dxz    Ryd( 3d)     0.00050
    40    C    3  dyz    Ryd( 3d)     0.00027
    41    C    3  dx2y2  Ryd( 3d)     0.00067
    42    C    3  dz2    Ryd( 3d)     0.00101

    43    C    4  S      Cor( 1S)     1.99912
    44    C    4  S      Val( 2S)     1.01498
    45    C    4  S      Ryd( 3S)     0.00179
    46    C    4  px     Val( 2p)     1.00441
    47    C    4  px     Ryd( 3p)     0.00330
    48    C    4  py     Val( 2p)     1.17740
    49    C    4  py     Ryd( 3p)     0.00303
    50    C    4  pz     Val( 2p)     1.19854
    51    C    4  pz     Ryd( 3p)     0.00288
    52    C    4  dxy    Ryd( 3d)     0.00064
    53    C    4  dxz    Ryd( 3d)     0.00048
    54    C    4  dyz    Ryd( 3d)     0.00030
    55    C    4  dx2y2  Ryd( 3d)     0.00078
    56    C    4  dz2    Ryd( 3d)     0.00101

    57    C    5  S      Cor( 1S)     1.99907
    58    C    5  S      Val( 2S)     1.01811
    59    C    5  S      Ryd( 3S)     0.00260
    60    C    5  px     Val( 2p)     1.04692
    61    C    5  px     Ryd( 3p)     0.00354
    62    C    5  py     Val( 2p)     1.15171
    63    C    5  py     Ryd( 3p)     0.00368
    64    C    5  pz     Val( 2p)     1.20940
    65    C    5  pz     Ryd( 3p)     0.00285
    66    C    5  dxy    Ryd( 3d)     0.00089
    67    C    5  dxz    Ryd( 3d)     0.00050
    68    C    5  dyz    Ryd( 3d)     0.00032
    69    C    5  dx2y2  Ryd( 3d)     0.00046
    70    C    5  dz2    Ryd( 3d)     0.00094

    71    C    6  S      Cor( 1S)     1.99885
    72    C    6  S      Val( 2S)     0.94023
    73    C    6  S      Ryd( 3S)     0.00257
    74    C    6  px     Val( 2p)     0.97033
    75    C    6  px     Ryd( 3p)     0.00443
    76    C    6  py     Val( 2p)     0.79037
    77    C    6  py     Ryd( 3p)     0.00342
    78    C    6  pz     Val( 2p)     1.13758
    79    C    6  pz     Ryd( 3p)     0.00270
    80    C    6  dxy    Ryd( 3d)     0.00179
    81    C    6  dxz    Ryd( 3d)     0.00081
    82    C    6  dyz    Ryd( 3d)     0.00137
    83    C    6  dx2y2  Ryd( 3d)     0.00181
    84    C    6  dz2    Ryd( 3d)     0.00152

    85    O    7  S      Cor( 1S)     1.99974
    86    O    7  S      Val( 2S)     1.68470
    87    O    7  S      Ryd( 3S)     0.00139
    88    O    7  px     Val( 2p)     1.64141
    89    O    7  px     Ryd( 3p)     0.00137
    90    O    7  py     Val( 2p)     1.44415
    91    O    7  py     Ryd( 3p)     0.00215
    92    O    7  pz     Val( 2p)     1.70549
    93    O    7  pz     Ryd( 3p)     0.00144
    94    O    7  dxy    Ryd( 3d)     0.00118
    95    O    7  dxz    Ryd( 3d)     0.00112
    96    O    7  dyz    Ryd( 3d)     0.00057
    97    O    7  dx2y2  Ryd( 3d)     0.00068
    98    O    7  dz2    Ryd( 3d)     0.00079

    99    C    8  S      Cor( 1S)     1.99905
   100    C    8  S      Val( 2S)     1.03258
   101    C    8  S      Ryd( 3S)     0.00163
   102    C    8  px     Val( 2p)     0.98320
   103    C    8  px     Ryd( 3p)     0.00319
   104    C    8  py     Val( 2p)     1.16634
   105    C    8  py     Ryd( 3p)     0.00385
   106    C    8  pz     Val( 2p)     1.22081
   107    C    8  pz     Ryd( 3p)     0.00326
   108    C    8  dxy    Ryd( 3d)     0.00061
   109    C    8  dxz    Ryd( 3d)     0.00048
   110    C    8  dyz    Ryd( 3d)     0.00043
   111    C    8  dx2y2  Ryd( 3d)     0.00075
   112    C    8  dz2    Ryd( 3d)     0.00097

   113    C    9  S      Cor( 1S)     1.99910
   114    C    9  S      Val( 2S)     1.01438
   115    C    9  S      Ryd( 3S)     0.00179
   116    C    9  px     Val( 2p)     1.05545
   117    C    9  px     Ryd( 3p)     0.00277
   118    C    9  py     Val( 2p)     1.11421
   119    C    9  py     Ryd( 3p)     0.00255
   120    C    9  pz     Val( 2p)     1.21153
   121    C    9  pz     Ryd( 3p)     0.00309
   122    C    9  dxy    Ryd( 3d)     0.00083
   123    C    9  dxz    Ryd( 3d)     0.00049
   124    C    9  dyz    Ryd( 3d)     0.00035
   125    C    9  dx2y2  Ryd( 3d)     0.00062
   126    C    9  dz2    Ryd( 3d)     0.00093

   127    C   10  S      Cor( 1S)     1.99911
   128    C   10  S      Val( 2S)     1.01963
   129    C   10  S      Ryd( 3S)     0.00194
   130    C   10  px     Val( 2p)     1.01653
   131    C   10  px     Ryd( 3p)     0.00283
   132    C   10  py     Val( 2p)     1.14185
   133    C   10  py     Ryd( 3p)     0.00263
   134    C   10  pz     Val( 2p)     1.21269
   135    C   10  pz     Ryd( 3p)     0.00281
   136    C   10  dxy    Ryd( 3d)     0.00069
   137    C   10  dxz    Ryd( 3d)     0.00042
   138    C   10  dyz    Ryd( 3d)     0.00043
   139    C   10  dx2y2  Ryd( 3d)     0.00077
   140    C   10  dz2    Ryd( 3d)     0.00096

   141    C   11  S      Cor( 1S)     1.99913
   142    C   11  S      Val( 2S)     1.02238
   143    C   11  S      Ryd( 3S)     0.00122
   144    C   11  px     Val( 2p)     1.06486
   145    C   11  px     Ryd( 3p)     0.00288
   146    C   11  py     Val( 2p)     1.10417
   147    C   11  py     Ryd( 3p)     0.00164
   148    C   11  pz     Val( 2p)     1.20513
   149    C   11  pz     Ryd( 3p)     0.00250
   150    C   11  dxy    Ryd( 3d)     0.00086
   151    C   11  dxz    Ryd( 3d)     0.00048
   152    C   11  dyz    Ryd( 3d)     0.00038
   153    C   11  dx2y2  Ryd( 3d)     0.00063
   154    C   11  dz2    Ryd( 3d)     0.00094

   155    C   12  S      Cor( 1S)     1.99923
   156    C   12  S      Val( 2S)     1.09634
   157    C   12  S      Ryd( 3S)     0.00042
   158    C   12  px     Val( 2p)     1.06367
   159    C   12  px     Ryd( 3p)     0.00148
   160    C   12  py     Val( 2p)     1.22582
   161    C   12  py     Ryd( 3p)     0.00257
   162    C   12  pz     Val( 2p)     1.21807
   163    C   12  pz     Ryd( 3p)     0.00157
   164    C   12  dxy    Ryd( 3d)     0.00063
   165    C   12  dxz    Ryd( 3d)     0.00036
   166    C   12  dyz    Ryd( 3d)     0.00026
   167    C   12  dx2y2  Ryd( 3d)     0.00049
   168    C   12  dz2    Ryd( 3d)     0.00078

   169    H   13  S      Val( 1S)     0.77823
   170    H   13  S      Ryd( 2S)     0.00154
   171    H   13  px     Ryd( 2p)     0.00017
   172    H   13  py     Ryd( 2p)     0.00016
   173    H   13  pz     Ryd( 2p)     0.00070

   174    H   14  S      Val( 1S)     0.77478
   175    H   14  S      Ryd( 2S)     0.00152
   176    H   14  px     Ryd( 2p)     0.00019
   177    H   14  py     Ryd( 2p)     0.00064
   178    H   14  pz     Ryd( 2p)     0.00022

   179    H   15  S      Val( 1S)     0.75059
   180    H   15  S      Ryd( 2S)     0.00113
   181    H   15  px     Ryd( 2p)     0.00065
   182    H   15  py     Ryd( 2p)     0.00016
   183    H   15  pz     Ryd( 2p)     0.00024

   184    H   16  S      Val( 1S)     0.76275
   185    H   16  S      Ryd( 2S)     0.00259
   186    H   16  px     Ryd( 2p)     0.00024
   187    H   16  py     Ryd( 2p)     0.00059
   188    H   16  pz     Ryd( 2p)     0.00021

   189    H   17  S      Val( 1S)     0.77212
   190    H   17  S      Ryd( 2S)     0.00260
   191    H   17  px     Ryd( 2p)     0.00014
   192    H   17  py     Ryd( 2p)     0.00016
   193    H   17  pz     Ryd( 2p)     0.00072

   194    H   18  S      Val( 1S)     0.76881
   195    H   18  S      Ryd( 2S)     0.00277
   196    H   18  px     Ryd( 2p)     0.00012
   197    H   18  py     Ryd( 2p)     0.00018
   198    H   18  pz     Ryd( 2p)     0.00073

   199    H   19  S      Val( 1S)     0.75817
   200    H   19  S      Ryd( 2S)     0.00271
   201    H   19  px     Ryd( 2p)     0.00018
   202    H   19  py     Ryd( 2p)     0.00065
   203    H   19  pz     Ryd( 2p)     0.00022

   204    H   20  S      Val( 1S)     0.75246
   205    H   20  S      Ryd( 2S)     0.00309
   206    H   20  px     Ryd( 2p)     0.00023
   207    H   20  py     Ryd( 2p)     0.00063
   208    H   20  pz     Ryd( 2p)     0.00022

   209    H   21  S      Val( 1S)     0.77181
   210    H   21  S      Ryd( 2S)     0.00271
   211    H   21  px     Ryd( 2p)     0.00014
   212    H   21  py     Ryd( 2p)     0.00016
   213    H   21  pz     Ryd( 2p)     0.00073

   214    H   22  S      Val( 1S)     0.75216
   215    H   22  S      Ryd( 2S)     0.00303
   216    H   22  px     Ryd( 2p)     0.00011
   217    H   22  py     Ryd( 2p)     0.00016
   218    H   22  pz     Ryd( 2p)     0.00073

   219    H   23  S      Val( 1S)     0.75377
   220    H   23  S      Ryd( 2S)     0.00204
   221    H   23  px     Ryd( 2p)     0.00019
   222    H   23  py     Ryd( 2p)     0.00063
   223    H   23  pz     Ryd( 2p)     0.00021

   224    H   24  S      Val( 1S)     0.73497
   225    H   24  S      Ryd( 2S)     0.00339
   226    H   24  px     Ryd( 2p)     0.00017
   227    H   24  py     Ryd( 2p)     0.00008
   228    H   24  pz     Ryd( 2p)     0.00084

   229    H   25  S      Val( 1S)     0.50180
   230    H   25  S      Ryd( 2S)     0.00113
   231    H   25  px     Ryd( 2p)     0.00145
   232    H   25  py     Ryd( 2p)     0.00196
   233    H   25  pz     Ryd( 2p)     0.00129

   234    H   26  S      Val( 1S)     0.74033
   235    H   26  S      Ryd( 2S)     0.00307
   236    H   26  px     Ryd( 2p)     0.00013
   237    H   26  py     Ryd( 2p)     0.00013
   238    H   26  pz     Ryd( 2p)     0.00076

   239    H   27  S      Val( 1S)     0.75553
   240    H   27  S      Ryd( 2S)     0.00290
   241    H   27  px     Ryd( 2p)     0.00034
   242    H   27  py     Ryd( 2p)     0.00049
   243    H   27  pz     Ryd( 2p)     0.00022

   244    H   28  S      Val( 1S)     0.76534
   245    H   28  S      Ryd( 2S)     0.00249
   246    H   28  px     Ryd( 2p)     0.00023
   247    H   28  py     Ryd( 2p)     0.00055
   248    H   28  pz     Ryd( 2p)     0.00024

   249    H   29  S      Val( 1S)     0.76684
   250    H   29  S      Ryd( 2S)     0.00272
   251    H   29  px     Ryd( 2p)     0.00012
   252    H   29  py     Ryd( 2p)     0.00018
   253    H   29  pz     Ryd( 2p)     0.00073

   254    H   30  S      Val( 1S)     0.76955
   255    H   30  S      Ryd( 2S)     0.00275
   256    H   30  px     Ryd( 2p)     0.00029
   257    H   30  py     Ryd( 2p)     0.00049
   258    H   30  pz     Ryd( 2p)     0.00024

   259    H   31  S      Val( 1S)     0.76765
   260    H   31  S      Ryd( 2S)     0.00277
   261    H   31  px     Ryd( 2p)     0.00015
   262    H   31  py     Ryd( 2p)     0.00015
   263    H   31  pz     Ryd( 2p)     0.00073

   264    H   32  S      Val( 1S)     0.77181
   265    H   32  S      Ryd( 2S)     0.00261
   266    H   32  px     Ryd( 2p)     0.00013
   267    H   32  py     Ryd( 2p)     0.00018
   268    H   32  pz     Ryd( 2p)     0.00072

   269    H   33  S      Val( 1S)     0.77234
   270    H   33  S      Ryd( 2S)     0.00259
   271    H   33  px     Ryd( 2p)     0.00022
   272    H   33  py     Ryd( 2p)     0.00057
   273    H   33  pz     Ryd( 2p)     0.00024

   274    H   34  S      Val( 1S)     0.77597
   275    H   34  S      Ryd( 2S)     0.00152
   276    H   34  px     Ryd( 2p)     0.00015
   277    H   34  py     Ryd( 2p)     0.00019
   278    H   34  pz     Ryd( 2p)     0.00070

   279    H   35  S      Val( 1S)     0.74492
   280    H   35  S      Ryd( 2S)     0.00111
   281    H   35  px     Ryd( 2p)     0.00028
   282    H   35  py     Ryd( 2p)     0.00054
   283    H   35  pz     Ryd( 2p)     0.00024

   284    H   36  S      Val( 1S)     0.77642
   285    H   36  S      Ryd( 2S)     0.00152
   286    H   36  px     Ryd( 2p)     0.00031
   287    H   36  py     Ryd( 2p)     0.00048
   288    H   36  pz     Ryd( 2p)     0.00025

 WARNING:  1 low occupancy (<1.9990e) core orbital  found on  C    6


 Summary of Natural Population Analysis:                  
                                                          
                                       Natural Population 
                Natural  -----------------------------------------------
    Atom  No    Charge         Core      Valence    Rydberg      Total
 -----------------------------------------------------------------------
      C    1   -0.61601      1.99924     4.60819    0.00858     6.61601
      C    2   -0.40926      1.99913     4.39887    0.01127     6.40926
      C    3   -0.40965      1.99911     4.39728    0.01326     6.40965
      C    4   -0.40864      1.99912     4.39532    0.01420     6.40864
      C    5   -0.44098      1.99907     4.42613    0.01578     6.44098
      C    6    0.14223      1.99885     3.83850    0.02042     5.85777
      O    7   -0.48620      1.99974     6.47576    0.01070     8.48620
      C    8   -0.41716      1.99905     4.40292    0.01518     6.41716
      C    9   -0.40810      1.99910     4.39556    0.01344     6.40810
      C   10   -0.40331      1.99911     4.39071    0.01349     6.40331
      C   11   -0.40720      1.99913     4.39654    0.01154     6.40720
      C   12   -0.61170      1.99923     4.60391    0.00856     6.61170
      H   13    0.21919      0.00000     0.77823    0.00258     0.78081
      H   14    0.22265      0.00000     0.77478    0.00256     0.77735
      H   15    0.24723      0.00000     0.75059    0.00218     0.75277
      H   16    0.23362      0.00000     0.76275    0.00363     0.76638
      H   17    0.22425      0.00000     0.77212    0.00363     0.77575
      H   18    0.22740      0.00000     0.76881    0.00379     0.77260
      H   19    0.23807      0.00000     0.75817    0.00376     0.76193
      H   20    0.24338      0.00000     0.75246    0.00417     0.75662
      H   21    0.22445      0.00000     0.77181    0.00374     0.77555
      H   22    0.24381      0.00000     0.75216    0.00403     0.75619
      H   23    0.24316      0.00000     0.75377    0.00308     0.75684
      H   24    0.26054      0.00000     0.73497    0.00449     0.73946
      H   25    0.49236      0.00000     0.50180    0.00584     0.50764
      H   26    0.25559      0.00000     0.74033    0.00409     0.74441
      H   27    0.24051      0.00000     0.75553    0.00396     0.75949
      H   28    0.23115      0.00000     0.76534    0.00352     0.76885
      H   29    0.22941      0.00000     0.76684    0.00375     0.77059
      H   30    0.22667      0.00000     0.76955    0.00378     0.77333
      H   31    0.22855      0.00000     0.76765    0.00380     0.77145
      H   32    0.22455      0.00000     0.77181    0.00363     0.77545
      H   33    0.22405      0.00000     0.77234    0.00361     0.77595
      H   34    0.22147      0.00000     0.77597    0.00256     0.77853
      H   35    0.25292      0.00000     0.74492    0.00216     0.74708
      H   36    0.22102      0.00000     0.77642    0.00256     0.77898
 =======================================================================
   * Total *    1.00000     23.98987    72.76882    0.24131    97.00000

                                 Natural Population      
 --------------------------------------------------------
   Core                      23.98987 ( 99.9578% of  24)
   Valence                   72.76882 ( 99.6833% of  73)
   Natural Minimal Basis     96.75869 ( 99.7512% of  97)
   Natural Rydberg Basis      0.24131 (  0.2488% of  97)
 --------------------------------------------------------

    Atom  No          Natural Electron Configuration
 ----------------------------------------------------------------------------
      C    1      [core]2S( 1.10)2p( 3.51)3p( 0.01)
      C    2      [core]2S( 1.02)2p( 3.38)3p( 0.01)
      C    3      [core]2S( 1.02)2p( 3.38)3p( 0.01)
      C    4      [core]2S( 1.01)2p( 3.38)3p( 0.01)
      C    5      [core]2S( 1.02)2p( 3.41)3p( 0.01)
      C    6      [core]2S( 0.94)2p( 2.90)3p( 0.01)3d( 0.01)
      O    7      [core]2S( 1.68)2p( 4.79)
      C    8      [core]2S( 1.03)2p( 3.37)3p( 0.01)
      C    9      [core]2S( 1.01)2p( 3.38)3p( 0.01)
      C   10      [core]2S( 1.02)2p( 3.37)3p( 0.01)
      C   11      [core]2S( 1.02)2p( 3.37)3p( 0.01)
      C   12      [core]2S( 1.10)2p( 3.51)3p( 0.01)
      H   13            1S( 0.78)
      H   14            1S( 0.77)
      H   15            1S( 0.75)
      H   16            1S( 0.76)
      H   17            1S( 0.77)
      H   18            1S( 0.77)
      H   19            1S( 0.76)
      H   20            1S( 0.75)
      H   21            1S( 0.77)
      H   22            1S( 0.75)
      H   23            1S( 0.75)
      H   24            1S( 0.73)
      H   25            1S( 0.50)
      H   26            1S( 0.74)
      H   27            1S( 0.76)
      H   28            1S( 0.77)
      H   29            1S( 0.77)
      H   30            1S( 0.77)
      H   31            1S( 0.77)
      H   32            1S( 0.77)
      H   33            1S( 0.77)
      H   34            1S( 0.78)
      H   35            1S( 0.74)
      H   36            1S( 0.78)


 ***************************************************
 *******         Alpha spin orbitals         *******
 ***************************************************


 NATURAL POPULATIONS:  Natural atomic orbital occupancies 
                                                          
   NAO  Atom  No  lang   Type(AO)    Occupancy      Energy
 ----------------------------------------------------------
     1    C    1  S      Cor( 1S)     0.99962     -10.16700
     2    C    1  S      Val( 2S)     0.54750      -0.33495
     3    C    1  S      Ryd( 3S)     0.00021       0.77095
     4    C    1  px     Val( 2p)     0.58958      -0.17315
     5    C    1  px     Ryd( 3p)     0.00144       0.51573
     6    C    1  py     Val( 2p)     0.57349      -0.16803
     7    C    1  py     Ryd( 3p)     0.00064       0.44579
     8    C    1  pz     Val( 2p)     0.60495      -0.17179
     9    C    1  pz     Ryd( 3p)     0.00082       0.48844
    10    C    1  dxy    Ryd( 3d)     0.00024       2.13719
    11    C    1  dxz    Ryd( 3d)     0.00017       2.09225
    12    C    1  dyz    Ryd( 3d)     0.00013       2.03704
    13    C    1  dx2y2  Ryd( 3d)     0.00034       2.23135
    14    C    1  dz2    Ryd( 3d)     0.00041       2.34239

    15    C    2  S      Cor( 1S)     0.99956     -10.18139
    16    C    2  S      Val( 2S)     0.51150      -0.32700
    17    C    2  S      Ryd( 3S)     0.00059       0.79952
    18    C    2  px     Val( 2p)     0.52461      -0.18290
    19    C    2  px     Ryd( 3p)     0.00106       0.48975
    20    C    2  py     Val( 2p)     0.58483      -0.18772
    21    C    2  py     Ryd( 3p)     0.00125       0.55707
    22    C    2  pz     Val( 2p)     0.59851      -0.18586
    23    C    2  pz     Ryd( 3p)     0.00117       0.56099
    24    C    2  dxy    Ryd( 3d)     0.00034       2.13329
    25    C    2  dxz    Ryd( 3d)     0.00025       2.01145
    26    C    2  dyz    Ryd( 3d)     0.00015       2.00197
    27    C    2  dx2y2  Ryd( 3d)     0.00044       2.14737
    28    C    2  dz2    Ryd( 3d)     0.00051       2.34364

    29    C    3  S      Cor( 1S)     0.99955     -10.19140
    30    C    3  S      Val( 2S)     0.50913      -0.33630
    31    C    3  S      Ryd( 3S)     0.00091       0.79153
    32    C    3  px     Val( 2p)     0.53500      -0.19962
    33    C    3  px     Ryd( 3p)     0.00167       0.57963
    34    C    3  py     Val( 2p)     0.57476      -0.19919
    35    C    3  py     Ryd( 3p)     0.00120       0.55623
    36    C    3  pz     Val( 2p)     0.60027      -0.20167
    37    C    3  pz     Ryd( 3p)     0.00133       0.58816
    38    C    3  dxy    Ryd( 3d)     0.00040       2.13766
    39    C    3  dxz    Ryd( 3d)     0.00026       2.00464
    40    C    3  dyz    Ryd( 3d)     0.00014       1.98796
    41    C    3  dx2y2  Ryd( 3d)     0.00037       2.13639
    42    C    3  dz2    Ryd( 3d)     0.00051       2.33486

    43    C    4  S      Cor( 1S)     0.99956     -10.20445
    44    C    4  S      Val( 2S)     0.50763      -0.34806
    45    C    4  S      Ryd( 3S)     0.00089       0.79884
    46    C    4  px     Val( 2p)     0.52502      -0.21136
    47    C    4  px     Ryd( 3p)     0.00183       0.57658
    48    C    4  py     Val( 2p)     0.58925      -0.21659
    49    C    4  py     Ryd( 3p)     0.00158       0.55983
    50    C    4  pz     Val( 2p)     0.59966      -0.21575
    51    C    4  pz     Ryd( 3p)     0.00146       0.58800
    52    C    4  dxy    Ryd( 3d)     0.00033       2.13009
    53    C    4  dxz    Ryd( 3d)     0.00025       1.99619
    54    C    4  dyz    Ryd( 3d)     0.00015       1.98030
    55    C    4  dx2y2  Ryd( 3d)     0.00043       2.13727
    56    C    4  dz2    Ryd( 3d)     0.00051       2.32238

    57    C    5  S      Cor( 1S)     0.99954     -10.21929
    58    C    5  S      Val( 2S)     0.50899      -0.36820
    59    C    5  S      Ryd( 3S)     0.00131       0.77459
    60    C    5  px     Val( 2p)     0.53517      -0.23202
    61    C    5  px     Ryd( 3p)     0.00187       0.57046
    62    C    5  py     Val( 2p)     0.57558      -0.23754
    63    C    5  py     Ryd( 3p)     0.00184       0.56399
    64    C    5  pz     Val( 2p)     0.60651      -0.23868
    65    C    5  pz     Ryd( 3p)     0.00142       0.57715
    66    C    5  dxy    Ryd( 3d)     0.00044       2.12997
    67    C    5  dxz    Ryd( 3d)     0.00028       1.98031
    68    C    5  dyz    Ryd( 3d)     0.00016       1.96719
    69    C    5  dx2y2  Ryd( 3d)     0.00025       2.11827
    70    C    5  dz2    Ryd( 3d)     0.00047       2.30698

    71    C    6  S      Cor( 1S)     0.99942     -10.32178
    72    C    6  S      Val( 2S)     0.46844      -0.39203
    73    C    6  S      Ryd( 3S)     0.00125       0.68495
    74    C    6  px     Val( 2p)     0.50402      -0.27217
    75    C    6  px     Ryd( 3p)     0.00208       0.53543
    76    C    6  py     Val( 2p)     0.39233      -0.26345
    77    C    6  py     Ryd( 3p)     0.00169       0.48155
    78    C    6  pz     Val( 2p)     0.58215      -0.28414
    79    C    6  pz     Ryd( 3p)     0.00132       0.61522
    80    C    6  dxy    Ryd( 3d)     0.00088       2.01822
    81    C    6  dxz    Ryd( 3d)     0.00047       1.91161
    82    C    6  dyz    Ryd( 3d)     0.00068       1.87147
    83    C    6  dx2y2  Ryd( 3d)     0.00101       2.01988
    84    C    6  dz2    Ryd( 3d)     0.00085       2.24225

    85    O    7  S      Cor( 1S)     0.99987     -19.19333
    86    O    7  S      Val( 2S)     0.84604      -1.11147
    87    O    7  S      Ryd( 3S)     0.00070       1.22153
    88    O    7  px     Val( 2p)     0.90207      -0.54094
    89    O    7  px     Ryd( 3p)     0.00070       0.96230
    90    O    7  py     Val( 2p)     0.72862      -0.50923
    91    O    7  py     Ryd( 3p)     0.00110       0.98763
    92    O    7  pz     Val( 2p)     0.94804      -0.54151
    93    O    7  pz     Ryd( 3p)     0.00072       0.88558
    94    O    7  dxy    Ryd( 3d)     0.00058       2.96662
    95    O    7  dxz    Ryd( 3d)     0.00057       2.64383
    96    O    7  dyz    Ryd( 3d)     0.00029       2.71094
    97    O    7  dx2y2  Ryd( 3d)     0.00032       2.70309
    98    O    7  dz2    Ryd( 3d)     0.00043       2.64672

    99    C    8  S      Cor( 1S)     0.99953     -10.24949
   100    C    8  S      Val( 2S)     0.51736      -0.40006
   101    C    8  S      Ryd( 3S)     0.00081       0.78872
   102    C    8  px     Val( 2p)     0.54004      -0.26634
   103    C    8  px     Ryd( 3p)     0.00166       0.54654
   104    C    8  py     Val( 2p)     0.58657      -0.26075
   105    C    8  py     Ryd( 3p)     0.00205       0.50245
   106    C    8  pz     Val( 2p)     0.61491      -0.26229
   107    C    8  pz     Ryd( 3p)     0.00165       0.57525
   108    C    8  dxy    Ryd( 3d)     0.00030       2.12039
   109    C    8  dxz    Ryd( 3d)     0.00027       1.94883
   110    C    8  dyz    Ryd( 3d)     0.00022       1.94742
   111    C    8  dx2y2  Ryd( 3d)     0.00047       2.04502
   112    C    8  dz2    Ryd( 3d)     0.00051       2.27751

   113    C    9  S      Cor( 1S)     0.99955     -10.21961
   114    C    9  S      Val( 2S)     0.50696      -0.36150
   115    C    9  S      Ryd( 3S)     0.00088       0.78122
   116    C    9  px     Val( 2p)     0.54355      -0.22827
   117    C    9  px     Ryd( 3p)     0.00148       0.55526
   118    C    9  py     Val( 2p)     0.56093      -0.22597
   119    C    9  py     Ryd( 3p)     0.00134       0.54187
   120    C    9  pz     Val( 2p)     0.60556      -0.23043
   121    C    9  pz     Ryd( 3p)     0.00158       0.59594
   122    C    9  dxy    Ryd( 3d)     0.00042       2.11775
   123    C    9  dxz    Ryd( 3d)     0.00026       1.97048
   124    C    9  dyz    Ryd( 3d)     0.00018       2.00045
   125    C    9  dx2y2  Ryd( 3d)     0.00034       2.11027
   126    C    9  dz2    Ryd( 3d)     0.00047       2.29812

   127    C   10  S      Cor( 1S)     0.99955     -10.20282
   128    C   10  S      Val( 2S)     0.51003      -0.34710
   129    C   10  S      Ryd( 3S)     0.00098       0.78187
   130    C   10  px     Val( 2p)     0.52768      -0.20725
   131    C   10  px     Ryd( 3p)     0.00151       0.55664
   132    C   10  py     Val( 2p)     0.57903      -0.21308
   133    C   10  py     Ryd( 3p)     0.00142       0.54506
   134    C   10  pz     Val( 2p)     0.60678      -0.21258
   135    C   10  pz     Ryd( 3p)     0.00142       0.59650
   136    C   10  dxy    Ryd( 3d)     0.00037       2.13100
   137    C   10  dxz    Ryd( 3d)     0.00022       1.98381
   138    C   10  dyz    Ryd( 3d)     0.00022       2.01657
   139    C   10  dx2y2  Ryd( 3d)     0.00042       2.10947
   140    C   10  dz2    Ryd( 3d)     0.00049       2.30691

   141    C   11  S      Cor( 1S)     0.99956     -10.18927
   142    C   11  S      Val( 2S)     0.51144      -0.33422
   143    C   11  S      Ryd( 3S)     0.00062       0.79261
   144    C   11  px     Val( 2p)     0.54309      -0.19506
   145    C   11  px     Ryd( 3p)     0.00148       0.54555
   146    C   11  py     Val( 2p)     0.56129      -0.18989
   147    C   11  py     Ryd( 3p)     0.00085       0.47206
   148    C   11  pz     Val( 2p)     0.60362      -0.19340
   149    C   11  pz     Ryd( 3p)     0.00127       0.56998
   150    C   11  dxy    Ryd( 3d)     0.00045       2.14159
   151    C   11  dxz    Ryd( 3d)     0.00025       1.99780
   152    C   11  dyz    Ryd( 3d)     0.00020       2.03064
   153    C   11  dx2y2  Ryd( 3d)     0.00033       2.11142
   154    C   11  dz2    Ryd( 3d)     0.00047       2.31834

   155    C   12  S      Cor( 1S)     0.99962     -10.17490
   156    C   12  S      Val( 2S)     0.54822      -0.34304
   157    C   12  S      Ryd( 3S)     0.00022       0.76479
   158    C   12  px     Val( 2p)     0.54182      -0.17246
   159    C   12  px     Ryd( 3p)     0.00075       0.41780
   160    C   12  py     Val( 2p)     0.61866      -0.18335
   161    C   12  py     Ryd( 3p)     0.00138       0.52849
   162    C   12  pz     Val( 2p)     0.60932      -0.17975
   163    C   12  pz     Ryd( 3p)     0.00081       0.48524
   164    C   12  dxy    Ryd( 3d)     0.00033       2.20541
   165    C   12  dxz    Ryd( 3d)     0.00019       2.03799
   166    C   12  dyz    Ryd( 3d)     0.00013       2.09438
   167    C   12  dx2y2  Ryd( 3d)     0.00026       2.13917
   168    C   12  dz2    Ryd( 3d)     0.00039       2.32529

   169    H   13  S      Val( 1S)     0.38888      -0.02145
   170    H   13  S      Ryd( 2S)     0.00077       0.27584
   171    H   13  px     Ryd( 2p)     0.00009       1.69037
   172    H   13  py     Ryd( 2p)     0.00008       1.64668
   173    H   13  pz     Ryd( 2p)     0.00035       2.27758

   174    H   14  S      Val( 1S)     0.38950      -0.02370
   175    H   14  S      Ryd( 2S)     0.00077       0.27431
   176    H   14  px     Ryd( 2p)     0.00009       1.72860
   177    H   14  py     Ryd( 2p)     0.00032       2.17378
   178    H   14  pz     Ryd( 2p)     0.00011       1.70556

   179    H   15  S      Val( 1S)     0.38199      -0.01527
   180    H   15  S      Ryd( 2S)     0.00057       0.26283
   181    H   15  px     Ryd( 2p)     0.00033       2.19756
   182    H   15  py     Ryd( 2p)     0.00008       1.66225
   183    H   15  pz     Ryd( 2p)     0.00012       1.74771

   184    H   16  S      Val( 1S)     0.38674      -0.03108
   185    H   16  S      Ryd( 2S)     0.00131       0.26970
   186    H   16  px     Ryd( 2p)     0.00011       1.77035
   187    H   16  py     Ryd( 2p)     0.00031       2.16023
   188    H   16  pz     Ryd( 2p)     0.00011       1.72335

   189    H   17  S      Val( 1S)     0.38635      -0.02856
   190    H   17  S      Ryd( 2S)     0.00131       0.27066
   191    H   17  px     Ryd( 2p)     0.00007       1.68231
   192    H   17  py     Ryd( 2p)     0.00008       1.71848
   193    H   17  pz     Ryd( 2p)     0.00036       2.26501

   194    H   18  S      Val( 1S)     0.38500      -0.04255
   195    H   18  S      Ryd( 2S)     0.00139       0.27312
   196    H   18  px     Ryd( 2p)     0.00006       1.73416
   197    H   18  py     Ryd( 2p)     0.00009       1.69810
   198    H   18  pz     Ryd( 2p)     0.00037       2.25628

   199    H   19  S      Val( 1S)     0.38721      -0.04881
   200    H   19  S      Ryd( 2S)     0.00139       0.27134
   201    H   19  px     Ryd( 2p)     0.00009       1.79947
   202    H   19  py     Ryd( 2p)     0.00034       2.14869
   203    H   19  pz     Ryd( 2p)     0.00011       1.72537

   204    H   20  S      Val( 1S)     0.38061      -0.05151
   205    H   20  S      Ryd( 2S)     0.00149       0.26671
   206    H   20  px     Ryd( 2p)     0.00011       1.79971
   207    H   20  py     Ryd( 2p)     0.00033       2.15501
   208    H   20  pz     Ryd( 2p)     0.00011       1.73101

   209    H   21  S      Val( 1S)     0.38529      -0.05827
   210    H   21  S      Ryd( 2S)     0.00135       0.26197
   211    H   21  px     Ryd( 2p)     0.00007       1.72615
   212    H   21  py     Ryd( 2p)     0.00008       1.69881
   213    H   21  pz     Ryd( 2p)     0.00036       2.24256

   214    H   22  S      Val( 1S)     0.37802      -0.06703
   215    H   22  S      Ryd( 2S)     0.00152       0.25553
   216    H   22  px     Ryd( 2p)     0.00006       1.71437
   217    H   22  py     Ryd( 2p)     0.00008       1.72961
   218    H   22  pz     Ryd( 2p)     0.00037       2.23396

   219    H   23  S      Val( 1S)     0.37697      -0.06851
   220    H   23  S      Ryd( 2S)     0.00103       0.30196
   221    H   23  px     Ryd( 2p)     0.00010       1.80575
   222    H   23  py     Ryd( 2p)     0.00032       2.13469
   223    H   23  pz     Ryd( 2p)     0.00011       1.72372

   224    H   24  S      Val( 1S)     0.38902      -0.11230
   225    H   24  S      Ryd( 2S)     0.00173       0.21230
   226    H   24  px     Ryd( 2p)     0.00009       1.73168
   227    H   24  py     Ryd( 2p)     0.00004       1.69641
   228    H   24  pz     Ryd( 2p)     0.00045       2.17033

   229    H   25  S      Val( 1S)     0.24698      -0.07719
   230    H   25  S      Ryd( 2S)     0.00056       0.25693
   231    H   25  px     Ryd( 2p)     0.00074       1.76876
   232    H   25  py     Ryd( 2p)     0.00097       1.99498
   233    H   25  pz     Ryd( 2p)     0.00071       1.58042

   234    H   26  S      Val( 1S)     0.37093      -0.07459
   235    H   26  S      Ryd( 2S)     0.00159       0.23635
   236    H   26  px     Ryd( 2p)     0.00007       1.72189
   237    H   26  py     Ryd( 2p)     0.00006       1.68061
   238    H   26  pz     Ryd( 2p)     0.00037       2.21925

   239    H   27  S      Val( 1S)     0.37698      -0.09119
   240    H   27  S      Ryd( 2S)     0.00149       0.23350
   241    H   27  px     Ryd( 2p)     0.00017       1.83335
   242    H   27  py     Ryd( 2p)     0.00025       2.02389
   243    H   27  pz     Ryd( 2p)     0.00011       1.71564

   244    H   28  S      Val( 1S)     0.38212      -0.06284
   245    H   28  S      Ryd( 2S)     0.00125       0.29846
   246    H   28  px     Ryd( 2p)     0.00012       1.83740
   247    H   28  py     Ryd( 2p)     0.00027       2.08012
   248    H   28  pz     Ryd( 2p)     0.00012       1.74971

   249    H   29  S      Val( 1S)     0.38304      -0.06697
   250    H   29  S      Ryd( 2S)     0.00136       0.25421
   251    H   29  px     Ryd( 2p)     0.00006       1.70608
   252    H   29  py     Ryd( 2p)     0.00009       1.69168
   253    H   29  pz     Ryd( 2p)     0.00036       2.23045

   254    H   30  S      Val( 1S)     0.38404      -0.05024
   255    H   30  S      Ryd( 2S)     0.00138       0.26545
   256    H   30  px     Ryd( 2p)     0.00014       1.83858
   257    H   30  py     Ryd( 2p)     0.00024       2.07113
   258    H   30  pz     Ryd( 2p)     0.00012       1.76219

   259    H   31  S      Val( 1S)     0.38316      -0.04888
   260    H   31  S      Ryd( 2S)     0.00139       0.26360
   261    H   31  px     Ryd( 2p)     0.00008       1.71317
   262    H   31  py     Ryd( 2p)     0.00008       1.70502
   263    H   31  pz     Ryd( 2p)     0.00036       2.24522

   264    H   32  S      Val( 1S)     0.38557      -0.03417
   265    H   32  S      Ryd( 2S)     0.00130       0.26474
   266    H   32  px     Ryd( 2p)     0.00006       1.72529
   267    H   32  py     Ryd( 2p)     0.00009       1.66256
   268    H   32  pz     Ryd( 2p)     0.00036       2.25631

   269    H   33  S      Val( 1S)     0.38564      -0.03415
   270    H   33  S      Ryd( 2S)     0.00130       0.26788
   271    H   33  px     Ryd( 2p)     0.00011       1.82613
   272    H   33  py     Ryd( 2p)     0.00028       2.06400
   273    H   33  pz     Ryd( 2p)     0.00012       1.75911

   274    H   34  S      Val( 1S)     0.38796      -0.02719
   275    H   34  S      Ryd( 2S)     0.00077       0.27000
   276    H   34  px     Ryd( 2p)     0.00007       1.63700
   277    H   34  py     Ryd( 2p)     0.00010       1.69020
   278    H   34  pz     Ryd( 2p)     0.00035       2.26760

   279    H   35  S      Val( 1S)     0.38135      -0.02228
   280    H   35  S      Ryd( 2S)     0.00056       0.25642
   281    H   35  px     Ryd( 2p)     0.00014       1.77971
   282    H   35  py     Ryd( 2p)     0.00028       2.07634
   283    H   35  pz     Ryd( 2p)     0.00012       1.72863

   284    H   36  S      Val( 1S)     0.38802      -0.02725
   285    H   36  S      Ryd( 2S)     0.00076       0.27023
   286    H   36  px     Ryd( 2p)     0.00016       1.80069
   287    H   36  py     Ryd( 2p)     0.00024       2.04938
   288    H   36  pz     Ryd( 2p)     0.00013       1.74590


 Summary of Natural Population Analysis:                  
                                                          
                                       Natural Population 
                Natural  -----------------------------------------------
    Atom  No    Charge         Core      Valence    Rydberg      Total
 -----------------------------------------------------------------------
      C    1   -0.31954      0.99962     2.31552    0.00440     3.31954
      C    2   -0.22478      0.99956     2.21945    0.00577     3.22478
      C    3   -0.22551      0.99955     2.21917    0.00679     3.22551
      C    4   -0.22854      0.99956     2.22155    0.00743     3.22854
      C    5   -0.23382      0.99954     2.22624    0.00804     3.23382
      C    6    0.04340      0.99942     1.94694    0.01024     2.95660
      O    7   -0.43006      0.99987     3.42478    0.00541     4.43006
      C    8   -0.26636      0.99953     2.25888    0.00795     3.26636
      C    9   -0.22350      0.99955     2.21699    0.00695     3.22350
      C   10   -0.23011      0.99955     2.22351    0.00704     3.23011
      C   11   -0.22492      0.99956     2.21944    0.00592     3.22492
      C   12   -0.32210      0.99962     2.31803    0.00446     3.32210
      H   13    0.10983      0.00000     0.38888    0.00129     0.39017
      H   14    0.10921      0.00000     0.38950    0.00130     0.39079
      H   15    0.11690      0.00000     0.38199    0.00111     0.38310
      H   16    0.11143      0.00000     0.38674    0.00183     0.38857
      H   17    0.11182      0.00000     0.38635    0.00182     0.38818
      H   18    0.11309      0.00000     0.38500    0.00190     0.38691
      H   19    0.11086      0.00000     0.38721    0.00193     0.38914
      H   20    0.11735      0.00000     0.38061    0.00204     0.38265
      H   21    0.11284      0.00000     0.38529    0.00187     0.38716
      H   22    0.11996      0.00000     0.37802    0.00202     0.38004
      H   23    0.12148      0.00000     0.37697    0.00154     0.37852
      H   24    0.10867      0.00000     0.38902    0.00231     0.39133
      H   25    0.25003      0.00000     0.24698    0.00298     0.24997
      H   26    0.12697      0.00000     0.37093    0.00209     0.37303
      H   27    0.12101      0.00000     0.37698    0.00201     0.37899
      H   28    0.11613      0.00000     0.38212    0.00176     0.38387
      H   29    0.11509      0.00000     0.38304    0.00187     0.38491
      H   30    0.11407      0.00000     0.38404    0.00189     0.38593
      H   31    0.11494      0.00000     0.38316    0.00190     0.38506
      H   32    0.11261      0.00000     0.38557    0.00181     0.38739
      H   33    0.11255      0.00000     0.38564    0.00180     0.38745
      H   34    0.11076      0.00000     0.38796    0.00128     0.38924
      H   35    0.11754      0.00000     0.38135    0.00111     0.38246
      H   36    0.11069      0.00000     0.38802    0.00128     0.38931
 =======================================================================
   * Total *   -0.00000     11.99493    36.88189    0.12317    49.00000

                                 Natural Population      
 --------------------------------------------------------
   Core                      11.99493 ( 99.9578% of  12)
   Valence                   36.88189 ( 99.6808% of  37)
   Natural Minimal Basis     48.87683 ( 99.7486% of  49)
   Natural Rydberg Basis      0.12317 (  0.2514% of  49)
 --------------------------------------------------------

    Atom  No          Natural Electron Configuration
 ----------------------------------------------------------------------------
      C    1      [core]2S( 0.55)2p( 1.77)
      C    2      [core]2S( 0.51)2p( 1.71)
      C    3      [core]2S( 0.51)2p( 1.71)
      C    4      [core]2S( 0.51)2p( 1.71)
      C    5      [core]2S( 0.51)2p( 1.72)3p( 0.01)
      C    6      [core]2S( 0.47)2p( 1.48)3p( 0.01)
      O    7      [core]2S( 0.85)2p( 2.58)
      C    8      [core]2S( 0.52)2p( 1.74)3p( 0.01)
      C    9      [core]2S( 0.51)2p( 1.71)
      C   10      [core]2S( 0.51)2p( 1.71)
      C   11      [core]2S( 0.51)2p( 1.71)
      C   12      [core]2S( 0.55)2p( 1.77)
      H   13            1S( 0.39)
      H   14            1S( 0.39)
      H   15            1S( 0.38)
      H   16            1S( 0.39)
      H   17            1S( 0.39)
      H   18            1S( 0.39)
      H   19            1S( 0.39)
      H   20            1S( 0.38)
      H   21            1S( 0.39)
      H   22            1S( 0.38)
      H   23            1S( 0.38)
      H   24            1S( 0.39)
      H   25            1S( 0.25)
      H   26            1S( 0.37)
      H   27            1S( 0.38)
      H   28            1S( 0.38)
      H   29            1S( 0.38)
      H   30            1S( 0.38)
      H   31            1S( 0.38)
      H   32            1S( 0.39)
      H   33            1S( 0.39)
      H   34            1S( 0.39)
      H   35            1S( 0.38)
      H   36            1S( 0.39)


 NATURAL BOND ORBITAL ANALYSIS, alpha spin orbitals:

                       Occupancies       Lewis Structure    Low   High
           Occ.    -------------------  -----------------   occ   occ
  Cycle   Thresh.   Lewis   Non-Lewis     CR  BD  3C  LP    (L)   (NL)   Dev
 =============================================================================
   1(1)    0.90    48.63478   0.36522     12  35   0   2     0      0    0.01
 -----------------------------------------------------------------------------

 Structure accepted: No low occupancy Lewis orbitals

 --------------------------------------------------------
   Core                     11.99493 ( 99.958% of  12)
   Valence Lewis            36.63985 ( 99.027% of  37)
  ==================       ============================
   Total Lewis              48.63478 ( 99.255% of  49)
  -----------------------------------------------------
   Valence non-Lewis         0.27177 (  0.555% of  49)
   Rydberg non-Lewis         0.09345 (  0.191% of  49)
  ==================       ============================
   Total non-Lewis           0.36522 (  0.745% of  49)
 --------------------------------------------------------


       (Occupancy)   Bond orbital/ Coefficients/ Hybrids
 ---------------------------------------------------------------------------------
     1. (0.99370) BD ( 1) C   1 - C   2  
                ( 48.69%)   0.6978* C   1 s( 29.53%)p 2.38( 70.42%)d 0.00(  0.04%)
                                            0.0004  0.5434  0.0071 -0.5152  0.0068
                                            0.5940  0.0102  0.2929  0.0098 -0.0160
                                           -0.0078  0.0087 -0.0016 -0.0071
                ( 51.31%)   0.7163* C   2 s( 28.40%)p 2.52( 71.56%)d 0.00(  0.04%)
                                            0.0002  0.5327  0.0137  0.5200  0.0136
                                           -0.5982  0.0053 -0.2951  0.0080 -0.0145
                                           -0.0077  0.0098 -0.0031 -0.0061
     2. (0.99435) BD ( 1) C   1 - H  13  
                ( 61.11%)   0.7817* C   1 s( 23.28%)p 3.29( 76.68%)d 0.00(  0.04%)
                                           -0.0000 -0.4825  0.0045 -0.0464 -0.0146
                                           -0.0299  0.0116  0.8737 -0.0018 -0.0003
                                            0.0008  0.0018 -0.0003 -0.0203
                ( 38.89%)   0.6236* H  13 s( 99.92%)p 0.00(  0.08%)
                                           -0.9996  0.0019  0.0039 -0.0006 -0.0284
     3. (0.99434) BD ( 1) C   1 - H  14  
                ( 61.05%)   0.7813* C   1 s( 23.30%)p 3.29( 76.66%)d 0.00(  0.04%)
                                           -0.0000 -0.4827  0.0042  0.2830 -0.0169
                                            0.7974  0.0066 -0.2244  0.0056 -0.0116
                                            0.0031  0.0085  0.0119  0.0083
                ( 38.95%)   0.6241* H  14 s( 99.92%)p 0.00(  0.08%)
                                           -0.9996  0.0016 -0.0061 -0.0274  0.0067
     4. (0.99378) BD ( 1) C   1 - H  15  
                ( 61.67%)   0.7853* C   1 s( 23.86%)p 3.19( 76.10%)d 0.00(  0.04%)
                                            0.0000  0.4884  0.0035  0.8071 -0.0020
                                            0.0980 -0.0112  0.3158 -0.0091  0.0045
                                            0.0121  0.0014  0.0147 -0.0058
                ( 38.33%)   0.6191* H  15 s( 99.91%)p 0.00(  0.09%)
                                            0.9996 -0.0008 -0.0277 -0.0019 -0.0101
     5. (0.99053) BD ( 1) C   2 - C   3  
                ( 48.95%)   0.6996* C   2 s( 27.92%)p 2.58( 72.03%)d 0.00(  0.05%)
                                            0.0003  0.5283  0.0067 -0.7930 -0.0040
                                           -0.0746 -0.0032 -0.2930 -0.0032  0.0033
                                            0.0128  0.0012  0.0175 -0.0075
                ( 51.05%)   0.7145* C   3 s( 28.82%)p 2.47( 71.13%)d 0.00(  0.05%)
                                            0.0003  0.5368  0.0090  0.7872 -0.0024
                                            0.0750 -0.0018  0.2931 -0.0022  0.0039
                                            0.0124  0.0015  0.0161 -0.0068
     6. (0.98887) BD ( 1) C   2 - H  16  
                ( 61.38%)   0.7835* C   2 s( 21.83%)p 3.58( 78.12%)d 0.00(  0.05%)
                                           -0.0001  0.4672 -0.0083  0.3156  0.0085
                                            0.7967 -0.0048 -0.2157  0.0127  0.0110
                                           -0.0031 -0.0089 -0.0134 -0.0084
                ( 38.62%)   0.6214* H  16 s( 99.91%)p 0.00(  0.09%)
                                            0.9996 -0.0041 -0.0118 -0.0264  0.0059
     7. (0.98881) BD ( 1) C   2 - H  17  
                ( 61.43%)   0.7837* C   2 s( 21.86%)p 3.57( 78.09%)d 0.00(  0.04%)
                                           -0.0001  0.4675 -0.0088 -0.0124  0.0138
                                           -0.0301  0.0076  0.8830 -0.0047  0.0005
                                           -0.0025 -0.0012  0.0000  0.0210
                ( 38.57%)   0.6211* H  17 s( 99.91%)p 0.00(  0.09%)
                                            0.9996 -0.0043 -0.0024  0.0004 -0.0292
     8. (0.98969) BD ( 1) C   3 - C   4  
                ( 49.00%)   0.7000* C   3 s( 27.89%)p 2.58( 72.07%)d 0.00(  0.05%)
                                            0.0003  0.5279  0.0117 -0.5251  0.0019
                                            0.6008  0.0016  0.2899  0.0018 -0.0160
                                           -0.0081  0.0092 -0.0021 -0.0071
                ( 51.00%)   0.7142* C   4 s( 29.02%)p 2.44( 70.94%)d 0.00(  0.04%)
                                            0.0003  0.5386  0.0090  0.5155 -0.0038
                                           -0.6001  0.0044 -0.2889  0.0020 -0.0142
                                           -0.0071  0.0095 -0.0033 -0.0062
     9. (0.98879) BD ( 1) C   3 - H  18  
                ( 61.58%)   0.7847* C   3 s( 21.67%)p 3.61( 78.29%)d 0.00(  0.04%)
                                            0.0001 -0.4654  0.0082 -0.0096  0.0006
                                           -0.0266  0.0122  0.8843 -0.0024 -0.0002
                                            0.0002  0.0017 -0.0000 -0.0210
                ( 38.42%)   0.6198* H  18 s( 99.91%)p 0.00(  0.09%)
                                           -0.9996  0.0049  0.0010 -0.0008 -0.0294
    10. (0.98913) BD ( 1) C   3 - H  19  
                ( 61.38%)   0.7834* C   3 s( 21.65%)p 3.62( 78.30%)d 0.00(  0.05%)
                                            0.0001 -0.4652  0.0075  0.3222 -0.0040
                                            0.7949  0.0028 -0.2174  0.0117 -0.0130
                                            0.0039  0.0085  0.0118  0.0087
                ( 38.62%)   0.6215* H  19 s( 99.91%)p 0.00(  0.09%)
                                           -0.9995  0.0040 -0.0083 -0.0279  0.0061
    11. (0.98977) BD ( 1) C   4 - C   5  
                ( 48.83%)   0.6988* C   4 s( 27.39%)p 2.65( 72.55%)d 0.00(  0.06%)
                                            0.0003  0.5233  0.0113 -0.7968  0.0009
                                           -0.0745 -0.0052 -0.2917 -0.0029  0.0033
                                            0.0125  0.0011  0.0179 -0.0080
                ( 51.17%)   0.7153* C   5 s( 28.96%)p 2.45( 71.00%)d 0.00(  0.05%)
                                            0.0003  0.5380  0.0083  0.7848 -0.0042
                                            0.0788 -0.0036  0.2962 -0.0011  0.0043
                                            0.0138  0.0022  0.0145 -0.0062
    12. (0.98867) BD ( 1) C   4 - H  20  
                ( 62.01%)   0.7875* C   4 s( 22.08%)p 3.53( 77.87%)d 0.00(  0.05%)
                                           -0.0001  0.4699 -0.0070  0.3135  0.0047
                                            0.7955  0.0004 -0.2178  0.0114  0.0107
                                           -0.0029 -0.0090 -0.0134 -0.0085
                ( 37.99%)   0.6164* H  20 s( 99.91%)p 0.00(  0.09%)
                                            0.9995 -0.0065 -0.0109 -0.0275  0.0066
    13. (0.98877) BD ( 1) C   4 - H  21  
                ( 61.55%)   0.7845* C   4 s( 21.53%)p 3.64( 78.42%)d 0.00(  0.04%)
                                           -0.0001  0.4639 -0.0089 -0.0173  0.0101
                                           -0.0249  0.0085  0.8849 -0.0021  0.0004
                                           -0.0029 -0.0009  0.0004  0.0209
                ( 38.45%)   0.6201* H  21 s( 99.91%)p 0.00(  0.09%)
                                            0.9996 -0.0048 -0.0026  0.0007 -0.0293
    14. (0.98698) BD ( 1) C   5 - C   6  
                ( 48.43%)   0.6959* C   5 s( 27.03%)p 2.70( 72.92%)d 0.00(  0.05%)
                                            0.0004  0.5197  0.0130 -0.5228  0.0004
                                            0.6155  0.0042  0.2776  0.0037 -0.0172
                                           -0.0077  0.0096 -0.0037 -0.0078
                ( 51.57%)   0.7181* C   6 s( 29.41%)p 2.40( 70.55%)d 0.00(  0.04%)
                                            0.0001  0.5423  0.0032  0.5233 -0.0055
                                           -0.5958  0.0103 -0.2766  0.0008 -0.0151
                                           -0.0074  0.0088 -0.0002 -0.0054
    15. (0.98764) BD ( 1) C   5 - H  22  
                ( 62.25%)   0.7890* C   5 s( 21.84%)p 3.58( 78.12%)d 0.00(  0.04%)
                                            0.0002 -0.4673  0.0078 -0.0118 -0.0010
                                           -0.0146  0.0152  0.8835 -0.0021 -0.0000
                                           -0.0011  0.0026  0.0008 -0.0202
                ( 37.75%)   0.6144* H  22 s( 99.91%)p 0.00(  0.09%)
                                           -0.9995  0.0046  0.0016 -0.0012 -0.0297
    16. (0.98548) BD ( 1) C   5 - H  23  
                ( 62.16%)   0.7884* C   5 s( 22.20%)p 3.50( 77.76%)d 0.00(  0.04%)
                                            0.0002 -0.4711  0.0066  0.3316 -0.0067
                                            0.7834  0.0042 -0.2318  0.0143 -0.0127
                                            0.0053  0.0094  0.0094  0.0073
                ( 37.84%)   0.6152* H  23 s( 99.91%)p 0.00(  0.09%)
                                           -0.9996  0.0025 -0.0094 -0.0272  0.0059
    17. (0.99654) BD ( 1) C   6 - O   7  
                ( 30.19%)   0.5494* C   6 s( 18.48%)p 4.40( 81.21%)d 0.02(  0.32%)
                                           -0.0001  0.4286  0.0320  0.3315  0.0213
                                            0.7982  0.0300 -0.2523 -0.0026  0.0302
                                           -0.0088 -0.0254 -0.0331 -0.0211
                ( 69.81%)   0.8355* O   7 s( 33.93%)p 1.95( 66.01%)d 0.00(  0.06%)
                                           -0.0001  0.5825 -0.0031 -0.3218  0.0055
                                           -0.6949  0.0026  0.2712 -0.0017  0.0171
                                           -0.0105 -0.0124 -0.0030 -0.0064
    18. (0.99069) BD ( 1) C   6 - C   8  
                ( 50.15%)   0.7081* C   6 s( 29.40%)p 2.40( 70.52%)d 0.00(  0.08%)
                                            0.0003  0.5422  0.0035 -0.7841  0.0010
                                           -0.0584  0.0154 -0.2944  0.0035  0.0005
                                            0.0167  0.0010  0.0210 -0.0083
                ( 49.85%)   0.7061* C   8 s( 27.71%)p 2.61( 72.21%)d 0.00(  0.08%)
                                            0.0004  0.5262  0.0131  0.7957  0.0064
                                            0.0702  0.0234  0.2890  0.0036  0.0061
                                            0.0151  0.0024  0.0209 -0.0098
    19. (0.98913) BD ( 1) C   6 - H  24  
                ( 61.74%)   0.7858* C   6 s( 22.72%)p 3.40( 77.22%)d 0.00(  0.06%)
                                           -0.0002  0.4764 -0.0165 -0.0023  0.0039
                                            0.0238  0.0076  0.8784 -0.0040 -0.0010
                                           -0.0009  0.0016  0.0006  0.0238
                ( 38.26%)   0.6185* H  24 s( 99.89%)p 0.00(  0.11%)
                                            0.9994 -0.0073  0.0014  0.0016 -0.0324
    20. (0.99494) BD ( 1) O   7 - H  25  
                ( 75.33%)   0.8679* O   7 s( 19.93%)p 4.01( 79.99%)d 0.00(  0.08%)
                                            0.0002  0.4461  0.0176 -0.4850 -0.0005
                                            0.7019  0.0350  0.2660 -0.0010 -0.0204
                                           -0.0133  0.0131  0.0066 -0.0054
                ( 24.67%)   0.4967* H  25 s( 99.52%)p 0.00(  0.48%)
                                            0.9976 -0.0054  0.0351 -0.0562 -0.0196
    21. (0.98862) BD ( 1) C   8 - C   9  
                ( 51.83%)   0.7199* C   8 s( 29.40%)p 2.40( 70.57%)d 0.00(  0.04%)
                                            0.0002  0.5422  0.0052 -0.3967 -0.0024
                                           -0.6886  0.0013  0.2723 -0.0005  0.0114
                                           -0.0045 -0.0108 -0.0079 -0.0062
                ( 48.17%)   0.6941* C   9 s( 27.26%)p 2.67( 72.68%)d 0.00(  0.05%)
                                            0.0003  0.5220  0.0126  0.4227 -0.0035
                                            0.6886  0.0033 -0.2719 -0.0040  0.0162
                                           -0.0061 -0.0105 -0.0081 -0.0082
    22. (0.98845) BD ( 1) C   8 - H  26  
                ( 63.00%)   0.7937* C   8 s( 21.83%)p 3.58( 78.13%)d 0.00(  0.04%)
                                            0.0002 -0.4672  0.0066 -0.0111  0.0119
                                           -0.0119 -0.0118  0.8836 -0.0014 -0.0003
                                            0.0036  0.0014 -0.0004 -0.0200
                ( 37.00%)   0.6083* H  26 s( 99.91%)p 0.00(  0.09%)
                                           -0.9995  0.0047 -0.0008  0.0018 -0.0303
    23. (0.98728) BD ( 1) C   8 - H  27  
                ( 62.29%)   0.7892* C   8 s( 21.06%)p 3.75( 78.90%)d 0.00(  0.04%)
                                           -0.0001  0.4589 -0.0046 -0.4559 -0.0029
                                            0.7212 -0.0052  0.2463 -0.0163 -0.0126
                                           -0.0049  0.0107 -0.0095 -0.0077
                ( 37.71%)   0.6141* H  27 s( 99.91%)p 0.00(  0.09%)
                                            0.9995 -0.0044  0.0176 -0.0232 -0.0063
    24. (0.98963) BD ( 1) C   9 - C  10  
                ( 51.20%)   0.7155* C   9 s( 29.08%)p 2.44( 70.87%)d 0.00(  0.05%)
                                            0.0003  0.5392  0.0093 -0.8080  0.0047
                                           -0.0058  0.0006 -0.2361  0.0016 -0.0010
                                            0.0107 -0.0008  0.0165 -0.0079
                ( 48.80%)   0.6986* C  10 s( 27.72%)p 2.61( 72.23%)d 0.00(  0.05%)
                                            0.0003  0.5263  0.0130  0.8165  0.0020
                                            0.0178 -0.0026  0.2350  0.0025  0.0012
                                            0.0105  0.0001  0.0186 -0.0092
    25. (0.98827) BD ( 1) C   9 - H  28  
                ( 61.84%)   0.7864* C   9 s( 21.99%)p 3.55( 77.97%)d 0.00(  0.04%)
                                            0.0001 -0.4688  0.0083 -0.4061  0.0043
                                            0.7234  0.0042  0.3021 -0.0122  0.0137
                                            0.0066 -0.0103  0.0072  0.0063
                ( 38.16%)   0.6177* H  28 s( 99.92%)p 0.00(  0.08%)
                                           -0.9996  0.0041  0.0115 -0.0250 -0.0088
    26. (0.98882) BD ( 1) C   9 - H  29  
                ( 61.78%)   0.7860* C   9 s( 21.70%)p 3.61( 78.26%)d 0.00(  0.04%)
                                           -0.0001  0.4657 -0.0087  0.0531  0.0001
                                           -0.0368 -0.0137  0.8822 -0.0028  0.0004
                                            0.0030  0.0001  0.0000  0.0206
                ( 38.22%)   0.6183* H  29 s( 99.91%)p 0.00(  0.09%)
                                            0.9996 -0.0046  0.0001  0.0041 -0.0292
    27. (0.99041) BD ( 1) C  10 - C  11  
                ( 51.23%)   0.7158* C  10 s( 28.97%)p 2.45( 70.98%)d 0.00(  0.05%)
                                            0.0003  0.5381  0.0093 -0.4076  0.0001
                                           -0.6888  0.0034  0.2630 -0.0019  0.0143
                                           -0.0054 -0.0103 -0.0088 -0.0076
                ( 48.77%)   0.6983* C  11 s( 27.85%)p 2.59( 72.09%)d 0.00(  0.06%)
                                            0.0003  0.5277  0.0075  0.4143  0.0003
                                            0.6928  0.0063 -0.2632 -0.0034  0.0163
                                           -0.0061 -0.0105 -0.0087 -0.0085
    28. (0.98882) BD ( 1) C  10 - H  30  
                ( 61.69%)   0.7854* C  10 s( 21.66%)p 3.61( 78.29%)d 0.00(  0.04%)
                                           -0.0001  0.4654 -0.0083 -0.4051 -0.0055
                                            0.7221 -0.0019  0.3119 -0.0121 -0.0125
                                           -0.0056  0.0113 -0.0092 -0.0063
                ( 38.31%)   0.6190* H  30 s( 99.91%)p 0.00(  0.09%)
                                            0.9996 -0.0049  0.0157 -0.0231 -0.0091
    29. (0.98875) BD ( 1) C  10 - H  31  
                ( 61.77%)   0.7859* C  10 s( 21.68%)p 3.61( 78.28%)d 0.00(  0.04%)
                                            0.0001 -0.4655  0.0085  0.0471  0.0103
                                           -0.0546 -0.0076  0.8817 -0.0041 -0.0002
                                           -0.0002  0.0023 -0.0001 -0.0208
                ( 38.23%)   0.6183* H  31 s( 99.91%)p 0.00(  0.09%)
                                           -0.9996  0.0049 -0.0044  0.0017 -0.0291
    30. (0.99360) BD ( 1) C  11 - C  12  
                ( 51.34%)   0.7165* C  11 s( 28.41%)p 2.52( 71.55%)d 0.00(  0.04%)
                                            0.0002  0.5328  0.0139 -0.8123 -0.0042
                                           -0.0093 -0.0147 -0.2352  0.0069 -0.0010
                                            0.0103 -0.0008  0.0162 -0.0078
                ( 48.66%)   0.6976* C  12 s( 29.50%)p 2.39( 70.45%)d 0.00(  0.05%)
                                            0.0004  0.5431  0.0074  0.8060  0.0051
                                            0.0092 -0.0126  0.2335  0.0085  0.0012
                                            0.0097  0.0001  0.0173 -0.0086
    31. (0.98877) BD ( 1) C  11 - H  32  
                ( 61.50%)   0.7842* C  11 s( 21.88%)p 3.57( 78.08%)d 0.00(  0.04%)
                                           -0.0001  0.4677 -0.0089  0.0524 -0.0030
                                           -0.0526 -0.0154  0.8803 -0.0060 -0.0000
                                            0.0031 -0.0006 -0.0000  0.0208
                ( 38.50%)   0.6205* H  32 s( 99.91%)p 0.00(  0.09%)
                                            0.9996 -0.0044 -0.0007  0.0040 -0.0290
    32. (0.98873) BD ( 1) C  11 - H  33  
                ( 61.49%)   0.7842* C  11 s( 21.87%)p 3.57( 78.08%)d 0.00(  0.04%)
                                            0.0001 -0.4676  0.0089 -0.4062  0.0089
                                            0.7184  0.0045  0.3154 -0.0135  0.0140
                                            0.0069 -0.0108  0.0067  0.0059
                ( 38.51%)   0.6206* H  33 s( 99.91%)p 0.00(  0.09%)
                                           -0.9996  0.0044  0.0119 -0.0251 -0.0090
    33. (0.99433) BD ( 1) C  12 - H  34  
                ( 61.20%)   0.7823* C  12 s( 23.31%)p 3.29( 76.65%)d 0.00(  0.04%)
                                           -0.0000 -0.4828  0.0046  0.0727  0.0183
                                           -0.0267  0.0043  0.8719 -0.0029 -0.0003
                                           -0.0015  0.0015  0.0002 -0.0203
                ( 38.80%)   0.6229* H  34 s( 99.92%)p 0.00(  0.08%)
                                           -0.9996  0.0019 -0.0055 -0.0002 -0.0283
    34. (0.99372) BD ( 1) C  12 - H  35  
                ( 61.73%)   0.7857* C  12 s( 23.86%)p 3.19( 76.10%)d 0.00(  0.04%)
                                            0.0000  0.4885  0.0037 -0.4022 -0.0083
                                           -0.7208  0.0092  0.2818 -0.0076  0.0131
                                           -0.0054 -0.0097 -0.0091 -0.0067
                ( 38.27%)   0.6186* H  35 s( 99.91%)p 0.00(  0.09%)
                                            0.9996 -0.0008  0.0149  0.0241 -0.0090
    35. (0.99433) BD ( 1) C  12 - H  36  
                ( 61.20%)   0.7823* C  12 s( 23.30%)p 3.29( 76.66%)d 0.00(  0.04%)
                                            0.0000  0.4827 -0.0046 -0.4268 -0.0158
                                            0.6920 -0.0091  0.3243 -0.0055 -0.0127
                                           -0.0064  0.0107 -0.0080 -0.0059
                ( 38.80%)   0.6229* H  36 s( 99.92%)p 0.00(  0.08%)
                                            0.9996 -0.0019  0.0168 -0.0211 -0.0100
    36. (0.99962) CR ( 1) C   1           s(100.00%)p 0.00(  0.00%)
                                            1.0000 -0.0002 -0.0000  0.0002 -0.0000
                                           -0.0002 -0.0000 -0.0001 -0.0000  0.0000
                                            0.0000 -0.0000  0.0000  0.0000
    37. (0.99956) CR ( 1) C   2           s(100.00%)p 0.00(  0.00%)
                                            1.0000 -0.0002 -0.0000  0.0002  0.0000
                                            0.0002  0.0000  0.0002  0.0000  0.0000
                                           -0.0000 -0.0000 -0.0000  0.0000
    38. (0.99955) CR ( 1) C   3           s(100.00%)p 0.00(  0.00%)
                                            1.0000 -0.0002 -0.0000 -0.0001  0.0000
                                           -0.0003 -0.0000 -0.0003 -0.0000  0.0000
                                           -0.0000 -0.0000 -0.0000  0.0000
    39. (0.99956) CR ( 1) C   4           s(100.00%)p 0.00(  0.00%)
                                            1.0000 -0.0002 -0.0000  0.0001  0.0000
                                            0.0003  0.0000  0.0003  0.0000  0.0000
                                           -0.0000 -0.0000 -0.0000  0.0000
    40. (0.99953) CR ( 1) C   5           s(100.00%)p 0.00(  0.00%)
                                            1.0000 -0.0002 -0.0000 -0.0000  0.0000
                                           -0.0004 -0.0000 -0.0003 -0.0000  0.0000
                                           -0.0000 -0.0000 -0.0000  0.0000
    41. (0.99942) CR ( 1) C   6           s(100.00%)p 0.00(  0.00%)
                                            1.0000 -0.0001 -0.0000  0.0002  0.0000
                                            0.0001 -0.0000  0.0003 -0.0000  0.0000
                                           -0.0000 -0.0000 -0.0000  0.0000
    42. (0.99987) CR ( 1) O   7           s(100.00%)p 0.00(  0.00%)
                                            1.0000 -0.0001 -0.0000 -0.0000  0.0000
                                           -0.0002 -0.0000 -0.0000 -0.0000  0.0000
                                            0.0000 -0.0000 -0.0000  0.0000
    43. (0.99953) CR ( 1) C   8           s(100.00%)p 0.00(  0.00%)
                                            1.0000 -0.0001 -0.0000 -0.0003 -0.0000
                                            0.0002 -0.0000 -0.0003 -0.0000 -0.0000
                                           -0.0000  0.0000 -0.0000  0.0000
    44. (0.99955) CR ( 1) C   9           s(100.00%)p 0.00(  0.00%)
                                            1.0000 -0.0002 -0.0000  0.0002 -0.0000
                                           -0.0003 -0.0000  0.0002  0.0000 -0.0000
                                           -0.0000  0.0000 -0.0000  0.0000
    45. (0.99955) CR ( 1) C  10           s(100.00%)p 0.00(  0.00%)
                                            1.0000 -0.0002 -0.0000 -0.0002 -0.0000
                                            0.0003  0.0000 -0.0002 -0.0000 -0.0000
                                           -0.0000  0.0000 -0.0000  0.0000
    46. (0.99956) CR ( 1) C  11           s(100.00%)p 0.00(  0.00%)
                                            1.0000 -0.0002 -0.0000  0.0001 -0.0000
                                           -0.0003 -0.0000  0.0002  0.0000 -0.0000
                                           -0.0000  0.0000 -0.0000  0.0000
    47. (0.99962) CR ( 1) C  12           s(100.00%)p 0.00(  0.00%)
                                            1.0000 -0.0002 -0.0000 -0.0003 -0.0000
                                           -0.0000  0.0000 -0.0001 -0.0000 -0.0000
                                           -0.0000 -0.0000 -0.0000  0.0000
    48. (0.99169) LP ( 1) O   7           s( 46.12%)p 1.17( 53.83%)d 0.00(  0.04%)
                                            0.0001  0.6791 -0.0049  0.5995 -0.0048
                                            0.1348  0.0023 -0.4009  0.0032 -0.0042
                                            0.0168  0.0034 -0.0110 -0.0004
    49. (0.98502) LP ( 2) O   7           s(  0.01%)p 1.00( 99.94%)d 0.00(  0.05%)
                                            0.0000 -0.0054  0.0061  0.5484 -0.0046
                                            0.0666 -0.0016  0.8331 -0.0062 -0.0022
                                           -0.0085 -0.0003 -0.0101  0.0185
    50. (0.00163) RY*( 1) C   1           s(  6.24%)p13.94( 86.90%)d 1.10(  6.87%)
                                           -0.0000  0.0120  0.2494 -0.0180 -0.8174
                                           -0.0054 -0.1959 -0.0098 -0.4025 -0.0547
                                            0.0562 -0.0952  0.2101 -0.0965
    51. (0.00086) RY*( 2) C   1           s(  0.00%)p 1.00( 80.20%)d 0.25( 19.80%)
                                           -0.0000  0.0001  0.0052  0.0033  0.2157
                                            0.0079  0.5285 -0.0108 -0.6899 -0.0232
                                            0.1889 -0.1490 -0.2481 -0.2792
    52. (0.00020) RY*( 3) C   1           s(  8.27%)p11.08( 91.63%)d 0.01(  0.11%)
                                            0.0000  0.0127  0.2873  0.0121 -0.3354
                                           -0.0176  0.7588 -0.0092  0.4770 -0.0043
                                           -0.0017  0.0294 -0.0129 -0.0010
    53. (0.00007) RY*( 4) C   1           s( 66.88%)p 0.11(  7.61%)d 0.38( 25.51%)
    54. (0.00001) RY*( 5) C   1           s(  0.72%)p 0.86(  0.62%)d99.99( 98.66%)
    55. (0.00000) RY*( 6) C   1           s(  0.13%)p37.50(  4.73%)d99.99( 95.14%)
    56. (0.00000) RY*( 7) C   1           s(  6.05%)p 0.84(  5.06%)d14.70( 88.89%)
    57. (0.00000) RY*( 8) C   1           s( 10.26%)p 1.42( 14.60%)d 7.32( 75.14%)
    58. (0.00000) RY*( 9) C   1           s(  1.49%)p 5.92(  8.80%)d60.37( 89.72%)
    59. (0.00174) RY*( 1) C   2           s( 14.86%)p 5.25( 78.08%)d 0.47(  7.06%)
                                            0.0000  0.0029  0.3855 -0.0002 -0.5118
                                            0.0113  0.6367  0.0094  0.3366 -0.2047
                                           -0.0935 -0.0355  0.0859 -0.1064
    60. (0.00151) RY*( 2) C   2           s(  0.00%)p 1.00( 87.09%)d 0.15( 12.91%)
                                           -0.0000  0.0001  0.0002  0.0052  0.2066
                                            0.0136  0.5507 -0.0182 -0.7242 -0.1353
                                            0.0447  0.0626  0.1143  0.3030
    61. (0.00051) RY*( 3) C   2           s( 14.56%)p 4.20( 61.11%)d 1.67( 24.33%)
                                            0.0000 -0.0150  0.3813 -0.0030  0.7229
                                            0.0088  0.0964  0.0056  0.2811 -0.0937
                                            0.1204 -0.1619  0.4040 -0.1749
    62. (0.00018) RY*( 4) C   2           s( 29.82%)p 1.72( 51.28%)d 0.63( 18.91%)
                                            0.0000  0.0067  0.5460  0.0181 -0.3250
                                            0.0109 -0.4602  0.0127 -0.4413 -0.0433
                                           -0.0358 -0.0409  0.4007 -0.1539
    63. (0.00018) RY*( 5) C   2           s(  0.95%)p 1.62(  1.53%)d99.99( 97.52%)
                                            0.0000  0.0017  0.0974  0.0021 -0.0510
                                           -0.0010 -0.0657  0.0059 -0.0916 -0.4188
                                            0.7126 -0.3176 -0.4161 -0.1341
    64. (0.00006) RY*( 6) C   2           s( 37.27%)p 0.12(  4.52%)d 1.56( 58.21%)
    65. (0.00004) RY*( 7) C   2           s(  2.08%)p 1.71(  3.54%)d45.45( 94.38%)
    66. (0.00000) RY*( 8) C   2           s(  0.40%)p 3.13(  1.25%)d99.99( 98.35%)
    67. (0.00000) RY*( 9) C   2           s(  0.06%)p99.99( 11.79%)d99.99( 88.15%)
    68. (0.00176) RY*( 1) C   3           s(  2.20%)p42.49( 93.49%)d 1.96(  4.31%)
                                            0.0000  0.0006  0.1483 -0.0092 -0.9615
                                           -0.0037  0.0787 -0.0016 -0.0647  0.0442
                                            0.1049 -0.0528  0.1652  0.0056
    69. (0.00172) RY*( 2) C   3           s(  0.87%)p99.99( 87.51%)d13.42( 11.62%)
                                            0.0000 -0.0007  0.0930  0.0031  0.0989
                                            0.0102  0.4962 -0.0170 -0.7866  0.0950
                                           -0.0135 -0.0868 -0.0862 -0.3034
    70. (0.00154) RY*( 3) C   3           s( 39.79%)p 1.28( 50.79%)d 0.24(  9.42%)
                                            0.0000 -0.0088  0.6308 -0.0020  0.0765
                                           -0.0085 -0.6330 -0.0050 -0.3182 -0.2330
                                           -0.0763 -0.0515  0.1525 -0.0901
    71. (0.00021) RY*( 4) C   3           s( 48.99%)p 1.02( 49.93%)d 0.02(  1.08%)
                                            0.0000  0.0028  0.6999 -0.0021  0.1289
                                           -0.0167  0.5337 -0.0132  0.4443 -0.0467
                                           -0.0176  0.0086  0.0696 -0.0582
    72. (0.00019) RY*( 5) C   3           s(  0.03%)p 6.27(  0.17%)d99.99( 99.80%)
                                           -0.0000  0.0008  0.0166 -0.0011  0.0125
                                           -0.0027  0.0357  0.0025 -0.0170 -0.4954
                                            0.7249 -0.2639 -0.3817  0.1080
    73. (0.00007) RY*( 6) C   3           s(  7.98%)p 0.30(  2.38%)d11.23( 89.64%)
    74. (0.00004) RY*( 7) C   3           s(  0.01%)p 1.00(  4.18%)d22.93( 95.81%)
    75. (0.00000) RY*( 8) C   3           s(  0.08%)p16.09(  1.32%)d99.99( 98.60%)
    76. (0.00000) RY*( 9) C   3           s(  0.03%)p99.99( 10.43%)d99.99( 89.54%)
    77. (0.00221) RY*( 1) C   4           s(  6.58%)p13.77( 90.54%)d 0.44(  2.88%)
                                            0.0000 -0.0002  0.2564 -0.0066 -0.6808
                                            0.0100  0.6575  0.0044  0.0975 -0.1418
                                           -0.0917  0.0155 -0.0082 -0.0044
    78. (0.00186) RY*( 2) C   4           s(  0.35%)p99.99( 89.30%)d29.25( 10.35%)
                                            0.0000 -0.0003  0.0595 -0.0046 -0.2994
                                           -0.0092 -0.4361  0.0162  0.7828  0.0967
                                           -0.0442 -0.0678 -0.0975 -0.2794
    79. (0.00156) RY*( 3) C   4           s( 31.99%)p 1.87( 59.67%)d 0.26(  8.34%)
                                            0.0000 -0.0082  0.5655  0.0044  0.5950
                                            0.0033  0.3287  0.0034  0.3669 -0.1012
                                            0.0361 -0.0948  0.2299 -0.1003
    80. (0.00019) RY*( 4) C   4           s( 46.62%)p 0.99( 46.30%)d 0.15(  7.08%)
                                            0.0000  0.0019  0.6828  0.0122 -0.2354
                                            0.0153 -0.4823  0.0153 -0.4176 -0.1156
                                           -0.0765 -0.0005  0.1954 -0.1156
    81. (0.00019) RY*( 5) C   4           s(  0.33%)p 1.25(  0.41%)d99.99( 99.26%)
                                            0.0000  0.0007  0.0574 -0.0008 -0.0134
                                           -0.0013 -0.0246  0.0057 -0.0575 -0.4372
                                            0.6931 -0.3073 -0.4603 -0.1213
    82. (0.00007) RY*( 6) C   4           s( 13.14%)p 0.01(  0.10%)d 6.60( 86.76%)
    83. (0.00004) RY*( 7) C   4           s(  0.83%)p 4.01(  3.34%)d99.99( 95.82%)
    84. (0.00000) RY*( 8) C   4           s(  0.12%)p 9.95(  1.24%)d99.99( 98.63%)
    85. (0.00000) RY*( 9) C   4           s(  0.01%)p99.99(  9.31%)d99.99( 90.68%)
    86. (0.00235) RY*( 1) C   5           s(  9.68%)p 8.80( 85.19%)d 0.53(  5.13%)
                                            0.0000  0.0015  0.3111  0.0018 -0.1591
                                            0.0031  0.6432 -0.0188 -0.6423  0.0955
                                            0.0124 -0.0728 -0.0087 -0.1915
    87. (0.00198) RY*( 2) C   5           s( 10.30%)p 8.40( 86.46%)d 0.31(  3.24%)
                                            0.0000 -0.0028  0.3208 -0.0105 -0.8732
                                           -0.0087 -0.3164  0.0011  0.0435 -0.0288
                                            0.0946 -0.0537  0.1335  0.0439
    88. (0.00159) RY*( 3) C   5           s( 35.84%)p 1.57( 56.39%)d 0.22(  7.77%)
                                            0.0000 -0.0098  0.5986  0.0022  0.4018
                                           -0.0026 -0.5355 -0.0043 -0.3401 -0.2049
                                           -0.1129 -0.0438  0.0871 -0.1158
    89. (0.00046) RY*( 4) C   5           s( 40.23%)p 1.17( 47.18%)d 0.31( 12.60%)
                                            0.0000  0.0029  0.6342 -0.0007  0.1411
                                           -0.0182  0.3678 -0.0032  0.5623 -0.0725
                                            0.1914 -0.0078 -0.1497  0.2482
    90. (0.00015) RY*( 5) C   5           s(  3.67%)p 0.45(  1.66%)d25.82( 94.67%)
                                           -0.0000  0.0004  0.1915  0.0030 -0.0118
                                            0.0077 -0.0500 -0.0020  0.1180  0.7353
                                           -0.5786  0.2664 -0.0133 -0.0140
    91. (0.00008) RY*( 6) C   5           s(  0.01%)p99.99( 13.34%)d99.99( 86.65%)
    92. (0.00003) RY*( 7) C   5           s(  0.06%)p44.78(  2.68%)d99.99( 97.26%)
    93. (0.00003) RY*( 8) C   5           s(  0.04%)p99.99(  6.30%)d99.99( 93.66%)
    94. (0.00001) RY*( 9) C   5           s(  0.16%)p 6.24(  0.99%)d99.99( 98.85%)
    95. (0.00252) RY*( 1) C   6           s(  6.45%)p13.64( 88.03%)d 0.86(  5.52%)
                                           -0.0000 -0.0219  0.2531 -0.0053  0.7918
                                           -0.0247  0.4326  0.0082 -0.2558 -0.1976
                                            0.1110 -0.0537 -0.0142  0.0269
    96. (0.00198) RY*( 2) C   6           s( 23.92%)p 2.69( 64.36%)d 0.49( 11.73%)
                                            0.0000  0.0020  0.4890 -0.0024  0.2566
                                           -0.0133 -0.3381  0.0226  0.6802  0.0143
                                            0.0414 -0.0056  0.0114 -0.3394
    97. (0.00079) RY*( 3) C   6           s(  1.07%)p38.36( 40.91%)d54.40( 58.02%)
                                           -0.0000  0.0119  0.1026 -0.0021  0.0867
                                            0.0033 -0.4536  0.0020 -0.4426  0.0880
                                            0.3308  0.5588 -0.3339 -0.1981
    98. (0.00068) RY*( 4) C   6           s(  0.06%)p47.18(  2.76%)d99.99( 97.18%)
                                           -0.0000  0.0016  0.0241 -0.0194 -0.1428
                                           -0.0065 -0.0437 -0.0005  0.0702 -0.5466
                                            0.0490 -0.3254 -0.7478  0.0746
    99. (0.00060) RY*( 5) C   6           s(  3.58%)p15.24( 54.61%)d11.67( 41.81%)
                                            0.0000 -0.0228  0.1879 -0.0113 -0.3089
                                           -0.0270  0.6647  0.0249  0.0858  0.2798
                                            0.0402  0.2130 -0.3044 -0.4474
   100. (0.00042) RY*( 6) C   6           s( 12.94%)p 0.95( 12.26%)d 5.78( 74.80%)
                                            0.0000  0.0023  0.3598  0.0065 -0.3097
                                            0.0357  0.0670  0.0060 -0.1443 -0.6757
                                           -0.1684  0.3180  0.3859 -0.1141
   101. (0.00027) RY*( 7) C   6           s( 36.12%)p 0.46( 16.46%)d 1.31( 47.42%)
                                           -0.0000 -0.0025  0.6010 -0.0208 -0.1050
                                           -0.0315 -0.1447  0.0097 -0.3621  0.3287
                                           -0.5017 -0.2708 -0.1247  0.1599
   102. (0.00013) RY*( 8) C   6           s(  3.64%)p 3.18( 11.57%)d23.30( 84.79%)
                                            0.0000 -0.0026  0.1908  0.0149 -0.2235
                                           -0.0083 -0.0475  0.0139 -0.2510  0.0272
                                            0.6399 -0.5517  0.2647 -0.2515
   103. (0.00009) RY*( 9) C   6           s( 12.20%)p 0.78(  9.55%)d 6.41( 78.25%)
   104. (0.00096) RY*( 1) O   7           s(  6.54%)p13.24( 86.52%)d 1.06(  6.95%)
                                            0.0000  0.0024  0.2557 -0.0036 -0.4246
                                           -0.0019 -0.1937 -0.0036 -0.8046  0.0816
                                            0.0671  0.1878  0.0031 -0.1517
   105. (0.00087) RY*( 2) O   7           s( 27.52%)p 2.24( 61.62%)d 0.39( 10.85%)
                                            0.0000  0.0027  0.5246 -0.0005  0.7020
                                           -0.0014 -0.3304 -0.0025 -0.1194 -0.2085
                                            0.0623  0.0434 -0.2357 -0.0609
   106. (0.00019) RY*( 3) O   7           s( 53.91%)p 0.69( 37.02%)d 0.17(  9.07%)
                                            0.0000  0.0021  0.7342  0.0004 -0.4253
                                           -0.0061 -0.1136 -0.0079  0.4199  0.0966
                                           -0.0664 -0.1391  0.1342  0.1991
   107. (0.00003) RY*( 4) O   7           s(  9.81%)p 7.39( 72.47%)d 1.81( 17.72%)
   108. (0.00000) RY*( 5) O   7           s(  0.89%)p11.96( 10.62%)d99.61( 88.49%)
   109. (0.00000) RY*( 6) O   7           s(  0.15%)p18.16(  2.71%)d99.99( 97.14%)
   110. (0.00000) RY*( 7) O   7           s(  0.06%)p99.99(  9.00%)d99.99( 90.94%)
   111. (0.00001) RY*( 8) O   7           s(  0.55%)p27.16( 14.87%)d99.99( 84.58%)
   112. (0.00000) RY*( 9) O   7           s(  0.58%)p 9.33(  5.40%)d99.99( 94.02%)
   113. (0.00266) RY*( 1) C   8           s(  0.34%)p99.99( 93.43%)d18.36(  6.23%)
                                           -0.0000  0.0083  0.0576  0.0183  0.3969
                                           -0.0117 -0.6055 -0.0146 -0.6399 -0.1384
                                           -0.0571  0.0406 -0.0486 -0.1893
   114. (0.00166) RY*( 2) C   8           s( 18.42%)p 4.13( 76.11%)d 0.30(  5.47%)
                                            0.0000 -0.0027  0.4291  0.0038 -0.7961
                                           -0.0003 -0.3104 -0.0001 -0.1760  0.1007
                                            0.0690  0.0989  0.1609 -0.0647
   115. (0.00117) RY*( 3) C   8           s( 14.98%)p 5.16( 77.32%)d 0.51(  7.70%)
                                            0.0000 -0.0163  0.3867 -0.0156  0.1058
                                           -0.0005  0.6960 -0.0087 -0.5266  0.1415
                                           -0.0855  0.0682  0.0870 -0.1934
   116. (0.00039) RY*( 4) C   8           s( 52.42%)p 0.57( 29.88%)d 0.34( 17.70%)
                                            0.0000  0.0032  0.7240 -0.0108  0.3499
                                            0.0122 -0.1643 -0.0052  0.3861  0.0187
                                           -0.2689 -0.2108  0.1975  0.1445
   117. (0.00016) RY*( 5) C   8           s( 10.19%)p 0.55(  5.61%)d 8.27( 84.21%)
                                            0.0000  0.0007  0.3192 -0.0009  0.1495
                                           -0.0003 -0.0336 -0.0099  0.1803  0.1656
                                            0.5072  0.4195 -0.6060 -0.1190
   118. (0.00007) RY*( 6) C   8           s(  3.12%)p 1.71(  5.33%)d29.31( 91.54%)
   119. (0.00008) RY*( 7) C   8           s(  0.06%)p80.29(  5.19%)d99.99( 94.74%)
   120. (0.00001) RY*( 8) C   8           s(  0.03%)p14.49(  0.51%)d99.99( 99.46%)
   121. (0.00001) RY*( 9) C   8           s(  0.44%)p15.42(  6.81%)d99.99( 92.75%)
   122. (0.00199) RY*( 1) C   9           s(  2.62%)p34.41( 90.00%)d 2.82(  7.39%)
                                            0.0000  0.0002  0.1617  0.0026  0.2986
                                            0.0068  0.4779  0.0167  0.7630 -0.0969
                                           -0.0204  0.1214 -0.0002 -0.2221
   123. (0.00161) RY*( 2) C   9           s(  2.77%)p32.75( 90.70%)d 2.36(  6.53%)
                                            0.0000 -0.0053  0.1663 -0.0099 -0.7727
                                            0.0031 -0.3400  0.0054  0.4406  0.0910
                                           -0.1373  0.0132 -0.1181 -0.1551
   124. (0.00147) RY*( 3) C   9           s( 34.02%)p 1.67( 56.77%)d 0.27(  9.21%)
                                            0.0000 -0.0062  0.5833  0.0078  0.4542
                                           -0.0095 -0.5925 -0.0010  0.1010  0.2612
                                           -0.0208  0.0193  0.1518  0.0058
   125. (0.00022) RY*( 4) C   9           s( 43.30%)p 1.00( 43.43%)d 0.31( 13.27%)
                                            0.0000  0.0009  0.6581  0.0054 -0.2598
                                           -0.0202  0.4914  0.0125 -0.3532  0.2553
                                            0.2046  0.1352 -0.0250 -0.0821
   126. (0.00019) RY*( 5) C   9           s(  3.40%)p 1.27(  4.32%)d27.14( 92.28%)
                                            0.0000  0.0005  0.1844  0.0015 -0.0584
                                           -0.0035  0.1358  0.0085 -0.1457 -0.2609
                                           -0.7260 -0.2806  0.4830 -0.1252
   127. (0.00007) RY*( 6) C   9           s( 13.55%)p 0.02(  0.30%)d 6.36( 86.15%)
   128. (0.00004) RY*( 7) C   9           s(  0.26%)p15.78(  4.03%)d99.99( 95.72%)
   129. (0.00000) RY*( 8) C   9           s(  0.03%)p99.99(  2.68%)d99.99( 97.30%)
   130. (0.00000) RY*( 9) C   9           s(  0.03%)p99.99(  8.00%)d99.99( 91.97%)
   131. (0.00186) RY*( 1) C  10           s(  4.60%)p19.56( 90.03%)d 1.17(  5.37%)
                                            0.0000 -0.0004  0.2145 -0.0009  0.4623
                                            0.0132  0.8159  0.0029  0.1436  0.1963
                                           -0.0520 -0.0703 -0.0443  0.0746
   132. (0.00177) RY*( 2) C  10           s(  0.67%)p99.99( 89.04%)d15.40( 10.30%)
                                            0.0000  0.0003  0.0818  0.0058  0.4929
                                           -0.0050 -0.1277 -0.0181 -0.7942 -0.0635
                                           -0.1193  0.0922 -0.1063 -0.2547
   133. (0.00157) RY*( 3) C  10           s( 38.87%)p 1.34( 52.09%)d 0.23(  9.04%)
                                            0.0000 -0.0089  0.6234 -0.0057 -0.5986
                                            0.0055  0.2230 -0.0056 -0.3358  0.1694
                                            0.0005  0.0953  0.1991 -0.1137
   134. (0.00022) RY*( 4) C  10           s( 45.18%)p 1.11( 50.13%)d 0.10(  4.69%)
                                            0.0000  0.0019  0.6722 -0.0150  0.3746
                                            0.0134 -0.4690 -0.0112  0.3748  0.0476
                                           -0.1212 -0.0744  0.1516 -0.0382
   135. (0.00019) RY*( 5) C  10           s(  1.49%)p 1.17(  1.73%)d65.14( 96.78%)
                                            0.0000  0.0004  0.1219 -0.0014  0.0573
                                           -0.0000 -0.0658 -0.0061  0.0984  0.2279
                                            0.6877  0.4537 -0.4650 -0.1441
   136. (0.00008) RY*( 6) C  10           s(  9.02%)p 0.18(  1.60%)d 9.90( 89.37%)
   137. (0.00004) RY*( 7) C  10           s(  0.04%)p96.00(  4.11%)d99.99( 95.85%)
   138. (0.00000) RY*( 8) C  10           s(  0.04%)p99.99(  4.98%)d99.99( 94.98%)
   139. (0.00000) RY*( 9) C  10           s(  0.05%)p99.99(  6.51%)d99.99( 93.44%)
   140. (0.00178) RY*( 1) C  11           s( 14.95%)p 5.25( 78.44%)d 0.44(  6.61%)
                                            0.0000  0.0031  0.3867  0.0094  0.8429
                                           -0.0086 -0.0254  0.0076  0.2704  0.1306
                                            0.0149  0.0806  0.1856 -0.0888
   141. (0.00156) RY*( 2) C  11           s(  0.00%)p 1.00( 87.41%)d 0.14( 12.59%)
                                           -0.0000 -0.0000  0.0019  0.0060  0.2391
                                           -0.0112 -0.4405 -0.0201 -0.7889  0.1293
                                            0.0611 -0.1396  0.0965  0.2768
   142. (0.00051) RY*( 3) C  11           s( 14.85%)p 4.09( 60.71%)d 1.65( 24.43%)
                                            0.0000 -0.0150  0.3851  0.0094 -0.3540
                                           -0.0032 -0.6456  0.0046  0.2546  0.4320
                                           -0.1849  0.0018 -0.0177 -0.1525
   143. (0.00019) RY*( 4) C  11           s( 29.77%)p 1.76( 52.36%)d 0.60( 17.87%)
                                            0.0000  0.0063  0.5456 -0.0021 -0.1894
                                           -0.0231  0.5859  0.0115 -0.3791  0.3940
                                           -0.0266  0.0345 -0.0059 -0.1467
   144. (0.00018) RY*( 5) C  11           s(  0.40%)p 1.89(  0.76%)d99.99( 98.84%)
                                            0.0000  0.0007  0.0633 -0.0015 -0.0159
                                           -0.0003  0.0574  0.0055 -0.0631 -0.2910
                                           -0.7715 -0.3555  0.4165 -0.0932
   145. (0.00006) RY*( 6) C  11           s( 37.06%)p 0.13(  4.68%)d 1.57( 58.26%)
   146. (0.00004) RY*( 7) C  11           s(  2.49%)p 1.26(  3.14%)d37.86( 94.36%)
   147. (0.00000) RY*( 8) C  11           s(  0.34%)p11.27(  3.84%)d99.99( 95.82%)
   148. (0.00000) RY*( 9) C  11           s(  0.11%)p77.22(  8.87%)d99.99( 91.02%)
   149. (0.00164) RY*( 1) C  12           s(  6.40%)p13.57( 86.79%)d 1.07(  6.82%)
                                           -0.0000  0.0120  0.2526  0.0060  0.3228
                                            0.0184  0.8011 -0.0084 -0.3485  0.2290
                                           -0.0980  0.0119 -0.0017 -0.0773
   150. (0.00088) RY*( 2) C  12           s(  0.00%)p 1.00( 80.24%)d 0.25( 19.76%)
                                            0.0000 -0.0000  0.0002 -0.0036 -0.2245
                                            0.0067  0.4202  0.0120  0.7584  0.2108
                                            0.2963  0.0015 -0.0571  0.2493
   151. (0.00021) RY*( 3) C  12           s(  7.37%)p12.56( 92.56%)d 0.01(  0.08%)
                                            0.0000  0.0124  0.2712 -0.0225  0.8424
                                            0.0022 -0.2523 -0.0079  0.3895 -0.0080
                                            0.0159 -0.0152  0.0093 -0.0111
   152. (0.00007) RY*( 4) C  12           s( 66.29%)p 0.10(  6.50%)d 0.41( 27.21%)
   153. (0.00000) RY*( 5) C  12           s( 15.53%)p 0.97( 15.11%)d 4.47( 69.36%)
   154. (0.00000) RY*( 6) C  12           s(  3.19%)p 3.82( 12.18%)d26.55( 84.63%)
   155. (0.00000) RY*( 7) C  12           s(  0.68%)p 0.10(  0.07%)d99.99( 99.24%)
   156. (0.00001) RY*( 8) C  12           s(  0.03%)p10.60(  0.33%)d99.99( 99.64%)
   157. (0.00000) RY*( 9) C  12           s(  0.54%)p11.81(  6.37%)d99.99( 93.09%)
   158. (0.00079) RY*( 1) H  13           s( 98.35%)p 0.02(  1.65%)
                                            0.0053  0.9917  0.0198 -0.0503 -0.1163
   159. (0.00010) RY*( 2) H  13           s(  0.06%)p99.99( 99.94%)
   160. (0.00007) RY*( 3) H  13           s(  0.02%)p99.99( 99.98%)
   161. (0.00002) RY*( 4) H  13           s(  1.64%)p59.96( 98.36%)
   162. (0.00078) RY*( 1) H  14           s( 98.30%)p 0.02(  1.70%)
                                            0.0051  0.9914 -0.0085 -0.1296 -0.0135
   163. (0.00010) RY*( 2) H  14           s(  0.05%)p99.99( 99.95%)
                                            0.0013  0.0232  0.5067  0.0546  0.8601
   164. (0.00007) RY*( 3) H  14           s(  0.03%)p99.99( 99.97%)
   165. (0.00002) RY*( 4) H  14           s(  1.70%)p57.74( 98.30%)
   166. (0.00059) RY*( 1) H  15           s( 97.74%)p 0.02(  2.26%)
                                            0.0050  0.9886  0.1454 -0.0285  0.0248
   167. (0.00010) RY*( 2) H  15           s(  0.00%)p 1.00(100.00%)
   168. (0.00007) RY*( 3) H  15           s(  0.02%)p99.99( 99.98%)
   169. (0.00002) RY*( 4) H  15           s(  2.33%)p41.98( 97.67%)
   170. (0.00132) RY*( 1) H  16           s( 99.52%)p 0.00(  0.48%)
                                            0.0058  0.9976  0.0045  0.0677  0.0152
   171. (0.00009) RY*( 2) H  16           s(  0.03%)p99.99( 99.97%)
   172. (0.00006) RY*( 3) H  16           s(  0.05%)p99.99( 99.95%)
   173. (0.00002) RY*( 4) H  16           s(  0.49%)p99.99( 99.51%)
   174. (0.00132) RY*( 1) H  17           s( 99.56%)p 0.00(  0.44%)
                                            0.0060  0.9978 -0.0044  0.0313  0.0580
   175. (0.00009) RY*( 2) H  17           s(  0.03%)p99.99( 99.97%)
   176. (0.00006) RY*( 3) H  17           s(  0.03%)p99.99( 99.97%)
   177. (0.00002) RY*( 4) H  17           s(  0.46%)p99.99( 99.54%)
   178. (0.00140) RY*( 1) H  18           s( 99.60%)p 0.00(  0.40%)
                                            0.0064  0.9980 -0.0264 -0.0242 -0.0521
   179. (0.00009) RY*( 2) H  18           s(  0.05%)p99.99( 99.95%)
   180. (0.00006) RY*( 3) H  18           s(  0.04%)p99.99( 99.96%)
   181. (0.00002) RY*( 4) H  18           s(  0.40%)p99.99( 99.60%)
   182. (0.00141) RY*( 1) H  19           s( 99.59%)p 0.00(  0.41%)
                                            0.0056  0.9979 -0.0322 -0.0524 -0.0179
   183. (0.00010) RY*( 2) H  19           s(  0.05%)p99.99( 99.95%)
   184. (0.00006) RY*( 3) H  19           s(  0.02%)p99.99( 99.98%)
   185. (0.00002) RY*( 4) H  19           s(  0.43%)p99.99( 99.57%)
   186. (0.00150) RY*( 1) H  20           s( 99.65%)p 0.00(  0.35%)
                                            0.0077  0.9982 -0.0088  0.0546  0.0217
   187. (0.00010) RY*( 2) H  20           s(  0.02%)p99.99( 99.98%)
   188. (0.00007) RY*( 3) H  20           s(  0.17%)p99.99( 99.83%)
   189. (0.00002) RY*( 4) H  20           s(  0.26%)p99.99( 99.74%)
   190. (0.00137) RY*( 1) H  21           s( 99.59%)p 0.00(  0.41%)
                                            0.0063  0.9979 -0.0009  0.0341  0.0542
   191. (0.00009) RY*( 2) H  21           s(  0.04%)p99.99( 99.96%)
   192. (0.00006) RY*( 3) H  21           s(  0.04%)p99.99( 99.96%)
   193. (0.00002) RY*( 4) H  21           s(  0.41%)p99.99( 99.59%)
   194. (0.00153) RY*( 1) H  22           s( 99.59%)p 0.00(  0.41%)
                                            0.0059  0.9979 -0.0282 -0.0362 -0.0451
   195. (0.00008) RY*( 2) H  22           s(  0.07%)p99.99( 99.93%)
   196. (0.00005) RY*( 3) H  22           s(  0.04%)p99.99( 99.96%)
   197. (0.00002) RY*( 4) H  22           s(  0.39%)p99.99( 99.61%)
   198. (0.00104) RY*( 1) H  23           s( 99.31%)p 0.01(  0.69%)
                                            0.0041  0.9965 -0.0708 -0.0385 -0.0195
   199. (0.00009) RY*( 2) H  23           s(  0.03%)p99.99( 99.97%)
   200. (0.00006) RY*( 3) H  23           s(  0.34%)p99.99( 99.66%)
   201. (0.00003) RY*( 4) H  23           s(  0.40%)p99.99( 99.60%)
   202. (0.00177) RY*( 1) H  24           s( 99.53%)p 0.00(  0.47%)
                                            0.0079  0.9976 -0.0303  0.0579  0.0205
   203. (0.00009) RY*( 2) H  24           s(  0.18%)p99.99( 99.82%)
   204. (0.00004) RY*( 3) H  24           s(  0.30%)p99.99( 99.70%)
   205. (0.00002) RY*( 4) H  24           s(  0.09%)p99.99( 99.91%)
   206. (0.00072) RY*( 1) H  25           s(  3.16%)p30.67( 96.84%)
                                            0.0043  0.1776 -0.4577  0.0748 -0.8679
   207. (0.00068) RY*( 2) H  25           s( 57.37%)p 0.74( 42.63%)
                                            0.0145  0.7573  0.4448  0.4764 -0.0384
   208. (0.00042) RY*( 3) H  25           s( 36.10%)p 1.77( 63.90%)
                                            0.0099  0.6008 -0.5800 -0.3818  0.3960
   209. (0.00001) RY*( 4) H  25           s(  3.85%)p25.00( 96.15%)
   210. (0.00160) RY*( 1) H  26           s( 99.90%)p 0.00(  0.10%)
                                            0.0057  0.9995 -0.0109  0.0070 -0.0296
   211. (0.00008) RY*( 2) H  26           s(  0.01%)p 1.00( 99.99%)
   212. (0.00005) RY*( 3) H  26           s(  0.00%)p 1.00(100.00%)
   213. (0.00002) RY*( 4) H  26           s(  0.19%)p99.99( 99.81%)
   214. (0.00150) RY*( 1) H  27           s( 99.72%)p 0.00(  0.28%)
                                            0.0058  0.9986 -0.0243  0.0466 -0.0052
   215. (0.00010) RY*( 2) H  27           s(  0.02%)p99.99( 99.98%)
   216. (0.00006) RY*( 3) H  27           s(  0.01%)p99.99( 99.99%)
   217. (0.00002) RY*( 4) H  27           s(  0.34%)p99.99( 99.66%)
   218. (0.00126) RY*( 1) H  28           s( 99.64%)p 0.00(  0.36%)
                                            0.0054  0.9982  0.0462 -0.0355  0.0149
   219. (0.00009) RY*( 2) H  28           s(  0.05%)p99.99( 99.95%)
   220. (0.00007) RY*( 3) H  28           s(  0.11%)p99.99( 99.89%)
   221. (0.00002) RY*( 4) H  28           s(  0.29%)p99.99( 99.71%)
   222. (0.00137) RY*( 1) H  29           s( 99.58%)p 0.00(  0.42%)
                                            0.0061  0.9979  0.0403 -0.0156  0.0480
   223. (0.00009) RY*( 2) H  29           s(  0.02%)p99.99( 99.98%)
   224. (0.00006) RY*( 3) H  29           s(  0.10%)p99.99( 99.90%)
   225. (0.00002) RY*( 4) H  29           s(  0.38%)p99.99( 99.62%)
   226. (0.00139) RY*( 1) H  30           s( 99.63%)p 0.00(  0.37%)
                                            0.0063  0.9981 -0.0171  0.0565 -0.0146
   227. (0.00009) RY*( 2) H  30           s(  0.05%)p99.99( 99.95%)
   228. (0.00006) RY*( 3) H  30           s(  0.03%)p99.99( 99.97%)
   229. (0.00002) RY*( 4) H  30           s(  0.37%)p99.99( 99.63%)
   230. (0.00140) RY*( 1) H  31           s( 99.64%)p 0.00(  0.36%)
                                            0.0063  0.9982 -0.0048  0.0390 -0.0450
   231. (0.00009) RY*( 2) H  31           s(  0.04%)p99.99( 99.96%)
   232. (0.00006) RY*( 3) H  31           s(  0.04%)p99.99( 99.96%)
   233. (0.00002) RY*( 4) H  31           s(  0.36%)p99.99( 99.64%)
   234. (0.00132) RY*( 1) H  32           s( 99.56%)p 0.00(  0.44%)
                                            0.0061  0.9978  0.0351 -0.0193  0.0533
   235. (0.00009) RY*( 2) H  32           s(  0.03%)p99.99( 99.97%)
   236. (0.00006) RY*( 3) H  32           s(  0.05%)p99.99( 99.95%)
   237. (0.00002) RY*( 4) H  32           s(  0.46%)p99.99( 99.54%)
   238. (0.00131) RY*( 1) H  33           s( 99.55%)p 0.00(  0.45%)
                                            0.0061  0.9977  0.0489 -0.0457  0.0076
   239. (0.00009) RY*( 2) H  33           s(  0.03%)p99.99( 99.97%)
   240. (0.00006) RY*( 3) H  33           s(  0.05%)p99.99( 99.95%)
   241. (0.00002) RY*( 4) H  33           s(  0.47%)p99.99( 99.53%)
   242. (0.00078) RY*( 1) H  34           s( 98.36%)p 0.02(  1.64%)
                                            0.0053  0.9918 -0.0620  0.0261 -0.1088
   243. (0.00010) RY*( 2) H  34           s(  0.06%)p99.99( 99.94%)
   244. (0.00007) RY*( 3) H  34           s(  0.03%)p99.99( 99.97%)
   245. (0.00002) RY*( 4) H  34           s(  1.63%)p60.33( 98.37%)
   246. (0.00058) RY*( 1) H  35           s( 97.72%)p 0.02(  2.28%)
                                            0.0051  0.9885 -0.1096 -0.1013  0.0235
   247. (0.00010) RY*( 2) H  35           s(  0.00%)p 1.00(100.00%)
                                           -0.0000  0.0002 -0.2520  0.4711  0.8453
   248. (0.00007) RY*( 3) H  35           s(  0.01%)p99.99( 99.99%)
   249. (0.00002) RY*( 4) H  35           s(  2.36%)p41.39( 97.64%)
   250. (0.00078) RY*( 1) H  36           s( 98.36%)p 0.02(  1.64%)
                                            0.0053  0.9918 -0.0941  0.0867  0.0001
   251. (0.00010) RY*( 2) H  36           s(  0.06%)p99.99( 99.94%)
   252. (0.00007) RY*( 3) H  36           s(  0.03%)p99.99( 99.97%)
   253. (0.00002) RY*( 4) H  36           s(  1.63%)p60.32( 98.37%)
   254. (0.00320) BD*( 1) C   1 - C   2  
                ( 51.31%)   0.7163* C   1 s( 29.53%)p 2.38( 70.42%)d 0.00(  0.04%)
                                            0.0004  0.5434  0.0071 -0.5152  0.0068
                                            0.5940  0.0102  0.2929  0.0098 -0.0160
                                           -0.0078  0.0087 -0.0016 -0.0071
                ( 48.69%)  -0.6978* C   2 s( 28.40%)p 2.52( 71.56%)d 0.00(  0.04%)
                                            0.0002  0.5327  0.0137  0.5200  0.0136
                                           -0.5982  0.0053 -0.2951  0.0080 -0.0145
                                           -0.0077  0.0098 -0.0031 -0.0061
   255. (0.00409) BD*( 1) C   1 - H  13  
                ( 38.89%)   0.6236* C   1 s( 23.28%)p 3.29( 76.68%)d 0.00(  0.04%)
                                            0.0000  0.4825 -0.0045  0.0464  0.0146
                                            0.0299 -0.0116 -0.8737  0.0018  0.0003
                                           -0.0008 -0.0018  0.0003  0.0203
                ( 61.11%)  -0.7817* H  13 s( 99.92%)p 0.00(  0.08%)
                                            0.9996 -0.0019 -0.0039  0.0006  0.0284
   256. (0.00408) BD*( 1) C   1 - H  14  
                ( 38.95%)   0.6241* C   1 s( 23.30%)p 3.29( 76.66%)d 0.00(  0.04%)
                                            0.0000  0.4827 -0.0042 -0.2830  0.0169
                                           -0.7974 -0.0066  0.2244 -0.0056  0.0116
                                           -0.0031 -0.0085 -0.0119 -0.0083
                ( 61.05%)  -0.7813* H  14 s( 99.92%)p 0.00(  0.08%)
                                            0.9996 -0.0016  0.0061  0.0274 -0.0067
   257. (0.00237) BD*( 1) C   1 - H  15  
                ( 38.33%)   0.6191* C   1 s( 23.86%)p 3.19( 76.10%)d 0.00(  0.04%)
                                           -0.0000 -0.4884 -0.0035 -0.8071  0.0020
                                           -0.0980  0.0112 -0.3158  0.0091 -0.0045
                                           -0.0121 -0.0014 -0.0147  0.0058
                ( 61.67%)  -0.7853* H  15 s( 99.91%)p 0.00(  0.09%)
                                           -0.9996  0.0008  0.0277  0.0019  0.0101
   258. (0.00741) BD*( 1) C   2 - C   3  
                ( 51.05%)   0.7145* C   2 s( 27.92%)p 2.58( 72.03%)d 0.00(  0.05%)
                                            0.0003  0.5283  0.0067 -0.7930 -0.0040
                                           -0.0746 -0.0032 -0.2930 -0.0032  0.0033
                                            0.0128  0.0012  0.0175 -0.0075
                ( 48.95%)  -0.6996* C   3 s( 28.82%)p 2.47( 71.13%)d 0.00(  0.05%)
                                            0.0003  0.5368  0.0090  0.7872 -0.0024
                                            0.0750 -0.0018  0.2931 -0.0022  0.0039
                                            0.0124  0.0015  0.0161 -0.0068
   259. (0.00849) BD*( 1) C   2 - H  16  
                ( 38.62%)   0.6214* C   2 s( 21.83%)p 3.58( 78.12%)d 0.00(  0.05%)
                                            0.0001 -0.4672  0.0083 -0.3156 -0.0085
                                           -0.7967  0.0048  0.2157 -0.0127 -0.0110
                                            0.0031  0.0089  0.0134  0.0084
                ( 61.38%)  -0.7835* H  16 s( 99.91%)p 0.00(  0.09%)
                                           -0.9996  0.0041  0.0118  0.0264 -0.0059
   260. (0.00856) BD*( 1) C   2 - H  17  
                ( 38.57%)   0.6211* C   2 s( 21.86%)p 3.57( 78.09%)d 0.00(  0.04%)
                                            0.0001 -0.4675  0.0088  0.0124 -0.0138
                                            0.0301 -0.0076 -0.8830  0.0047 -0.0005
                                            0.0025  0.0012 -0.0000 -0.0210
                ( 61.43%)  -0.7837* H  17 s( 99.91%)p 0.00(  0.09%)
                                           -0.9996  0.0043  0.0024 -0.0004  0.0292
   261. (0.00647) BD*( 1) C   3 - C   4  
                ( 51.00%)   0.7142* C   3 s( 27.89%)p 2.58( 72.07%)d 0.00(  0.05%)
                                            0.0003  0.5279  0.0117 -0.5251  0.0019
                                            0.6008  0.0016  0.2899  0.0018 -0.0160
                                           -0.0081  0.0092 -0.0021 -0.0071
                ( 49.00%)  -0.7000* C   4 s( 29.02%)p 2.44( 70.94%)d 0.00(  0.04%)
                                            0.0003  0.5386  0.0090  0.5155 -0.0038
                                           -0.6001  0.0044 -0.2889  0.0020 -0.0142
                                           -0.0071  0.0095 -0.0033 -0.0062
   262. (0.00889) BD*( 1) C   3 - H  18  
                ( 38.42%)   0.6198* C   3 s( 21.67%)p 3.61( 78.29%)d 0.00(  0.04%)
                                           -0.0001  0.4654 -0.0082  0.0096 -0.0006
                                            0.0266 -0.0122 -0.8843  0.0024  0.0002
                                           -0.0002 -0.0017  0.0000  0.0210
                ( 61.58%)  -0.7847* H  18 s( 99.91%)p 0.00(  0.09%)
                                            0.9996 -0.0049 -0.0010  0.0008  0.0294
   263. (0.00898) BD*( 1) C   3 - H  19  
                ( 38.62%)   0.6215* C   3 s( 21.65%)p 3.62( 78.30%)d 0.00(  0.05%)
                                           -0.0001  0.4652 -0.0075 -0.3222  0.0040
                                           -0.7949 -0.0028  0.2174 -0.0117  0.0130
                                           -0.0039 -0.0085 -0.0118 -0.0087
                ( 61.38%)  -0.7834* H  19 s( 99.91%)p 0.00(  0.09%)
                                            0.9995 -0.0040  0.0083  0.0279 -0.0061
   264. (0.00640) BD*( 1) C   4 - C   5  
                ( 51.17%)   0.7153* C   4 s( 27.39%)p 2.65( 72.55%)d 0.00(  0.06%)
                                            0.0003  0.5233  0.0113 -0.7968  0.0009
                                           -0.0745 -0.0052 -0.2917 -0.0029  0.0033
                                            0.0125  0.0011  0.0179 -0.0080
                ( 48.83%)  -0.6988* C   5 s( 28.96%)p 2.45( 71.00%)d 0.00(  0.05%)
                                            0.0003  0.5380  0.0083  0.7848 -0.0042
                                            0.0788 -0.0036  0.2962 -0.0011  0.0043
                                            0.0138  0.0022  0.0145 -0.0062
   265. (0.00865) BD*( 1) C   4 - H  20  
                ( 37.99%)   0.6164* C   4 s( 22.08%)p 3.53( 77.87%)d 0.00(  0.05%)
                                            0.0001 -0.4699  0.0070 -0.3135 -0.0047
                                           -0.7955 -0.0004  0.2178 -0.0114 -0.0107
                                            0.0029  0.0090  0.0134  0.0085
                ( 62.01%)  -0.7875* H  20 s( 99.91%)p 0.00(  0.09%)
                                           -0.9995  0.0065  0.0109  0.0275 -0.0066
   266. (0.00876) BD*( 1) C   4 - H  21  
                ( 38.45%)   0.6201* C   4 s( 21.53%)p 3.64( 78.42%)d 0.00(  0.04%)
                                            0.0001 -0.4639  0.0089  0.0173 -0.0101
                                            0.0249 -0.0085 -0.8849  0.0021 -0.0004
                                            0.0029  0.0009 -0.0004 -0.0209
                ( 61.55%)  -0.7845* H  21 s( 99.91%)p 0.00(  0.09%)
                                           -0.9996  0.0048  0.0026 -0.0007  0.0293
   267. (0.01306) BD*( 1) C   5 - C   6  
                ( 51.57%)   0.7181* C   5 s( 27.03%)p 2.70( 72.92%)d 0.00(  0.05%)
                                            0.0004  0.5197  0.0130 -0.5228  0.0004
                                            0.6155  0.0042  0.2776  0.0037 -0.0172
                                           -0.0077  0.0096 -0.0037 -0.0078
                ( 48.43%)  -0.6959* C   6 s( 29.41%)p 2.40( 70.55%)d 0.00(  0.04%)
                                            0.0001  0.5423  0.0032  0.5233 -0.0055
                                           -0.5958  0.0103 -0.2766  0.0008 -0.0151
                                           -0.0074  0.0088 -0.0002 -0.0054
   268. (0.00888) BD*( 1) C   5 - H  22  
                ( 37.75%)   0.6144* C   5 s( 21.84%)p 3.58( 78.12%)d 0.00(  0.04%)
                                           -0.0002  0.4673 -0.0078  0.0118  0.0010
                                            0.0146 -0.0152 -0.8835  0.0021  0.0000
                                            0.0011 -0.0026 -0.0008  0.0202
                ( 62.25%)  -0.7890* H  22 s( 99.91%)p 0.00(  0.09%)
                                            0.9995 -0.0046 -0.0016  0.0012  0.0297
   269. (0.00700) BD*( 1) C   5 - H  23  
                ( 37.84%)   0.6152* C   5 s( 22.20%)p 3.50( 77.76%)d 0.00(  0.04%)
                                           -0.0002  0.4711 -0.0066 -0.3316  0.0067
                                           -0.7834 -0.0042  0.2318 -0.0143  0.0127
                                           -0.0053 -0.0094 -0.0094 -0.0073
                ( 62.16%)  -0.7884* H  23 s( 99.91%)p 0.00(  0.09%)
                                            0.9996 -0.0025  0.0094  0.0272 -0.0059
   270. (0.01758) BD*( 1) C   6 - O   7  
                ( 69.81%)   0.8355* C   6 s( 18.48%)p 4.40( 81.21%)d 0.02(  0.32%)
                                           -0.0001  0.4286  0.0320  0.3315  0.0213
                                            0.7982  0.0300 -0.2523 -0.0026  0.0302
                                           -0.0088 -0.0254 -0.0331 -0.0211
                ( 30.19%)  -0.5494* O   7 s( 33.93%)p 1.95( 66.01%)d 0.00(  0.06%)
                                           -0.0001  0.5825 -0.0031 -0.3218  0.0055
                                           -0.6949  0.0026  0.2712 -0.0017  0.0171
                                           -0.0105 -0.0124 -0.0030 -0.0064
   271. (0.01396) BD*( 1) C   6 - C   8  
                ( 49.85%)   0.7061* C   6 s( 29.40%)p 2.40( 70.52%)d 0.00(  0.08%)
                                           -0.0003 -0.5422 -0.0035  0.7841 -0.0010
                                            0.0584 -0.0154  0.2944 -0.0035 -0.0005
                                           -0.0167 -0.0010 -0.0210  0.0083
                ( 50.15%)  -0.7081* C   8 s( 27.71%)p 2.61( 72.21%)d 0.00(  0.08%)
                                           -0.0004 -0.5262 -0.0131 -0.7957 -0.0064
                                           -0.0702 -0.0234 -0.2890 -0.0036 -0.0061
                                           -0.0151 -0.0024 -0.0209  0.0098
   272. (0.01779) BD*( 1) C   6 - H  24  
                ( 38.26%)   0.6185* C   6 s( 22.72%)p 3.40( 77.22%)d 0.00(  0.06%)
                                            0.0002 -0.4764  0.0165  0.0023 -0.0039
                                           -0.0238 -0.0076 -0.8784  0.0040  0.0010
                                            0.0009 -0.0016 -0.0006 -0.0238
                ( 61.74%)  -0.7858* H  24 s( 99.89%)p 0.00(  0.11%)
                                           -0.9994  0.0073 -0.0014 -0.0016  0.0324
   273. (0.00361) BD*( 1) O   7 - H  25  
                ( 24.67%)   0.4967* O   7 s( 19.93%)p 4.01( 79.99%)d 0.00(  0.08%)
                                           -0.0002 -0.4461 -0.0176  0.4850  0.0005
                                           -0.7019 -0.0350 -0.2660  0.0010  0.0204
                                            0.0133 -0.0131 -0.0066  0.0054
                ( 75.33%)  -0.8679* H  25 s( 99.52%)p 0.00(  0.48%)
                                           -0.9976  0.0054 -0.0351  0.0562  0.0196
   274. (0.00700) BD*( 1) C   8 - C   9  
                ( 48.17%)   0.6941* C   8 s( 29.40%)p 2.40( 70.57%)d 0.00(  0.04%)
                                           -0.0002 -0.5422 -0.0052  0.3967  0.0024
                                            0.6886 -0.0013 -0.2723  0.0005 -0.0114
                                            0.0045  0.0108  0.0079  0.0062
                ( 51.83%)  -0.7199* C   9 s( 27.26%)p 2.67( 72.68%)d 0.00(  0.05%)
                                           -0.0003 -0.5220 -0.0126 -0.4227  0.0035
                                           -0.6886 -0.0033  0.2719  0.0040 -0.0162
                                            0.0061  0.0105  0.0081  0.0082
   275. (0.00881) BD*( 1) C   8 - H  26  
                ( 37.00%)   0.6083* C   8 s( 21.83%)p 3.58( 78.13%)d 0.00(  0.04%)
                                           -0.0002  0.4672 -0.0066  0.0111 -0.0119
                                            0.0119  0.0118 -0.8836  0.0014  0.0003
                                           -0.0036 -0.0014  0.0004  0.0200
                ( 63.00%)  -0.7937* H  26 s( 99.91%)p 0.00(  0.09%)
                                            0.9995 -0.0047  0.0008 -0.0018  0.0303
   276. (0.00805) BD*( 1) C   8 - H  27  
                ( 37.71%)   0.6141* C   8 s( 21.06%)p 3.75( 78.90%)d 0.00(  0.04%)
                                            0.0001 -0.4589  0.0046  0.4559  0.0029
                                           -0.7212  0.0052 -0.2463  0.0163  0.0126
                                            0.0049 -0.0107  0.0095  0.0077
                ( 62.29%)  -0.7892* H  27 s( 99.91%)p 0.00(  0.09%)
                                           -0.9995  0.0044 -0.0176  0.0232  0.0063
   277. (0.00647) BD*( 1) C   9 - C  10  
                ( 48.80%)   0.6986* C   9 s( 29.08%)p 2.44( 70.87%)d 0.00(  0.05%)
                                           -0.0003 -0.5392 -0.0093  0.8080 -0.0047
                                            0.0058 -0.0006  0.2361 -0.0016  0.0010
                                           -0.0107  0.0008 -0.0165  0.0079
                ( 51.20%)  -0.7155* C  10 s( 27.72%)p 2.61( 72.23%)d 0.00(  0.05%)
                                           -0.0003 -0.5263 -0.0130 -0.8165 -0.0020
                                           -0.0178  0.0026 -0.2350 -0.0025 -0.0012
                                           -0.0105 -0.0001 -0.0186  0.0092
   278. (0.00858) BD*( 1) C   9 - H  28  
                ( 38.16%)   0.6177* C   9 s( 21.99%)p 3.55( 77.97%)d 0.00(  0.04%)
                                           -0.0001  0.4688 -0.0083  0.4061 -0.0043
                                           -0.7234 -0.0042 -0.3021  0.0122 -0.0137
                                           -0.0066  0.0103 -0.0072 -0.0063
                ( 61.84%)  -0.7864* H  28 s( 99.92%)p 0.00(  0.08%)
                                            0.9996 -0.0041 -0.0115  0.0250  0.0088
   279. (0.00876) BD*( 1) C   9 - H  29  
                ( 38.22%)   0.6183* C   9 s( 21.70%)p 3.61( 78.26%)d 0.00(  0.04%)
                                            0.0001 -0.4657  0.0087 -0.0531 -0.0001
                                            0.0368  0.0137 -0.8822  0.0028 -0.0004
                                           -0.0030 -0.0001 -0.0000 -0.0206
                ( 61.78%)  -0.7860* H  29 s( 99.91%)p 0.00(  0.09%)
                                           -0.9996  0.0046 -0.0001 -0.0041  0.0292
   280. (0.00740) BD*( 1) C  10 - C  11  
                ( 48.77%)   0.6983* C  10 s( 28.97%)p 2.45( 70.98%)d 0.00(  0.05%)
                                           -0.0003 -0.5381 -0.0093  0.4076 -0.0001
                                            0.6888 -0.0034 -0.2630  0.0019 -0.0143
                                            0.0054  0.0103  0.0088  0.0076
                ( 51.23%)  -0.7158* C  11 s( 27.85%)p 2.59( 72.09%)d 0.00(  0.06%)
                                           -0.0003 -0.5277 -0.0075 -0.4143 -0.0003
                                           -0.6928 -0.0063  0.2632  0.0034 -0.0163
                                            0.0061  0.0105  0.0087  0.0085
   281. (0.00895) BD*( 1) C  10 - H  30  
                ( 38.31%)   0.6190* C  10 s( 21.66%)p 3.61( 78.29%)d 0.00(  0.04%)
                                            0.0001 -0.4654  0.0083  0.4051  0.0055
                                           -0.7221  0.0019 -0.3119  0.0121  0.0125
                                            0.0056 -0.0113  0.0092  0.0063
                ( 61.69%)  -0.7854* H  30 s( 99.91%)p 0.00(  0.09%)
                                           -0.9996  0.0049 -0.0157  0.0231  0.0091
   282. (0.00888) BD*( 1) C  10 - H  31  
                ( 38.23%)   0.6183* C  10 s( 21.68%)p 3.61( 78.28%)d 0.00(  0.04%)
                                           -0.0001  0.4655 -0.0085 -0.0471 -0.0103
                                            0.0546  0.0076 -0.8817  0.0041  0.0002
                                            0.0002 -0.0023  0.0001  0.0208
                ( 61.77%)  -0.7859* H  31 s( 99.91%)p 0.00(  0.09%)
                                            0.9996 -0.0049  0.0044 -0.0017  0.0291
   283. (0.00310) BD*( 1) C  11 - C  12  
                ( 48.66%)   0.6976* C  11 s( 28.41%)p 2.52( 71.55%)d 0.00(  0.04%)
                                           -0.0002 -0.5328 -0.0139  0.8123  0.0042
                                            0.0093  0.0147  0.2352 -0.0069  0.0010
                                           -0.0103  0.0008 -0.0162  0.0078
                ( 51.34%)  -0.7165* C  12 s( 29.50%)p 2.39( 70.45%)d 0.00(  0.05%)
                                           -0.0004 -0.5431 -0.0074 -0.8060 -0.0051
                                           -0.0092  0.0126 -0.2335 -0.0085 -0.0012
                                           -0.0097 -0.0001 -0.0173  0.0086
   284. (0.00852) BD*( 1) C  11 - H  32  
                ( 38.50%)   0.6205* C  11 s( 21.88%)p 3.57( 78.08%)d 0.00(  0.04%)
                                            0.0001 -0.4677  0.0089 -0.0524  0.0030
                                            0.0526  0.0154 -0.8803  0.0060  0.0000
                                           -0.0031  0.0006  0.0000 -0.0208
                ( 61.50%)  -0.7842* H  32 s( 99.91%)p 0.00(  0.09%)
                                           -0.9996  0.0044  0.0007 -0.0040  0.0290
   285. (0.00850) BD*( 1) C  11 - H  33  
                ( 38.51%)   0.6206* C  11 s( 21.87%)p 3.57( 78.08%)d 0.00(  0.04%)
                                           -0.0001  0.4676 -0.0089  0.4062 -0.0089
                                           -0.7184 -0.0045 -0.3154  0.0135 -0.0140
                                           -0.0069  0.0108 -0.0067 -0.0059
                ( 61.49%)  -0.7842* H  33 s( 99.91%)p 0.00(  0.09%)
                                            0.9996 -0.0044 -0.0119  0.0251  0.0090
   286. (0.00409) BD*( 1) C  12 - H  34  
                ( 38.80%)   0.6229* C  12 s( 23.31%)p 3.29( 76.65%)d 0.00(  0.04%)
                                            0.0000  0.4828 -0.0046 -0.0727 -0.0183
                                            0.0267 -0.0043 -0.8719  0.0029  0.0003
                                            0.0015 -0.0015 -0.0002  0.0203
                ( 61.20%)  -0.7823* H  34 s( 99.92%)p 0.00(  0.08%)
                                            0.9996 -0.0019  0.0055  0.0002  0.0283
   287. (0.00233) BD*( 1) C  12 - H  35  
                ( 38.27%)   0.6186* C  12 s( 23.86%)p 3.19( 76.10%)d 0.00(  0.04%)
                                           -0.0000 -0.4885 -0.0037  0.4022  0.0083
                                            0.7208 -0.0092 -0.2818  0.0076 -0.0131
                                            0.0054  0.0097  0.0091  0.0067
                ( 61.73%)  -0.7857* H  35 s( 99.91%)p 0.00(  0.09%)
                                           -0.9996  0.0008 -0.0149 -0.0241  0.0090
   288. (0.00409) BD*( 1) C  12 - H  36  
                ( 38.80%)   0.6229* C  12 s( 23.30%)p 3.29( 76.66%)d 0.00(  0.04%)
                                           -0.0000 -0.4827  0.0046  0.4268  0.0158
                                           -0.6920  0.0091 -0.3243  0.0055  0.0127
                                            0.0064 -0.0107  0.0080  0.0059
                ( 61.20%)  -0.7823* H  36 s( 99.92%)p 0.00(  0.08%)
                                           -0.9996  0.0019 -0.0168  0.0211  0.0100


 NHO Directionality and "Bond Bending" (deviations from line of nuclear centers)

         [Thresholds for printing:  angular deviation  >  1.0 degree]
                                    hybrid p-character > 25.0%
                                    orbital occupancy  >  0.10e

                                Line of Centers        Hybrid 1              Hybrid 2
                                ---------------  -------------------   ------------------
                NBO               Theta   Phi    Theta   Phi    Dev    Theta   Phi    Dev
 ========================================================================================
     1. BD (   1) C   1 - C   2    69.7  131.1    69.0  130.1   1.1    109.8  312.0   1.0
    14. BD (   1) C   5 - C   6    71.4  130.5     --     --    --     109.4  311.5   1.3
    15. BD (   1) C   5 - H  22   178.7   68.6   179.2  357.2   1.3      --     --    --
    16. BD (   1) C   5 - H  23    74.6  247.1    75.7  247.6   1.2      --     --    --
    17. BD (   1) C   6 - O   7   107.8   65.8   105.8   66.9   2.3     70.5  245.4   1.8
    18. BD (   1) C   6 - C   8   109.6  185.9   110.3  183.1   2.7      --     --    --
    19. BD (   1) C   6 - H  24     2.2  236.3     2.1   87.1   4.1      --     --    --
    20. BD (   1) O   7 - H  25    70.8  128.5    73.3  123.4   5.5      --     --    --
    22. BD (   1) C   8 - H  26   178.3   45.4   178.5   91.8   1.3      --     --    --
    23. BD (   1) C   8 - H  27    73.6  122.1    74.9  122.7   1.4      --     --    --
    30. BD (   1) C  11 - C  12   106.1  180.8     --     --    --      73.4  359.8   1.1
    48. LP (   1) O   7             --     --    123.1   13.0   --       --     --    --
    49. LP (   2) O   7             --     --     33.5    6.8   --       --     --    --


 Second Order Perturbation Theory Analysis of Fock Matrix in NBO Basis

     Threshold for printing:   0.25 kcal/mol
                                                                              E(2)  E(j)-E(i) F(i,j)
         Donor NBO (i)                     Acceptor NBO (j)                 kcal/mol   a.u.    a.u. 
 ===================================================================================================

 within unit  1
   1. BD (   1) C   1 - C   2        / 70. RY*(   3) C   3                    0.54    1.51    0.036
   1. BD (   1) C   1 - C   2        /258. BD*(   1) C   2 - C   3            0.55    0.99    0.029
   1. BD (   1) C   1 - C   2        /259. BD*(   1) C   2 - H  16            0.30    1.04    0.022
   1. BD (   1) C   1 - C   2        /260. BD*(   1) C   2 - H  17            0.32    1.04    0.023
   1. BD (   1) C   1 - C   2        /261. BD*(   1) C   3 - C   4            1.24    0.98    0.044
   2. BD (   1) C   1 - H  13        /260. BD*(   1) C   2 - H  17            1.59    0.92    0.048
   3. BD (   1) C   1 - H  14        /259. BD*(   1) C   2 - H  16            1.60    0.92    0.048
   4. BD (   1) C   1 - H  15        /258. BD*(   1) C   2 - C   3            1.79    0.87    0.050
   5. BD (   1) C   2 - C   3        / 50. RY*(   1) C   1                    0.62    1.41    0.038
   5. BD (   1) C   2 - C   3        / 79. RY*(   3) C   4                    0.61    1.48    0.038
   5. BD (   1) C   2 - C   3        /254. BD*(   1) C   1 - C   2            0.45    1.01    0.027
   5. BD (   1) C   2 - C   3        /257. BD*(   1) C   1 - H  15            0.76    1.07    0.036
   5. BD (   1) C   2 - C   3        /261. BD*(   1) C   3 - C   4            0.61    0.99    0.031
   5. BD (   1) C   2 - C   3        /262. BD*(   1) C   3 - H  18            0.30    1.04    0.022
   5. BD (   1) C   2 - C   3        /263. BD*(   1) C   3 - H  19            0.31    1.03    0.023
   5. BD (   1) C   2 - C   3        /264. BD*(   1) C   4 - C   5            1.14    0.97    0.042
   6. BD (   1) C   2 - H  16        / 51. RY*(   2) C   1                    0.29    1.41    0.026
   6. BD (   1) C   2 - H  16        /256. BD*(   1) C   1 - H  14            1.53    0.94    0.048
   6. BD (   1) C   2 - H  16        /263. BD*(   1) C   3 - H  19            1.69    0.91    0.049
   7. BD (   1) C   2 - H  17        / 51. RY*(   2) C   1                    0.28    1.41    0.025
   7. BD (   1) C   2 - H  17        /255. BD*(   1) C   1 - H  13            1.53    0.94    0.048
   7. BD (   1) C   2 - H  17        /262. BD*(   1) C   3 - H  18            1.69    0.91    0.049
   8. BD (   1) C   3 - C   4        / 59. RY*(   1) C   2                    0.55    1.46    0.036
   8. BD (   1) C   3 - C   4        / 88. RY*(   3) C   5                    0.57    1.50    0.037
   8. BD (   1) C   3 - C   4        /254. BD*(   1) C   1 - C   2            0.98    1.02    0.040
   8. BD (   1) C   3 - C   4        /258. BD*(   1) C   2 - C   3            0.52    1.01    0.029
   8. BD (   1) C   3 - C   4        /262. BD*(   1) C   3 - H  18            0.25    1.05    0.021
   8. BD (   1) C   3 - C   4        /264. BD*(   1) C   4 - C   5            0.63    0.98    0.032
   8. BD (   1) C   3 - C   4        /265. BD*(   1) C   4 - H  20            0.35    1.04    0.024
   8. BD (   1) C   3 - C   4        /266. BD*(   1) C   4 - H  21            0.35    1.03    0.024
   8. BD (   1) C   3 - C   4        /267. BD*(   1) C   5 - C   6            1.26    0.95    0.044
   9. BD (   1) C   3 - H  18        / 60. RY*(   2) C   2                    0.26    1.49    0.025
   9. BD (   1) C   3 - H  18        /260. BD*(   1) C   2 - H  17            1.52    0.94    0.048
   9. BD (   1) C   3 - H  18        /266. BD*(   1) C   4 - H  21            1.65    0.91    0.049
  10. BD (   1) C   3 - H  19        / 60. RY*(   2) C   2                    0.28    1.49    0.026
  10. BD (   1) C   3 - H  19        / 78. RY*(   2) C   4                    0.26    1.48    0.025
  10. BD (   1) C   3 - H  19        /259. BD*(   1) C   2 - H  16            1.49    0.94    0.047
  10. BD (   1) C   3 - H  19        /265. BD*(   1) C   4 - H  20            1.61    0.92    0.049
  11. BD (   1) C   4 - C   5        / 68. RY*(   1) C   3                    0.40    1.42    0.030
  11. BD (   1) C   4 - C   5        /258. BD*(   1) C   2 - C   3            0.95    1.03    0.040
  11. BD (   1) C   4 - C   5        /261. BD*(   1) C   3 - C   4            0.56    1.02    0.030
  11. BD (   1) C   4 - C   5        /265. BD*(   1) C   4 - H  20            0.26    1.06    0.021
  11. BD (   1) C   4 - C   5        /267. BD*(   1) C   5 - C   6            0.53    0.97    0.029
  11. BD (   1) C   4 - C   5        /268. BD*(   1) C   5 - H  22            0.36    1.04    0.024
  11. BD (   1) C   4 - C   5        /269. BD*(   1) C   5 - H  23            0.41    1.05    0.026
  11. BD (   1) C   4 - C   5        /271. BD*(   1) C   6 - C   8            1.20    0.95    0.043
  12. BD (   1) C   4 - H  20        / 86. RY*(   1) C   5                    0.33    1.40    0.027
  12. BD (   1) C   4 - H  20        /263. BD*(   1) C   3 - H  19            1.51    0.93    0.047
  12. BD (   1) C   4 - H  20        /269. BD*(   1) C   5 - H  23            1.64    0.92    0.049
  13. BD (   1) C   4 - H  21        / 69. RY*(   2) C   3                    0.34    1.51    0.029
  13. BD (   1) C   4 - H  21        /262. BD*(   1) C   3 - H  18            1.51    0.94    0.047
  13. BD (   1) C   4 - H  21        /268. BD*(   1) C   5 - H  22            1.66    0.91    0.049
  14. BD (   1) C   5 - C   6        / 77. RY*(   1) C   4                    0.55    1.43    0.036
  14. BD (   1) C   5 - C   6        /105. RY*(   2) O   7                    0.44    1.99    0.038
  14. BD (   1) C   5 - C   6        /113. RY*(   1) C   8                    0.86    1.59    0.047
  14. BD (   1) C   5 - C   6        /261. BD*(   1) C   3 - C   4            0.89    1.05    0.039
  14. BD (   1) C   5 - C   6        /264. BD*(   1) C   4 - C   5            0.57    1.04    0.031
  14. BD (   1) C   5 - C   6        /269. BD*(   1) C   5 - H  23            0.28    1.08    0.022
  14. BD (   1) C   5 - C   6        /271. BD*(   1) C   6 - C   8            0.72    0.98    0.034
  14. BD (   1) C   5 - C   6        /272. BD*(   1) C   6 - H  24            0.36    1.03    0.024
  14. BD (   1) C   5 - C   6        /273. BD*(   1) O   7 - H  25            0.91    1.02    0.039
  14. BD (   1) C   5 - C   6        /276. BD*(   1) C   8 - H  27            0.79    1.05    0.036
  15. BD (   1) C   5 - H  22        / 78. RY*(   2) C   4                    0.34    1.51    0.029
  15. BD (   1) C   5 - H  22        /266. BD*(   1) C   4 - H  21            1.50    0.94    0.047
  15. BD (   1) C   5 - H  22        /270. BD*(   1) C   6 - O   7            0.32    0.71    0.019
  15. BD (   1) C   5 - H  22        /272. BD*(   1) C   6 - H  24            1.66    0.88    0.048
  16. BD (   1) C   5 - H  23        / 78. RY*(   2) C   4                    0.29    1.51    0.026
  16. BD (   1) C   5 - H  23        /265. BD*(   1) C   4 - H  20            1.47    0.95    0.047
  16. BD (   1) C   5 - H  23        /270. BD*(   1) C   6 - O   7            2.47    0.72    0.053
  17. BD (   1) C   6 - O   7        /269. BD*(   1) C   5 - H  23            0.69    1.35    0.039
  17. BD (   1) C   6 - O   7        /274. BD*(   1) C   8 - C   9            0.76    1.29    0.040
  18. BD (   1) C   6 - C   8        / 77. RY*(   1) C   4                    0.26    1.47    0.025
  18. BD (   1) C   6 - C   8        / 87. RY*(   2) C   5                    0.51    1.47    0.035
  18. BD (   1) C   6 - C   8        /104. RY*(   1) O   7                    0.37    1.77    0.032
  18. BD (   1) C   6 - C   8        /124. RY*(   3) C   9                    0.36    1.58    0.030
  18. BD (   1) C   6 - C   8        /264. BD*(   1) C   4 - C   5            0.96    1.07    0.040
  18. BD (   1) C   6 - C   8        /267. BD*(   1) C   5 - C   6            0.92    1.03    0.039
  18. BD (   1) C   6 - C   8        /272. BD*(   1) C   6 - H  24            0.27    1.06    0.021
  18. BD (   1) C   6 - C   8        /274. BD*(   1) C   8 - C   9            0.70    1.05    0.034
  18. BD (   1) C   6 - C   8        /277. BD*(   1) C   9 - C  10            0.79    1.07    0.037
  19. BD (   1) C   6 - H  24        / 86. RY*(   1) C   5                    0.45    1.47    0.033
  19. BD (   1) C   6 - H  24        /104. RY*(   1) O   7                    0.27    1.64    0.027
  19. BD (   1) C   6 - H  24        /268. BD*(   1) C   5 - H  22            1.48    0.98    0.048
  19. BD (   1) C   6 - H  24        /275. BD*(   1) C   8 - H  26            1.49    0.97    0.048
  20. BD (   1) O   7 - H  25        / 86. RY*(   1) C   5                    0.28    1.71    0.028
  20. BD (   1) O   7 - H  25        / 95. RY*(   1) C   6                    0.44    1.53    0.033
  20. BD (   1) O   7 - H  25        /267. BD*(   1) C   5 - C   6            1.36    1.15    0.050
  21. BD (   1) C   8 - C   9        / 96. RY*(   2) C   6                    0.51    1.70    0.038
  21. BD (   1) C   8 - C   9        /131. RY*(   1) C  10                    0.39    1.47    0.030
  21. BD (   1) C   8 - C   9        /270. BD*(   1) C   6 - O   7            1.49    0.85    0.045
  21. BD (   1) C   8 - C   9        /271. BD*(   1) C   6 - C   8            0.50    0.97    0.028
  21. BD (   1) C   8 - C   9        /275. BD*(   1) C   8 - H  26            0.36    1.05    0.025
  21. BD (   1) C   8 - C   9        /276. BD*(   1) C   8 - H  27            0.40    1.03    0.026
  21. BD (   1) C   8 - C   9        /277. BD*(   1) C   9 - C  10            0.53    1.03    0.029
  21. BD (   1) C   8 - C   9        /278. BD*(   1) C   9 - H  28            0.25    1.07    0.021
  21. BD (   1) C   8 - C   9        /280. BD*(   1) C  10 - C  11            0.92    1.04    0.039
  22. BD (   1) C   8 - H  26        / 95. RY*(   1) C   6                    0.31    1.25    0.025
  22. BD (   1) C   8 - H  26        /122. RY*(   1) C   9                    0.46    1.44    0.033
  22. BD (   1) C   8 - H  26        /272. BD*(   1) C   6 - H  24            1.63    0.90    0.049
  22. BD (   1) C   8 - H  26        /279. BD*(   1) C   9 - H  29            1.46    0.95    0.047
  23. BD (   1) C   8 - H  27        /123. RY*(   2) C   9                    0.31    1.38    0.026
  23. BD (   1) C   8 - H  27        /267. BD*(   1) C   5 - C   6            1.88    0.88    0.051
  23. BD (   1) C   8 - H  27        /270. BD*(   1) C   6 - O   7            0.49    0.74    0.024
  23. BD (   1) C   8 - H  27        /278. BD*(   1) C   9 - H  28            1.54    0.95    0.048
  24. BD (   1) C   9 - C  10        /114. RY*(   2) C   8                    0.46    1.42    0.032
  24. BD (   1) C   9 - C  10        /140. RY*(   1) C  11                    0.57    1.46    0.036
  24. BD (   1) C   9 - C  10        /271. BD*(   1) C   6 - C   8            1.29    0.95    0.044
  24. BD (   1) C   9 - C  10        /274. BD*(   1) C   8 - C   9            0.62    0.98    0.031
  24. BD (   1) C   9 - C  10        /278. BD*(   1) C   9 - H  28            0.37    1.04    0.025
  24. BD (   1) C   9 - C  10        /279. BD*(   1) C   9 - H  29            0.35    1.04    0.024
  24. BD (   1) C   9 - C  10        /280. BD*(   1) C  10 - C  11            0.52    1.02    0.029
  24. BD (   1) C   9 - C  10        /283. BD*(   1) C  11 - C  12            0.95    1.03    0.040
  25. BD (   1) C   9 - H  28        /131. RY*(   1) C  10                    0.36    1.33    0.028
  25. BD (   1) C   9 - H  28        /276. BD*(   1) C   8 - H  27            1.60    0.90    0.048
  25. BD (   1) C   9 - H  28        /281. BD*(   1) C  10 - H  30            1.52    0.94    0.048
  26. BD (   1) C   9 - H  29        /132. RY*(   2) C  10                    0.45    1.48    0.033
  26. BD (   1) C   9 - H  29        /275. BD*(   1) C   8 - H  26            1.66    0.91    0.049
  26. BD (   1) C   9 - H  29        /282. BD*(   1) C  10 - H  31            1.51    0.94    0.048
  27. BD (   1) C  10 - C  11        /123. RY*(   2) C   9                    0.33    1.45    0.028
  27. BD (   1) C  10 - C  11        /124. RY*(   3) C   9                    0.31    1.50    0.027
  27. BD (   1) C  10 - C  11        /149. RY*(   1) C  12                    0.62    1.42    0.038
  27. BD (   1) C  10 - C  11        /274. BD*(   1) C   8 - C   9            1.19    0.96    0.043
  27. BD (   1) C  10 - C  11        /277. BD*(   1) C   9 - C  10            0.61    0.99    0.031
  27. BD (   1) C  10 - C  11        /281. BD*(   1) C  10 - H  30            0.33    1.04    0.023
  27. BD (   1) C  10 - C  11        /282. BD*(   1) C  10 - H  31            0.33    1.04    0.023
  27. BD (   1) C  10 - C  11        /283. BD*(   1) C  11 - C  12            0.44    1.02    0.027
  27. BD (   1) C  10 - C  11        /287. BD*(   1) C  12 - H  35            0.75    1.08    0.036
  28. BD (   1) C  10 - H  30        /122. RY*(   1) C   9                    0.32    1.40    0.027
  28. BD (   1) C  10 - H  30        /141. RY*(   2) C  11                    0.28    1.49    0.026
  28. BD (   1) C  10 - H  30        /278. BD*(   1) C   9 - H  28            1.61    0.91    0.048
  28. BD (   1) C  10 - H  30        /285. BD*(   1) C  11 - H  33            1.50    0.94    0.048
  29. BD (   1) C  10 - H  31        /123. RY*(   2) C   9                    0.30    1.33    0.025
  29. BD (   1) C  10 - H  31        /141. RY*(   2) C  11                    0.28    1.49    0.026
  29. BD (   1) C  10 - H  31        /279. BD*(   1) C   9 - H  29            1.65    0.90    0.049
  29. BD (   1) C  10 - H  31        /284. BD*(   1) C  11 - H  32            1.50    0.94    0.048
  30. BD (   1) C  11 - C  12        /133. RY*(   3) C  10                    0.58    1.51    0.037
  30. BD (   1) C  11 - C  12        /277. BD*(   1) C   9 - C  10            1.26    0.97    0.044
  30. BD (   1) C  11 - C  12        /280. BD*(   1) C  10 - C  11            0.54    0.98    0.029
  30. BD (   1) C  11 - C  12        /284. BD*(   1) C  11 - H  32            0.31    1.04    0.023
  30. BD (   1) C  11 - C  12        /285. BD*(   1) C  11 - H  33            0.31    1.04    0.023
  31. BD (   1) C  11 - H  32        /150. RY*(   2) C  12                    0.29    1.41    0.026
  31. BD (   1) C  11 - H  32        /282. BD*(   1) C  10 - H  31            1.69    0.91    0.049
  31. BD (   1) C  11 - H  32        /286. BD*(   1) C  12 - H  34            1.53    0.94    0.048
  32. BD (   1) C  11 - H  33        /132. RY*(   2) C  10                    0.30    1.44    0.026
  32. BD (   1) C  11 - H  33        /150. RY*(   2) C  12                    0.29    1.41    0.026
  32. BD (   1) C  11 - H  33        /281. BD*(   1) C  10 - H  30            1.70    0.91    0.050
  32. BD (   1) C  11 - H  33        /288. BD*(   1) C  12 - H  36            1.53    0.94    0.048
  33. BD (   1) C  12 - H  34        /284. BD*(   1) C  11 - H  32            1.59    0.92    0.048
  34. BD (   1) C  12 - H  35        /280. BD*(   1) C  10 - C  11            1.80    0.87    0.050
  35. BD (   1) C  12 - H  36        /285. BD*(   1) C  11 - H  33            1.59    0.92    0.048
  36. CR (   1) C   1                / 59. RY*(   1) C   2                    0.27   10.90    0.068
  36. CR (   1) C   1                /158. RY*(   1) H  13                    0.33   10.50    0.075
  36. CR (   1) C   1                /162. RY*(   1) H  14                    0.34   10.50    0.075
  36. CR (   1) C   1                /166. RY*(   1) H  15                    0.37   10.50    0.078
  37. CR (   1) C   2                / 52. RY*(   3) C   1                    0.64   10.61    0.104
  37. CR (   1) C   2                / 68. RY*(   1) C   3                    0.39   10.86    0.082
  37. CR (   1) C   2                /170. RY*(   1) H  16                    0.33   10.47    0.074
  37. CR (   1) C   2                /174. RY*(   1) H  17                    0.32   10.47    0.073
  38. CR (   1) C   3                / 62. RY*(   4) C   2                    0.43   11.03    0.087
  38. CR (   1) C   3                / 77. RY*(   1) C   4                    0.33   10.85    0.076
  38. CR (   1) C   3                /178. RY*(   1) H  18                    0.33   10.48    0.074
  38. CR (   1) C   3                /182. RY*(   1) H  19                    0.33   10.48    0.075
  39. CR (   1) C   4                / 68. RY*(   1) C   3                    0.27   10.88    0.069
  39. CR (   1) C   4                / 71. RY*(   4) C   3                    0.37   10.82    0.080
  39. CR (   1) C   4                /186. RY*(   1) H  20                    0.36   10.48    0.078
  39. CR (   1) C   4                /190. RY*(   1) H  21                    0.32   10.48    0.073
  40. CR (   1) C   5                / 80. RY*(   4) C   4                    0.34   10.93    0.077
  40. CR (   1) C   5                / 99. RY*(   5) C   6                    0.26   11.38    0.069
  40. CR (   1) C   5                /194. RY*(   1) H  22                    0.35   10.49    0.076
  40. CR (   1) C   5                /198. RY*(   1) H  23                    0.36   10.54    0.078
  41. CR (   1) C   6                / 89. RY*(   4) C   5                    0.26   11.11    0.067
  41. CR (   1) C   6                /114. RY*(   2) C   8                    0.27   11.00    0.069
  41. CR (   1) C   6                /116. RY*(   4) C   8                    0.31   11.22    0.074
  41. CR (   1) C   6                /202. RY*(   1) H  24                    0.37   10.54    0.079
  41. CR (   1) C   6                /270. BD*(   1) C   6 - O   7            0.64   10.41    0.104
  42. CR (   1) O   7                / 95. RY*(   1) C   6                    0.93   19.80    0.171
  42. CR (   1) O   7                / 99. RY*(   5) C   6                    0.43   20.35    0.118
  43. CR (   1) C   8                / 95. RY*(   1) C   6                    0.27   10.85    0.069
  43. CR (   1) C   8                /123. RY*(   2) C   9                    0.28   10.98    0.069
  43. CR (   1) C   8                /125. RY*(   4) C   9                    0.32   11.02    0.075
  43. CR (   1) C   8                /210. RY*(   1) H  26                    0.36   10.49    0.077
  43. CR (   1) C   8                /214. RY*(   1) H  27                    0.32   10.50    0.074
  44. CR (   1) C   9                /114. RY*(   2) C   8                    0.35   10.90    0.079
  44. CR (   1) C   9                /134. RY*(   4) C  10                    0.38   10.87    0.081
  44. CR (   1) C   9                /218. RY*(   1) H  28                    0.35   10.53    0.076
  44. CR (   1) C   9                /222. RY*(   1) H  29                    0.33   10.49    0.074
  45. CR (   1) C  10                /123. RY*(   2) C   9                    0.26   10.93    0.068
  45. CR (   1) C  10                /143. RY*(   4) C  11                    0.44   11.02    0.088
  45. CR (   1) C  10                /226. RY*(   1) H  30                    0.32   10.48    0.073
  45. CR (   1) C  10                /230. RY*(   1) H  31                    0.32   10.48    0.074
  46. CR (   1) C  11                /131. RY*(   1) C  10                    0.31   10.89    0.073
  46. CR (   1) C  11                /151. RY*(   3) C  12                    0.65   10.61    0.105
  46. CR (   1) C  11                /234. RY*(   1) H  32                    0.32   10.47    0.073
  46. CR (   1) C  11                /238. RY*(   1) H  33                    0.32   10.48    0.073
  47. CR (   1) C  12                /140. RY*(   1) C  11                    0.27   10.89    0.069
  47. CR (   1) C  12                /242. RY*(   1) H  34                    0.34   10.50    0.075
  47. CR (   1) C  12                /246. RY*(   1) H  35                    0.37   10.51    0.079
  47. CR (   1) C  12                /250. RY*(   1) H  36                    0.34   10.50    0.075
  48. LP (   1) O   7                / 95. RY*(   1) C   6                    1.13    1.41    0.051
  48. LP (   1) O   7                / 99. RY*(   5) C   6                    0.26    1.96    0.029
  48. LP (   1) O   7                /208. RY*(   3) H  25                    0.36    1.99    0.034
  48. LP (   1) O   7                /267. BD*(   1) C   5 - C   6            0.36    1.03    0.025
  48. LP (   1) O   7                /269. BD*(   1) C   5 - H  23            0.25    1.11    0.021
  48. LP (   1) O   7                /271. BD*(   1) C   6 - C   8            0.63    1.01    0.032
  48. LP (   1) O   7                /272. BD*(   1) C   6 - H  24            0.59    1.06    0.032
  49. LP (   2) O   7                / 98. RY*(   4) C   6                    0.29    2.47    0.034
  49. LP (   2) O   7                /206. RY*(   1) H  25                    0.88    1.99    0.053
  49. LP (   2) O   7                /271. BD*(   1) C   6 - C   8            2.39    0.76    0.054
  49. LP (   2) O   7                /272. BD*(   1) C   6 - H  24            2.83    0.81    0.060
  49. LP (   2) O   7                /274. BD*(   1) C   8 - C   9            0.34    0.79    0.021


 Natural Bond Orbitals (Summary):

                                                            Principal Delocalizations
           NBO                        Occupancy    Energy   (geminal,vicinal,remote)
 ====================================================================================
 Molecular unit  1  (C11H24O)
     1. BD (   1) C   1 - C   2          0.99370    -0.70053  261(v),258(g),70(v),260(g)
                                                    259(g)
     2. BD (   1) C   1 - H  13          0.99435    -0.57891  260(v)
     3. BD (   1) C   1 - H  14          0.99434    -0.58063  259(v)
     4. BD (   1) C   1 - H  15          0.99378    -0.58257  258(v)
     5. BD (   1) C   2 - C   3          0.99053    -0.71471  264(v),257(v),50(v),79(v)
                                                    261(g),254(g),263(g),262(g)
     6. BD (   1) C   2 - H  16          0.98887    -0.58696  263(v),256(v),51(v)
     7. BD (   1) C   2 - H  17          0.98881    -0.58415  262(v),255(v),51(v)
     8. BD (   1) C   3 - C   4          0.98969    -0.72466  267(v),254(v),264(g),88(v)
                                                    59(v),258(g),266(g),265(g)
     9. BD (   1) C   3 - H  18          0.98879    -0.59710  266(v),260(v),60(v)
    10. BD (   1) C   3 - H  19          0.98913    -0.60176  265(v),259(v),60(v),78(v)
    11. BD (   1) C   4 - C   5          0.98977    -0.74600  271(v),258(v),261(g),267(g)
                                                    269(g),68(v),268(g),265(g)
    12. BD (   1) C   4 - H  20          0.98867    -0.61525  269(v),263(v),86(v)
    13. BD (   1) C   4 - H  21          0.98877    -0.61167  268(v),262(v),69(v)
    14. BD (   1) C   5 - C   6          0.98698    -0.77678  273(v),261(v),113(v),276(v)
                                                    271(g),264(g),77(v),105(v)
                                                    272(g),269(g)
    15. BD (   1) C   5 - H  22          0.98764    -0.62800  272(v),266(v),78(v),270(v)
    16. BD (   1) C   5 - H  23          0.98548    -0.63332  270(v),265(v),78(v)
    17. BD (   1) C   6 - O   7          0.99654    -1.05262  274(v),269(v)
    18. BD (   1) C   6 - C   8          0.99069    -0.80846  264(v),267(g),277(v),274(g)
                                                    87(v),104(v),124(v),272(g)
                                                    77(r)
    19. BD (   1) C   6 - H  24          0.98913    -0.68259  275(v),268(v),86(v),104(v)
    20. BD (   1) O   7 - H  25          0.99494    -0.92482  267(v),95(v),86(r)
    21. BD (   1) C   8 - C   9          0.98862    -0.76372  270(v),280(v),277(g),96(v)
                                                    271(g),276(g),131(v),275(g)
                                                    278(g)
    22. BD (   1) C   8 - H  26          0.98845    -0.64828  272(v),279(v),122(v),95(v)
    23. BD (   1) C   8 - H  27          0.98728    -0.65032  267(v),278(v),270(v),123(v)
    24. BD (   1) C   9 - C  10          0.98963    -0.74071  271(v),283(v),274(g),140(v)
                                                    280(g),114(v),278(g),279(g)
    25. BD (   1) C   9 - H  28          0.98827    -0.62471  276(v),281(v),131(v)
    26. BD (   1) C   9 - H  29          0.98882    -0.62389  275(v),282(v),132(v)
    27. BD (   1) C  10 - C  11          0.99041    -0.72491  274(v),287(v),149(v),277(g)
                                                    283(g),123(v),281(g),282(g)
                                                    124(v)
    28. BD (   1) C  10 - H  30          0.98882    -0.60640  278(v),285(v),122(v),141(v)
    29. BD (   1) C  10 - H  31          0.98875    -0.60618  279(v),284(v),123(v),141(v)
    30. BD (   1) C  11 - C  12          0.99360    -0.70926  277(v),133(v),280(g),285(g)
                                                    284(g)
    31. BD (   1) C  11 - H  32          0.98877    -0.59076  282(v),286(v),150(v)
    32. BD (   1) C  11 - H  33          0.98873    -0.59073  281(v),288(v),132(v),150(v)
    33. BD (   1) C  12 - H  34          0.99433    -0.58598  284(v)
    34. BD (   1) C  12 - H  35          0.99372    -0.59081  280(v)
    35. BD (   1) C  12 - H  36          0.99433    -0.58592  285(v)
    36. CR (   1) C   1                  0.99962   -10.16666  166(v),162(v),158(v),59(v)
    37. CR (   1) C   2                  0.99956   -10.18116  52(v),68(v),170(v),174(v)
    38. CR (   1) C   3                  0.99955   -10.19113  62(v),77(v),182(v),178(v)
    39. CR (   1) C   4                  0.99956   -10.20419  71(v),186(v),190(v),68(v)
    40. CR (   1) C   5                  0.99953   -10.21901  198(v),194(v),80(v),99(v)
    41. CR (   1) C   6                  0.99942   -10.32168  270(g),202(v),116(v),114(v)
                                                    89(v)
    42. CR (   1) O   7                  0.99987   -19.19364  95(v),99(v)
    43. CR (   1) C   8                  0.99953   -10.24928  210(v),214(v),125(v),123(v)
                                                    95(v)
    44. CR (   1) C   9                  0.99955   -10.21935  134(v),114(v),218(v),222(v)
    45. CR (   1) C  10                  0.99955   -10.20256  143(v),230(v),226(v),123(v)
    46. CR (   1) C  11                  0.99956   -10.18904  151(v),238(v),234(v),131(v)
    47. CR (   1) C  12                  0.99962   -10.17457  246(v),242(v),250(v),140(v)
    48. LP (   1) O   7                  0.99169    -0.80644  95(v),271(v),272(v),267(v)
                                                    208(v),99(v),269(r)
    49. LP (   2) O   7                  0.98502    -0.55324  272(v),271(v),206(v),274(r)
                                                    98(v)
    50. RY*(   1) C   1                  0.00163     0.69694   
    51. RY*(   2) C   1                  0.00086     0.82745   
    52. RY*(   3) C   1                  0.00020     0.43050   
    53. RY*(   4) C   1                  0.00007     1.09128   
    54. RY*(   5) C   1                  0.00001     2.12840   
    55. RY*(   6) C   1                  0.00000     2.01771   
    56. RY*(   7) C   1                  0.00000     1.88785   
    57. RY*(   8) C   1                  0.00000     1.83915   
    58. RY*(   9) C   1                  0.00000     2.12600   
    59. RY*(   1) C   2                  0.00174     0.73346   
    60. RY*(   2) C   2                  0.00151     0.89192   
    61. RY*(   3) C   2                  0.00051     0.93137   
    62. RY*(   4) C   2                  0.00018     0.84349   
    63. RY*(   5) C   2                  0.00018     1.89203   
    64. RY*(   6) C   2                  0.00006     1.53202   
    65. RY*(   7) C   2                  0.00004     2.04155   
    66. RY*(   8) C   2                  0.00000     2.07143   
    67. RY*(   9) C   2                  0.00000     2.09037   
    68. RY*(   1) C   3                  0.00176     0.67809   
    69. RY*(   2) C   3                  0.00172     0.89903   
    70. RY*(   3) C   3                  0.00154     0.81093   
    71. RY*(   4) C   3                  0.00021     0.61495   
    72. RY*(   5) C   3                  0.00019     1.91422   
    73. RY*(   6) C   3                  0.00007     1.94508   
    74. RY*(   7) C   3                  0.00004     2.06828   
    75. RY*(   8) C   3                  0.00000     2.06798   
    76. RY*(   9) C   3                  0.00000     2.10261   
    77. RY*(   1) C   4                  0.00221     0.65756   
    78. RY*(   2) C   4                  0.00186     0.87860   
    79. RY*(   3) C   4                  0.00156     0.77015   
    80. RY*(   4) C   4                  0.00019     0.71013   
    81. RY*(   5) C   4                  0.00019     1.90707   
    82. RY*(   6) C   4                  0.00007     1.91703   
    83. RY*(   7) C   4                  0.00004     2.06539   
    84. RY*(   8) C   4                  0.00000     2.05949   
    85. RY*(   9) C   4                  0.00000     2.10883   
    86. RY*(   1) C   5                  0.00235     0.78652   
    87. RY*(   2) C   5                  0.00198     0.65710   
    88. RY*(   3) C   5                  0.00159     0.77668   
    89. RY*(   4) C   5                  0.00046     0.78704   
    90. RY*(   5) C   5                  0.00015     1.90921   
    91. RY*(   6) C   5                  0.00008     1.87782   
    92. RY*(   7) C   5                  0.00003     2.09039   
    93. RY*(   8) C   5                  0.00003     2.09785   
    94. RY*(   9) C   5                  0.00001     1.99002   
    95. RY*(   1) C   6                  0.00252     0.60465   
    96. RY*(   2) C   6                  0.00198     0.93862   
    97. RY*(   3) C   6                  0.00079     1.23309   
    98. RY*(   4) C   6                  0.00068     1.91595   
    99. RY*(   5) C   6                  0.00060     1.15855   
   100. RY*(   6) C   6                  0.00042     1.69253   
   101. RY*(   7) C   6                  0.00027     1.33836   
   102. RY*(   8) C   6                  0.00013     1.72548   
   103. RY*(   9) C   6                  0.00009     1.75050   
   104. RY*(   1) O   7                  0.00096     0.96063   
   105. RY*(   2) O   7                  0.00087     1.21502   
   106. RY*(   3) O   7                  0.00019     1.43872   
   107. RY*(   4) O   7                  0.00003     1.16906   
   108. RY*(   5) O   7                  0.00000     2.75293   
   109. RY*(   6) O   7                  0.00000     2.62046   
   110. RY*(   7) O   7                  0.00000     2.56337   
   111. RY*(   8) O   7                  0.00001     2.47630   
   112. RY*(   9) O   7                  0.00000     2.52989   
   113. RY*(   1) C   8                  0.00266     0.81522   
   114. RY*(   2) C   8                  0.00166     0.67857   
   115. RY*(   3) C   8                  0.00117     0.62158   
   116. RY*(   4) C   8                  0.00039     0.89780   
   117. RY*(   5) C   8                  0.00016     1.69809   
   118. RY*(   6) C   8                  0.00007     1.94848   
   119. RY*(   7) C   8                  0.00008     1.99541   
   120. RY*(   8) C   8                  0.00001     2.01311   
   121. RY*(   9) C   8                  0.00001     2.06594   
   122. RY*(   1) C   9                  0.00199     0.79546   
   123. RY*(   2) C   9                  0.00161     0.72766   
   124. RY*(   3) C   9                  0.00147     0.77635   
   125. RY*(   4) C   9                  0.00022     0.77111   
   126. RY*(   5) C   9                  0.00019     1.80438   
   127. RY*(   6) C   9                  0.00007     1.89059   
   128. RY*(   7) C   9                  0.00004     2.04544   
   129. RY*(   8) C   9                  0.00000     2.05691   
   130. RY*(   9) C   9                  0.00000     2.08754   
   131. RY*(   1) C  10                  0.00186     0.70576   
   132. RY*(   2) C  10                  0.00177     0.85351   
   133. RY*(   3) C  10                  0.00157     0.79691   
   134. RY*(   4) C  10                  0.00022     0.64583   
   135. RY*(   5) C  10                  0.00019     1.86543   
   136. RY*(   6) C  10                  0.00008     1.93389   
   137. RY*(   7) C  10                  0.00004     2.05649   
   138. RY*(   8) C  10                  0.00000     2.07518   
   139. RY*(   9) C  10                  0.00000     2.07829   
   140. RY*(   1) C  11                  0.00178     0.71704   
   141. RY*(   2) C  11                  0.00156     0.88045   
   142. RY*(   3) C  11                  0.00051     0.92802   
   143. RY*(   4) C  11                  0.00019     0.82090   
   144. RY*(   5) C  11                  0.00018     1.90306   
   145. RY*(   6) C  11                  0.00006     1.52349   
   146. RY*(   7) C  11                  0.00004     2.03410   
   147. RY*(   8) C  11                  0.00000     2.07232   
   148. RY*(   9) C  11                  0.00000     2.08266   
   149. RY*(   1) C  12                  0.00164     0.69057   
   150. RY*(   2) C  12                  0.00088     0.82035   
   151. RY*(   3) C  12                  0.00021     0.42025   
   152. RY*(   4) C  12                  0.00007     1.11163   
   153. RY*(   5) C  12                  0.00000     1.71045   
   154. RY*(   6) C  12                  0.00000     1.82606   
   155. RY*(   7) C  12                  0.00000     2.10140   
   156. RY*(   8) C  12                  0.00001     2.14134   
   157. RY*(   9) C  12                  0.00000     2.16043   
   158. RY*(   1) H  13                  0.00079     0.33105   
   159. RY*(   2) H  13                  0.00010     1.69404   
   160. RY*(   3) H  13                  0.00007     1.68833   
   161. RY*(   4) H  13                  0.00002     2.16934   
   162. RY*(   1) H  14                  0.00078     0.33098   
   163. RY*(   2) H  14                  0.00010     1.69207   
   164. RY*(   3) H  14                  0.00007     1.68400   
   165. RY*(   4) H  14                  0.00002     2.16753   
   166. RY*(   1) H  15                  0.00059     0.33685   
   167. RY*(   2) H  15                  0.00010     1.68446   
   168. RY*(   3) H  15                  0.00007     1.68994   
   169. RY*(   4) H  15                  0.00002     2.15128   
   170. RY*(   1) H  16                  0.00132     0.29002   
   171. RY*(   2) H  16                  0.00009     1.69550   
   172. RY*(   3) H  16                  0.00006     1.71310   
   173. RY*(   4) H  16                  0.00002     2.21619   
   174. RY*(   1) H  17                  0.00132     0.28978   
   175. RY*(   2) H  17                  0.00009     1.70094   
   176. RY*(   3) H  17                  0.00006     1.71662   
   177. RY*(   4) H  17                  0.00002     2.22029   
   178. RY*(   1) H  18                  0.00140     0.28961   
   179. RY*(   2) H  18                  0.00009     1.70926   
   180. RY*(   3) H  18                  0.00006     1.73679   
   181. RY*(   4) H  18                  0.00002     2.21695   
   182. RY*(   1) H  19                  0.00141     0.28910   
   183. RY*(   2) H  19                  0.00010     1.70346   
   184. RY*(   3) H  19                  0.00006     1.73364   
   185. RY*(   4) H  19                  0.00002     2.20991   
   186. RY*(   1) H  20                  0.00150     0.27904   
   187. RY*(   2) H  20                  0.00010     1.71476   
   188. RY*(   3) H  20                  0.00007     1.73310   
   189. RY*(   4) H  20                  0.00002     2.21549   
   190. RY*(   1) H  21                  0.00137     0.27932   
   191. RY*(   2) H  21                  0.00009     1.70694   
   192. RY*(   3) H  21                  0.00006     1.73510   
   193. RY*(   4) H  21                  0.00002     2.19916   
   194. RY*(   1) H  22                  0.00153     0.27048   
   195. RY*(   2) H  22                  0.00008     1.75942   
   196. RY*(   3) H  22                  0.00005     1.72508   
   197. RY*(   4) H  22                  0.00002     2.16945   
   198. RY*(   1) H  23                  0.00104     0.32505   
   199. RY*(   2) H  23                  0.00009     1.69490   
   200. RY*(   3) H  23                  0.00006     1.73442   
   201. RY*(   4) H  23                  0.00003     2.20366   
   202. RY*(   1) H  24                  0.00177     0.22059   
   203. RY*(   2) H  24                  0.00009     1.70298   
   204. RY*(   3) H  24                  0.00004     1.85828   
   205. RY*(   4) H  24                  0.00002     2.01831   
   206. RY*(   1) H  25                  0.00072     1.43426   
   207. RY*(   2) H  25                  0.00068     0.81439   
   208. RY*(   3) H  25                  0.00042     1.18680   
   209. RY*(   4) H  25                  0.00001     2.13379   
   210. RY*(   1) H  26                  0.00160     0.24258   
   211. RY*(   2) H  26                  0.00008     1.72922   
   212. RY*(   3) H  26                  0.00005     1.70114   
   213. RY*(   4) H  26                  0.00002     2.17594   
   214. RY*(   1) H  27                  0.00150     0.24779   
   215. RY*(   2) H  27                  0.00010     1.68141   
   216. RY*(   3) H  27                  0.00006     1.69542   
   217. RY*(   4) H  27                  0.00002     2.17291   
   218. RY*(   1) H  28                  0.00126     0.31283   
   219. RY*(   2) H  28                  0.00009     1.69584   
   220. RY*(   3) H  28                  0.00007     1.74157   
   221. RY*(   4) H  28                  0.00002     2.20689   
   222. RY*(   1) H  29                  0.00137     0.27095   
   223. RY*(   2) H  29                  0.00009     1.69839   
   224. RY*(   3) H  29                  0.00006     1.71264   
   225. RY*(   4) H  29                  0.00002     2.19154   
   226. RY*(   1) H  30                  0.00139     0.28093   
   227. RY*(   2) H  30                  0.00009     1.70539   
   228. RY*(   3) H  30                  0.00006     1.73425   
   229. RY*(   4) H  30                  0.00002     2.20779   
   230. RY*(   1) H  31                  0.00140     0.27841   
   231. RY*(   2) H  31                  0.00009     1.70374   
   232. RY*(   3) H  31                  0.00006     1.72725   
   233. RY*(   4) H  31                  0.00002     2.20853   
   234. RY*(   1) H  32                  0.00132     0.28374   
   235. RY*(   2) H  32                  0.00009     1.69401   
   236. RY*(   3) H  32                  0.00006     1.70967   
   237. RY*(   4) H  32                  0.00002     2.21262   
   238. RY*(   1) H  33                  0.00131     0.28720   
   239. RY*(   2) H  33                  0.00009     1.69511   
   240. RY*(   3) H  33                  0.00006     1.71248   
   241. RY*(   4) H  33                  0.00002     2.21351   
   242. RY*(   1) H  34                  0.00078     0.32453   
   243. RY*(   2) H  34                  0.00010     1.68707   
   244. RY*(   3) H  34                  0.00007     1.68374   
   245. RY*(   4) H  34                  0.00002     2.16170   
   246. RY*(   1) H  35                  0.00058     0.33115   
   247. RY*(   2) H  35                  0.00010     1.67690   
   248. RY*(   3) H  35                  0.00007     1.68140   
   249. RY*(   4) H  35                  0.00002     2.14379   
   250. RY*(   1) H  36                  0.00078     0.32478   
   251. RY*(   2) H  36                  0.00010     1.68788   
   252. RY*(   3) H  36                  0.00007     1.68400   
   253. RY*(   4) H  36                  0.00002     2.16179   
   254. BD*(   1) C   1 - C   2          0.00320     0.29928   
   255. BD*(   1) C   1 - H  13          0.00409     0.35226   
   256. BD*(   1) C   1 - H  14          0.00408     0.35052   
   257. BD*(   1) C   1 - H  15          0.00237     0.35911   
   258. BD*(   1) C   2 - C   3          0.00741     0.28490   
   259. BD*(   1) C   2 - H  16          0.00849     0.33975   
   260. BD*(   1) C   2 - H  17          0.00856     0.34151   
   261. BD*(   1) C   3 - C   4          0.00647     0.27688   
   262. BD*(   1) C   3 - H  18          0.00889     0.32413   
   263. BD*(   1) C   3 - H  19          0.00898     0.31911   
   264. BD*(   1) C   4 - C   5          0.00640     0.25883   
   265. BD*(   1) C   4 - H  20          0.00865     0.31700   
   266. BD*(   1) C   4 - H  21          0.00876     0.30822   
   267. BD*(   1) C   5 - C   6          0.01306     0.22633   
   268. BD*(   1) C   5 - H  22          0.00888     0.29510   
   269. BD*(   1) C   5 - H  23          0.00700     0.30038   
   270. BD*(   1) C   6 - O   7          0.01758     0.08515   
   271. BD*(   1) C   6 - C   8          0.01396     0.20634   
   272. BD*(   1) C   6 - H  24          0.01779     0.25299   
   273. BD*(   1) O   7 - H  25          0.00361     0.23988   
   274. BD*(   1) C   8 - C   9          0.00700     0.23823   
   275. BD*(   1) C   8 - H  26          0.00881     0.28344   
   276. BD*(   1) C   8 - H  27          0.00805     0.27029   
   277. BD*(   1) C   9 - C  10          0.00647     0.26250   
   278. BD*(   1) C   9 - H  28          0.00858     0.30399   
   279. BD*(   1) C   9 - H  29          0.00876     0.29821   
   280. BD*(   1) C  10 - C  11          0.00740     0.27562   
   281. BD*(   1) C  10 - H  30          0.00895     0.31555   
   282. BD*(   1) C  10 - H  31          0.00888     0.31682   
   283. BD*(   1) C  11 - C  12          0.00310     0.29147   
   284. BD*(   1) C  11 - H  32          0.00852     0.33551   
   285. BD*(   1) C  11 - H  33          0.00850     0.33559   
   286. BD*(   1) C  12 - H  34          0.00409     0.34603   
   287. BD*(   1) C  12 - H  35          0.00233     0.35204   
   288. BD*(   1) C  12 - H  36          0.00409     0.34597   
       -------------------------------
              Total Lewis   48.63478  ( 99.2547%)
        Valence non-Lewis    0.27177  (  0.5546%)
        Rydberg non-Lewis    0.09345  (  0.1907%)
       -------------------------------
            Total unit  1   49.00000  (100.0000%)
           Charge unit  1    0.00000


 ***************************************************
 *******         Beta  spin orbitals         *******
 ***************************************************


 NATURAL POPULATIONS:  Natural atomic orbital occupancies 
                                                          
   NAO  Atom  No  lang   Type(AO)    Occupancy      Energy
 ----------------------------------------------------------
     1    C    1  S      Cor( 1S)     0.99962     -10.16671
     2    C    1  S      Val( 2S)     0.54767      -0.33339
     3    C    1  S      Ryd( 3S)     0.00020       0.77156
     4    C    1  px     Val( 2p)     0.56521      -0.16795
     5    C    1  px     Ryd( 3p)     0.00135       0.51702
     6    C    1  py     Val( 2p)     0.57476      -0.16768
     7    C    1  py     Ryd( 3p)     0.00058       0.44614
     8    C    1  pz     Val( 2p)     0.60503      -0.17131
     9    C    1  pz     Ryd( 3p)     0.00081       0.48876
    10    C    1  dxy    Ryd( 3d)     0.00023       2.13896
    11    C    1  dxz    Ryd( 3d)     0.00016       2.09404
    12    C    1  dyz    Ryd( 3d)     0.00013       2.03719
    13    C    1  dx2y2  Ryd( 3d)     0.00030       2.23321
    14    C    1  dz2    Ryd( 3d)     0.00041       2.34307

    15    C    2  S      Cor( 1S)     0.99956     -10.18072
    16    C    2  S      Val( 2S)     0.51122      -0.32366
    17    C    2  S      Ryd( 3S)     0.00059       0.80025
    18    C    2  px     Val( 2p)     0.48618      -0.17283
    19    C    2  px     Ryd( 3p)     0.00101       0.49163
    20    C    2  py     Val( 2p)     0.58402      -0.18665
    21    C    2  py     Ryd( 3p)     0.00123       0.55756
    22    C    2  pz     Val( 2p)     0.59799      -0.18461
    23    C    2  pz     Ryd( 3p)     0.00109       0.56158
    24    C    2  dxy    Ryd( 3d)     0.00034       2.13695
    25    C    2  dxz    Ryd( 3d)     0.00022       2.01539
    26    C    2  dyz    Ryd( 3d)     0.00015       2.00245
    27    C    2  dx2y2  Ryd( 3d)     0.00038       2.15104
    28    C    2  dz2    Ryd( 3d)     0.00049       2.34518

    29    C    3  S      Cor( 1S)     0.99956     -10.19075
    30    C    3  S      Val( 2S)     0.50922      -0.33305
    31    C    3  S      Ryd( 3S)     0.00092       0.79247
    32    C    3  px     Val( 2p)     0.49577      -0.18962
    33    C    3  px     Ryd( 3p)     0.00153       0.58173
    34    C    3  py     Val( 2p)     0.57378      -0.19811
    35    C    3  py     Ryd( 3p)     0.00116       0.55687
    36    C    3  pz     Val( 2p)     0.59934      -0.20040
    37    C    3  pz     Ryd( 3p)     0.00130       0.58886
    38    C    3  dxy    Ryd( 3d)     0.00039       2.14132
    39    C    3  dxz    Ryd( 3d)     0.00024       2.00845
    40    C    3  dyz    Ryd( 3d)     0.00014       1.98844
    41    C    3  dx2y2  Ryd( 3d)     0.00030       2.14001
    42    C    3  dz2    Ryd( 3d)     0.00049       2.33637

    43    C    4  S      Cor( 1S)     0.99956     -10.20371
    44    C    4  S      Val( 2S)     0.50735      -0.34434
    45    C    4  S      Ryd( 3S)     0.00090       0.79966
    46    C    4  px     Val( 2p)     0.47940      -0.20001
    47    C    4  px     Ryd( 3p)     0.00146       0.57885
    48    C    4  py     Val( 2p)     0.58814      -0.21511
    49    C    4  py     Ryd( 3p)     0.00145       0.56058
    50    C    4  pz     Val( 2p)     0.59888      -0.21446
    51    C    4  pz     Ryd( 3p)     0.00141       0.58855
    52    C    4  dxy    Ryd( 3d)     0.00032       2.13436
    53    C    4  dxz    Ryd( 3d)     0.00023       2.00023
    54    C    4  dyz    Ryd( 3d)     0.00015       1.98089
    55    C    4  dx2y2  Ryd( 3d)     0.00035       2.14138
    56    C    4  dz2    Ryd( 3d)     0.00050       2.32410

    57    C    5  S      Cor( 1S)     0.99953     -10.21882
    58    C    5  S      Val( 2S)     0.50912      -0.36599
    59    C    5  S      Ryd( 3S)     0.00129       0.77508
    60    C    5  px     Val( 2p)     0.51175      -0.22598
    61    C    5  px     Ryd( 3p)     0.00167       0.57177
    62    C    5  py     Val( 2p)     0.57613      -0.23700
    63    C    5  py     Ryd( 3p)     0.00184       0.56434
    64    C    5  pz     Val( 2p)     0.60289      -0.23708
    65    C    5  pz     Ryd( 3p)     0.00142       0.57786
    66    C    5  dxy    Ryd( 3d)     0.00045       2.13211
    67    C    5  dxz    Ryd( 3d)     0.00022       1.98314
    68    C    5  dyz    Ryd( 3d)     0.00016       1.96775
    69    C    5  dx2y2  Ryd( 3d)     0.00021       2.12034
    70    C    5  dz2    Ryd( 3d)     0.00047       2.30819

    71    C    6  S      Cor( 1S)     0.99943     -10.32061
    72    C    6  S      Val( 2S)     0.47179      -0.38668
    73    C    6  S      Ryd( 3S)     0.00132       0.68752
    74    C    6  px     Val( 2p)     0.46630      -0.25867
    75    C    6  px     Ryd( 3p)     0.00234       0.53957
    76    C    6  py     Val( 2p)     0.39804      -0.26330
    77    C    6  py     Ryd( 3p)     0.00173       0.48287
    78    C    6  pz     Val( 2p)     0.55543      -0.27616
    79    C    6  pz     Ryd( 3p)     0.00138       0.61941
    80    C    6  dxy    Ryd( 3d)     0.00091       2.02227
    81    C    6  dxz    Ryd( 3d)     0.00034       1.91909
    82    C    6  dyz    Ryd( 3d)     0.00069       1.87319
    83    C    6  dx2y2  Ryd( 3d)     0.00080       2.02477
    84    C    6  dz2    Ryd( 3d)     0.00067       2.24718

    85    O    7  S      Cor( 1S)     0.99987     -19.18432
    86    O    7  S      Val( 2S)     0.83866      -1.07772
    87    O    7  S      Ryd( 3S)     0.00069       1.23142
    88    O    7  px     Val( 2p)     0.73934      -0.49240
    89    O    7  px     Ryd( 3p)     0.00067       0.97942
    90    O    7  py     Val( 2p)     0.71553      -0.49459
    91    O    7  py     Ryd( 3p)     0.00105       0.99324
    92    O    7  pz     Val( 2p)     0.75745      -0.48761
    93    O    7  pz     Ryd( 3p)     0.00073       0.90479
    94    O    7  dxy    Ryd( 3d)     0.00060       2.98378
    95    O    7  dxz    Ryd( 3d)     0.00055       2.67332
    96    O    7  dyz    Ryd( 3d)     0.00028       2.73010
    97    O    7  dx2y2  Ryd( 3d)     0.00035       2.72038
    98    O    7  dz2    Ryd( 3d)     0.00037       2.67297

    99    C    8  S      Cor( 1S)     0.99952     -10.24715
   100    C    8  S      Val( 2S)     0.51521      -0.38925
   101    C    8  S      Ryd( 3S)     0.00082       0.78988
   102    C    8  px     Val( 2p)     0.44316      -0.23842
   103    C    8  px     Ryd( 3p)     0.00153       0.55165
   104    C    8  py     Val( 2p)     0.57977      -0.25523
   105    C    8  py     Ryd( 3p)     0.00180       0.50370
   106    C    8  pz     Val( 2p)     0.60590      -0.25723
   107    C    8  pz     Ryd( 3p)     0.00161       0.57639
   108    C    8  dxy    Ryd( 3d)     0.00031       2.13126
   109    C    8  dxz    Ryd( 3d)     0.00021       1.95959
   110    C    8  dyz    Ryd( 3d)     0.00021       1.95030
   111    C    8  dx2y2  Ryd( 3d)     0.00028       2.05655
   112    C    8  dz2    Ryd( 3d)     0.00047       2.28301

   113    C    9  S      Cor( 1S)     0.99955     -10.21898
   114    C    9  S      Val( 2S)     0.50742      -0.35835
   115    C    9  S      Ryd( 3S)     0.00091       0.78187
   116    C    9  px     Val( 2p)     0.51190      -0.22006
   117    C    9  px     Ryd( 3p)     0.00129       0.55703
   118    C    9  py     Val( 2p)     0.55328      -0.22302
   119    C    9  py     Ryd( 3p)     0.00121       0.54258
   120    C    9  pz     Val( 2p)     0.60597      -0.22948
   121    C    9  pz     Ryd( 3p)     0.00151       0.59643
   122    C    9  dxy    Ryd( 3d)     0.00042       2.12111
   123    C    9  dxz    Ryd( 3d)     0.00024       1.97351
   124    C    9  dyz    Ryd( 3d)     0.00017       2.00160
   125    C    9  dx2y2  Ryd( 3d)     0.00028       2.11413
   126    C    9  dz2    Ryd( 3d)     0.00046       2.29937

   127    C   10  S      Cor( 1S)     0.99956     -10.20181
   128    C   10  S      Val( 2S)     0.50961      -0.34228
   129    C   10  S      Ryd( 3S)     0.00096       0.78250
   130    C   10  px     Val( 2p)     0.48885      -0.19633
   131    C   10  px     Ryd( 3p)     0.00133       0.55851
   132    C   10  py     Val( 2p)     0.56282      -0.20762
   133    C   10  py     Ryd( 3p)     0.00120       0.54621
   134    C   10  pz     Val( 2p)     0.60591      -0.21087
   135    C   10  pz     Ryd( 3p)     0.00139       0.59695
   136    C   10  dxy    Ryd( 3d)     0.00033       2.13628
   137    C   10  dxz    Ryd( 3d)     0.00020       1.98796
   138    C   10  dyz    Ryd( 3d)     0.00021       2.01867
   139    C   10  dx2y2  Ryd( 3d)     0.00035       2.11501
   140    C   10  dz2    Ryd( 3d)     0.00048       2.30913

   141    C   11  S      Cor( 1S)     0.99956     -10.18850
   142    C   11  S      Val( 2S)     0.51094      -0.33042
   143    C   11  S      Ryd( 3S)     0.00061       0.79319
   144    C   11  px     Val( 2p)     0.52177      -0.18871
   145    C   11  px     Ryd( 3p)     0.00140       0.54669
   146    C   11  py     Val( 2p)     0.54288      -0.18406
   147    C   11  py     Ryd( 3p)     0.00079       0.47322
   148    C   11  pz     Val( 2p)     0.60151      -0.19167
   149    C   11  pz     Ryd( 3p)     0.00123       0.57046
   150    C   11  dxy    Ryd( 3d)     0.00041       2.14545
   151    C   11  dxz    Ryd( 3d)     0.00023       2.00041
   152    C   11  dyz    Ryd( 3d)     0.00018       2.03308
   153    C   11  dx2y2  Ryd( 3d)     0.00030       2.11565
   154    C   11  dz2    Ryd( 3d)     0.00047       2.32021

   155    C   12  S      Cor( 1S)     0.99961     -10.17444
   156    C   12  S      Val( 2S)     0.54812      -0.34066
   157    C   12  S      Ryd( 3S)     0.00020       0.76548
   158    C   12  px     Val( 2p)     0.52185      -0.16741
   159    C   12  px     Ryd( 3p)     0.00072       0.41899
   160    C   12  py     Val( 2p)     0.60716      -0.18046
   161    C   12  py     Ryd( 3p)     0.00119       0.52939
   162    C   12  pz     Val( 2p)     0.60875      -0.17884
   163    C   12  pz     Ryd( 3p)     0.00076       0.48572
   164    C   12  dxy    Ryd( 3d)     0.00030       2.20798
   165    C   12  dxz    Ryd( 3d)     0.00017       2.03997
   166    C   12  dyz    Ryd( 3d)     0.00013       2.09549
   167    C   12  dx2y2  Ryd( 3d)     0.00024       2.14176
   168    C   12  dz2    Ryd( 3d)     0.00038       2.32640

   169    H   13  S      Val( 1S)     0.38935      -0.02158
   170    H   13  S      Ryd( 2S)     0.00077       0.27582
   171    H   13  px     Ryd( 2p)     0.00009       1.69045
   172    H   13  py     Ryd( 2p)     0.00008       1.64661
   173    H   13  pz     Ryd( 2p)     0.00035       2.27761

   174    H   14  S      Val( 1S)     0.38528      -0.02185
   175    H   14  S      Ryd( 2S)     0.00075       0.27461
   176    H   14  px     Ryd( 2p)     0.00010       1.72951
   177    H   14  py     Ryd( 2p)     0.00031       2.17490
   178    H   14  pz     Ryd( 2p)     0.00011       1.70650

   179    H   15  S      Val( 1S)     0.36859      -0.00917
   180    H   15  S      Ryd( 2S)     0.00056       0.26379
   181    H   15  px     Ryd( 2p)     0.00032       2.20060
   182    H   15  py     Ryd( 2p)     0.00008       1.66524
   183    H   15  pz     Ryd( 2p)     0.00011       1.75095

   184    H   16  S      Val( 1S)     0.37601      -0.02637
   185    H   16  S      Ryd( 2S)     0.00128       0.27050
   186    H   16  px     Ryd( 2p)     0.00012       1.77255
   187    H   16  py     Ryd( 2p)     0.00029       2.16293
   188    H   16  pz     Ryd( 2p)     0.00011       1.72563

   189    H   17  S      Val( 1S)     0.38577      -0.02811
   190    H   17  S      Ryd( 2S)     0.00130       0.27075
   191    H   17  px     Ryd( 2p)     0.00007       1.68271
   192    H   17  py     Ryd( 2p)     0.00008       1.71868
   193    H   17  pz     Ryd( 2p)     0.00036       2.26544

   194    H   18  S      Val( 1S)     0.38380      -0.04175
   195    H   18  S      Ryd( 2S)     0.00138       0.27327
   196    H   18  px     Ryd( 2p)     0.00006       1.73480
   197    H   18  py     Ryd( 2p)     0.00009       1.69846
   198    H   18  pz     Ryd( 2p)     0.00036       2.25690

   199    H   19  S      Val( 1S)     0.37096      -0.04188
   200    H   19  S      Ryd( 2S)     0.00132       0.27252
   201    H   19  px     Ryd( 2p)     0.00009       1.80269
   202    H   19  py     Ryd( 2p)     0.00031       2.15252
   203    H   19  pz     Ryd( 2p)     0.00011       1.72874

   204    H   20  S      Val( 1S)     0.37184      -0.04686
   205    H   20  S      Ryd( 2S)     0.00161       0.26755
   206    H   20  px     Ryd( 2p)     0.00012       1.80196
   207    H   20  py     Ryd( 2p)     0.00030       2.15780
   208    H   20  pz     Ryd( 2p)     0.00011       1.73342

   209    H   21  S      Val( 1S)     0.38653      -0.05857
   210    H   21  S      Ryd( 2S)     0.00136       0.26190
   211    H   21  px     Ryd( 2p)     0.00007       1.72626
   212    H   21  py     Ryd( 2p)     0.00008       1.69869
   213    H   21  pz     Ryd( 2p)     0.00037       2.24264

   214    H   22  S      Val( 1S)     0.37414      -0.06563
   215    H   22  S      Ryd( 2S)     0.00151       0.25580
   216    H   22  px     Ryd( 2p)     0.00005       1.71507
   217    H   22  py     Ryd( 2p)     0.00008       1.73033
   218    H   22  pz     Ryd( 2p)     0.00037       2.23471

   219    H   23  S      Val( 1S)     0.37679      -0.06844
   220    H   23  S      Ryd( 2S)     0.00102       0.30197
   221    H   23  px     Ryd( 2p)     0.00010       1.80589
   222    H   23  py     Ryd( 2p)     0.00032       2.13483
   223    H   23  pz     Ryd( 2p)     0.00010       1.72380

   224    H   24  S      Val( 1S)     0.34595      -0.09322
   225    H   24  S      Ryd( 2S)     0.00166       0.21530
   226    H   24  px     Ryd( 2p)     0.00009       1.74058
   227    H   24  py     Ryd( 2p)     0.00004       1.70543
   228    H   24  pz     Ryd( 2p)     0.00039       2.18009

   229    H   25  S      Val( 1S)     0.25482      -0.07947
   230    H   25  S      Ryd( 2S)     0.00058       0.25693
   231    H   25  px     Ryd( 2p)     0.00071       1.76895
   232    H   25  py     Ryd( 2p)     0.00098       1.99455
   233    H   25  pz     Ryd( 2p)     0.00058       1.58116

   234    H   26  S      Val( 1S)     0.36939      -0.07390
   235    H   26  S      Ryd( 2S)     0.00148       0.23651
   236    H   26  px     Ryd( 2p)     0.00006       1.72271
   237    H   26  py     Ryd( 2p)     0.00007       1.68092
   238    H   26  pz     Ryd( 2p)     0.00038       2.22010

   239    H   27  S      Val( 1S)     0.37856      -0.09148
   240    H   27  S      Ryd( 2S)     0.00141       0.23352
   241    H   27  px     Ryd( 2p)     0.00018       1.83353
   242    H   27  py     Ryd( 2p)     0.00025       2.02428
   243    H   27  pz     Ryd( 2p)     0.00011       1.71565

   244    H   28  S      Val( 1S)     0.38322      -0.06315
   245    H   28  S      Ryd( 2S)     0.00125       0.29842
   246    H   28  px     Ryd( 2p)     0.00011       1.83750
   247    H   28  py     Ryd( 2p)     0.00028       2.08012
   248    H   28  pz     Ryd( 2p)     0.00012       1.74956

   249    H   29  S      Val( 1S)     0.38380      -0.06718
   250    H   29  S      Ryd( 2S)     0.00136       0.25414
   251    H   29  px     Ryd( 2p)     0.00006       1.70617
   252    H   29  py     Ryd( 2p)     0.00009       1.69161
   253    H   29  pz     Ryd( 2p)     0.00037       2.23049

   254    H   30  S      Val( 1S)     0.38551      -0.05064
   255    H   30  S      Ryd( 2S)     0.00137       0.26542
   256    H   30  px     Ryd( 2p)     0.00014       1.83865
   257    H   30  py     Ryd( 2p)     0.00025       2.07112
   258    H   30  pz     Ryd( 2p)     0.00012       1.76201

   259    H   31  S      Val( 1S)     0.38449      -0.04923
   260    H   31  S      Ryd( 2S)     0.00138       0.26355
   261    H   31  px     Ryd( 2p)     0.00008       1.71316
   262    H   31  py     Ryd( 2p)     0.00008       1.70489
   263    H   31  pz     Ryd( 2p)     0.00037       2.24530

   264    H   32  S      Val( 1S)     0.38624      -0.03424
   265    H   32  S      Ryd( 2S)     0.00130       0.26476
   266    H   32  px     Ryd( 2p)     0.00006       1.72535
   267    H   32  py     Ryd( 2p)     0.00009       1.66259
   268    H   32  pz     Ryd( 2p)     0.00036       2.25646

   269    H   33  S      Val( 1S)     0.38669      -0.03441
   270    H   33  S      Ryd( 2S)     0.00130       0.26787
   271    H   33  px     Ryd( 2p)     0.00011       1.82619
   272    H   33  py     Ryd( 2p)     0.00028       2.06401
   273    H   33  pz     Ryd( 2p)     0.00012       1.75902

   274    H   34  S      Val( 1S)     0.38801      -0.02708
   275    H   34  S      Ryd( 2S)     0.00075       0.27003
   276    H   34  px     Ryd( 2p)     0.00007       1.63717
   277    H   34  py     Ryd( 2p)     0.00010       1.69033
   278    H   34  pz     Ryd( 2p)     0.00035       2.26778

   279    H   35  S      Val( 1S)     0.36357      -0.01408
   280    H   35  S      Ryd( 2S)     0.00054       0.25771
   281    H   35  px     Ryd( 2p)     0.00014       1.78360
   282    H   35  py     Ryd( 2p)     0.00026       2.08072
   283    H   35  pz     Ryd( 2p)     0.00011       1.73280

   284    H   36  S      Val( 1S)     0.38839      -0.02729
   285    H   36  S      Ryd( 2S)     0.00076       0.27023
   286    H   36  px     Ryd( 2p)     0.00015       1.80086
   287    H   36  py     Ryd( 2p)     0.00024       2.04945
   288    H   36  pz     Ryd( 2p)     0.00013       1.74593


 Summary of Natural Population Analysis:                  
                                                          
                                       Natural Population 
                Natural  -----------------------------------------------
    Atom  No    Charge         Core      Valence    Rydberg      Total
 -----------------------------------------------------------------------
      C    1   -0.29647      0.99962     2.29267    0.00418     3.29647
      C    2   -0.18448      0.99956     2.17941    0.00550     3.18448
      C    3   -0.18415      0.99956     2.17812    0.00647     3.18415
      C    4   -0.18010      0.99956     2.17377    0.00677     3.18010
      C    5   -0.20716      0.99953     2.19989    0.00774     3.20716
      C    6    0.09882      0.99943     1.89156    0.01018     2.90118
      O    7   -0.05614      0.99987     3.05098    0.00529     4.05614
      C    8   -0.15080      0.99952     2.14404    0.00724     3.15080
      C    9   -0.18461      0.99955     2.17857    0.00649     3.18461
      C   10   -0.17320      0.99956     2.16720    0.00644     3.17320
      C   11   -0.18228      0.99956     2.17710    0.00562     3.18228
      C   12   -0.28960      0.99961     2.28588    0.00410     3.28960
      H   13    0.10936      0.00000     0.38935    0.00129     0.39064
      H   14    0.11345      0.00000     0.38528    0.00127     0.38655
      H   15    0.13034      0.00000     0.36859    0.00107     0.36966
      H   16    0.12219      0.00000     0.37601    0.00180     0.37781
      H   17    0.11243      0.00000     0.38577    0.00181     0.38757
      H   18    0.11431      0.00000     0.38380    0.00189     0.38569
      H   19    0.12721      0.00000     0.37096    0.00183     0.37279
      H   20    0.12603      0.00000     0.37184    0.00213     0.37397
      H   21    0.11160      0.00000     0.38653    0.00187     0.38840
      H   22    0.12385      0.00000     0.37414    0.00201     0.37615
      H   23    0.12168      0.00000     0.37679    0.00153     0.37832
      H   24    0.15187      0.00000     0.34595    0.00218     0.34813
      H   25    0.24233      0.00000     0.25482    0.00285     0.25767
      H   26    0.12861      0.00000     0.36939    0.00199     0.37139
      H   27    0.11949      0.00000     0.37856    0.00195     0.38051
      H   28    0.11502      0.00000     0.38322    0.00176     0.38498
      H   29    0.11432      0.00000     0.38380    0.00187     0.38568
      H   30    0.11260      0.00000     0.38551    0.00189     0.38740
      H   31    0.11361      0.00000     0.38449    0.00190     0.38639
      H   32    0.11194      0.00000     0.38624    0.00182     0.38806
      H   33    0.11150      0.00000     0.38669    0.00181     0.38850
      H   34    0.11072      0.00000     0.38801    0.00127     0.38928
      H   35    0.13537      0.00000     0.36357    0.00106     0.36463
      H   36    0.11033      0.00000     0.38839    0.00128     0.38967
 =======================================================================
   * Total *    1.00000     11.99494    35.88692    0.11814    48.00000

                                 Natural Population      
 --------------------------------------------------------
   Core                      11.99494 ( 99.9578% of  12)
   Valence                   35.88692 ( 99.6859% of  36)
   Natural Minimal Basis     47.88186 ( 99.7539% of  48)
   Natural Rydberg Basis      0.11814 (  0.2461% of  48)
 --------------------------------------------------------

    Atom  No          Natural Electron Configuration
 ----------------------------------------------------------------------------
      C    1      [core]2S( 0.55)2p( 1.75)
      C    2      [core]2S( 0.51)2p( 1.67)
      C    3      [core]2S( 0.51)2p( 1.67)
      C    4      [core]2S( 0.51)2p( 1.67)
      C    5      [core]2S( 0.51)2p( 1.69)
      C    6      [core]2S( 0.47)2p( 1.42)3p( 0.01)
      O    7      [core]2S( 0.84)2p( 2.21)
      C    8      [core]2S( 0.52)2p( 1.63)
      C    9      [core]2S( 0.51)2p( 1.67)
      C   10      [core]2S( 0.51)2p( 1.66)
      C   11      [core]2S( 0.51)2p( 1.67)
      C   12      [core]2S( 0.55)2p( 1.74)
      H   13            1S( 0.39)
      H   14            1S( 0.39)
      H   15            1S( 0.37)
      H   16            1S( 0.38)
      H   17            1S( 0.39)
      H   18            1S( 0.38)
      H   19            1S( 0.37)
      H   20            1S( 0.37)
      H   21            1S( 0.39)
      H   22            1S( 0.37)
      H   23            1S( 0.38)
      H   24            1S( 0.35)
      H   25            1S( 0.25)
      H   26            1S( 0.37)
      H   27            1S( 0.38)
      H   28            1S( 0.38)
      H   29            1S( 0.38)
      H   30            1S( 0.39)
      H   31            1S( 0.38)
      H   32            1S( 0.39)
      H   33            1S( 0.39)
      H   34            1S( 0.39)
      H   35            1S( 0.36)
      H   36            1S( 0.39)


 NATURAL BOND ORBITAL ANALYSIS, beta spin orbitals:

                       Occupancies       Lewis Structure    Low   High
           Occ.    -------------------  -----------------   occ   occ
  Cycle   Thresh.   Lewis   Non-Lewis     CR  BD  3C  LP    (L)   (NL)   Dev
 =============================================================================
   1(1)    0.90    46.78071   1.21929     12  34   0   2     1      0    0.20
   2(2)    0.90    46.78071   1.21929     12  34   0   2     1      0    0.20
   3(1)    0.80    46.69902   1.30098     12  35   0   1     2      1    0.20
   4(2)    0.80    46.69902   1.30098     12  35   0   1     2      1    0.20
   5(1)    0.70    46.49615   1.50385     12  34   0   2     0      1    0.19
   6(2)    0.70    46.17523   1.82477     12  33   0   3     0      1    0.27
   7(3)    0.70    46.49615   1.50385     12  34   0   2     0      1    0.19

    The hybrids on atom 12 are linearly dependent.  An eigenvalue (  0.000006)
    of the hybrid overlap matrix is too small (<0.00010).

    PRJTHR will be raised from  0.200 to 0.250 and the NBO search repeated.


    The hybrids on atom 12 are linearly dependent.  An eigenvalue (  0.000006)
    of the hybrid overlap matrix is too small (<0.00010).

    PRJTHR will be raised from  0.250 to 0.300 and the NBO search repeated.


    The hybrids on atom 12 are linearly dependent.  An eigenvalue (  0.000006)
    of the hybrid overlap matrix is too small (<0.00010).

    PRJTHR will be raised from  0.300 to 0.350 and the NBO search repeated.


    The hybrids on atom 12 are linearly dependent.  An eigenvalue (  0.000006)
    of the hybrid overlap matrix is too small (<0.00010).

    PRJTHR will be raised from  0.350 to 0.400 and the NBO search repeated.

   8(1)    0.60    37.77293  10.22707     12  12   0  24     0      1    0.27
   9(2)    0.60    37.77293  10.22707     12  12   0  24     0      1    0.27
  10(1)    0.50    37.05399  10.94601     12   8   0  28     0      1    0.27
  11(2)    0.50    37.05399  10.94601     12   8   0  28     0      1    0.27
  12(1)    0.90    46.78071   1.21929     12  34   0   2     1      0    0.20
 -----------------------------------------------------------------------------

 Structure accepted: RESONANCE keyword permits strongly delocalized structure

 --------------------------------------------------------
   Core                     11.99493 ( 99.958% of  12)
   Valence Lewis            34.78578 ( 96.627% of  36)
  ==================       ============================
   Total Lewis              46.78071 ( 97.460% of  48)
  -----------------------------------------------------
   Valence non-Lewis         1.12930 (  2.353% of  48)
   Rydberg non-Lewis         0.08999 (  0.187% of  48)
  ==================       ============================
   Total non-Lewis           1.21929 (  2.540% of  48)
 --------------------------------------------------------


       (Occupancy)   Bond orbital/ Coefficients/ Hybrids
 ---------------------------------------------------------------------------------
     1. (0.98210) BD ( 1) C   1 - C   2  
                ( 48.64%)   0.6974* C   1 s( 29.76%)p 2.36( 70.20%)d 0.00(  0.04%)
                                            0.0005  0.5454  0.0072 -0.5126  0.0053
                                            0.5933  0.0084  0.2950  0.0093 -0.0160
                                           -0.0077  0.0087 -0.0007 -0.0068
                ( 51.36%)   0.7167* C   2 s( 28.29%)p 2.53( 71.67%)d 0.00(  0.04%)
                                            0.0000  0.5317  0.0131  0.5200  0.0140
                                           -0.6001  0.0058 -0.2930  0.0075 -0.0149
                                           -0.0071  0.0096 -0.0029 -0.0055
     2. (0.99404) BD ( 1) C   1 - H  13  
                ( 61.05%)   0.7814* C   1 s( 23.39%)p 3.27( 76.57%)d 0.00(  0.04%)
                                            0.0000 -0.4836  0.0045 -0.0471 -0.0148
                                           -0.0306  0.0115  0.8730 -0.0019 -0.0003
                                            0.0008  0.0018  0.0000 -0.0204
                ( 38.95%)   0.6241* H  13 s( 99.92%)p 0.00(  0.08%)
                                           -0.9996  0.0016  0.0041 -0.0006 -0.0284
     3. (0.98734) BD ( 1) C   1 - H  14  
                ( 61.19%)   0.7822* C   1 s( 23.32%)p 3.29( 76.64%)d 0.00(  0.04%)
                                           -0.0001 -0.4829  0.0040  0.2809 -0.0162
                                            0.7980  0.0064 -0.2246  0.0059 -0.0112
                                            0.0030  0.0085  0.0117  0.0081
                ( 38.81%)   0.6230* H  14 s( 99.92%)p 0.00(  0.08%)
                                           -0.9996  0.0019 -0.0071 -0.0271  0.0066
     4. (0.96721) BD ( 1) C   1 - H  15  
                ( 62.01%)   0.7875* C   1 s( 23.51%)p 3.25( 76.46%)d 0.00(  0.04%)
                                           -0.0002  0.4848  0.0022  0.8095 -0.0019
                                            0.0973 -0.0108  0.3156 -0.0093  0.0048
                                            0.0123  0.0015  0.0133 -0.0056
                ( 37.99%)   0.6163* H  15 s( 99.91%)p 0.00(  0.09%)
                                            0.9996 -0.0009 -0.0280 -0.0016 -0.0088
     5. (0.94430) BD ( 1) C   2 - C   3  
                ( 48.85%)   0.6989* C   2 s( 28.19%)p 2.55( 71.76%)d 0.00(  0.04%)
                                            0.0006  0.5309  0.0069 -0.7905 -0.0027
                                           -0.0700 -0.0032 -0.2964  0.0011  0.0037
                                            0.0112  0.0014  0.0151 -0.0081
                ( 51.15%)   0.7152* C   3 s( 28.80%)p 2.47( 71.17%)d 0.00(  0.04%)
                                            0.0004  0.5366  0.0085  0.7860 -0.0021
                                            0.0678 -0.0017  0.2988 -0.0051  0.0042
                                            0.0114  0.0016  0.0132 -0.0072
     6. (0.96906) BD ( 1) C   2 - H  16  
                ( 61.70%)   0.7855* C   2 s( 21.61%)p 3.63( 78.35%)d 0.00(  0.04%)
                                           -0.0003  0.4648 -0.0094  0.3221  0.0091
                                            0.7958 -0.0059 -0.2149  0.0120  0.0104
                                           -0.0026 -0.0089 -0.0136 -0.0077
                ( 38.30%)   0.6189* H  16 s( 99.91%)p 0.00(  0.09%)
                                            0.9996 -0.0044 -0.0133 -0.0258  0.0058
     7. (0.98625) BD ( 1) C   2 - H  17  
                ( 61.38%)   0.7835* C   2 s( 21.91%)p 3.56( 78.05%)d 0.00(  0.04%)
                                           -0.0001  0.4680 -0.0085 -0.0145  0.0134
                                           -0.0290  0.0076  0.8827 -0.0048  0.0004
                                           -0.0020 -0.0011 -0.0005  0.0210
                ( 38.62%)   0.6214* H  17 s( 99.91%)p 0.00(  0.09%)
                                            0.9996 -0.0040 -0.0015  0.0007 -0.0292
     8. (0.97803) BD ( 1) C   3 - C   4  
                ( 49.11%)   0.7008* C   3 s( 28.02%)p 2.57( 71.94%)d 0.00(  0.05%)
                                            0.0002  0.5292  0.0114 -0.5228 -0.0001
                                            0.6024  0.0007  0.2884  0.0021 -0.0164
                                           -0.0077  0.0091 -0.0015 -0.0065
                ( 50.89%)   0.7133* C   4 s( 28.74%)p 2.48( 71.22%)d 0.00(  0.04%)
                                            0.0002  0.5361  0.0081  0.5192 -0.0005
                                           -0.5999  0.0032 -0.2876  0.0013 -0.0146
                                           -0.0070  0.0095 -0.0028 -0.0058
     9. (0.98486) BD ( 1) C   3 - H  18  
                ( 61.55%)   0.7845* C   3 s( 21.83%)p 3.58( 78.13%)d 0.00(  0.04%)
                                            0.0001 -0.4671  0.0081 -0.0150 -0.0003
                                           -0.0259  0.0121  0.8833 -0.0027 -0.0001
                                           -0.0005  0.0016  0.0007 -0.0209
                ( 38.45%)   0.6201* H  18 s( 99.91%)p 0.00(  0.09%)
                                           -0.9996  0.0043  0.0021 -0.0003 -0.0293
    10. (0.96190) BD ( 1) C   3 - H  19  
                ( 61.96%)   0.7871* C   3 s( 21.39%)p 3.67( 78.57%)d 0.00(  0.04%)
                                            0.0003 -0.4624  0.0084  0.3290 -0.0024
                                            0.7943  0.0017 -0.2155  0.0115 -0.0121
                                            0.0034  0.0086  0.0114  0.0078
                ( 38.04%)   0.6168* H  19 s( 99.91%)p 0.00(  0.09%)
                                           -0.9995  0.0055 -0.0100 -0.0272  0.0061
    11. (0.94199) BD ( 1) C   4 - C   5  
                ( 48.51%)   0.6965* C   4 s( 28.05%)p 2.56( 71.90%)d 0.00(  0.04%)
                                            0.0003  0.5295  0.0121 -0.7871 -0.0018
                                           -0.0597  0.0005 -0.3097 -0.0011  0.0029
                                            0.0125  0.0010  0.0146 -0.0071
                ( 51.49%)   0.7176* C   5 s( 29.01%)p 2.45( 70.95%)d 0.00(  0.03%)
                                            0.0005  0.5386  0.0061  0.7879 -0.0035
                                            0.0864 -0.0045  0.2850 -0.0056  0.0054
                                            0.0106  0.0032  0.0123 -0.0055
    12. (0.96689) BD ( 1) C   4 - H  20  
                ( 62.10%)   0.7880* C   4 s( 21.06%)p 3.75( 78.90%)d 0.00(  0.04%)
                                           -0.0002  0.4588 -0.0089  0.3308  0.0080
                                            0.7969 -0.0034 -0.2106  0.0109  0.0098
                                           -0.0028 -0.0090 -0.0134 -0.0080
                ( 37.90%)   0.6156* H  20 s( 99.91%)p 0.00(  0.09%)
                                            0.9995 -0.0040 -0.0131 -0.0261  0.0064
    13. (0.98777) BD ( 1) C   4 - H  21  
                ( 61.38%)   0.7834* C   4 s( 22.17%)p 3.51( 77.78%)d 0.00(  0.05%)
                                           -0.0001  0.4708 -0.0084 -0.0283  0.0095
                                           -0.0264  0.0090  0.8810 -0.0023  0.0002
                                           -0.0024 -0.0008  0.0000  0.0211
                ( 38.62%)   0.6215* H  21 s( 99.91%)p 0.00(  0.09%)
                                            0.9996 -0.0042 -0.0022  0.0009 -0.0294
    14. (0.97990) BD ( 1) C   5 - C   6  
                ( 48.61%)   0.6972* C   5 s( 27.14%)p 2.68( 72.81%)d 0.00(  0.05%)
                                            0.0003  0.5208  0.0137 -0.5228 -0.0014
                                            0.6160  0.0050  0.2745  0.0029 -0.0177
                                           -0.0071  0.0091 -0.0033 -0.0084
                ( 51.39%)   0.7169* C   6 s( 29.68%)p 2.37( 70.27%)d 0.00(  0.04%)
                                           -0.0001  0.5448  0.0033  0.5174 -0.0062
                                           -0.5996  0.0102 -0.2745 -0.0002 -0.0144
                                           -0.0079  0.0102  0.0012 -0.0067
    15. (0.98153) BD ( 1) C   5 - H  22  
                ( 62.43%)   0.7901* C   5 s( 21.16%)p 3.72( 78.80%)d 0.00(  0.04%)
                                            0.0003 -0.4600  0.0075 -0.0054 -0.0000
                                           -0.0119  0.0147  0.8875 -0.0029  0.0001
                                           -0.0014  0.0030  0.0007 -0.0201
                ( 37.57%)   0.6130* H  22 s( 99.91%)p 0.00(  0.09%)
                                           -0.9995  0.0058  0.0007 -0.0012 -0.0298
    16. (0.98383) BD ( 1) C   5 - H  23  
                ( 62.10%)   0.7881* C   5 s( 22.70%)p 3.40( 77.25%)d 0.00(  0.04%)
                                            0.0003 -0.4764  0.0063  0.3246 -0.0061
                                            0.7823  0.0039 -0.2344  0.0143 -0.0128
                                            0.0052  0.0094  0.0093  0.0074
                ( 37.90%)   0.6156* H  23 s( 99.91%)p 0.00(  0.09%)
                                           -0.9996  0.0027 -0.0099 -0.0272  0.0056
    17. (0.99652) BD ( 1) C   6 - O   7  
                ( 30.86%)   0.5555* C   6 s( 18.20%)p 4.48( 81.48%)d 0.02(  0.33%)
                                            0.0000 -0.4254 -0.0313 -0.3520 -0.0180
                                           -0.7969 -0.0287  0.2339  0.0031 -0.0331
                                            0.0084  0.0228  0.0327  0.0229
                ( 69.14%)   0.8315* O   7 s( 34.83%)p 1.87( 65.10%)d 0.00(  0.07%)
                                            0.0001 -0.5902  0.0030  0.2484 -0.0050
                                            0.6838 -0.0036 -0.3488  0.0028 -0.0163
                                            0.0147  0.0132  0.0061  0.0058
    18. (0.93469) BD ( 1) C   6 - H  24  
                ( 63.97%)   0.7998* C   6 s( 28.92%)p 2.46( 71.04%)d 0.00(  0.04%)
                                           -0.0007  0.5375 -0.0182 -0.1122  0.0035
                                            0.0090  0.0077  0.8352 -0.0072  0.0006
                                            0.0009  0.0056  0.0056  0.0193
                ( 36.03%)   0.6002* H  24 s( 99.90%)p 0.00(  0.10%)
                                            0.9994 -0.0096 -0.0026  0.0033 -0.0320
    19. (0.99488) BD ( 1) O   7 - H  25  
                ( 74.54%)   0.8634* O   7 s( 20.52%)p 3.87( 79.39%)d 0.00(  0.09%)
                                           -0.0002 -0.4526 -0.0181  0.4444  0.0012
                                           -0.7081 -0.0339 -0.3064  0.0018  0.0209
                                            0.0163 -0.0124 -0.0047  0.0053
                ( 25.46%)   0.5045* H  25 s( 99.52%)p 0.00(  0.48%)
                                           -0.9976  0.0028 -0.0375  0.0555  0.0166
    20. (0.95794) BD ( 1) C   8 - C   9  
                ( 52.04%)   0.7214* C   8 s( 33.93%)p 1.95( 66.03%)d 0.00(  0.03%)
                                           -0.0002  0.5825  0.0053 -0.3118 -0.0028
                                           -0.6852  0.0093  0.3057 -0.0028  0.0111
                                           -0.0036 -0.0105 -0.0062 -0.0069
                ( 47.96%)   0.6926* C   9 s( 27.28%)p 2.66( 72.68%)d 0.00(  0.05%)
                                            0.0001  0.5221  0.0137  0.4305  0.0006
                                            0.6858  0.0037 -0.2665 -0.0012  0.0157
                                           -0.0053 -0.0092 -0.0066 -0.0083
    21. (0.98199) BD ( 1) C   8 - H  26  
                ( 62.87%)   0.7929* C   8 s( 24.44%)p 3.09( 75.52%)d 0.00(  0.04%)
                                            0.0003 -0.4944  0.0067 -0.0496  0.0125
                                           -0.0108 -0.0149  0.8673 -0.0014  0.0000
                                            0.0029  0.0013 -0.0006 -0.0201
                ( 37.13%)   0.6093* H  26 s( 99.91%)p 0.00(  0.09%)
                                           -0.9995  0.0056 -0.0024  0.0014 -0.0307
    22. (0.98350) BD ( 1) C   8 - H  27  
                ( 61.97%)   0.7872* C   8 s( 23.29%)p 3.29( 76.66%)d 0.00(  0.05%)
                                           -0.0003  0.4826 -0.0046 -0.4256 -0.0029
                                            0.7196 -0.0033  0.2595 -0.0172 -0.0134
                                           -0.0050  0.0104 -0.0089 -0.0078
                ( 38.03%)   0.6167* H  27 s( 99.91%)p 0.00(  0.09%)
                                            0.9995 -0.0043  0.0188 -0.0229 -0.0060
    23. (0.94291) BD ( 1) C   9 - C  10  
                ( 51.52%)   0.7178* C   9 s( 29.39%)p 2.40( 70.57%)d 0.00(  0.03%)
                                            0.0003  0.5421  0.0079 -0.8058  0.0031
                                            0.0009 -0.0037 -0.2375  0.0026 -0.0008
                                            0.0094 -0.0018  0.0142 -0.0071
                ( 48.48%)   0.6963* C  10 s( 27.23%)p 2.67( 72.73%)d 0.00(  0.04%)
                                            0.0003  0.5216  0.0139  0.8185  0.0030
                                            0.0155  0.0014  0.2390  0.0013  0.0015
                                            0.0096 -0.0002  0.0166 -0.0086
    24. (0.98831) BD ( 1) C   9 - H  28  
                ( 61.74%)   0.7857* C   9 s( 21.92%)p 3.56( 78.04%)d 0.00(  0.04%)
                                            0.0001 -0.4681  0.0081 -0.4028  0.0044
                                            0.7259  0.0040  0.3017 -0.0122  0.0141
                                            0.0066 -0.0102  0.0072  0.0061
                ( 38.26%)   0.6186* H  28 s( 99.92%)p 0.00(  0.08%)
                                           -0.9996  0.0037  0.0116 -0.0250 -0.0089
    25. (0.98858) BD ( 1) C   9 - H  29  
                ( 61.70%)   0.7855* C   9 s( 21.44%)p 3.66( 78.51%)d 0.00(  0.04%)
                                           -0.0002  0.4630 -0.0084  0.0509  0.0005
                                           -0.0405 -0.0133  0.8836 -0.0029 -0.0001
                                            0.0031  0.0002 -0.0001  0.0208
                ( 38.30%)   0.6189* H  29 s( 99.91%)p 0.00(  0.09%)
                                            0.9996 -0.0045 -0.0002  0.0039 -0.0293
    26. (0.93440) BD ( 1) C  10 - C  11  
                ( 51.42%)   0.7171* C  10 s( 28.83%)p 2.47( 71.13%)d 0.00(  0.04%)
                                            0.0001  0.5369  0.0066 -0.4062 -0.0025
                                           -0.6904  0.0033  0.2640 -0.0030  0.0116
                                           -0.0043 -0.0097 -0.0079 -0.0066
                ( 48.58%)   0.6970* C  11 s( 28.28%)p 2.53( 71.68%)d 0.00(  0.04%)
                                            0.0006  0.5317  0.0083  0.4168  0.0027
                                            0.6898  0.0024 -0.2594 -0.0005  0.0145
                                           -0.0050 -0.0092 -0.0069 -0.0078
    27. (0.98850) BD ( 1) C  10 - H  30  
                ( 61.52%)   0.7844* C  10 s( 21.92%)p 3.56( 78.03%)d 0.00(  0.04%)
                                           -0.0001  0.4681 -0.0082 -0.4031 -0.0050
                                            0.7208 -0.0020  0.3132 -0.0122 -0.0130
                                           -0.0056  0.0112 -0.0093 -0.0061
                ( 38.48%)   0.6203* H  30 s( 99.91%)p 0.00(  0.09%)
                                            0.9996 -0.0042  0.0154 -0.0233 -0.0092
    28. (0.98806) BD ( 1) C  10 - H  31  
                ( 61.60%)   0.7849* C  10 s( 22.04%)p 3.53( 77.91%)d 0.00(  0.04%)
                                            0.0001 -0.4694  0.0082  0.0429  0.0098
                                           -0.0536 -0.0079  0.8799 -0.0045  0.0002
                                           -0.0005  0.0023  0.0001 -0.0210
                ( 38.40%)   0.6197* H  31 s( 99.91%)p 0.00(  0.09%)
                                           -0.9996  0.0043 -0.0040  0.0019 -0.0292
    29. (0.97052) BD ( 1) C  11 - C  12  
                ( 51.54%)   0.7179* C  11 s( 28.21%)p 2.54( 71.75%)d 0.00(  0.04%)
                                           -0.0001  0.5310  0.0128 -0.8130 -0.0043
                                           -0.0072 -0.0148 -0.2371  0.0069 -0.0009
                                            0.0099 -0.0009  0.0154 -0.0076
                ( 48.46%)   0.6961* C  12 s( 29.80%)p 2.35( 70.16%)d 0.00(  0.04%)
                                            0.0006  0.5458  0.0081  0.8038  0.0047
                                            0.0047 -0.0095  0.2353  0.0066  0.0021
                                            0.0090  0.0000  0.0167 -0.0088
    30. (0.98736) BD ( 1) C  11 - H  32  
                ( 61.38%)   0.7835* C  11 s( 21.73%)p 3.60( 78.22%)d 0.00(  0.05%)
                                           -0.0002  0.4661 -0.0091  0.0479 -0.0035
                                           -0.0564 -0.0153  0.8812 -0.0064 -0.0004
                                            0.0031 -0.0006 -0.0001  0.0210
                ( 38.62%)   0.6214* H  32 s( 99.91%)p 0.00(  0.09%)
                                            0.9996 -0.0038 -0.0004  0.0043 -0.0290
    31. (0.98812) BD ( 1) C  11 - H  33  
                ( 61.36%)   0.7834* C  11 s( 21.78%)p 3.59( 78.17%)d 0.00(  0.05%)
                                            0.0002 -0.4666  0.0091 -0.4029  0.0093
                                            0.7211  0.0043  0.3148 -0.0134  0.0144
                                            0.0067 -0.0108  0.0070  0.0057
                ( 38.64%)   0.6216* H  33 s( 99.91%)p 0.00(  0.09%)
                                           -0.9996  0.0038  0.0117 -0.0253 -0.0089
    32. (0.99327) BD ( 1) C  12 - H  34  
                ( 61.15%)   0.7820* C  12 s( 23.42%)p 3.27( 76.54%)d 0.00(  0.04%)
                                           -0.0001 -0.4839  0.0043  0.0734  0.0180
                                           -0.0252  0.0039  0.8712 -0.0029 -0.0002
                                           -0.0018  0.0014  0.0003 -0.0203
                ( 38.85%)   0.6233* H  34 s( 99.92%)p 0.00(  0.08%)
                                           -0.9996  0.0016 -0.0051  0.0002 -0.0283
    33. (0.95901) BD ( 1) C  12 - H  35  
                ( 62.21%)   0.7887* C  12 s( 23.34%)p 3.28( 76.62%)d 0.00(  0.04%)
                                           -0.0004  0.4831  0.0016 -0.4059 -0.0086
                                           -0.7225  0.0087  0.2816 -0.0073  0.0115
                                           -0.0049 -0.0098 -0.0095 -0.0060
                ( 37.79%)   0.6147* H  35 s( 99.91%)p 0.00(  0.09%)
                                            0.9996 -0.0011  0.0162  0.0234 -0.0083
    34. (0.99372) BD ( 1) C  12 - H  36  
                ( 61.13%)   0.7819* C  12 s( 23.42%)p 3.27( 76.54%)d 0.00(  0.04%)
                                            0.0001  0.4839 -0.0044 -0.4275 -0.0155
                                            0.6904 -0.0089  0.3250 -0.0057 -0.0130
                                           -0.0064  0.0106 -0.0079 -0.0058
                ( 38.87%)   0.6234* H  36 s( 99.92%)p 0.00(  0.08%)
                                            0.9996 -0.0016  0.0164 -0.0214 -0.0099
    35. (0.99962) CR ( 1) C   1           s(100.00%)p 0.00(  0.00%)
                                            1.0000 -0.0002 -0.0000  0.0004 -0.0000
                                           -0.0002 -0.0000 -0.0001 -0.0000  0.0000
                                            0.0000 -0.0000  0.0000  0.0000
    36. (0.99956) CR ( 1) C   2           s(100.00%)p 0.00(  0.00%)
                                            1.0000 -0.0001 -0.0000  0.0005  0.0000
                                            0.0003  0.0000  0.0002  0.0000  0.0000
                                           -0.0000 -0.0000 -0.0000  0.0000
    37. (0.99956) CR ( 1) C   3           s(100.00%)p 0.00(  0.00%)
                                            1.0000 -0.0001 -0.0000 -0.0003  0.0000
                                           -0.0004 -0.0000 -0.0002 -0.0000  0.0000
                                           -0.0000 -0.0000 -0.0000  0.0000
    38. (0.99956) CR ( 1) C   4           s(100.00%)p 0.00(  0.00%)
                                            1.0000 -0.0001 -0.0000  0.0002  0.0000
                                            0.0003 -0.0000  0.0002  0.0000  0.0000
                                           -0.0000 -0.0000 -0.0000  0.0000
    39. (0.99953) CR ( 1) C   5           s(100.00%)p 0.00(  0.00%)
                                            1.0000 -0.0002 -0.0000 -0.0004  0.0000
                                           -0.0004 -0.0000 -0.0004 -0.0000  0.0000
                                           -0.0000 -0.0000 -0.0000  0.0000
    40. (0.99943) CR ( 1) C   6           s(100.00%)p 0.00(  0.00%)
                                            1.0000  0.0004 -0.0000 -0.0000  0.0000
                                           -0.0000  0.0000  0.0005 -0.0000  0.0000
                                           -0.0000  0.0000  0.0000  0.0000
    41. (0.99987) CR ( 1) O   7           s(100.00%)p 0.00(  0.00%)
                                            1.0000 -0.0001 -0.0000  0.0000  0.0000
                                           -0.0002 -0.0000  0.0000 -0.0000  0.0000
                                            0.0000 -0.0000 -0.0000  0.0000
    42. (0.99952) CR ( 1) C   8           s(100.00%)p 0.00(  0.00%)
                                            1.0000  0.0004 -0.0000 -0.0002 -0.0000
                                            0.0000  0.0000 -0.0002 -0.0000 -0.0000
                                           -0.0000  0.0000 -0.0000  0.0000
    43. (0.99955) CR ( 1) C   9           s(100.00%)p 0.00(  0.00%)
                                            1.0000 -0.0001 -0.0000  0.0002 -0.0000
                                           -0.0002 -0.0000  0.0002  0.0000 -0.0000
                                           -0.0000  0.0000 -0.0000  0.0000
    44. (0.99956) CR ( 1) C  10           s(100.00%)p 0.00(  0.00%)
                                            1.0000 -0.0001 -0.0000 -0.0003 -0.0000
                                            0.0002 -0.0000 -0.0002 -0.0000 -0.0000
                                           -0.0000  0.0000 -0.0000  0.0000
    45. (0.99956) CR ( 1) C  11           s(100.00%)p 0.00(  0.00%)
                                            1.0000 -0.0001 -0.0000 -0.0003 -0.0000
                                           -0.0006 -0.0000  0.0002  0.0000 -0.0000
                                            0.0000  0.0000  0.0000  0.0000
    46. (0.99961) CR ( 1) C  12           s(100.00%)p 0.00(  0.00%)
                                            1.0000 -0.0002 -0.0000 -0.0006 -0.0000
                                           -0.0003  0.0000 -0.0000 -0.0000  0.0000
                                           -0.0000 -0.0000 -0.0000  0.0000
    47. (0.45888) LP*( 1) C   6           s( 23.21%)p 3.31( 76.76%)d 0.00(  0.02%)
                                           -0.0000  0.4818 -0.0003 -0.7712  0.0140
                                           -0.0384  0.0163 -0.4133  0.0109 -0.0042
                                            0.0091 -0.0081  0.0085 -0.0033
    48. (0.99116) LP ( 1) O   7           s( 44.63%)p 1.24( 55.33%)d 0.00(  0.03%)
                                            0.0001  0.6680 -0.0073  0.5195 -0.0073
                                            0.1233  0.0015 -0.5178  0.0072 -0.0046
                                            0.0129  0.0025 -0.0117 -0.0043
    49. (0.62533) LP ( 2) O   7           s(  0.00%)p 1.00( 99.93%)d 0.00(  0.07%)
                                            0.0000  0.0016  0.0036  0.6853 -0.0131
                                            0.1185 -0.0052  0.7178 -0.0135 -0.0071
                                           -0.0051 -0.0025 -0.0133  0.0210
    50. (0.40993) LP*( 1) C   8           s( 18.31%)p 4.46( 81.65%)d 0.00(  0.04%)
                                            0.0000  0.4278  0.0069  0.8476  0.0037
                                            0.1090  0.0093  0.2936  0.0057  0.0015
                                            0.0131  0.0006  0.0136 -0.0049
    51. (0.00152) RY*( 1) C   1           s(  6.47%)p13.35( 86.38%)d 1.11(  7.15%)
                                           -0.0000  0.0113  0.2541 -0.0159 -0.8067
                                           -0.0056 -0.1497 -0.0113 -0.4362 -0.0568
                                            0.0674 -0.1063  0.1975 -0.1160
    52. (0.00083) RY*( 2) C   1           s(  0.06%)p99.99( 80.00%)d99.99( 19.94%)
                                            0.0000  0.0006  0.0243 -0.0029 -0.2718
                                           -0.0095 -0.5198  0.0097  0.6751  0.0215
                                           -0.1863  0.1426  0.2629  0.2735
    53. (0.00020) RY*( 3) C   1           s(  7.94%)p11.58( 91.89%)d 0.02(  0.17%)
                                            0.0000  0.0129  0.2814  0.0122 -0.3173
                                           -0.0163  0.7738 -0.0090  0.4680 -0.0029
                                            0.0060  0.0274 -0.0303 -0.0057
    54. (0.00006) RY*( 4) C   1           s( 66.57%)p 0.11(  7.61%)d 0.39( 25.82%)
    55. (0.00001) RY*( 5) C   1           s(  0.80%)p 0.80(  0.64%)d99.99( 98.56%)
    56. (0.00000) RY*( 6) C   1           s(  0.12%)p39.01(  4.77%)d99.99( 95.11%)
    57. (0.00000) RY*( 7) C   1           s(  6.32%)p 0.81(  5.14%)d14.01( 88.55%)
    58. (0.00000) RY*( 8) C   1           s( 10.25%)p 1.45( 14.86%)d 7.31( 74.90%)
    59. (0.00000) RY*( 9) C   1           s(  1.50%)p 5.89(  8.86%)d59.61( 89.64%)
    60. (0.00168) RY*( 1) C   2           s( 14.96%)p 5.17( 77.32%)d 0.52(  7.72%)
                                            0.0000  0.0033  0.3868  0.0016 -0.4665
                                            0.0147  0.7136  0.0060  0.2146 -0.2285
                                           -0.0839 -0.0297  0.1149 -0.0618
    61. (0.00145) RY*( 2) C   2           s(  0.36%)p99.99( 86.80%)d35.57( 12.84%)
                                           -0.0000 -0.0007  0.0601 -0.0015 -0.2822
                                           -0.0113 -0.4420  0.0202  0.7697  0.0930
                                           -0.0511 -0.0755 -0.0858 -0.3226
    62. (0.00049) RY*( 3) C   2           s( 16.47%)p 3.60( 59.22%)d 1.48( 24.31%)
                                            0.0000 -0.0150  0.4056 -0.0018  0.7232
                                            0.0095  0.0749  0.0064  0.2519 -0.0891
                                            0.1159 -0.1615  0.4070 -0.1730
    63. (0.00018) RY*( 4) C   2           s( 30.11%)p 1.82( 54.69%)d 0.51( 15.21%)
                                            0.0000  0.0089  0.5486  0.0156 -0.3412
                                            0.0101 -0.4713  0.0112 -0.4559 -0.0384
                                           -0.0363 -0.0310  0.3606 -0.1353
    64. (0.00018) RY*( 5) C   2           s(  0.90%)p 1.53(  1.37%)d99.99( 97.73%)
                                           -0.0000  0.0011  0.0947  0.0006 -0.0410
                                           -0.0012 -0.0606  0.0051 -0.0912 -0.4286
                                            0.7039 -0.3144 -0.4276 -0.1284
    65. (0.00006) RY*( 6) C   2           s( 32.74%)p 0.15(  4.76%)d 1.91( 62.50%)
    66. (0.00004) RY*( 7) C   2           s(  4.01%)p 0.77(  3.09%)d23.20( 92.90%)
    67. (0.00000) RY*( 8) C   2           s(  0.40%)p 3.55(  1.43%)d99.99( 98.17%)
    68. (0.00000) RY*( 9) C   2           s(  0.05%)p99.99( 11.49%)d99.99( 88.45%)
    69. (0.00172) RY*( 1) C   3           s(  2.39%)p37.44( 89.57%)d 3.36(  8.04%)
                                            0.0000 -0.0011  0.1547 -0.0040 -0.5117
                                            0.0063  0.4566 -0.0156 -0.6520  0.1041
                                            0.0555 -0.1015  0.0320 -0.2348
    70. (0.00159) RY*( 2) C   3           s(  1.40%)p64.99( 90.87%)d 5.53(  7.73%)
                                            0.0000  0.0002  0.1182 -0.0059 -0.8123
                                           -0.0100 -0.2646  0.0076  0.4227 -0.0306
                                            0.0846  0.0099  0.1852  0.1865
    71. (0.00154) RY*( 3) C   3           s( 40.77%)p 1.22( 49.57%)d 0.24(  9.65%)
                                            0.0000 -0.0084  0.6385 -0.0023  0.1159
                                           -0.0093 -0.6006 -0.0060 -0.3486 -0.2288
                                           -0.0832 -0.0556  0.1499 -0.1082
    72. (0.00021) RY*( 4) C   3           s( 42.15%)p 1.12( 47.11%)d 0.25( 10.73%)
                                            0.0000  0.0040  0.6492 -0.0007  0.1429
                                           -0.0146  0.5164 -0.0125  0.4286  0.0980
                                           -0.2262  0.0820  0.1779 -0.0904
    73. (0.00018) RY*( 5) C   3           s(  4.58%)p 1.12(  5.15%)d19.71( 90.27%)
                                            0.0000  0.0010  0.2140 -0.0008  0.0531
                                           -0.0070  0.1895 -0.0009  0.1128 -0.4988
                                            0.6787 -0.2517 -0.3512  0.0806
    74. (0.00007) RY*( 6) C   3           s(  8.58%)p 0.26(  2.24%)d10.40( 89.18%)
    75. (0.00004) RY*( 7) C   3           s(  0.00%)p 1.00(  4.05%)d23.69( 95.95%)
    76. (0.00000) RY*( 8) C   3           s(  0.09%)p14.63(  1.27%)d99.99( 98.65%)
    77. (0.00000) RY*( 9) C   3           s(  0.02%)p99.99( 10.35%)d99.99( 89.63%)
    78. (0.00195) RY*( 1) C   4           s(  5.29%)p16.41( 86.84%)d 1.49(  7.87%)
                                            0.0000 -0.0015  0.2300  0.0049 -0.2095
                                            0.0169  0.8066 -0.0073 -0.4166 -0.1891
                                           -0.0448  0.0435  0.1106  0.1637
    79. (0.00172) RY*( 2) C   4           s( 18.28%)p 4.00( 73.07%)d 0.47(  8.65%)
                                            0.0000 -0.0030  0.4275 -0.0003 -0.3424
                                            0.0025  0.2058  0.0151  0.7556 -0.0767
                                           -0.0866 -0.0796  0.0486 -0.2538
    80. (0.00145) RY*( 3) C   4           s( 17.03%)p 4.49( 76.42%)d 0.38(  6.54%)
                                            0.0000 -0.0082  0.4126  0.0048  0.8584
                                            0.0009  0.1306 -0.0014  0.1017 -0.0365
                                            0.0970 -0.0792  0.2198 -0.0096
    81. (0.00019) RY*( 4) C   4           s( 46.93%)p 1.03( 48.28%)d 0.10(  4.79%)
                                            0.0000  0.0036  0.6850  0.0097 -0.2403
                                            0.0139 -0.5003  0.0140 -0.4174 -0.0753
                                           -0.0783  0.0130  0.1657 -0.0922
    82. (0.00018) RY*( 5) C   4           s(  0.25%)p 2.17(  0.55%)d99.99( 99.20%)
                                            0.0000 -0.0004  0.0501 -0.0001 -0.0273
                                           -0.0007 -0.0207  0.0065 -0.0651 -0.4784
                                            0.6691 -0.3124 -0.4390 -0.1587
    83. (0.00005) RY*( 6) C   4           s(  4.17%)p 0.62(  2.60%)d22.37( 93.23%)
    84. (0.00005) RY*( 7) C   4           s(  7.84%)p 0.25(  1.96%)d11.50( 90.19%)
    85. (0.00000) RY*( 8) C   4           s(  0.16%)p 7.16(  1.15%)d99.99( 98.69%)
    86. (0.00000) RY*( 9) C   4           s(  0.02%)p99.99(  9.33%)d99.99( 90.65%)
    87. (0.00235) RY*( 1) C   5           s(  6.66%)p13.23( 88.13%)d 0.78(  5.20%)
                                            0.0000 -0.0000  0.2581  0.0030  0.0176
                                            0.0038  0.6823 -0.0197 -0.6443  0.0907
                                           -0.0047 -0.0640 -0.0331 -0.1965
    88. (0.00181) RY*( 2) C   5           s( 23.54%)p 3.12( 73.43%)d 0.13(  3.04%)
                                            0.0000 -0.0053  0.4851 -0.0070 -0.7883
                                           -0.0087 -0.3009 -0.0025 -0.1490 -0.0422
                                            0.0598 -0.0728  0.1400 -0.0104
    89. (0.00154) RY*( 3) C   5           s( 27.51%)p 2.34( 64.34%)d 0.30(  8.15%)
                                            0.0000 -0.0085  0.5245  0.0027  0.5791
                                           -0.0019 -0.4818 -0.0047 -0.2754 -0.2135
                                           -0.1175 -0.0365  0.0723 -0.1247
    90. (0.00048) RY*( 4) C   5           s( 39.48%)p 1.28( 50.48%)d 0.25( 10.05%)
                                            0.0000  0.0051  0.6283  0.0029  0.1147
                                           -0.0177  0.3799 -0.0019  0.5890 -0.0361
                                            0.1650  0.0118 -0.1476  0.2237
    91. (0.00015) RY*( 5) C   5           s(  2.58%)p 0.89(  2.29%)d36.85( 95.13%)
                                           -0.0000 -0.0002  0.1607  0.0005 -0.0002
                                            0.0077 -0.0445 -0.0057  0.1443  0.7156
                                           -0.5908  0.2390  0.0812 -0.1629
    92. (0.00008) RY*( 6) C   5           s(  0.10%)p99.99( 12.19%)d99.99( 87.71%)
    93. (0.00004) RY*( 7) C   5           s(  0.01%)p 1.00(  5.84%)d16.13( 94.16%)
    94. (0.00002) RY*( 8) C   5           s(  0.00%)p 1.00(  3.00%)d32.39( 97.00%)
    95. (0.00001) RY*( 9) C   5           s(  0.10%)p 4.79(  0.50%)d99.99( 99.40%)
    96. (0.00277) RY*( 1) C   6           s(  7.30%)p11.68( 85.33%)d 1.01(  7.37%)
                                           -0.0000 -0.0232  0.2693  0.0040  0.8186
                                           -0.0214  0.4064  0.0134 -0.1322 -0.2335
                                            0.0939 -0.0971 -0.0097  0.0283
    97. (0.00190) RY*( 2) C   6           s( 22.43%)p 3.01( 67.48%)d 0.45( 10.09%)
                                            0.0000  0.0050  0.4736 -0.0024  0.1414
                                           -0.0117 -0.3746  0.0237  0.7168 -0.0122
                                            0.0145 -0.0771 -0.0286 -0.3062
    98. (0.00095) RY*( 3) C   6           s(  7.64%)p 5.45( 41.64%)d 6.64( 50.72%)
                                            0.0000  0.0095  0.2762 -0.0140  0.0920
                                           -0.0052 -0.4168  0.0015 -0.4837  0.0729
                                            0.2672  0.5039 -0.3473 -0.2366
    99. (0.00060) RY*( 4) C   6           s(  2.81%)p18.79( 52.75%)d15.83( 44.44%)
                                            0.0000 -0.0203  0.1663 -0.0192 -0.3375
                                           -0.0288  0.6310  0.0226  0.1174  0.0377
                                            0.0474  0.0214 -0.5670 -0.3446
   100. (0.00054) RY*( 5) C   6           s(  9.94%)p 0.67(  6.65%)d 8.39( 83.41%)
                                            0.0000 -0.0101  0.3151 -0.0087  0.0284
                                           -0.0244  0.2330  0.0084 -0.1031  0.7336
                                           -0.2285  0.1655  0.4412 -0.1473
   101. (0.00039) RY*( 6) C   6           s( 17.72%)p 0.74( 13.14%)d 3.90( 69.14%)
                                            0.0000  0.0040  0.4209 -0.0048 -0.3148
                                            0.0307  0.1077  0.0024 -0.1404 -0.6147
                                           -0.3142  0.2707  0.3731 -0.0491
   102. (0.00015) RY*( 7) C   6           s( 19.42%)p 0.91( 17.74%)d 3.24( 62.84%)
                                            0.0000  0.0002  0.4407 -0.0153 -0.1339
                                           -0.0289 -0.1976  0.0082 -0.3454  0.0916
                                           -0.2758 -0.6522 -0.2593  0.2265
   103. (0.00010) RY*( 8) C   6           s(  1.40%)p 5.40(  7.58%)d64.82( 91.01%)
                                            0.0000  0.0025  0.1185  0.0112 -0.2200
                                            0.0015  0.0511  0.0065 -0.1570 -0.0495
                                            0.7445 -0.3717  0.3887 -0.2535
   104. (0.00009) RY*( 9) C   6           s( 11.32%)p 0.72(  8.14%)d 7.11( 80.54%)
   105. (0.00089) RY*( 1) O   7           s( 32.71%)p 1.74( 56.75%)d 0.32( 10.54%)
                                            0.0000  0.0055  0.5719 -0.0010  0.4173
                                           -0.0026 -0.3781 -0.0065 -0.5004 -0.1487
                                            0.0880  0.1291 -0.2071 -0.1266
   106. (0.00066) RY*( 2) O   7           s(  0.61%)p99.99( 91.92%)d12.28(  7.47%)
                                            0.0000 -0.0007  0.0780  0.0088  0.6798
                                            0.0020 -0.0042  0.0084  0.6759 -0.1636
                                           -0.0293 -0.1536 -0.1016  0.1147
   107. (0.00018) RY*( 3) O   7           s( 54.53%)p 0.68( 36.84%)d 0.16(  8.63%)
                                            0.0000  0.0020  0.7384 -0.0012 -0.4684
                                           -0.0072 -0.1206 -0.0069  0.3666  0.1024
                                           -0.0483 -0.1253  0.1372  0.1975
   108. (0.00003) RY*( 4) O   7           s(  9.66%)p 7.45( 71.96%)d 1.90( 18.38%)
   109. (0.00000) RY*( 5) O   7           s(  1.27%)p 8.48( 10.78%)d69.18( 87.94%)
   110. (0.00000) RY*( 6) O   7           s(  0.17%)p 8.89(  1.55%)d99.99( 98.27%)
   111. (0.00000) RY*( 7) O   7           s(  0.08%)p99.99(  9.18%)d99.99( 90.74%)
   112. (0.00001) RY*( 8) O   7           s(  0.43%)p35.13( 15.17%)d99.99( 84.40%)
   113. (0.00000) RY*( 9) O   7           s(  0.56%)p10.91(  6.09%)d99.99( 93.35%)
   114. (0.00260) RY*( 1) C   8           s(  1.05%)p88.34( 92.53%)d 6.13(  6.42%)
                                            0.0000  0.0070  0.1021  0.0132  0.3318
                                           -0.0137 -0.5925 -0.0171 -0.6809 -0.1185
                                           -0.0532  0.0552 -0.0303 -0.2082
   115. (0.00174) RY*( 2) C   8           s( 16.21%)p 4.85( 78.70%)d 0.31(  5.09%)
                                           -0.0000  0.0005  0.4026  0.0001 -0.7856
                                            0.0007 -0.4118  0.0006  0.0165  0.1282
                                            0.0669  0.0809  0.1506 -0.0270
   116. (0.00093) RY*( 3) C   8           s( 32.80%)p 1.83( 59.86%)d 0.22(  7.34%)
                                           -0.0000 -0.0128  0.5725 -0.0025  0.0001
                                            0.0060  0.6352 -0.0049 -0.4417  0.1727
                                           -0.0920  0.0636  0.0871 -0.1532
   117. (0.00036) RY*( 4) C   8           s( 35.11%)p 1.23( 43.35%)d 0.61( 21.54%)
                                            0.0000  0.0095  0.5924 -0.0100  0.4227
                                            0.0101 -0.2330 -0.0041  0.4476 -0.0127
                                           -0.2878 -0.2417  0.2295  0.1460
   118. (0.00014) RY*( 5) C   8           s(  9.27%)p 1.26( 11.68%)d 8.53( 79.06%)
                                            0.0000  0.0041  0.3044 -0.0037  0.2159
                                           -0.0006 -0.0715 -0.0107  0.2548  0.1493
                                            0.5239  0.4302 -0.5312 -0.1632
   119. (0.00008) RY*( 6) C   8           s(  3.95%)p 0.68(  2.68%)d23.64( 93.37%)
   120. (0.00006) RY*( 7) C   8           s(  1.35%)p 3.04(  4.10%)d70.22( 94.55%)
   121. (0.00001) RY*( 8) C   8           s(  0.01%)p 1.00(  0.49%)d99.99( 99.50%)
   122. (0.00001) RY*( 9) C   8           s(  0.29%)p23.33(  6.74%)d99.99( 92.98%)
   123. (0.00188) RY*( 1) C   9           s(  3.31%)p26.42( 87.37%)d 2.82(  9.32%)
                                            0.0000 -0.0019  0.1818 -0.0030  0.0536
                                            0.0055  0.4013  0.0182  0.8423 -0.0786
                                           -0.0594  0.1193 -0.0409 -0.2600
   124. (0.00148) RY*( 2) C   9           s( 31.57%)p 1.85( 58.43%)d 0.32( 10.00%)
                                            0.0000 -0.0092  0.5618  0.0017 -0.2231
                                           -0.0076 -0.6964  0.0021  0.2225  0.2857
                                           -0.1014  0.0168  0.0531 -0.0708
   125. (0.00141) RY*( 3) C   9           s( 10.37%)p 8.16( 84.65%)d 0.48(  4.98%)
                                            0.0000 -0.0014  0.3220  0.0090  0.9162
                                           -0.0105 -0.0252 -0.0000 -0.0795  0.0877
                                            0.0725  0.0295  0.1801  0.0595
   126. (0.00023) RY*( 4) C   9           s( 42.05%)p 1.23( 51.63%)d 0.15(  6.32%)
                                            0.0000  0.0037  0.6484  0.0023 -0.2701
                                           -0.0184  0.5392  0.0112 -0.3900  0.1638
                                            0.1446  0.1050 -0.0169 -0.0648
   127. (0.00018) RY*( 5) C   9           s(  1.43%)p 1.75(  2.51%)d66.98( 96.05%)
                                            0.0000  0.0010  0.1197  0.0006 -0.0407
                                           -0.0010  0.0978  0.0068 -0.1178 -0.2974
                                           -0.7386 -0.2923  0.4795 -0.1059
   128. (0.00007) RY*( 6) C   9           s( 11.13%)p 0.10(  1.13%)d 7.89( 87.74%)
   129. (0.00004) RY*( 7) C   9           s(  0.11%)p33.49(  3.60%)d99.99( 96.29%)
   130. (0.00000) RY*( 8) C   9           s(  0.00%)p 1.00(  2.45%)d39.77( 97.55%)
   131. (0.00000) RY*( 9) C   9           s(  0.01%)p 1.00(  8.41%)d10.89( 91.58%)
   132. (0.00177) RY*( 1) C  10           s(  0.10%)p99.99( 88.47%)d99.99( 11.43%)
                                            0.0000 -0.0008  0.0313 -0.0066 -0.2344
                                            0.0104  0.4848  0.0176  0.7709  0.1488
                                            0.0825 -0.1123  0.0766  0.2586
   133. (0.00156) RY*( 2) C  10           s( 42.03%)p 1.16( 48.55%)d 0.22(  9.41%)
                                            0.0000 -0.0087  0.6483 -0.0069 -0.5708
                                            0.0061  0.2170 -0.0066 -0.3355  0.1792
                                           -0.0069  0.0964  0.1959 -0.1197
   134. (0.00144) RY*( 3) C  10           s(  4.15%)p21.96( 91.13%)d 1.14(  4.72%)
                                            0.0000 -0.0010  0.2037 -0.0024  0.6473
                                            0.0074  0.6642 -0.0056 -0.2261  0.1603
                                           -0.1070 -0.0212 -0.0833 -0.0518
   135. (0.00022) RY*( 4) C  10           s( 44.59%)p 1.17( 51.98%)d 0.08(  3.43%)
                                            0.0000  0.0047  0.6677 -0.0143  0.3926
                                            0.0105 -0.4699 -0.0094  0.3800  0.0146
                                           -0.1145 -0.0838  0.1166 -0.0197
   136. (0.00018) RY*( 5) C  10           s(  1.36%)p 1.19(  1.63%)d71.33( 97.01%)
                                            0.0000  0.0008  0.1166 -0.0014  0.0598
                                           -0.0007 -0.0597 -0.0056  0.0952  0.2211
                                            0.6886  0.4533 -0.4705 -0.1421
   137. (0.00007) RY*( 6) C  10           s(  7.67%)p 0.37(  2.81%)d11.68( 89.53%)
   138. (0.00004) RY*( 7) C  10           s(  0.00%)p 1.00(  4.19%)d22.84( 95.80%)
   139. (0.00000) RY*( 8) C  10           s(  0.04%)p99.99(  5.05%)d99.99( 94.91%)
   140. (0.00000) RY*( 9) C  10           s(  0.04%)p99.99(  6.39%)d99.99( 93.57%)
   141. (0.00169) RY*( 1) C  11           s( 16.34%)p 4.67( 76.22%)d 0.46(  7.44%)
                                            0.0000  0.0023  0.4042  0.0075  0.8304
                                           -0.0120 -0.0107  0.0094  0.2688  0.1518
                                            0.0050  0.0827  0.1857 -0.1000
   142. (0.00154) RY*( 2) C  11           s(  0.00%)p 1.00( 87.44%)d 0.14( 12.56%)
                                           -0.0000  0.0000  0.0055  0.0061  0.2470
                                           -0.0115 -0.4406 -0.0202 -0.7866  0.1317
                                            0.0634 -0.1375  0.0969  0.2756
   143. (0.00050) RY*( 3) C  11           s( 16.78%)p 3.48( 58.40%)d 1.48( 24.83%)
                                            0.0000 -0.0151  0.4093  0.0088 -0.3777
                                           -0.0050 -0.6216  0.0054  0.2341  0.4358
                                           -0.1863  0.0059 -0.0132 -0.1529
   144. (0.00018) RY*( 4) C  11           s( 29.47%)p 1.94( 57.21%)d 0.45( 13.33%)
                                            0.0000  0.0091  0.5428 -0.0010 -0.2074
                                           -0.0193  0.6091  0.0098 -0.3970  0.3404
                                           -0.0154  0.0273 -0.0051 -0.1280
   145. (0.00018) RY*( 5) C  11           s(  0.33%)p 2.12(  0.70%)d99.99( 98.97%)
                                            0.0000  0.0010  0.0576 -0.0013 -0.0151
                                            0.0003  0.0516  0.0051 -0.0641 -0.3021
                                           -0.7688 -0.3560  0.4154 -0.0900
   146. (0.00006) RY*( 6) C  11           s( 34.85%)p 0.12(  4.18%)d 1.75( 60.97%)
   147. (0.00004) RY*( 7) C  11           s(  1.77%)p 1.90(  3.36%)d53.47( 94.86%)
   148. (0.00000) RY*( 8) C  11           s(  0.34%)p10.99(  3.77%)d99.99( 95.89%)
   149. (0.00000) RY*( 9) C  11           s(  0.11%)p77.47(  8.89%)d99.99( 90.99%)
   150. (0.00142) RY*( 1) C  12           s(  6.20%)p13.92( 86.38%)d 1.19(  7.41%)
                                           -0.0000  0.0109  0.2489  0.0024  0.3351
                                            0.0171  0.7986 -0.0086 -0.3369  0.2402
                                           -0.1000  0.0145  0.0003 -0.0788
   151. (0.00087) RY*( 2) C  12           s(  0.00%)p 1.00( 80.22%)d 0.25( 19.78%)
                                           -0.0000  0.0001  0.0019  0.0035  0.2277
                                           -0.0067 -0.4156 -0.0123 -0.7598 -0.2092
                                           -0.2969 -0.0010  0.0568 -0.2504
   152. (0.00020) RY*( 3) C  12           s(  7.74%)p11.91( 92.14%)d 0.02(  0.12%)
                                            0.0000  0.0132  0.2779 -0.0212  0.8347
                                            0.0013 -0.2623 -0.0070  0.3941 -0.0202
                                            0.0207 -0.0179  0.0051 -0.0058
   153. (0.00006) RY*( 4) C  12           s( 66.97%)p 0.11(  7.15%)d 0.39( 25.88%)
   154. (0.00000) RY*( 5) C  12           s( 14.81%)p 1.03( 15.26%)d 4.72( 69.93%)
   155. (0.00000) RY*( 6) C  12           s(  3.06%)p 3.99( 12.21%)d27.66( 84.73%)
   156. (0.00000) RY*( 7) C  12           s(  0.70%)p 0.11(  0.08%)d99.99( 99.22%)
   157. (0.00001) RY*( 8) C  12           s(  0.03%)p 9.20(  0.32%)d99.99( 99.65%)
   158. (0.00000) RY*( 9) C  12           s(  0.50%)p12.65(  6.38%)d99.99( 93.11%)
   159. (0.00079) RY*( 1) H  13           s( 98.32%)p 0.02(  1.68%)
                                            0.0051  0.9916  0.0225 -0.0502 -0.1173
   160. (0.00010) RY*( 2) H  13           s(  0.06%)p99.99( 99.94%)
   161. (0.00007) RY*( 3) H  13           s(  0.02%)p99.99( 99.98%)
   162. (0.00002) RY*( 4) H  13           s(  1.68%)p58.61( 98.32%)
   163. (0.00076) RY*( 1) H  14           s( 98.19%)p 0.02(  1.81%)
                                            0.0054  0.9909 -0.0027 -0.1340 -0.0108
   164. (0.00010) RY*( 2) H  14           s(  0.04%)p99.99( 99.96%)
   165. (0.00007) RY*( 3) H  14           s(  0.04%)p99.99( 99.96%)
   166. (0.00002) RY*( 4) H  14           s(  1.81%)p54.15( 98.19%)
   167. (0.00057) RY*( 1) H  15           s( 97.72%)p 0.02(  2.28%)
                                            0.0052  0.9885  0.1451 -0.0294  0.0300
   168. (0.00010) RY*( 2) H  15           s(  0.00%)p 1.00(100.00%)
   169. (0.00006) RY*( 3) H  15           s(  0.01%)p99.99( 99.99%)
   170. (0.00002) RY*( 4) H  15           s(  2.35%)p41.52( 97.65%)
   171. (0.00129) RY*( 1) H  16           s( 99.50%)p 0.00(  0.50%)
                                            0.0061  0.9975  0.0059  0.0685  0.0152
   172. (0.00009) RY*( 2) H  16           s(  0.03%)p99.99( 99.97%)
   173. (0.00006) RY*( 3) H  16           s(  0.04%)p99.99( 99.96%)
   174. (0.00002) RY*( 4) H  16           s(  0.51%)p99.99( 99.49%)
   175. (0.00131) RY*( 1) H  17           s( 99.50%)p 0.01(  0.50%)
                                            0.0057  0.9975 -0.0017  0.0350  0.0615
   176. (0.00009) RY*( 2) H  17           s(  0.04%)p99.99( 99.96%)
   177. (0.00006) RY*( 3) H  17           s(  0.03%)p99.99( 99.97%)
   178. (0.00002) RY*( 4) H  17           s(  0.51%)p99.99( 99.49%)
   179. (0.00139) RY*( 1) H  18           s( 99.56%)p 0.00(  0.44%)
                                            0.0058  0.9978 -0.0271 -0.0257 -0.0546
   180. (0.00009) RY*( 2) H  18           s(  0.05%)p99.99( 99.95%)
   181. (0.00006) RY*( 3) H  18           s(  0.03%)p99.99( 99.97%)
   182. (0.00002) RY*( 4) H  18           s(  0.44%)p99.99( 99.56%)
   183. (0.00133) RY*( 1) H  19           s( 99.55%)p 0.00(  0.45%)
                                            0.0072  0.9977 -0.0329 -0.0545 -0.0204
   184. (0.00010) RY*( 2) H  19           s(  0.06%)p99.99( 99.94%)
   185. (0.00006) RY*( 3) H  19           s(  0.02%)p99.99( 99.98%)
   186. (0.00002) RY*( 4) H  19           s(  0.45%)p99.99( 99.55%)
   187. (0.00162) RY*( 1) H  20           s( 99.57%)p 0.00(  0.43%)
                                            0.0053  0.9979 -0.0139  0.0592  0.0237
   188. (0.00009) RY*( 2) H  20           s(  0.03%)p99.99( 99.97%)
   189. (0.00006) RY*( 3) H  20           s(  0.21%)p99.99( 99.79%)
   190. (0.00002) RY*( 4) H  20           s(  0.28%)p99.99( 99.72%)
   191. (0.00137) RY*( 1) H  21           s( 99.55%)p 0.00(  0.45%)
                                            0.0058  0.9977 -0.0039  0.0349  0.0570
   192. (0.00009) RY*( 2) H  21           s(  0.03%)p99.99( 99.97%)
   193. (0.00006) RY*( 3) H  21           s(  0.06%)p99.99( 99.94%)
   194. (0.00002) RY*( 4) H  21           s(  0.45%)p99.99( 99.55%)
   195. (0.00152) RY*( 1) H  22           s( 99.66%)p 0.00(  0.34%)
                                            0.0071  0.9983 -0.0184 -0.0359 -0.0420
   196. (0.00008) RY*( 2) H  22           s(  0.07%)p99.99( 99.93%)
   197. (0.00005) RY*( 3) H  22           s(  0.02%)p99.99( 99.98%)
   198. (0.00002) RY*( 4) H  22           s(  0.34%)p99.99( 99.66%)
   199. (0.00103) RY*( 1) H  23           s( 99.42%)p 0.01(  0.58%)
                                            0.0043  0.9971 -0.0647 -0.0380 -0.0111
   200. (0.00009) RY*( 2) H  23           s(  0.00%)p 1.00(100.00%)
   201. (0.00006) RY*( 3) H  23           s(  0.26%)p99.99( 99.74%)
   202. (0.00003) RY*( 4) H  23           s(  0.40%)p99.99( 99.60%)
   203. (0.00169) RY*( 1) H  24           s( 99.53%)p 0.00(  0.47%)
                                            0.0099  0.9976 -0.0353  0.0560  0.0184
   204. (0.00008) RY*( 2) H  24           s(  0.16%)p99.99( 99.84%)
   205. (0.00004) RY*( 3) H  24           s(  0.33%)p99.99( 99.67%)
   206. (0.00002) RY*( 4) H  24           s(  0.08%)p99.99( 99.92%)
   207. (0.00073) RY*( 1) H  25           s( 61.79%)p 0.62( 38.21%)
                                            0.0114  0.7860  0.4087  0.4597 -0.0609
   208. (0.00055) RY*( 2) H  25           s(  1.61%)p61.29( 98.39%)
                                           -0.0031  0.1267  0.1631 -0.2357  0.9496
   209. (0.00038) RY*( 3) H  25           s( 32.38%)p 2.09( 67.62%)
                                            0.0140  0.5689 -0.7686 -0.2919 -0.0163
   210. (0.00001) RY*( 4) H  25           s(  4.69%)p20.30( 95.31%)
   211. (0.00149) RY*( 1) H  26           s( 99.84%)p 0.00(  0.16%)
                                            0.0067  0.9992  0.0116  0.0118 -0.0370
   212. (0.00009) RY*( 2) H  26           s(  0.00%)p 1.00(100.00%)
   213. (0.00004) RY*( 3) H  26           s(  0.04%)p99.99( 99.96%)
   214. (0.00002) RY*( 4) H  26           s(  0.22%)p99.99( 99.78%)
   215. (0.00143) RY*( 1) H  27           s( 99.61%)p 0.00(  0.39%)
                                            0.0059  0.9980 -0.0099  0.0609  0.0086
   216. (0.00010) RY*( 2) H  27           s(  0.00%)p 1.00(100.00%)
   217. (0.00006) RY*( 3) H  27           s(  0.09%)p99.99( 99.91%)
   218. (0.00002) RY*( 4) H  27           s(  0.39%)p99.99( 99.61%)
   219. (0.00126) RY*( 1) H  28           s( 99.61%)p 0.00(  0.39%)
                                            0.0050  0.9980  0.0479 -0.0369  0.0158
   220. (0.00009) RY*( 2) H  28           s(  0.04%)p99.99( 99.96%)
   221. (0.00006) RY*( 3) H  28           s(  0.12%)p99.99( 99.88%)
   222. (0.00002) RY*( 4) H  28           s(  0.31%)p99.99( 99.69%)
   223. (0.00137) RY*( 1) H  29           s( 99.62%)p 0.00(  0.38%)
                                            0.0059  0.9981  0.0342 -0.0190  0.0472
   224. (0.00009) RY*( 2) H  29           s(  0.03%)p99.99( 99.97%)
   225. (0.00006) RY*( 3) H  29           s(  0.06%)p99.99( 99.94%)
   226. (0.00002) RY*( 4) H  29           s(  0.37%)p99.99( 99.63%)
   227. (0.00139) RY*( 1) H  30           s( 99.59%)p 0.00(  0.41%)
                                            0.0058  0.9979 -0.0200  0.0593 -0.0125
   228. (0.00009) RY*( 2) H  30           s(  0.05%)p99.99( 99.95%)
   229. (0.00006) RY*( 3) H  30           s(  0.04%)p99.99( 99.96%)
   230. (0.00002) RY*( 4) H  30           s(  0.41%)p99.99( 99.59%)
   231. (0.00139) RY*( 1) H  31           s( 99.60%)p 0.00(  0.40%)
                                            0.0058  0.9980 -0.0053  0.0384 -0.0495
   232. (0.00009) RY*( 2) H  31           s(  0.04%)p99.99( 99.96%)
   233. (0.00006) RY*( 3) H  31           s(  0.05%)p99.99( 99.95%)
   234. (0.00002) RY*( 4) H  31           s(  0.40%)p99.99( 99.60%)
   235. (0.00132) RY*( 1) H  32           s( 99.53%)p 0.00(  0.47%)
                                            0.0055  0.9976  0.0338 -0.0213  0.0556
   236. (0.00009) RY*( 2) H  32           s(  0.03%)p99.99( 99.97%)
   237. (0.00006) RY*( 3) H  32           s(  0.04%)p99.99( 99.96%)
   238. (0.00002) RY*( 4) H  32           s(  0.49%)p99.99( 99.51%)
   239. (0.00131) RY*( 1) H  33           s( 99.52%)p 0.00(  0.48%)
                                            0.0055  0.9976  0.0482 -0.0495  0.0081
   240. (0.00009) RY*( 2) H  33           s(  0.03%)p99.99( 99.97%)
   241. (0.00006) RY*( 3) H  33           s(  0.04%)p99.99( 99.96%)
   242. (0.00002) RY*( 4) H  33           s(  0.50%)p99.99( 99.50%)
   243. (0.00077) RY*( 1) H  34           s( 98.26%)p 0.02(  1.74%)
                                            0.0051  0.9913 -0.0662  0.0200 -0.1122
   244. (0.00010) RY*( 2) H  34           s(  0.05%)p99.99( 99.95%)
   245. (0.00007) RY*( 3) H  34           s(  0.03%)p99.99( 99.97%)
   246. (0.00002) RY*( 4) H  34           s(  1.75%)p56.28( 98.25%)
   247. (0.00056) RY*( 1) H  35           s( 97.68%)p 0.02(  2.32%)
                                            0.0055  0.9883 -0.1081 -0.1044  0.0251
   248. (0.00010) RY*( 2) H  35           s(  0.00%)p 1.00(100.00%)
   249. (0.00007) RY*( 3) H  35           s(  0.01%)p 1.00( 99.99%)
   250. (0.00002) RY*( 4) H  35           s(  2.40%)p40.62( 97.60%)
   251. (0.00077) RY*( 1) H  36           s( 98.28%)p 0.02(  1.72%)
                                            0.0051  0.9913 -0.0999  0.0850  0.0045
   252. (0.00010) RY*( 2) H  36           s(  0.05%)p99.99( 99.95%)
   253. (0.00007) RY*( 3) H  36           s(  0.03%)p99.99( 99.97%)
   254. (0.00002) RY*( 4) H  36           s(  1.73%)p56.71( 98.27%)
   255. (0.00319) BD*( 1) C   1 - C   2  
                ( 51.36%)   0.7167* C   1 s( 29.76%)p 2.36( 70.20%)d 0.00(  0.04%)
                                            0.0005  0.5454  0.0072 -0.5126  0.0053
                                            0.5933  0.0084  0.2950  0.0093 -0.0160
                                           -0.0077  0.0087 -0.0007 -0.0068
                ( 48.64%)  -0.6974* C   2 s( 28.29%)p 2.53( 71.67%)d 0.00(  0.04%)
                                            0.0000  0.5317  0.0131  0.5200  0.0140
                                           -0.6001  0.0058 -0.2930  0.0075 -0.0149
                                           -0.0071  0.0096 -0.0029 -0.0055
   256. (0.00411) BD*( 1) C   1 - H  13  
                ( 38.95%)   0.6241* C   1 s( 23.39%)p 3.27( 76.57%)d 0.00(  0.04%)
                                           -0.0000  0.4836 -0.0045  0.0471  0.0148
                                            0.0306 -0.0115 -0.8730  0.0019  0.0003
                                           -0.0008 -0.0018 -0.0000  0.0204
                ( 61.05%)  -0.7814* H  13 s( 99.92%)p 0.00(  0.08%)
                                            0.9996 -0.0016 -0.0041  0.0006  0.0284
   257. (0.00397) BD*( 1) C   1 - H  14  
                ( 38.81%)   0.6230* C   1 s( 23.32%)p 3.29( 76.64%)d 0.00(  0.04%)
                                            0.0001  0.4829 -0.0040 -0.2809  0.0162
                                           -0.7980 -0.0064  0.2246 -0.0059  0.0112
                                           -0.0030 -0.0085 -0.0117 -0.0081
                ( 61.19%)  -0.7822* H  14 s( 99.92%)p 0.00(  0.08%)
                                            0.9996 -0.0019  0.0071  0.0271 -0.0066
   258. (0.00240) BD*( 1) C   1 - H  15  
                ( 37.99%)   0.6163* C   1 s( 23.51%)p 3.25( 76.46%)d 0.00(  0.04%)
                                            0.0002 -0.4848 -0.0022 -0.8095  0.0019
                                           -0.0973  0.0108 -0.3156  0.0093 -0.0048
                                           -0.0123 -0.0015 -0.0133  0.0056
                ( 62.01%)  -0.7875* H  15 s( 99.91%)p 0.00(  0.09%)
                                           -0.9996  0.0009  0.0280  0.0016  0.0088
   259. (0.00758) BD*( 1) C   2 - C   3  
                ( 51.15%)   0.7152* C   2 s( 28.19%)p 2.55( 71.76%)d 0.00(  0.04%)
                                            0.0006  0.5309  0.0069 -0.7905 -0.0027
                                           -0.0700 -0.0032 -0.2964  0.0011  0.0037
                                            0.0112  0.0014  0.0151 -0.0081
                ( 48.85%)  -0.6989* C   3 s( 28.80%)p 2.47( 71.17%)d 0.00(  0.04%)
                                            0.0004  0.5366  0.0085  0.7860 -0.0021
                                            0.0678 -0.0017  0.2988 -0.0051  0.0042
                                            0.0114  0.0016  0.0132 -0.0072
   260. (0.00835) BD*( 1) C   2 - H  16  
                ( 38.30%)   0.6189* C   2 s( 21.61%)p 3.63( 78.35%)d 0.00(  0.04%)
                                            0.0003 -0.4648  0.0094 -0.3221 -0.0091
                                           -0.7958  0.0059  0.2149 -0.0120 -0.0104
                                            0.0026  0.0089  0.0136  0.0077
                ( 61.70%)  -0.7855* H  16 s( 99.91%)p 0.00(  0.09%)
                                           -0.9996  0.0044  0.0133  0.0258 -0.0058
   261. (0.00852) BD*( 1) C   2 - H  17  
                ( 38.62%)   0.6214* C   2 s( 21.91%)p 3.56( 78.05%)d 0.00(  0.04%)
                                            0.0001 -0.4680  0.0085  0.0145 -0.0134
                                            0.0290 -0.0076 -0.8827  0.0048 -0.0004
                                            0.0020  0.0011  0.0005 -0.0210
                ( 61.38%)  -0.7835* H  17 s( 99.91%)p 0.00(  0.09%)
                                           -0.9996  0.0040  0.0015 -0.0007  0.0292
   262. (0.00660) BD*( 1) C   3 - C   4  
                ( 50.89%)   0.7133* C   3 s( 28.02%)p 2.57( 71.94%)d 0.00(  0.05%)
                                            0.0002  0.5292  0.0114 -0.5228 -0.0001
                                            0.6024  0.0007  0.2884  0.0021 -0.0164
                                           -0.0077  0.0091 -0.0015 -0.0065
                ( 49.11%)  -0.7008* C   4 s( 28.74%)p 2.48( 71.22%)d 0.00(  0.04%)
                                            0.0002  0.5361  0.0081  0.5192 -0.0005
                                           -0.5999  0.0032 -0.2876  0.0013 -0.0146
                                           -0.0070  0.0095 -0.0028 -0.0058
   263. (0.00885) BD*( 1) C   3 - H  18  
                ( 38.45%)   0.6201* C   3 s( 21.83%)p 3.58( 78.13%)d 0.00(  0.04%)
                                           -0.0001  0.4671 -0.0081  0.0150  0.0003
                                            0.0259 -0.0121 -0.8833  0.0027  0.0001
                                            0.0005 -0.0016 -0.0007  0.0209
                ( 61.55%)  -0.7845* H  18 s( 99.91%)p 0.00(  0.09%)
                                            0.9996 -0.0043 -0.0021  0.0003  0.0293
   264. (0.00859) BD*( 1) C   3 - H  19  
                ( 38.04%)   0.6168* C   3 s( 21.39%)p 3.67( 78.57%)d 0.00(  0.04%)
                                           -0.0003  0.4624 -0.0084 -0.3290  0.0024
                                           -0.7943 -0.0017  0.2155 -0.0115  0.0121
                                           -0.0034 -0.0086 -0.0114 -0.0078
                ( 61.96%)  -0.7871* H  19 s( 99.91%)p 0.00(  0.09%)
                                            0.9995 -0.0055  0.0100  0.0272 -0.0061
   265. (0.00676) BD*( 1) C   4 - C   5  
                ( 51.49%)   0.7176* C   4 s( 28.05%)p 2.56( 71.90%)d 0.00(  0.04%)
                                            0.0003  0.5295  0.0121 -0.7871 -0.0018
                                           -0.0597  0.0005 -0.3097 -0.0011  0.0029
                                            0.0125  0.0010  0.0146 -0.0071
                ( 48.51%)  -0.6965* C   5 s( 29.01%)p 2.45( 70.95%)d 0.00(  0.03%)
                                            0.0005  0.5386  0.0061  0.7879 -0.0035
                                            0.0864 -0.0045  0.2850 -0.0056  0.0054
                                            0.0106  0.0032  0.0123 -0.0055
   266. (0.00924) BD*( 1) C   4 - H  20  
                ( 37.90%)   0.6156* C   4 s( 21.06%)p 3.75( 78.90%)d 0.00(  0.04%)
                                            0.0002 -0.4588  0.0089 -0.3308 -0.0080
                                           -0.7969  0.0034  0.2106 -0.0109 -0.0098
                                            0.0028  0.0090  0.0134  0.0080
                ( 62.10%)  -0.7880* H  20 s( 99.91%)p 0.00(  0.09%)
                                           -0.9995  0.0040  0.0131  0.0261 -0.0064
   267. (0.00871) BD*( 1) C   4 - H  21  
                ( 38.62%)   0.6215* C   4 s( 22.17%)p 3.51( 77.78%)d 0.00(  0.05%)
                                            0.0001 -0.4708  0.0084  0.0283 -0.0095
                                            0.0264 -0.0090 -0.8810  0.0023 -0.0002
                                            0.0024  0.0008 -0.0000 -0.0211
                ( 61.38%)  -0.7834* H  21 s( 99.91%)p 0.00(  0.09%)
                                           -0.9996  0.0042  0.0022 -0.0009  0.0294
   268. (0.01317) BD*( 1) C   5 - C   6  
                ( 51.39%)   0.7169* C   5 s( 27.14%)p 2.68( 72.81%)d 0.00(  0.05%)
                                            0.0003  0.5208  0.0137 -0.5228 -0.0014
                                            0.6160  0.0050  0.2745  0.0029 -0.0177
                                           -0.0071  0.0091 -0.0033 -0.0084
                ( 48.61%)  -0.6972* C   6 s( 29.68%)p 2.37( 70.27%)d 0.00(  0.04%)
                                           -0.0001  0.5448  0.0033  0.5174 -0.0062
                                           -0.5996  0.0102 -0.2745 -0.0002 -0.0144
                                           -0.0079  0.0102  0.0012 -0.0067
   269. (0.00909) BD*( 1) C   5 - H  22  
                ( 37.57%)   0.6130* C   5 s( 21.16%)p 3.72( 78.80%)d 0.00(  0.04%)
                                           -0.0003  0.4600 -0.0075  0.0054  0.0000
                                            0.0119 -0.0147 -0.8875  0.0029 -0.0001
                                            0.0014 -0.0030 -0.0007  0.0201
                ( 62.43%)  -0.7901* H  22 s( 99.91%)p 0.00(  0.09%)
                                            0.9995 -0.0058 -0.0007  0.0012  0.0298
   270. (0.00692) BD*( 1) C   5 - H  23  
                ( 37.90%)   0.6156* C   5 s( 22.70%)p 3.40( 77.25%)d 0.00(  0.04%)
                                           -0.0003  0.4764 -0.0063 -0.3246  0.0061
                                           -0.7823 -0.0039  0.2344 -0.0143  0.0128
                                           -0.0052 -0.0094 -0.0093 -0.0074
                ( 62.10%)  -0.7881* H  23 s( 99.91%)p 0.00(  0.09%)
                                            0.9996 -0.0027  0.0099  0.0272 -0.0056
   271. (0.02101) BD*( 1) C   6 - O   7  
                ( 69.14%)   0.8315* C   6 s( 18.20%)p 4.48( 81.48%)d 0.02(  0.33%)
                                            0.0000 -0.4254 -0.0313 -0.3520 -0.0180
                                           -0.7969 -0.0287  0.2339  0.0031 -0.0331
                                            0.0084  0.0228  0.0327  0.0229
                ( 30.86%)  -0.5555* O   7 s( 34.83%)p 1.87( 65.10%)d 0.00(  0.07%)
                                            0.0001 -0.5902  0.0030  0.2484 -0.0050
                                            0.6838 -0.0036 -0.3488  0.0028 -0.0163
                                            0.0147  0.0132  0.0061  0.0058
   272. (0.01489) BD*( 1) C   6 - H  24  
                ( 36.03%)   0.6002* C   6 s( 28.92%)p 2.46( 71.04%)d 0.00(  0.04%)
                                            0.0007 -0.5375  0.0182  0.1122 -0.0035
                                           -0.0090 -0.0077 -0.8352  0.0072 -0.0006
                                           -0.0009 -0.0056 -0.0056 -0.0193
                ( 63.97%)  -0.7998* H  24 s( 99.90%)p 0.00(  0.10%)
                                           -0.9994  0.0096  0.0026 -0.0033  0.0320
   273. (0.00369) BD*( 1) O   7 - H  25  
                ( 25.46%)   0.5045* O   7 s( 20.52%)p 3.87( 79.39%)d 0.00(  0.09%)
                                            0.0002  0.4526  0.0181 -0.4444 -0.0012
                                            0.7081  0.0339  0.3064 -0.0018 -0.0209
                                           -0.0163  0.0124  0.0047 -0.0053
                ( 74.54%)  -0.8634* H  25 s( 99.52%)p 0.00(  0.48%)
                                            0.9976 -0.0028  0.0375 -0.0555 -0.0166
   274. (0.00842) BD*( 1) C   8 - C   9  
                ( 47.96%)   0.6926* C   8 s( 33.93%)p 1.95( 66.03%)d 0.00(  0.03%)
                                            0.0002 -0.5825 -0.0053  0.3118  0.0028
                                            0.6852 -0.0093 -0.3057  0.0028 -0.0111
                                            0.0036  0.0105  0.0062  0.0069
                ( 52.04%)  -0.7214* C   9 s( 27.28%)p 2.66( 72.68%)d 0.00(  0.05%)
                                           -0.0001 -0.5221 -0.0137 -0.4305 -0.0006
                                           -0.6858 -0.0037  0.2665  0.0012 -0.0157
                                            0.0053  0.0092  0.0066  0.0083
   275. (0.00815) BD*( 1) C   8 - H  26  
                ( 37.13%)   0.6093* C   8 s( 24.44%)p 3.09( 75.52%)d 0.00(  0.04%)
                                           -0.0003  0.4944 -0.0067  0.0496 -0.0125
                                            0.0108  0.0149 -0.8673  0.0014 -0.0000
                                           -0.0029 -0.0013  0.0006  0.0201
                ( 62.87%)  -0.7929* H  26 s( 99.91%)p 0.00(  0.09%)
                                            0.9995 -0.0056  0.0024 -0.0014  0.0307
   276. (0.00792) BD*( 1) C   8 - H  27  
                ( 38.03%)   0.6167* C   8 s( 23.29%)p 3.29( 76.66%)d 0.00(  0.05%)
                                            0.0003 -0.4826  0.0046  0.4256  0.0029
                                           -0.7196  0.0033 -0.2595  0.0172  0.0134
                                            0.0050 -0.0104  0.0089  0.0078
                ( 61.97%)  -0.7872* H  27 s( 99.91%)p 0.00(  0.09%)
                                           -0.9995  0.0043 -0.0188  0.0229  0.0060
   277. (0.00669) BD*( 1) C   9 - C  10  
                ( 48.48%)   0.6963* C   9 s( 29.39%)p 2.40( 70.57%)d 0.00(  0.03%)
                                           -0.0003 -0.5421 -0.0079  0.8058 -0.0031
                                           -0.0009  0.0037  0.2375 -0.0026  0.0008
                                           -0.0094  0.0018 -0.0142  0.0071
                ( 51.52%)  -0.7178* C  10 s( 27.23%)p 2.67( 72.73%)d 0.00(  0.04%)
                                           -0.0003 -0.5216 -0.0139 -0.8185 -0.0030
                                           -0.0155 -0.0014 -0.2390 -0.0013 -0.0015
                                           -0.0096  0.0002 -0.0166  0.0086
   278. (0.00871) BD*( 1) C   9 - H  28  
                ( 38.26%)   0.6186* C   9 s( 21.92%)p 3.56( 78.04%)d 0.00(  0.04%)
                                           -0.0001  0.4681 -0.0081  0.4028 -0.0044
                                           -0.7259 -0.0040 -0.3017  0.0122 -0.0141
                                           -0.0066  0.0102 -0.0072 -0.0061
                ( 61.74%)  -0.7857* H  28 s( 99.92%)p 0.00(  0.08%)
                                            0.9996 -0.0037 -0.0116  0.0250  0.0089
   279. (0.00895) BD*( 1) C   9 - H  29  
                ( 38.30%)   0.6189* C   9 s( 21.44%)p 3.66( 78.51%)d 0.00(  0.04%)
                                            0.0002 -0.4630  0.0084 -0.0509 -0.0005
                                            0.0405  0.0133 -0.8836  0.0029  0.0001
                                           -0.0031 -0.0002  0.0001 -0.0208
                ( 61.70%)  -0.7855* H  29 s( 99.91%)p 0.00(  0.09%)
                                           -0.9996  0.0045  0.0002 -0.0039  0.0293
   280. (0.00755) BD*( 1) C  10 - C  11  
                ( 48.58%)   0.6970* C  10 s( 28.83%)p 2.47( 71.13%)d 0.00(  0.04%)
                                           -0.0001 -0.5369 -0.0066  0.4062  0.0025
                                            0.6904 -0.0033 -0.2640  0.0030 -0.0116
                                            0.0043  0.0097  0.0079  0.0066
                ( 51.42%)  -0.7171* C  11 s( 28.28%)p 2.53( 71.68%)d 0.00(  0.04%)
                                           -0.0006 -0.5317 -0.0083 -0.4168 -0.0027
                                           -0.6898 -0.0024  0.2594  0.0005 -0.0145
                                            0.0050  0.0092  0.0069  0.0078
   281. (0.00892) BD*( 1) C  10 - H  30  
                ( 38.48%)   0.6203* C  10 s( 21.92%)p 3.56( 78.03%)d 0.00(  0.04%)
                                            0.0001 -0.4681  0.0082  0.4031  0.0050
                                           -0.7208  0.0020 -0.3132  0.0122  0.0130
                                            0.0056 -0.0112  0.0093  0.0061
                ( 61.52%)  -0.7844* H  30 s( 99.91%)p 0.00(  0.09%)
                                           -0.9996  0.0042 -0.0154  0.0233  0.0092
   282. (0.00884) BD*( 1) C  10 - H  31  
                ( 38.40%)   0.6197* C  10 s( 22.04%)p 3.53( 77.91%)d 0.00(  0.04%)
                                           -0.0001  0.4694 -0.0082 -0.0429 -0.0098
                                            0.0536  0.0079 -0.8799  0.0045 -0.0002
                                            0.0005 -0.0023 -0.0001  0.0210
                ( 61.60%)  -0.7849* H  31 s( 99.91%)p 0.00(  0.09%)
                                            0.9996 -0.0043  0.0040 -0.0019  0.0292
   283. (0.00306) BD*( 1) C  11 - C  12  
                ( 48.46%)   0.6961* C  11 s( 28.21%)p 2.54( 71.75%)d 0.00(  0.04%)
                                            0.0001 -0.5310 -0.0128  0.8130  0.0043
                                            0.0072  0.0148  0.2371 -0.0069  0.0009
                                           -0.0099  0.0009 -0.0154  0.0076
                ( 51.54%)  -0.7179* C  12 s( 29.80%)p 2.35( 70.16%)d 0.00(  0.04%)
                                           -0.0006 -0.5458 -0.0081 -0.8038 -0.0047
                                           -0.0047  0.0095 -0.2353 -0.0066 -0.0021
                                           -0.0090 -0.0000 -0.0167  0.0088
   284. (0.00859) BD*( 1) C  11 - H  32  
                ( 38.62%)   0.6214* C  11 s( 21.73%)p 3.60( 78.22%)d 0.00(  0.05%)
                                            0.0002 -0.4661  0.0091 -0.0479  0.0035
                                            0.0564  0.0153 -0.8812  0.0064  0.0004
                                           -0.0031  0.0006  0.0001 -0.0210
                ( 61.38%)  -0.7835* H  32 s( 99.91%)p 0.00(  0.09%)
                                           -0.9996  0.0038  0.0004 -0.0043  0.0290
   285. (0.00856) BD*( 1) C  11 - H  33  
                ( 38.64%)   0.6216* C  11 s( 21.78%)p 3.59( 78.17%)d 0.00(  0.05%)
                                           -0.0002  0.4666 -0.0091  0.4029 -0.0093
                                           -0.7211 -0.0043 -0.3148  0.0134 -0.0144
                                           -0.0067  0.0108 -0.0070 -0.0057
                ( 61.36%)  -0.7834* H  33 s( 99.91%)p 0.00(  0.09%)
                                            0.9996 -0.0038 -0.0117  0.0253  0.0089
   286. (0.00405) BD*( 1) C  12 - H  34  
                ( 38.85%)   0.6233* C  12 s( 23.42%)p 3.27( 76.54%)d 0.00(  0.04%)
                                            0.0001  0.4839 -0.0043 -0.0734 -0.0180
                                            0.0252 -0.0039 -0.8712  0.0029  0.0002
                                            0.0018 -0.0014 -0.0003  0.0203
                ( 61.15%)  -0.7820* H  34 s( 99.92%)p 0.00(  0.08%)
                                            0.9996 -0.0016  0.0051 -0.0002  0.0283
   287. (0.00237) BD*( 1) C  12 - H  35  
                ( 37.79%)   0.6147* C  12 s( 23.34%)p 3.28( 76.62%)d 0.00(  0.04%)
                                            0.0004 -0.4831 -0.0016  0.4059  0.0086
                                            0.7225 -0.0087 -0.2816  0.0073 -0.0115
                                            0.0049  0.0098  0.0095  0.0060
                ( 62.21%)  -0.7887* H  35 s( 99.91%)p 0.00(  0.09%)
                                           -0.9996  0.0011 -0.0162 -0.0234  0.0083
   288. (0.00406) BD*( 1) C  12 - H  36  
                ( 38.87%)   0.6234* C  12 s( 23.42%)p 3.27( 76.54%)d 0.00(  0.04%)
                                           -0.0001 -0.4839  0.0044  0.4275  0.0155
                                           -0.6904  0.0089 -0.3250  0.0057  0.0130
                                            0.0064 -0.0106  0.0079  0.0058
                ( 61.13%)  -0.7819* H  36 s( 99.92%)p 0.00(  0.08%)
                                           -0.9996  0.0016 -0.0164  0.0214  0.0099


 NHO Directionality and "Bond Bending" (deviations from line of nuclear centers)

         [Thresholds for printing:  angular deviation  >  1.0 degree]
                                    hybrid p-character > 25.0%
                                    orbital occupancy  >  0.10e

                                Line of Centers        Hybrid 1              Hybrid 2
                                ---------------  -------------------   ------------------
                NBO               Theta   Phi    Theta   Phi    Dev    Theta   Phi    Dev
 ========================================================================================
     1. BD (   1) C   1 - C   2    69.7  131.1    68.9  130.1   1.2    109.7  311.9   1.1
     6. BD (   1) C   2 - H  16   103.9   68.6   103.3   67.3   1.4      --     --    --
    11. BD (   1) C   4 - C   5   110.3  185.3   111.4  184.3   1.5     70.5    6.0   1.0
    12. BD (   1) C   4 - H  20   104.3   68.8   103.0   66.9   2.2      --     --    --
    15. BD (   1) C   5 - H  22   178.7   68.6   179.6  332.6   1.4      --     --    --
    16. BD (   1) C   5 - H  23    74.6  247.1    75.5  247.9   1.1      --     --    --
    17. BD (   1) C   6 - O   7   107.8   65.8   104.7   65.9   3.1     64.4  250.3   8.9
    18. BD (   1) C   6 - H  24     2.2  236.3     7.6  171.3   6.9      --     --    --
    19. BD (   1) O   7 - H  25    70.8  128.5    70.6  121.0   7.1      --     --    --
    20. BD (   1) C   8 - C   9    71.3  238.9    67.9  245.0   6.7    108.2   58.0   1.0
    21. BD (   1) C   8 - H  26   178.3   45.4   177.0   34.7   1.4      --     --    --
    22. BD (   1) C   8 - H  27    73.6  122.1    73.8  120.9   1.2      --     --    --
    29. BD (   1) C  11 - C  12   106.1  180.8     --     --    --      73.3  359.7   1.2
    30. BD (   1) C  11 - H  32     5.1  315.2     5.5  301.8   1.3      --     --    --
    31. BD (   1) C  11 - H  33   110.6  299.6   110.1  298.5   1.2      --     --    --
    47. LP*(   1) C   6             --     --    118.0  181.7   --       --     --    --
    48. LP (   1) O   7             --     --    134.1   13.7   --       --     --    --
    49. LP (   2) O   7             --     --     44.1    9.6   --       --     --    --
    50. LP*(   1) C   8             --     --     70.8    7.9   --       --     --    --

 The molecular units found in the alpha and beta manifolds are inequivalent.
 For labelling purposes, the molecular units of the beta system will be used.


 Second Order Perturbation Theory Analysis of Fock Matrix in NBO Basis

     Threshold for printing:   0.25 kcal/mol
    (Intermolecular threshold: 0.03 kcal/mol)
                                                                              E(2)  E(j)-E(i) F(i,j)
         Donor NBO (i)                     Acceptor NBO (j)                 kcal/mol   a.u.    a.u. 
 ===================================================================================================

 within unit  1
   1. BD (   1) C   1 - C   2        / 71. RY*(   3) C   3                    0.54    1.52    0.036
   1. BD (   1) C   1 - C   2        /258. BD*(   1) C   1 - H  15            0.29    1.06    0.022
   1. BD (   1) C   1 - C   2        /259. BD*(   1) C   2 - C   3            0.48    0.99    0.028
   1. BD (   1) C   1 - C   2        /260. BD*(   1) C   2 - H  16            0.30    1.04    0.023
   1. BD (   1) C   1 - C   2        /261. BD*(   1) C   2 - H  17            0.33    1.04    0.024
   1. BD (   1) C   1 - C   2        /262. BD*(   1) C   3 - C   4            1.21    0.98    0.044
   2. BD (   1) C   1 - H  13        /261. BD*(   1) C   2 - H  17            1.59    0.92    0.048
   3. BD (   1) C   1 - H  14        /260. BD*(   1) C   2 - H  16            1.58    0.92    0.048
   4. BD (   1) C   1 - H  15        /259. BD*(   1) C   2 - C   3            1.80    0.86    0.050
   5. BD (   1) C   2 - C   3        / 51. RY*(   1) C   1                    0.57    1.41    0.037
   5. BD (   1) C   2 - C   3        / 80. RY*(   3) C   4                    0.51    1.45    0.035
   5. BD (   1) C   2 - C   3        /255. BD*(   1) C   1 - C   2            0.43    1.01    0.027
   5. BD (   1) C   2 - C   3        /258. BD*(   1) C   1 - H  15            0.76    1.07    0.037
   5. BD (   1) C   2 - C   3        /260. BD*(   1) C   2 - H  16            0.30    1.05    0.023
   5. BD (   1) C   2 - C   3        /262. BD*(   1) C   3 - C   4            0.53    0.98    0.030
   5. BD (   1) C   2 - C   3        /263. BD*(   1) C   3 - H  18            0.26    1.03    0.021
   5. BD (   1) C   2 - C   3        /264. BD*(   1) C   3 - H  19            0.42    1.03    0.027
   5. BD (   1) C   2 - C   3        /265. BD*(   1) C   4 - C   5            1.13    0.97    0.043
   6. BD (   1) C   2 - H  16        / 52. RY*(   2) C   1                    0.30    1.41    0.027
   6. BD (   1) C   2 - H  16        / 69. RY*(   1) C   3                    0.30    1.37    0.026
   6. BD (   1) C   2 - H  16        /257. BD*(   1) C   1 - H  14            1.52    0.93    0.048
   6. BD (   1) C   2 - H  16        /264. BD*(   1) C   3 - H  19            1.68    0.90    0.050
   7. BD (   1) C   2 - H  17        / 52. RY*(   2) C   1                    0.25    1.41    0.024
   7. BD (   1) C   2 - H  17        / 70. RY*(   2) C   3                    0.33    1.37    0.027
   7. BD (   1) C   2 - H  17        /256. BD*(   1) C   1 - H  13            1.52    0.94    0.048
   7. BD (   1) C   2 - H  17        /263. BD*(   1) C   3 - H  18            1.66    0.91    0.049
   8. BD (   1) C   3 - C   4        / 60. RY*(   1) C   2                    0.54    1.47    0.036
   8. BD (   1) C   3 - C   4        / 89. RY*(   3) C   5                    0.54    1.50    0.036
   8. BD (   1) C   3 - C   4        /255. BD*(   1) C   1 - C   2            0.99    1.02    0.041
   8. BD (   1) C   3 - C   4        /259. BD*(   1) C   2 - C   3            0.52    1.01    0.029
   8. BD (   1) C   3 - C   4        /263. BD*(   1) C   3 - H  18            0.27    1.05    0.021
   8. BD (   1) C   3 - C   4        /265. BD*(   1) C   4 - C   5            0.47    0.98    0.027
   8. BD (   1) C   3 - C   4        /266. BD*(   1) C   4 - H  20            0.39    1.04    0.026
   8. BD (   1) C   3 - C   4        /267. BD*(   1) C   4 - H  21            0.34    1.03    0.024
   8. BD (   1) C   3 - C   4        /268. BD*(   1) C   5 - C   6            1.25    0.95    0.044
   9. BD (   1) C   3 - H  18        / 61. RY*(   2) C   2                    0.31    1.49    0.027
   9. BD (   1) C   3 - H  18        / 78. RY*(   1) C   4                    0.30    1.40    0.026
   9. BD (   1) C   3 - H  18        /259. BD*(   1) C   2 - C   3            0.25    0.88    0.019
   9. BD (   1) C   3 - H  18        /261. BD*(   1) C   2 - H  17            1.51    0.94    0.048
   9. BD (   1) C   3 - H  18        /267. BD*(   1) C   4 - H  21            1.64    0.90    0.049
  10. BD (   1) C   3 - H  19        /260. BD*(   1) C   2 - H  16            1.49    0.94    0.048
  10. BD (   1) C   3 - H  19        /266. BD*(   1) C   4 - H  20            1.62    0.91    0.049
  11. BD (   1) C   4 - C   5        / 47. LP*(   1) C   6                    1.99    0.45    0.049
  11. BD (   1) C   4 - C   5        / 96. RY*(   1) C   6                    0.32    1.36    0.027
  11. BD (   1) C   4 - C   5        /259. BD*(   1) C   2 - C   3            0.95    1.03    0.040
  11. BD (   1) C   4 - C   5        /262. BD*(   1) C   3 - C   4            0.57    1.02    0.031
  11. BD (   1) C   4 - C   5        /266. BD*(   1) C   4 - H  20            0.49    1.06    0.029
  11. BD (   1) C   4 - C   5        /268. BD*(   1) C   5 - C   6            0.49    0.97    0.028
  11. BD (   1) C   4 - C   5        /269. BD*(   1) C   5 - H  22            0.47    1.03    0.029
  11. BD (   1) C   4 - C   5        /270. BD*(   1) C   5 - H  23            0.33    1.04    0.024
  12. BD (   1) C   4 - H  20        / 70. RY*(   2) C   3                    0.45    1.39    0.032
  12. BD (   1) C   4 - H  20        / 87. RY*(   1) C   5                    0.28    1.40    0.026
  12. BD (   1) C   4 - H  20        /262. BD*(   1) C   3 - C   4            0.25    0.89    0.019
  12. BD (   1) C   4 - H  20        /264. BD*(   1) C   3 - H  19            1.50    0.93    0.048
  12. BD (   1) C   4 - H  20        /270. BD*(   1) C   5 - H  23            1.58    0.91    0.048
  13. BD (   1) C   4 - H  21        / 69. RY*(   1) C   3                    0.43    1.40    0.031
  13. BD (   1) C   4 - H  21        /263. BD*(   1) C   3 - H  18            1.49    0.94    0.047
  13. BD (   1) C   4 - H  21        /269. BD*(   1) C   5 - H  22            1.69    0.91    0.050
  14. BD (   1) C   5 - C   6        / 47. LP*(   1) C   6                    1.87    0.49    0.051
  14. BD (   1) C   5 - C   6        / 79. RY*(   2) C   4                    0.39    1.57    0.032
  14. BD (   1) C   5 - C   6        /105. RY*(   1) O   7                    0.48    2.00    0.039
  14. BD (   1) C   5 - C   6        /262. BD*(   1) C   3 - C   4            0.91    1.05    0.039
  14. BD (   1) C   5 - C   6        /265. BD*(   1) C   4 - C   5            0.56    1.04    0.031
  14. BD (   1) C   5 - C   6        /269. BD*(   1) C   5 - H  22            0.28    1.07    0.022
  14. BD (   1) C   5 - C   6        /270. BD*(   1) C   5 - H  23            0.26    1.08    0.021
  14. BD (   1) C   5 - C   6        /272. BD*(   1) C   6 - H  24            0.38    1.04    0.025
  14. BD (   1) C   5 - C   6        /273. BD*(   1) O   7 - H  25            0.91    1.02    0.039
  15. BD (   1) C   5 - H  22        / 47. LP*(   1) C   6                    0.54    0.34    0.023
  15. BD (   1) C   5 - H  22        / 79. RY*(   2) C   4                    0.27    1.42    0.025
  15. BD (   1) C   5 - H  22        /267. BD*(   1) C   4 - H  21            1.45    0.93    0.047
  15. BD (   1) C   5 - H  22        /271. BD*(   1) C   6 - O   7            0.29    0.72    0.018
  15. BD (   1) C   5 - H  22        /272. BD*(   1) C   6 - H  24            1.53    0.89    0.047
  16. BD (   1) C   5 - H  23        / 78. RY*(   1) C   4                    0.44    1.44    0.032
  16. BD (   1) C   5 - H  23        /265. BD*(   1) C   4 - C   5            0.30    0.90    0.021
  16. BD (   1) C   5 - H  23        /266. BD*(   1) C   4 - H  20            1.54    0.95    0.049
  16. BD (   1) C   5 - H  23        /271. BD*(   1) C   6 - O   7            2.37    0.72    0.052
  17. BD (   1) C   6 - O   7        / 47. LP*(   1) C   6                    1.55    0.76    0.059
  17. BD (   1) C   6 - O   7        /270. BD*(   1) C   5 - H  23            0.72    1.34    0.039
  18. BD (   1) C   6 - H  24        / 47. LP*(   1) C   6                    0.86    0.39    0.030
  18. BD (   1) C   6 - H  24        / 87. RY*(   1) C   5                    0.40    1.47    0.032
  18. BD (   1) C   6 - H  24        /268. BD*(   1) C   5 - C   6            0.31    0.91    0.022
  18. BD (   1) C   6 - H  24        /269. BD*(   1) C   5 - H  22            1.29    0.97    0.046
  19. BD (   1) O   7 - H  25        / 87. RY*(   1) C   5                    0.30    1.71    0.029
  19. BD (   1) O   7 - H  25        / 96. RY*(   1) C   6                    0.39    1.54    0.031
  19. BD (   1) O   7 - H  25        /100. RY*(   5) C   6                    0.30    2.60    0.035
  19. BD (   1) O   7 - H  25        /268. BD*(   1) C   5 - C   6            1.37    1.15    0.050
  35. CR (   1) C   1                / 60. RY*(   1) C   2                    0.25   10.91    0.066
  35. CR (   1) C   1                /159. RY*(   1) H  13                    0.33   10.50    0.075
  35. CR (   1) C   1                /163. RY*(   1) H  14                    0.34   10.50    0.075
  35. CR (   1) C   1                /167. RY*(   1) H  15                    0.37   10.51    0.078
  36. CR (   1) C   2                / 53. RY*(   3) C   1                    0.63   10.61    0.103
  36. CR (   1) C   2                /171. RY*(   1) H  16                    0.33   10.47    0.074
  36. CR (   1) C   2                /175. RY*(   1) H  17                    0.32   10.47    0.073
  37. CR (   1) C   3                / 63. RY*(   4) C   2                    0.43   10.97    0.087
  37. CR (   1) C   3                / 81. RY*(   4) C   4                    0.25   10.87    0.066
  37. CR (   1) C   3                /179. RY*(   1) H  18                    0.32   10.48    0.074
  37. CR (   1) C   3                /183. RY*(   1) H  19                    0.34   10.48    0.075
  38. CR (   1) C   4                / 72. RY*(   4) C   3                    0.32   10.94    0.075
  38. CR (   1) C   4                /187. RY*(   1) H  20                    0.36   10.49    0.077
  38. CR (   1) C   4                /191. RY*(   1) H  21                    0.32   10.48    0.073
  39. CR (   1) C   5                / 81. RY*(   4) C   4                    0.33   10.89    0.076
  39. CR (   1) C   5                / 98. RY*(   3) C   6                    0.30   11.39    0.074
  39. CR (   1) C   5                / 99. RY*(   4) C   6                    0.25   11.44    0.068
  39. CR (   1) C   5                /195. RY*(   1) H  22                    0.35   10.49    0.077
  39. CR (   1) C   5                /199. RY*(   1) H  23                    0.36   10.54    0.078
  40. CR (   1) C   6                / 47. LP*(   1) C   6                    3.46   10.04    0.320
  40. CR (   1) C   6                / 90. RY*(   4) C   5                    0.28   11.06    0.071
  40. CR (   1) C   6                /203. RY*(   1) H  24                    0.38   10.54    0.080
  40. CR (   1) C   6                /271. BD*(   1) C   6 - O   7            0.59   10.41    0.100
  41. CR (   1) O   7                / 96. RY*(   1) C   6                    0.83   19.81    0.162
  41. CR (   1) O   7                / 99. RY*(   4) C   6                    0.37   20.40    0.110
  47. LP*(   1) C   6                / 96. RY*(   1) C   6                    0.63    0.91    0.044
  47. LP*(   1) C   6                /101. RY*(   6) C   6                    0.37    1.87    0.049
  47. LP*(   1) C   6                /103. RY*(   8) C   6                    0.93    2.12    0.083
  47. LP*(   1) C   6                /106. RY*(   2) O   7                    0.45    1.27    0.045
  47. LP*(   1) C   6                /262. BD*(   1) C   3 - C   4            0.26    0.56    0.022
  47. LP*(   1) C   6                /265. BD*(   1) C   4 - C   5            1.28    0.55    0.049
  47. LP*(   1) C   6                /268. BD*(   1) C   5 - C   6            0.31    0.51    0.023
  47. LP*(   1) C   6                /269. BD*(   1) C   5 - H  22            0.48    0.58    0.031
  47. LP*(   1) C   6                /272. BD*(   1) C   6 - H  24            0.31    0.55    0.024
  48. LP (   1) O   7                / 96. RY*(   1) C   6                    0.96    1.40    0.046
  48. LP (   1) O   7                / 99. RY*(   4) C   6                    0.32    2.00    0.032
  48. LP (   1) O   7                /268. BD*(   1) C   5 - C   6            0.38    1.01    0.025
  48. LP (   1) O   7                /270. BD*(   1) C   5 - H  23            0.26    1.08    0.021
  48. LP (   1) O   7                /272. BD*(   1) C   6 - H  24            1.05    1.04    0.042
  49. LP (   2) O   7                / 47. LP*(   1) C   6                   31.53    0.18    0.100
  49. LP (   2) O   7                /102. RY*(   7) C   6                    0.27    2.01    0.037
  49. LP (   2) O   7                /208. RY*(   2) H  25                    0.39    1.95    0.044
  49. LP (   2) O   7                /271. BD*(   1) C   6 - O   7            0.89    0.55    0.035
  49. LP (   2) O   7                /272. BD*(   1) C   6 - H  24            1.32    0.73    0.049

 from unit  1 to unit  2
  11. BD (   1) C   4 - C   5        / 50. LP*(   1) C   8                    0.17    0.48    0.014
  11. BD (   1) C   4 - C   5        /114. RY*(   1) C   8                    0.09    1.56    0.016
  14. BD (   1) C   5 - C   6        / 50. LP*(   1) C   8                    8.98    0.52    0.110
  14. BD (   1) C   5 - C   6        /114. RY*(   1) C   8                    0.86    1.60    0.047
  14. BD (   1) C   5 - C   6        /115. RY*(   2) C   8                    0.04    1.44    0.009
  14. BD (   1) C   5 - C   6        /123. RY*(   1) C   9                    0.08    1.63    0.015
  14. BD (   1) C   5 - C   6        /125. RY*(   3) C   9                    0.11    1.45    0.016
  14. BD (   1) C   5 - C   6        /275. BD*(   1) C   8 - H  26            0.03    1.06    0.007
  14. BD (   1) C   5 - C   6        /276. BD*(   1) C   8 - H  27            0.66    1.05    0.034
  15. BD (   1) C   5 - H  22        / 50. LP*(   1) C   8                    0.09    0.37    0.009
  15. BD (   1) C   5 - H  22        /275. BD*(   1) C   8 - H  26            0.05    0.91    0.008
  15. BD (   1) C   5 - H  22        /276. BD*(   1) C   8 - H  27            0.03    0.90    0.006
  16. BD (   1) C   5 - H  23        / 50. LP*(   1) C   8                    0.07    0.38    0.008
  16. BD (   1) C   5 - H  23        /219. RY*(   1) H  28                    0.05    0.95    0.009
  16. BD (   1) C   5 - H  23        /277. BD*(   1) C   9 - C  10            0.03    0.90    0.007
  16. BD (   1) C   5 - H  23        /278. BD*(   1) C   9 - H  28            0.06    0.94    0.010
  17. BD (   1) C   6 - O   7        / 50. LP*(   1) C   8                    3.06    0.79    0.080
  17. BD (   1) C   6 - O   7        /116. RY*(   3) C   8                    0.24    1.72    0.026
  17. BD (   1) C   6 - O   7        /117. RY*(   4) C   8                    0.03    1.95    0.010
  17. BD (   1) C   6 - O   7        /274. BD*(   1) C   8 - C   9            0.49    1.29    0.032
  17. BD (   1) C   6 - O   7        /276. BD*(   1) C   8 - H  27            0.04    1.32    0.010
  18. BD (   1) C   6 - H  24        / 50. LP*(   1) C   8                   18.37    0.42    0.137
  18. BD (   1) C   6 - H  24        /114. RY*(   1) C   8                    0.17    1.50    0.021
  18. BD (   1) C   6 - H  24        /115. RY*(   2) C   8                    0.12    1.34    0.017
  18. BD (   1) C   6 - H  24        /118. RY*(   5) C   8                    0.06    2.31    0.015
  18. BD (   1) C   6 - H  24        /119. RY*(   6) C   8                    0.04    2.66    0.014
  18. BD (   1) C   6 - H  24        /125. RY*(   3) C   9                    0.08    1.35    0.014
  18. BD (   1) C   6 - H  24        /274. BD*(   1) C   8 - C   9            0.06    0.92    0.010
  18. BD (   1) C   6 - H  24        /275. BD*(   1) C   8 - H  26            1.28    0.96    0.046
  18. BD (   1) C   6 - H  24        /276. BD*(   1) C   8 - H  27            0.06    0.95    0.010
  18. BD (   1) C   6 - H  24        /279. BD*(   1) C   9 - H  29            0.05    0.97    0.009
  19. BD (   1) O   7 - H  25        / 50. LP*(   1) C   8                    0.07    0.66    0.011
  19. BD (   1) O   7 - H  25        /114. RY*(   1) C   8                    0.05    1.74    0.012
  19. BD (   1) O   7 - H  25        /274. BD*(   1) C   8 - C   9            0.07    1.16    0.012
  39. CR (   1) C   5                / 50. LP*(   1) C   8                    0.08    9.96    0.047
  40. CR (   1) C   6                / 50. LP*(   1) C   8                    6.89   10.06    0.432
  40. CR (   1) C   6                /115. RY*(   2) C   8                    0.23   10.98    0.064
  40. CR (   1) C   6                /116. RY*(   3) C   8                    0.03   10.99    0.022
  40. CR (   1) C   6                /117. RY*(   4) C   8                    0.32   11.22    0.076
  40. CR (   1) C   6                /118. RY*(   5) C   8                    0.10   11.95    0.043
  40. CR (   1) C   6                /120. RY*(   7) C   8                    0.08   12.33    0.039
  40. CR (   1) C   6                /274. BD*(   1) C   8 - C   9            0.04   10.56    0.025
  40. CR (   1) C   6                /275. BD*(   1) C   8 - H  26            0.04   10.61    0.025
  40. CR (   1) C   6                /276. BD*(   1) C   8 - H  27            0.03   10.60    0.024
  41. CR (   1) O   7                / 50. LP*(   1) C   8                    0.10   18.93    0.070
  47. LP*(   1) C   6                / 50. LP*(   1) C   8                 4637.60    0.03    0.469
  47. LP*(   1) C   6                /114. RY*(   1) C   8                    0.04    1.10    0.013
  47. LP*(   1) C   6                /115. RY*(   2) C   8                    0.23    0.95    0.027
  47. LP*(   1) C   6                /116. RY*(   3) C   8                    0.61    0.96    0.045
  47. LP*(   1) C   6                /117. RY*(   4) C   8                    1.69    1.18    0.083
  47. LP*(   1) C   6                /118. RY*(   5) C   8                    0.27    1.91    0.042
  47. LP*(   1) C   6                /120. RY*(   7) C   8                    0.89    2.29    0.084
  47. LP*(   1) C   6                /121. RY*(   8) C   8                    0.15    2.31    0.035
  47. LP*(   1) C   6                /123. RY*(   1) C   9                    0.04    1.13    0.013
  47. LP*(   1) C   6                /125. RY*(   3) C   9                    0.23    0.96    0.028
  47. LP*(   1) C   6                /126. RY*(   4) C   9                    0.07    0.95    0.015
  47. LP*(   1) C   6                /134. RY*(   3) C  10                    0.07    0.96    0.015
  47. LP*(   1) C   6                /135. RY*(   4) C  10                    0.03    0.91    0.010
  47. LP*(   1) C   6                /213. RY*(   3) H  26                    0.03    1.99    0.013
  47. LP*(   1) C   6                /217. RY*(   3) H  27                    0.03    1.97    0.014
  47. LP*(   1) C   6                /275. BD*(   1) C   8 - H  26            0.04    0.57    0.009
  47. LP*(   1) C   6                /277. BD*(   1) C   9 - C  10            0.03    0.55    0.007
  47. LP*(   1) C   6                /278. BD*(   1) C   9 - H  28            0.10    0.59    0.014
  47. LP*(   1) C   6                /279. BD*(   1) C   9 - H  29            0.16    0.58    0.018
  47. LP*(   1) C   6                /280. BD*(   1) C  10 - C  11            0.16    0.56    0.018
  48. LP (   1) O   7                / 50. LP*(   1) C   8                    0.05    0.52    0.008
  48. LP (   1) O   7                /116. RY*(   3) C   8                    0.03    1.45    0.009
  49. LP (   2) O   7                / 50. LP*(   1) C   8                    0.08    0.21    0.005
  49. LP (   2) O   7                /115. RY*(   2) C   8                    0.03    1.13    0.010
  49. LP (   2) O   7                /116. RY*(   3) C   8                    0.04    1.14    0.010
  49. LP (   2) O   7                /274. BD*(   1) C   8 - C   9            0.35    0.71    0.025
  49. LP (   2) O   7                /276. BD*(   1) C   8 - H  27            0.03    0.74    0.007

 from unit  2 to unit  1
  20. BD (   1) C   8 - C   9        / 47. LP*(   1) C   6                   13.33    0.48    0.132
  20. BD (   1) C   8 - C   9        / 87. RY*(   1) C   5                    0.04    1.56    0.010
  20. BD (   1) C   8 - C   9        / 88. RY*(   2) C   5                    0.15    1.42    0.018
  20. BD (   1) C   8 - C   9        / 96. RY*(   1) C   6                    0.11    1.38    0.016
  20. BD (   1) C   8 - C   9        / 97. RY*(   2) C   6                    0.54    1.68    0.039
  20. BD (   1) C   8 - C   9        / 99. RY*(   4) C   6                    0.03    1.98    0.010
  20. BD (   1) C   8 - C   9        /100. RY*(   5) C   6                    0.07    2.45    0.017
  20. BD (   1) C   8 - C   9        /106. RY*(   2) O   7                    0.03    1.75    0.009
  20. BD (   1) C   8 - C   9        /271. BD*(   1) C   6 - O   7            1.68    0.85    0.048
  20. BD (   1) C   8 - C   9        /272. BD*(   1) C   6 - H  24            0.09    1.02    0.012
  21. BD (   1) C   8 - H  26        / 47. LP*(   1) C   6                   10.94    0.37    0.107
  21. BD (   1) C   8 - H  26        / 88. RY*(   2) C   5                    0.06    1.31    0.012
  21. BD (   1) C   8 - H  26        / 96. RY*(   1) C   6                    0.21    1.27    0.021
  21. BD (   1) C   8 - H  26        / 97. RY*(   2) C   6                    0.03    1.57    0.009
  21. BD (   1) C   8 - H  26        / 98. RY*(   3) C   6                    0.04    1.83    0.011
  21. BD (   1) C   8 - H  26        / 99. RY*(   4) C   6                    0.03    1.87    0.010
  21. BD (   1) C   8 - H  26        /101. RY*(   6) C   6                    0.05    2.24    0.014
  21. BD (   1) C   8 - H  26        /103. RY*(   8) C   6                    0.03    2.49    0.010
  21. BD (   1) C   8 - H  26        /104. RY*(   9) C   6                    0.03    2.45    0.012
  21. BD (   1) C   8 - H  26        /265. BD*(   1) C   4 - C   5            0.03    0.91    0.007
  21. BD (   1) C   8 - H  26        /269. BD*(   1) C   5 - H  22            0.04    0.95    0.008
  21. BD (   1) C   8 - H  26        /271. BD*(   1) C   6 - O   7            0.16    0.74    0.014
  21. BD (   1) C   8 - H  26        /272. BD*(   1) C   6 - H  24            1.09    0.91    0.040
  22. BD (   1) C   8 - H  27        / 47. LP*(   1) C   6                    8.89    0.37    0.097
  22. BD (   1) C   8 - H  27        / 88. RY*(   2) C   5                    0.10    1.31    0.014
  22. BD (   1) C   8 - H  27        / 96. RY*(   1) C   6                    0.07    1.28    0.012
  22. BD (   1) C   8 - H  27        / 97. RY*(   2) C   6                    0.03    1.57    0.009
  22. BD (   1) C   8 - H  27        / 98. RY*(   3) C   6                    0.08    1.83    0.016
  22. BD (   1) C   8 - H  27        /101. RY*(   6) C   6                    0.06    2.24    0.015
  22. BD (   1) C   8 - H  27        /265. BD*(   1) C   4 - C   5            0.03    0.92    0.007
  22. BD (   1) C   8 - H  27        /268. BD*(   1) C   5 - C   6            1.87    0.88    0.051
  22. BD (   1) C   8 - H  27        /271. BD*(   1) C   6 - O   7            0.40    0.74    0.022
  22. BD (   1) C   8 - H  27        /272. BD*(   1) C   6 - H  24            0.14    0.92    0.014
  22. BD (   1) C   8 - H  27        /273. BD*(   1) O   7 - H  25            0.06    0.90    0.009
  23. BD (   1) C   9 - C  10        / 47. LP*(   1) C   6                    0.24    0.45    0.017
  23. BD (   1) C   9 - C  10        / 96. RY*(   1) C   6                    0.03    1.35    0.008
  23. BD (   1) C   9 - C  10        / 97. RY*(   2) C   6                    0.05    1.65    0.012
  23. BD (   1) C   9 - C  10        /271. BD*(   1) C   6 - O   7            0.07    0.82    0.009
  24. BD (   1) C   9 - H  28        / 47. LP*(   1) C   6                    0.03    0.34    0.005
  24. BD (   1) C   9 - H  28        /199. RY*(   1) H  23                    0.05    0.95    0.009
  24. BD (   1) C   9 - H  28        /270. BD*(   1) C   5 - H  23            0.10    0.93    0.012
  25. BD (   1) C   9 - H  29        / 47. LP*(   1) C   6                    0.03    0.34    0.005
  25. BD (   1) C   9 - H  29        /271. BD*(   1) C   6 - O   7            0.06    0.71    0.008
  25. BD (   1) C   9 - H  29        /272. BD*(   1) C   6 - H  24            0.05    0.89    0.009
  42. CR (   1) C   8                / 47. LP*(   1) C   6                    6.16    9.97    0.425
  42. CR (   1) C   8                / 96. RY*(   1) C   6                    0.29   10.87    0.071
  42. CR (   1) C   8                / 99. RY*(   4) C   6                    0.05   11.47    0.029
  42. CR (   1) C   8                /101. RY*(   6) C   6                    0.16   11.84    0.055
  42. CR (   1) C   8                /102. RY*(   7) C   6                    0.05   11.79    0.031
  42. CR (   1) C   8                /103. RY*(   8) C   6                    0.15   12.09    0.054
  42. CR (   1) C   8                /268. BD*(   1) C   5 - C   6            0.17   10.48    0.053
  42. CR (   1) C   8                /271. BD*(   1) C   6 - O   7            0.07   10.34    0.034
  43. CR (   1) C   9                / 47. LP*(   1) C   6                    0.07    9.94    0.044
  50. LP*(   1) C   8                / 88. RY*(   2) C   5                    0.30    0.91    0.032
  50. LP*(   1) C   8                / 96. RY*(   1) C   6                    0.58    0.88    0.044
  50. LP*(   1) C   8                / 97. RY*(   2) C   6                    0.04    1.17    0.014
  50. LP*(   1) C   8                / 98. RY*(   3) C   6                    0.16    1.43    0.029
  50. LP*(   1) C   8                /100. RY*(   5) C   6                    0.41    1.94    0.056
  50. LP*(   1) C   8                /101. RY*(   6) C   6                    0.31    1.85    0.047
  50. LP*(   1) C   8                /103. RY*(   8) C   6                    1.11    2.10    0.095
  50. LP*(   1) C   8                /104. RY*(   9) C   6                    0.03    2.06    0.016
  50. LP*(   1) C   8                /106. RY*(   2) O   7                    0.03    1.24    0.012
  50. LP*(   1) C   8                /107. RY*(   3) O   7                    0.09    1.71    0.025
  50. LP*(   1) C   8                /262. BD*(   1) C   3 - C   4            0.14    0.54    0.017
  50. LP*(   1) C   8                /265. BD*(   1) C   4 - C   5            0.08    0.52    0.013
  50. LP*(   1) C   8                /268. BD*(   1) C   5 - C   6            0.36    0.49    0.026
  50. LP*(   1) C   8                /269. BD*(   1) C   5 - H  22            0.11    0.55    0.015
  50. LP*(   1) C   8                /270. BD*(   1) C   5 - H  23            0.08    0.56    0.013
  50. LP*(   1) C   8                /272. BD*(   1) C   6 - H  24            0.28    0.52    0.023
  50. LP*(   1) C   8                /273. BD*(   1) O   7 - H  25            0.06    0.50    0.011

 within unit  2
  20. BD (   1) C   8 - C   9        / 50. LP*(   1) C   8                    0.59    0.50    0.027
  20. BD (   1) C   8 - C   9        /134. RY*(   3) C  10                    0.39    1.44    0.031
  20. BD (   1) C   8 - C   9        /275. BD*(   1) C   8 - H  26            0.28    1.05    0.022
  20. BD (   1) C   8 - C   9        /276. BD*(   1) C   8 - H  27            0.32    1.03    0.023
  20. BD (   1) C   8 - C   9        /277. BD*(   1) C   9 - C  10            0.47    1.03    0.028
  20. BD (   1) C   8 - C   9        /278. BD*(   1) C   9 - H  28            0.25    1.07    0.021
  20. BD (   1) C   8 - C   9        /280. BD*(   1) C  10 - C  11            0.83    1.04    0.038
  21. BD (   1) C   8 - H  26        / 50. LP*(   1) C   8                    1.93    0.39    0.045
  21. BD (   1) C   8 - H  26        /123. RY*(   1) C   9                    0.38    1.50    0.030
  21. BD (   1) C   8 - H  26        /279. BD*(   1) C   9 - H  29            1.40    0.95    0.046
  22. BD (   1) C   8 - H  27        / 50. LP*(   1) C   8                    2.26    0.40    0.049
  22. BD (   1) C   8 - H  27        /125. RY*(   3) C   9                    0.27    1.33    0.024
  22. BD (   1) C   8 - H  27        /274. BD*(   1) C   8 - C   9            0.26    0.89    0.019
  22. BD (   1) C   8 - H  27        /278. BD*(   1) C   9 - H  28            1.51    0.96    0.048
  23. BD (   1) C   9 - C  10        / 50. LP*(   1) C   8                    3.27    0.47    0.062
  23. BD (   1) C   9 - C  10        /115. RY*(   2) C   8                    0.37    1.39    0.029
  23. BD (   1) C   9 - C  10        /141. RY*(   1) C  11                    0.53    1.46    0.036
  23. BD (   1) C   9 - C  10        /274. BD*(   1) C   8 - C   9            0.49    0.97    0.028
  23. BD (   1) C   9 - C  10        /278. BD*(   1) C   9 - H  28            0.36    1.03    0.025
  23. BD (   1) C   9 - C  10        /279. BD*(   1) C   9 - H  29            0.36    1.03    0.025
  23. BD (   1) C   9 - C  10        /280. BD*(   1) C  10 - C  11            0.44    1.01    0.027
  23. BD (   1) C   9 - C  10        /283. BD*(   1) C  11 - C  12            0.93    1.02    0.040
  24. BD (   1) C   9 - H  28        /132. RY*(   1) C  10                    0.33    1.51    0.028
  24. BD (   1) C   9 - H  28        /276. BD*(   1) C   8 - H  27            1.56    0.90    0.047
  24. BD (   1) C   9 - H  28        /281. BD*(   1) C  10 - H  30            1.50    0.94    0.048
  25. BD (   1) C   9 - H  29        /132. RY*(   1) C  10                    0.30    1.51    0.027
  25. BD (   1) C   9 - H  29        /275. BD*(   1) C   8 - H  26            1.59    0.91    0.048
  25. BD (   1) C   9 - H  29        /282. BD*(   1) C  10 - H  31            1.49    0.94    0.047
  26. BD (   1) C  10 - C  11        /124. RY*(   2) C   9                    0.56    1.52    0.038
  26. BD (   1) C  10 - C  11        /150. RY*(   1) C  12                    0.56    1.41    0.037
  26. BD (   1) C  10 - C  11        /274. BD*(   1) C   8 - C   9            1.27    0.96    0.045
  26. BD (   1) C  10 - C  11        /277. BD*(   1) C   9 - C  10            0.48    0.98    0.028
  26. BD (   1) C  10 - C  11        /281. BD*(   1) C  10 - H  30            0.31    1.03    0.023
  26. BD (   1) C  10 - C  11        /282. BD*(   1) C  10 - H  31            0.31    1.03    0.023
  26. BD (   1) C  10 - C  11        /283. BD*(   1) C  11 - C  12            0.39    1.01    0.026
  26. BD (   1) C  10 - C  11        /284. BD*(   1) C  11 - H  32            0.27    1.05    0.022
  26. BD (   1) C  10 - C  11        /285. BD*(   1) C  11 - H  33            0.25    1.05    0.021
  26. BD (   1) C  10 - C  11        /287. BD*(   1) C  12 - H  35            0.74    1.07    0.037
  27. BD (   1) C  10 - H  30        /123. RY*(   1) C   9                    0.27    1.46    0.025
  27. BD (   1) C  10 - H  30        /142. RY*(   2) C  11                    0.28    1.49    0.026
  27. BD (   1) C  10 - H  30        /278. BD*(   1) C   9 - H  28            1.59    0.91    0.048
  27. BD (   1) C  10 - H  30        /285. BD*(   1) C  11 - H  33            1.50    0.94    0.048
  28. BD (   1) C  10 - H  31        /142. RY*(   2) C  11                    0.27    1.49    0.025
  28. BD (   1) C  10 - H  31        /279. BD*(   1) C   9 - H  29            1.65    0.90    0.049
  28. BD (   1) C  10 - H  31        /284. BD*(   1) C  11 - H  32            1.51    0.94    0.048
  29. BD (   1) C  11 - C  12        /133. RY*(   2) C  10                    0.56    1.52    0.037
  29. BD (   1) C  11 - C  12        /277. BD*(   1) C   9 - C  10            1.29    0.97    0.045
  29. BD (   1) C  11 - C  12        /280. BD*(   1) C  10 - C  11            0.47    0.98    0.027
  29. BD (   1) C  11 - C  12        /284. BD*(   1) C  11 - H  32            0.30    1.04    0.022
  29. BD (   1) C  11 - C  12        /285. BD*(   1) C  11 - H  33            0.30    1.04    0.023
  29. BD (   1) C  11 - C  12        /287. BD*(   1) C  12 - H  35            0.31    1.06    0.023
  30. BD (   1) C  11 - H  32        /151. RY*(   2) C  12                    0.29    1.41    0.026
  30. BD (   1) C  11 - H  32        /282. BD*(   1) C  10 - H  31            1.67    0.91    0.049
  30. BD (   1) C  11 - H  32        /286. BD*(   1) C  12 - H  34            1.53    0.94    0.048
  31. BD (   1) C  11 - H  33        /151. RY*(   2) C  12                    0.28    1.41    0.025
  31. BD (   1) C  11 - H  33        /281. BD*(   1) C  10 - H  30            1.68    0.91    0.049
  31. BD (   1) C  11 - H  33        /288. BD*(   1) C  12 - H  36            1.53    0.94    0.048
  32. BD (   1) C  12 - H  34        /284. BD*(   1) C  11 - H  32            1.59    0.92    0.048
  33. BD (   1) C  12 - H  35        /280. BD*(   1) C  10 - C  11            1.81    0.86    0.051
  34. BD (   1) C  12 - H  36        /285. BD*(   1) C  11 - H  33            1.59    0.92    0.048
  42. CR (   1) C   8                / 50. LP*(   1) C   8                    3.81    9.99    0.320
  42. CR (   1) C   8                /126. RY*(   4) C   9                    0.35   10.91    0.078
  42. CR (   1) C   8                /211. RY*(   1) H  26                    0.36   10.49    0.077
  42. CR (   1) C   8                /215. RY*(   1) H  27                    0.32   10.50    0.074
  43. CR (   1) C   9                /115. RY*(   2) C   8                    0.47   10.88    0.091
  43. CR (   1) C   9                /134. RY*(   3) C  10                    0.27   10.90    0.069
  43. CR (   1) C   9                /135. RY*(   4) C  10                    0.39   10.84    0.082
  43. CR (   1) C   9                /219. RY*(   1) H  28                    0.34   10.53    0.076
  43. CR (   1) C   9                /223. RY*(   1) H  29                    0.33   10.49    0.074
  44. CR (   1) C  10                /125. RY*(   3) C   9                    0.27   10.88    0.068
  44. CR (   1) C  10                /144. RY*(   4) C  11                    0.43   10.95    0.086
  44. CR (   1) C  10                /227. RY*(   1) H  30                    0.32   10.48    0.073
  44. CR (   1) C  10                /231. RY*(   1) H  31                    0.32   10.48    0.073
  45. CR (   1) C  11                /134. RY*(   3) C  10                    0.39   10.87    0.082
  45. CR (   1) C  11                /152. RY*(   3) C  12                    0.63   10.61    0.104
  45. CR (   1) C  11                /235. RY*(   1) H  32                    0.32   10.47    0.073
  45. CR (   1) C  11                /239. RY*(   1) H  33                    0.32   10.48    0.073
  46. CR (   1) C  12                /141. RY*(   1) C  11                    0.26   10.91    0.067
  46. CR (   1) C  12                /243. RY*(   1) H  34                    0.34   10.50    0.075
  46. CR (   1) C  12                /247. RY*(   1) H  35                    0.37   10.51    0.079
  46. CR (   1) C  12                /251. RY*(   1) H  36                    0.34   10.50    0.075
  50. LP*(   1) C   8                /115. RY*(   2) C   8                    0.79    0.92    0.053
  50. LP*(   1) C   8                /116. RY*(   3) C   8                    0.39    0.93    0.037
  50. LP*(   1) C   8                /117. RY*(   4) C   8                    1.89    1.16    0.092
  50. LP*(   1) C   8                /118. RY*(   5) C   8                    0.40    1.89    0.054
  50. LP*(   1) C   8                /120. RY*(   7) C   8                    0.77    2.26    0.082
  50. LP*(   1) C   8                /277. BD*(   1) C   9 - C  10            1.05    0.52    0.046
  50. LP*(   1) C   8                /279. BD*(   1) C   9 - H  29            0.42    0.56    0.030
  50. LP*(   1) C   8                /280. BD*(   1) C  10 - C  11            0.33    0.54    0.026


 Natural Bond Orbitals (Summary):

                                                            Principal Delocalizations
           NBO                        Occupancy    Energy   (geminal,vicinal,remote)
 ====================================================================================
 Molecular unit  1  (C6H13O)
     1. BD (   1) C   1 - C   2          0.98210    -0.69788  262(v),71(v),259(g),261(g)
                                                    260(g),258(g)
     2. BD (   1) C   1 - H  13          0.99404    -0.57876  261(v)
     3. BD (   1) C   1 - H  14          0.98734    -0.57878  260(v)
     4. BD (   1) C   1 - H  15          0.96721    -0.57582  259(v)
     5. BD (   1) C   2 - C   3          0.94430    -0.70486  265(v),258(v),51(v),262(g)
                                                    80(v),255(g),264(g),260(g)
                                                    263(g)
     6. BD (   1) C   2 - H  16          0.96906    -0.58155  264(v),257(v),52(v),69(v)
     7. BD (   1) C   2 - H  17          0.98625    -0.58300  263(v),256(v),70(v),52(v)
     8. BD (   1) C   3 - C   4          0.97803    -0.72146  268(v),255(v),60(v),89(v)
                                                    259(g),265(g),266(g),267(g)
                                                    263(g)
     9. BD (   1) C   3 - H  18          0.98486    -0.59574  267(v),261(v),61(v),78(v)
    10. BD (   1) C   3 - H  19          0.96190    -0.59462  266(v),260(v),50(r)
    11. BD (   1) C   4 - C   5          0.94199    -0.73653  47(v),259(v),262(g),268(g)
                                                    266(g),269(g),270(g),96(v)
                                                    50(r),114(r)
    12. BD (   1) C   4 - H  20          0.96689    -0.60731  270(v),264(v),70(v),87(v)
                                                    262(g),50(r)
    13. BD (   1) C   4 - H  21          0.98777    -0.61201  269(v),263(v),69(v)
    14. BD (   1) C   5 - C   6          0.97990    -0.77495  50(r),47(g),273(v),262(v)
                                                    114(r),276(r),265(g),105(v)
                                                    79(v),272(g),269(g),270(g)
                                                    125(r),123(r),115(r),275(r)
    15. BD (   1) C   5 - H  22          0.98153    -0.62512  272(v),267(v),47(v),271(v)
                                                    79(v),50(r),275(r),276(r)
    16. BD (   1) C   5 - H  23          0.98383    -0.63362  271(v),266(v),78(v),265(g)
                                                    50(r),278(r),219(r),277(r)
    17. BD (   1) C   6 - O   7          0.99652    -1.04342  50(r),47(g),270(v),274(r)
                                                    116(r),276(r),117(r)
    18. BD (   1) C   6 - H  24          0.93469    -0.67605  50(r),47(g),269(v),275(r)
                                                    87(v),268(g),114(r),115(r)
                                                    125(r),274(r),276(r),118(r)
                                                    279(r),119(r)
    19. BD (   1) O   7 - H  25          0.99488    -0.91693  268(v),96(v),87(r),100(v)
                                                    50(r),274(r),114(r)
    35. CR (   1) C   1                  0.99962   -10.16637  167(v),163(v),159(v),60(v)
    36. CR (   1) C   2                  0.99956   -10.18052  53(v),171(v),175(v)
    37. CR (   1) C   3                  0.99956   -10.19056  63(v),183(v),179(v),81(v)
    38. CR (   1) C   4                  0.99956   -10.20351  187(v),72(v),191(v)
    39. CR (   1) C   5                  0.99953   -10.21858  199(v),195(v),81(v),98(v)
                                                    99(v),50(r)
    40. CR (   1) C   6                  0.99943   -10.32119  50(r),47(g),271(g),203(v)
                                                    117(r),90(v),115(r),118(r)
                                                    120(r),274(r),275(r),276(r)
                                                    116(r)
    41. CR (   1) O   7                  0.99987   -19.18459  96(v),99(v),50(r)
    47. LP*(   1) C   6                  0.45888    -0.28218  50(r),117(r),265(v),103(g)
                                                    120(r),96(g),116(r),269(v)
                                                    106(v),101(g),272(g),268(g)
                                                    118(r),262(r),125(r),115(r)
                                                    280(r),279(r),121(r),278(r)
                                                    126(r),134(r),275(r),114(r)
                                                    123(r),135(r),217(r),213(r)
                                                    277(r)
    48. LP (   1) O   7                  0.99116    -0.77776  272(v),96(v),268(v),99(v)
                                                    47(v),270(r),50(r),116(r)
    49. LP (   2) O   7                  0.62533    -0.46337  47(v),272(v),271(g),208(v)
                                                    274(r),102(v),50(r),116(r)
                                                    115(r),276(r)
[truncated: 21,886 more chars]
