# Supplementary material for: Machine-Learning-Guided Discovery of Electrochemical Reactions
Source: J Am Chem Soc. 2022 Dec 2;144(49):22599–610. doi: 10.1021/jacs.2c08997 (PMC9756344; doi:10.1021/jacs.2c08997)
Supplement: Supplementary file 3 — ja2c08997_si_003.zip [file ja2c08997_si_003.zip › Oxidation Site Selectivity/Ologs_notimes/52.log]

 Entering Gaussian System, Link 0=g16
 Input=52.com
 Output=52.log
 Initial command:
  
 Copyright (c) 1988-2019, Gaussian, Inc.  All Rights Reserved.
  
 This is part of the Gaussian(R) 16 program.  It is based on
 the Gaussian(R) 09 system (copyright 2009, Gaussian, Inc.),
 the Gaussian(R) 03 system (copyright 2003, Gaussian, Inc.),
 the Gaussian(R) 98 system (copyright 1998, Gaussian, Inc.),
 the Gaussian(R) 94 system (copyright 1995, Gaussian, Inc.),
 the Gaussian 92(TM) system (copyright 1992, Gaussian, Inc.),
 the Gaussian 90(TM) system (copyright 1990, Gaussian, Inc.),
 the Gaussian 88(TM) system (copyright 1988, Gaussian, Inc.),
 the Gaussian 86(TM) system (copyright 1986, Carnegie Mellon
 University), and the Gaussian 82(TM) system (copyright 1983,
 Carnegie Mellon University). Gaussian is a federally registered
 trademark of Gaussian, Inc.
  
 This software contains proprietary and confidential information,
 including trade secrets, belonging to Gaussian, Inc.
  
 This software is provided under written license and may be
 used, copied, transmitted, or stored only in accord with that
 written license.
  
 The following legend is applicable only to US Government
 contracts under FAR:
  
                    RESTRICTED RIGHTS LEGEND
  
 Use, reproduction and disclosure by the US Government is
 subject to restrictions as set forth in subparagraphs (a)
 and (c) of the Commercial Computer Software - Restricted
 Rights clause in FAR 52.227-19.
  
 Gaussian, Inc.
 340 Quinnipiac St., Bldg. 40, Wallingford CT 06492
  
  
 ---------------------------------------------------------------
 Warning -- This program may not be used in any manner that
 competes with the business of Gaussian, Inc. or will provide
 assistance to any competitor of Gaussian, Inc.  The licensee
 of this program is prohibited from giving any competitor of
 Gaussian, Inc. access to this program.  By using this program,
 the user acknowledges that Gaussian, Inc. is engaged in the
 business of creating and licensing software in the field of
 computational chemistry and represents and warrants to the
 licensee that it is not a competitor of Gaussian, Inc. and that
 it will not use this program in any manner prohibited above.
 ---------------------------------------------------------------
  

 Cite this work as:
 Gaussian 16, Revision C.01,
 M. J. Frisch, G. W. Trucks, H. B. Schlegel, G. E. Scuseria, 
 M. A. Robb, J. R. Cheeseman, G. Scalmani, V. Barone, 
 G. A. Petersson, H. Nakatsuji, X. Li, M. Caricato, A. V. Marenich, 
 J. Bloino, B. G. Janesko, R. Gomperts, B. Mennucci, H. P. Hratchian, 
 J. V. Ortiz, A. F. Izmaylov, J. L. Sonnenberg, D. Williams-Young, 
 F. Ding, F. Lipparini, F. Egidi, J. Goings, B. Peng, A. Petrone, 
 T. Henderson, D. Ranasinghe, V. G. Zakrzewski, J. Gao, N. Rega, 
 G. Zheng, W. Liang, M. Hada, M. Ehara, K. Toyota, R. Fukuda, 
 J. Hasegawa, M. Ishida, T. Nakajima, Y. Honda, O. Kitao, H. Nakai, 
 T. Vreven, K. Throssell, J. A. Montgomery, Jr., J. E. Peralta, 
 F. Ogliaro, M. J. Bearpark, J. J. Heyd, E. N. Brothers, K. N. Kudin, 
 V. N. Staroverov, T. A. Keith, R. Kobayashi, J. Normand, 
 K. Raghavachari, A. P. Rendell, J. C. Burant, S. S. Iyengar, 
 J. Tomasi, M. Cossi, J. M. Millam, M. Klene, C. Adamo, R. Cammi, 
 J. W. Ochterski, R. L. Martin, K. Morokuma, O. Farkas, 
 J. B. Foresman, and D. J. Fox, Gaussian, Inc., Wallingford CT, 2019.
 
 ******************************************
 Gaussian 16:  ES64L-G16RevC.01  3-Jul-2019
                 8-Jan-2021 
 ******************************************
 %nprocshared=16
 Will use up to   16 processors via shared memory.
 %mem=7GB
 -----------------------------------------
 # b3lyp/def2svp geom=NewRedundant pop=NBO
 -----------------------------------------
 1/29=4000,38=1,172=1/1;
 2/12=2,17=6,18=5,40=1/2;
 3/5=43,7=101,11=2,25=1,30=1,74=-5/1,2,3;
 4//1;
 5/5=2,38=5/2;
 6/7=2,8=2,9=2,10=2,28=1,40=1/1,7;
 99/5=1,9=1/99;
 --
 52
 --
 Symbolic Z-matrix:
 Charge =  1 Multiplicity = 2
 C                     4.60332   1.15264   0.48718 
 C                     4.29421  -0.32255   0.22732 
 C                     2.90123  -0.76897   0.68654 
 C                     1.74131  -0.10133  -0.05466 
 C                     0.36784  -0.6133    0.38086 
 C                    -0.79024   0.07661  -0.34201 
 C                    -2.1595   -0.46985   0.0666 
 O                    -2.44119  -0.25567   1.43467 
 C                    -3.3521    0.10454  -0.71891 
 C                    -4.65918  -0.60025  -0.40577 
 N                    -3.47338   1.5965   -0.42473 
 O                    -2.67204   2.32651  -0.98673 
 O                    -4.33832   1.96311   0.34372 
 H                     5.63506   1.40196   0.19319 
 H                     3.93243   1.82028  -0.07625 
 H                     4.49289   1.39891   1.55681 
 H                     5.04948  -0.94478   0.73762 
 H                     4.40501  -0.53818  -0.85104 
 H                     2.79646  -0.57698   1.77086 
 H                     2.81741  -1.86381   0.56508 
 H                     1.86024  -0.26259  -1.14192 
 H                     1.77462   0.99156   0.09289 
 H                     0.31376  -1.70614   0.21824 
 H                     0.27158  -0.4602    1.47268 
 H                    -0.76082   1.16013  -0.15407 
 H                    -0.67088  -0.05335  -1.43122 
 H                    -2.17202  -1.55659  -0.16799 
 H                    -1.71515  -0.61475   1.95855 
 H                    -3.11013   0.06921  -1.78964 
 H                    -4.58267  -1.65186  -0.72157 
 H                    -5.50019  -0.1364   -0.9393 
 H                    -4.85905  -0.56442   0.67179 
 
                          Input orientation:                          
 ---------------------------------------------------------------------
 Center     Atomic      Atomic             Coordinates (Angstroms)
 Number     Number       Type             X           Y           Z
 ---------------------------------------------------------------------
      1          6           0        4.603317    1.152635    0.487180
      2          6           0        4.294214   -0.322552    0.227317
      3          6           0        2.901231   -0.768973    0.686542
      4          6           0        1.741313   -0.101333   -0.054658
      5          6           0        0.367840   -0.613296    0.380864
      6          6           0       -0.790236    0.076610   -0.342012
      7          6           0       -2.159499   -0.469849    0.066604
      8          8           0       -2.441189   -0.255668    1.434671
      9          6           0       -3.352096    0.104544   -0.718914
     10          6           0       -4.659180   -0.600247   -0.405767
     11          7           0       -3.473385    1.596495   -0.424732
     12          8           0       -2.672035    2.326507   -0.986732
     13          8           0       -4.338320    1.963110    0.343720
     14          1           0        5.635061    1.401959    0.193193
     15          1           0        3.932434    1.820283   -0.076247
     16          1           0        4.492894    1.398909    1.556812
     17          1           0        5.049476   -0.944778    0.737624
     18          1           0        4.405005   -0.538175   -0.851039
     19          1           0        2.796458   -0.576976    1.770863
     20          1           0        2.817405   -1.863808    0.565084
     21          1           0        1.860239   -0.262590   -1.141917
     22          1           0        1.774622    0.991557    0.092885
     23          1           0        0.313756   -1.706139    0.218243
     24          1           0        0.271583   -0.460195    1.472676
     25          1           0       -0.760820    1.160129   -0.154065
     26          1           0       -0.670881   -0.053349   -1.431223
     27          1           0       -2.172021   -1.556589   -0.167992
     28          1           0       -1.715145   -0.614749    1.958550
     29          1           0       -3.110128    0.069214   -1.789639
     30          1           0       -4.582671   -1.651864   -0.721566
     31          1           0       -5.500190   -0.136399   -0.939304
     32          1           0       -4.859052   -0.564421    0.671789
 ---------------------------------------------------------------------
                    Distance matrix (angstroms):
                    1          2          3          4          5
     1  C    0.000000
     2  C    1.529460   0.000000
     3  C    2.574766   1.533161   0.000000
     4  C    3.171292   2.577936   1.529879   0.000000
     5  C    4.590107   3.940117   2.556509   1.529122   0.000000
     6  C    5.561997   5.131774   3.924266   2.554012   1.529596
     7  C    6.967426   6.457395   5.107327   3.920057   2.550840
     8  O    7.246111   6.843087   5.418914   4.442437   3.021432
     9  C    8.114293   7.716465   6.468573   5.140665   3.944963
    10  C    9.469097   8.980043   7.640773   6.429502   5.088211
    11  N    8.140129   8.027671   6.889564   5.496604   4.504129
    12  O    7.515394   7.551163   6.591141   5.122579   4.444503
    13  O    8.979439   8.930759   7.745509   6.432929   5.365371
    14  H    1.101402   2.184713   3.525644   4.181219   5.642702
    15  H    1.101493   2.194260   2.889545   2.914461   4.340229
    16  H    1.103158   2.184138   2.826742   3.524026   4.737920
    17  H    2.158917   1.103630   2.156032   3.504718   4.706895
    18  H    2.165409   1.105269   2.163044   2.814304   4.221602
    19  H    2.811430   2.165765   1.106160   2.161502   2.798499
    20  H    3.506349   2.161139   1.104737   2.156008   2.756462
    21  H    3.490172   2.793320   2.164105   1.105568   2.160813
    22  H    2.860582   2.844873   2.172819   1.103308   2.153490
    23  H    5.161904   4.214077   2.791525   2.165132   1.106198
    24  H    4.726134   4.213245   2.761956   2.149800   1.106688
    25  H    5.402335   5.281777   4.223585   2.803897   2.169115
    26  H    5.740369   5.241698   4.213909   2.777754   2.162440
    27  H    7.326278   6.594795   5.204657   4.176697   2.764406
    28  H    6.723953   6.260587   4.790900   4.032829   2.613030
    29  H    8.115105   7.684131   6.555186   5.155165   4.156100
    30  H    9.680323   9.025882   7.666228   6.545356   5.177020
    31  H   10.284810   9.865394   8.580640   7.295422   6.033577
    32  H    9.618669   9.167243   7.762993   6.656350   5.235211
                    6          7          8          9         10
     6  C    0.000000
     7  C    1.529858   0.000000
     8  O    2.447990   1.413093   0.000000
     9  C    2.589587   1.539238   2.365890   0.000000
    10  C    3.928221   2.547261   2.902660   1.517649   0.000000
    11  N    3.084830   2.497496   2.820163   1.525507   2.496427
    12  O    3.003143   3.031800   3.547409   2.339087   3.584989
    13  O    4.076520   3.277705   3.116450   2.357138   2.689885
    14  H    6.582358   8.017160   8.337554   9.126019  10.504236
    15  H    5.041293   6.509743   6.871355   7.511402   8.932154
    16  H    5.767623   7.068756   7.129800   8.270319   9.571248
    17  H    6.025868   7.255697   7.554522   8.591216   9.781821
    18  H    5.256197   6.628684   7.223202   7.784803   9.075327
    19  H    4.213762   5.241897   5.258252   6.668446   7.766904
    20  H    4.195607   5.192416   5.567325   6.601955   7.644505
    21  H    2.789251   4.202591   5.014093   5.242342   6.569531
    22  H    2.757673   4.196869   4.596632   5.265838   6.646525
    23  H    2.170455   2.769187   3.342646   4.194676   5.132492
    24  H    2.169957   2.808432   2.720736   4.272359   5.278313
    25  H    1.100092   2.159126   2.711495   2.854474   4.284797
    26  H    1.103411   2.152427   3.374651   2.778709   4.154176
    27  H    2.146381   1.111843   2.081676   2.110795   2.675273
    28  H    2.574106   1.948822   0.964638   3.219597   3.775917
    29  H    2.734515   2.154047   3.308958   1.098293   2.182393
    30  H    4.185002   2.808938   3.344348   2.144596   1.100673
    31  H    4.752451   3.504747   3.873947   2.172770   1.098687
    32  H    4.241931   2.768173   2.554091   2.156963   1.096522
                   11         12         13         14         15
    11  N    0.000000
    12  O    1.221033   0.000000
    13  O    1.213689   2.163023   0.000000
    14  H    9.131455   8.441260   9.990290   0.000000
    15  H    7.417390   6.686124   8.282642   1.773847   0.000000
    16  H    8.211404   7.659391   8.931980   1.778767   1.777232
    17  H    8.969297   8.561334   9.835735   2.479212   3.091235
    18  H    8.173590   7.636054   9.172220   2.523406   2.527044
    19  H    6.989674   6.777829   7.706740   3.803011   3.232508
    20  H    7.247584   7.078194   8.117802   4.329287   3.902194
    21  H    5.693688   5.221974   6.751518   4.336188   3.125381
    22  H    5.308056   4.766595   6.194748   3.883488   2.317659
    23  H    5.065890   5.160343   5.926293   6.162564   5.061344
    24  H    4.674924   4.741232   5.328992   5.819931   4.582747
    25  H    2.760739   2.388831   3.700146   6.409865   4.740094
    26  H    3.404267   3.141003   4.546058   6.672448   5.151404
    27  H    3.420731   3.999848   4.164491   8.356674   6.976822
    28  H    3.696085   4.270985   4.016725   7.823627   6.478035
    29  H    2.080268   2.435560   3.105885   9.065658   7.456516
    30  H    3.445354   4.421343   3.776583  10.703488   9.218419
    31  H    2.715814   3.750548   2.721035  11.297916   9.672014
    32  H    2.791414   3.986377   2.601386  10.687475   9.139836
                   16         17         18         19         20
    16  H    0.000000
    17  H    2.544351   0.000000
    18  H    3.091564   1.761964   0.000000
    19  H    2.613013   2.505783   3.076247   0.000000
    20  H    3.799488   2.420026   2.506627   1.763598   0.000000
    21  H    4.120023   3.764212   2.576120   3.075652   2.528621
    22  H    3.114164   3.858724   3.185905   2.513972   3.076277
    23  H    5.375713   4.824569   4.387006   3.138383   2.532473
    24  H    4.613330   4.858331   4.742458   2.545103   3.045499
    25  H    5.530428   6.243820   5.482313   4.401944   4.739733
    26  H    6.140194   6.182316   5.131890   4.748682   4.408077
    27  H    7.492063   7.303730   6.690366   5.422599   5.052342
    28  H    6.538805   6.881837   6.734679   4.515664   4.903663
    29  H    8.412655   8.601998   7.597836   6.926939   6.664603
    30  H    9.841956   9.767673   9.057338   7.862514   7.514087
    31  H   10.413908  10.712656   9.913733   8.739192   8.627254
    32  H    9.596710   9.916044   9.388421   7.734013   7.786385
                   21         22         23         24         25
    21  H    0.000000
    22  H    1.762087   0.000000
    23  H    2.515051   3.070408   0.000000
    24  H    3.065775   2.504103   1.768546   0.000000
    25  H    3.141644   2.553012   3.083637   2.517458   0.000000
    26  H    2.556178   3.065163   2.534159   3.079999   1.764015
    27  H    4.345352   4.705008   2.520045   3.140871   3.061411
    28  H    4.745554   4.270762   2.887255   2.051110   2.919602
    29  H    5.023363   5.315580   4.348154   4.728524   3.063403
    30  H    6.604382   6.932978   4.986098   5.458805   4.778692
    31  H    7.364298   7.433746   6.132369   6.263852   4.975862
    32  H    6.966312   6.838263   5.316687   5.193814   4.522346
                   26         27         28         29         30
    26  H    0.000000
    27  H    2.471620   0.000000
    28  H    3.591131   2.370228   0.000000
    29  H    2.468482   2.480528   4.057426   0.000000
    30  H    4.284969   2.475228   4.059720   2.504251   0.000000
    31  H    4.855008   3.699806   4.790922   2.545141   1.784905
    32  H    4.714301   2.984923   3.397417   3.085265   1.788954
                   31         32
    31  H    0.000000
    32  H    1.786023   0.000000
 Stoichiometry    C9H19NO3(1+,2)
 Framework group  C1[X(C9H19NO3)]
 Deg. of freedom    90
 Full point group                 C1      NOp   1
 Largest Abelian subgroup         C1      NOp   1
 Largest concise Abelian subgroup C1      NOp   1
                         Standard orientation:                         
 ---------------------------------------------------------------------
 Center     Atomic      Atomic             Coordinates (Angstroms)
 Number     Number       Type             X           Y           Z
 ---------------------------------------------------------------------
      1          6           0        5.219792    1.276986    0.336028
      2          6           0        5.020547   -0.114387   -0.266991
      3          6           0        3.711108   -0.800231    0.139911
      4          6           0        2.443959   -0.095502   -0.348165
      5          6           0        1.157749   -0.836780    0.018418
      6          6           0       -0.108087   -0.114844   -0.446481
      7          6           0       -1.389203   -0.882412   -0.114750
      8          8           0       -1.581943   -1.037760    1.276491
      9          6           0       -2.684152   -0.260198   -0.667209
     10          6           0       -3.897159   -1.150832   -0.470627
     11          7           0       -2.911194    1.094639   -0.003855
     12          8           0       -2.221899    2.018032   -0.407760
     13          8           0       -3.742734    1.172105    0.876815
     14          1           0        6.200267    1.695306    0.058963
     15          1           0        4.452095    1.988863   -0.006260
     16          1           0        5.171344    1.242857    1.437593
     17          1           0        5.864015   -0.760836    0.030773
     18          1           0        5.066031   -0.048536   -1.369359
     19          1           0        3.674109   -0.889700    1.241827
     20          1           0        3.713344   -1.835235   -0.246361
     21          1           0        2.492125    0.025788   -1.446003
     22          1           0        2.393730    0.926073    0.065539
     23          1           0        1.186174   -1.856780   -0.408743
     24          1           0        1.133156   -0.964707    1.117412
     25          1           0       -0.158251    0.887459    0.004156
     26          1           0       -0.062357    0.037150   -1.538416
     27          1           0       -1.325581   -1.874730   -0.612195
     28          1           0       -0.789250   -1.436731    1.654627
     29          1           0       -2.523410   -0.008802   -1.724191
     30          1           0       -3.754419   -2.080342   -1.042568
     31          1           0       -4.813866   -0.660316   -0.825812
     32          1           0       -4.015605   -1.399075    0.590837
 ---------------------------------------------------------------------
 Rotational constants (GHZ):           1.7467847           0.2578454           0.2407609
 Standard basis: def2SVP (5D, 7F)
 There are   290 symmetry adapted cartesian basis functions of A   symmetry.
 There are   277 symmetry adapted basis functions of A   symmetry.
   277 basis functions,   458 primitive gaussians,   290 cartesian basis functions
    52 alpha electrons       51 beta electrons
       nuclear repulsion energy       841.6681830957 Hartrees.
 NAtoms=   32 NActive=   32 NUniq=   32 SFac= 1.00D+00 NAtFMM=   60 NAOKFM=F Big=F
 Integral buffers will be    131072 words long.
 Raffenetti 2 integral format.
 Two-electron integral symmetry is turned on.
 One-electron integrals computed using PRISM.
   1 Symmetry operations used in ECPInt.
 ECPInt:  NShTT=    9180 NPrTT=   31852 LenC2=    8276 LenP2D=   21344.
 LDataN:  DoStor=T MaxTD1= 4 Len=   56
 NBasis=   277 RedAO= T EigKep=  8.74D-04  NBF=   277
 NBsUse=   277 1.00D-06 EigRej= -1.00D+00 NBFU=   277
 ExpMin= 1.22D-01 ExpMax= 2.27D+03 ExpMxC= 3.41D+02 IAcc=3 IRadAn=         5 AccDes= 0.00D+00
 Harris functional with IExCor=  402 and IRadAn=       5 diagonalized for initial guess.
 HarFok:  IExCor=  402 AccDes= 0.00D+00 IRadAn=         5 IDoV= 1 UseB2=F ITyADJ=14
 ICtDFT=  3500011 ScaDFX=  1.000000  1.000000  1.000000  1.000000
 FoFCou: FMM=F IPFlag=           0 FMFlag=      100000 FMFlg1=           0
         NFxFlg=           0 DoJE=T BraDBF=F KetDBF=T FulRan=T
         wScrn=  0.000000 ICntrl=       500 IOpCl=  0 I1Cent=   200000004 NGrid=           0
         NMat0=    1 NMatS0=      1 NMatT0=    0 NMatD0=    1 NMtDS0=    0 NMtDT0=    0
 Petite list used in FoFCou.
 Initial guess <Sx>= 0.0000 <Sy>= 0.0000 <Sz>= 0.5000 <S**2>= 0.7500 S= 0.5000
 Requested convergence on RMS density matrix=1.00D-08 within 128 cycles.
 Requested convergence on MAX density matrix=1.00D-06.
 Requested convergence on             energy=1.00D-06.
 No special actions if energy rises.
 Integral accuracy reduced to 1.0D-05 until final iterations.
 EnCoef did     3 forward-backward iterations
 EnCoef did     2 forward-backward iterations
 EnCoef did     6 forward-backward iterations
 EnCoef did     6 forward-backward iterations
 EnCoef did     7 forward-backward iterations
 EnCoef did    14 forward-backward iterations
 EnCoef did     9 forward-backward iterations
 EnCoef did     3 forward-backward iterations
 EnCoef did    20 forward-backward iterations
 Initial convergence to 1.5D-05 achieved.  Increase integral accuracy.
 SCF Done:  E(UB3LYP) =  -633.915156074     A.U. after   36 cycles
            NFock= 36  Conv=0.80D-08     -V/T= 2.0098
 <Sx>= 0.0000 <Sy>= 0.0000 <Sz>= 0.5000 <S**2>= 0.7536 S= 0.5018
 <L.S>= 0.000000000000E+00
 Annihilation of the first spin contaminant:
 S**2 before annihilation     0.7536,   after     0.7500

 **********************************************************************

            Population analysis using the SCF Density.

 **********************************************************************

 Orbital symmetries:
 Alpha Orbitals:
       Occupied  (A) (A) (A) (A) (A) (A) (A) (A) (A) (A) (A) (A)
                 (A) (A) (A) (A) (A) (A) (A) (A) (A) (A) (A) (A)
                 (A) (A) (A) (A) (A) (A) (A) (A) (A) (A) (A) (A)
                 (A) (A) (A) (A) (A) (A) (A) (A) (A) (A) (A) (A)
                 (A) (A) (A) (A)
       Virtual   (A) (A) (A) (A) (A) (A) (A) (A) (A) (A) (A) (A)
                 (A) (A) (A) (A) (A) (A) (A) (A) (A) (A) (A) (A)
                 (A) (A) (A) (A) (A) (A) (A) (A) (A) (A) (A) (A)
                 (A) (A) (A) (A) (A) (A) (A) (A) (A) (A) (A) (A)
                 (A) (A) (A) (A) (A) (A) (A) (A) (A) (A) (A) (A)
                 (A) (A) (A) (A) (A) (A) (A) (A) (A) (A) (A) (A)
                 (A) (A) (A) (A) (A) (A) (A) (A) (A) (A) (A) (A)
                 (A) (A) (A) (A) (A) (A) (A) (A) (A) (A) (A) (A)
                 (A) (A) (A) (A) (A) (A) (A) (A) (A) (A) (A) (A)
                 (A) (A) (A) (A) (A) (A) (A) (A) (A) (A) (A) (A)
                 (A) (A) (A) (A) (A) (A) (A) (A) (A) (A) (A) (A)
                 (A) (A) (A) (A) (A) (A) (A) (A) (A) (A) (A) (A)
                 (A) (A) (A) (A) (A) (A) (A) (A) (A) (A) (A) (A)
                 (A) (A) (A) (A) (A) (A) (A) (A) (A) (A) (A) (A)
                 (A) (A) (A) (A) (A) (A) (A) (A) (A) (A) (A) (A)
                 (A) (A) (A) (A) (A) (A) (A) (A) (A) (A) (A) (A)
                 (A) (A) (A) (A) (A) (A) (A) (A) (A) (A) (A) (A)
                 (A) (A) (A) (A) (A) (A) (A) (A) (A) (A) (A) (A)
                 (A) (A) (A) (A) (A) (A) (A) (A) (A)
 Beta  Orbitals:
       Occupied  (A) (A) (A) (A) (A) (A) (A) (A) (A) (A) (A) (A)
                 (A) (A) (A) (A) (A) (A) (A) (A) (A) (A) (A) (A)
                 (A) (A) (A) (A) (A) (A) (A) (A) (A) (A) (A) (A)
                 (A) (A) (A) (A) (A) (A) (A) (A) (A) (A) (A) (A)
                 (A) (A) (A)
       Virtual   (A) (A) (A) (A) (A) (A) (A) (A) (A) (A) (A) (A)
                 (A) (A) (A) (A) (A) (A) (A) (A) (A) (A) (A) (A)
                 (A) (A) (A) (A) (A) (A) (A) (A) (A) (A) (A) (A)
                 (A) (A) (A) (A) (A) (A) (A) (A) (A) (A) (A) (A)
                 (A) (A) (A) (A) (A) (A) (A) (A) (A) (A) (A) (A)
                 (A) (A) (A) (A) (A) (A) (A) (A) (A) (A) (A) (A)
                 (A) (A) (A) (A) (A) (A) (A) (A) (A) (A) (A) (A)
                 (A) (A) (A) (A) (A) (A) (A) (A) (A) (A) (A) (A)
                 (A) (A) (A) (A) (A) (A) (A) (A) (A) (A) (A) (A)
                 (A) (A) (A) (A) (A) (A) (A) (A) (A) (A) (A) (A)
                 (A) (A) (A) (A) (A) (A) (A) (A) (A) (A) (A) (A)
                 (A) (A) (A) (A) (A) (A) (A) (A) (A) (A) (A) (A)
                 (A) (A) (A) (A) (A) (A) (A) (A) (A) (A) (A) (A)
                 (A) (A) (A) (A) (A) (A) (A) (A) (A) (A) (A) (A)
                 (A) (A) (A) (A) (A) (A) (A) (A) (A) (A) (A) (A)
                 (A) (A) (A) (A) (A) (A) (A) (A) (A) (A) (A) (A)
                 (A) (A) (A) (A) (A) (A) (A) (A) (A) (A) (A) (A)
                 (A) (A) (A) (A) (A) (A) (A) (A) (A) (A) (A) (A)
                 (A) (A) (A) (A) (A) (A) (A) (A) (A) (A)
 The electronic state is 2-A.
 Alpha  occ. eigenvalues --  -19.37255 -19.36864 -19.34451 -14.72994 -10.44971
 Alpha  occ. eigenvalues --  -10.42189 -10.36928 -10.35030 -10.34376 -10.33553
 Alpha  occ. eigenvalues --  -10.32167 -10.31595 -10.29630  -1.40793  -1.24048
 Alpha  occ. eigenvalues --   -1.23758  -1.01417  -0.96508  -0.92501  -0.88076
 Alpha  occ. eigenvalues --   -0.85776  -0.83042  -0.78209  -0.75265  -0.74641
 Alpha  occ. eigenvalues --   -0.73743  -0.71419  -0.70023  -0.68944  -0.68181
 Alpha  occ. eigenvalues --   -0.65376  -0.62655  -0.61749  -0.59174  -0.58637
 Alpha  occ. eigenvalues --   -0.57904  -0.56353  -0.55490  -0.54397  -0.53719
 Alpha  occ. eigenvalues --   -0.53047  -0.51653  -0.51104  -0.50431  -0.50029
 Alpha  occ. eigenvalues --   -0.49338  -0.48870  -0.48211  -0.46855  -0.45983
 Alpha  occ. eigenvalues --   -0.45711  -0.45362
 Alpha virt. eigenvalues --   -0.24239  -0.12207  -0.08943  -0.07462  -0.06842
 Alpha virt. eigenvalues --   -0.05690  -0.04961  -0.04660  -0.03386  -0.02303
 Alpha virt. eigenvalues --   -0.01222  -0.00565  -0.00034   0.00456   0.01205
 Alpha virt. eigenvalues --    0.02009   0.02716   0.03188   0.03753   0.03881
 Alpha virt. eigenvalues --    0.04915   0.05503   0.05666   0.06770   0.07546
 Alpha virt. eigenvalues --    0.07795   0.10275   0.11687   0.12525   0.14309
 Alpha virt. eigenvalues --    0.14752   0.19909   0.25018   0.25901   0.27193
 Alpha virt. eigenvalues --    0.27898   0.28181   0.29337   0.31090   0.31656
 Alpha virt. eigenvalues --    0.32320   0.33733   0.34892   0.35346   0.35940
 Alpha virt. eigenvalues --    0.38768   0.41136   0.42426   0.44320   0.45746
 Alpha virt. eigenvalues --    0.46584   0.46946   0.47942   0.48583   0.49139
 Alpha virt. eigenvalues --    0.50116   0.50191   0.51001   0.51652   0.52045
 Alpha virt. eigenvalues --    0.52364   0.52991   0.53742   0.53851   0.54371
 Alpha virt. eigenvalues --    0.54798   0.55202   0.55585   0.56401   0.56846
 Alpha virt. eigenvalues --    0.57444   0.58416   0.58785   0.59254   0.60250
 Alpha virt. eigenvalues --    0.61606   0.62811   0.65978   0.68108   0.71811
 Alpha virt. eigenvalues --    0.73820   0.75013   0.76845   0.78145   0.80068
 Alpha virt. eigenvalues --    0.81236   0.82655   0.84033   0.85973   0.87049
 Alpha virt. eigenvalues --    0.88092   0.90419   0.91109   0.92967   0.94355
 Alpha virt. eigenvalues --    0.95034   0.96285   1.00500   1.03163   1.04807
 Alpha virt. eigenvalues --    1.08417   1.10895   1.12789   1.14625   1.17643
 Alpha virt. eigenvalues --    1.18184   1.19674   1.21424   1.21978   1.22240
 Alpha virt. eigenvalues --    1.25877   1.26351   1.28844   1.31785   1.35932
 Alpha virt. eigenvalues --    1.37292   1.39365   1.42158   1.42796   1.46751
 Alpha virt. eigenvalues --    1.49118   1.50735   1.54025   1.56955   1.58151
 Alpha virt. eigenvalues --    1.59346   1.60102   1.60508   1.61494   1.62128
 Alpha virt. eigenvalues --    1.63307   1.63977   1.64581   1.65348   1.66129
 Alpha virt. eigenvalues --    1.66403   1.66793   1.67511   1.68223   1.68564
 Alpha virt. eigenvalues --    1.69620   1.69907   1.70868   1.72289   1.72819
 Alpha virt. eigenvalues --    1.73163   1.73888   1.74748   1.76137   1.77814
 Alpha virt. eigenvalues --    1.78624   1.79620   1.80154   1.81264   1.83714
 Alpha virt. eigenvalues --    1.84137   1.88200   1.88415   1.89370   1.92570
 Alpha virt. eigenvalues --    1.96400   1.97686   2.00595   2.02124   2.04137
 Alpha virt. eigenvalues --    2.06614   2.09843   2.11511   2.13366   2.16502
 Alpha virt. eigenvalues --    2.17409   2.19171   2.21161   2.25146   2.26482
 Alpha virt. eigenvalues --    2.26904   2.27772   2.28573   2.29998   2.31144
 Alpha virt. eigenvalues --    2.32028   2.36342   2.36999   2.39041   2.39848
 Alpha virt. eigenvalues --    2.40946   2.42564   2.42868   2.43835   2.46518
 Alpha virt. eigenvalues --    2.48013   2.48834   2.49063   2.50229   2.52943
 Alpha virt. eigenvalues --    2.59239   2.64093   2.66506   2.67461   2.68622
 Alpha virt. eigenvalues --    2.71957   2.73135   2.74343   2.75898   2.77301
 Alpha virt. eigenvalues --    2.79369   2.81350   2.81864   2.82803   2.83469
 Alpha virt. eigenvalues --    2.86749   2.87822   2.88373   2.90827   2.92762
 Alpha virt. eigenvalues --    2.94911   2.95832   2.97774   2.99165   3.12250
 Alpha virt. eigenvalues --    3.20486   3.24034   3.55426   3.57890   3.60584
  Beta  occ. eigenvalues --  -19.36462 -19.36217 -19.34465 -14.72987 -10.44885
  Beta  occ. eigenvalues --  -10.42150 -10.36793 -10.35006 -10.34323 -10.33453
  Beta  occ. eigenvalues --  -10.32091 -10.31514 -10.29598  -1.40225  -1.22969
  Beta  occ. eigenvalues --   -1.22708  -1.00941  -0.96145  -0.92026  -0.87603
  Beta  occ. eigenvalues --   -0.85254  -0.82699  -0.77829  -0.74896  -0.74196
  Beta  occ. eigenvalues --   -0.73200  -0.71142  -0.69546  -0.68343  -0.67496
  Beta  occ. eigenvalues --   -0.64606  -0.62101  -0.61258  -0.58669  -0.58181
  Beta  occ. eigenvalues --   -0.57002  -0.55971  -0.55098  -0.53873  -0.53306
  Beta  occ. eigenvalues --   -0.52541  -0.51460  -0.50166  -0.49930  -0.48710
  Beta  occ. eigenvalues --   -0.48140  -0.47091  -0.45842  -0.45560  -0.45265
  Beta  occ. eigenvalues --   -0.44125
  Beta virt. eigenvalues --   -0.41913  -0.24051  -0.12016  -0.08782  -0.07332
  Beta virt. eigenvalues --   -0.06652  -0.05531  -0.04813  -0.04510  -0.03308
  Beta virt. eigenvalues --   -0.02163  -0.01106  -0.00416   0.00050   0.00546
  Beta virt. eigenvalues --    0.01359   0.02144   0.02813   0.03400   0.03857
  Beta virt. eigenvalues --    0.04000   0.05102   0.05628   0.05931   0.06910
  Beta virt. eigenvalues --    0.07783   0.07957   0.10578   0.11970   0.12773
  Beta virt. eigenvalues --    0.14627   0.14992   0.20297   0.25317   0.26080
  Beta virt. eigenvalues --    0.27477   0.28110   0.28282   0.29532   0.31326
  Beta virt. eigenvalues --    0.31788   0.32541   0.33923   0.35049   0.35537
  Beta virt. eigenvalues --    0.36194   0.39021   0.41327   0.42678   0.44590
  Beta virt. eigenvalues --    0.46064   0.46793   0.47117   0.48124   0.48862
  Beta virt. eigenvalues --    0.49315   0.50248   0.50429   0.51171   0.51857
  Beta virt. eigenvalues --    0.52198   0.52477   0.53120   0.53870   0.53981
  Beta virt. eigenvalues --    0.54529   0.54968   0.55435   0.55801   0.56682
  Beta virt. eigenvalues --    0.57057   0.57603   0.58526   0.58951   0.59378
  Beta virt. eigenvalues --    0.60477   0.61765   0.62999   0.66140   0.68268
  Beta virt. eigenvalues --    0.71982   0.74134   0.75760   0.77258   0.78622
  Beta virt. eigenvalues --    0.80311   0.81432   0.82799   0.84296   0.86178
  Beta virt. eigenvalues --    0.87676   0.88335   0.90656   0.91967   0.93253
  Beta virt. eigenvalues --    0.94811   0.95477   0.96547   1.00767   1.03414
  Beta virt. eigenvalues --    1.05138   1.08656   1.11121   1.13127   1.14840
  Beta virt. eigenvalues --    1.17956   1.18382   1.19828   1.21591   1.22195
  Beta virt. eigenvalues --    1.22382   1.26146   1.26602   1.29175   1.32107
  Beta virt. eigenvalues --    1.36207   1.37540   1.39469   1.42408   1.43024
  Beta virt. eigenvalues --    1.46994   1.49431   1.50974   1.54152   1.57176
  Beta virt. eigenvalues --    1.58364   1.59538   1.60184   1.60703   1.61678
  Beta virt. eigenvalues --    1.62428   1.63611   1.64195   1.64719   1.65542
  Beta virt. eigenvalues --    1.66366   1.66652   1.66993   1.67684   1.68455
  Beta virt. eigenvalues --    1.68883   1.69868   1.70088   1.71043   1.72483
  Beta virt. eigenvalues --    1.72969   1.73354   1.74114   1.75099   1.76314
  Beta virt. eigenvalues --    1.78059   1.78906   1.79799   1.80360   1.81470
  Beta virt. eigenvalues --    1.83934   1.84347   1.88410   1.88605   1.89598
  Beta virt. eigenvalues --    1.92848   1.96652   1.98012   2.00878   2.02532
  Beta virt. eigenvalues --    2.04460   2.06931   2.10147   2.11769   2.13602
  Beta virt. eigenvalues --    2.16724   2.17597   2.19459   2.21404   2.25287
  Beta virt. eigenvalues --    2.26714   2.27159   2.28201   2.28833   2.30251
  Beta virt. eigenvalues --    2.31382   2.32294   2.36569   2.37324   2.39278
  Beta virt. eigenvalues --    2.40232   2.41147   2.43004   2.43546   2.44021
  Beta virt. eigenvalues --    2.46909   2.48448   2.49245   2.49954   2.51120
  Beta virt. eigenvalues --    2.53301   2.59682   2.64407   2.67030   2.67627
  Beta virt. eigenvalues --    2.69013   2.72507   2.73597   2.74671   2.76403
  Beta virt. eigenvalues --    2.77694   2.79739   2.81724   2.82129   2.82984
  Beta virt. eigenvalues --    2.84156   2.87179   2.88189   2.88694   2.91126
  Beta virt. eigenvalues --    2.93166   2.95102   2.96198   2.98350   2.99701
  Beta virt. eigenvalues --    3.12491   3.21355   3.24686   3.55856   3.58354
  Beta virt. eigenvalues --    3.61121
          Condensed to atoms (all electrons):
               1          2          3          4          5          6
     1  C    4.535573   0.440360  -0.057027  -0.007823   0.000419   0.000002
     2  C    0.440360   4.568398   0.415368  -0.043734   0.006868  -0.000302
     3  C   -0.057027   0.415368   4.643316   0.378411  -0.027437   0.005202
     4  C   -0.007823  -0.043734   0.378411   4.679207   0.363057  -0.023225
     5  C    0.000419   0.006868  -0.027437   0.363057   4.748936   0.336451
     6  C    0.000002  -0.000302   0.005202  -0.023225   0.336451   4.832253
     7  C    0.000000   0.000005  -0.000295   0.005531  -0.032548   0.267581
     8  O   -0.000000   0.000000   0.000000   0.000222  -0.006067  -0.035712
     9  C    0.000000  -0.000000   0.000005  -0.000200   0.008788  -0.027784
    10  C    0.000000   0.000000  -0.000000   0.000003  -0.000164   0.007281
    11  N   -0.000000   0.000000  -0.000000   0.000003  -0.000147  -0.007364
    12  O    0.000000  -0.000000   0.000000   0.000001   0.000520   0.002069
    13  O    0.000000  -0.000000   0.000000  -0.000000  -0.000005   0.000828
    14  H    0.376316  -0.009646   0.007060   0.000351  -0.000006  -0.000000
    15  H    0.383916  -0.020213  -0.011087   0.004973  -0.000160  -0.000005
    16  H    0.390762  -0.026895  -0.002576  -0.003537  -0.000002  -0.000003
    17  H   -0.015654   0.349317  -0.008939   0.007899  -0.000304   0.000007
    18  H   -0.024633   0.369795  -0.017601  -0.014091   0.000431  -0.000005
    19  H   -0.009998  -0.020785   0.371687  -0.024385  -0.008994   0.000365
    20  H    0.008183  -0.013459   0.360040  -0.019330  -0.008968   0.000557
    21  H   -0.002978  -0.000739  -0.023260   0.372137  -0.022209  -0.007795
    22  H    0.008639  -0.007818  -0.021684   0.366811  -0.018453  -0.006096
    23  H    0.000028   0.000122  -0.004889  -0.020306   0.375360  -0.032034
    24  H   -0.000157   0.000536  -0.006000  -0.007846   0.346931  -0.023244
    25  H   -0.000016   0.000014   0.000149  -0.004571  -0.010692   0.342312
    26  H   -0.000004   0.000021   0.000227  -0.002289  -0.015143   0.351961
    27  H   -0.000000   0.000001  -0.000032   0.000399  -0.012791  -0.015526
    28  H    0.000000  -0.000000   0.000017  -0.000435   0.006346  -0.005441
    29  H    0.000000  -0.000000   0.000000  -0.000025   0.000365  -0.004460
    30  H   -0.000000   0.000000  -0.000000   0.000000  -0.000028   0.000450
    31  H   -0.000000  -0.000000   0.000000  -0.000000   0.000011  -0.000416
    32  H    0.000000  -0.000000  -0.000000   0.000000  -0.000045   0.000979
               7          8          9         10         11         12
     1  C    0.000000  -0.000000   0.000000   0.000000  -0.000000   0.000000
     2  C    0.000005   0.000000  -0.000000   0.000000   0.000000  -0.000000
     3  C   -0.000295   0.000000   0.000005  -0.000000  -0.000000   0.000000
     4  C    0.005531   0.000222  -0.000200   0.000003   0.000003   0.000001
     5  C   -0.032548  -0.006067   0.008788  -0.000164  -0.000147   0.000520
     6  C    0.267581  -0.035712  -0.027784   0.007281  -0.007364   0.002069
     7  C    4.868159   0.309553   0.277717  -0.034746  -0.018377  -0.009864
     8  O    0.309553   7.634563  -0.069404  -0.006771   0.000602   0.000107
     9  C    0.277717  -0.069404   5.098262   0.375382   0.189753  -0.073550
    10  C   -0.034746  -0.006771   0.375382   4.470405  -0.031616   0.004359
    11  N   -0.018377   0.000602   0.189753  -0.031616   6.062164   0.264551
    12  O   -0.009864   0.000107  -0.073550   0.004359   0.264551   7.990428
    13  O   -0.006876   0.001608  -0.090719   0.017409   0.352655  -0.095789
    14  H    0.000000   0.000000  -0.000000  -0.000000   0.000000  -0.000000
    15  H   -0.000000  -0.000000   0.000000   0.000000  -0.000000   0.000000
    16  H   -0.000000   0.000000   0.000000  -0.000000   0.000000  -0.000000
    17  H   -0.000000  -0.000000   0.000000   0.000000  -0.000000   0.000000
    18  H    0.000000   0.000000  -0.000000  -0.000000   0.000000  -0.000000
    19  H    0.000004  -0.000006  -0.000000  -0.000000  -0.000000  -0.000000
    20  H    0.000008   0.000001   0.000000  -0.000000  -0.000000  -0.000000
    21  H    0.000393  -0.000010  -0.000020   0.000000  -0.000000  -0.000000
    22  H    0.000825  -0.000025   0.000012  -0.000000  -0.000000  -0.000050
    23  H   -0.000985  -0.000896   0.000087  -0.000030  -0.000001  -0.000012
    24  H   -0.010737   0.004369   0.000352   0.000013   0.000008   0.000012
    25  H    0.007986  -0.001732  -0.018658   0.000135   0.000656   0.016517
    26  H   -0.011434   0.004009  -0.000872   0.000396  -0.000891   0.001566
    27  H    0.368666  -0.022212  -0.034232  -0.005340   0.004401   0.000007
    28  H   -0.019395   0.331106   0.007640   0.000267  -0.000045  -0.000060
    29  H   -0.013586   0.003602   0.365760  -0.020355  -0.016341   0.005042
    30  H   -0.004554  -0.000245  -0.013474   0.379096   0.004515  -0.000099
    31  H    0.007172   0.000007  -0.012676   0.391132  -0.003471   0.000179
    32  H   -0.013282   0.013412  -0.003716   0.382965  -0.008339   0.000039
              13         14         15         16         17         18
     1  C    0.000000   0.376316   0.383916   0.390762  -0.015654  -0.024633
     2  C   -0.000000  -0.009646  -0.020213  -0.026895   0.349317   0.369795
     3  C    0.000000   0.007060  -0.011087  -0.002576  -0.008939  -0.017601
     4  C   -0.000000   0.000351   0.004973  -0.003537   0.007899  -0.014091
     5  C   -0.000005  -0.000006  -0.000160  -0.000002  -0.000304   0.000431
     6  C    0.000828  -0.000000  -0.000005  -0.000003   0.000007  -0.000005
     7  C   -0.006876   0.000000  -0.000000  -0.000000  -0.000000   0.000000
     8  O    0.001608   0.000000  -0.000000   0.000000  -0.000000   0.000000
     9  C   -0.090719  -0.000000   0.000000   0.000000   0.000000  -0.000000
    10  C    0.017409  -0.000000   0.000000  -0.000000   0.000000  -0.000000
    11  N    0.352655   0.000000  -0.000000   0.000000  -0.000000   0.000000
    12  O   -0.095789  -0.000000   0.000000  -0.000000   0.000000  -0.000000
    13  O    7.937869  -0.000000   0.000000  -0.000000   0.000000  -0.000000
    14  H   -0.000000   0.617495  -0.015407  -0.020264  -0.005147  -0.005361
    15  H    0.000000  -0.015407   0.635834  -0.025412   0.006817  -0.008231
    16  H   -0.000000  -0.020264  -0.025412   0.643425  -0.007126   0.007892
    17  H    0.000000  -0.005147   0.006817  -0.007126   0.640283  -0.023386
    18  H   -0.000000  -0.005361  -0.008231   0.007892  -0.023386   0.672187
    19  H   -0.000000   0.000041  -0.000704   0.007062  -0.006182   0.008341
    20  H   -0.000000  -0.000381  -0.000011  -0.000039  -0.006077  -0.006782
    21  H   -0.000000  -0.000016   0.000421   0.000258  -0.000134   0.007892
    22  H    0.000000  -0.000550   0.003459   0.000692   0.000023  -0.000892
    23  H    0.000000   0.000001  -0.000020   0.000001  -0.000029  -0.000027
    24  H   -0.000001   0.000001   0.000029   0.000014  -0.000012   0.000039
    25  H   -0.000291   0.000001  -0.000059   0.000002  -0.000001   0.000005
    26  H    0.000006   0.000000   0.000002   0.000000  -0.000001  -0.000003
    27  H   -0.000135   0.000000  -0.000000   0.000000  -0.000000   0.000000
    28  H    0.000058  -0.000000   0.000000  -0.000000   0.000000  -0.000000
    29  H    0.003421  -0.000000  -0.000000   0.000000  -0.000000  -0.000000
    30  H    0.000811   0.000000  -0.000000   0.000000  -0.000000   0.000000
    31  H    0.001934  -0.000000  -0.000000   0.000000   0.000000   0.000000
    32  H    0.006987  -0.000000  -0.000000  -0.000000  -0.000000   0.000000
              19         20         21         22         23         24
     1  C   -0.009998   0.008183  -0.002978   0.008639   0.000028  -0.000157
     2  C   -0.020785  -0.013459  -0.000739  -0.007818   0.000122   0.000536
     3  C    0.371687   0.360040  -0.023260  -0.021684  -0.004889  -0.006000
     4  C   -0.024385  -0.019330   0.372137   0.366811  -0.020306  -0.007846
     5  C   -0.008994  -0.008968  -0.022209  -0.018453   0.375360   0.346931
     6  C    0.000365   0.000557  -0.007795  -0.006096  -0.032034  -0.023244
     7  C    0.000004   0.000008   0.000393   0.000825  -0.000985  -0.010737
     8  O   -0.000006   0.000001  -0.000010  -0.000025  -0.000896   0.004369
     9  C   -0.000000   0.000000  -0.000020   0.000012   0.000087   0.000352
    10  C   -0.000000  -0.000000   0.000000  -0.000000  -0.000030   0.000013
    11  N   -0.000000  -0.000000  -0.000000  -0.000000  -0.000001   0.000008
    12  O   -0.000000  -0.000000  -0.000000  -0.000050  -0.000012   0.000012
    13  O   -0.000000  -0.000000  -0.000000   0.000000   0.000000  -0.000001
    14  H    0.000041  -0.000381  -0.000016  -0.000550   0.000001   0.000001
    15  H   -0.000704  -0.000011   0.000421   0.003459  -0.000020   0.000029
    16  H    0.007062  -0.000039   0.000258   0.000692   0.000001   0.000014
    17  H   -0.006182  -0.006077  -0.000134   0.000023  -0.000029  -0.000012
    18  H    0.008341  -0.006782   0.007892  -0.000892  -0.000027   0.000039
    19  H    0.682057  -0.027115   0.008865  -0.010436  -0.001740   0.008481
    20  H   -0.027115   0.680627  -0.009445   0.008720   0.008245  -0.001975
    21  H    0.008865  -0.009445   0.674408  -0.029833  -0.010727   0.008733
    22  H   -0.010436   0.008720  -0.029833   0.674628   0.008787  -0.011312
    23  H   -0.001740   0.008245  -0.010727   0.008787   0.677657  -0.033412
    24  H    0.008481  -0.001975   0.008733  -0.011312  -0.033412   0.706340
    25  H   -0.000028   0.000027  -0.001695   0.007784   0.007928  -0.010725
    26  H    0.000015  -0.000035   0.007320  -0.002164  -0.009998   0.009437
    27  H    0.000005  -0.000002  -0.000048   0.000021   0.008276  -0.000979
    28  H   -0.000014   0.000008   0.000035   0.000009  -0.000562   0.010975
    29  H   -0.000000   0.000000  -0.000004   0.000004  -0.000030   0.000003
    30  H    0.000000   0.000000   0.000000  -0.000000  -0.000006  -0.000000
    31  H    0.000000  -0.000000   0.000000   0.000000   0.000000  -0.000000
    32  H    0.000000  -0.000000   0.000000   0.000000   0.000001  -0.000015
              25         26         27         28         29         30
     1  C   -0.000016  -0.000004  -0.000000   0.000000   0.000000  -0.000000
     2  C    0.000014   0.000021   0.000001  -0.000000  -0.000000   0.000000
     3  C    0.000149   0.000227  -0.000032   0.000017   0.000000  -0.000000
     4  C   -0.004571  -0.002289   0.000399  -0.000435  -0.000025   0.000000
     5  C   -0.010692  -0.015143  -0.012791   0.006346   0.000365  -0.000028
     6  C    0.342312   0.351961  -0.015526  -0.005441  -0.004460   0.000450
     7  C    0.007986  -0.011434   0.368666  -0.019395  -0.013586  -0.004554
     8  O   -0.001732   0.004009  -0.022212   0.331106   0.003602  -0.000245
     9  C   -0.018658  -0.000872  -0.034232   0.007640   0.365760  -0.013474
    10  C    0.000135   0.000396  -0.005340   0.000267  -0.020355   0.379096
    11  N    0.000656  -0.000891   0.004401  -0.000045  -0.016341   0.004515
    12  O    0.016517   0.001566   0.000007  -0.000060   0.005042  -0.000099
    13  O   -0.000291   0.000006  -0.000135   0.000058   0.003421   0.000811
    14  H    0.000001   0.000000   0.000000  -0.000000  -0.000000   0.000000
    15  H   -0.000059   0.000002  -0.000000   0.000000  -0.000000  -0.000000
    16  H    0.000002   0.000000   0.000000  -0.000000   0.000000   0.000000
    17  H   -0.000001  -0.000001  -0.000000   0.000000  -0.000000  -0.000000
    18  H    0.000005  -0.000003   0.000000  -0.000000  -0.000000   0.000000
    19  H   -0.000028   0.000015   0.000005  -0.000014  -0.000000   0.000000
    20  H    0.000027  -0.000035  -0.000002   0.000008   0.000000   0.000000
    21  H   -0.001695   0.007320  -0.000048   0.000035  -0.000004   0.000000
    22  H    0.007784  -0.002164   0.000021   0.000009   0.000004  -0.000000
    23  H    0.007928  -0.009998   0.008276  -0.000562  -0.000030  -0.000006
    24  H   -0.010725   0.009437  -0.000979   0.010975   0.000003  -0.000000
    25  H    0.624845  -0.023589   0.007992  -0.001534  -0.000778  -0.000002
    26  H   -0.023589   0.645622  -0.006135   0.000253   0.004369  -0.000101
    27  H    0.007992  -0.006135   0.623273  -0.004421  -0.003576   0.003810
    28  H   -0.001534   0.000253  -0.004421   0.467011  -0.000267  -0.000078
    29  H   -0.000778   0.004369  -0.003576  -0.000267   0.609751  -0.004682
    30  H   -0.000002  -0.000101   0.003810  -0.000078  -0.004682   0.608972
    31  H    0.000010  -0.000008   0.000032   0.000020  -0.006026  -0.015120
    32  H   -0.000045  -0.000036  -0.001012  -0.000410   0.005992  -0.015024
              31         32
     1  C   -0.000000   0.000000
     2  C   -0.000000  -0.000000
     3  C    0.000000  -0.000000
     4  C   -0.000000   0.000000
     5  C    0.000011  -0.000045
     6  C   -0.000416   0.000979
     7  C    0.007172  -0.013282
     8  O    0.000007   0.013412
     9  C   -0.012676  -0.003716
    10  C    0.391132   0.382965
    11  N   -0.003471  -0.008339
    12  O    0.000179   0.000039
    13  O    0.001934   0.006987
    14  H   -0.000000  -0.000000
    15  H   -0.000000  -0.000000
    16  H    0.000000  -0.000000
    17  H    0.000000  -0.000000
    18  H    0.000000   0.000000
    19  H    0.000000   0.000000
    20  H   -0.000000  -0.000000
    21  H    0.000000   0.000000
    22  H    0.000000   0.000000
    23  H    0.000000   0.000001
    24  H   -0.000000  -0.000015
    25  H    0.000010  -0.000045
    26  H   -0.000008  -0.000036
    27  H    0.000032  -0.001012
    28  H    0.000020  -0.000410
    29  H   -0.006026   0.005992
    30  H   -0.015120  -0.015024
    31  H    0.582572  -0.017648
    32  H   -0.017648   0.576736
          Atomic-Atomic Spin Densities.
               1          2          3          4          5          6
     1  C    0.010789  -0.003656   0.000939   0.000657  -0.000090   0.000012
     2  C   -0.003656   0.030888   0.003292  -0.006227   0.000777  -0.000088
     3  C    0.000939   0.003292   0.024616   0.012581  -0.003590   0.000588
     4  C    0.000657  -0.006227   0.012581   0.045352   0.007313  -0.005255
     5  C   -0.000090   0.000777  -0.003590   0.007313   0.026415  -0.015112
     6  C    0.000012  -0.000088   0.000588  -0.005255  -0.015112   0.063603
     7  C   -0.000000   0.000000   0.000014  -0.000098   0.006419   0.028632
     8  O    0.000000  -0.000000   0.000002  -0.000052  -0.000590  -0.002849
     9  C   -0.000000   0.000000  -0.000000   0.000015  -0.000173  -0.001880
    10  C   -0.000000   0.000000  -0.000000   0.000001   0.000023   0.001265
    11  N    0.000000  -0.000000   0.000000  -0.000003  -0.000076  -0.002097
    12  O   -0.000000   0.000000  -0.000000   0.000010   0.000097   0.003289
    13  O   -0.000000   0.000000  -0.000000   0.000000   0.000003   0.000165
    14  H    0.003728  -0.000346   0.000046  -0.000083   0.000005  -0.000000
    15  H    0.006545  -0.003028   0.000335   0.001135  -0.000200   0.000051
    16  H    0.000948   0.000363   0.000030  -0.000129   0.000020  -0.000002
    17  H   -0.003376   0.012495  -0.004097   0.001079  -0.000098   0.000006
    18  H    0.000304   0.003065   0.000504  -0.000893   0.000082  -0.000011
    19  H   -0.000006   0.000751   0.000388  -0.000764   0.000508  -0.000067
    20  H   -0.000003   0.000437   0.001676  -0.001270   0.000659  -0.000069
    21  H    0.000003  -0.000054  -0.000011   0.000552  -0.000019   0.000023
    22  H   -0.000309   0.000439   0.000272   0.000661   0.001797  -0.000990
    23  H    0.000002  -0.000052   0.000211   0.000806  -0.001895   0.000979
    24  H    0.000015  -0.000127   0.000712   0.000200  -0.003934   0.002284
    25  H    0.000006  -0.000018   0.000061  -0.001177  -0.005575   0.004616
    26  H    0.000002  -0.000014   0.000036  -0.000763  -0.003343   0.002464
    27  H    0.000000  -0.000001   0.000013  -0.000070  -0.001144  -0.006889
    28  H   -0.000000   0.000000  -0.000004   0.000019  -0.000209   0.000091
    29  H    0.000000   0.000000  -0.000000  -0.000000  -0.000022  -0.000422
    30  H    0.000000  -0.000000   0.000000  -0.000000  -0.000002  -0.000135
    31  H    0.000000  -0.000000  -0.000000  -0.000000  -0.000000  -0.000010
    32  H    0.000000  -0.000000   0.000000   0.000000  -0.000001  -0.000050
               7          8          9         10         11         12
     1  C   -0.000000   0.000000  -0.000000  -0.000000   0.000000  -0.000000
     2  C    0.000000  -0.000000   0.000000   0.000000  -0.000000   0.000000
     3  C    0.000014   0.000002  -0.000000  -0.000000   0.000000  -0.000000
     4  C   -0.000098  -0.000052   0.000015   0.000001  -0.000003   0.000010
     5  C    0.006419  -0.000590  -0.000173   0.000023  -0.000076   0.000097
     6  C    0.028632  -0.002849  -0.001880   0.001265  -0.002097   0.003289
     7  C    0.007043  -0.022335   0.001026  -0.001454  -0.001219   0.002213
     8  O   -0.022335   0.268831   0.000542   0.001632   0.001759  -0.000311
     9  C    0.001026   0.000542  -0.006222   0.004564   0.014759  -0.001593
    10  C   -0.001454   0.001632   0.004564   0.037434  -0.007137   0.001116
    11  N   -0.001219   0.001759   0.014759  -0.007137   0.019015  -0.029608
    12  O    0.002213  -0.000311  -0.001593   0.001116  -0.029608   0.323954
    13  O    0.000433  -0.000518   0.000727   0.001366   0.003815   0.000674
    14  H    0.000000  -0.000000   0.000000   0.000000  -0.000000   0.000000
    15  H   -0.000000   0.000000  -0.000000  -0.000000   0.000000  -0.000000
    16  H    0.000000  -0.000000   0.000000   0.000000  -0.000000   0.000000
    17  H   -0.000000   0.000000  -0.000000  -0.000000   0.000000  -0.000000
    18  H    0.000000  -0.000000   0.000000   0.000000  -0.000000   0.000000
    19  H    0.000003  -0.000001   0.000000   0.000000  -0.000000   0.000000
    20  H    0.000001  -0.000000   0.000000   0.000000  -0.000000   0.000000
    21  H    0.000002  -0.000000   0.000000   0.000000  -0.000000   0.000000
    22  H    0.000011  -0.000008   0.000001   0.000000  -0.000001   0.000006
    23  H   -0.000383   0.000033   0.000007  -0.000006   0.000003  -0.000002
    24  H   -0.000969   0.000461   0.000003  -0.000013   0.000015  -0.000016
    25  H   -0.002911   0.002057   0.000481  -0.000196   0.000957  -0.003517
    26  H   -0.001261   0.000099   0.000260  -0.000178   0.000203  -0.001120
    27  H    0.007901  -0.005044  -0.001254  -0.004436   0.000795  -0.000366
    28  H    0.000252   0.000774  -0.000063  -0.000006   0.000005   0.000004
    29  H    0.000549  -0.000041   0.001919  -0.001331   0.000409  -0.001138
    30  H    0.000551  -0.000349   0.000366  -0.002699   0.000311  -0.000030
    31  H    0.000006  -0.000014   0.000442  -0.000380   0.000155  -0.000019
    32  H    0.000024  -0.000981   0.001129  -0.000283   0.000244  -0.000003
              13         14         15         16         17         18
     1  C   -0.000000   0.003728   0.006545   0.000948  -0.003376   0.000304
     2  C    0.000000  -0.000346  -0.003028   0.000363   0.012495   0.003065
     3  C   -0.000000   0.000046   0.000335   0.000030  -0.004097   0.000504
     4  C    0.000000  -0.000083   0.001135  -0.000129   0.001079  -0.000893
     5  C    0.000003   0.000005  -0.000200   0.000020  -0.000098   0.000082
     6  C    0.000165  -0.000000   0.000051  -0.000002   0.000006  -0.000011
     7  C    0.000433   0.000000  -0.000000   0.000000  -0.000000   0.000000
     8  O   -0.000518  -0.000000   0.000000  -0.000000   0.000000  -0.000000
     9  C    0.000727   0.000000  -0.000000   0.000000  -0.000000   0.000000
    10  C    0.001366   0.000000  -0.000000   0.000000  -0.000000   0.000000
    11  N    0.003815  -0.000000   0.000000  -0.000000   0.000000  -0.000000
    12  O    0.000674   0.000000  -0.000000   0.000000  -0.000000   0.000000
    13  O   -0.014116   0.000000  -0.000000   0.000000  -0.000000   0.000000
    14  H    0.000000   0.007012  -0.001950   0.000455  -0.001125   0.000310
    15  H   -0.000000  -0.001950   0.026181  -0.001072   0.000845  -0.000575
    16  H    0.000000   0.000455  -0.001072   0.000386  -0.000524   0.000031
    17  H   -0.000000  -0.001125   0.000845  -0.000524   0.055682  -0.002448
    18  H    0.000000   0.000310  -0.000575   0.000031  -0.002448   0.002348
    19  H    0.000000   0.000022  -0.000122   0.000066  -0.000560   0.000046
    20  H    0.000000   0.000009  -0.000044   0.000013  -0.000760   0.000205
    21  H    0.000000   0.000000   0.000005  -0.000001   0.000002  -0.000005
    22  H    0.000000   0.000022  -0.000661   0.000044  -0.000049   0.000054
    23  H   -0.000000  -0.000000   0.000006  -0.000001   0.000012  -0.000009
    24  H   -0.000002  -0.000001   0.000034  -0.000008   0.000025  -0.000009
    25  H   -0.000183  -0.000000   0.000032  -0.000001   0.000001  -0.000002
    26  H   -0.000022  -0.000000   0.000009  -0.000000   0.000001  -0.000003
    27  H   -0.000100  -0.000000   0.000000  -0.000000   0.000000  -0.000000
    28  H    0.000002   0.000000  -0.000000   0.000000  -0.000000   0.000000
    29  H   -0.000155   0.000000  -0.000000  -0.000000  -0.000000   0.000000
    30  H   -0.000037  -0.000000   0.000000  -0.000000   0.000000  -0.000000
    31  H   -0.000050  -0.000000   0.000000  -0.000000   0.000000  -0.000000
    32  H   -0.000019  -0.000000   0.000000  -0.000000   0.000000  -0.000000
              19         20         21         22         23         24
     1  C   -0.000006  -0.000003   0.000003  -0.000309   0.000002   0.000015
     2  C    0.000751   0.000437  -0.000054   0.000439  -0.000052  -0.000127
     3  C    0.000388   0.001676  -0.000011   0.000272   0.000211   0.000712
     4  C   -0.000764  -0.001270   0.000552   0.000661   0.000806   0.000200
     5  C    0.000508   0.000659  -0.000019   0.001797  -0.001895  -0.003934
     6  C   -0.000067  -0.000069   0.000023  -0.000990   0.000979   0.002284
     7  C    0.000003   0.000001   0.000002   0.000011  -0.000383  -0.000969
     8  O   -0.000001  -0.000000  -0.000000  -0.000008   0.000033   0.000461
     9  C    0.000000   0.000000   0.000000   0.000001   0.000007   0.000003
    10  C    0.000000   0.000000   0.000000   0.000000  -0.000006  -0.000013
    11  N   -0.000000  -0.000000  -0.000000  -0.000001   0.000003   0.000015
    12  O    0.000000   0.000000   0.000000   0.000006  -0.000002  -0.000016
    13  O    0.000000   0.000000   0.000000   0.000000  -0.000000  -0.000002
    14  H    0.000022   0.000009   0.000000   0.000022  -0.000000  -0.000001
    15  H   -0.000122  -0.000044   0.000005  -0.000661   0.000006   0.000034
    16  H    0.000066   0.000013  -0.000001   0.000044  -0.000001  -0.000008
    17  H   -0.000560  -0.000760   0.000002  -0.000049   0.000012   0.000025
    18  H    0.000046   0.000205  -0.000005   0.000054  -0.000009  -0.000009
    19  H   -0.001375   0.000330  -0.000027   0.000088  -0.000054  -0.000195
    20  H    0.000330   0.000254  -0.000004  -0.000022  -0.000178  -0.000163
    21  H   -0.000027  -0.000004  -0.002448   0.000152  -0.000004  -0.000007
    22  H    0.000088  -0.000022   0.000152  -0.000756  -0.000085  -0.000265
    23  H   -0.000054  -0.000178  -0.000004  -0.000085  -0.000244   0.000468
    24  H   -0.000195  -0.000163  -0.000007  -0.000265   0.000468   0.001505
    25  H   -0.000015  -0.000008  -0.000012  -0.000381   0.000109   0.000816
    26  H   -0.000004  -0.000012   0.000004  -0.000104   0.000254   0.000118
    27  H   -0.000002  -0.000007  -0.000003  -0.000011   0.000561   0.000495
    28  H    0.000000   0.000000  -0.000000  -0.000000  -0.000010   0.000202
    29  H    0.000000   0.000000   0.000000   0.000000   0.000003  -0.000002
    30  H   -0.000000  -0.000000  -0.000000  -0.000000   0.000002   0.000002
    31  H   -0.000000  -0.000000  -0.000000  -0.000000   0.000000   0.000000
    32  H   -0.000000  -0.000000  -0.000000  -0.000000   0.000000   0.000003
              25         26         27         28         29         30
     1  C    0.000006   0.000002   0.000000  -0.000000   0.000000   0.000000
     2  C   -0.000018  -0.000014  -0.000001   0.000000   0.000000  -0.000000
     3  C    0.000061   0.000036   0.000013  -0.000004  -0.000000   0.000000
     4  C   -0.001177  -0.000763  -0.000070   0.000019  -0.000000  -0.000000
     5  C   -0.005575  -0.003343  -0.001144  -0.000209  -0.000022  -0.000002
     6  C    0.004616   0.002464  -0.006889   0.000091  -0.000422  -0.000135
     7  C   -0.002911  -0.001261   0.007901   0.000252   0.000549   0.000551
     8  O    0.002057   0.000099  -0.005044   0.000774  -0.000041  -0.000349
     9  C    0.000481   0.000260  -0.001254  -0.000063   0.001919   0.000366
    10  C   -0.000196  -0.000178  -0.004436  -0.000006  -0.001331  -0.002699
    11  N    0.000957   0.000203   0.000795   0.000005   0.000409   0.000311
    12  O   -0.003517  -0.001120  -0.000366   0.000004  -0.001138  -0.000030
    13  O   -0.000183  -0.000022  -0.000100   0.000002  -0.000155  -0.000037
    14  H   -0.000000  -0.000000  -0.000000   0.000000   0.000000  -0.000000
    15  H    0.000032   0.000009   0.000000  -0.000000  -0.000000   0.000000
    16  H   -0.000001  -0.000000  -0.000000   0.000000  -0.000000  -0.000000
    17  H    0.000001   0.000001   0.000000  -0.000000  -0.000000   0.000000
    18  H   -0.000002  -0.000003  -0.000000   0.000000   0.000000  -0.000000
    19  H   -0.000015  -0.000004  -0.000002   0.000000   0.000000  -0.000000
    20  H   -0.000008  -0.000012  -0.000007   0.000000   0.000000  -0.000000
    21  H   -0.000012   0.000004  -0.000003  -0.000000   0.000000  -0.000000
    22  H   -0.000381  -0.000104  -0.000011  -0.000000   0.000000  -0.000000
    23  H    0.000109   0.000254   0.000561  -0.000010   0.000003   0.000002
    24  H    0.000816   0.000118   0.000495   0.000202  -0.000002   0.000002
    25  H    0.012425   0.002322   0.000931   0.000021   0.000030   0.000014
    26  H    0.002322   0.003747   0.001430   0.000016  -0.000008   0.000032
    27  H    0.000931   0.001430   0.068906   0.000099   0.000198   0.001587
    28  H    0.000021   0.000016   0.000099  -0.007549   0.000009  -0.000003
    29  H    0.000030  -0.000008   0.000198   0.000009   0.000476   0.000175
    30  H    0.000014   0.000032   0.001587  -0.000003   0.000175   0.002826
    31  H    0.000001   0.000001   0.000030  -0.000000  -0.000016   0.000260
    32  H    0.000009   0.000008   0.000315  -0.000005   0.000003   0.000265
              31         32
     1  C    0.000000   0.000000
     2  C   -0.000000  -0.000000
     3  C   -0.000000   0.000000
     4  C   -0.000000   0.000000
     5  C   -0.000000  -0.000001
     6  C   -0.000010  -0.000050
     7  C    0.000006   0.000024
     8  O   -0.000014  -0.000981
     9  C    0.000442   0.001129
    10  C   -0.000380  -0.000283
    11  N    0.000155   0.000244
    12  O   -0.000019  -0.000003
    13  O   -0.000050  -0.000019
    14  H   -0.000000  -0.000000
    15  H    0.000000   0.000000
    16  H   -0.000000  -0.000000
    17  H    0.000000   0.000000
    18  H   -0.000000  -0.000000
    19  H   -0.000000  -0.000000
    20  H   -0.000000  -0.000000
    21  H   -0.000000  -0.000000
    22  H   -0.000000  -0.000000
    23  H    0.000000   0.000000
    24  H    0.000000   0.000003
    25  H    0.000001   0.000009
    26  H    0.000001   0.000008
    27  H    0.000030   0.000315
    28  H   -0.000000  -0.000005
    29  H   -0.000016   0.000003
    30  H    0.000260   0.000265
    31  H   -0.001760   0.000076
    32  H    0.000076  -0.000113
 Mulliken charges and spin densities:
               1          2
     1  C   -0.025908   0.016507
     2  C   -0.007214   0.038897
     3  C   -0.000654   0.038613
     4  C   -0.007211   0.053594
     5  C   -0.030321   0.008043
     6  C    0.041114   0.072139
     7  C    0.063081   0.024448
     8  O   -0.160081   0.243097
     9  C    0.021550   0.015055
    10  C    0.070179   0.029282
    11  N    0.207285   0.002303
    12  O   -0.105974   0.293641
    13  O   -0.129770  -0.008017
    14  H    0.055510   0.008101
    15  H    0.045857   0.027526
    16  H    0.035745   0.000619
    17  H    0.068646   0.057113
    18  H    0.034430   0.002992
    19  H    0.023466  -0.000989
    20  H    0.027202   0.001045
    21  H    0.028451  -0.001849
    22  H    0.028902  -0.000096
    23  H    0.029207   0.000533
    24  H    0.010142   0.001647
    25  H    0.058055   0.010894
    26  H    0.047499   0.004172
    27  H    0.089560   0.063934
    28  H    0.208918  -0.006355
    29  H    0.071819   0.000637
    30  H    0.055758   0.003134
    31  H    0.072297  -0.001280
    32  H    0.072461   0.000622
 Sum of Mulliken charges =   1.00000   1.00000
 Mulliken charges and spin densities with hydrogens summed into heavy atoms:
               1          2
     1  C    0.111205   0.052753
     2  C    0.095862   0.099002
     3  C    0.050014   0.038669
     4  C    0.050142   0.051648
     5  C    0.009028   0.010223
     6  C    0.146668   0.087205
     7  C    0.152640   0.088382
     8  O    0.048836   0.236743
     9  C    0.093369   0.015692
    10  C    0.270695   0.031757
    11  N    0.207285   0.002303
    12  O   -0.105974   0.293641
    13  O   -0.129770  -0.008017
 Electronic spatial extent (au):  <R**2>=           4552.1171
 Charge=              1.0000 electrons
 Dipole moment (field-independent basis, Debye):
    X=              1.2215    Y=             -3.6813    Z=             -1.6346  Tot=              4.2090
 Quadrupole moment (field-independent basis, Debye-Ang):
   XX=            -30.7399   YY=            -73.0839   ZZ=            -73.8246
   XY=              6.9819   XZ=              7.8069   YZ=             -1.0337
 Traceless Quadrupole moment (field-independent basis, Debye-Ang):
   XX=             28.4762   YY=            -13.8678   ZZ=            -14.6084
   XY=              6.9819   XZ=              7.8069   YZ=             -1.0337
 Octapole moment (field-independent basis, Debye-Ang**2):
  XXX=             70.4984  YYY=             -6.4074  ZZZ=              7.3288  XYY=             -9.7908
  XXY=             -9.4481  XXZ=            -26.7207  XZZ=            -12.1582  YZZ=             -3.6928
  YYZ=              3.9240  XYZ=              0.3544
 Hexadecapole moment (field-independent basis, Debye-Ang**3):
 XXXX=          -3844.8914 YYYY=           -586.6982 ZZZZ=           -247.4069 XXXY=             77.7296
 XXXZ=             91.3895 YYYX=              0.5508 YYYZ=             -3.9503 ZZZX=             -6.8522
 ZZZY=            -15.3717 XXYY=           -877.3718 XXZZ=           -864.1106 YYZZ=           -136.6778
 XXYZ=             -4.5122 YYXZ=              0.5818 ZZXY=             -3.1095
 N-N= 8.416681830957D+02 E-N=-3.142598143930D+03  KE= 6.277385662099D+02
                          Isotropic Fermi Contact Couplings
        Atom                 a.u.       MegaHertz       Gauss      10(-4) cm-1
     1  C(13)             -0.00165      -1.85440      -0.66170      -0.61856
     2  C(13)              0.00000       0.00135       0.00048       0.00045
     3  C(13)              0.00005       0.05207       0.01858       0.01737
     4  C(13)              0.00300       3.37719       1.20507       1.12651
     5  C(13)              0.00626       7.03868       2.51158       2.34785
     6  C(13)              0.00241       2.71216       0.96777       0.90468
     7  C(13)             -0.00174      -1.95861      -0.69888      -0.65332
     8  O(17)              0.08954     -54.28048     -19.36862     -18.10602
     9  C(13)             -0.00861      -9.68406      -3.45551      -3.23025
    10  C(13)              0.00933      10.49286       3.74411       3.50004
    11  N(14)             -0.00842      -2.72051      -0.97075      -0.90747
    12  O(17)              0.09769     -59.21678     -21.13002     -19.75259
    13  O(17)             -0.01417       8.58862       3.06463       2.86486
    14  H(1)               0.00395      17.64183       6.29504       5.88468
    15  H(1)               0.01219      54.48150      19.44036      18.17307
    16  H(1)               0.00038       1.68456       0.60109       0.56191
    17  H(1)               0.02623     117.24140      41.83465      39.10752
    18  H(1)               0.00167       7.47313       2.66660       2.49277
    19  H(1)              -0.00039      -1.72604      -0.61589      -0.57575
    20  H(1)               0.00072       3.21163       1.14599       1.07128
    21  H(1)              -0.00064      -2.84951      -1.01677      -0.95049
    22  H(1)               0.00072       3.23976       1.15603       1.08067
    23  H(1)               0.00001       0.05971       0.02131       0.01992
    24  H(1)               0.00004       0.16609       0.05927       0.05540
    25  H(1)               0.00504      22.53924       8.04256       7.51828
    26  H(1)               0.00197       8.80592       3.14217       2.93734
    27  H(1)               0.02786     124.54020      44.43904      41.54214
    28  H(1)              -0.00332     -14.84217      -5.29606      -4.95082
    29  H(1)               0.00069       3.09885       1.10575       1.03366
    30  H(1)               0.00073       3.28014       1.17044       1.09414
    31  H(1)              -0.00053      -2.36830      -0.84507      -0.78998
    32  H(1)               0.00088       3.95324       1.41061       1.31866
 --------------------------------------------------------
       Center         ----  Spin Dipole Couplings  ----
                      3XX-RR        3YY-RR        3ZZ-RR
 --------------------------------------------------------
     1   Atom        0.022706     -0.003055     -0.019651
     2   Atom        0.067245     -0.028629     -0.038616
     3   Atom        0.072012     -0.032365     -0.039647
     4   Atom        0.086353     -0.037563     -0.048790
     5   Atom        0.021687     -0.006485     -0.015201
     6   Atom        0.066001     -0.004067     -0.061934
     7   Atom       -0.019060      0.070721     -0.051661
     8   Atom       -0.255175      0.720374     -0.465199
     9   Atom       -0.020432      0.050519     -0.030087
    10   Atom        0.009331      0.008663     -0.017994
    11   Atom       -0.023039      0.039633     -0.016594
    12   Atom       -0.357652      0.178942      0.178710
    13   Atom        0.026177     -0.007009     -0.019168
    14   Atom        0.001625      0.001183     -0.002808
    15   Atom        0.000780      0.002568     -0.003348
    16   Atom       -0.001134     -0.001912      0.003046
    17   Atom        0.003834      0.002760     -0.006593
    18   Atom       -0.001484     -0.005557      0.007042
    19   Atom        0.000040     -0.004858      0.004819
    20   Atom       -0.000240      0.005324     -0.005085
    21   Atom        0.000630     -0.005945      0.005316
    22   Atom        0.001127      0.005159     -0.006286
    23   Atom        0.002834      0.001141     -0.003976
    24   Atom        0.004464     -0.003762     -0.000702
    25   Atom        0.000656      0.005301     -0.005957
    26   Atom       -0.002830     -0.006701      0.009531
    27   Atom       -0.007971      0.007786      0.000185
    28   Atom        0.022282     -0.003769     -0.018513
    29   Atom       -0.004826     -0.000282      0.005109
    30   Atom        0.000318      0.000728     -0.001046
    31   Atom        0.004949     -0.001675     -0.003274
    32   Atom        0.002541     -0.003642      0.001102
 --------------------------------------------------------
                        XY            XZ            YZ
 --------------------------------------------------------
     1   Atom       -0.024984      0.009196     -0.003907
     2   Atom       -0.040685      0.027497     -0.009850
     3   Atom       -0.029073      0.008536     -0.002872
     4   Atom       -0.039189      0.000050      0.000110
     5   Atom        0.015660     -0.007384     -0.003728
     6   Atom        0.089495     -0.028411     -0.020602
     7   Atom        0.076792     -0.002624     -0.005948
     8   Atom        0.531669      0.064383      0.132778
     9   Atom        0.025082      0.004218     -0.001993
    10   Atom        0.030833     -0.011583     -0.014781
    11   Atom        0.003081     -0.012443      0.027448
    12   Atom       -0.401837     -0.277479      0.724396
    13   Atom       -0.004248     -0.149295      0.035986
    14   Atom        0.004627     -0.002032     -0.001701
    15   Atom       -0.004255      0.002880     -0.002797
    16   Atom       -0.000276     -0.000723      0.001253
    17   Atom       -0.011633      0.005033     -0.005019
    18   Atom       -0.000603     -0.003890     -0.000747
    19   Atom       -0.000574     -0.000800     -0.002041
    20   Atom        0.001924      0.001086      0.002900
    21   Atom       -0.001018      0.000166     -0.002217
    22   Atom        0.003133      0.001378      0.004233
    23   Atom       -0.000734     -0.000842      0.001078
    24   Atom       -0.000079      0.000015     -0.002195
    25   Atom       -0.005085     -0.003360      0.005655
    26   Atom        0.001052     -0.000667      0.000126
    27   Atom       -0.004883     -0.003253      0.011871
    28   Atom       -0.017810      0.026244     -0.012128
    29   Atom        0.000204      0.001893      0.003101
    30   Atom        0.001512      0.000624      0.003150
    31   Atom        0.000100      0.002011     -0.000766
    32   Atom        0.002182      0.000875     -0.000480
 --------------------------------------------------------


 ---------------------------------------------------------------------------------
              Anisotropic Spin Dipole Couplings in Principal Axis System
 ---------------------------------------------------------------------------------

       Atom             a.u.   MegaHertz   Gauss  10(-4) cm-1        Axes

              Baa    -0.0219    -2.935    -1.047    -0.979 -0.3221 -0.2375  0.9164
     1 C(13)  Bbb    -0.0177    -2.377    -0.848    -0.793  0.4281  0.8269  0.3647
              Bcc     0.0396     5.312     1.895     1.772  0.8444 -0.5098  0.1647
 
              Baa    -0.0453    -6.084    -2.171    -2.029 -0.2513 -0.0419  0.9670
     2 C(13)  Bbb    -0.0435    -5.842    -2.085    -1.949  0.3152  0.9411  0.1227
              Bcc     0.0889    11.926     4.256     3.978  0.9152 -0.3356  0.2233
 
              Baa    -0.0408    -5.473    -1.953    -1.825  0.0901  0.5861  0.8052
     3 C(13)  Bbb    -0.0395    -5.294    -1.889    -1.766  0.2460  0.7704 -0.5883
              Bcc     0.0802    10.767     3.842     3.592  0.9651 -0.2511  0.0747
 
              Baa    -0.0490    -6.574    -2.346    -2.193  0.2384  0.8228 -0.5159
     4 C(13)  Bbb    -0.0487    -6.537    -2.333    -2.181  0.1435  0.4956  0.8566
              Bcc     0.0977    13.111     4.678     4.373  0.9605 -0.2783  0.0001
 
              Baa    -0.0168    -2.248    -0.802    -0.750  0.1139  0.1809  0.9769
     5 C(13)  Bbb    -0.0134    -1.800    -0.642    -0.600 -0.4250  0.8976 -0.1167
              Bcc     0.0302     4.048     1.445     1.350  0.8980  0.4019 -0.1792
 
              Baa    -0.0685    -9.195    -3.281    -3.067 -0.0179  0.3268  0.9449
     6 C(13)  Bbb    -0.0649    -8.703    -3.105    -2.903 -0.5827  0.7646 -0.2755
              Bcc     0.1334    17.898     6.386     5.970  0.8125  0.5555 -0.1768
 
              Baa    -0.0632    -8.476    -3.024    -2.827  0.8647 -0.4987 -0.0606
     7 C(13)  Bbb    -0.0519    -6.960    -2.484    -2.322  0.0719  0.0034  0.9974
              Bcc     0.1150    15.436     5.508     5.149  0.4972  0.8668 -0.0388
 
              Baa    -0.4916    35.571    12.693    11.865  0.8409 -0.3212 -0.4356
     8 O(17)  Bbb    -0.4777    34.566    12.334    11.530  0.3638 -0.2605  0.8943
              Bcc     0.9693   -70.137   -25.026   -23.395  0.4007  0.9105  0.1023
 
              Baa    -0.0339    -4.555    -1.625    -1.520 -0.6088  0.1989  0.7680
     9 C(13)  Bbb    -0.0245    -3.294    -1.175    -1.099  0.7334 -0.2280  0.6405
              Bcc     0.0585     7.849     2.801     2.618  0.3025  0.9531 -0.0070
 
              Baa    -0.0251    -3.364    -1.200    -1.122 -0.2439  0.5675  0.7864
    10 C(13)  Bbb    -0.0203    -2.718    -0.970    -0.907  0.6964 -0.4618  0.5493
              Bcc     0.0453     6.082     2.170     2.029  0.6749  0.6816 -0.2826
 
              Baa    -0.0383    -1.478    -0.527    -0.493  0.6395 -0.2777  0.7169
    11 N(14)  Bbb    -0.0125    -0.483    -0.172    -0.161  0.7684  0.2619 -0.5840
              Bcc     0.0509     1.961     0.700     0.654 -0.0256  0.9243  0.3808
 
              Baa    -0.6172    44.662    15.937    14.898  0.6196  0.6758 -0.3991
    12 O(17)  Bbb    -0.4486    32.463    11.584    10.828  0.7164 -0.2793  0.6394
              Bcc     1.0659   -77.125   -27.520   -25.726 -0.3207  0.6821  0.6572
 
              Baa    -0.1517    10.979     3.917     3.662  0.6311 -0.1697  0.7569
    13 O(17)  Bbb    -0.0071     0.516     0.184     0.172  0.2324  0.9723  0.0242
              Bcc     0.1589   -11.495    -4.102    -3.834  0.7400 -0.1607 -0.6531
 
              Baa    -0.0036    -1.926    -0.687    -0.643  0.4497 -0.1201  0.8851
    14 H(1)   Bbb    -0.0032    -1.684    -0.601    -0.562 -0.5537  0.7400  0.3818
              Bcc     0.0068     3.611     1.288     1.204  0.7008  0.6618 -0.2663
 
              Baa    -0.0049    -2.616    -0.933    -0.873 -0.3638  0.1377  0.9212
    15 H(1)   Bbb    -0.0026    -1.381    -0.493    -0.461  0.7093  0.6820  0.1781
              Bcc     0.0075     3.997     1.426     1.333 -0.6037  0.7183 -0.3458
 
              Baa    -0.0022    -1.185    -0.423    -0.395  0.1027  0.9708 -0.2168
    16 H(1)   Bbb    -0.0013    -0.668    -0.238    -0.223  0.9810 -0.0628  0.1834
              Bcc     0.0035     1.853     0.661     0.618 -0.1644  0.2315  0.9588
 
              Baa    -0.0088    -4.683    -1.671    -1.562  0.0277  0.4221  0.9061
    17 H(1)   Bbb    -0.0083    -4.427    -1.580    -1.477  0.7219  0.6186 -0.3102
              Bcc     0.0171     9.111     3.251     3.039  0.6915 -0.6627  0.2876
 
              Baa    -0.0058    -3.104    -1.108    -1.036  0.2517  0.9588  0.1319
    18 H(1)   Bbb    -0.0027    -1.466    -0.523    -0.489  0.8988 -0.2821  0.3356
              Bcc     0.0086     4.570     1.631     1.525 -0.3590 -0.0340  0.9327
 
              Baa    -0.0054    -2.864    -1.022    -0.955  0.1332  0.9697  0.2048
    19 H(1)   Bbb     0.0001     0.027     0.010     0.009  0.9829 -0.1558  0.0982
              Bcc     0.0053     2.837     1.012     0.946 -0.1271 -0.1882  0.9739
 
              Baa    -0.0059    -3.148    -1.123    -1.050 -0.1068 -0.2316  0.9669
    20 H(1)   Bbb    -0.0008    -0.446    -0.159    -0.149  0.9499 -0.3111  0.0304
              Bcc     0.0067     3.593     1.282     1.199  0.2938  0.9217  0.2532
 
              Baa    -0.0065    -3.467    -1.237    -1.157  0.1350  0.9742  0.1809
    21 H(1)   Bbb     0.0007     0.393     0.140     0.131  0.9884 -0.1196 -0.0937
              Bcc     0.0058     3.074     1.097     1.025  0.0696 -0.1914  0.9790
 
              Baa    -0.0077    -4.105    -1.465    -1.369 -0.0409 -0.3035  0.9519
    22 H(1)   Bbb    -0.0005    -0.268    -0.096    -0.089  0.8998 -0.4254 -0.0969
              Bcc     0.0082     4.374     1.561     1.459  0.4344  0.8526  0.2905
 
              Baa    -0.0043    -2.273    -0.811    -0.758  0.0973 -0.1821  0.9784
    23 H(1)   Bbb     0.0010     0.512     0.183     0.171  0.4105  0.9029  0.1272
              Bcc     0.0033     1.761     0.628     0.587  0.9066 -0.3893 -0.1626
 
              Baa    -0.0049    -2.619    -0.935    -0.874  0.0067  0.8865  0.4627
    24 H(1)   Bbb     0.0004     0.236     0.084     0.079 -0.0124 -0.4626  0.8865
              Bcc     0.0045     2.383     0.850     0.795  0.9999 -0.0117  0.0079
 
              Baa    -0.0085    -4.534    -1.618    -1.512  0.1634 -0.3219  0.9326
    25 H(1)   Bbb    -0.0026    -1.389    -0.496    -0.463  0.8508  0.5245  0.0319
              Bcc     0.0111     5.924     2.114     1.976 -0.4994  0.7882  0.3596
 
              Baa    -0.0070    -3.721    -1.328    -1.241 -0.2487  0.9684 -0.0175
    26 H(1)   Bbb    -0.0026    -1.384    -0.494    -0.462  0.9671  0.2492  0.0506
              Bcc     0.0096     5.105     1.822     1.703 -0.0534  0.0043  0.9986
 
              Baa    -0.0094    -5.000    -1.784    -1.668  0.9406  0.3281 -0.0873
    27 H(1)   Bbb    -0.0084    -4.488    -1.601    -1.497  0.2569 -0.5197  0.8148
              Bcc     0.0178     9.489     3.386     3.165 -0.2219  0.7888  0.5731
 
              Baa    -0.0318   -16.966    -6.054    -5.659 -0.3937  0.1428  0.9081
    28 H(1)   Bbb    -0.0128    -6.810    -2.430    -2.271  0.4269  0.9033  0.0430
              Bcc     0.0446    23.775     8.484     7.931  0.8141 -0.4046  0.4165
 
              Baa    -0.0052    -2.778    -0.991    -0.927  0.9746  0.0891 -0.2057
    29 H(1)   Bbb    -0.0016    -0.852    -0.304    -0.284 -0.1628  0.9123 -0.3759
              Bcc     0.0068     3.630     1.295     1.211  0.1541  0.3998  0.9036
 
              Baa    -0.0035    -1.858    -0.663    -0.620  0.1204 -0.6221  0.7736
    30 H(1)   Bbb    -0.0003    -0.186    -0.066    -0.062  0.9028 -0.2555 -0.3460
              Bcc     0.0038     2.044     0.729     0.682  0.4129  0.7401  0.5308
 
              Baa    -0.0040    -2.131    -0.760    -0.711 -0.2116  0.3147  0.9253
    31 H(1)   Bbb    -0.0014    -0.758    -0.270    -0.253  0.0812  0.9491 -0.3042
              Bcc     0.0054     2.889     1.031     0.964  0.9740 -0.0107  0.2264
 
              Baa    -0.0044    -2.364    -0.843    -0.788 -0.3111  0.9413  0.1308
    32 H(1)   Bbb     0.0010     0.527     0.188     0.176 -0.2384 -0.2105  0.9481
              Bcc     0.0034     1.836     0.655     0.613  0.9200  0.2637  0.2899
 

 ---------------------------------------------------------------------------------

 ******************************Gaussian NBO Version 3.1******************************
             N A T U R A L   A T O M I C   O R B I T A L   A N D
          N A T U R A L   B O N D   O R B I T A L   A N A L Y S I S
 ******************************Gaussian NBO Version 3.1******************************
       /RESON  / : Allow strongly delocalized NBO set

 Analyzing the SCF density

 Job title: 52                                                              

 Storage needed:    233568 in NPA,    308785 in NBO ( 939518656 available)
 GSVD:  LWork=       45985 too small for GESVD, short by       14405 words or       14405 for optimal perf.


 NATURAL POPULATIONS:  Natural atomic orbital occupancies 
                                                          
   NAO  Atom  No  lang   Type(AO)    Occupancy
 --------------------------------------------
     1    C    1  S      Cor( 1S)     1.99924
     2    C    1  S      Val( 2S)     1.09716
     3    C    1  S      Ryd( 3S)     0.00056
     4    C    1  px     Val( 2p)     1.21626
     5    C    1  px     Ryd( 3p)     0.00264
     6    C    1  py     Val( 2p)     1.09927
     7    C    1  py     Ryd( 3p)     0.00150
     8    C    1  pz     Val( 2p)     1.20462
     9    C    1  pz     Ryd( 3p)     0.00132
    10    C    1  dxy    Ryd( 3d)     0.00066
    11    C    1  dxz    Ryd( 3d)     0.00021
    12    C    1  dyz    Ryd( 3d)     0.00038
    13    C    1  dx2y2  Ryd( 3d)     0.00044
    14    C    1  dz2    Ryd( 3d)     0.00083

    15    C    2  S      Cor( 1S)     1.99911
    16    C    2  S      Val( 2S)     1.02713
    17    C    2  S      Ryd( 3S)     0.00074
    18    C    2  px     Val( 2p)     1.07571
    19    C    2  px     Ryd( 3p)     0.00247
    20    C    2  py     Val( 2p)     1.09398
    21    C    2  py     Ryd( 3p)     0.00239
    22    C    2  pz     Val( 2p)     1.19867
    23    C    2  pz     Ryd( 3p)     0.00247
    24    C    2  dxy    Ryd( 3d)     0.00088
    25    C    2  dxz    Ryd( 3d)     0.00034
    26    C    2  dyz    Ryd( 3d)     0.00046
    27    C    2  dx2y2  Ryd( 3d)     0.00057
    28    C    2  dz2    Ryd( 3d)     0.00100

    29    C    3  S      Cor( 1S)     1.99911
    30    C    3  S      Val( 2S)     1.01746
    31    C    3  S      Ryd( 3S)     0.00135
    32    C    3  px     Val( 2p)     1.00156
    33    C    3  px     Ryd( 3p)     0.00250
    34    C    3  py     Val( 2p)     1.17257
    35    C    3  py     Ryd( 3p)     0.00359
    36    C    3  pz     Val( 2p)     1.20773
    37    C    3  pz     Ryd( 3p)     0.00307
    38    C    3  dxy    Ryd( 3d)     0.00062
    39    C    3  dxz    Ryd( 3d)     0.00047
    40    C    3  dyz    Ryd( 3d)     0.00038
    41    C    3  dx2y2  Ryd( 3d)     0.00083
    42    C    3  dz2    Ryd( 3d)     0.00094

    43    C    4  S      Cor( 1S)     1.99912
    44    C    4  S      Val( 2S)     1.01500
    45    C    4  S      Ryd( 3S)     0.00188
    46    C    4  px     Val( 2p)     0.99406
    47    C    4  px     Ryd( 3p)     0.00342
    48    C    4  py     Val( 2p)     1.16814
    49    C    4  py     Ryd( 3p)     0.00222
    50    C    4  pz     Val( 2p)     1.21392
    51    C    4  pz     Ryd( 3p)     0.00296
    52    C    4  dxy    Ryd( 3d)     0.00067
    53    C    4  dxz    Ryd( 3d)     0.00047
    54    C    4  dyz    Ryd( 3d)     0.00041
    55    C    4  dx2y2  Ryd( 3d)     0.00078
    56    C    4  dz2    Ryd( 3d)     0.00093

    57    C    5  S      Cor( 1S)     1.99912
    58    C    5  S      Val( 2S)     1.01034
    59    C    5  S      Ryd( 3S)     0.00184
    60    C    5  px     Val( 2p)     1.03139
    61    C    5  px     Ryd( 3p)     0.00425
    62    C    5  py     Val( 2p)     1.17179
    63    C    5  py     Ryd( 3p)     0.00255
    64    C    5  pz     Val( 2p)     1.19742
    65    C    5  pz     Ryd( 3p)     0.00299
    66    C    5  dxy    Ryd( 3d)     0.00067
    67    C    5  dxz    Ryd( 3d)     0.00047
    68    C    5  dyz    Ryd( 3d)     0.00040
    69    C    5  dx2y2  Ryd( 3d)     0.00078
    70    C    5  dz2    Ryd( 3d)     0.00094

    71    C    6  S      Cor( 1S)     1.99907
    72    C    6  S      Val( 2S)     1.02624
    73    C    6  S      Ryd( 3S)     0.00207
    74    C    6  px     Val( 2p)     1.00028
    75    C    6  px     Ryd( 3p)     0.00392
    76    C    6  py     Val( 2p)     1.16435
    77    C    6  py     Ryd( 3p)     0.00241
    78    C    6  pz     Val( 2p)     1.23791
    79    C    6  pz     Ryd( 3p)     0.00375
    80    C    6  dxy    Ryd( 3d)     0.00076
    81    C    6  dxz    Ryd( 3d)     0.00036
    82    C    6  dyz    Ryd( 3d)     0.00043
    83    C    6  dx2y2  Ryd( 3d)     0.00068
    84    C    6  dz2    Ryd( 3d)     0.00085

    85    C    7  S      Cor( 1S)     1.99881
    86    C    7  S      Val( 2S)     0.93269
    87    C    7  S      Ryd( 3S)     0.00316
    88    C    7  px     Val( 2p)     1.03933
    89    C    7  px     Ryd( 3p)     0.00443
    90    C    7  py     Val( 2p)     1.13546
    91    C    7  py     Ryd( 3p)     0.00316
    92    C    7  pz     Val( 2p)     0.74528
    93    C    7  pz     Ryd( 3p)     0.00479
    94    C    7  dxy    Ryd( 3d)     0.00078
    95    C    7  dxz    Ryd( 3d)     0.00164
    96    C    7  dyz    Ryd( 3d)     0.00170
    97    C    7  dx2y2  Ryd( 3d)     0.00087
    98    C    7  dz2    Ryd( 3d)     0.00236

    99    O    8  S      Cor( 1S)     1.99973
   100    O    8  S      Val( 2S)     1.67359
   101    O    8  S      Ryd( 3S)     0.00149
   102    O    8  px     Val( 2p)     1.68718
   103    O    8  px     Ryd( 3p)     0.00190
   104    O    8  py     Val( 2p)     1.70184
   105    O    8  py     Ryd( 3p)     0.00225
   106    O    8  pz     Val( 2p)     1.50103
   107    O    8  pz     Ryd( 3p)     0.00175
   108    O    8  dxy    Ryd( 3d)     0.00094
   109    O    8  dxz    Ryd( 3d)     0.00104
   110    O    8  dyz    Ryd( 3d)     0.00051
   111    O    8  dx2y2  Ryd( 3d)     0.00084
   112    O    8  dz2    Ryd( 3d)     0.00101

   113    C    9  S      Cor( 1S)     1.99891
   114    C    9  S      Val( 2S)     0.97371
   115    C    9  S      Ryd( 3S)     0.00283
   116    C    9  px     Val( 2p)     1.08113
   117    C    9  px     Ryd( 3p)     0.00461
   118    C    9  py     Val( 2p)     0.87150
   119    C    9  py     Ryd( 3p)     0.00458
   120    C    9  pz     Val( 2p)     1.15202
   121    C    9  pz     Ryd( 3p)     0.00589
   122    C    9  dxy    Ryd( 3d)     0.00070
   123    C    9  dxz    Ryd( 3d)     0.00069
   124    C    9  dyz    Ryd( 3d)     0.00118
   125    C    9  dx2y2  Ryd( 3d)     0.00134
   126    C    9  dz2    Ryd( 3d)     0.00075

   127    C   10  S      Cor( 1S)     1.99919
   128    C   10  S      Val( 2S)     1.09645
   129    C   10  S      Ryd( 3S)     0.00074
   130    C   10  px     Val( 2p)     1.11419
   131    C   10  px     Ryd( 3p)     0.00337
   132    C   10  py     Val( 2p)     1.16542
   133    C   10  py     Ryd( 3p)     0.00361
   134    C   10  pz     Val( 2p)     1.25695
   135    C   10  pz     Ryd( 3p)     0.00282
   136    C   10  dxy    Ryd( 3d)     0.00067
   137    C   10  dxz    Ryd( 3d)     0.00027
   138    C   10  dyz    Ryd( 3d)     0.00047
   139    C   10  dx2y2  Ryd( 3d)     0.00029
   140    C   10  dz2    Ryd( 3d)     0.00064

   141    N   11  S      Cor( 1S)     1.99938
   142    N   11  S      Val( 2S)     1.07040
   143    N   11  S      Ryd( 3S)     0.01310
   144    N   11  px     Val( 2p)     1.07773
   145    N   11  px     Ryd( 3p)     0.01105
   146    N   11  py     Val( 2p)     1.17020
   147    N   11  py     Ryd( 3p)     0.01276
   148    N   11  pz     Val( 2p)     1.11352
   149    N   11  pz     Ryd( 3p)     0.00922
   150    N   11  dxy    Ryd( 3d)     0.00298
   151    N   11  dxz    Ryd( 3d)     0.00183
   152    N   11  dyz    Ryd( 3d)     0.00381
   153    N   11  dx2y2  Ryd( 3d)     0.00403
   154    N   11  dz2    Ryd( 3d)     0.00377

   155    O   12  S      Cor( 1S)     1.99975
   156    O   12  S      Val( 2S)     1.73962
   157    O   12  S      Ryd( 3S)     0.00298
   158    O   12  px     Val( 2p)     1.48476
   159    O   12  px     Ryd( 3p)     0.00214
   160    O   12  py     Val( 2p)     1.44058
   161    O   12  py     Ryd( 3p)     0.00164
   162    O   12  pz     Val( 2p)     1.54304
   163    O   12  pz     Ryd( 3p)     0.00257
   164    O   12  dxy    Ryd( 3d)     0.00152
   165    O   12  dxz    Ryd( 3d)     0.00059
   166    O   12  dyz    Ryd( 3d)     0.00150
   167    O   12  dx2y2  Ryd( 3d)     0.00161
   168    O   12  dz2    Ryd( 3d)     0.00074

   169    O   13  S      Cor( 1S)     1.99974
   170    O   13  S      Val( 2S)     1.73338
   171    O   13  S      Ryd( 3S)     0.00325
   172    O   13  px     Val( 2p)     1.33575
   173    O   13  px     Ryd( 3p)     0.00156
   174    O   13  py     Val( 2p)     1.85885
   175    O   13  py     Ryd( 3p)     0.00325
   176    O   13  pz     Val( 2p)     1.32450
   177    O   13  pz     Ryd( 3p)     0.00126
   178    O   13  dxy    Ryd( 3d)     0.00089
   179    O   13  dxz    Ryd( 3d)     0.00132
   180    O   13  dyz    Ryd( 3d)     0.00095
   181    O   13  dx2y2  Ryd( 3d)     0.00095
   182    O   13  dz2    Ryd( 3d)     0.00202

   183    H   14  S      Val( 1S)     0.75159
   184    H   14  S      Ryd( 2S)     0.00113
   185    H   14  px     Ryd( 2p)     0.00061
   186    H   14  py     Ryd( 2p)     0.00022
   187    H   14  pz     Ryd( 2p)     0.00019

   188    H   15  S      Val( 1S)     0.76560
   189    H   15  S      Ryd( 2S)     0.00132
   190    H   15  px     Ryd( 2p)     0.00041
   191    H   15  py     Ryd( 2p)     0.00042
   192    H   15  pz     Ryd( 2p)     0.00024

   193    H   16  S      Val( 1S)     0.77591
   194    H   16  S      Ryd( 2S)     0.00161
   195    H   16  px     Ryd( 2p)     0.00018
   196    H   16  py     Ryd( 2p)     0.00013
   197    H   16  pz     Ryd( 2p)     0.00071

   198    H   17  S      Val( 1S)     0.71837
   199    H   17  S      Ryd( 2S)     0.00213
   200    H   17  px     Ryd( 2p)     0.00052
   201    H   17  py     Ryd( 2p)     0.00035
   202    H   17  pz     Ryd( 2p)     0.00023

   203    H   18  S      Val( 1S)     0.76756
   204    H   18  S      Ryd( 2S)     0.00257
   205    H   18  px     Ryd( 2p)     0.00015
   206    H   18  py     Ryd( 2p)     0.00014
   207    H   18  pz     Ryd( 2p)     0.00073

   208    H   19  S      Val( 1S)     0.77222
   209    H   19  S      Ryd( 2S)     0.00274
   210    H   19  px     Ryd( 2p)     0.00012
   211    H   19  py     Ryd( 2p)     0.00018
   212    H   19  pz     Ryd( 2p)     0.00072

   213    H   20  S      Val( 1S)     0.76331
   214    H   20  S      Ryd( 2S)     0.00236
   215    H   20  px     Ryd( 2p)     0.00011
   216    H   20  py     Ryd( 2p)     0.00067
   217    H   20  pz     Ryd( 2p)     0.00024

   218    H   21  S      Val( 1S)     0.76710
   219    H   21  S      Ryd( 2S)     0.00265
   220    H   21  px     Ryd( 2p)     0.00012
   221    H   21  py     Ryd( 2p)     0.00019
   222    H   21  pz     Ryd( 2p)     0.00072

   223    H   22  S      Val( 1S)     0.76771
   224    H   22  S      Ryd( 2S)     0.00236
   225    H   22  px     Ryd( 2p)     0.00013
   226    H   22  py     Ryd( 2p)     0.00065
   227    H   22  pz     Ryd( 2p)     0.00025

   228    H   23  S      Val( 1S)     0.76772
   229    H   23  S      Ryd( 2S)     0.00280
   230    H   23  px     Ryd( 2p)     0.00013
   231    H   23  py     Ryd( 2p)     0.00064
   232    H   23  pz     Ryd( 2p)     0.00025

   233    H   24  S      Val( 1S)     0.78631
   234    H   24  S      Ryd( 2S)     0.00337
   235    H   24  px     Ryd( 2p)     0.00019
   236    H   24  py     Ryd( 2p)     0.00020
   237    H   24  pz     Ryd( 2p)     0.00069

   238    H   25  S      Val( 1S)     0.73398
   239    H   25  S      Ryd( 2S)     0.00367
   240    H   25  px     Ryd( 2p)     0.00014
   241    H   25  py     Ryd( 2p)     0.00069
   242    H   25  pz     Ryd( 2p)     0.00025

   243    H   26  S      Val( 1S)     0.73879
   244    H   26  S      Ryd( 2S)     0.00243
   245    H   26  px     Ryd( 2p)     0.00013
   246    H   26  py     Ryd( 2p)     0.00020
   247    H   26  pz     Ryd( 2p)     0.00073

   248    H   27  S      Val( 1S)     0.71758
   249    H   27  S      Ryd( 2S)     0.00307
   250    H   27  px     Ryd( 2p)     0.00019
   251    H   27  py     Ryd( 2p)     0.00073
   252    H   27  pz     Ryd( 2p)     0.00020

   253    H   28  S      Val( 1S)     0.49855
   254    H   28  S      Ryd( 2S)     0.00088
   255    H   28  px     Ryd( 2p)     0.00188
   256    H   28  py     Ryd( 2p)     0.00142
   257    H   28  pz     Ryd( 2p)     0.00140

   258    H   29  S      Val( 1S)     0.72249
   259    H   29  S      Ryd( 2S)     0.00260
   260    H   29  px     Ryd( 2p)     0.00010
   261    H   29  py     Ryd( 2p)     0.00012
   262    H   29  pz     Ryd( 2p)     0.00082

   263    H   30  S      Val( 1S)     0.74814
   264    H   30  S      Ryd( 2S)     0.00097
   265    H   30  px     Ryd( 2p)     0.00016
   266    H   30  py     Ryd( 2p)     0.00059
   267    H   30  pz     Ryd( 2p)     0.00032

   268    H   31  S      Val( 1S)     0.73879
   269    H   31  S      Ryd( 2S)     0.00107
   270    H   31  px     Ryd( 2p)     0.00061
   271    H   31  py     Ryd( 2p)     0.00021
   272    H   31  pz     Ryd( 2p)     0.00022

   273    H   32  S      Val( 1S)     0.73871
   274    H   32  S      Ryd( 2S)     0.00202
   275    H   32  px     Ryd( 2p)     0.00018
   276    H   32  py     Ryd( 2p)     0.00021
   277    H   32  pz     Ryd( 2p)     0.00071

 WARNING:  1 low occupancy (<1.9990e) core orbital  found on  C    7
           1 low occupancy (<1.9990e) core orbital  found on  C    9


 Summary of Natural Population Analysis:                  
                                                          
                                       Natural Population 
                Natural  -----------------------------------------------
    Atom  No    Charge         Core      Valence    Rydberg      Total
 -----------------------------------------------------------------------
      C    1   -0.62508      1.99924     4.61731    0.00853     6.62508
      C    2   -0.40591      1.99911     4.39549    0.01132     6.40591
      C    3   -0.41217      1.99911     4.39931    0.01374     6.41217
      C    4   -0.40397      1.99912     4.39111    0.01375     6.40397
      C    5   -0.42495      1.99912     4.41095    0.01488     6.42495
      C    6   -0.44309      1.99907     4.42878    0.01524     6.44309
      C    7    0.12553      1.99881     3.85276    0.02290     5.87447
      O    8   -0.57509      1.99973     6.56363    0.01173     8.57509
      C    9   -0.09985      1.99891     4.07836    0.02257     6.09985
      C   10   -0.64511      1.99919     4.63301    0.01290     6.64511
      N   11    0.50621      1.99938     4.43186    0.06255     6.49379
      O   12   -0.22305      1.99975     6.20800    0.01529     8.22305
      O   13   -0.26766      1.99974     6.25247    0.01545     8.26766
      H   14    0.24626      0.00000     0.75159    0.00215     0.75374
      H   15    0.23200      0.00000     0.76560    0.00240     0.76800
      H   16    0.22146      0.00000     0.77591    0.00263     0.77854
      H   17    0.27840      0.00000     0.71837    0.00323     0.72160
      H   18    0.22884      0.00000     0.76756    0.00359     0.77116
      H   19    0.22403      0.00000     0.77222    0.00375     0.77597
      H   20    0.23331      0.00000     0.76331    0.00338     0.76669
      H   21    0.22923      0.00000     0.76710    0.00368     0.77077
      H   22    0.22890      0.00000     0.76771    0.00339     0.77110
      H   23    0.22847      0.00000     0.76772    0.00381     0.77153
      H   24    0.20924      0.00000     0.78631    0.00445     0.79076
      H   25    0.26127      0.00000     0.73398    0.00475     0.73873
      H   26    0.25773      0.00000     0.73879    0.00349     0.74227
      H   27    0.27823      0.00000     0.71758    0.00418     0.72177
      H   28    0.49587      0.00000     0.49855    0.00558     0.50413
      H   29    0.27386      0.00000     0.72249    0.00364     0.72614
      H   30    0.24981      0.00000     0.74814    0.00205     0.75019
      H   31    0.25910      0.00000     0.73879    0.00211     0.74090
      H   32    0.25817      0.00000     0.73871    0.00312     0.74183
 =======================================================================
   * Total *    1.00000     25.99027    76.70350    0.30623   103.00000

                                 Natural Population      
 --------------------------------------------------------
   Core                      25.99027 ( 99.9626% of  26)
   Valence                   76.70350 ( 99.6149% of  77)
   Natural Minimal Basis    102.69377 ( 99.7027% of 103)
   Natural Rydberg Basis      0.30623 (  0.2973% of 103)
 --------------------------------------------------------

    Atom  No          Natural Electron Configuration
 ----------------------------------------------------------------------------
      C    1      [core]2S( 1.10)2p( 3.52)3p( 0.01)
      C    2      [core]2S( 1.03)2p( 3.37)3p( 0.01)
      C    3      [core]2S( 1.02)2p( 3.38)3p( 0.01)
      C    4      [core]2S( 1.01)2p( 3.38)3p( 0.01)
      C    5      [core]2S( 1.01)2p( 3.40)3p( 0.01)
      C    6      [core]2S( 1.03)2p( 3.40)3p( 0.01)
      C    7      [core]2S( 0.93)2p( 2.92)3p( 0.01)3d( 0.01)
      O    8      [core]2S( 1.67)2p( 4.89)3p( 0.01)
      C    9      [core]2S( 0.97)2p( 3.10)3p( 0.02)
      C   10      [core]2S( 1.10)2p( 3.54)3p( 0.01)
      N   11      [core]2S( 1.07)2p( 3.36)3S( 0.01)3p( 0.03)3d( 0.02)
      O   12      [core]2S( 1.74)2p( 4.47)3p( 0.01)3d( 0.01)
      O   13      [core]2S( 1.73)2p( 4.52)3p( 0.01)3d( 0.01)
      H   14            1S( 0.75)
      H   15            1S( 0.77)
      H   16            1S( 0.78)
      H   17            1S( 0.72)
      H   18            1S( 0.77)
      H   19            1S( 0.77)
      H   20            1S( 0.76)
      H   21            1S( 0.77)
      H   22            1S( 0.77)
      H   23            1S( 0.77)
      H   24            1S( 0.79)
      H   25            1S( 0.73)
      H   26            1S( 0.74)
      H   27            1S( 0.72)
      H   28            1S( 0.50)
      H   29            1S( 0.72)
      H   30            1S( 0.75)
      H   31            1S( 0.74)
      H   32            1S( 0.74)


 ***************************************************
 *******         Alpha spin orbitals         *******
 ***************************************************


 NATURAL POPULATIONS:  Natural atomic orbital occupancies 
                                                          
   NAO  Atom  No  lang   Type(AO)    Occupancy      Energy
 ----------------------------------------------------------
     1    C    1  S      Cor( 1S)     0.99962     -10.18035
     2    C    1  S      Val( 2S)     0.54840      -0.34972
     3    C    1  S      Ryd( 3S)     0.00028       0.74376
     4    C    1  px     Val( 2p)     0.61784      -0.19163
     5    C    1  px     Ryd( 3p)     0.00134       0.53052
     6    C    1  py     Val( 2p)     0.55201      -0.18019
     7    C    1  py     Ryd( 3p)     0.00077       0.42317
     8    C    1  pz     Val( 2p)     0.60260      -0.18582
     9    C    1  pz     Ryd( 3p)     0.00066       0.46785
    10    C    1  dxy    Ryd( 3d)     0.00036       2.22993
    11    C    1  dxz    Ryd( 3d)     0.00010       2.03666
    12    C    1  dyz    Ryd( 3d)     0.00019       2.04900
    13    C    1  dx2y2  Ryd( 3d)     0.00022       2.12953
    14    C    1  dz2    Ryd( 3d)     0.00042       2.33634

    15    C    2  S      Cor( 1S)     0.99955     -10.19449
    16    C    2  S      Val( 2S)     0.51341      -0.34163
    17    C    2  S      Ryd( 3S)     0.00037       0.80712
    18    C    2  px     Val( 2p)     0.56073      -0.19881
    19    C    2  px     Ryd( 3p)     0.00131       0.50089
    20    C    2  py     Val( 2p)     0.55002      -0.19772
    21    C    2  py     Ryd( 3p)     0.00126       0.49415
    22    C    2  pz     Val( 2p)     0.60113      -0.19793
    23    C    2  pz     Ryd( 3p)     0.00128       0.54852
    24    C    2  dxy    Ryd( 3d)     0.00049       2.19538
    25    C    2  dxz    Ryd( 3d)     0.00017       1.97996
    26    C    2  dyz    Ryd( 3d)     0.00023       2.01458
    27    C    2  dx2y2  Ryd( 3d)     0.00029       2.04916
    28    C    2  dz2    Ryd( 3d)     0.00051       2.32869

    29    C    3  S      Cor( 1S)     0.99955     -10.19815
    30    C    3  S      Val( 2S)     0.50881      -0.34120
    31    C    3  S      Ryd( 3S)     0.00068       0.80572
    32    C    3  px     Val( 2p)     0.51914      -0.20270
    33    C    3  px     Ryd( 3p)     0.00126       0.51851
    34    C    3  py     Val( 2p)     0.58733      -0.20666
    35    C    3  py     Ryd( 3p)     0.00182       0.55709
    36    C    3  pz     Val( 2p)     0.60397      -0.20734
    37    C    3  pz     Ryd( 3p)     0.00156       0.59178
    38    C    3  dxy    Ryd( 3d)     0.00034       2.07205
    39    C    3  dxz    Ryd( 3d)     0.00025       1.97383
    40    C    3  dyz    Ryd( 3d)     0.00019       2.03545
    41    C    3  dx2y2  Ryd( 3d)     0.00042       2.16688
    42    C    3  dz2    Ryd( 3d)     0.00047       2.30952

    43    C    4  S      Cor( 1S)     0.99956     -10.21047
    44    C    4  S      Val( 2S)     0.50776      -0.35336
    45    C    4  S      Ryd( 3S)     0.00094       0.78431
    46    C    4  px     Val( 2p)     0.52035      -0.21719
    47    C    4  px     Ryd( 3p)     0.00183       0.57752
    48    C    4  py     Val( 2p)     0.58590      -0.21963
    49    C    4  py     Ryd( 3p)     0.00113       0.52487
    50    C    4  pz     Val( 2p)     0.60726      -0.22168
    51    C    4  pz     Ryd( 3p)     0.00149       0.59532
    52    C    4  dxy    Ryd( 3d)     0.00036       2.09057
    53    C    4  dxz    Ryd( 3d)     0.00025       1.96410
    54    C    4  dyz    Ryd( 3d)     0.00021       2.04058
    55    C    4  dx2y2  Ryd( 3d)     0.00040       2.14370
    56    C    4  dz2    Ryd( 3d)     0.00047       2.29493

    57    C    5  S      Cor( 1S)     0.99956     -10.22597
    58    C    5  S      Val( 2S)     0.50536      -0.36733
    59    C    5  S      Ryd( 3S)     0.00092       0.78216
    60    C    5  px     Val( 2p)     0.52049      -0.23256
    61    C    5  px     Ryd( 3p)     0.00222       0.57672
    62    C    5  py     Val( 2p)     0.58675      -0.23759
    63    C    5  py     Ryd( 3p)     0.00130       0.51324
    64    C    5  pz     Val( 2p)     0.59885      -0.23848
    65    C    5  pz     Ryd( 3p)     0.00150       0.59902
    66    C    5  dxy    Ryd( 3d)     0.00035       2.08050
    67    C    5  dxz    Ryd( 3d)     0.00023       1.95151
    68    C    5  dyz    Ryd( 3d)     0.00020       2.03006
    69    C    5  dx2y2  Ryd( 3d)     0.00039       2.12786
    70    C    5  dz2    Ryd( 3d)     0.00047       2.27538

    71    C    6  S      Cor( 1S)     0.99953     -10.24262
    72    C    6  S      Val( 2S)     0.51323      -0.39527
    73    C    6  S      Ryd( 3S)     0.00106       0.76038
    74    C    6  px     Val( 2p)     0.52300      -0.25762
    75    C    6  px     Ryd( 3p)     0.00208       0.55831
    76    C    6  py     Val( 2p)     0.59262      -0.26262
    77    C    6  py     Ryd( 3p)     0.00121       0.49782
    78    C    6  pz     Val( 2p)     0.61953      -0.26508
    79    C    6  pz     Ryd( 3p)     0.00197       0.60867
    80    C    6  dxy    Ryd( 3d)     0.00040       2.07303
    81    C    6  dxz    Ryd( 3d)     0.00019       1.93852
    82    C    6  dyz    Ryd( 3d)     0.00021       2.03136
    83    C    6  dx2y2  Ryd( 3d)     0.00039       2.10178
    84    C    6  dz2    Ryd( 3d)     0.00044       2.25481

    85    C    7  S      Cor( 1S)     0.99941     -10.33526
    86    C    7  S      Val( 2S)     0.46513      -0.40381
    87    C    7  S      Ryd( 3S)     0.00155       0.67387
    88    C    7  px     Val( 2p)     0.52309      -0.28932
    89    C    7  px     Ryd( 3p)     0.00219       0.58283
    90    C    7  py     Val( 2p)     0.58849      -0.30560
    91    C    7  py     Ryd( 3p)     0.00147       0.58649
    92    C    7  pz     Val( 2p)     0.36975      -0.26890
    93    C    7  pz     Ryd( 3p)     0.00247       0.53707
    94    C    7  dxy    Ryd( 3d)     0.00045       1.99209
    95    C    7  dxz    Ryd( 3d)     0.00082       1.89632
    96    C    7  dyz    Ryd( 3d)     0.00093       1.98096
    97    C    7  dx2y2  Ryd( 3d)     0.00046       2.05979
    98    C    7  dz2    Ryd( 3d)     0.00118       2.09627

    99    O    8  S      Cor( 1S)     0.99986     -19.17404
   100    O    8  S      Val( 2S)     0.83925      -1.09039
   101    O    8  S      Ryd( 3S)     0.00074       1.28480
   102    O    8  px     Val( 2p)     0.86367      -0.51430
   103    O    8  px     Ryd( 3p)     0.00094       1.04848
   104    O    8  py     Val( 2p)     0.94892      -0.52751
   105    O    8  py     Ryd( 3p)     0.00110       0.91352
   106    O    8  pz     Val( 2p)     0.75389      -0.50960
   107    O    8  pz     Ryd( 3p)     0.00089       0.94463
   108    O    8  dxy    Ryd( 3d)     0.00048       2.76846
   109    O    8  dxz    Ryd( 3d)     0.00052       2.77756
   110    O    8  dyz    Ryd( 3d)     0.00025       2.63180
   111    O    8  dx2y2  Ryd( 3d)     0.00044       2.70132
   112    O    8  dz2    Ryd( 3d)     0.00049       2.90999

   113    C    9  S      Cor( 1S)     0.99945     -10.30394
   114    C    9  S      Val( 2S)     0.48636      -0.40783
   115    C    9  S      Ryd( 3S)     0.00148       0.72893
   116    C    9  px     Val( 2p)     0.53979      -0.29327
   117    C    9  px     Ryd( 3p)     0.00226       0.51755
   118    C    9  py     Val( 2p)     0.44484      -0.28491
   119    C    9  py     Ryd( 3p)     0.00228       0.45351
   120    C    9  pz     Val( 2p)     0.57532      -0.28858
   121    C    9  pz     Ryd( 3p)     0.00291       0.61601
   122    C    9  dxy    Ryd( 3d)     0.00039       2.04558
   123    C    9  dxz    Ryd( 3d)     0.00035       1.91223
   124    C    9  dyz    Ryd( 3d)     0.00061       1.96016
   125    C    9  dx2y2  Ryd( 3d)     0.00074       2.01062
   126    C    9  dz2    Ryd( 3d)     0.00038       2.19234

   127    C   10  S      Cor( 1S)     0.99960     -10.22456
   128    C   10  S      Val( 2S)     0.54864      -0.39689
   129    C   10  S      Ryd( 3S)     0.00039       0.73469
   130    C   10  px     Val( 2p)     0.56221      -0.23315
   131    C   10  px     Ryd( 3p)     0.00170       0.43281
   132    C   10  py     Val( 2p)     0.58891      -0.23872
   133    C   10  py     Ryd( 3p)     0.00181       0.45209
   134    C   10  pz     Val( 2p)     0.62968      -0.23836
   135    C   10  pz     Ryd( 3p)     0.00143       0.46314
   136    C   10  dxy    Ryd( 3d)     0.00035       2.14635
   137    C   10  dxz    Ryd( 3d)     0.00014       2.01168
   138    C   10  dyz    Ryd( 3d)     0.00024       2.15751
   139    C   10  dx2y2  Ryd( 3d)     0.00015       2.07453
   140    C   10  dz2    Ryd( 3d)     0.00032       2.22601

   141    N   11  S      Cor( 1S)     0.99969     -14.59932
   142    N   11  S      Val( 2S)     0.53619      -0.67579
   143    N   11  S      Ryd( 3S)     0.00700       0.62736
   144    N   11  px     Val( 2p)     0.53726      -0.46020
   145    N   11  px     Ryd( 3p)     0.00545       0.73052
   146    N   11  py     Val( 2p)     0.58676      -0.46829
   147    N   11  py     Ryd( 3p)     0.00632       0.79957
   148    N   11  pz     Val( 2p)     0.55500      -0.46665
   149    N   11  pz     Ryd( 3p)     0.00472       0.72230
   150    N   11  dxy    Ryd( 3d)     0.00148       2.36361
   151    N   11  dxz    Ryd( 3d)     0.00098       2.48817
   152    N   11  dyz    Ryd( 3d)     0.00195       2.28646
   153    N   11  dx2y2  Ryd( 3d)     0.00210       2.31692
   154    N   11  dz2    Ryd( 3d)     0.00190       2.21348

   155    O   12  S      Cor( 1S)     0.99988     -19.16032
   156    O   12  S      Val( 2S)     0.87184      -1.08121
   157    O   12  S      Ryd( 3S)     0.00147       1.10494
   158    O   12  px     Val( 2p)     0.76394      -0.47598
   159    O   12  px     Ryd( 3p)     0.00105       0.90845
   160    O   12  py     Val( 2p)     0.78076      -0.48128
   161    O   12  py     Ryd( 3p)     0.00082       0.87305
   162    O   12  pz     Val( 2p)     0.83635      -0.48935
   163    O   12  pz     Ryd( 3p)     0.00128       0.84739
   164    O   12  dxy    Ryd( 3d)     0.00076       2.87317
   165    O   12  dxz    Ryd( 3d)     0.00031       2.59956
   166    O   12  dyz    Ryd( 3d)     0.00075       2.66827
   167    O   12  dx2y2  Ryd( 3d)     0.00085       2.71145
   168    O   12  dz2    Ryd( 3d)     0.00039       2.59135

   169    O   13  S      Cor( 1S)     0.99987     -19.13184
   170    O   13  S      Val( 2S)     0.86589      -1.03995
   171    O   13  S      Ryd( 3S)     0.00156       1.10554
   172    O   13  px     Val( 2p)     0.66779      -0.43883
   173    O   13  px     Ryd( 3p)     0.00076       0.87402
   174    O   13  py     Val( 2p)     0.92898      -0.45880
   175    O   13  py     Ryd( 3p)     0.00164       0.93437
   176    O   13  pz     Val( 2p)     0.65957      -0.43774
   177    O   13  pz     Ryd( 3p)     0.00061       0.86173
   178    O   13  dxy    Ryd( 3d)     0.00045       2.60268
   179    O   13  dxz    Ryd( 3d)     0.00068       3.03443
   180    O   13  dyz    Ryd( 3d)     0.00048       2.64882
   181    O   13  dx2y2  Ryd( 3d)     0.00048       2.64901
   182    O   13  dz2    Ryd( 3d)     0.00101       2.67808

   183    H   14  S      Val( 1S)     0.37907      -0.02239
   184    H   14  S      Ryd( 2S)     0.00057       0.25430
   185    H   14  px     Ryd( 2p)     0.00030       2.14903
   186    H   14  py     Ryd( 2p)     0.00012       1.73626
   187    H   14  pz     Ryd( 2p)     0.00010       1.69825

   188    H   15  S      Val( 1S)     0.39308      -0.04567
   189    H   15  S      Ryd( 2S)     0.00066       0.28757
   190    H   15  px     Ryd( 2p)     0.00021       1.95467
   191    H   15  py     Ryd( 2p)     0.00022       1.91201
   192    H   15  pz     Ryd( 2p)     0.00013       1.69475

   193    H   16  S      Val( 1S)     0.38817      -0.03445
   194    H   16  S      Ryd( 2S)     0.00080       0.26453
   195    H   16  px     Ryd( 2p)     0.00009       1.67685
   196    H   16  py     Ryd( 2p)     0.00007       1.62386
   197    H   16  pz     Ryd( 2p)     0.00036       2.26494

   198    H   17  S      Val( 1S)     0.38073      -0.04248
   199    H   17  S      Ryd( 2S)     0.00111       0.24663
   200    H   17  px     Ryd( 2p)     0.00027       2.00627
   201    H   17  py     Ryd( 2p)     0.00019       1.85916
   202    H   17  pz     Ryd( 2p)     0.00012       1.72147

   203    H   18  S      Val( 1S)     0.38482      -0.03781
   204    H   18  S      Ryd( 2S)     0.00129       0.26331
   205    H   18  px     Ryd( 2p)     0.00008       1.68292
   206    H   18  py     Ryd( 2p)     0.00007       1.68735
   207    H   18  pz     Ryd( 2p)     0.00036       2.25157

   208    H   19  S      Val( 1S)     0.38567      -0.04849
   209    H   19  S      Ryd( 2S)     0.00137       0.26806
   210    H   19  px     Ryd( 2p)     0.00006       1.70341
   211    H   19  py     Ryd( 2p)     0.00009       1.71329
   212    H   19  pz     Ryd( 2p)     0.00036       2.24968

   213    H   20  S      Val( 1S)     0.38215      -0.04384
   214    H   20  S      Ryd( 2S)     0.00118       0.25738
   215    H   20  px     Ryd( 2p)     0.00006       1.70979
   216    H   20  py     Ryd( 2p)     0.00033       2.18167
   217    H   20  pz     Ryd( 2p)     0.00012       1.76282

   218    H   21  S      Val( 1S)     0.38287      -0.05803
   219    H   21  S      Ryd( 2S)     0.00133       0.25982
   220    H   21  px     Ryd( 2p)     0.00006       1.72864
   221    H   21  py     Ryd( 2p)     0.00009       1.69035
   222    H   21  pz     Ryd( 2p)     0.00036       2.23497

   223    H   22  S      Val( 1S)     0.38378      -0.05818
   224    H   22  S      Ryd( 2S)     0.00118       0.30368
   225    H   22  px     Ryd( 2p)     0.00007       1.73610
   226    H   22  py     Ryd( 2p)     0.00032       2.17132
   227    H   22  pz     Ryd( 2p)     0.00013       1.76896

   228    H   23  S      Val( 1S)     0.38390      -0.07537
   229    H   23  S      Ryd( 2S)     0.00138       0.24574
   230    H   23  px     Ryd( 2p)     0.00006       1.72791
   231    H   23  py     Ryd( 2p)     0.00032       2.13921
   232    H   23  pz     Ryd( 2p)     0.00013       1.75591

   233    H   24  S      Val( 1S)     0.39340      -0.09360
   234    H   24  S      Ryd( 2S)     0.00169       0.27081
   235    H   24  px     Ryd( 2p)     0.00010       1.71048
   236    H   24  py     Ryd( 2p)     0.00010       1.67419
   237    H   24  pz     Ryd( 2p)     0.00035       2.21679

   238    H   25  S      Val( 1S)     0.37156      -0.07835
   239    H   25  S      Ryd( 2S)     0.00185       0.27155
   240    H   25  px     Ryd( 2p)     0.00007       1.73495
   241    H   25  py     Ryd( 2p)     0.00035       2.13631
   242    H   25  pz     Ryd( 2p)     0.00013       1.78638

   243    H   26  S      Val( 1S)     0.37086      -0.08610
   244    H   26  S      Ryd( 2S)     0.00118       0.23847
   245    H   26  px     Ryd( 2p)     0.00006       1.73573
   246    H   26  py     Ryd( 2p)     0.00010       1.68118
   247    H   26  pz     Ryd( 2p)     0.00037       2.20554

   248    H   27  S      Val( 1S)     0.38317      -0.12361
   249    H   27  S      Ryd( 2S)     0.00163       0.20706
   250    H   27  px     Ryd( 2p)     0.00010       1.73157
   251    H   27  py     Ryd( 2p)     0.00038       2.05326
   252    H   27  pz     Ryd( 2p)     0.00011       1.81965

   253    H   28  S      Val( 1S)     0.24650      -0.06797
   254    H   28  S      Ryd( 2S)     0.00043       0.29385
   255    H   28  px     Ryd( 2p)     0.00094       2.02798
   256    H   28  py     Ryd( 2p)     0.00076       1.63397
   257    H   28  pz     Ryd( 2p)     0.00069       1.72368

   258    H   29  S      Val( 1S)     0.36155      -0.08675
   259    H   29  S      Ryd( 2S)     0.00125       0.19222
   260    H   29  px     Ryd( 2p)     0.00005       1.76333
   261    H   29  py     Ryd( 2p)     0.00006       1.70727
   262    H   29  pz     Ryd( 2p)     0.00041       2.16595

   263    H   30  S      Val( 1S)     0.37492      -0.07301
   264    H   30  S      Ryd( 2S)     0.00049       0.23291
   265    H   30  px     Ryd( 2p)     0.00008       1.63025
   266    H   30  py     Ryd( 2p)     0.00029       2.06160
   267    H   30  pz     Ryd( 2p)     0.00016       1.79845

   268    H   31  S      Val( 1S)     0.36885      -0.05511
   269    H   31  S      Ryd( 2S)     0.00053       0.22675
   270    H   31  px     Ryd( 2p)     0.00030       2.05559
   271    H   31  py     Ryd( 2p)     0.00011       1.74646
   272    H   31  pz     Ryd( 2p)     0.00011       1.72654

   273    H   32  S      Val( 1S)     0.36975      -0.05365
   274    H   32  S      Ryd( 2S)     0.00098       0.25315
   275    H   32  px     Ryd( 2p)     0.00009       1.64829
   276    H   32  py     Ryd( 2p)     0.00011       1.70971
   277    H   32  pz     Ryd( 2p)     0.00036       2.21380


 Summary of Natural Population Analysis:                  
                                                          
                                       Natural Population 
                Natural  -----------------------------------------------
    Atom  No    Charge         Core      Valence    Rydberg      Total
 -----------------------------------------------------------------------
      C    1   -0.32481      0.99962     2.32086    0.00434     3.32481
      C    2   -0.23077      0.99955     2.22529    0.00593     3.23077
      C    3   -0.22579      0.99955     2.21925    0.00699     3.22579
      C    4   -0.22791      0.99956     2.22128    0.00707     3.22791
      C    5   -0.21859      0.99956     2.21144    0.00758     3.21859
      C    6   -0.25586      0.99953     2.24839    0.00794     3.25586
      C    7    0.04261      0.99941     1.94646    0.01153     2.95739
      O    8   -0.41145      0.99986     3.40573    0.00585     4.41145
      C    9   -0.05715      0.99945     2.04631    0.01139     3.05715
      C   10   -0.33556      0.99960     2.32944    0.00652     3.33556
      N   11    0.25320      0.99969     2.21521    0.03190     3.24680
      O   12   -0.26044      0.99988     3.25289    0.00767     4.26044
      O   13   -0.12977      0.99987     3.12223    0.00767     4.12977
      H   14    0.11984      0.00000     0.37907    0.00109     0.38016
      H   15    0.10570      0.00000     0.39308    0.00122     0.39430
      H   16    0.11051      0.00000     0.38817    0.00132     0.38949
      H   17    0.11757      0.00000     0.38073    0.00170     0.38243
      H   18    0.11337      0.00000     0.38482    0.00181     0.38663
      H   19    0.11246      0.00000     0.38567    0.00187     0.38754
      H   20    0.11615      0.00000     0.38215    0.00169     0.38385
      H   21    0.11530      0.00000     0.38287    0.00184     0.38470
      H   22    0.11453      0.00000     0.38378    0.00170     0.38547
      H   23    0.11421      0.00000     0.38390    0.00189     0.38579
      H   24    0.10436      0.00000     0.39340    0.00223     0.39564
      H   25    0.12604      0.00000     0.37156    0.00240     0.37396
      H   26    0.12743      0.00000     0.37086    0.00171     0.37257
      H   27    0.11461      0.00000     0.38317    0.00222     0.38539
      H   28    0.25068      0.00000     0.24650    0.00282     0.24932
      H   29    0.13667      0.00000     0.36155    0.00178     0.36333
      H   30    0.12406      0.00000     0.37492    0.00102     0.37594
      H   31    0.13010      0.00000     0.36885    0.00105     0.36990
      H   32    0.12872      0.00000     0.36975    0.00153     0.37128
 =======================================================================
   * Total *   -0.00000     12.99514    38.84958    0.15528    52.00000

                                 Natural Population      
 --------------------------------------------------------
   Core                      12.99514 ( 99.9626% of  13)
   Valence                   38.84958 ( 99.6143% of  39)
   Natural Minimal Basis     51.84472 ( 99.7014% of  52)
   Natural Rydberg Basis      0.15528 (  0.2986% of  52)
 --------------------------------------------------------

    Atom  No          Natural Electron Configuration
 ----------------------------------------------------------------------------
      C    1      [core]2S( 0.55)2p( 1.77)
      C    2      [core]2S( 0.51)2p( 1.71)
      C    3      [core]2S( 0.51)2p( 1.71)
      C    4      [core]2S( 0.51)2p( 1.71)
      C    5      [core]2S( 0.51)2p( 1.71)3p( 0.01)
      C    6      [core]2S( 0.51)2p( 1.74)3p( 0.01)
      C    7      [core]2S( 0.47)2p( 1.48)3p( 0.01)
      O    8      [core]2S( 0.84)2p( 2.57)
      C    9      [core]2S( 0.49)2p( 1.56)3p( 0.01)
      C   10      [core]2S( 0.55)2p( 1.78)
      N   11      [core]2S( 0.54)2p( 1.68)3S( 0.01)3p( 0.02)3d( 0.01)
      O   12      [core]2S( 0.87)2p( 2.38)
      O   13      [core]2S( 0.87)2p( 2.26)
      H   14            1S( 0.38)
      H   15            1S( 0.39)
      H   16            1S( 0.39)
      H   17            1S( 0.38)
      H   18            1S( 0.38)
      H   19            1S( 0.39)
      H   20            1S( 0.38)
      H   21            1S( 0.38)
      H   22            1S( 0.38)
      H   23            1S( 0.38)
      H   24            1S( 0.39)
      H   25            1S( 0.37)
      H   26            1S( 0.37)
      H   27            1S( 0.38)
      H   28            1S( 0.25)
      H   29            1S( 0.36)
      H   30            1S( 0.37)
      H   31            1S( 0.37)
      H   32            1S( 0.37)


 NATURAL BOND ORBITAL ANALYSIS, alpha spin orbitals:

                       Occupancies       Lewis Structure    Low   High
           Occ.    -------------------  -----------------   occ   occ
  Cycle   Thresh.   Lewis   Non-Lewis     CR  BD  3C  LP    (L)   (NL)   Dev
 =============================================================================
   1(1)    0.90    51.20202   0.79798     13  32   0   7     1      1    0.10
   2(2)    0.90    51.10210   0.89790     13  32   0   7     1      1    0.02
   3(3)    0.90    51.10210   0.89790     13  32   0   7     1      1    0.02
   4(4)    0.90    51.10210   0.89790     13  32   0   7     1      1    0.02
   5(5)    0.90    51.10210   0.89790     13  32   0   7     1      1    0.02
   6(6)    0.90    51.10210   0.89790     13  32   0   7     1      1    0.02
   7(7)    0.90    51.10210   0.89790     13  32   0   7     1      1    0.02
   8(8)    0.90    51.10210   0.89790     13  32   0   7     1      1    0.02
   9(9)    0.90    51.10210   0.89790     13  32   0   7     1      1    0.02
  10(1)    0.80    51.20202   0.79798     13  32   0   7     1      1    0.10
  11(2)    0.80    51.10210   0.89790     13  32   0   7     1      1    0.02
  12(3)    0.80    51.10210   0.89790     13  32   0   7     1      1    0.02
  13(4)    0.80    51.10210   0.89790     13  32   0   7     1      1    0.02
  14(5)    0.80    51.10210   0.89790     13  32   0   7     1      1    0.02
  15(6)    0.80    51.10210   0.89790     13  32   0   7     1      1    0.02
  16(7)    0.80    51.10210   0.89790     13  32   0   7     1      1    0.02
  17(8)    0.80    51.10210   0.89790     13  32   0   7     1      1    0.02
  18(9)    0.80    51.10210   0.89790     13  32   0   7     1      1    0.02
  19(1)    0.70    51.06505   0.93495     13  31   0   8     0      2    0.18
  20(2)    0.70    51.06505   0.93495     13  31   0   8     0      2    0.18
  21(1)    0.60    43.11702   8.88298     13  10   0  29     0     23    0.23
  22(2)    0.60    43.11702   8.88298     13  10   0  29     0     23    0.23

    The hybrids on atom  2 are linearly dependent.  An eigenvalue (  0.000036)
    of the hybrid overlap matrix is too small (<0.00010).

    PRJTHR will be raised from  0.200 to 0.250 and the NBO search repeated.


    The hybrids on atom  2 are linearly dependent.  An eigenvalue (  0.000036)
    of the hybrid overlap matrix is too small (<0.00010).

    PRJTHR will be raised from  0.250 to 0.300 and the NBO search repeated.


    The hybrids on atom  2 are linearly dependent.  An eigenvalue (  0.000036)
    of the hybrid overlap matrix is too small (<0.00010).

    PRJTHR will be raised from  0.300 to 0.350 and the NBO search repeated.


    The hybrids on atom  2 are linearly dependent.  An eigenvalue (  0.000036)
    of the hybrid overlap matrix is too small (<0.00010).

    PRJTHR will be raised from  0.350 to 0.400 and the NBO search repeated.


    The hybrids on atom  2 are linearly dependent.  An eigenvalue (  0.000036)
    of the hybrid overlap matrix is too small (<0.00010).

    PRJTHR will be raised from  0.400 to 0.450 and the NBO search repeated.

  23(1)    0.50    40.08478  11.91522     13   4   0  35     0     31    0.41
  24(2)    0.50    40.08478  11.91522     13   4   0  35     0     31    0.41
  25(1)    0.90    51.20202   0.79798     13  32   0   7     1      1    0.10
 -----------------------------------------------------------------------------

 Structure accepted: RESONANCE keyword permits strongly delocalized structure

 --------------------------------------------------------
   Core                     12.99514 ( 99.963% of  13)
   Valence Lewis            38.20688 ( 97.966% of  39)
  ==================       ============================
   Total Lewis              51.20202 ( 98.465% of  52)
  -----------------------------------------------------
   Valence non-Lewis         0.68550 (  1.318% of  52)
   Rydberg non-Lewis         0.11248 (  0.216% of  52)
  ==================       ============================
   Total non-Lewis           0.79798 (  1.535% of  52)
 --------------------------------------------------------


       (Occupancy)   Bond orbital/ Coefficients/ Hybrids
 ---------------------------------------------------------------------------------
     1. (0.99457) BD ( 1) C   1 - C   2  
                ( 49.08%)   0.7006* C   1 s( 29.37%)p 2.40( 70.58%)d 0.00(  0.04%)
                                            0.0003  0.5420  0.0044 -0.1138  0.0138
                                           -0.7627 -0.0037 -0.3329 -0.0080  0.0051
                                            0.0025  0.0128 -0.0141 -0.0058
                ( 50.92%)   0.7136* C   2 s( 27.98%)p 2.57( 71.98%)d 0.00(  0.04%)
                                            0.0002  0.5289  0.0083  0.0995  0.0199
                                            0.7727  0.0069  0.3352 -0.0035  0.0027
                                            0.0017  0.0132 -0.0140 -0.0054
     2. (0.99361) BD ( 1) C   1 - H  14  
                ( 61.97%)   0.7872* C   1 s( 23.86%)p 3.19( 76.10%)d 0.00(  0.04%)
                                            0.0000  0.4884  0.0043  0.7776 -0.0089
                                            0.3273  0.0074 -0.2215  0.0085  0.0110
                                           -0.0083 -0.0039  0.0118 -0.0077
                ( 38.03%)   0.6167* H  14 s( 99.91%)p 0.00(  0.09%)
                                            0.9996 -0.0009 -0.0258 -0.0127  0.0064
     3. (0.99451) BD ( 1) C   1 - H  15  
                ( 60.68%)   0.7790* C   1 s( 23.45%)p 3.26( 76.50%)d 0.00(  0.05%)
                                           -0.0000 -0.4842  0.0028  0.6164 -0.0105
                                           -0.5559 -0.0172  0.2750 -0.0056  0.0164
                                           -0.0085  0.0073 -0.0029  0.0075
                ( 39.32%)   0.6270* H  15 s( 99.92%)p 0.00(  0.08%)
                                           -0.9996  0.0016 -0.0178  0.0210 -0.0086
     4. (0.99449) BD ( 1) C   1 - H  16  
                ( 61.19%)   0.7823* C   1 s( 23.28%)p 3.29( 76.68%)d 0.00(  0.04%)
                                            0.0000  0.4824 -0.0040 -0.0401  0.0086
                                           -0.0329  0.0168  0.8739  0.0007 -0.0001
                                           -0.0024 -0.0021  0.0003  0.0201
                ( 38.81%)   0.6230* H  16 s( 99.92%)p 0.00(  0.08%)
                                            0.9996 -0.0020 -0.0003 -0.0015 -0.0288
     5. (0.99083) BD ( 1) C   2 - C   3  
                ( 49.21%)   0.7015* C   2 s( 28.00%)p 2.57( 71.95%)d 0.00(  0.05%)
                                            0.0003  0.5291  0.0049 -0.7293  0.0067
                                           -0.3673 -0.0219  0.2285  0.0000  0.0136
                                           -0.0086 -0.0046  0.0109 -0.0088
                ( 50.79%)   0.7127* C   3 s( 28.68%)p 2.48( 71.27%)d 0.00(  0.04%)
                                            0.0003  0.5355  0.0079  0.7142  0.0090
                                            0.3878 -0.0208 -0.2277  0.0014  0.0143
                                           -0.0084 -0.0054  0.0081 -0.0081
     6. (0.98895) BD ( 1) C   2 - H  17  
                ( 61.88%)   0.7867* C   2 s( 22.14%)p 3.51( 77.80%)d 0.00(  0.05%)
                                           -0.0001  0.4706 -0.0008  0.6752 -0.0014
                                           -0.5135  0.0046  0.2412 -0.0154 -0.0178
                                            0.0085 -0.0067  0.0044 -0.0080
                ( 38.12%)   0.6174* H  17 s( 99.90%)p 0.00(  0.10%)
                                            0.9995 -0.0030 -0.0243  0.0187 -0.0070
     7. (0.98906) BD ( 1) C   2 - H  18  
                ( 61.58%)   0.7847* C   2 s( 21.83%)p 3.58( 78.12%)d 0.00(  0.05%)
                                            0.0001 -0.4672  0.0092 -0.0337 -0.0171
                                           -0.0580  0.0069  0.8811 -0.0065  0.0007
                                            0.0004  0.0020 -0.0004 -0.0211
                ( 38.42%)   0.6198* H  18 s( 99.91%)p 0.00(  0.09%)
                                           -0.9996  0.0044  0.0042  0.0010 -0.0293
     8. (0.99032) BD ( 1) C   3 - C   4  
                ( 48.95%)   0.6996* C   3 s( 27.81%)p 2.59( 72.14%)d 0.00(  0.05%)
                                            0.0003  0.5273  0.0085 -0.6986 -0.0070
                                            0.3995  0.0024 -0.2715 -0.0052 -0.0154
                                            0.0106 -0.0060  0.0093 -0.0082
                ( 51.05%)   0.7145* C   4 s( 28.78%)p 2.47( 71.18%)d 0.00(  0.05%)
                                            0.0003  0.5364  0.0081  0.6977 -0.0041
                                           -0.3886  0.0003  0.2720 -0.0011 -0.0147
                                            0.0101 -0.0063  0.0080 -0.0074
     9. (0.98889) BD ( 1) C   3 - H  19  
                ( 61.52%)   0.7843* C   3 s( 21.67%)p 3.61( 78.28%)d 0.00(  0.04%)
                                           -0.0002  0.4655 -0.0081 -0.0310  0.0073
                                           -0.0688 -0.0164  0.8814 -0.0033  0.0000
                                           -0.0025 -0.0021 -0.0002  0.0207
                ( 38.48%)   0.6204* H  19 s( 99.91%)p 0.00(  0.09%)
                                            0.9996 -0.0047 -0.0008  0.0039 -0.0289
    10. (0.98887) BD ( 1) C   3 - H  20  
                ( 61.77%)   0.7859* C   3 s( 21.82%)p 3.58( 78.14%)d 0.00(  0.04%)
                                            0.0001 -0.4671  0.0040  0.0001 -0.0091
                                            0.8272 -0.0016  0.3111 -0.0150 -0.0008
                                           -0.0005 -0.0127  0.0157  0.0059
                ( 38.23%)   0.6183* H  20 s( 99.91%)p 0.00(  0.09%)
                                           -0.9996  0.0037  0.0018 -0.0280 -0.0089
    11. (0.98920) BD ( 1) C   4 - C   5  
                ( 48.81%)   0.6987* C   4 s( 27.67%)p 2.61( 72.28%)d 0.00(  0.05%)
                                            0.0003  0.5258  0.0139 -0.7141  0.0002
                                           -0.4139 -0.0034  0.2037  0.0008  0.0154
                                           -0.0081 -0.0046  0.0094 -0.0094
                ( 51.19%)   0.7154* C   5 s( 29.17%)p 2.43( 70.79%)d 0.00(  0.04%)
                                            0.0003  0.5400  0.0101  0.7045 -0.0062
                                            0.4117 -0.0035 -0.2052  0.0009  0.0154
                                           -0.0070 -0.0049  0.0069 -0.0085
    12. (0.98830) BD ( 1) C   4 - H  21  
                ( 61.77%)   0.7860* C   4 s( 21.66%)p 3.61( 78.29%)d 0.00(  0.04%)
                                            0.0002 -0.4654  0.0085 -0.0373 -0.0034
                                           -0.0935 -0.0110  0.8790 -0.0040 -0.0000
                                            0.0004  0.0032 -0.0000 -0.0206
                ( 38.23%)   0.6183* H  21 s( 99.91%)p 0.00(  0.09%)
                                           -0.9996  0.0047  0.0027  0.0044 -0.0289
    13. (0.98863) BD ( 1) C   4 - H  22  
                ( 61.69%)   0.7854* C   4 s( 21.93%)p 3.56( 78.03%)d 0.00(  0.04%)
                                           -0.0001  0.4682 -0.0083 -0.0344  0.0038
                                            0.8173  0.0028  0.3332 -0.0117 -0.0029
                                           -0.0013  0.0133 -0.0150 -0.0058
                ( 38.31%)   0.6190* H  22 s( 99.91%)p 0.00(  0.09%)
                                            0.9996 -0.0044 -0.0010 -0.0275 -0.0100
    14. (0.98914) BD ( 1) C   5 - C   6  
                ( 48.71%)   0.6979* C   5 s( 27.49%)p 2.64( 72.46%)d 0.00(  0.05%)
                                            0.0003  0.5242  0.0104 -0.7081  0.0039
                                            0.3963  0.0057 -0.2569 -0.0044 -0.0147
                                            0.0087 -0.0054  0.0090 -0.0083
                ( 51.29%)   0.7162* C   6 s( 28.64%)p 2.49( 71.32%)d 0.00(  0.04%)
                                            0.0002  0.5352  0.0064  0.6939 -0.0038
                                           -0.4036  0.0037  0.2623 -0.0042 -0.0135
                                            0.0084 -0.0073  0.0052 -0.0065
    15. (0.98930) BD ( 1) C   5 - H  23  
                ( 61.71%)   0.7856* C   5 s( 21.93%)p 3.56( 78.03%)d 0.00(  0.04%)
                                            0.0002 -0.4682  0.0084 -0.0162 -0.0073
                                            0.8131  0.0031  0.3446 -0.0092 -0.0005
                                           -0.0003 -0.0129  0.0153  0.0056
                ( 38.29%)   0.6188* H  23 s( 99.91%)p 0.00(  0.09%)
                                           -0.9996  0.0047  0.0037 -0.0272 -0.0109
    16. (0.98807) BD ( 1) C   5 - H  24  
                ( 60.73%)   0.7793* C   5 s( 21.43%)p 3.66( 78.52%)d 0.00(  0.05%)
                                           -0.0001  0.4629 -0.0085 -0.0362  0.0120
                                           -0.1066 -0.0094  0.8788 -0.0019 -0.0000
                                           -0.0027 -0.0037 -0.0002  0.0213
                ( 39.27%)   0.6266* H  24 s( 99.92%)p 0.00(  0.08%)
                                            0.9996 -0.0047 -0.0046  0.0030 -0.0279
    17. (0.99011) BD ( 1) C   6 - C   7  
                ( 48.98%)   0.6998* C   6 s( 26.94%)p 2.71( 72.99%)d 0.00(  0.07%)
                                            0.0003  0.5189  0.0130 -0.7176 -0.0004
                                           -0.4232 -0.0070  0.1889  0.0047  0.0185
                                           -0.0087 -0.0057  0.0104 -0.0108
                ( 51.02%)   0.7143* C   7 s( 30.53%)p 2.27( 69.41%)d 0.00(  0.06%)
                                            0.0002  0.5525  0.0006  0.6964 -0.0079
                                            0.4339 -0.0025 -0.1441 -0.0063  0.0183
                                           -0.0059 -0.0043  0.0077 -0.0120
    18. (0.98776) BD ( 1) C   6 - H  25  
                ( 62.94%)   0.7934* C   6 s( 22.42%)p 3.46( 77.54%)d 0.00(  0.04%)
                                           -0.0001  0.4734 -0.0074 -0.0357  0.0060
                                            0.8016  0.0054  0.3623 -0.0150 -0.0032
                                           -0.0023  0.0138 -0.0143 -0.0041
                ( 37.06%)   0.6088* H  25 s( 99.90%)p 0.00(  0.10%)
                                            0.9995 -0.0050  0.0008 -0.0290 -0.0104
    19. (0.98524) BD ( 1) C   6 - H  26  
                ( 62.80%)   0.7924* C   6 s( 22.01%)p 3.54( 77.95%)d 0.00(  0.04%)
                                            0.0002 -0.4691  0.0069 -0.0382 -0.0049
                                           -0.1195 -0.0139  0.8738 -0.0038 -0.0007
                                           -0.0013  0.0030 -0.0002 -0.0199
                ( 37.20%)   0.6099* H  26 s( 99.91%)p 0.00(  0.09%)
                                           -0.9995  0.0040  0.0030  0.0064 -0.0296
    20. (0.99631) BD ( 1) C   7 - O   8  
                ( 31.47%)   0.5610* C   7 s( 19.20%)p 4.19( 80.50%)d 0.02(  0.30%)
                                           -0.0001  0.4371  0.0309 -0.0877 -0.0129
                                           -0.1210 -0.0144  0.8835  0.0421  0.0009
                                           -0.0098 -0.0114 -0.0004  0.0522
                ( 68.53%)   0.8278* O   8 s( 33.32%)p 2.00( 66.61%)d 0.00(  0.06%)
                                           -0.0001  0.5772 -0.0025  0.1212 -0.0035
                                            0.0680 -0.0013 -0.8042  0.0017 -0.0013
                                           -0.0148 -0.0006  0.0037  0.0203
    21. (0.97845) BD ( 1) C   7 - C   9  
                ( 49.56%)   0.7040* C   7 s( 27.73%)p 2.60( 72.22%)d 0.00(  0.05%)
                                            0.0004  0.5266  0.0050 -0.7092  0.0134
                                            0.3755 -0.0121 -0.2791  0.0025 -0.0154
                                            0.0096 -0.0047  0.0094 -0.0096
                ( 50.44%)   0.7102* C   9 s( 28.21%)p 2.54( 71.74%)d 0.00(  0.05%)
                                            0.0003  0.5312  0.0027  0.7157 -0.0042
                                           -0.3155 -0.0130  0.3245 -0.0098 -0.0082
                                            0.0151 -0.0037  0.0127 -0.0039
    22. (0.98510) BD ( 1) C   7 - H  27  
                ( 62.15%)   0.7883* C   7 s( 22.59%)p 3.42( 77.36%)d 0.00(  0.06%)
                                            0.0003 -0.4750  0.0159 -0.0575 -0.0006
                                            0.8093  0.0003  0.3394 -0.0094  0.0014
                                           -0.0008 -0.0162  0.0158  0.0063
                ( 37.85%)   0.6153* H  27 s( 99.89%)p 0.00(  0.11%)
                                           -0.9995  0.0049  0.0023 -0.0288 -0.0148
    23. (0.99370) BD ( 1) O   8 - H  28  
                ( 75.40%)   0.8683* O   8 s( 20.90%)p 3.78( 79.02%)d 0.00(  0.08%)
                                            0.0002  0.4569  0.0165  0.7030  0.0102
                                           -0.3640 -0.0107  0.4027  0.0330 -0.0172
                                            0.0065 -0.0023  0.0154 -0.0154
                ( 24.60%)   0.4960* H  28 s( 99.54%)p 0.00(  0.46%)
                                            0.9977 -0.0047 -0.0511  0.0279 -0.0345
    24. (0.98953) BD ( 1) C   9 - C  10  
                ( 53.28%)   0.7299* C   9 s( 30.57%)p 2.27( 69.39%)d 0.00(  0.04%)
                                            0.0001  0.5528  0.0087 -0.6735 -0.0036
                                           -0.4750  0.0071  0.1184 -0.0237  0.0146
                                           -0.0058 -0.0050  0.0064 -0.0094
                ( 46.72%)   0.6836* C  10 s( 28.04%)p 2.56( 71.90%)d 0.00(  0.06%)
                                            0.0005  0.5295  0.0064  0.6706  0.0022
                                            0.5076  0.0110 -0.1066 -0.0133  0.0198
                                           -0.0039 -0.0025  0.0059 -0.0120
    25. (0.99358) BD ( 1) C   9 - N  11  
                ( 35.27%)   0.5939* C   9 s( 17.78%)p 4.61( 82.03%)d 0.01(  0.19%)
                                            0.0000  0.4215  0.0106 -0.1446 -0.0088
                                            0.7964  0.0264  0.4054 -0.0015 -0.0093
                                           -0.0025  0.0299 -0.0293 -0.0076
                ( 64.73%)   0.8045* N  11 s( 36.74%)p 1.72( 63.22%)d 0.00(  0.03%)
                                           -0.0001  0.6034 -0.0583  0.1078  0.0124
                                           -0.7067 -0.0408 -0.3453 -0.0131 -0.0065
                                           -0.0000  0.0119 -0.0114 -0.0036
    26. (0.98090) BD ( 1) C   9 - H  29  
                ( 63.71%)   0.7982* C   9 s( 23.40%)p 3.27( 76.55%)d 0.00(  0.05%)
                                            0.0003 -0.4836  0.0084 -0.1105  0.0161
                                           -0.1952  0.0041  0.8455 -0.0014 -0.0009
                                            0.0076  0.0125  0.0002 -0.0163
                ( 36.29%)   0.6025* H  29 s( 99.89%)p 0.00(  0.11%)
                                           -0.9994  0.0043  0.0015  0.0052 -0.0324
    27. (0.98777) BD ( 1) C  10 - H  30  
                ( 62.20%)   0.7887* C  10 s( 23.40%)p 3.27( 76.56%)d 0.00(  0.04%)
                                            0.0001 -0.4837  0.0016 -0.1084  0.0228
                                            0.7417  0.0041  0.4508 -0.0034  0.0073
                                            0.0053 -0.0152  0.0098  0.0011
                ( 37.80%)   0.6148* H  30 s( 99.91%)p 0.00(  0.09%)
                                           -0.9996  0.0005 -0.0012 -0.0258 -0.0150
    28. (0.99156) BD ( 1) C  10 - H  31  
                ( 62.91%)   0.7931* C  10 s( 24.29%)p 3.12( 75.68%)d 0.00(  0.04%)
                                            0.0000 -0.4928 -0.0017  0.7261  0.0048
                                           -0.3869  0.0190  0.2820 -0.0072  0.0132
                                           -0.0096  0.0061 -0.0045  0.0061
                ( 37.09%)   0.6090* H  31 s( 99.91%)p 0.00(  0.09%)
                                           -0.9995  0.0007 -0.0272  0.0102 -0.0082
    29. (0.99233) BD ( 1) C  10 - H  32  
                ( 62.93%)   0.7933* C  10 s( 24.22%)p 3.13( 75.74%)d 0.00(  0.04%)
                                            0.0000  0.4921 -0.0044 -0.1005 -0.0212
                                           -0.2037 -0.0082  0.8398 -0.0048  0.0001
                                            0.0001 -0.0058 -0.0011  0.0184
                ( 37.07%)   0.6088* H  32 s( 99.91%)p 0.00(  0.09%)
                                            0.9995 -0.0028  0.0065  0.0068 -0.0288
    30. (0.99710) BD ( 1) N  11 - O  12  
                ( 46.46%)   0.6816* N  11 s( 27.83%)p 2.59( 72.00%)d 0.01(  0.18%)
                                           -0.0000  0.5262  0.0367  0.6423 -0.0149
                                            0.5514 -0.0543 -0.0099  0.0104  0.0356
                                           -0.0068 -0.0060  0.0010 -0.0204
                ( 53.54%)   0.7317* O  12 s( 23.84%)p 3.19( 76.01%)d 0.01(  0.15%)
                                           -0.0001  0.4869 -0.0355 -0.2402  0.0145
                                           -0.6793  0.0144  0.4903 -0.0145  0.0207
                                           -0.0138 -0.0239 -0.0155 -0.0070
    31. (0.99598) BD ( 2) N  11 - O  12  
                ( 37.10%)   0.6091* N  11 s(  3.38%)p28.49( 96.32%)d 0.09(  0.30%)
                                            0.0000 -0.1825 -0.0223  0.5254  0.0256
                                           -0.4225  0.0136  0.7125  0.0103  0.0115
                                            0.0113  0.0370  0.0335 -0.0151
                ( 62.90%)   0.7931* O  12 s(  2.69%)p36.11( 97.13%)d 0.07(  0.18%)
                                            0.0000 -0.1633  0.0147  0.8241 -0.0119
                                           -0.0195 -0.0025  0.5401 -0.0044 -0.0261
                                           -0.0018 -0.0189 -0.0197  0.0182
    32. (0.99808) BD ( 1) N  11 - O  13  
                ( 48.10%)   0.6935* N  11 s( 32.13%)p 2.11( 67.72%)d 0.00(  0.15%)
                                           -0.0000 -0.5650 -0.0452  0.5432 -0.0344
                                           -0.1018  0.0199 -0.6068  0.0451  0.0057
                                            0.0316 -0.0046 -0.0157 -0.0135
                ( 51.90%)   0.7204* O  13 s( 27.23%)p 2.67( 72.62%)d 0.01(  0.15%)
                                            0.0001 -0.5201  0.0420 -0.5971  0.0187
                                            0.0468  0.0059  0.6057 -0.0175  0.0030
                                            0.0324 -0.0019 -0.0173 -0.0109
    33. (0.99962) CR ( 1) C   1           s(100.00%)p 0.00(  0.00%)
                                            1.0000 -0.0002 -0.0000  0.0000 -0.0000
                                            0.0002  0.0000  0.0001  0.0000 -0.0000
                                           -0.0000 -0.0000  0.0000  0.0000
    34. (0.99955) CR ( 1) C   2           s(100.00%)p 0.00(  0.00%)
                                            1.0000 -0.0002 -0.0000  0.0003 -0.0000
                                           -0.0001  0.0000 -0.0002 -0.0000 -0.0000
                                            0.0000 -0.0000 -0.0000  0.0000
    35. (0.99955) CR ( 1) C   3           s(100.00%)p 0.00(  0.00%)
                                            1.0000 -0.0002 -0.0000 -0.0000  0.0000
                                           -0.0003  0.0000  0.0002  0.0000  0.0000
                                           -0.0000  0.0000 -0.0000  0.0000
    36. (0.99956) CR ( 1) C   4           s(100.00%)p 0.00(  0.00%)
                                            1.0000 -0.0002 -0.0000  0.0001  0.0000
                                            0.0004  0.0000 -0.0002 -0.0000 -0.0000
                                           -0.0000  0.0000 -0.0000  0.0000
    37. (0.99956) CR ( 1) C   5           s(100.00%)p 0.00(  0.00%)
                                            1.0000 -0.0002 -0.0000 -0.0000  0.0000
                                           -0.0004 -0.0000  0.0002  0.0000 -0.0000
                                           -0.0000  0.0000 -0.0000  0.0000
    38. (0.99953) CR ( 1) C   6           s(100.00%)p 0.00(  0.00%)
                                            1.0000 -0.0001 -0.0000  0.0001  0.0000
                                            0.0004  0.0000 -0.0003 -0.0000 -0.0000
                                            0.0000  0.0000 -0.0000  0.0000
    39. (0.99941) CR ( 1) C   7           s(100.00%)p 0.00(  0.00%)
                                            1.0000 -0.0002 -0.0000  0.0001 -0.0000
                                           -0.0005  0.0000  0.0002  0.0000  0.0000
                                           -0.0000  0.0000 -0.0000  0.0000
    40. (0.99986) CR ( 1) O   8           s(100.00%)p 0.00(  0.00%)
                                            1.0000 -0.0001 -0.0000 -0.0001 -0.0000
                                            0.0001  0.0000 -0.0001 -0.0000  0.0000
                                           -0.0000  0.0000 -0.0000  0.0000
    41. (0.99945) CR ( 1) C   9           s(100.00%)p 0.00(  0.00%)
                                            1.0000 -0.0001 -0.0000 -0.0001 -0.0000
                                            0.0001  0.0000 -0.0003  0.0000  0.0000
                                           -0.0000 -0.0000 -0.0000  0.0000
    42. (0.99960) CR ( 1) C  10           s(100.00%)p 0.00(  0.00%)
                                            1.0000 -0.0002 -0.0000 -0.0003 -0.0000
                                           -0.0003 -0.0000 -0.0000  0.0000 -0.0000
                                            0.0000  0.0000 -0.0000  0.0000
    43. (0.99969) CR ( 1) N  11           s(100.00%)
                                            1.0000  0.0001 -0.0000  0.0000 -0.0000
                                           -0.0000 -0.0000 -0.0001 -0.0000  0.0000
                                           -0.0000 -0.0000 -0.0000 -0.0000
    44. (0.99988) CR ( 1) O  12           s(100.00%)p 0.00(  0.00%)
                                            1.0000 -0.0003 -0.0000 -0.0002  0.0000
                                           -0.0001  0.0000  0.0002 -0.0000  0.0000
                                           -0.0000 -0.0000  0.0000 -0.0000
    45. (0.99987) CR ( 1) O  13           s(100.00%)p 0.00(  0.00%)
                                            1.0000 -0.0003 -0.0000  0.0002 -0.0000
                                            0.0001  0.0000 -0.0002  0.0000  0.0000
                                           -0.0000 -0.0000  0.0000  0.0000
    46. (0.98940) LP ( 1) O   8           s( 45.76%)p 1.18( 54.20%)d 0.00(  0.04%)
                                            0.0001  0.6764 -0.0055 -0.5795  0.0069
                                            0.1871 -0.0035  0.4136  0.0007  0.0063
                                            0.0162 -0.0059 -0.0097  0.0014
    47. (0.98181) LP ( 2) O   8           s(  0.00%)p 1.00( 99.94%)d 0.00(  0.05%)
                                            0.0000 -0.0008  0.0064 -0.3922  0.0044
                                           -0.9093  0.0088 -0.1366 -0.0009 -0.0147
                                            0.0023  0.0120 -0.0125  0.0030
    48. (0.99034) LP ( 1) O  12           s( 73.53%)p 0.36( 26.46%)d 0.00(  0.01%)
                                            0.0004  0.8574  0.0096  0.2810 -0.0026
                                            0.4018 -0.0057 -0.1554  0.0020 -0.0078
                                            0.0023  0.0058  0.0021  0.0037
    49. (0.95881) LP ( 2) O  12           s(  0.07%)p99.99( 99.85%)d 1.17(  0.08%)
                                            0.0001  0.0264  0.0024  0.4266  0.0049
                                           -0.6118 -0.0019 -0.6650 -0.0034 -0.0005
                                            0.0138  0.0097 -0.0204 -0.0112
    50. (0.99060) LP ( 1) O  13           s( 72.90%)p 0.37( 27.10%)d 0.00(  0.01%)
                                            0.0004  0.8537  0.0117 -0.3565  0.0022
                                            0.0416 -0.0003  0.3769 -0.0025  0.0000
                                            0.0087 -0.0013 -0.0023 -0.0019
    51. (0.94498) LP ( 2) O  13           s(  0.02%)p99.99( 99.89%)d 5.36(  0.09%)
                                            0.0001  0.0129  0.0008 -0.2021 -0.0039
                                           -0.9722 -0.0123 -0.1131  0.0003 -0.0193
                                            0.0021  0.0214 -0.0067  0.0035
    52. (0.66070) LP ( 3) O  13           s(  0.00%)p 1.00( 99.81%)d 0.00(  0.18%)
                                            0.0000  0.0064 -0.0007 -0.6876 -0.0001
                                            0.2233 -0.0002 -0.6895  0.0008  0.0098
                                            0.0016 -0.0041 -0.0189  0.0370
    53. (0.00155) RY*( 1) C   1           s( 10.51%)p 7.91( 83.10%)d 0.61(  6.38%)
                                           -0.0000  0.0140  0.3239 -0.0201 -0.7794
                                           -0.0052 -0.3251  0.0088  0.3426  0.1926
                                            0.0224 -0.1046  0.0330 -0.1192
    54. (0.00077) RY*( 2) C   1           s(  0.01%)p99.99( 77.70%)d99.99( 22.29%)
                                            0.0000 -0.0011  0.0105  0.0067  0.4575
                                           -0.0027 -0.3684  0.0092  0.6572 -0.2274
                                           -0.0703 -0.2177 -0.1615 -0.3046
    55. (0.00022) RY*( 3) C   1           s( 14.97%)p 5.50( 82.30%)d 0.18(  2.74%)
                                            0.0000  0.0119  0.3867  0.0018  0.1715
                                            0.0196 -0.7138  0.0072 -0.5325 -0.1342
                                           -0.0268  0.0645 -0.0283  0.0606
    56. (0.00010) RY*( 4) C   1           s( 55.13%)p 0.36( 19.69%)d 0.46( 25.19%)
    57. (0.00000) RY*( 5) C   1           s( 14.52%)p 1.03( 14.97%)d 4.86( 70.51%)
    58. (0.00000) RY*( 6) C   1           s(  0.59%)p 0.87(  0.51%)d99.99( 98.90%)
    59. (0.00000) RY*( 7) C   1           s(  2.35%)p 3.59(  8.45%)d37.88( 89.19%)
    60. (0.00001) RY*( 8) C   1           s(  0.34%)p 7.18(  2.46%)d99.99( 97.20%)
    61. (0.00000) RY*( 9) C   1           s(  1.62%)p 6.76( 10.95%)d53.99( 87.43%)
    62. (0.00216) RY*( 1) C   2           s(  2.57%)p35.33( 90.87%)d 2.55(  6.55%)
                                           -0.0000  0.0111  0.1600 -0.0199 -0.5439
                                            0.0090  0.4462 -0.0193 -0.6426 -0.1288
                                            0.0824 -0.0055  0.0711 -0.1926
    63. (0.00085) RY*( 2) C   2           s(  6.02%)p11.70( 70.39%)d 3.92( 23.59%)
                                            0.0000 -0.0127  0.2449  0.0126  0.1359
                                            0.0022 -0.6618 -0.0112 -0.4972  0.3120
                                            0.1849  0.0290 -0.1933 -0.2572
    64. (0.00060) RY*( 3) C   2           s(  6.20%)p12.67( 78.57%)d 2.46( 15.23%)
                                            0.0000 -0.0110  0.2488 -0.0023  0.6760
                                           -0.0156  0.5539 -0.0055 -0.1473  0.3198
                                           -0.0093 -0.1570 -0.0366 -0.1549
    65. (0.00028) RY*( 4) C   2           s( 43.30%)p 0.44( 18.84%)d 0.87( 37.86%)
                                            0.0000  0.0065  0.6580  0.0124 -0.2663
                                           -0.0029  0.0309 -0.0030  0.3411  0.3941
                                            0.2002  0.2435  0.3126  0.1618
    66. (0.00013) RY*( 5) C   2           s( 10.18%)p 1.08( 11.04%)d 7.73( 78.78%)
                                            0.0000  0.0048  0.3191  0.0099 -0.2329
                                            0.0112 -0.0991 -0.0063  0.2145  0.0152
                                           -0.4537 -0.7033 -0.1417 -0.2588
    67. (0.00007) RY*( 6) C   2           s( 12.58%)p 0.27(  3.38%)d 6.68( 84.04%)
    68. (0.00002) RY*( 7) C   2           s(  6.56%)p 2.51( 16.46%)d11.73( 76.98%)
    69. (0.00000) RY*( 8) C   2           s(  0.01%)p 9.88(  0.14%)d99.99( 99.85%)
    70. (0.00000) RY*( 9) C   2           s( 12.61%)p 0.83( 10.46%)d 6.10( 76.93%)
    71. (0.00239) RY*( 1) C   3           s(  0.56%)p99.99( 92.54%)d12.31(  6.90%)
                                           -0.0000  0.0081  0.0744  0.0066  0.1149
                                            0.0184  0.6890  0.0169  0.6609  0.0077
                                            0.0306  0.1005 -0.1634 -0.1766
    72. (0.00178) RY*( 2) C   3           s( 19.53%)p 3.75( 73.30%)d 0.37(  7.18%)
                                            0.0000 -0.0024  0.4419 -0.0014 -0.6939
                                           -0.0093 -0.3101  0.0092  0.3940  0.0740
                                           -0.0534  0.0877  0.1933 -0.1355
    73. (0.00057) RY*( 3) C   3           s(  2.98%)p25.75( 76.69%)d 6.83( 20.33%)
                                            0.0000 -0.0162  0.1718 -0.0096  0.6279
                                           -0.0002 -0.4874  0.0025  0.3674 -0.2187
                                            0.1723  0.1176  0.2649 -0.2044
    74. (0.00036) RY*( 4) C   3           s( 53.90%)p 0.43( 23.00%)d 0.43( 23.10%)
                                            0.0000  0.0022  0.7342  0.0063  0.1483
                                           -0.0122  0.2774  0.0068 -0.3616  0.1882
                                            0.4126 -0.0159  0.1384  0.0773
    75. (0.00012) RY*( 5) C   3           s( 11.41%)p 0.68(  7.80%)d 7.08( 80.79%)
                                            0.0000  0.0017  0.3378  0.0057  0.0691
                                           -0.0068  0.1778  0.0046 -0.2039 -0.5607
                                           -0.6843  0.0333  0.1107 -0.1085
    76. (0.00008) RY*( 6) C   3           s( 10.61%)p 1.38( 14.61%)d 7.05( 74.78%)
    77. (0.00004) RY*( 7) C   3           s(  0.52%)p 8.16(  4.24%)d99.99( 95.24%)
    78. (0.00001) RY*( 8) C   3           s(  0.01%)p99.99(  1.49%)d99.99( 98.50%)
    79. (0.00001) RY*( 9) C   3           s(  0.49%)p13.17(  6.50%)d99.99( 93.01%)
    80. (0.00190) RY*( 1) C   4           s(  0.19%)p99.99( 94.86%)d25.57(  4.95%)
                                           -0.0000 -0.0011  0.0440  0.0075  0.8901
                                           -0.0074 -0.2496 -0.0055 -0.3065  0.1251
                                           -0.0839  0.0775 -0.0855 -0.1162
    81. (0.00180) RY*( 2) C   4           s(  3.01%)p29.08( 87.42%)d 3.18(  9.57%)
                                            0.0000 -0.0026  0.1734 -0.0021 -0.3853
                                           -0.0040 -0.2206 -0.0177 -0.8227 -0.0750
                                            0.0760  0.1551 -0.0438 -0.2415
    82. (0.00156) RY*( 3) C   4           s( 39.07%)p 1.34( 52.48%)d 0.22(  8.45%)
                                            0.0000 -0.0071  0.6251  0.0020  0.1376
                                            0.0104  0.7003 -0.0007 -0.1239  0.0285
                                           -0.0157  0.0344  0.2850 -0.0320
    83. (0.00021) RY*( 4) C   4           s( 42.54%)p 1.04( 44.44%)d 0.31( 13.02%)
                                            0.0000  0.0010  0.6522  0.0051 -0.0787
                                            0.0187 -0.5649 -0.0119  0.3443 -0.1601
                                           -0.2729  0.0152  0.1310 -0.1129
    84. (0.00019) RY*( 5) C   4           s(  4.83%)p 1.13(  5.45%)d18.59( 89.72%)
                                            0.0000  0.0009  0.2197  0.0025 -0.0145
                                            0.0098 -0.2155 -0.0000  0.0882  0.5255
                                            0.7702 -0.0060  0.0984  0.1347
    85. (0.00009) RY*( 6) C   4           s(  9.85%)p 0.08(  0.83%)d 9.06( 89.31%)
    86. (0.00004) RY*( 7) C   4           s(  0.44%)p 8.34(  3.66%)d99.99( 95.90%)
    87. (0.00000) RY*( 8) C   4           s(  0.02%)p99.99(  4.02%)d99.99( 95.96%)
    88. (0.00000) RY*( 9) C   4           s(  0.02%)p99.99(  7.06%)d99.99( 92.93%)
    89. (0.00234) RY*( 1) C   5           s(  8.41%)p10.61( 89.21%)d 0.28(  2.38%)
                                            0.0000  0.0035  0.2900 -0.0118 -0.8565
                                           -0.0105 -0.3803  0.0078  0.1163  0.1099
                                           -0.0395  0.0291  0.0930 -0.0255
    90. (0.00185) RY*( 2) C   5           s(  0.42%)p99.99( 89.00%)d25.02( 10.58%)
                                            0.0000 -0.0024  0.0650  0.0019  0.1444
                                           -0.0086 -0.5076 -0.0145 -0.7818 -0.0099
                                            0.0057 -0.1569  0.1587  0.2363
    91. (0.00151) RY*( 3) C   5           s( 29.77%)p 2.07( 61.62%)d 0.29(  8.61%)
                                            0.0000 -0.0084  0.5455  0.0023  0.4635
                                           -0.0026 -0.4681  0.0025  0.4269 -0.1073
                                            0.0745  0.0892  0.2167 -0.1189
    92. (0.00022) RY*( 4) C   5           s( 49.90%)p 0.91( 45.29%)d 0.10(  4.81%)
                                            0.0000  0.0010  0.7064  0.0036 -0.0341
                                           -0.0199  0.5784  0.0134 -0.3415  0.0717
                                            0.0294  0.0437  0.1515 -0.1312
    93. (0.00019) RY*( 5) C   5           s(  0.06%)p 4.91(  0.30%)d99.99( 99.64%)
                                            0.0000  0.0001  0.0248  0.0003 -0.0132
                                           -0.0039  0.0493 -0.0030  0.0199 -0.4428
                                           -0.8774 -0.0732  0.1570  0.0212
    94. (0.00008) RY*( 6) C   5           s( 10.84%)p 0.03(  0.37%)d 8.19( 88.79%)
    95. (0.00005) RY*( 7) C   5           s(  0.27%)p13.75(  3.69%)d99.99( 96.04%)
    96. (0.00000) RY*( 8) C   5           s(  0.01%)p 1.00(  3.92%)d24.50( 96.07%)
    97. (0.00000) RY*( 9) C   5           s(  0.29%)p23.65(  6.80%)d99.99( 92.91%)
    98. (0.00224) RY*( 1) C   6           s(  3.85%)p24.58( 94.58%)d 0.41(  1.58%)
                                            0.0000 -0.0019  0.1962 -0.0080 -0.8750
                                            0.0036  0.3273 -0.0031 -0.2701 -0.1072
                                            0.0397  0.0132  0.0495  0.0081
    99. (0.00194) RY*( 2) C   6           s(  0.05%)p99.99( 93.47%)d99.99(  6.49%)
                                            0.0000  0.0038  0.0214  0.0020 -0.2010
                                            0.0143  0.1884  0.0144  0.9265 -0.0171
                                            0.0353 -0.1351  0.1142  0.1790
   100. (0.00154) RY*( 3) C   6           s( 41.12%)p 1.22( 49.99%)d 0.22(  8.89%)
                                            0.0000 -0.0086  0.6412  0.0025  0.3877
                                            0.0066  0.5873  0.0016 -0.0677  0.0974
                                           -0.0112  0.0404  0.2752 -0.0433
   101. (0.00045) RY*( 4) C   6           s( 42.74%)p 0.99( 42.22%)d 0.35( 15.04%)
                                            0.0000  0.0033  0.6537  0.0086 -0.1169
                                            0.0163 -0.6245 -0.0158  0.1339 -0.1909
                                           -0.2749  0.0524  0.0263 -0.1869
   102. (0.00012) RY*( 5) C   6           s(  9.64%)p 0.48(  4.59%)d 8.90( 85.77%)
                                            0.0000  0.0008  0.3104  0.0064 -0.0619
                                            0.0045 -0.2036  0.0032 -0.0239  0.5763
                                            0.5697 -0.1371 -0.3247  0.2772
   103. (0.00009) RY*( 6) C   6           s(  1.93%)p 2.65(  5.12%)d48.12( 92.95%)
   104. (0.00005) RY*( 7) C   6           s(  0.64%)p 3.51(  2.25%)d99.99( 97.11%)
   105. (0.00003) RY*( 8) C   6           s(  0.01%)p99.99(  7.41%)d99.99( 92.58%)
   106. (0.00000) RY*( 9) C   6           s(  0.01%)p 1.00(  0.58%)d99.99( 99.41%)
   107. (0.00296) RY*( 1) C   7           s( 10.91%)p 8.02( 87.47%)d 0.15(  1.61%)
                                           -0.0000 -0.0202  0.3297  0.0004 -0.6841
                                            0.0053 -0.2157 -0.0414  0.5987  0.0396
                                            0.1154  0.0126  0.0326 -0.0004
   108. (0.00172) RY*( 2) C   7           s( 20.54%)p 3.33( 68.44%)d 0.54( 11.02%)
                                            0.0000 -0.0097  0.4531  0.0126  0.2446
                                           -0.0193 -0.7460 -0.0133 -0.2594 -0.0356
                                            0.0413 -0.1126  0.3009  0.0634
   109. (0.00127) RY*( 3) C   7           s(  0.17%)p99.99( 65.19%)d99.99( 34.63%)
                                            0.0000 -0.0091  0.0408  0.0202  0.5679
                                            0.0130 -0.0191 -0.0028  0.5731 -0.2185
                                            0.2457  0.4857  0.0471 -0.0065
   110. (0.00107) RY*( 4) C   7           s( 32.91%)p 0.86( 28.16%)d 1.18( 38.93%)
                                            0.0000  0.0008  0.5737  0.0072  0.2444
                                           -0.0141  0.4584 -0.0085  0.1066 -0.0354
                                            0.1918 -0.5545 -0.0300 -0.2072
   111. (0.00074) RY*( 5) C   7           s(  0.50%)p23.94( 11.93%)d99.99( 87.57%)
                                            0.0000 -0.0077  0.0702 -0.0071  0.1651
                                           -0.0017 -0.0052 -0.0123  0.3030  0.1330
                                           -0.8938 -0.0623  0.1592 -0.1730
   112. (0.00043) RY*( 6) C   7           s(  6.41%)p 2.28( 14.59%)d12.32( 78.99%)
                                            0.0000  0.0121  0.2530 -0.0113 -0.1631
                                           -0.0103  0.1656  0.0442 -0.2996  0.0813
                                            0.0373  0.5154  0.2458 -0.6752
   113. (0.00025) RY*( 7) C   7           s( 22.50%)p 0.65( 14.67%)d 2.79( 62.83%)
                                           -0.0000  0.0004  0.4744  0.0049 -0.1127
                                            0.0071  0.2906 -0.0331 -0.2201 -0.3198
                                           -0.2563  0.3634 -0.0793  0.5674
   114. (0.00010) RY*( 8) C   7           s(  5.69%)p 0.50(  2.84%)d16.09( 91.47%)
                                           -0.0000 -0.0032  0.2384 -0.0146  0.1505
                                            0.0085 -0.0715 -0.0090 -0.0169  0.7625
                                            0.0273  0.2034 -0.5307  0.0978
   115. (0.00004) RY*( 9) C   7           s(  0.32%)p22.42(  7.20%)d99.99( 92.48%)
   116. (0.00118) RY*( 1) O   8           s( 26.54%)p 2.57( 68.08%)d 0.20(  5.38%)
                                            0.0000  0.0056  0.5152  0.0020 -0.2050
                                            0.0068  0.7986  0.0005 -0.0309  0.0017
                                            0.1044 -0.2057  0.0011 -0.0236
   117. (0.00098) RY*( 2) O   8           s(  5.85%)p14.87( 87.02%)d 1.22(  7.13%)
                                           -0.0000  0.0021  0.2419 -0.0017 -0.8457
                                           -0.0025 -0.3874  0.0016 -0.0704 -0.0708
                                            0.2403  0.0692 -0.0092  0.0607
   118. (0.00020) RY*( 3) O   8           s( 49.72%)p 0.87( 43.16%)d 0.14(  7.12%)
                                            0.0000  0.0031  0.7051  0.0003  0.3504
                                            0.0057 -0.3100  0.0013 -0.4612  0.0613
                                           -0.1559  0.2027 -0.0443  0.0105
   119. (0.00003) RY*( 4) O   8           s( 15.71%)p 4.66( 73.23%)d 0.70( 11.06%)
   120. (0.00000) RY*( 5) O   8           s(  0.23%)p 4.63(  1.07%)d99.99( 98.70%)
   121. (0.00001) RY*( 6) O   8           s(  0.42%)p26.82( 11.20%)d99.99( 88.38%)
   122. (0.00000) RY*( 7) O   8           s(  0.28%)p29.63(  8.43%)d99.99( 91.28%)
   123. (0.00000) RY*( 8) O   8           s(  0.01%)p45.04(  0.50%)d99.99( 99.49%)
   124. (0.00001) RY*( 9) O   8           s(  1.25%)p 6.05(  7.54%)d73.25( 91.22%)
   125. (0.00461) RY*( 1) C   9           s(  1.38%)p70.94( 97.79%)d 0.60(  0.83%)
                                            0.0000 -0.0060  0.1173  0.0177  0.5852
                                            0.0009  0.5285 -0.0187 -0.5962  0.0366
                                            0.0075  0.0387  0.0120 -0.0725
   126. (0.00208) RY*( 2) C   9           s( 44.91%)p 1.19( 53.58%)d 0.03(  1.50%)
                                           -0.0000  0.0039  0.6702  0.0071  0.0318
                                           -0.0147  0.4607 -0.0070  0.5677  0.0738
                                            0.0171 -0.0394  0.0617  0.0628
   127. (0.00105) RY*( 3) C   9           s( 31.30%)p 1.81( 56.65%)d 0.38( 12.05%)
                                            0.0000 -0.0218  0.5591  0.0040 -0.5593
                                           -0.0004 -0.0944 -0.0149 -0.4946 -0.1867
                                            0.1012  0.1125 -0.0080 -0.2503
   128. (0.00060) RY*( 4) C   9           s( 13.84%)p 4.25( 58.82%)d 1.97( 27.33%)
                                            0.0000  0.0088  0.3720 -0.0119  0.4389
                                            0.0347 -0.6267  0.0031 -0.0377  0.1682
                                            0.0782 -0.0586  0.4847  0.0242
   129. (0.00038) RY*( 5) C   9           s(  3.79%)p 4.56( 17.28%)d20.81( 78.92%)
                                           -0.0000  0.0040  0.1947  0.0036  0.2862
                                           -0.0256 -0.2861 -0.0173  0.0898  0.0646
                                            0.1493  0.4229 -0.7627 -0.0470
   130. (0.00028) RY*( 6) C   9           s(  3.58%)p 1.19(  4.25%)d25.78( 92.17%)
                                           -0.0000  0.0013  0.1891  0.0033  0.1283
                                           -0.0001 -0.1532  0.0120 -0.0497 -0.3540
                                           -0.6748 -0.4993 -0.2953  0.0671
   131. (0.00015) RY*( 7) C   9           s(  0.55%)p15.89(  8.79%)d99.99( 90.66%)
                                           -0.0000 -0.0071  0.0740  0.0163 -0.2188
                                            0.0087 -0.0031  0.0135 -0.1986  0.8571
                                           -0.2065 -0.1976 -0.1783  0.2419
   132. (0.00006) RY*( 8) C   9           s(  0.00%)p 1.00(  0.28%)d99.99( 99.72%)
   133. (0.00006) RY*( 9) C   9           s(  0.68%)p 4.19(  2.83%)d99.99( 96.49%)
   134. (0.00226) RY*( 1) C  10           s(  1.50%)p63.90( 95.65%)d 1.90(  2.85%)
                                           -0.0000  0.0098  0.1220  0.0160  0.6589
                                           -0.0117 -0.6526  0.0076  0.3099 -0.0551
                                            0.0554  0.0581  0.1294 -0.0477
   135. (0.00167) RY*( 2) C  10           s(  8.07%)p11.09( 89.47%)d 0.31(  2.46%)
                                           -0.0000  0.0103  0.2839 -0.0021  0.1019
                                           -0.0016  0.5421  0.0089  0.7683 -0.0095
                                            0.1267  0.0624 -0.0046 -0.0677
   136. (0.00038) RY*( 3) C  10           s( 35.94%)p 1.65( 59.34%)d 0.13(  4.72%)
                                            0.0000  0.0116  0.5994 -0.0184  0.4861
                                           -0.0175  0.3452 -0.0000 -0.4871 -0.0079
                                           -0.1469 -0.1332  0.0185  0.0864
   137. (0.00012) RY*( 4) C  10           s( 47.25%)p 0.93( 44.02%)d 0.18(  8.73%)
                                           -0.0000 -0.0157  0.6872  0.0126 -0.5257
                                            0.0138 -0.3842 -0.0021  0.1258 -0.1470
                                           -0.1588 -0.0286 -0.1372  0.1444
   138. (0.00005) RY*( 5) C  10           s(  0.56%)p 5.91(  3.30%)d99.99( 96.14%)
   139. (0.00001) RY*( 6) C  10           s(  1.43%)p 1.34(  1.92%)d67.66( 96.65%)
   140. (0.00001) RY*( 7) C  10           s(  1.84%)p 0.51(  0.94%)d52.87( 97.22%)
   141. (0.00001) RY*( 8) C  10           s(  2.00%)p 2.03(  4.07%)d46.99( 93.93%)
   142. (0.00000) RY*( 9) C  10           s(  1.47%)p 0.96(  1.41%)d65.94( 97.12%)
   143. (0.00839) RY*( 1) N  11           s(  0.97%)p96.74( 93.93%)d 5.25(  5.10%)
                                            0.0000 -0.0007  0.0985  0.0453  0.6766
                                            0.0215  0.4021 -0.0463 -0.5614 -0.1411
                                           -0.0645  0.1154  0.0814  0.0836
   144. (0.00556) RY*( 2) N  11           s( 39.36%)p 0.95( 37.34%)d 0.59( 23.30%)
                                           -0.0000 -0.0566  0.6248  0.0192 -0.0414
                                           -0.0655 -0.4923 -0.0163 -0.3527  0.1740
                                           -0.1646 -0.3708  0.1355  0.1408
   145. (0.00435) RY*( 3) N  11           s(  0.04%)p56.20(  2.52%)d99.99( 97.43%)
                                           -0.0000 -0.0120  0.0175 -0.0354  0.0095
                                            0.0058 -0.1348 -0.0344 -0.0669  0.1893
                                            0.0258  0.3365  0.6380 -0.6462
   146. (0.00236) RY*( 4) N  11           s( 26.37%)p 0.93( 24.51%)d 1.86( 49.12%)
                                            0.0000  0.0118  0.5134  0.0134 -0.4095
                                           -0.0277  0.1850 -0.0003 -0.2055 -0.3613
                                            0.2125  0.3933 -0.3296 -0.2286
   147. (0.00172) RY*( 5) N  11           s(  1.05%)p60.38( 63.16%)d34.22( 35.79%)
                                           -0.0000 -0.0338  0.0965 -0.0206  0.5136
                                            0.0114 -0.5604 -0.0055  0.2306  0.0312
                                            0.3010  0.4033 -0.3214  0.0193
   148. (0.00113) RY*( 6) N  11           s(  0.04%)p99.99(  6.44%)d99.99( 93.52%)
                                            0.0000 -0.0073  0.0173  0.0174 -0.0882
                                            0.0121 -0.1833 -0.0181  0.1492 -0.5239
                                           -0.3485  0.3806  0.4196  0.4673
   149. (0.00062) RY*( 7) N  11           s( 29.98%)p 1.82( 54.53%)d 0.52( 15.49%)
                                            0.0000  0.0315  0.5466 -0.0057  0.1594
                                           -0.0421  0.4304 -0.0287  0.5762  0.3313
                                           -0.0997  0.0772  0.1208  0.1211
   150. (0.00003) RY*( 8) N  11           s(  1.80%)p 9.88( 17.77%)d44.73( 80.44%)
   151. (0.00001) RY*( 9) N  11           s(  0.32%)p 1.72(  0.55%)d99.99( 99.13%)
   152. (0.00163) RY*( 1) O  12           s(  3.74%)p24.89( 93.19%)d 0.82(  3.06%)
                                           -0.0000 -0.0025  0.1935 -0.0027  0.3953
                                            0.0007 -0.5900 -0.0012 -0.6539  0.0295
                                           -0.0799 -0.0902  0.1077  0.0605
   153. (0.00124) RY*( 2) O  12           s(  1.18%)p79.35( 93.46%)d 4.55(  5.36%)
                                            0.0000  0.0003  0.1085  0.0107  0.6529
                                           -0.0070 -0.2661  0.0162  0.6611  0.0865
                                            0.0275  0.1144  0.1285 -0.1256
   154. (0.00100) RY*( 3) O  12           s( 73.76%)p 0.30( 22.44%)d 0.05(  3.81%)
                                            0.0000  0.0124  0.8587 -0.0258 -0.3943
                                           -0.0261 -0.1917  0.0119  0.1750  0.1108
                                            0.0551 -0.0842 -0.1020 -0.0724
   155. (0.00006) RY*( 4) O  12           s( 10.94%)p 6.58( 71.99%)d 1.56( 17.07%)
   156. (0.00001) RY*( 5) O  12           s(  4.04%)p 0.91(  3.68%)d22.86( 92.28%)
   157. (0.00000) RY*( 6) O  12           s(  0.02%)p55.11(  1.35%)d99.99( 98.62%)
   158. (0.00000) RY*( 7) O  12           s(  3.36%)p 1.64(  5.52%)d27.14( 91.12%)
   159. (0.00001) RY*( 8) O  12           s(  2.29%)p 3.00(  6.89%)d39.57( 90.82%)
   160. (0.00001) RY*( 9) O  12           s(  0.54%)p 3.75(  2.02%)d99.99( 97.44%)
   161. (0.00156) RY*( 1) O  13           s(  1.32%)p72.79( 95.91%)d 2.11(  2.78%)
                                           -0.0000 -0.0038  0.1147 -0.0008 -0.1508
                                            0.0076 -0.9676  0.0041  0.0083  0.0919
                                           -0.0277 -0.1229  0.0585  0.0052
   162. (0.00090) RY*( 2) O  13           s(  1.94%)p48.69( 94.32%)d 1.93(  3.74%)
                                           -0.0000  0.0029  0.1392  0.0112  0.7579
                                           -0.0027 -0.0996 -0.0001  0.5989 -0.0163
                                           -0.0126 -0.0237 -0.0959  0.1651
   163. (0.00083) RY*( 3) O  13           s( 79.21%)p 0.22( 17.11%)d 0.05(  3.68%)
                                           -0.0000  0.0126  0.8899  0.0272  0.1443
                                           -0.0004  0.0727 -0.0303 -0.3786 -0.0979
                                           -0.0970  0.0563  0.1070  0.0560
   164. (0.00006) RY*( 4) O  13           s(  8.84%)p 8.97( 79.34%)d 1.34( 11.82%)
   165. (0.00000) RY*( 5) O  13           s(  1.90%)p 1.36(  2.59%)d50.28( 95.51%)
   166. (0.00001) RY*( 6) O  13           s(  3.68%)p 1.05(  3.87%)d25.13( 92.45%)
   167. (0.00000) RY*( 7) O  13           s(  0.15%)p12.00(  1.78%)d99.99( 98.07%)
   168. (0.00001) RY*( 8) O  13           s(  1.98%)p 1.14(  2.25%)d48.48( 95.77%)
   169. (0.00000) RY*( 9) O  13           s(  0.84%)p 4.08(  3.41%)d99.99( 95.75%)
   170. (0.00058) RY*( 1) H  14           s( 97.89%)p 0.02(  2.11%)
                                            0.0049  0.9894  0.1063  0.0990 -0.0065
   171. (0.00009) RY*( 2) H  14           s(  0.00%)p 1.00(100.00%)
   172. (0.00006) RY*( 3) H  14           s(  0.02%)p99.99( 99.98%)
   173. (0.00002) RY*( 4) H  14           s(  2.18%)p44.93( 97.82%)
   174. (0.00067) RY*( 1) H  15           s( 98.14%)p 0.02(  1.86%)
                                            0.0052  0.9906 -0.0850  0.1063  0.0077
   175. (0.00011) RY*( 2) H  15           s(  0.11%)p99.99( 99.89%)
                                            0.0004  0.0324  0.6372  0.2598 -0.7249
   176. (0.00008) RY*( 3) H  15           s(  0.01%)p99.99( 99.99%)
   177. (0.00002) RY*( 4) H  15           s(  1.83%)p53.78( 98.17%)
   178. (0.00082) RY*( 1) H  16           s( 98.56%)p 0.01(  1.44%)
                                            0.0052  0.9928 -0.0206  0.0462  0.1087
   179. (0.00009) RY*( 2) H  16           s(  0.08%)p99.99( 99.92%)
   180. (0.00007) RY*( 3) H  16           s(  0.02%)p99.99( 99.98%)
   181. (0.00002) RY*( 4) H  16           s(  1.42%)p69.27( 98.58%)
   182. (0.00112) RY*( 1) H  17           s( 99.29%)p 0.01(  0.71%)
                                            0.0053  0.9964  0.0546 -0.0616 -0.0172
   183. (0.00011) RY*( 2) H  17           s(  0.06%)p99.99( 99.94%)
                                            0.0036  0.0236 -0.1763 -0.0489  0.9828
   184. (0.00007) RY*( 3) H  17           s(  0.04%)p99.99( 99.96%)
   185. (0.00002) RY*( 4) H  17           s(  0.71%)p99.99( 99.29%)
   186. (0.00131) RY*( 1) H  18           s( 99.63%)p 0.00(  0.37%)
                                            0.0062  0.9981  0.0117 -0.0123 -0.0582
   187. (0.00008) RY*( 2) H  18           s(  0.00%)p 1.00(100.00%)
   188. (0.00007) RY*( 3) H  18           s(  0.01%)p 1.00( 99.99%)
   189. (0.00002) RY*( 4) H  18           s(  0.45%)p99.99( 99.55%)
   190. (0.00138) RY*( 1) H  19           s( 99.62%)p 0.00(  0.38%)
                                            0.0063  0.9981 -0.0142 -0.0305  0.0512
   191. (0.00009) RY*( 2) H  19           s(  0.02%)p99.99( 99.98%)
   192. (0.00006) RY*( 3) H  19           s(  0.02%)p99.99( 99.98%)
   193. (0.00002) RY*( 4) H  19           s(  0.42%)p99.99( 99.58%)
   194. (0.00119) RY*( 1) H  20           s( 99.51%)p 0.00(  0.49%)
                                            0.0055  0.9975 -0.0102 -0.0685  0.0096
   195. (0.00009) RY*( 2) H  20           s(  0.05%)p99.99( 99.95%)
   196. (0.00006) RY*( 3) H  20           s(  0.01%)p99.99( 99.99%)
   197. (0.00002) RY*( 4) H  20           s(  0.52%)p99.99( 99.48%)
   198. (0.00134) RY*( 1) H  21           s( 99.60%)p 0.00(  0.40%)
                                            0.0063  0.9980 -0.0077  0.0400 -0.0483
   199. (0.00009) RY*( 2) H  21           s(  0.06%)p99.99( 99.94%)
   200. (0.00006) RY*( 3) H  21           s(  0.02%)p99.99( 99.98%)
   201. (0.00002) RY*( 4) H  21           s(  0.41%)p99.99( 99.59%)
   202. (0.00119) RY*( 1) H  22           s( 99.62%)p 0.00(  0.38%)
                                            0.0059  0.9981  0.0006  0.0600 -0.0143
   203. (0.00009) RY*( 2) H  22           s(  0.08%)p99.99( 99.92%)
   204. (0.00006) RY*( 3) H  22           s(  0.00%)p 1.00(100.00%)
   205. (0.00002) RY*( 4) H  22           s(  0.39%)p99.99( 99.61%)
   206. (0.00140) RY*( 1) H  23           s( 99.59%)p 0.00(  0.41%)
                                            0.0061  0.9979 -0.0244 -0.0580  0.0116
   207. (0.00009) RY*( 2) H  23           s(  0.02%)p99.99( 99.98%)
   208. (0.00005) RY*( 3) H  23           s(  0.13%)p99.99( 99.87%)
   209. (0.00002) RY*( 4) H  23           s(  0.35%)p99.99( 99.65%)
   210. (0.00171) RY*( 1) H  24           s( 99.37%)p 0.01(  0.63%)
                                            0.0057  0.9968 -0.0590 -0.0346  0.0408
   211. (0.00010) RY*( 2) H  24           s(  0.00%)p 1.00(100.00%)
   212. (0.00008) RY*( 3) H  24           s(  0.46%)p99.99( 99.54%)
   213. (0.00002) RY*( 4) H  24           s(  0.26%)p99.99( 99.74%)
   214. (0.00187) RY*( 1) H  25           s( 99.56%)p 0.00(  0.44%)
                                            0.0062  0.9978 -0.0295  0.0517 -0.0300
   215. (0.00008) RY*( 2) H  25           s(  0.06%)p99.99( 99.94%)
   216. (0.00007) RY*( 3) H  25           s(  0.27%)p99.99( 99.73%)
   217. (0.00003) RY*( 4) H  25           s(  0.21%)p99.99( 99.79%)
   218. (0.00119) RY*( 1) H  26           s( 99.70%)p 0.00(  0.30%)
                                            0.0055  0.9985 -0.0074  0.0315 -0.0445
   219. (0.00009) RY*( 2) H  26           s(  0.02%)p99.99( 99.98%)
   220. (0.00006) RY*( 3) H  26           s(  0.02%)p99.99( 99.98%)
   221. (0.00002) RY*( 4) H  26           s(  0.35%)p99.99( 99.65%)
   222. (0.00166) RY*( 1) H  27           s( 99.80%)p 0.00(  0.20%)
                                            0.0056  0.9990  0.0298 -0.0300  0.0156
   223. (0.00009) RY*( 2) H  27           s(  0.06%)p99.99( 99.94%)
   224. (0.00005) RY*( 3) H  27           s(  0.17%)p99.99( 99.83%)
   225. (0.00002) RY*( 4) H  27           s(  0.08%)p99.99( 99.92%)
   226. (0.00073) RY*( 1) H  28           s(  5.51%)p17.15( 94.49%)
                                            0.0001  0.2348 -0.5137 -0.8225  0.0670
   227. (0.00063) RY*( 2) H  28           s( 29.38%)p 2.40( 70.62%)
                                            0.0117  0.5419 -0.1613  0.3174  0.7612
   228. (0.00036) RY*( 3) H  28           s( 56.72%)p 0.76( 43.28%)
                                            0.0221  0.7528  0.5287 -0.1450 -0.3637
   229. (0.00001) RY*( 4) H  28           s(  8.85%)p10.29( 91.15%)
   230. (0.00127) RY*( 1) H  29           s( 99.40%)p 0.01(  0.60%)
                                            0.0045  0.9970  0.0416  0.0647  0.0072
   231. (0.00005) RY*( 2) H  29           s(  0.17%)p99.99( 99.83%)
   232. (0.00005) RY*( 3) H  29           s(  0.37%)p99.99( 99.63%)
   233. (0.00002) RY*( 4) H  29           s(  0.17%)p99.99( 99.83%)
   234. (0.00050) RY*( 1) H  30           s( 96.98%)p 0.03(  3.02%)
                                            0.0055  0.9848  0.0122 -0.1659 -0.0505
   235. (0.00009) RY*( 2) H  30           s(  0.11%)p99.99( 99.89%)
   236. (0.00008) RY*( 3) H  30           s(  0.02%)p99.99( 99.98%)
   237. (0.00001) RY*( 4) H  30           s(  2.98%)p32.58( 97.02%)
   238. (0.00054) RY*( 1) H  31           s( 98.18%)p 0.02(  1.82%)
                                            0.0048  0.9908 -0.1254  0.0342 -0.0362
   239. (0.00009) RY*( 2) H  31           s(  0.00%)p 1.00(100.00%)
   240. (0.00006) RY*( 3) H  31           s(  0.04%)p99.99( 99.96%)
   241. (0.00002) RY*( 4) H  31           s(  1.87%)p52.50( 98.13%)
   242. (0.00099) RY*( 1) H  32           s( 99.05%)p 0.01(  0.95%)
                                            0.0051  0.9952  0.0404  0.0040  0.0885
   243. (0.00010) RY*( 2) H  32           s(  0.05%)p99.99( 99.95%)
   244. (0.00008) RY*( 3) H  32           s(  0.50%)p99.99( 99.50%)
   245. (0.00002) RY*( 4) H  32           s(  0.50%)p99.99( 99.50%)
   246. (0.00479) BD*( 1) C   1 - C   2  
                ( 50.92%)   0.7136* C   1 s( 29.37%)p 2.40( 70.58%)d 0.00(  0.04%)
                                            0.0003  0.5420  0.0044 -0.1138  0.0138
                                           -0.7627 -0.0037 -0.3329 -0.0080  0.0051
                                            0.0025  0.0128 -0.0141 -0.0058
                ( 49.08%)  -0.7006* C   2 s( 27.98%)p 2.57( 71.98%)d 0.00(  0.04%)
                                            0.0002  0.5289  0.0083  0.0995  0.0199
                                            0.7727  0.0069  0.3352 -0.0035  0.0027
                                            0.0017  0.0132 -0.0140 -0.0054
   247. (0.00253) BD*( 1) C   1 - H  14  
                ( 38.03%)   0.6167* C   1 s( 23.86%)p 3.19( 76.10%)d 0.00(  0.04%)
                                           -0.0000 -0.4884 -0.0043 -0.7776  0.0089
                                           -0.3273 -0.0074  0.2215 -0.0085 -0.0110
                                            0.0083  0.0039 -0.0118  0.0077
                ( 61.97%)  -0.7872* H  14 s( 99.91%)p 0.00(  0.09%)
                                           -0.9996  0.0009  0.0258  0.0127 -0.0064
   248. (0.00396) BD*( 1) C   1 - H  15  
                ( 39.32%)   0.6270* C   1 s( 23.45%)p 3.26( 76.50%)d 0.00(  0.05%)
                                            0.0000  0.4842 -0.0028 -0.6164  0.0105
                                            0.5559  0.0172 -0.2750  0.0056 -0.0164
                                            0.0085 -0.0073  0.0029 -0.0075
                ( 60.68%)  -0.7790* H  15 s( 99.92%)p 0.00(  0.08%)
                                            0.9996 -0.0016  0.0178 -0.0210  0.0086
   249. (0.00417) BD*( 1) C   1 - H  16  
                ( 38.81%)   0.6230* C   1 s( 23.28%)p 3.29( 76.68%)d 0.00(  0.04%)
                                           -0.0000 -0.4824  0.0040  0.0401 -0.0086
                                            0.0329 -0.0168 -0.8739 -0.0007  0.0001
                                            0.0024  0.0021 -0.0003 -0.0201
                ( 61.19%)  -0.7823* H  16 s( 99.92%)p 0.00(  0.08%)
                                           -0.9996  0.0020  0.0003  0.0015  0.0288
   250. (0.00767) BD*( 1) C   2 - C   3  
                ( 50.79%)   0.7127* C   2 s( 28.00%)p 2.57( 71.95%)d 0.00(  0.05%)
                                            0.0003  0.5291  0.0049 -0.7293  0.0067
                                           -0.3673 -0.0219  0.2285  0.0000  0.0136
                                           -0.0086 -0.0046  0.0109 -0.0088
                ( 49.21%)  -0.7015* C   3 s( 28.68%)p 2.48( 71.27%)d 0.00(  0.04%)
                                            0.0003  0.5355  0.0079  0.7142  0.0090
                                            0.3878 -0.0208 -0.2277  0.0014  0.0143
                                           -0.0084 -0.0054  0.0081 -0.0081
   251. (0.00669) BD*( 1) C   2 - H  17  
                ( 38.12%)   0.6174* C   2 s( 22.14%)p 3.51( 77.80%)d 0.00(  0.05%)
                                            0.0001 -0.4706  0.0008 -0.6752  0.0014
                                            0.5135 -0.0046 -0.2412  0.0154  0.0178
                                           -0.0085  0.0067 -0.0044  0.0080
                ( 61.88%)  -0.7867* H  17 s( 99.90%)p 0.00(  0.10%)
                                           -0.9995  0.0030  0.0243 -0.0187  0.0070
   252. (0.00839) BD*( 1) C   2 - H  18  
                ( 38.42%)   0.6198* C   2 s( 21.83%)p 3.58( 78.12%)d 0.00(  0.05%)
                                           -0.0001  0.4672 -0.0092  0.0337  0.0171
                                            0.0580 -0.0069 -0.8811  0.0065 -0.0007
                                           -0.0004 -0.0020  0.0004  0.0211
                ( 61.58%)  -0.7847* H  18 s( 99.91%)p 0.00(  0.09%)
                                            0.9996 -0.0044 -0.0042 -0.0010  0.0293
   253. (0.00772) BD*( 1) C   3 - C   4  
                ( 51.05%)   0.7145* C   3 s( 27.81%)p 2.59( 72.14%)d 0.00(  0.05%)
                                            0.0003  0.5273  0.0085 -0.6986 -0.0070
                                            0.3995  0.0024 -0.2715 -0.0052 -0.0154
                                            0.0106 -0.0060  0.0093 -0.0082
                ( 48.95%)  -0.6996* C   4 s( 28.78%)p 2.47( 71.18%)d 0.00(  0.05%)
                                            0.0003  0.5364  0.0081  0.6977 -0.0041
                                           -0.3886  0.0003  0.2720 -0.0011 -0.0147
                                            0.0101 -0.0063  0.0080 -0.0074
   254. (0.00883) BD*( 1) C   3 - H  19  
                ( 38.48%)   0.6204* C   3 s( 21.67%)p 3.61( 78.28%)d 0.00(  0.04%)
                                            0.0002 -0.4655  0.0081  0.0310 -0.0073
                                            0.0688  0.0164 -0.8814  0.0033 -0.0000
                                            0.0025  0.0021  0.0002 -0.0207
                ( 61.52%)  -0.7843* H  19 s( 99.91%)p 0.00(  0.09%)
                                           -0.9996  0.0047  0.0008 -0.0039  0.0289
   255. (0.00713) BD*( 1) C   3 - H  20  
                ( 38.23%)   0.6183* C   3 s( 21.82%)p 3.58( 78.14%)d 0.00(  0.04%)
                                           -0.0001  0.4671 -0.0040 -0.0001  0.0091
                                           -0.8272  0.0016 -0.3111  0.0150  0.0008
                                            0.0005  0.0127 -0.0157 -0.0059
                ( 61.77%)  -0.7859* H  20 s( 99.91%)p 0.00(  0.09%)
                                            0.9996 -0.0037 -0.0018  0.0280  0.0089
   256. (0.00644) BD*( 1) C   4 - C   5  
                ( 51.19%)   0.7154* C   4 s( 27.67%)p 2.61( 72.28%)d 0.00(  0.05%)
                                            0.0003  0.5258  0.0139 -0.7141  0.0002
                                           -0.4139 -0.0034  0.2037  0.0008  0.0154
                                           -0.0081 -0.0046  0.0094 -0.0094
                ( 48.81%)  -0.6987* C   5 s( 29.17%)p 2.43( 70.79%)d 0.00(  0.04%)
                                            0.0003  0.5400  0.0101  0.7045 -0.0062
                                            0.4117 -0.0035 -0.2052  0.0009  0.0154
                                           -0.0070 -0.0049  0.0069 -0.0085
   257. (0.00876) BD*( 1) C   4 - H  21  
                ( 38.23%)   0.6183* C   4 s( 21.66%)p 3.61( 78.29%)d 0.00(  0.04%)
                                           -0.0002  0.4654 -0.0085  0.0373  0.0034
                                            0.0935  0.0110 -0.8790  0.0040  0.0000
                                           -0.0004 -0.0032  0.0000  0.0206
                ( 61.77%)  -0.7860* H  21 s( 99.91%)p 0.00(  0.09%)
                                            0.9996 -0.0047 -0.0027 -0.0044  0.0289
   258. (0.00863) BD*( 1) C   4 - H  22  
                ( 38.31%)   0.6190* C   4 s( 21.93%)p 3.56( 78.03%)d 0.00(  0.04%)
                                            0.0001 -0.4682  0.0083  0.0344 -0.0038
                                           -0.8173 -0.0028 -0.3332  0.0117  0.0029
                                            0.0013 -0.0133  0.0150  0.0058
                ( 61.69%)  -0.7854* H  22 s( 99.91%)p 0.00(  0.09%)
                                           -0.9996  0.0044  0.0010  0.0275  0.0100
   259. (0.00733) BD*( 1) C   5 - C   6  
                ( 51.29%)   0.7162* C   5 s( 27.49%)p 2.64( 72.46%)d 0.00(  0.05%)
                                            0.0003  0.5242  0.0104 -0.7081  0.0039
                                            0.3963  0.0057 -0.2569 -0.0044 -0.0147
                                            0.0087 -0.0054  0.0090 -0.0083
                ( 48.71%)  -0.6979* C   6 s( 28.64%)p 2.49( 71.32%)d 0.00(  0.04%)
                                            0.0002  0.5352  0.0064  0.6939 -0.0038
                                           -0.4036  0.0037  0.2623 -0.0042 -0.0135
                                            0.0084 -0.0073  0.0052 -0.0065
   260. (0.00888) BD*( 1) C   5 - H  23  
                ( 38.29%)   0.6188* C   5 s( 21.93%)p 3.56( 78.03%)d 0.00(  0.04%)
                                           -0.0002  0.4682 -0.0084  0.0162  0.0073
                                           -0.8131 -0.0031 -0.3446  0.0092  0.0005
                                            0.0003  0.0129 -0.0153 -0.0056
                ( 61.71%)  -0.7856* H  23 s( 99.91%)p 0.00(  0.09%)
                                            0.9996 -0.0047 -0.0037  0.0272  0.0109
   261. (0.00943) BD*( 1) C   5 - H  24  
                ( 39.27%)   0.6266* C   5 s( 21.43%)p 3.66( 78.52%)d 0.00(  0.05%)
                                            0.0001 -0.4629  0.0085  0.0362 -0.0120
                                            0.1066  0.0094 -0.8788  0.0019  0.0000
                                            0.0027  0.0037  0.0002 -0.0213
                ( 60.73%)  -0.7793* H  24 s( 99.92%)p 0.00(  0.08%)
                                           -0.9996  0.0047  0.0046 -0.0030  0.0279
   262. (0.01454) BD*( 1) C   6 - C   7  
                ( 51.02%)   0.7143* C   6 s( 26.94%)p 2.71( 72.99%)d 0.00(  0.07%)
                                            0.0003  0.5189  0.0130 -0.7176 -0.0004
                                           -0.4232 -0.0070  0.1889  0.0047  0.0185
                                           -0.0087 -0.0057  0.0104 -0.0108
                ( 48.98%)  -0.6998* C   7 s( 30.53%)p 2.27( 69.41%)d 0.00(  0.06%)
                                            0.0002  0.5525  0.0006  0.6964 -0.0079
                                            0.4339 -0.0025 -0.1441 -0.0063  0.0183
                                           -0.0059 -0.0043  0.0077 -0.0120
   263. (0.00929) BD*( 1) C   6 - H  25  
                ( 37.06%)   0.6088* C   6 s( 22.42%)p 3.46( 77.54%)d 0.00(  0.04%)
                                            0.0001 -0.4734  0.0074  0.0357 -0.0060
                                           -0.8016 -0.0054 -0.3623  0.0150  0.0032
                                            0.0023 -0.0138  0.0143  0.0041
                ( 62.94%)  -0.7934* H  25 s( 99.90%)p 0.00(  0.10%)
                                           -0.9995  0.0050 -0.0008  0.0290  0.0104
   264. (0.00745) BD*( 1) C   6 - H  26  
                ( 37.20%)   0.6099* C   6 s( 22.01%)p 3.54( 77.95%)d 0.00(  0.04%)
                                           -0.0002  0.4691 -0.0069  0.0382  0.0049
                                            0.1195  0.0139 -0.8738  0.0038  0.0007
                                            0.0013 -0.0030  0.0002  0.0199
                ( 62.80%)  -0.7924* H  26 s( 99.91%)p 0.00(  0.09%)
                                            0.9995 -0.0040 -0.0030 -0.0064  0.0296
   265. (0.01593) BD*( 1) C   7 - O   8  
                ( 68.53%)   0.8278* C   7 s( 19.20%)p 4.19( 80.50%)d 0.02(  0.30%)
                                           -0.0001  0.4371  0.0309 -0.0877 -0.0129
                                           -0.1210 -0.0144  0.8835  0.0421  0.0009
                                           -0.0098 -0.0114 -0.0004  0.0522
                ( 31.47%)  -0.5610* O   8 s( 33.32%)p 2.00( 66.61%)d 0.00(  0.06%)
                                           -0.0001  0.5772 -0.0025  0.1212 -0.0035
                                            0.0680 -0.0013 -0.8042  0.0017 -0.0013
                                           -0.0148 -0.0006  0.0037  0.0203
   266. (0.01776) BD*( 1) C   7 - C   9  
                ( 50.44%)   0.7102* C   7 s( 27.73%)p 2.60( 72.22%)d 0.00(  0.05%)
                                            0.0004  0.5266  0.0050 -0.7092  0.0134
                                            0.3755 -0.0121 -0.2791  0.0025 -0.0154
                                            0.0096 -0.0047  0.0094 -0.0096
                ( 49.56%)  -0.7040* C   9 s( 28.21%)p 2.54( 71.74%)d 0.00(  0.05%)
                                            0.0003  0.5312  0.0027  0.7157 -0.0042
                                           -0.3155 -0.0130  0.3245 -0.0098 -0.0082
                                            0.0151 -0.0037  0.0127 -0.0039
   267. (0.01718) BD*( 1) C   7 - H  27  
                ( 37.85%)   0.6153* C   7 s( 22.59%)p 3.42( 77.36%)d 0.00(  0.06%)
                                           -0.0003  0.4750 -0.0159  0.0575  0.0006
                                           -0.8093 -0.0003 -0.3394  0.0094 -0.0014
                                            0.0008  0.0162 -0.0158 -0.0063
                ( 62.15%)  -0.7883* H  27 s( 99.89%)p 0.00(  0.11%)
                                            0.9995 -0.0049 -0.0023  0.0288  0.0148
   268. (0.00410) BD*( 1) O   8 - H  28  
                ( 24.60%)   0.4960* O   8 s( 20.90%)p 3.78( 79.02%)d 0.00(  0.08%)
                                           -0.0002 -0.4569 -0.0165 -0.7030 -0.0102
                                            0.3640  0.0107 -0.4027 -0.0330  0.0172
                                           -0.0065  0.0023 -0.0154  0.0154
                ( 75.40%)  -0.8683* H  28 s( 99.54%)p 0.00(  0.46%)
                                           -0.9977  0.0047  0.0511 -0.0279  0.0345
   269. (0.00597) BD*( 1) C   9 - C  10  
                ( 46.72%)   0.6836* C   9 s( 30.57%)p 2.27( 69.39%)d 0.00(  0.04%)
                                           -0.0001 -0.5528 -0.0087  0.6735  0.0036
                                            0.4750 -0.0071 -0.1184  0.0237 -0.0146
                                            0.0058  0.0050 -0.0064  0.0094
                ( 53.28%)  -0.7299* C  10 s( 28.04%)p 2.56( 71.90%)d 0.00(  0.06%)
                                           -0.0005 -0.5295 -0.0064 -0.6706 -0.0022
                                           -0.5076 -0.0110  0.1066  0.0133 -0.0198
                                            0.0039  0.0025 -0.0059  0.0120
   270. (0.05783) BD*( 1) C   9 - N  11  
                ( 64.73%)   0.8045* C   9 s( 17.78%)p 4.61( 82.03%)d 0.01(  0.19%)
                                            0.0000  0.4215  0.0106 -0.1446 -0.0088
                                            0.7964  0.0264  0.4054 -0.0015 -0.0093
                                           -0.0025  0.0299 -0.0293 -0.0076
                ( 35.27%)  -0.5939* N  11 s( 36.74%)p 1.72( 63.22%)d 0.00(  0.03%)
                                           -0.0001  0.6034 -0.0583  0.1078  0.0124
                                           -0.7067 -0.0408 -0.3453 -0.0131 -0.0065
                                           -0.0000  0.0119 -0.0114 -0.0036
   271. (0.00931) BD*( 1) C   9 - H  29  
                ( 36.29%)   0.6025* C   9 s( 23.40%)p 3.27( 76.55%)d 0.00(  0.05%)
                                           -0.0003  0.4836 -0.0084  0.1105 -0.0161
                                            0.1952 -0.0041 -0.8455  0.0014  0.0009
                                           -0.0076 -0.0125 -0.0002  0.0163
                ( 63.71%)  -0.7982* H  29 s( 99.89%)p 0.00(  0.11%)
                                            0.9994 -0.0043 -0.0015 -0.0052  0.0324
   272. (0.00305) BD*( 1) C  10 - H  30  
                ( 37.80%)   0.6148* C  10 s( 23.40%)p 3.27( 76.56%)d 0.00(  0.04%)
                                           -0.0001  0.4837 -0.0016  0.1084 -0.0228
                                           -0.7417 -0.0041 -0.4508  0.0034 -0.0073
                                           -0.0053  0.0152 -0.0098 -0.0011
                ( 62.20%)  -0.7887* H  30 s( 99.91%)p 0.00(  0.09%)
                                            0.9996 -0.0005  0.0012  0.0258  0.0150
   273. (0.00220) BD*( 1) C  10 - H  31  
                ( 37.09%)   0.6090* C  10 s( 24.29%)p 3.12( 75.68%)d 0.00(  0.04%)
                                           -0.0000  0.4928  0.0017 -0.7261 -0.0048
                                            0.3869 -0.0190 -0.2820  0.0072 -0.0132
                                            0.0096 -0.0061  0.0045 -0.0061
                ( 62.91%)  -0.7931* H  31 s( 99.91%)p 0.00(  0.09%)
                                            0.9995 -0.0007  0.0272 -0.0102  0.0082
   274. (0.00356) BD*( 1) C  10 - H  32  
                ( 37.07%)   0.6088* C  10 s( 24.22%)p 3.13( 75.74%)d 0.00(  0.04%)
                                           -0.0000 -0.4921  0.0044  0.1005  0.0212
                                            0.2037  0.0082 -0.8398  0.0048 -0.0001
                                           -0.0001  0.0058  0.0011 -0.0184
                ( 62.93%)  -0.7933* H  32 s( 99.91%)p 0.00(  0.09%)
                                           -0.9995  0.0028 -0.0065 -0.0068  0.0288
   275. (0.06352) BD*( 1) N  11 - O  12  
                ( 53.54%)   0.7317* N  11 s( 27.83%)p 2.59( 72.00%)d 0.01(  0.18%)
                                           -0.0000  0.5262  0.0367  0.6423 -0.0149
                                            0.5514 -0.0543 -0.0099  0.0104  0.0356
                                           -0.0068 -0.0060  0.0010 -0.0204
                ( 46.46%)  -0.6816* O  12 s( 23.84%)p 3.19( 76.01%)d 0.01(  0.15%)
                                           -0.0001  0.4869 -0.0355 -0.2402  0.0145
                                           -0.6793  0.0144  0.4903 -0.0145  0.0207
                                           -0.0138 -0.0239 -0.0155 -0.0070
   276. (0.31704) BD*( 2) N  11 - O  12  
                ( 62.90%)   0.7931* N  11 s(  3.38%)p28.49( 96.32%)d 0.09(  0.30%)
                                            0.0000 -0.1825 -0.0223  0.5254  0.0256
                                           -0.4225  0.0136  0.7125  0.0103  0.0115
                                            0.0113  0.0370  0.0335 -0.0151
                ( 37.10%)  -0.6091* O  12 s(  2.69%)p36.11( 97.13%)d 0.07(  0.18%)
                                            0.0000 -0.1633  0.0147  0.8241 -0.0119
                                           -0.0195 -0.0025  0.5401 -0.0044 -0.0261
                                           -0.0018 -0.0189 -0.0197  0.0182
   277. (0.02542) BD*( 1) N  11 - O  13  
                ( 51.90%)   0.7204* N  11 s( 32.13%)p 2.11( 67.72%)d 0.00(  0.15%)
                                           -0.0000 -0.5650 -0.0452  0.5432 -0.0344
                                           -0.1018  0.0199 -0.6068  0.0451  0.0057
                                            0.0316 -0.0046 -0.0157 -0.0135
                ( 48.10%)  -0.6935* O  13 s( 27.23%)p 2.67( 72.62%)d 0.01(  0.15%)
                                            0.0001 -0.5201  0.0420 -0.5971  0.0187
                                            0.0468  0.0059  0.6057 -0.0175  0.0030
                                            0.0324 -0.0019 -0.0173 -0.0109


 NHO Directionality and "Bond Bending" (deviations from line of nuclear centers)

         [Thresholds for printing:  angular deviation  >  1.0 degree]
                                    hybrid p-character > 25.0%
                                    orbital occupancy  >  0.10e

                                Line of Centers        Hybrid 1              Hybrid 2
                                ---------------  -------------------   ------------------
                NBO               Theta   Phi    Theta   Phi    Dev    Theta   Phi    Dev
 ========================================================================================
    17. BD (   1) C   6 - C   7    77.5  210.9     --     --    --     100.5   32.1   2.3
    18. BD (   1) C   6 - H  25    65.8   92.9    66.7   92.1   1.1      --     --    --
    20. BD (   1) C   7 - O   8    10.1  218.9    10.3  233.4   2.6    170.4   29.5   1.7
    21. BD (   1) C   7 - C   9   111.0  154.3   109.4  152.4   2.4     68.1  335.2   1.2
    22. BD (   1) C   7 - H  27   116.6  273.7   112.1  274.1   4.5      --     --    --
    23. BD (   1) O   8 - H  28    66.9  333.3    61.6  332.3   5.4      --     --    --
    24. BD (   1) C   9 - C  10    82.6  216.3    83.4  214.7   1.8     98.0   37.6   1.5
    26. BD (   1) C   9 - H  29   164.2   57.4   165.8   63.7   2.3      --     --    --
    27. BD (   1) C  10 - H  30   121.3  278.7   120.8  276.5   1.9      --     --    --
    28. BD (   1) C  10 - H  31   108.9  151.8   108.6  153.3   1.4      --     --    --
    29. BD (   1) C  10 - H  32    14.5  244.5    16.3  240.1   2.1      --     --    --
    30. BD (   1) N  11 - O  12   109.3   53.3    90.0   38.4  24.2     55.9  251.3  21.8
    31. BD (   2) N  11 - O  12   109.3   53.3   136.5  143.4  76.2    123.4  178.4  74.2
    32. BD (   1) N  11 - O  13    43.5  174.7    42.5  170.9   2.8    135.4  354.8   1.2
    46. LP (   1) O   8             --     --     55.4  162.2   --       --     --    --
    47. LP (   2) O   8             --     --     98.0  246.7   --       --     --    --
    48. LP (   1) O  12             --     --    107.6   54.9   --       --     --    --
    49. LP (   2) O  12             --     --    131.7  305.1   --       --     --    --
    50. LP (   1) O  13             --     --     43.6  173.4   --       --     --    --
    51. LP (   2) O  13             --     --     96.4  258.2   --       --     --    --
    52. LP (   3) O  13             --     --    133.6  162.0   --       --     --    --
   276. BD*(   2) N  11 - O  12   109.3   53.3   136.5  143.4  76.2    123.4  178.4  74.2


 Second Order Perturbation Theory Analysis of Fock Matrix in NBO Basis

     Threshold for printing:   0.25 kcal/mol
                                                                              E(2)  E(j)-E(i) F(i,j)
         Donor NBO (i)                     Acceptor NBO (j)                 kcal/mol   a.u.    a.u. 
 ===================================================================================================

 within unit  1
   1. BD (   1) C   1 - C   2        / 71. RY*(   1) C   3                    0.58    1.54    0.038
   1. BD (   1) C   1 - C   2        /247. BD*(   1) C   1 - H  14            0.27    1.06    0.021
   1. BD (   1) C   1 - C   2        /250. BD*(   1) C   2 - C   3            0.48    0.99    0.027
   1. BD (   1) C   1 - C   2        /251. BD*(   1) C   2 - H  17            0.28    1.04    0.021
   1. BD (   1) C   1 - C   2        /252. BD*(   1) C   2 - H  18            0.27    1.04    0.021
   1. BD (   1) C   1 - C   2        /255. BD*(   1) C   3 - H  20            0.87    1.04    0.038
   2. BD (   1) C   1 - H  14        /250. BD*(   1) C   2 - C   3            1.89    0.87    0.051
   3. BD (   1) C   1 - H  15        /251. BD*(   1) C   2 - H  17            1.45    0.93    0.047
   4. BD (   1) C   1 - H  16        /252. BD*(   1) C   2 - H  18            1.56    0.92    0.048
   5. BD (   1) C   2 - C   3        / 53. RY*(   1) C   1                    0.51    1.40    0.034
   5. BD (   1) C   2 - C   3        / 82. RY*(   3) C   4                    0.41    1.50    0.031
   5. BD (   1) C   2 - C   3        /246. BD*(   1) C   1 - C   2            0.43    1.00    0.026
   5. BD (   1) C   2 - C   3        /247. BD*(   1) C   1 - H  14            0.78    1.07    0.036
   5. BD (   1) C   2 - C   3        /253. BD*(   1) C   3 - C   4            0.58    0.98    0.030
   5. BD (   1) C   2 - C   3        /254. BD*(   1) C   3 - H  19            0.31    1.04    0.022
   5. BD (   1) C   2 - C   3        /255. BD*(   1) C   3 - H  20            0.33    1.04    0.023
   5. BD (   1) C   2 - C   3        /256. BD*(   1) C   4 - C   5            1.11    0.97    0.042
   6. BD (   1) C   2 - H  17        / 54. RY*(   2) C   1                    0.28    1.47    0.026
   6. BD (   1) C   2 - H  17        /248. BD*(   1) C   1 - H  15            1.58    0.94    0.049
   6. BD (   1) C   2 - H  17        /253. BD*(   1) C   3 - C   4            1.94    0.87    0.052
   7. BD (   1) C   2 - H  18        /249. BD*(   1) C   1 - H  16            1.56    0.93    0.048
   7. BD (   1) C   2 - H  18        /254. BD*(   1) C   3 - H  19            1.66    0.91    0.049
   8. BD (   1) C   3 - C   4        / 62. RY*(   1) C   2                    0.69    1.54    0.041
   8. BD (   1) C   3 - C   4        / 91. RY*(   3) C   5                    0.58    1.50    0.037
   8. BD (   1) C   3 - C   4        /250. BD*(   1) C   2 - C   3            0.50    1.01    0.028
   8. BD (   1) C   3 - C   4        /251. BD*(   1) C   2 - H  17            0.69    1.06    0.034
   8. BD (   1) C   3 - C   4        /255. BD*(   1) C   3 - H  20            0.25    1.06    0.021
   8. BD (   1) C   3 - C   4        /256. BD*(   1) C   4 - C   5            0.63    0.99    0.031
   8. BD (   1) C   3 - C   4        /257. BD*(   1) C   4 - H  21            0.32    1.04    0.023
   8. BD (   1) C   3 - C   4        /258. BD*(   1) C   4 - H  22            0.36    1.04    0.024
   8. BD (   1) C   3 - C   4        /259. BD*(   1) C   5 - C   6            1.14    0.97    0.042
   9. BD (   1) C   3 - H  19        / 80. RY*(   1) C   4                    0.31    1.31    0.025
   9. BD (   1) C   3 - H  19        /252. BD*(   1) C   2 - H  18            1.50    0.93    0.047
   9. BD (   1) C   3 - H  19        /257. BD*(   1) C   4 - H  21            1.66    0.91    0.049
  10. BD (   1) C   3 - H  20        / 63. RY*(   2) C   2                    0.28    1.48    0.026
  10. BD (   1) C   3 - H  20        / 81. RY*(   2) C   4                    0.26    1.43    0.025
  10. BD (   1) C   3 - H  20        /246. BD*(   1) C   1 - C   2            1.82    0.88    0.051
  10. BD (   1) C   3 - H  20        /258. BD*(   1) C   4 - H  22            1.73    0.91    0.050
  11. BD (   1) C   4 - C   5        / 72. RY*(   2) C   3                    0.54    1.48    0.036
  11. BD (   1) C   4 - C   5        /100. RY*(   3) C   6                    0.53    1.53    0.036
  11. BD (   1) C   4 - C   5        /250. BD*(   1) C   2 - C   3            1.03    1.02    0.041
  11. BD (   1) C   4 - C   5        /253. BD*(   1) C   3 - C   4            0.57    1.01    0.030
  11. BD (   1) C   4 - C   5        /258. BD*(   1) C   4 - H  22            0.26    1.06    0.021
  11. BD (   1) C   4 - C   5        /259. BD*(   1) C   5 - C   6            0.66    0.98    0.032
  11. BD (   1) C   4 - C   5        /260. BD*(   1) C   5 - H  23            0.37    1.04    0.025
  11. BD (   1) C   4 - C   5        /261. BD*(   1) C   5 - H  24            0.40    1.02    0.026
  11. BD (   1) C   4 - C   5        /262. BD*(   1) C   6 - C   7            1.22    0.95    0.043
  12. BD (   1) C   4 - H  21        /254. BD*(   1) C   3 - H  19            1.52    0.93    0.048
  12. BD (   1) C   4 - H  21        /261. BD*(   1) C   5 - H  24            1.66    0.89    0.049
  13. BD (   1) C   4 - H  22        / 71. RY*(   1) C   3                    0.31    1.45    0.027
  13. BD (   1) C   4 - H  22        / 90. RY*(   2) C   5                    0.28    1.49    0.026
  13. BD (   1) C   4 - H  22        /255. BD*(   1) C   3 - H  20            1.44    0.94    0.047
  13. BD (   1) C   4 - H  22        /260. BD*(   1) C   5 - H  23            1.65    0.91    0.049
  14. BD (   1) C   5 - C   6        / 82. RY*(   3) C   4                    0.26    1.54    0.025
  14. BD (   1) C   5 - C   6        /108. RY*(   2) C   7                    0.34    1.65    0.030
  14. BD (   1) C   5 - C   6        /253. BD*(   1) C   3 - C   4            0.96    1.03    0.040
  14. BD (   1) C   5 - C   6        /256. BD*(   1) C   4 - C   5            0.58    1.02    0.031
  14. BD (   1) C   5 - C   6        /262. BD*(   1) C   6 - C   7            0.56    0.97    0.029
  14. BD (   1) C   5 - C   6        /263. BD*(   1) C   6 - H  25            0.38    1.05    0.025
  14. BD (   1) C   5 - C   6        /264. BD*(   1) C   6 - H  26            0.39    1.04    0.025
  14. BD (   1) C   5 - C   6        /266. BD*(   1) C   7 - C   9            1.37    0.94    0.045
  15. BD (   1) C   5 - H  23        / 80. RY*(   1) C   4                    0.38    1.34    0.029
  15. BD (   1) C   5 - H  23        /258. BD*(   1) C   4 - H  22            1.44    0.94    0.047
  15. BD (   1) C   5 - H  23        /263. BD*(   1) C   6 - H  25            1.56    0.92    0.048
  16. BD (   1) C   5 - H  24        / 81. RY*(   2) C   4                    0.48    1.46    0.034
  16. BD (   1) C   5 - H  24        / 99. RY*(   2) C   6                    0.30    1.42    0.026
  16. BD (   1) C   5 - H  24        /257. BD*(   1) C   4 - H  21            1.48    0.95    0.047
  16. BD (   1) C   5 - H  24        /264. BD*(   1) C   6 - H  26            1.58    0.91    0.048
  16. BD (   1) C   5 - H  24        /268. BD*(   1) O   8 - H  28            0.30    0.89    0.021
  17. BD (   1) C   6 - C   7        / 89. RY*(   1) C   5                    0.58    1.44    0.037
  17. BD (   1) C   6 - C   7        /117. RY*(   2) O   8                    0.31    1.87    0.031
  17. BD (   1) C   6 - C   7        /125. RY*(   1) C   9                    0.79    1.53    0.044
  17. BD (   1) C   6 - C   7        /256. BD*(   1) C   4 - C   5            0.91    1.06    0.039
  17. BD (   1) C   6 - C   7        /259. BD*(   1) C   5 - C   6            0.60    1.04    0.032
  17. BD (   1) C   6 - C   7        /263. BD*(   1) C   6 - H  25            0.26    1.09    0.021
  17. BD (   1) C   6 - C   7        /264. BD*(   1) C   6 - H  26            0.26    1.08    0.021
  17. BD (   1) C   6 - C   7        /266. BD*(   1) C   7 - C   9            0.73    0.98    0.034
  17. BD (   1) C   6 - C   7        /267. BD*(   1) C   7 - H  27            0.37    1.05    0.025
  17. BD (   1) C   6 - C   7        /269. BD*(   1) C   9 - C  10            0.92    1.03    0.039
  18. BD (   1) C   6 - H  25        / 90. RY*(   2) C   5                    0.28    1.53    0.026
  18. BD (   1) C   6 - H  25        /107. RY*(   1) C   7                    0.31    1.19    0.024
  18. BD (   1) C   6 - H  25        /259. BD*(   1) C   5 - C   6            0.25    0.89    0.019
  18. BD (   1) C   6 - H  25        /260. BD*(   1) C   5 - H  23            1.46    0.95    0.047
  18. BD (   1) C   6 - H  25        /267. BD*(   1) C   7 - H  27            1.56    0.90    0.047
  19. BD (   1) C   6 - H  26        / 90. RY*(   2) C   5                    0.34    1.53    0.029
  19. BD (   1) C   6 - H  26        /109. RY*(   3) C   7                    0.29    1.72    0.029
  19. BD (   1) C   6 - H  26        /259. BD*(   1) C   5 - C   6            0.28    0.89    0.020
  19. BD (   1) C   6 - H  26        /261. BD*(   1) C   5 - H  24            1.56    0.93    0.048
  19. BD (   1) C   6 - H  26        /265. BD*(   1) C   7 - O   8            2.93    0.74    0.059
  20. BD (   1) C   7 - O   8        /264. BD*(   1) C   6 - H  26            0.54    1.33    0.034
  20. BD (   1) C   7 - O   8        /271. BD*(   1) C   9 - H  29            0.68    1.34    0.038
  21. BD (   1) C   7 - C   9        / 98. RY*(   1) C   6                    0.68    1.40    0.039
  21. BD (   1) C   7 - C   9        /116. RY*(   1) O   8                    0.44    1.88    0.037
  21. BD (   1) C   7 - C   9        /117. RY*(   2) O   8                    0.27    1.87    0.029
  21. BD (   1) C   7 - C   9        /134. RY*(   1) C  10                    0.77    1.37    0.041
  21. BD (   1) C   7 - C   9        /146. RY*(   4) N  11                    0.44    2.37    0.041
  21. BD (   1) C   7 - C   9        /259. BD*(   1) C   5 - C   6            0.93    1.04    0.040
  21. BD (   1) C   7 - C   9        /262. BD*(   1) C   6 - C   7            0.73    1.01    0.034
  21. BD (   1) C   7 - C   9        /267. BD*(   1) C   7 - H  27            0.27    1.05    0.021
  21. BD (   1) C   7 - C   9        /268. BD*(   1) O   8 - H  28            0.94    1.06    0.040
  21. BD (   1) C   7 - C   9        /269. BD*(   1) C   9 - C  10            0.68    1.03    0.034
  21. BD (   1) C   7 - C   9        /271. BD*(   1) C   9 - H  29            0.35    1.09    0.025
  21. BD (   1) C   7 - C   9        /273. BD*(   1) C  10 - H  31            0.71    1.12    0.036
  21. BD (   1) C   7 - C   9        /276. BD*(   2) N  11 - O  12            1.17    0.54    0.038
  21. BD (   1) C   7 - C   9        /277. BD*(   1) N  11 - O  13            0.28    1.09    0.022
  22. BD (   1) C   7 - H  27        / 99. RY*(   2) C   6                    0.43    1.48    0.032
  22. BD (   1) C   7 - H  27        /263. BD*(   1) C   6 - H  25            1.54    0.98    0.049
  22. BD (   1) C   7 - H  27        /270. BD*(   1) C   9 - N  11            2.59    0.74    0.056
  23. BD (   1) O   8 - H  28        /107. RY*(   1) C   7                    0.48    1.45    0.033
  23. BD (   1) O   8 - H  28        /111. RY*(   5) C   7                    0.34    2.65    0.038
  23. BD (   1) O   8 - H  28        /126. RY*(   2) C   9                    0.31    1.51    0.027
  23. BD (   1) O   8 - H  28        /266. BD*(   1) C   7 - C   9            1.54    1.09    0.052
  24. BD (   1) C   9 - C  10        /107. RY*(   1) C   7                    0.48    1.33    0.032
  24. BD (   1) C   9 - C  10        /143. RY*(   1) N  11                    0.30    1.60    0.028
  24. BD (   1) C   9 - C  10        /262. BD*(   1) C   6 - C   7            1.20    1.00    0.044
  24. BD (   1) C   9 - C  10        /266. BD*(   1) C   7 - C   9            0.86    0.97    0.037
  24. BD (   1) C   9 - C  10        /271. BD*(   1) C   9 - H  29            0.59    1.08    0.032
  24. BD (   1) C   9 - C  10        /275. BD*(   1) N  11 - O  12            1.29    0.99    0.046
  25. BD (   1) C   9 - N  11        /152. RY*(   1) O  12                    1.00    1.88    0.055
  25. BD (   1) C   9 - N  11        /161. RY*(   1) O  13                    0.92    1.91    0.053
  25. BD (   1) C   9 - N  11        /267. BD*(   1) C   7 - H  27            0.63    1.18    0.035
  25. BD (   1) C   9 - N  11        /272. BD*(   1) C  10 - H  30            0.59    1.24    0.034
  26. BD (   1) C   9 - H  29        /135. RY*(   2) C  10                    0.28    1.23    0.023
  26. BD (   1) C   9 - H  29        /265. BD*(   1) C   7 - O   8            2.06    0.78    0.051
  26. BD (   1) C   9 - H  29        /269. BD*(   1) C   9 - C  10            0.40    0.91    0.024
  26. BD (   1) C   9 - H  29        /274. BD*(   1) C  10 - H  32            1.31    1.00    0.046
  26. BD (   1) C   9 - H  29        /276. BD*(   2) N  11 - O  12            1.05    0.42    0.032
  26. BD (   1) C   9 - H  29        /277. BD*(   1) N  11 - O  13            1.31    0.97    0.045
  27. BD (   1) C  10 - H  30        /270. BD*(   1) C   9 - N  11            3.01    0.68    0.059
  28. BD (   1) C  10 - H  31        /266. BD*(   1) C   7 - C   9            2.09    0.81    0.052
  28. BD (   1) C  10 - H  31        /270. BD*(   1) C   9 - N  11            0.32    0.68    0.019
  29. BD (   1) C  10 - H  32        /127. RY*(   3) C   9                    0.29    1.45    0.026
  29. BD (   1) C  10 - H  32        /271. BD*(   1) C   9 - H  29            1.94    0.92    0.053
  30. BD (   1) N  11 - O  12        /125. RY*(   1) C   9                    0.63    1.95    0.044
  30. BD (   1) N  11 - O  12        /143. RY*(   1) N  11                    0.27    2.03    0.029
  30. BD (   1) N  11 - O  12        /269. BD*(   1) C   9 - C  10            0.27    1.45    0.025
  30. BD (   1) N  11 - O  12        /270. BD*(   1) C   9 - N  11            0.42    1.27    0.030
  31. BD (   2) N  11 - O  12        /162. RY*(   2) O  13                    0.63    1.61    0.040
  31. BD (   2) N  11 - O  12        /266. BD*(   1) C   7 - C   9            0.50    0.88    0.027
  31. BD (   2) N  11 - O  12        /276. BD*(   2) N  11 - O  12            3.67    0.44    0.061
  32. BD (   1) N  11 - O  13        /125. RY*(   1) C   9                    0.66    2.01    0.046
  32. BD (   1) N  11 - O  13        /143. RY*(   1) N  11                    0.34    2.09    0.034
  32. BD (   1) N  11 - O  13        /270. BD*(   1) C   9 - N  11            0.59    1.33    0.036
  33. CR (   1) C   1                / 64. RY*(   3) C   2                    0.34   10.91    0.077
  33. CR (   1) C   1                /170. RY*(   1) H  14                    0.37   10.50    0.078
  33. CR (   1) C   1                /174. RY*(   1) H  15                    0.37   10.53    0.079
  33. CR (   1) C   1                /178. RY*(   1) H  16                    0.34   10.49    0.075
  34. CR (   1) C   2                / 55. RY*(   3) C   1                    0.61   10.68    0.102
  34. CR (   1) C   2                /182. RY*(   1) H  17                    0.38   10.47    0.080
  34. CR (   1) C   2                /186. RY*(   1) H  18                    0.32   10.48    0.074
  35. CR (   1) C   3                / 64. RY*(   3) C   2                    0.32   10.92    0.074
  35. CR (   1) C   3                / 80. RY*(   1) C   4                    0.32   10.91    0.075
  35. CR (   1) C   3                /190. RY*(   1) H  19                    0.32   10.48    0.073
  35. CR (   1) C   3                /194. RY*(   1) H  20                    0.32   10.48    0.073
  36. CR (   1) C   4                / 73. RY*(   3) C   3                    0.31   11.03    0.074
  36. CR (   1) C   4                / 89. RY*(   1) C   5                    0.31   10.84    0.073
  36. CR (   1) C   4                / 92. RY*(   4) C   5                    0.26   10.88    0.067
  36. CR (   1) C   4                /198. RY*(   1) H  21                    0.33   10.49    0.074
  36. CR (   1) C   4                /202. RY*(   1) H  22                    0.35   10.53    0.076
  37. CR (   1) C   5                / 80. RY*(   1) C   4                    0.26   10.93    0.067
  37. CR (   1) C   5                / 83. RY*(   4) C   4                    0.33   10.99    0.076
  37. CR (   1) C   5                / 98. RY*(   1) C   6                    0.41   10.82    0.085
  37. CR (   1) C   5                /206. RY*(   1) H  23                    0.33   10.49    0.074
  37. CR (   1) C   5                /210. RY*(   1) H  24                    0.31   10.52    0.073
  38. CR (   1) C   6                / 92. RY*(   4) C   5                    0.33   10.91    0.076
  38. CR (   1) C   6                /107. RY*(   1) C   7                    0.37   10.77    0.080
  38. CR (   1) C   6                /110. RY*(   4) C   7                    0.29   11.37    0.072
  38. CR (   1) C   6                /214. RY*(   1) H  25                    0.42   10.53    0.084
  38. CR (   1) C   6                /218. RY*(   1) H  26                    0.36   10.50    0.078
  39. CR (   1) C   7                /101. RY*(   4) C   6                    0.37   11.13    0.081
  39. CR (   1) C   7                /128. RY*(   4) C   9                    0.47   11.23    0.092
  39. CR (   1) C   7                /222. RY*(   1) H  27                    0.38   10.55    0.080
  39. CR (   1) C   7                /265. BD*(   1) C   7 - O   8            0.53   10.43    0.094
  40. CR (   1) O   8                /107. RY*(   1) C   7                    0.98   19.71    0.176
  40. CR (   1) O   8                /109. RY*(   3) C   7                    0.27   20.24    0.093
  41. CR (   1) C   9                /109. RY*(   3) C   7                    0.27   11.37    0.070
  41. CR (   1) C   9                /136. RY*(   3) C  10                    0.54   10.88    0.097
  41. CR (   1) C   9                /230. RY*(   1) H  29                    0.40   10.50    0.082
  41. CR (   1) C   9                /270. BD*(   1) C   9 - N  11            0.26   10.35    0.068
  42. CR (   1) C  10                /125. RY*(   1) C   9                    0.35   10.95    0.078
  42. CR (   1) C  10                /127. RY*(   3) C   9                    0.35   11.04    0.078
  42. CR (   1) C  10                /234. RY*(   1) H  30                    0.38   10.55    0.080
  42. CR (   1) C  10                /238. RY*(   1) H  31                    0.39   10.51    0.081
  42. CR (   1) C  10                /242. RY*(   1) H  32                    0.41   10.51    0.083
  43. CR (   1) N  11                /126. RY*(   2) C   9                    0.75   15.19    0.135
  43. CR (   1) N  11                /128. RY*(   4) C   9                    0.33   15.49    0.091
  44. CR (   1) O  12                /143. RY*(   1) N  11                    1.47   19.97    0.217
  44. CR (   1) O  12                /144. RY*(   2) N  11                    0.82   20.08    0.162
  44. CR (   1) O  12                /270. BD*(   1) C   9 - N  11            0.56   19.20    0.134
  44. CR (   1) O  12                /277. BD*(   1) N  11 - O  13            0.39   19.45    0.112
  45. CR (   1) O  13                /143. RY*(   1) N  11                    1.71   19.94    0.234
  45. CR (   1) O  13                /144. RY*(   2) N  11                    0.76   20.05    0.157
  45. CR (   1) O  13                /270. BD*(   1) C   9 - N  11            0.58   19.18    0.137
  45. CR (   1) O  13                /275. BD*(   1) N  11 - O  12            0.38   19.33    0.112
  46. LP (   1) O   8                /107. RY*(   1) C   7                    1.17    1.32    0.050
  46. LP (   1) O   8                /227. RY*(   2) H  28                    0.35    1.98    0.033
  46. LP (   1) O   8                /262. BD*(   1) C   6 - C   7            0.88    0.99    0.037
  46. LP (   1) O   8                /266. BD*(   1) C   7 - C   9            0.48    0.96    0.027
  46. LP (   1) O   8                /267. BD*(   1) C   7 - H  27            0.58    1.03    0.031
  46. LP (   1) O   8                /271. BD*(   1) C   9 - H  29            0.27    1.07    0.021
  47. LP (   2) O   8                /109. RY*(   3) C   7                    0.49    1.60    0.036
  47. LP (   2) O   8                /226. RY*(   1) H  28                    0.87    1.95    0.052
  47. LP (   2) O   8                /262. BD*(   1) C   6 - C   7            2.47    0.74    0.054
  47. LP (   2) O   8                /264. BD*(   1) C   6 - H  26            0.29    0.81    0.019
  47. LP (   2) O   8                /267. BD*(   1) C   7 - H  27            3.49    0.77    0.066
  48. LP (   1) O  12                /143. RY*(   1) N  11                    2.62    1.78    0.086
  48. LP (   1) O  12                /144. RY*(   2) N  11                    0.98    1.89    0.054
  48. LP (   1) O  12                /270. BD*(   1) C   9 - N  11            1.99    1.02    0.058
  48. LP (   1) O  12                /277. BD*(   1) N  11 - O  13            1.05    1.26    0.046
  49. LP (   2) O  12                /143. RY*(   1) N  11                    0.43    1.32    0.030
  49. LP (   2) O  12                /144. RY*(   2) N  11                    0.67    1.43    0.040
  49. LP (   2) O  12                /146. RY*(   4) N  11                    0.67    2.07    0.048
  49. LP (   2) O  12                /147. RY*(   5) N  11                    0.74    1.83    0.047
  49. LP (   2) O  12                /148. RY*(   6) N  11                    0.33    3.08    0.041
  49. LP (   2) O  12                /269. BD*(   1) C   9 - C  10            0.42    0.74    0.023
  49. LP (   2) O  12                /270. BD*(   1) C   9 - N  11            5.31    0.55    0.069
  49. LP (   2) O  12                /277. BD*(   1) N  11 - O  13            9.14    0.79    0.108
  50. LP (   1) O  13                /143. RY*(   1) N  11                    3.08    1.74    0.092
  50. LP (   1) O  13                /144. RY*(   2) N  11                    0.95    1.85    0.053
  50. LP (   1) O  13                /270. BD*(   1) C   9 - N  11            1.94    0.98    0.056
  50. LP (   1) O  13                /275. BD*(   1) N  11 - O  12            1.12    1.13    0.046
  51. LP (   2) O  13                /143. RY*(   1) N  11                    0.57    1.27    0.035
  51. LP (   2) O  13                /144. RY*(   2) N  11                    1.12    1.38    0.051
  51. LP (   2) O  13                /146. RY*(   4) N  11                    0.72    2.02    0.049
  51. LP (   2) O  13                /147. RY*(   5) N  11                    0.39    1.79    0.034
  51. LP (   2) O  13                /148. RY*(   6) N  11                    0.42    3.03    0.046
  51. LP (   2) O  13                /270. BD*(   1) C   9 - N  11            7.44    0.50    0.077
  51. LP (   2) O  13                /272. BD*(   1) C  10 - H  30            0.42    0.76    0.023
  51. LP (   2) O  13                /275. BD*(   1) N  11 - O  12           10.30    0.65    0.104
  51. LP (   2) O  13                /276. BD*(   2) N  11 - O  12            3.09    0.20    0.036
  52. LP (   3) O  13                /145. RY*(   3) N  11                    1.83    2.52    0.105
  52. LP (   3) O  13                /150. RY*(   8) N  11                    0.54    2.23    0.054
  52. LP (   3) O  13                /162. RY*(   2) O  13                    0.66    1.34    0.046
  52. LP (   3) O  13                /169. RY*(   9) O  13                    0.35    3.00    0.050
  52. LP (   3) O  13                /275. BD*(   1) N  11 - O  12            1.47    0.63    0.045
  52. LP (   3) O  13                /276. BD*(   2) N  11 - O  12           69.64    0.17    0.140
 270. BD*(   1) C   9 - N  11        /126. RY*(   2) C   9                    0.57    0.55    0.091
 270. BD*(   1) C   9 - N  11        /128. RY*(   4) C   9                    0.39    0.85    0.095
 270. BD*(   1) C   9 - N  11        /146. RY*(   4) N  11                    0.57    1.52    0.151
 270. BD*(   1) C   9 - N  11        /149. RY*(   7) N  11                    0.29    1.09    0.093
 270. BD*(   1) C   9 - N  11        /265. BD*(   1) C   7 - O   8            0.95    0.05    0.032
 270. BD*(   1) C   9 - N  11        /267. BD*(   1) C   7 - H  27            0.25    0.20    0.032
 270. BD*(   1) C   9 - N  11        /272. BD*(   1) C  10 - H  30            0.28    0.26    0.043
 275. BD*(   1) N  11 - O  12        /143. RY*(   1) N  11                    0.60    0.61    0.091
 275. BD*(   1) N  11 - O  12        /144. RY*(   2) N  11                    0.89    0.72    0.122
 275. BD*(   1) N  11 - O  12        /148. RY*(   6) N  11                    0.30    2.37    0.133
 275. BD*(   1) N  11 - O  12        /154. RY*(   3) O  12                    1.51    1.05    0.198
 275. BD*(   1) N  11 - O  12        /155. RY*(   4) O  12                    0.64    0.95    0.124
 275. BD*(   1) N  11 - O  12        /269. BD*(   1) C   9 - C  10            1.44    0.03    0.033
 275. BD*(   1) N  11 - O  12        /277. BD*(   1) N  11 - O  13            1.95    0.09    0.056
 276. BD*(   2) N  11 - O  12        /143. RY*(   1) N  11                    0.25    1.07    0.036
 276. BD*(   2) N  11 - O  12        /144. RY*(   2) N  11                    0.72    1.18    0.065
 276. BD*(   2) N  11 - O  12        /145. RY*(   3) N  11                    1.69    2.34    0.140
 276. BD*(   2) N  11 - O  12        /150. RY*(   8) N  11                    0.43    2.05    0.067
 276. BD*(   2) N  11 - O  12        /153. RY*(   2) O  12                    1.25    1.21    0.087
 276. BD*(   2) N  11 - O  12        /154. RY*(   3) O  12                    0.77    1.51    0.076
 276. BD*(   2) N  11 - O  12        /156. RY*(   5) O  12                    0.46    2.96    0.083
 276. BD*(   2) N  11 - O  12        /162. RY*(   2) O  13                    0.57    1.17    0.058
 276. BD*(   2) N  11 - O  12        /266. BD*(   1) C   7 - C   9            0.74    0.44    0.039
 276. BD*(   2) N  11 - O  12        /271. BD*(   1) C   9 - H  29            0.51    0.55    0.037
 276. BD*(   2) N  11 - O  12        /275. BD*(   1) N  11 - O  12           15.24    0.46    0.171


 Natural Bond Orbitals (Summary):

                                                            Principal Delocalizations
           NBO                        Occupancy    Energy   (geminal,vicinal,remote)
 ====================================================================================
 Molecular unit  1  (C9H19NO3)
     1. BD (   1) C   1 - C   2          0.99457    -0.71136  255(v),71(v),250(g),251(g)
                                                    252(g),247(g)
     2. BD (   1) C   1 - H  14          0.99361    -0.59266  250(v)
     3. BD (   1) C   1 - H  15          0.99451    -0.60312  251(v)
     4. BD (   1) C   1 - H  16          0.99449    -0.59269  252(v)
     5. BD (   1) C   2 - C   3          0.99083    -0.71935  256(v),247(v),253(g),53(v)
                                                    246(g),82(v),255(g),254(g)
     6. BD (   1) C   2 - H  17          0.98895    -0.60697  253(v),248(v),54(v)
     7. BD (   1) C   2 - H  18          0.98906    -0.59539  254(v),249(v)
     8. BD (   1) C   3 - C   4          0.99032    -0.73385  259(v),62(v),251(v),256(g)
                                                    91(v),250(g),258(g),257(g)
     9. BD (   1) C   3 - H  19          0.98889    -0.60223  257(v),252(v),80(v)
    10. BD (   1) C   3 - H  20          0.98887    -0.60249  246(v),258(v),63(v),81(v)
    11. BD (   1) C   4 - C   5          0.98920    -0.74653  262(v),250(v),259(g),253(g)
                                                    72(v),100(v),261(g),260(g)
                                                    258(g)
    12. BD (   1) C   4 - H  21          0.98830    -0.61509  261(v),254(v)
    13. BD (   1) C   4 - H  22          0.98863    -0.61843  260(v),255(v),71(v),90(v)
    14. BD (   1) C   5 - C   6          0.98914    -0.76281  266(v),253(v),256(g),262(g)
                                                    264(g),263(g),108(v),82(v)
    15. BD (   1) C   5 - H  23          0.98930    -0.63283  263(v),258(v),80(v)
    16. BD (   1) C   5 - H  24          0.98807    -0.63848  264(v),257(v),81(v),99(v)
                                                    268(r)
    17. BD (   1) C   6 - C   7          0.99011    -0.80876  269(v),256(v),125(v),266(g)
                                                    259(g),89(v),267(g),117(v)
                                                    263(g),264(g)
    18. BD (   1) C   6 - H  25          0.98776    -0.65607  267(v),260(v),107(v),90(v)
                                                    259(g)
    19. BD (   1) C   6 - H  26          0.98524    -0.65319  265(v),261(v),90(v),109(v)
                                                    259(g)
    20. BD (   1) C   7 - O   8          0.99631    -1.05203  271(v),264(v)
    21. BD (   1) C   7 - C   9          0.97845    -0.80755  276(v),268(v),259(v),134(v)
                                                    262(g),273(v),98(v),269(g)
                                                    146(v),116(v),271(g),277(v)
                                                    117(v),267(g)
    22. BD (   1) C   7 - H  27          0.98510    -0.69394  270(v),263(v),99(v)
    23. BD (   1) O   8 - H  28          0.99370    -0.91886  266(v),107(v),111(v),126(r)
    24. BD (   1) C   9 - C  10          0.98953    -0.79540  275(v),262(v),266(g),271(g)
                                                    107(v),143(v)
    25. BD (   1) C   9 - N  11          0.99358    -0.93995  152(v),161(v),267(v),272(v)
    26. BD (   1) C   9 - H  29          0.98090    -0.68543  265(v),276(v),274(v),277(v)
                                                    269(g),135(v)
    27. BD (   1) C  10 - H  30          0.98777    -0.64151  270(v)
    28. BD (   1) C  10 - H  31          0.99156    -0.63835  266(v),270(v)
    29. BD (   1) C  10 - H  32          0.99233    -0.63791  271(v),127(v)
    30. BD (   1) N  11 - O  12          0.99710    -1.22241  125(v),270(g),143(g),269(v)
                                                    276(g)
    31. BD (   2) N  11 - O  12          0.99598    -0.70633  276(g),162(v),266(v)
    32. BD (   1) N  11 - O  13          0.99808    -1.28354  125(v),270(g),143(g)
    33. CR (   1) C   1                  0.99962   -10.18006  174(v),170(v),178(v),64(v)
    34. CR (   1) C   2                  0.99955   -10.19426  55(v),182(v),186(v)
    35. CR (   1) C   3                  0.99955   -10.19790  80(v),190(v),64(v),194(v)
    36. CR (   1) C   4                  0.99956   -10.21020  202(v),198(v),89(v),73(v)
                                                    92(v)
    37. CR (   1) C   5                  0.99956   -10.22569  98(v),83(v),206(v),210(v)
                                                    80(v)
    38. CR (   1) C   6                  0.99953   -10.24243  214(v),107(v),218(v),92(v)
                                                    110(v)
    39. CR (   1) C   7                  0.99941   -10.33507  265(g),128(v),222(v),101(v)
    40. CR (   1) O   8                  0.99986   -19.17436  107(v),109(v)
    41. CR (   1) C   9                  0.99945   -10.30384  136(v),230(v),270(g),109(v)
    42. CR (   1) C  10                  0.99960   -10.22428  242(v),238(v),234(v),125(v)
                                                    127(v)
    43. CR (   1) N  11                  0.99969   -14.59921  126(v),128(v)
    44. CR (   1) O  12                  0.99988   -19.16154  143(v),144(v),270(v),277(v)
    45. CR (   1) O  13                  0.99987   -19.13311  143(v),144(v),270(v),275(v)
    46. LP (   1) O   8                  0.98940    -0.78806  107(v),262(v),267(v),266(v)
                                                    227(v),271(r)
    47. LP (   2) O   8                  0.98181    -0.53316  267(v),262(v),226(v),109(v)
                                                    264(r)
    48. LP (   1) O  12                  0.99034    -0.97321  143(v),270(v),277(v),144(v)
    49. LP (   2) O  12                  0.95881    -0.51064  277(v),270(v),147(v),144(v)
                                                    146(v),143(v),269(r),148(v)
    50. LP (   1) O  13                  0.99060    -0.93520  143(v),270(v),275(v),144(v)
    51. LP (   2) O  13                  0.94498    -0.46135  275(v),270(v),276(v),144(v)
                                                    146(v),143(v),148(v),272(r)
                                                    147(v)
    52. LP (   3) O  13                  0.66070    -0.43804  276(v),145(v),275(v),162(g)
                                                    150(v),169(g)
    53. RY*(   1) C   1                  0.00155     0.68556   
    54. RY*(   2) C   1                  0.00077     0.85966   
    55. RY*(   3) C   1                  0.00022     0.48564   
    56. RY*(   4) C   1                  0.00010     1.03788   
    57. RY*(   5) C   1                  0.00000     1.74768   
    58. RY*(   6) C   1                  0.00000     2.05240   
    59. RY*(   7) C   1                  0.00000     1.90275   
    60. RY*(   8) C   1                  0.00001     2.07963   
    61. RY*(   9) C   1                  0.00000     2.08061   
    62. RY*(   1) C   2                  0.00216     0.80336   
    63. RY*(   2) C   2                  0.00085     0.88226   
    64. RY*(   3) C   2                  0.00060     0.72558   
    65. RY*(   4) C   2                  0.00028     1.19837   
    66. RY*(   5) C   2                  0.00013     1.67528   
    67. RY*(   6) C   2                  0.00007     1.87995   
    68. RY*(   7) C   2                  0.00002     1.85565   
    69. RY*(   8) C   2                  0.00000     2.03720   
    70. RY*(   9) C   2                  0.00000     1.84436   
    71. RY*(   1) C   3                  0.00239     0.83244   
    72. RY*(   2) C   3                  0.00178     0.73793   
    73. RY*(   3) C   3                  0.00057     0.81786   
    74. RY*(   4) C   3                  0.00036     0.98613   
    75. RY*(   5) C   3                  0.00012     1.67122   
    76. RY*(   6) C   3                  0.00008     1.73306   
    77. RY*(   7) C   3                  0.00004     2.03756   
    78. RY*(   8) C   3                  0.00001     2.07768   
    79. RY*(   9) C   3                  0.00001     2.12026   
    80. RY*(   1) C   4                  0.00190     0.70731   
    81. RY*(   2) C   4                  0.00180     0.82389   
    82. RY*(   3) C   4                  0.00156     0.78033   
    83. RY*(   4) C   4                  0.00021     0.76592   
    84. RY*(   5) C   4                  0.00019     1.77979   
    85. RY*(   6) C   4                  0.00009     1.94714   
    86. RY*(   7) C   4                  0.00004     2.04869   
    87. RY*(   8) C   4                  0.00000     2.05747   
    88. RY*(   9) C   4                  0.00000     2.08917   
    89. RY*(   1) C   5                  0.00234     0.62854   
    90. RY*(   2) C   5                  0.00185     0.87217   
    91. RY*(   3) C   5                  0.00151     0.76122   
    92. RY*(   4) C   5                  0.00022     0.67149   
    93. RY*(   5) C   5                  0.00019     1.88949   
    94. RY*(   6) C   5                  0.00008     1.93040   
    95. RY*(   7) C   5                  0.00005     2.05211   
    96. RY*(   8) C   5                  0.00000     2.04526   
    97. RY*(   9) C   5                  0.00000     2.07097   
    98. RY*(   1) C   6                  0.00224     0.59642   
    99. RY*(   2) C   6                  0.00194     0.78398   
   100. RY*(   3) C   6                  0.00154     0.77947   
   101. RY*(   4) C   6                  0.00045     0.79130   
   102. RY*(   5) C   6                  0.00012     1.74965   
   103. RY*(   6) C   6                  0.00009     1.97168   
   104. RY*(   7) C   6                  0.00005     2.05284   
   105. RY*(   8) C   6                  0.00003     2.12212   
   106. RY*(   9) C   6                  0.00000     1.96131   
   107. RY*(   1) C   7                  0.00296     0.53215   
   108. RY*(   2) C   7                  0.00172     0.89161   
   109. RY*(   3) C   7                  0.00127     1.06854   
   110. RY*(   4) C   7                  0.00107     1.12856   
   111. RY*(   5) C   7                  0.00074     1.72693   
   112. RY*(   6) C   7                  0.00043     1.75814   
   113. RY*(   7) C   7                  0.00025     1.53337   
   114. RY*(   8) C   7                  0.00010     1.87080   
   115. RY*(   9) C   7                  0.00004     1.87345   
   116. RY*(   1) O   8                  0.00118     1.07694   
   117. RY*(   2) O   8                  0.00098     1.06373   
   118. RY*(   3) O   8                  0.00020     1.44035   
   119. RY*(   4) O   8                  0.00003     1.10817   
   120. RY*(   5) O   8                  0.00000     2.73497   
   121. RY*(   6) O   8                  0.00001     2.56976   
   122. RY*(   7) O   8                  0.00000     2.50634   
   123. RY*(   8) O   8                  0.00000     2.68619   
   124. RY*(   9) O   8                  0.00001     2.79193   
   125. RY*(   1) C   9                  0.00461     0.72474   
   126. RY*(   2) C   9                  0.00208     0.58793   
   127. RY*(   3) C   9                  0.00105     0.81117   
   128. RY*(   4) C   9                  0.00060     0.89102   
   129. RY*(   5) C   9                  0.00038     1.72102   
   130. RY*(   6) C   9                  0.00028     1.76613   
   131. RY*(   7) C   9                  0.00015     1.92096   
   132. RY*(   8) C   9                  0.00006     1.92106   
   133. RY*(   9) C   9                  0.00006     2.07344   
   134. RY*(   1) C  10                  0.00226     0.56671   
   135. RY*(   2) C  10                  0.00167     0.54089   
   136. RY*(   3) C  10                  0.00038     0.58027   
   137. RY*(   4) C  10                  0.00012     0.67560   
   138. RY*(   5) C  10                  0.00005     2.15908   
   139. RY*(   6) C  10                  0.00001     2.02593   
   140. RY*(   7) C  10                  0.00001     2.09455   
   141. RY*(   8) C  10                  0.00001     1.89192   
   142. RY*(   9) C  10                  0.00000     2.14673   
   143. RY*(   1) N  11                  0.00839     0.80764   
   144. RY*(   2) N  11                  0.00556     0.91692   
   145. RY*(   3) N  11                  0.00435     2.07709   
   146. RY*(   4) N  11                  0.00236     1.55899   
   147. RY*(   5) N  11                  0.00172     1.32380   
   148. RY*(   6) N  11                  0.00113     2.56766   
   149. RY*(   7) N  11                  0.00062     1.13649   
   150. RY*(   8) N  11                  0.00003     1.78987   
   151. RY*(   9) N  11                  0.00001     2.34752   
   152. RY*(   1) O  12                  0.00163     0.94285   
   153. RY*(   2) O  12                  0.00124     0.94174   
   154. RY*(   3) O  12                  0.00100     1.24833   
   155. RY*(   4) O  12                  0.00006     1.14201   
   156. RY*(   5) O  12                  0.00001     2.69209   
   157. RY*(   6) O  12                  0.00000     2.58298   
   158. RY*(   7) O  12                  0.00000     2.51589   
   159. RY*(   8) O  12                  0.00001     2.56293   
   160. RY*(   9) O  12                  0.00001     2.53305   
   161. RY*(   1) O  13                  0.00156     0.96928   
   162. RY*(   2) O  13                  0.00090     0.90575   
   163. RY*(   3) O  13                  0.00083     1.26183   
   164. RY*(   4) O  13                  0.00006     1.03122   
   165. RY*(   5) O  13                  0.00000     2.53551   
   166. RY*(   6) O  13                  0.00001     2.90391   
   167. RY*(   7) O  13                  0.00000     2.63032   
   168. RY*(   8) O  13                  0.00001     2.57715   
   169. RY*(   9) O  13                  0.00000     2.55783   
   170. RY*(   1) H  14                  0.00058     0.32340   
   171. RY*(   2) H  14                  0.00009     1.68032   
   172. RY*(   3) H  14                  0.00006     1.68625   
   173. RY*(   4) H  14                  0.00002     2.14010   
   174. RY*(   1) H  15                  0.00067     0.34783   
   175. RY*(   2) H  15                  0.00011     1.67438   
   176. RY*(   3) H  15                  0.00008     1.66948   
   177. RY*(   4) H  15                  0.00002     2.14966   
   178. RY*(   1) H  16                  0.00082     0.31381   
   179. RY*(   2) H  16                  0.00009     1.66911   
   180. RY*(   3) H  16                  0.00007     1.68155   
   181. RY*(   4) H  16                  0.00002     2.15790   
   182. RY*(   1) H  17                  0.00112     0.27437   
   183. RY*(   2) H  17                  0.00011     1.68778   
   184. RY*(   3) H  17                  0.00007     1.66698   
   185. RY*(   4) H  17                  0.00002     2.19525   
   186. RY*(   1) H  18                  0.00131     0.28150   
   187. RY*(   2) H  18                  0.00008     1.69352   
   188. RY*(   3) H  18                  0.00007     1.69480   
   189. RY*(   4) H  18                  0.00002     2.20638   
   190. RY*(   1) H  19                  0.00138     0.28514   
   191. RY*(   2) H  19                  0.00009     1.72198   
   192. RY*(   3) H  19                  0.00006     1.71675   
   193. RY*(   4) H  19                  0.00002     2.20170   
   194. RY*(   1) H  20                  0.00119     0.27870   
   195. RY*(   2) H  20                  0.00009     1.70329   
   196. RY*(   3) H  20                  0.00006     1.71368   
   197. RY*(   4) H  20                  0.00002     2.20732   
   198. RY*(   1) H  21                  0.00134     0.27648   
   199. RY*(   2) H  21                  0.00009     1.69679   
   200. RY*(   3) H  21                  0.00006     1.73049   
   201. RY*(   4) H  21                  0.00002     2.20108   
   202. RY*(   1) H  22                  0.00119     0.31914   
   203. RY*(   2) H  22                  0.00009     1.70011   
   204. RY*(   3) H  22                  0.00006     1.73988   
   205. RY*(   4) H  22                  0.00002     2.21218   
   206. RY*(   1) H  23                  0.00140     0.26150   
   207. RY*(   2) H  23                  0.00009     1.69492   
   208. RY*(   3) H  23                  0.00005     1.71353   
   209. RY*(   4) H  23                  0.00002     2.18985   
   210. RY*(   1) H  24                  0.00171     0.29024   
   211. RY*(   2) H  24                  0.00010     1.68598   
   212. RY*(   3) H  24                  0.00008     1.69981   
   213. RY*(   4) H  24                  0.00002     2.18777   
   214. RY*(   1) H  25                  0.00187     0.28475   
   215. RY*(   2) H  25                  0.00008     1.74546   
   216. RY*(   3) H  25                  0.00007     1.74163   
   217. RY*(   4) H  25                  0.00003     2.14782   
   218. RY*(   1) H  26                  0.00119     0.25264   
   219. RY*(   2) H  26                  0.00009     1.69567   
   220. RY*(   3) H  26                  0.00006     1.73665   
   221. RY*(   4) H  26                  0.00002     2.16696   
   222. RY*(   1) H  27                  0.00166     0.21235   
   223. RY*(   2) H  27                  0.00009     1.73115   
   224. RY*(   3) H  27                  0.00005     1.80002   
   225. RY*(   4) H  27                  0.00002     2.05830   
   226. RY*(   1) H  28                  0.00073     1.41250   
   227. RY*(   2) H  28                  0.00063     1.19472   
   228. RY*(   3) H  28                  0.00036     1.03792   
   229. RY*(   4) H  28                  0.00001     2.00317   
   230. RY*(   1) H  29                  0.00127     0.20083   
   231. RY*(   2) H  29                  0.00005     1.76179   
   232. RY*(   3) H  29                  0.00005     1.81352   
   233. RY*(   4) H  29                  0.00002     2.04260   
   234. RY*(   1) H  30                  0.00050     0.32720   
   235. RY*(   2) H  30                  0.00009     1.65584   
   236. RY*(   3) H  30                  0.00008     1.63528   
   237. RY*(   4) H  30                  0.00001     2.09734   
   238. RY*(   1) H  31                  0.00054     0.29032   
   239. RY*(   2) H  31                  0.00009     1.67635   
   240. RY*(   3) H  31                  0.00006     1.68407   
   241. RY*(   4) H  31                  0.00002     2.09672   
   242. RY*(   1) H  32                  0.00099     0.28443   
   243. RY*(   2) H  32                  0.00010     1.68628   
   244. RY*(   3) H  32                  0.00008     1.65716   
   245. RY*(   4) H  32                  0.00002     2.18845   
   246. BD*(   1) C   1 - C   2          0.00479     0.28140   
   247. BD*(   1) C   1 - H  14          0.00253     0.34987   
   248. BD*(   1) C   1 - H  15          0.00396     0.33387   
   249. BD*(   1) C   1 - H  16          0.00417     0.33862   
   250. BD*(   1) C   2 - C   3          0.00767     0.27442   
   251. BD*(   1) C   2 - H  17          0.00669     0.32929   
   252. BD*(   1) C   2 - H  18          0.00839     0.33160   
   253. BD*(   1) C   3 - C   4          0.00772     0.26499   
   254. BD*(   1) C   3 - H  19          0.00883     0.31862   
   255. BD*(   1) C   3 - H  20          0.00713     0.32490   
   256. BD*(   1) C   4 - C   5          0.00644     0.25450   
   257. BD*(   1) C   4 - H  21          0.00876     0.30730   
   258. BD*(   1) C   4 - H  22          0.00863     0.31057   
   259. BD*(   1) C   5 - C   6          0.00733     0.23525   
   260. BD*(   1) C   5 - H  23          0.00888     0.29046   
   261. BD*(   1) C   5 - H  24          0.00943     0.27706   
   262. BD*(   1) C   6 - C   7          0.01454     0.20571   
   263. BD*(   1) C   6 - H  25          0.00929     0.28528   
   264. BD*(   1) C   6 - H  26          0.00745     0.27605   
   265. BD*(   1) C   7 - O   8          0.01593     0.09138   
   266. BD*(   1) C   7 - C   9          0.01776     0.17445   
   267. BD*(   1) C   7 - H  27          0.01718     0.23916   
   268. BD*(   1) O   8 - H  28          0.00410     0.24924   
   269. BD*(   1) C   9 - C  10          0.00597     0.22541   
   270. BD*(   1) C   9 - N  11          0.05783     0.04272   
   271. BD*(   1) C   9 - H  29          0.00931     0.28323   
   272. BD*(   1) C  10 - H  30          0.00305     0.29858   
   273. BD*(   1) C  10 - H  31          0.00220     0.31267   
   274. BD*(   1) C  10 - H  32          0.00356     0.31419   
   275. BD*(   1) N  11 - O  12          0.06352     0.19345   
   276. BD*(   2) N  11 - O  12          0.31704    -0.26468  275(g),145(g),153(g),154(g)
                                                    144(g),266(v),162(v),271(v)
                                                    156(g),150(g)
   277. BD*(   1) N  11 - O  13          0.02542     0.28388   
       -------------------------------
              Total Lewis   51.20202  ( 98.4654%)
        Valence non-Lewis    0.68550  (  1.3183%)
        Rydberg non-Lewis    0.11248  (  0.2163%)
       -------------------------------
            Total unit  1   52.00000  (100.0000%)
           Charge unit  1    0.00000


 ***************************************************
 *******         Beta  spin orbitals         *******
 ***************************************************


 NATURAL POPULATIONS:  Natural atomic orbital occupancies 
                                                          
   NAO  Atom  No  lang   Type(AO)    Occupancy      Energy
 ----------------------------------------------------------
     1    C    1  S      Cor( 1S)     0.99962     -10.18006
     2    C    1  S      Val( 2S)     0.54876      -0.34810
     3    C    1  S      Ryd( 3S)     0.00028       0.74460
     4    C    1  px     Val( 2p)     0.59842      -0.18739
     5    C    1  px     Ryd( 3p)     0.00130       0.53181
     6    C    1  py     Val( 2p)     0.54726      -0.17872
     7    C    1  py     Ryd( 3p)     0.00073       0.42376
     8    C    1  pz     Val( 2p)     0.60202      -0.18520
     9    C    1  pz     Ryd( 3p)     0.00066       0.46834
    10    C    1  dxy    Ryd( 3d)     0.00030       2.23181
    11    C    1  dxz    Ryd( 3d)     0.00010       2.03814
    12    C    1  dyz    Ryd( 3d)     0.00019       2.04961
    13    C    1  dx2y2  Ryd( 3d)     0.00022       2.13140
    14    C    1  dz2    Ryd( 3d)     0.00041       2.33706

    15    C    2  S      Cor( 1S)     0.99955     -10.19376
    16    C    2  S      Val( 2S)     0.51372      -0.33777
    17    C    2  S      Ryd( 3S)     0.00037       0.80880
    18    C    2  px     Val( 2p)     0.51498      -0.18810
    19    C    2  px     Ryd( 3p)     0.00116       0.50357
    20    C    2  py     Val( 2p)     0.54395      -0.19541
    21    C    2  py     Ryd( 3p)     0.00113       0.49539
    22    C    2  pz     Val( 2p)     0.59754      -0.19603
    23    C    2  pz     Ryd( 3p)     0.00119       0.54965
    24    C    2  dxy    Ryd( 3d)     0.00038       2.19985
    25    C    2  dxz    Ryd( 3d)     0.00016       1.98394
    26    C    2  dyz    Ryd( 3d)     0.00023       2.01561
    27    C    2  dx2y2  Ryd( 3d)     0.00028       2.05315
    28    C    2  dz2    Ryd( 3d)     0.00049       2.33061

    29    C    3  S      Cor( 1S)     0.99956     -10.19746
    30    C    3  S      Val( 2S)     0.50866      -0.33780
    31    C    3  S      Ryd( 3S)     0.00067       0.80633
    32    C    3  px     Val( 2p)     0.48242      -0.19270
    33    C    3  px     Ryd( 3p)     0.00123       0.52016
    34    C    3  py     Val( 2p)     0.58524      -0.20505
    35    C    3  py     Ryd( 3p)     0.00177       0.55761
    36    C    3  pz     Val( 2p)     0.60375      -0.20614
    37    C    3  pz     Ryd( 3p)     0.00151       0.59231
    38    C    3  dxy    Ryd( 3d)     0.00028       2.07613
    39    C    3  dxz    Ryd( 3d)     0.00022       1.97773
    40    C    3  dyz    Ryd( 3d)     0.00019       2.03610
    41    C    3  dx2y2  Ryd( 3d)     0.00041       2.17046
    42    C    3  dz2    Ryd( 3d)     0.00047       2.31102

    43    C    4  S      Cor( 1S)     0.99956     -10.20958
    44    C    4  S      Val( 2S)     0.50723      -0.34903
    45    C    4  S      Ryd( 3S)     0.00094       0.78490
    46    C    4  px     Val( 2p)     0.47371      -0.20481
    47    C    4  px     Ryd( 3p)     0.00160       0.57966
    48    C    4  py     Val( 2p)     0.58223      -0.21732
    49    C    4  py     Ryd( 3p)     0.00109       0.52551
    50    C    4  pz     Val( 2p)     0.60666      -0.22016
    51    C    4  pz     Ryd( 3p)     0.00147       0.59574
    52    C    4  dxy    Ryd( 3d)     0.00031       2.09548
    53    C    4  dxz    Ryd( 3d)     0.00022       1.96873
    54    C    4  dyz    Ryd( 3d)     0.00020       2.04155
    55    C    4  dx2y2  Ryd( 3d)     0.00038       2.14836
    56    C    4  dz2    Ryd( 3d)     0.00046       2.29692

    57    C    5  S      Cor( 1S)     0.99956     -10.22575
    58    C    5  S      Val( 2S)     0.50498      -0.36620
    59    C    5  S      Ryd( 3S)     0.00092       0.78252
    60    C    5  px     Val( 2p)     0.51090      -0.23017
    61    C    5  px     Ryd( 3p)     0.00203       0.57732
    62    C    5  py     Val( 2p)     0.58505      -0.23669
    63    C    5  py     Ryd( 3p)     0.00125       0.51367
    64    C    5  pz     Val( 2p)     0.59857      -0.23809
    65    C    5  pz     Ryd( 3p)     0.00149       0.59925
    66    C    5  dxy    Ryd( 3d)     0.00031       2.08196
    67    C    5  dxz    Ryd( 3d)     0.00023       1.95252
    68    C    5  dyz    Ryd( 3d)     0.00020       2.03041
    69    C    5  dx2y2  Ryd( 3d)     0.00040       2.12873
    70    C    5  dz2    Ryd( 3d)     0.00047       2.27584

    71    C    6  S      Cor( 1S)     0.99953     -10.24142
    72    C    6  S      Val( 2S)     0.51300      -0.38943
    73    C    6  S      Ryd( 3S)     0.00101       0.76129
    74    C    6  px     Val( 2p)     0.47728      -0.24492
    75    C    6  px     Ryd( 3p)     0.00185       0.56089
    76    C    6  py     Val( 2p)     0.57173      -0.25582
    77    C    6  py     Ryd( 3p)     0.00120       0.49962
    78    C    6  pz     Val( 2p)     0.61838      -0.26289
    79    C    6  pz     Ryd( 3p)     0.00179       0.60965
    80    C    6  dxy    Ryd( 3d)     0.00036       2.07938
    81    C    6  dxz    Ryd( 3d)     0.00018       1.94315
    82    C    6  dyz    Ryd( 3d)     0.00021       2.03400
    83    C    6  dx2y2  Ryd( 3d)     0.00030       2.10826
    84    C    6  dz2    Ryd( 3d)     0.00041       2.25764

    85    C    7  S      Cor( 1S)     0.99940     -10.33446
    86    C    7  S      Val( 2S)     0.46756      -0.40018
    87    C    7  S      Ryd( 3S)     0.00161       0.67588
    88    C    7  px     Val( 2p)     0.51624      -0.28576
    89    C    7  px     Ryd( 3p)     0.00224       0.58478
    90    C    7  py     Val( 2p)     0.54697      -0.29467
    91    C    7  py     Ryd( 3p)     0.00169       0.59067
    92    C    7  pz     Val( 2p)     0.37554      -0.26906
    93    C    7  pz     Ryd( 3p)     0.00233       0.53859
    94    C    7  dxy    Ryd( 3d)     0.00034       1.99684
    95    C    7  dxz    Ryd( 3d)     0.00081       1.89703
    96    C    7  dyz    Ryd( 3d)     0.00077       1.98445
    97    C    7  dx2y2  Ryd( 3d)     0.00041       2.06463
    98    C    7  dz2    Ryd( 3d)     0.00117       2.09787

    99    O    8  S      Cor( 1S)     0.99986     -19.16817
   100    O    8  S      Val( 2S)     0.83433      -1.06831
   101    O    8  S      Ryd( 3S)     0.00075       1.29153
   102    O    8  px     Val( 2p)     0.82351      -0.49791
   103    O    8  px     Ryd( 3p)     0.00096       1.05485
   104    O    8  py     Val( 2p)     0.75292      -0.47634
   105    O    8  py     Ryd( 3p)     0.00115       0.93108
   106    O    8  pz     Val( 2p)     0.74714      -0.50082
   107    O    8  pz     Ryd( 3p)     0.00086       0.94843
   108    O    8  dxy    Ryd( 3d)     0.00046       2.78769
   109    O    8  dxz    Ryd( 3d)     0.00052       2.78412
   110    O    8  dyz    Ryd( 3d)     0.00026       2.64856
   111    O    8  dx2y2  Ryd( 3d)     0.00040       2.72075
   112    O    8  dz2    Ryd( 3d)     0.00052       2.91924

   113    C    9  S      Cor( 1S)     0.99946     -10.30359
   114    C    9  S      Val( 2S)     0.48735      -0.40631
   115    C    9  S      Ryd( 3S)     0.00135       0.72940
   116    C    9  px     Val( 2p)     0.54135      -0.29299
   117    C    9  px     Ryd( 3p)     0.00235       0.51791
   118    C    9  py     Val( 2p)     0.42666      -0.27933
   119    C    9  py     Ryd( 3p)     0.00230       0.45505
   120    C    9  pz     Val( 2p)     0.57670      -0.28842
   121    C    9  pz     Ryd( 3p)     0.00299       0.61628
   122    C    9  dxy    Ryd( 3d)     0.00031       2.04779
   123    C    9  dxz    Ryd( 3d)     0.00035       1.91214
   124    C    9  dyz    Ryd( 3d)     0.00057       1.96224
   125    C    9  dx2y2  Ryd( 3d)     0.00060       2.01290
   126    C    9  dz2    Ryd( 3d)     0.00037       2.19288

   127    C   10  S      Cor( 1S)     0.99959     -10.22408
   128    C   10  S      Val( 2S)     0.54781      -0.39455
   129    C   10  S      Ryd( 3S)     0.00035       0.73498
   130    C   10  px     Val( 2p)     0.55198      -0.22999
   131    C   10  px     Ryd( 3p)     0.00168       0.43350
   132    C   10  py     Val( 2p)     0.57651      -0.23527
   133    C   10  py     Ryd( 3p)     0.00180       0.45285
   134    C   10  pz     Val( 2p)     0.62727      -0.23701
   135    C   10  pz     Ryd( 3p)     0.00139       0.46346
   136    C   10  dxy    Ryd( 3d)     0.00032       2.14848
   137    C   10  dxz    Ryd( 3d)     0.00014       2.01316
   138    C   10  dyz    Ryd( 3d)     0.00024       2.15907
   139    C   10  dx2y2  Ryd( 3d)     0.00014       2.07674
   140    C   10  dz2    Ryd( 3d)     0.00031       2.22731

   141    N   11  S      Cor( 1S)     0.99969     -14.59924
   142    N   11  S      Val( 2S)     0.53422      -0.67513
   143    N   11  S      Ryd( 3S)     0.00610       0.62785
   144    N   11  px     Val( 2p)     0.54047      -0.46077
   145    N   11  px     Ryd( 3p)     0.00560       0.73127
   146    N   11  py     Val( 2p)     0.58344      -0.46603
   147    N   11  py     Ryd( 3p)     0.00644       0.80172
   148    N   11  pz     Val( 2p)     0.55852      -0.46673
   149    N   11  pz     Ryd( 3p)     0.00451       0.72360
   150    N   11  dxy    Ryd( 3d)     0.00149       2.36450
   151    N   11  dxz    Ryd( 3d)     0.00085       2.48818
   152    N   11  dyz    Ryd( 3d)     0.00186       2.28751
   153    N   11  dx2y2  Ryd( 3d)     0.00192       2.31773
   154    N   11  dz2    Ryd( 3d)     0.00187       2.21354

   155    O   12  S      Cor( 1S)     0.99988     -19.15317
   156    O   12  S      Val( 2S)     0.86778      -1.05512
   157    O   12  S      Ryd( 3S)     0.00151       1.11283
   158    O   12  px     Val( 2p)     0.72081      -0.45754
   159    O   12  px     Ryd( 3p)     0.00109       0.91537
   160    O   12  py     Val( 2p)     0.65982      -0.44320
   161    O   12  py     Ryd( 3p)     0.00083       0.88539
   162    O   12  pz     Val( 2p)     0.70670      -0.45131
   163    O   12  pz     Ryd( 3p)     0.00129       0.86022
   164    O   12  dxy    Ryd( 3d)     0.00076       2.88834
   165    O   12  dxz    Ryd( 3d)     0.00028       2.61508
   166    O   12  dyz    Ryd( 3d)     0.00075       2.68897
   167    O   12  dx2y2  Ryd( 3d)     0.00076       2.72668
   168    O   12  dz2    Ryd( 3d)     0.00036       2.61066

   169    O   13  S      Cor( 1S)     0.99987     -19.13197
   170    O   13  S      Val( 2S)     0.86749      -1.04069
   171    O   13  S      Ryd( 3S)     0.00169       1.10581
   172    O   13  px     Val( 2p)     0.66795      -0.43841
   173    O   13  px     Ryd( 3p)     0.00080       0.87403
   174    O   13  py     Val( 2p)     0.92987      -0.45930
   175    O   13  py     Ryd( 3p)     0.00161       0.93428
   176    O   13  pz     Val( 2p)     0.66493      -0.43882
   177    O   13  pz     Ryd( 3p)     0.00065       0.86131
   178    O   13  dxy    Ryd( 3d)     0.00045       2.60260
   179    O   13  dxz    Ryd( 3d)     0.00064       3.03415
   180    O   13  dyz    Ryd( 3d)     0.00047       2.64831
   181    O   13  dx2y2  Ryd( 3d)     0.00046       2.64899
   182    O   13  dz2    Ryd( 3d)     0.00101       2.67764

   183    H   14  S      Val( 1S)     0.37252      -0.01942
   184    H   14  S      Ryd( 2S)     0.00056       0.25476
   185    H   14  px     Ryd( 2p)     0.00030       2.15046
   186    H   14  py     Ryd( 2p)     0.00011       1.73788
   187    H   14  pz     Ryd( 2p)     0.00009       1.69988

   188    H   15  S      Val( 1S)     0.37252      -0.03651
   189    H   15  S      Ryd( 2S)     0.00066       0.28919
   190    H   15  px     Ryd( 2p)     0.00020       1.95919
   191    H   15  py     Ryd( 2p)     0.00021       1.91666
   192    H   15  pz     Ryd( 2p)     0.00012       1.69943

   193    H   16  S      Val( 1S)     0.38774      -0.03417
   194    H   16  S      Ryd( 2S)     0.00080       0.26459
   195    H   16  px     Ryd( 2p)     0.00009       1.67715
   196    H   16  py     Ryd( 2p)     0.00007       1.62400
   197    H   16  pz     Ryd( 2p)     0.00036       2.26518

   198    H   17  S      Val( 1S)     0.33764      -0.02282
   199    H   17  S      Ryd( 2S)     0.00102       0.24968
   200    H   17  px     Ryd( 2p)     0.00025       2.01593
   201    H   17  py     Ryd( 2p)     0.00015       1.86920
   202    H   17  pz     Ryd( 2p)     0.00011       1.73123

   203    H   18  S      Val( 1S)     0.38274      -0.03657
   204    H   18  S      Ryd( 2S)     0.00128       0.26354
   205    H   18  px     Ryd( 2p)     0.00007       1.68378
   206    H   18  py     Ryd( 2p)     0.00007       1.68802
   207    H   18  pz     Ryd( 2p)     0.00036       2.25243

   208    H   19  S      Val( 1S)     0.38656      -0.04872
   209    H   19  S      Ryd( 2S)     0.00137       0.26805
   210    H   19  px     Ryd( 2p)     0.00006       1.70345
   211    H   19  py     Ryd( 2p)     0.00009       1.71319
   212    H   19  pz     Ryd( 2p)     0.00036       2.24975

   213    H   20  S      Val( 1S)     0.38116      -0.04327
   214    H   20  S      Ryd( 2S)     0.00118       0.25749
   215    H   20  px     Ryd( 2p)     0.00006       1.71024
   216    H   20  py     Ryd( 2p)     0.00033       2.18212
   217    H   20  pz     Ryd( 2p)     0.00012       1.76316

   218    H   21  S      Val( 1S)     0.38423      -0.05842
   219    H   21  S      Ryd( 2S)     0.00132       0.25978
   220    H   21  px     Ryd( 2p)     0.00006       1.72865
   221    H   21  py     Ryd( 2p)     0.00009       1.69018
   222    H   21  pz     Ryd( 2p)     0.00036       2.23500

   223    H   22  S      Val( 1S)     0.38393      -0.05777
   224    H   22  S      Ryd( 2S)     0.00118       0.30373
   225    H   22  px     Ryd( 2p)     0.00006       1.73655
   226    H   22  py     Ryd( 2p)     0.00032       2.17177
   227    H   22  pz     Ryd( 2p)     0.00013       1.76923

   228    H   23  S      Val( 1S)     0.38381      -0.07529
   229    H   23  S      Ryd( 2S)     0.00141       0.24570
   230    H   23  px     Ryd( 2p)     0.00006       1.72801
   231    H   23  py     Ryd( 2p)     0.00032       2.13926
   232    H   23  pz     Ryd( 2p)     0.00013       1.75596

   233    H   24  S      Val( 1S)     0.39291      -0.09345
   234    H   24  S      Ryd( 2S)     0.00168       0.27087
   235    H   24  px     Ryd( 2p)     0.00009       1.71061
   236    H   24  py     Ryd( 2p)     0.00010       1.67426
   237    H   24  pz     Ryd( 2p)     0.00035       2.21689

   238    H   25  S      Val( 1S)     0.36242      -0.07444
   239    H   25  S      Ryd( 2S)     0.00182       0.27230
   240    H   25  px     Ryd( 2p)     0.00007       1.73710
   241    H   25  py     Ryd( 2p)     0.00034       2.13837
   242    H   25  pz     Ryd( 2p)     0.00012       1.78860

   243    H   26  S      Val( 1S)     0.36792      -0.08458
   244    H   26  S      Ryd( 2S)     0.00126       0.23874
   245    H   26  px     Ryd( 2p)     0.00007       1.73665
   246    H   26  py     Ryd( 2p)     0.00010       1.68199
   247    H   26  pz     Ryd( 2p)     0.00036       2.20670

   248    H   27  S      Val( 1S)     0.33441      -0.10235
   249    H   27  S      Ryd( 2S)     0.00143       0.21036
   250    H   27  px     Ryd( 2p)     0.00009       1.74146
   251    H   27  py     Ryd( 2p)     0.00034       2.06367
   252    H   27  pz     Ryd( 2p)     0.00009       1.82959

   253    H   28  S      Val( 1S)     0.25205      -0.06962
   254    H   28  S      Ryd( 2S)     0.00045       0.29383
   255    H   28  px     Ryd( 2p)     0.00094       2.02807
   256    H   28  py     Ryd( 2p)     0.00066       1.63483
   257    H   28  pz     Ryd( 2p)     0.00070       1.72295

   258    H   29  S      Val( 1S)     0.36094      -0.08637
   259    H   29  S      Ryd( 2S)     0.00134       0.19234
   260    H   29  px     Ryd( 2p)     0.00005       1.76351
   261    H   29  py     Ryd( 2p)     0.00006       1.70748
   262    H   29  pz     Ryd( 2p)     0.00041       2.16633

   263    H   30  S      Val( 1S)     0.37322      -0.07231
   264    H   30  S      Ryd( 2S)     0.00048       0.23294
   265    H   30  px     Ryd( 2p)     0.00008       1.63068
   266    H   30  py     Ryd( 2p)     0.00030       2.06194
   267    H   30  pz     Ryd( 2p)     0.00016       1.79890

   268    H   31  S      Val( 1S)     0.36994      -0.05546
   269    H   31  S      Ryd( 2S)     0.00054       0.22670
   270    H   31  px     Ryd( 2p)     0.00030       2.05557
   271    H   31  py     Ryd( 2p)     0.00011       1.74639
   272    H   31  pz     Ryd( 2p)     0.00011       1.72640

   273    H   32  S      Val( 1S)     0.36896      -0.05298
   274    H   32  S      Ryd( 2S)     0.00104       0.25332
   275    H   32  px     Ryd( 2p)     0.00009       1.64866
   276    H   32  py     Ryd( 2p)     0.00011       1.71009
   277    H   32  pz     Ryd( 2p)     0.00035       2.21433


 Summary of Natural Population Analysis:                  
                                                          
                                       Natural Population 
                Natural  -----------------------------------------------
    Atom  No    Charge         Core      Valence    Rydberg      Total
 -----------------------------------------------------------------------
      C    1   -0.30026      0.99962     2.29645    0.00419     3.30026
      C    2   -0.17514      0.99955     2.17020    0.00539     3.17514
      C    3   -0.18637      0.99956     2.18007    0.00675     3.18637
      C    4   -0.17607      0.99956     2.16983    0.00668     3.17607
      C    5   -0.20636      0.99956     2.19950    0.00730     3.20636
      C    6   -0.18723      0.99953     2.18040    0.00730     3.18723
      C    7    0.08292      0.99940     1.90631    0.01137     2.91708
      O    8   -0.16363      0.99986     3.15790    0.00587     4.16363
      C    9   -0.04269      0.99946     2.03205    0.01118     3.04269
      C   10   -0.30954      0.99959     2.30357    0.00638     3.30954
      N   11    0.25301      0.99969     2.21665    0.03065     3.24699
      O   12    0.03739      0.99988     2.95512    0.00762     3.96261
      O   13   -0.13789      0.99987     3.13024    0.00778     4.13789
      H   14    0.12642      0.00000     0.37252    0.00106     0.37358
      H   15    0.12630      0.00000     0.37252    0.00118     0.37370
      H   16    0.11095      0.00000     0.38774    0.00131     0.38905
      H   17    0.16082      0.00000     0.33764    0.00153     0.33918
      H   18    0.11547      0.00000     0.38274    0.00178     0.38453
      H   19    0.11157      0.00000     0.38656    0.00188     0.38843
      H   20    0.11715      0.00000     0.38116    0.00169     0.38285
      H   21    0.11393      0.00000     0.38423    0.00184     0.38607
      H   22    0.11438      0.00000     0.38393    0.00169     0.38562
      H   23    0.11427      0.00000     0.38381    0.00192     0.38573
      H   24    0.10487      0.00000     0.39291    0.00222     0.39513
      H   25    0.13523      0.00000     0.36242    0.00235     0.36477
      H   26    0.13030      0.00000     0.36792    0.00178     0.36970
      H   27    0.16363      0.00000     0.33441    0.00196     0.33637
      H   28    0.24519      0.00000     0.25205    0.00276     0.25481
      H   29    0.13719      0.00000     0.36094    0.00187     0.36281
      H   30    0.12576      0.00000     0.37322    0.00103     0.37424
      H   31    0.12900      0.00000     0.36994    0.00106     0.37100
      H   32    0.12945      0.00000     0.36896    0.00159     0.37055
 =======================================================================
   * Total *    1.00000     12.99513    37.85392    0.15094    51.00000

                                 Natural Population      
 --------------------------------------------------------
   Core                      12.99513 ( 99.9626% of  13)
   Valence                   37.85392 ( 99.6156% of  38)
   Natural Minimal Basis     50.84906 ( 99.7040% of  51)
   Natural Rydberg Basis      0.15094 (  0.2960% of  51)
 --------------------------------------------------------

    Atom  No          Natural Electron Configuration
 ----------------------------------------------------------------------------
      C    1      [core]2S( 0.55)2p( 1.75)
      C    2      [core]2S( 0.51)2p( 1.66)
      C    3      [core]2S( 0.51)2p( 1.67)
      C    4      [core]2S( 0.51)2p( 1.66)
      C    5      [core]2S( 0.50)2p( 1.69)
      C    6      [core]2S( 0.51)2p( 1.67)
      C    7      [core]2S( 0.47)2p( 1.44)3p( 0.01)
      O    8      [core]2S( 0.83)2p( 2.32)
      C    9      [core]2S( 0.49)2p( 1.54)3p( 0.01)
      C   10      [core]2S( 0.55)2p( 1.76)
      N   11      [core]2S( 0.53)2p( 1.68)3S( 0.01)3p( 0.02)3d( 0.01)
      O   12      [core]2S( 0.87)2p( 2.09)
      O   13      [core]2S( 0.87)2p( 2.26)
      H   14            1S( 0.37)
      H   15            1S( 0.37)
      H   16            1S( 0.39)
      H   17            1S( 0.34)
      H   18            1S( 0.38)
      H   19            1S( 0.39)
      H   20            1S( 0.38)
      H   21            1S( 0.38)
      H   22            1S( 0.38)
      H   23            1S( 0.38)
      H   24            1S( 0.39)
      H   25            1S( 0.36)
      H   26            1S( 0.37)
      H   27            1S( 0.33)
      H   28            1S( 0.25)
      H   29            1S( 0.36)
      H   30            1S( 0.37)
      H   31            1S( 0.37)
      H   32            1S( 0.37)


 NATURAL BOND ORBITAL ANALYSIS, beta spin orbitals:

                       Occupancies       Lewis Structure    Low   High
           Occ.    -------------------  -----------------   occ   occ
  Cycle   Thresh.   Lewis   Non-Lewis     CR  BD  3C  LP    (L)   (NL)   Dev
 =============================================================================
   1(1)    0.90    49.72853   1.27147     13  34   0   4     2      0    0.10
   2(2)    0.90    49.60676   1.39324     13  33   0   5     1      0    0.02
   3(3)    0.90    49.60676   1.39324     13  33   0   5     1      0    0.02
   4(4)    0.90    49.60676   1.39324     13  33   0   5     1      0    0.02
   5(5)    0.90    49.60676   1.39324     13  33   0   5     1      0    0.02
   6(6)    0.90    49.60676   1.39324     13  33   0   5     1      0    0.02
   7(7)    0.90    49.60676   1.39324     13  33   0   5     1      0    0.02
   8(8)    0.90    49.60676   1.39324     13  33   0   5     1      0    0.02
   9(9)    0.90    49.60676   1.39324     13  33   0   5     1      0    0.02
  10(1)    0.80    49.11587   1.88413     13  34   0   4     2      1    0.20
  11(2)    0.80    49.26880   1.73120     13  34   0   4     2      1    0.10
  12(3)    0.80    49.27508   1.72492     13  33   0   5     3      1    0.06
  13(4)    0.80    49.60676   1.39324     13  33   0   5     1      0    0.02
  14(5)    0.80    49.60676   1.39324     13  33   0   5     1      0    0.02
  15(1)    0.70    49.09974   1.90026     13  32   0   6     0      1    0.19
  16(2)    0.70    49.12060   1.87940     13  32   0   6     1      1    0.19
  17(3)    0.70    48.68490   2.31510     13  30   0   8     2      0    0.19
  18(4)    0.70    48.66146   2.33854     13  31   0   7     3      1    0.19
  19(5)    0.70    49.12060   1.87940     13  32   0   6     1      1    0.19
  20(1)    0.60    41.79700   9.20300     13  12   0  26     0      1    0.26
  21(2)    0.60    41.79700   9.20300     13  12   0  26     0      1    0.26

    The hybrids on atom  2 are linearly dependent.  An eigenvalue (  0.000003)
    of the hybrid overlap matrix is too small (<0.00010).

    PRJTHR will be raised from  0.200 to 0.250 and the NBO search repeated.


    The hybrids on atom  2 are linearly dependent.  An eigenvalue (  0.000003)
    of the hybrid overlap matrix is too small (<0.00010).

    PRJTHR will be raised from  0.250 to 0.300 and the NBO search repeated.


    The hybrids on atom  2 are linearly dependent.  An eigenvalue (  0.000003)
    of the hybrid overlap matrix is too small (<0.00010).

    PRJTHR will be raised from  0.300 to 0.350 and the NBO search repeated.


    The hybrids on atom  2 are linearly dependent.  An eigenvalue (  0.000003)
    of the hybrid overlap matrix is too small (<0.00010).

    PRJTHR will be raised from  0.350 to 0.400 and the NBO search repeated.


    The hybrids on atom  2 are linearly dependent.  An eigenvalue (  0.000003)
    of the hybrid overlap matrix is too small (<0.00010).

    PRJTHR will be raised from  0.400 to 0.450 and the NBO search repeated.


    The hybrids on atom  2 are linearly dependent.  An eigenvalue (  0.000003)
    of the hybrid overlap matrix is too small (<0.00010).

    PRJTHR will be raised from  0.450 to 0.500 and the NBO search repeated.


    The hybrids on atom  2 are linearly dependent.  An eigenvalue (  0.000003)
    of the hybrid overlap matrix is too small (<0.00010).

    PRJTHR will be raised from  0.500 to 0.550 and the NBO search repeated.

  22(1)    0.50    39.10047  11.89953     13   5   0  33     0      4    0.40
  23(2)    0.50    39.10047  11.89953     13   5   0  33     0      4    0.40
  24(1)    0.90    49.70752   1.29248     13  33   0   5     1      0    0.10
 -----------------------------------------------------------------------------

 Structure accepted: RESONANCE keyword permits strongly delocalized structure

 --------------------------------------------------------
   Core                     12.99513 ( 99.963% of  13)
   Valence Lewis            36.71240 ( 96.612% of  38)
  ==================       ============================
   Total Lewis              49.70752 ( 97.466% of  51)
  -----------------------------------------------------
   Valence non-Lewis         1.18214 (  2.318% of  51)
   Rydberg non-Lewis         0.11034 (  0.216% of  51)
  ==================       ============================
   Total non-Lewis           1.29248 (  2.534% of  51)
 --------------------------------------------------------


       (Occupancy)   Bond orbital/ Coefficients/ Hybrids
 ---------------------------------------------------------------------------------
     1. (0.99226) BD ( 1) C   1 - C   2  
                ( 49.12%)   0.7008* C   1 s( 29.48%)p 2.39( 70.48%)d 0.00(  0.04%)
                                           -0.0004 -0.5429 -0.0043  0.1121 -0.0143
                                            0.7626  0.0037  0.3322  0.0076 -0.0048
                                           -0.0024 -0.0128  0.0144  0.0059
                ( 50.88%)   0.7133* C   2 s( 28.31%)p 2.53( 71.64%)d 0.00(  0.04%)
                                           -0.0003 -0.5321 -0.0083 -0.1041 -0.0191
                                           -0.7687 -0.0073 -0.3379  0.0042 -0.0026
                                           -0.0016 -0.0133  0.0142  0.0053
     2. (0.98088) BD ( 1) C   1 - H  14  
                ( 62.15%)   0.7883* C   1 s( 23.64%)p 3.23( 76.32%)d 0.00(  0.04%)
                                            0.0001  0.4862  0.0044  0.7794 -0.0094
                                            0.3272  0.0067 -0.2203  0.0089  0.0105
                                           -0.0086 -0.0042  0.0111 -0.0077
                ( 37.85%)   0.6152* H  14 s( 99.91%)p 0.00(  0.09%)
                                            0.9996 -0.0007 -0.0263 -0.0117  0.0056
     3. (0.95779) BD ( 1) C   1 - H  15  
                ( 61.32%)   0.7831* C   1 s( 23.58%)p 3.24( 76.38%)d 0.00(  0.04%)
                                           -0.0001  0.4856 -0.0043 -0.6145  0.0113
                                            0.5562  0.0163 -0.2763  0.0059 -0.0147
                                            0.0086 -0.0069  0.0032 -0.0068
                ( 38.68%)   0.6219* H  15 s( 99.92%)p 0.00(  0.08%)
                                            0.9996 -0.0018  0.0181 -0.0207  0.0078
     4. (0.99282) BD ( 1) C   1 - H  16  
                ( 61.17%)   0.7821* C   1 s( 23.26%)p 3.30( 76.70%)d 0.00(  0.04%)
                                            0.0000  0.4822 -0.0039 -0.0403  0.0087
                                           -0.0317  0.0166  0.8741  0.0007 -0.0002
                                           -0.0027 -0.0021  0.0001  0.0200
                ( 38.83%)   0.6231* H  16 s( 99.92%)p 0.00(  0.08%)
                                            0.9996 -0.0018 -0.0009 -0.0012 -0.0288
     5. (0.96570) BD ( 1) C   2 - C   3  
                ( 49.28%)   0.7020* C   2 s( 28.26%)p 2.54( 71.70%)d 0.00(  0.04%)
                                            0.0005  0.5316  0.0046 -0.7216  0.0057
                                           -0.3741 -0.0191  0.2367 -0.0023  0.0119
                                           -0.0086 -0.0047  0.0107 -0.0089
                ( 50.72%)   0.7122* C   3 s( 28.07%)p 2.56( 71.88%)d 0.00(  0.04%)
                                            0.0002  0.5298  0.0083  0.7226  0.0087
                                            0.3834 -0.0216 -0.2216  0.0019  0.0135
                                           -0.0074 -0.0050  0.0086 -0.0081
     6. (0.90805) BD ( 1) C   2 - H  17  
                ( 63.22%)   0.7951* C   2 s( 21.36%)p 3.68( 78.60%)d 0.00(  0.04%)
                                           -0.0006  0.4622 -0.0034  0.6833 -0.0016
                                           -0.5146  0.0051  0.2327 -0.0141 -0.0150
                                            0.0081 -0.0067  0.0027 -0.0065
                ( 36.78%)   0.6064* H  17 s( 99.90%)p 0.00(  0.10%)
                                            0.9995 -0.0048 -0.0250  0.0171 -0.0064
     7. (0.98294) BD ( 1) C   2 - H  18  
                ( 61.55%)   0.7845* C   2 s( 22.03%)p 3.54( 77.92%)d 0.00(  0.04%)
                                            0.0000 -0.4693  0.0090 -0.0267 -0.0163
                                           -0.0585  0.0065  0.8802 -0.0065  0.0009
                                            0.0011  0.0018 -0.0003 -0.0209
                ( 38.45%)   0.6201* H  18 s( 99.91%)p 0.00(  0.09%)
                                           -0.9996  0.0041  0.0027  0.0016 -0.0294
     8. (0.93915) BD ( 1) C   3 - C   4  
                ( 49.28%)   0.7020* C   3 s( 28.85%)p 2.46( 71.11%)d 0.00(  0.04%)
                                            0.0002  0.5371  0.0068 -0.6900 -0.0061
                                            0.4006 -0.0005 -0.2730 -0.0019 -0.0135
                                            0.0087 -0.0058  0.0077 -0.0076
                ( 50.72%)   0.7122* C   4 s( 28.58%)p 2.50( 71.38%)d 0.00(  0.04%)
                                            0.0003  0.5346  0.0078  0.7026 -0.0026
                                           -0.3793  0.0031  0.2762 -0.0034 -0.0130
                                            0.0091 -0.0056  0.0070 -0.0069
     9. (0.98856) BD ( 1) C   3 - H  19  
                ( 61.42%)   0.7837* C   3 s( 21.39%)p 3.67( 78.56%)d 0.00(  0.04%)
                                           -0.0002  0.4624 -0.0081 -0.0309  0.0074
                                           -0.0710 -0.0163  0.8828 -0.0036  0.0002
                                           -0.0025 -0.0020 -0.0005  0.0210
                ( 38.58%)   0.6211* H  19 s( 99.91%)p 0.00(  0.09%)
                                            0.9996 -0.0042 -0.0011  0.0040 -0.0289
    10. (0.98476) BD ( 1) C   3 - H  20  
                ( 61.71%)   0.7856* C   3 s( 21.66%)p 3.62( 78.30%)d 0.00(  0.04%)
                                            0.0001 -0.4654  0.0038 -0.0035 -0.0095
                                            0.8285 -0.0022  0.3101 -0.0149 -0.0011
                                           -0.0008 -0.0127  0.0159  0.0057
                ( 38.29%)   0.6188* H  20 s( 99.91%)p 0.00(  0.09%)
                                           -0.9996  0.0029  0.0027 -0.0281 -0.0086
    11. (0.96100) BD ( 1) C   4 - C   5  
                ( 48.61%)   0.6972* C   4 s( 27.33%)p 2.66( 72.63%)d 0.00(  0.05%)
                                            0.0002  0.5226  0.0128 -0.7084 -0.0012
                                           -0.4279 -0.0036  0.2033  0.0007  0.0152
                                           -0.0073 -0.0051  0.0082 -0.0086
                ( 51.39%)   0.7169* C   5 s( 28.89%)p 2.46( 71.07%)d 0.00(  0.04%)
                                            0.0005  0.5374  0.0114  0.7112 -0.0035
                                            0.4036 -0.0063 -0.2049  0.0016  0.0134
                                           -0.0066 -0.0046  0.0070 -0.0079
    12. (0.98815) BD ( 1) C   4 - H  21  
                ( 61.63%)   0.7850* C   4 s( 21.97%)p 3.55( 77.98%)d 0.00(  0.04%)
                                            0.0001 -0.4687  0.0085 -0.0381 -0.0036
                                           -0.0918 -0.0109  0.8774 -0.0042 -0.0003
                                            0.0003  0.0033  0.0004 -0.0208
                ( 38.37%)   0.6195* H  21 s( 99.91%)p 0.00(  0.09%)
                                           -0.9996  0.0041  0.0029  0.0043 -0.0290
    13. (0.98358) BD ( 1) C   4 - H  22  
                ( 61.47%)   0.7840* C   4 s( 22.15%)p 3.51( 77.81%)d 0.00(  0.04%)
                                           -0.0002  0.4705 -0.0085 -0.0494  0.0029
                                            0.8147  0.0019  0.3344 -0.0117 -0.0023
                                           -0.0011  0.0131 -0.0154 -0.0055
                ( 38.53%)   0.6207* H  22 s( 99.92%)p 0.00(  0.08%)
                                            0.9996 -0.0032  0.0001 -0.0273 -0.0100
    14. (0.98273) BD ( 1) C   5 - C   6  
                ( 49.16%)   0.7012* C   5 s( 28.12%)p 2.55( 71.84%)d 0.00(  0.05%)
                                            0.0001  0.5302  0.0100 -0.7016  0.0019
                                            0.3989  0.0048 -0.2589 -0.0042 -0.0142
                                            0.0087 -0.0054  0.0096 -0.0086
                ( 50.84%)   0.7130* C   6 s( 28.16%)p 2.55( 71.80%)d 0.00(  0.04%)
                                            0.0002  0.5306  0.0068  0.7024 -0.0013
                                           -0.3970  0.0030  0.2591 -0.0023 -0.0146
                                            0.0087 -0.0070  0.0059 -0.0065
    15. (0.98862) BD ( 1) C   5 - H  23  
                ( 61.72%)   0.7856* C   5 s( 21.60%)p 3.63( 78.36%)d 0.00(  0.04%)
                                            0.0002 -0.4646  0.0085 -0.0134 -0.0069
                                            0.8159  0.0030  0.3430 -0.0092 -0.0007
                                           -0.0004 -0.0129  0.0154  0.0056
                ( 38.28%)   0.6187* H  23 s( 99.91%)p 0.00(  0.09%)
                                           -0.9996  0.0047  0.0035 -0.0272 -0.0109
    16. (0.98719) BD ( 1) C   5 - H  24  
                ( 60.75%)   0.7794* C   5 s( 21.42%)p 3.67( 78.53%)d 0.00(  0.05%)
                                           -0.0002  0.4627 -0.0085 -0.0357  0.0115
                                           -0.1066 -0.0093  0.8789 -0.0020  0.0001
                                           -0.0028 -0.0037 -0.0002  0.0213
                ( 39.25%)   0.6265* H  24 s( 99.92%)p 0.00(  0.08%)
                                            0.9996 -0.0055 -0.0043  0.0031 -0.0280
    17. (0.91909) BD ( 1) C   6 - C   7  
                ( 47.57%)   0.6897* C   6 s( 27.59%)p 2.62( 72.36%)d 0.00(  0.05%)
                                            0.0005  0.5252  0.0093 -0.7091 -0.0010
                                           -0.4309 -0.0033  0.1872 -0.0054  0.0171
                                           -0.0071 -0.0050  0.0049 -0.0083
                ( 52.43%)   0.7241* C   7 s( 31.88%)p 2.14( 68.09%)d 0.00(  0.03%)
                                            0.0007  0.5646 -0.0026  0.7040 -0.0115
                                            0.4066 -0.0082 -0.1408 -0.0003  0.0130
                                           -0.0032  0.0026  0.0063 -0.0085
    18. (0.96984) BD ( 1) C   6 - H  25  
                ( 63.19%)   0.7949* C   6 s( 22.57%)p 3.43( 77.39%)d 0.00(  0.04%)
                                           -0.0003  0.4751 -0.0073 -0.0395  0.0097
                                            0.8008  0.0034  0.3616 -0.0121 -0.0041
                                           -0.0023  0.0140 -0.0131 -0.0041
                ( 36.81%)   0.6067* H  25 s( 99.91%)p 0.00(  0.09%)
                                            0.9995 -0.0068 -0.0015 -0.0292 -0.0095
    19. (0.97898) BD ( 1) C   6 - H  26  
                ( 62.85%)   0.7928* C   6 s( 21.69%)p 3.61( 78.27%)d 0.00(  0.04%)
                                            0.0003 -0.4656  0.0069 -0.0397 -0.0071
                                           -0.1211 -0.0134  0.8753 -0.0063  0.0001
                                           -0.0015  0.0027 -0.0007 -0.0200
                ( 37.15%)   0.6095* H  26 s( 99.91%)p 0.00(  0.09%)
                                           -0.9995  0.0035  0.0041  0.0075 -0.0293
    20. (0.99626) BD ( 1) C   7 - O   8  
                ( 32.04%)   0.5661* C   7 s( 19.21%)p 4.19( 80.49%)d 0.02(  0.30%)
                                            0.0001 -0.4372 -0.0310  0.0957  0.0117
                                            0.1360  0.0128 -0.8805 -0.0414 -0.0014
                                            0.0111  0.0138  0.0007 -0.0520
                ( 67.96%)   0.8244* O   8 s( 33.57%)p 1.98( 66.35%)d 0.00(  0.07%)
                                            0.0001 -0.5794  0.0025 -0.1039  0.0033
                                           -0.0347  0.0010  0.8072 -0.0025  0.0035
                                            0.0148  0.0006 -0.0047 -0.0220
    21. (0.97800) BD ( 1) C   7 - C   9  
                ( 49.44%)   0.7031* C   7 s( 28.42%)p 2.52( 71.53%)d 0.00(  0.05%)
                                            0.0004  0.5331  0.0051 -0.7019  0.0132
                                            0.3777 -0.0121 -0.2823  0.0029 -0.0158
                                            0.0096 -0.0039  0.0104 -0.0093
                ( 50.56%)   0.7111* C   9 s( 28.35%)p 2.53( 71.60%)d 0.00(  0.05%)
                                            0.0003  0.5324  0.0023  0.7143 -0.0042
                                           -0.3170 -0.0130  0.3241 -0.0098 -0.0086
                                            0.0151 -0.0038  0.0127 -0.0039
    22. (0.91718) BD ( 1) C   7 - H  27  
                ( 64.60%)   0.8038* C   7 s( 20.53%)p 3.87( 79.43%)d 0.00(  0.04%)
                                            0.0012 -0.4528  0.0171 -0.0413  0.0000
                                            0.8202 -0.0041  0.3461 -0.0059  0.0002
                                            0.0012 -0.0108  0.0142  0.0075
                ( 35.40%)   0.5950* H  27 s( 99.89%)p 0.00(  0.11%)
                                           -0.9994  0.0115  0.0001 -0.0293 -0.0142
    23. (0.96508) BD ( 1) O   8 - O  12  
                ( 55.25%)   0.7433* O   8 s(  0.01%)p 1.00( 99.94%)d 0.00(  0.06%)
                                            0.0000  0.0057 -0.0077  0.4108 -0.0113
                                            0.9059 -0.0244  0.0961 -0.0004  0.0149
                                           -0.0038 -0.0127  0.0125 -0.0022
                ( 44.75%)   0.6689* O  12 s(  0.02%)p99.99( 99.90%)d 4.23(  0.08%)
                                            0.0001 -0.0139 -0.0014  0.3694  0.0142
                                           -0.6517 -0.0120 -0.6613 -0.0157  0.0015
                                            0.0135  0.0098 -0.0197 -0.0125
    24. (0.99367) BD ( 1) O   8 - H  28  
                ( 74.83%)   0.8650* O   8 s( 21.14%)p 3.73( 78.78%)d 0.00(  0.09%)
                                            0.0002  0.4594  0.0166  0.7008  0.0101
                                           -0.3636 -0.0104  0.4040  0.0326 -0.0185
                                            0.0063 -0.0026  0.0166 -0.0143
                ( 25.17%)   0.5017* H  28 s( 99.54%)p 0.00(  0.46%)
                                            0.9977 -0.0031 -0.0510  0.0279 -0.0343
    25. (0.96796) BD ( 1) C   9 - C  10  
                ( 54.17%)   0.7360* C   9 s( 30.50%)p 2.28( 69.47%)d 0.00(  0.03%)
                                           -0.0000  0.5522  0.0055 -0.6746 -0.0006
                                           -0.4751  0.0096  0.1148 -0.0235  0.0123
                                           -0.0063 -0.0047  0.0053 -0.0085
                ( 45.83%)   0.6770* C  10 s( 28.25%)p 2.54( 71.69%)d 0.00(  0.05%)
                                            0.0007  0.5315  0.0086  0.6674  0.0021
                                            0.5110  0.0101 -0.1008 -0.0120  0.0189
                                           -0.0035 -0.0022  0.0050 -0.0114
    26. (0.97027) BD ( 1) C   9 - N  11  
                ( 34.83%)   0.5902* C   9 s( 17.52%)p 4.70( 82.32%)d 0.01(  0.16%)
                                            0.0001  0.4184  0.0127 -0.1462 -0.0100
                                            0.7939  0.0234  0.4134 -0.0021 -0.0072
                                           -0.0023  0.0288 -0.0260 -0.0075
                ( 65.17%)   0.8073* N  11 s( 36.02%)p 1.78( 63.96%)d 0.00(  0.02%)
                                           -0.0002  0.5978 -0.0534  0.1191  0.0139
                                           -0.7023 -0.0412 -0.3605 -0.0180 -0.0056
                                           -0.0022  0.0088 -0.0081 -0.0021
    27. (0.97846) BD ( 1) C   9 - H  29  
                ( 63.68%)   0.7980* C   9 s( 23.60%)p 3.24( 76.35%)d 0.00(  0.05%)
                                            0.0003 -0.4857  0.0078 -0.1106  0.0166
                                           -0.2037  0.0043  0.8423 -0.0018 -0.0011
                                            0.0075  0.0120 -0.0003 -0.0163
                ( 36.32%)   0.6026* H  29 s( 99.89%)p 0.00(  0.11%)
                                           -0.9995  0.0041  0.0016  0.0057 -0.0323
    28. (0.98445) BD ( 1) C  10 - H  30  
                ( 62.24%)   0.7889* C  10 s( 23.50%)p 3.25( 76.45%)d 0.00(  0.04%)
                                            0.0002 -0.4848  0.0026 -0.1121  0.0235
                                            0.7393  0.0039  0.4526 -0.0032  0.0074
                                            0.0051 -0.0154  0.0097  0.0011
                ( 37.76%)   0.6145* H  30 s( 99.91%)p 0.00(  0.09%)
                                           -0.9995  0.0007 -0.0016 -0.0262 -0.0146
    29. (0.99170) BD ( 1) C  10 - H  31  
                ( 62.81%)   0.7925* C  10 s( 24.21%)p 3.13( 75.76%)d 0.00(  0.04%)
                                            0.0000 -0.4920 -0.0016  0.7281  0.0048
                                           -0.3846  0.0191  0.2812 -0.0072  0.0135
                                           -0.0097  0.0058 -0.0048  0.0060
                ( 37.19%)   0.6099* H  31 s( 99.91%)p 0.00(  0.09%)
                                           -0.9995  0.0003 -0.0272  0.0102 -0.0082
    30. (0.98762) BD ( 1) C  10 - H  32  
                ( 62.84%)   0.7927* C  10 s( 23.98%)p 3.17( 75.98%)d 0.00(  0.04%)
                                           -0.0001  0.4897 -0.0057 -0.1032 -0.0220
                                           -0.2081 -0.0081  0.8398 -0.0054 -0.0002
                                            0.0002 -0.0058 -0.0009  0.0186
                ( 37.16%)   0.6096* H  32 s( 99.91%)p 0.00(  0.09%)
                                            0.9995 -0.0019  0.0071  0.0073 -0.0286
    31. (0.99654) BD ( 1) N  11 - O  12  
                ( 47.31%)   0.6878* N  11 s( 24.88%)p 3.01( 74.93%)d 0.01(  0.19%)
                                            0.0001 -0.4977 -0.0338 -0.6481  0.0181
                                           -0.5671  0.0525  0.0664 -0.0145 -0.0358
                                            0.0041  0.0061  0.0018  0.0233
                ( 52.69%)   0.7259* O  12 s( 24.78%)p 3.03( 75.06%)d 0.01(  0.16%)
                                            0.0001 -0.4965  0.0363  0.2740 -0.0156
                                            0.6608 -0.0133 -0.4882  0.0146 -0.0223
                                            0.0133  0.0257  0.0135  0.0074
    32. (0.98800) BD ( 2) N  11 - O  12  
                ( 38.72%)   0.6222* N  11 s(  7.99%)p11.47( 91.66%)d 0.04(  0.35%)
                                           -0.0000  0.2812  0.0291 -0.6443 -0.0212
                                            0.4208 -0.0147 -0.5687 -0.0193 -0.0136
                                           -0.0157 -0.0364 -0.0359  0.0214
                ( 61.28%)   0.7828* O  12 s(  2.26%)p43.13( 97.55%)d 0.08(  0.18%)
                                           -0.0000  0.1498 -0.0138 -0.8302  0.0101
                                            0.0653  0.0021 -0.5310  0.0030  0.0260
                                            0.0021  0.0192  0.0218 -0.0179
    33. (0.98314) BD ( 1) N  11 - O  13  
                ( 47.19%)   0.6869* N  11 s( 31.06%)p 2.21( 68.74%)d 0.01(  0.21%)
                                            0.0002  0.5558  0.0404 -0.3800  0.0359
                                            0.0317 -0.0206  0.7340 -0.0382 -0.0055
                                           -0.0292 -0.0037 -0.0034  0.0343
                ( 52.81%)   0.7267* O  13 s( 20.10%)p 3.97( 79.74%)d 0.01(  0.16%)
                                            0.0000  0.4467 -0.0390  0.8464 -0.0211
                                           -0.1513 -0.0022 -0.2400  0.0105 -0.0073
                                           -0.0291  0.0042  0.0242 -0.0077
    34. (0.99962) CR ( 1) C   1           s(100.00%)p 0.00(  0.00%)
                                            1.0000 -0.0002 -0.0000 -0.0001 -0.0000
                                            0.0003  0.0000  0.0001  0.0000 -0.0000
                                            0.0000 -0.0000  0.0000  0.0000
    35. (0.99955) CR ( 1) C   2           s(100.00%)p 0.00(  0.00%)
                                            1.0000 -0.0001 -0.0000  0.0008 -0.0000
                                           -0.0003  0.0000 -0.0001 -0.0000 -0.0000
                                            0.0000 -0.0000 -0.0000  0.0000
    36. (0.99956) CR ( 1) C   3           s(100.00%)p 0.00(  0.00%)
                                            1.0000 -0.0001 -0.0000  0.0000  0.0000
                                           -0.0003  0.0000  0.0002  0.0000  0.0000
                                           -0.0000  0.0000 -0.0000  0.0000
    37. (0.99956) CR ( 1) C   4           s(100.00%)p 0.00(  0.00%)
                                            1.0000 -0.0001 -0.0000 -0.0001  0.0000
                                            0.0004  0.0000 -0.0002 -0.0000  0.0000
                                           -0.0000  0.0000 -0.0000  0.0000
    38. (0.99956) CR ( 1) C   5           s(100.00%)p 0.00(  0.00%)
                                            1.0000 -0.0002 -0.0000 -0.0003  0.0000
                                           -0.0004  0.0000  0.0002  0.0000 -0.0000
                                            0.0000  0.0000 -0.0000  0.0000
    39. (0.99953) CR ( 1) C   6           s(100.00%)p 0.00(  0.00%)
                                            1.0000 -0.0001 -0.0000  0.0002  0.0000
                                            0.0005  0.0000 -0.0003  0.0000 -0.0000
                                            0.0000  0.0000 -0.0000  0.0000
    40. (0.99940) CR ( 1) C   7           s(100.00%)p 0.00(  0.00%)
                                            1.0000 -0.0000 -0.0000 -0.0002  0.0000
                                           -0.0015  0.0000 -0.0001  0.0000 -0.0000
                                           -0.0000  0.0000 -0.0000  0.0000
    41. (0.99986) CR ( 1) O   8           s(100.00%)p 0.00(  0.00%)
                                            1.0000 -0.0001 -0.0000 -0.0001 -0.0000
                                            0.0000  0.0000 -0.0002 -0.0000  0.0000
                                           -0.0000  0.0000 -0.0000  0.0000
    42. (0.99946) CR ( 1) C   9           s(100.00%)p 0.00(  0.00%)
                                            1.0000 -0.0001 -0.0000 -0.0002 -0.0000
                                            0.0000 -0.0000 -0.0004  0.0000  0.0000
                                           -0.0000 -0.0000  0.0000  0.0000
    43. (0.99959) CR ( 1) C  10           s(100.00%)p 0.00(  0.00%)
                                            1.0000 -0.0002 -0.0000 -0.0005 -0.0000
                                           -0.0006 -0.0000  0.0001  0.0000 -0.0000
                                            0.0000  0.0000 -0.0000  0.0000
    44. (0.99969) CR ( 1) N  11           s(100.00%)p 0.00(  0.00%)
                                            1.0000  0.0001 -0.0000  0.0001 -0.0000
                                           -0.0001 -0.0000 -0.0002  0.0000  0.0000
                                            0.0000  0.0000 -0.0000 -0.0000
    45. (0.99988) CR ( 1) O  12           s(100.00%)p 0.00(  0.00%)
                                            1.0000 -0.0003 -0.0000 -0.0002 -0.0000
                                           -0.0001  0.0000  0.0002  0.0000  0.0000
                                           -0.0000 -0.0000  0.0000 -0.0000
    46. (0.99987) CR ( 1) O  13           s(100.00%)p 0.00(  0.00%)
                                            1.0000 -0.0003 -0.0000  0.0001  0.0000
                                            0.0001  0.0000 -0.0001  0.0000  0.0000
                                           -0.0000 -0.0000  0.0000  0.0000
    47. (0.98909) LP ( 1) O   8           s( 45.26%)p 1.21( 54.70%)d 0.00(  0.04%)
                                            0.0001  0.6727 -0.0067 -0.5724  0.0090
                                            0.2109 -0.0044  0.4180 -0.0011  0.0043
                                            0.0158 -0.0067 -0.0073  0.0031
    48. (0.98985) LP ( 1) O  12           s( 73.06%)p 0.37( 26.93%)d 0.00(  0.01%)
                                            0.0004  0.8547  0.0117  0.3114 -0.0001
                                            0.3629 -0.0035 -0.2016  0.0002 -0.0059
                                            0.0050  0.0026  0.0023  0.0022
    49. (0.98589) LP ( 1) O  13           s( 74.38%)p 0.34( 25.61%)d 0.00(  0.01%)
                                            0.0004  0.8624  0.0124 -0.3477  0.0020
                                            0.0126 -0.0012  0.3675 -0.0025 -0.0006
                                            0.0089 -0.0009 -0.0019 -0.0016
    50. (0.94582) LP ( 2) O  13           s(  0.02%)p99.99( 99.89%)d 4.12(  0.09%)
                                           -0.0001  0.0146 -0.0003  0.2007  0.0040
                                            0.9713  0.0121  0.1223 -0.0004  0.0191
                                           -0.0021 -0.0213  0.0068 -0.0036
    51. (0.65135) LP ( 3) O  13           s(  5.65%)p16.66( 94.18%)d 0.03(  0.17%)
                                           -0.0000  0.2371 -0.0180 -0.3459 -0.0088
                                            0.1798 -0.0021 -0.8886  0.0069  0.0071
                                           -0.0131 -0.0027 -0.0086  0.0372
    52. (0.00154) RY*( 1) C   1           s( 10.76%)p 7.69( 82.74%)d 0.60(  6.49%)
                                           -0.0000  0.0142  0.3278 -0.0209 -0.7675
                                           -0.0053 -0.3354  0.0089  0.3540  0.1899
                                            0.0219 -0.1094  0.0307 -0.1244
    53. (0.00071) RY*( 2) C   1           s(  0.22%)p99.99( 76.88%)d99.99( 22.90%)
                                           -0.0000  0.0025  0.0466 -0.0067 -0.4549
                                            0.0033  0.3327 -0.0090 -0.6716  0.2183
                                            0.0717  0.2222  0.1684  0.3137
    54. (0.00022) RY*( 3) C   1           s( 11.35%)p 7.64( 86.69%)d 0.17(  1.96%)
                                            0.0000  0.0121  0.3366  0.0016  0.1957
                                            0.0195 -0.7541  0.0077 -0.5095 -0.1227
                                           -0.0288  0.0376 -0.0384  0.0289
    55. (0.00009) RY*( 4) C   1           s( 56.57%)p 0.26( 14.88%)d 0.50( 28.55%)
    56. (0.00000) RY*( 5) C   1           s( 16.05%)p 0.99( 15.94%)d 4.24( 68.01%)
    57. (0.00000) RY*( 6) C   1           s(  0.67%)p 0.85(  0.56%)d99.99( 98.77%)
    58. (0.00000) RY*( 7) C   1           s(  2.46%)p 3.47(  8.54%)d36.12( 88.99%)
    59. (0.00001) RY*( 8) C   1           s(  0.51%)p 5.45(  2.78%)d99.99( 96.71%)
    60. (0.00000) RY*( 9) C   1           s(  1.45%)p 7.62( 11.09%)d60.14( 87.46%)
    61. (0.00188) RY*( 1) C   2           s(  3.25%)p27.70( 89.90%)d 2.11(  6.85%)
                                           -0.0000  0.0085  0.1799 -0.0155 -0.5211
                                            0.0083  0.4166 -0.0200 -0.6733 -0.0944
                                            0.0974 -0.0055  0.0640 -0.2145
    62. (0.00083) RY*( 2) C   2           s(  4.88%)p14.94( 72.89%)d 4.56( 22.23%)
                                            0.0000 -0.0119  0.2206  0.0129  0.1605
                                            0.0012 -0.7012 -0.0097 -0.4596  0.3056
                                            0.1770  0.0324 -0.1986 -0.2389
    63. (0.00059) RY*( 3) C   2           s(  5.67%)p13.88( 78.65%)d 2.77( 15.68%)
                                            0.0000 -0.0118  0.2378 -0.0015  0.6970
                                           -0.0151  0.5278 -0.0057 -0.1478  0.3160
                                           -0.0143 -0.1666 -0.0518 -0.1621
    64. (0.00029) RY*( 4) C   2           s( 43.17%)p 0.39( 16.71%)d 0.93( 40.12%)
                                            0.0000  0.0067  0.6570  0.0120 -0.2382
                                           -0.0036  0.0300 -0.0025  0.3306  0.4075
                                            0.2073  0.2431  0.3294  0.1569
    65. (0.00012) RY*( 5) C   2           s( 10.70%)p 1.10( 11.73%)d 7.25( 77.57%)
                                            0.0000  0.0053  0.3271  0.0098 -0.2433
                                            0.0108 -0.1031 -0.0057  0.2172  0.0215
                                           -0.4470 -0.6998 -0.1453 -0.2541
    66. (0.00007) RY*( 6) C   2           s( 13.04%)p 0.29(  3.76%)d 6.38( 83.20%)
    67. (0.00002) RY*( 7) C   2           s(  7.36%)p 2.21( 16.26%)d10.38( 76.38%)
    68. (0.00000) RY*( 8) C   2           s(  0.03%)p 5.68(  0.16%)d99.99( 99.82%)
    69. (0.00000) RY*( 9) C   2           s( 11.94%)p 0.84( 10.08%)d 6.53( 77.98%)
    70. (0.00238) RY*( 1) C   3           s(  0.54%)p99.99( 92.58%)d12.76(  6.88%)
                                           -0.0000  0.0079  0.0730  0.0070  0.1180
                                            0.0187  0.6905  0.0171  0.6591  0.0087
                                            0.0321  0.0999 -0.1639 -0.1757
    71. (0.00179) RY*( 2) C   3           s( 21.15%)p 3.38( 71.42%)d 0.35(  7.44%)
                                            0.0000 -0.0026  0.4598 -0.0013 -0.6920
                                           -0.0106 -0.2963  0.0100  0.3839  0.0683
                                           -0.0473  0.0905  0.1999 -0.1390
    72. (0.00052) RY*( 3) C   3           s(  2.90%)p26.13( 75.66%)d 7.40( 21.44%)
                                            0.0000 -0.0173  0.1693 -0.0094  0.6265
                                           -0.0014 -0.4827  0.0035  0.3620 -0.2189
                                            0.1678  0.1266  0.2761 -0.2146
    73. (0.00034) RY*( 4) C   3           s( 52.91%)p 0.45( 23.81%)d 0.44( 23.28%)
                                            0.0000  0.0034  0.7274  0.0030  0.1699
                                           -0.0099  0.2756  0.0054 -0.3649  0.2051
                                            0.4091 -0.0205  0.1219  0.0897
    74. (0.00011) RY*( 5) C   3           s( 12.32%)p 0.66(  8.13%)d 6.46( 79.55%)
                                            0.0000  0.0027  0.3509  0.0041  0.0832
                                           -0.0057  0.1786  0.0036 -0.2060 -0.5441
                                           -0.6949  0.0251  0.0876 -0.0908
    75. (0.00008) RY*( 6) C   3           s(  9.25%)p 1.78( 16.50%)d 8.02( 74.25%)
    76. (0.00004) RY*( 7) C   3           s(  0.56%)p 7.03(  3.93%)d99.99( 95.51%)
    77. (0.00001) RY*( 8) C   3           s(  0.01%)p 1.00(  1.63%)d60.39( 98.36%)
    78. (0.00001) RY*( 9) C   3           s(  0.40%)p16.11(  6.49%)d99.99( 93.11%)
    79. (0.00180) RY*( 1) C   4           s(  1.73%)p50.53( 87.35%)d 6.32( 10.92%)
                                            0.0000 -0.0026  0.1315  0.0013  0.1431
                                           -0.0076 -0.3742 -0.0183 -0.8441  0.0038
                                            0.0212  0.1695 -0.1014 -0.2641
    80. (0.00166) RY*( 2) C   4           s(  1.42%)p66.29( 94.30%)d 3.01(  4.28%)
                                            0.0000 -0.0016  0.1193 -0.0059 -0.9309
                                            0.0046  0.1787 -0.0054 -0.2106 -0.1458
                                            0.1107  0.0260  0.0861 -0.0344
    81. (0.00153) RY*( 3) C   4           s( 41.43%)p 1.21( 50.22%)d 0.20(  8.35%)
                                            0.0000 -0.0068  0.6436  0.0003  0.2585
                                            0.0110  0.6427 -0.0018 -0.1490  0.0425
                                           -0.0269  0.0461  0.2760 -0.0519
    82. (0.00021) RY*( 4) C   4           s( 43.22%)p 1.09( 47.25%)d 0.22(  9.53%)
                                            0.0000  0.0033  0.6574  0.0059 -0.1004
                                            0.0167 -0.5808 -0.0106  0.3531 -0.1523
                                           -0.2395  0.0042  0.0868 -0.0848
    83. (0.00018) RY*( 5) C   4           s(  3.83%)p 1.18(  4.52%)d23.93( 91.65%)
                                            0.0000  0.0008  0.1957  0.0029 -0.0188
                                            0.0084 -0.1966  0.0008  0.0781  0.5308
                                            0.7782 -0.0085  0.0844  0.1484
    84. (0.00008) RY*( 6) C   4           s(  7.68%)p 0.21(  1.61%)d11.81( 90.71%)
    85. (0.00004) RY*( 7) C   4           s(  0.64%)p 6.15(  3.91%)d99.99( 95.46%)
    86. (0.00000) RY*( 8) C   4           s(  0.01%)p99.99(  4.00%)d99.99( 95.99%)
    87. (0.00000) RY*( 9) C   4           s(  0.01%)p 1.00(  7.05%)d13.18( 92.94%)
    88. (0.00225) RY*( 1) C   5           s( 13.30%)p 6.33( 84.18%)d 0.19(  2.52%)
                                            0.0000  0.0016  0.3647 -0.0096 -0.8011
                                           -0.0116 -0.4315  0.0077  0.1164  0.0958
                                           -0.0339  0.0323  0.1151 -0.0232
    89. (0.00184) RY*( 2) C   5           s(  0.03%)p99.99( 89.27%)d99.99( 10.70%)
                                            0.0000 -0.0025  0.0178  0.0012  0.1411
                                           -0.0088 -0.4550 -0.0146 -0.8157 -0.0026
                                            0.0043 -0.1634  0.1435  0.2443
    90. (0.00140) RY*( 3) C   5           s( 26.74%)p 2.37( 63.25%)d 0.37( 10.01%)
                                            0.0000 -0.0102  0.5170  0.0001  0.5541
                                           -0.0044 -0.4484  0.0020  0.3527 -0.1089
                                            0.0822  0.0798  0.2503 -0.1116
    91. (0.00022) RY*( 4) C   5           s( 43.98%)p 1.10( 48.49%)d 0.17(  7.53%)
                                            0.0000  0.0019  0.6632  0.0038 -0.0268
                                           -0.0194  0.6028  0.0130 -0.3467  0.0761
                                           -0.0091  0.0570  0.2082 -0.1510
    92. (0.00019) RY*( 5) C   5           s(  0.02%)p 8.43(  0.17%)d99.99( 99.81%)
                                           -0.0000  0.0001  0.0141  0.0004  0.0087
                                            0.0036 -0.0248  0.0035 -0.0308  0.4390
                                            0.8772  0.0697 -0.1755 -0.0158
    93. (0.00007) RY*( 6) C   5           s( 15.53%)p 0.02(  0.32%)d 5.42( 84.15%)
    94. (0.00005) RY*( 7) C   5           s(  0.03%)p99.99(  3.67%)d99.99( 96.30%)
    95. (0.00000) RY*( 8) C   5           s(  0.00%)p 1.00(  3.90%)d24.64( 96.10%)
    96. (0.00000) RY*( 9) C   5           s(  0.34%)p20.58(  6.96%)d99.99( 92.71%)
    97. (0.00218) RY*( 1) C   6           s( 13.59%)p 6.09( 82.82%)d 0.26(  3.59%)
                                            0.0000  0.0007  0.3687 -0.0047 -0.7517
                                            0.0122  0.5100  0.0023  0.0539 -0.0789
                                            0.0394 -0.0183  0.1612  0.0426
    98. (0.00187) RY*( 2) C   6           s(  5.11%)p17.40( 88.95%)d 1.16(  5.94%)
                                           -0.0000 -0.0077  0.2260  0.0043  0.0651
                                           -0.0044  0.0560 -0.0166 -0.9390  0.0098
                                           -0.0391  0.1423  0.0061 -0.1937
    99. (0.00131) RY*( 3) C   6           s( 22.66%)p 3.06( 69.33%)d 0.35(  8.01%)
                                            0.0000 -0.0076  0.4760  0.0015  0.6279
                                            0.0030  0.5147  0.0079  0.1845  0.1693
                                           -0.0054 -0.0002  0.2236  0.0368
   100. (0.00043) RY*( 4) C   6           s( 50.91%)p 0.76( 38.81%)d 0.20( 10.27%)
                                            0.0000  0.0048  0.7135  0.0038 -0.0531
                                            0.0123 -0.5956 -0.0129  0.1739 -0.1394
                                           -0.2552  0.0401 -0.0218 -0.1269
   101. (0.00012) RY*( 5) C   6           s(  4.61%)p 1.16(  5.33%)d19.56( 90.06%)
                                            0.0000  0.0017  0.2146  0.0066 -0.0899
                                            0.0073 -0.2105  0.0004 -0.0287  0.6011
                                            0.7029 -0.0852 -0.1541  0.1195
   102. (0.00006) RY*( 6) C   6           s(  2.71%)p 1.53(  4.15%)d34.31( 93.14%)
   103. (0.00005) RY*( 7) C   6           s(  0.39%)p 7.54(  2.92%)d99.99( 96.69%)
   104. (0.00003) RY*( 8) C   6           s(  0.00%)p 1.00(  7.43%)d12.46( 92.57%)
   105. (0.00000) RY*( 9) C   6           s(  0.00%)p 1.00(  0.44%)d99.99( 99.56%)
   106. (0.00306) RY*( 1) C   7           s( 10.19%)p 8.58( 87.42%)d 0.23(  2.39%)
                                            0.0000 -0.0223  0.3184 -0.0033 -0.6791
                                           -0.0003 -0.2862 -0.0390  0.5741  0.0316
                                            0.1328  0.0533  0.0478  0.0120
   107. (0.00178) RY*( 2) C   7           s(  7.52%)p10.71( 80.61%)d 1.58( 11.87%)
                                            0.0000 -0.0088  0.2742  0.0125  0.3186
                                           -0.0169 -0.8069 -0.0070 -0.2302 -0.0730
                                            0.0801  0.1305  0.2747  0.1202
   108. (0.00127) RY*( 3) C   7           s( 47.82%)p 0.52( 24.94%)d 0.57( 27.24%)
                                           -0.0000 -0.0024  0.6915  0.0174  0.3695
                                           -0.0104  0.2733 -0.0175  0.1934 -0.0720
                                            0.1700 -0.4511  0.0663 -0.1746
   109. (0.00096) RY*( 4) C   7           s(  2.92%)p23.75( 69.35%)d 9.49( 27.73%)
                                           -0.0000  0.0092  0.1706 -0.0085 -0.4950
                                           -0.0095 -0.0307 -0.0026 -0.6689  0.1070
                                            0.0681 -0.4943 -0.0550  0.1175
   110. (0.00073) RY*( 5) C   7           s(  1.52%)p 0.92(  1.40%)d63.96( 97.08%)
                                            0.0000 -0.0059  0.1231 -0.0078 -0.0185
                                           -0.0013 -0.0817 -0.0184  0.0812  0.1594
                                           -0.9419 -0.1722  0.1548 -0.0680
   111. (0.00042) RY*( 6) C   7           s(  6.24%)p 2.50( 15.60%)d12.52( 78.15%)
                                            0.0000  0.0138  0.2495 -0.0100 -0.1707
                                           -0.0100  0.1634  0.0449 -0.3131  0.0722
                                            0.0055  0.4972  0.2485 -0.6836
   112. (0.00020) RY*( 7) C   7           s( 17.96%)p 0.65( 11.75%)d 3.91( 70.30%)
                                           -0.0000 -0.0005  0.4238  0.0057 -0.0719
                                            0.0074  0.2941 -0.0302 -0.1574 -0.3614
                                           -0.1855  0.4557 -0.1131  0.5635
   113. (0.00010) RY*( 8) C   7           s(  5.56%)p 0.44(  2.46%)d16.56( 91.99%)
                                           -0.0000 -0.0002  0.2357 -0.0132  0.1435
                                            0.0088 -0.0578 -0.0094 -0.0169  0.7651
                                            0.0289  0.2135 -0.5296  0.0873
   114. (0.00003) RY*( 9) C   7           s(  0.24%)p29.40(  6.93%)d99.99( 92.83%)
   115. (0.00116) RY*( 1) O   8           s( 29.95%)p 2.15( 64.35%)d 0.19(  5.71%)
                                            0.0000  0.0070  0.5472  0.0043 -0.3397
                                            0.0158  0.7255  0.0021 -0.0391 -0.0130
                                            0.1422 -0.1907  0.0003 -0.0177
   116. (0.00093) RY*( 2) O   8           s(  2.33%)p39.06( 90.84%)d 2.94(  6.84%)
                                           -0.0000  0.0019  0.1525 -0.0081 -0.8018
                                           -0.0153 -0.5111  0.0008 -0.0625 -0.0662
                                            0.2230  0.0975 -0.0094  0.0684
   117. (0.00019) RY*( 3) O   8           s( 49.40%)p 0.88( 43.54%)d 0.14(  7.07%)
                                            0.0000  0.0032  0.7028  0.0003  0.3455
                                            0.0033 -0.3098  0.0002 -0.4690  0.0692
                                           -0.1520  0.2004 -0.0501  0.0105
   118. (0.00003) RY*( 4) O   8           s( 16.26%)p 4.51( 73.37%)d 0.64( 10.37%)
   119. (0.00000) RY*( 5) O   8           s(  0.20%)p 4.09(  0.83%)d99.99( 98.97%)
   120. (0.00001) RY*( 6) O   8           s(  0.59%)p20.04( 11.79%)d99.99( 87.62%)
   121. (0.00000) RY*( 7) O   8           s(  0.21%)p40.56(  8.33%)d99.99( 91.47%)
   122. (0.00000) RY*( 8) O   8           s(  0.01%)p 1.00(  0.78%)d99.99( 99.22%)
   123. (0.00001) RY*( 9) O   8           s(  1.09%)p 5.89(  6.42%)d84.93( 92.49%)
   124. (0.00474) RY*( 1) C   9           s(  1.00%)p98.08( 98.22%)d 0.77(  0.78%)
                                           -0.0000 -0.0061  0.0999  0.0188  0.5929
                                            0.0042  0.5186 -0.0185 -0.6008  0.0350
                                            0.0090  0.0404  0.0206 -0.0663
   125. (0.00206) RY*( 2) C   9           s( 38.98%)p 1.54( 59.91%)d 0.03(  1.11%)
                                           -0.0000  0.0052  0.6243  0.0072  0.0571
                                           -0.0169  0.5003 -0.0066  0.5875  0.0627
                                            0.0157 -0.0309  0.0329  0.0700
   126. (0.00104) RY*( 3) C   9           s( 30.46%)p 1.82( 55.31%)d 0.47( 14.24%)
                                            0.0000 -0.0210  0.5515  0.0040 -0.5814
                                           -0.0084 -0.0046 -0.0160 -0.4633 -0.2167
                                            0.0868  0.1179 -0.0882 -0.2572
   127. (0.00055) RY*( 4) C   9           s( 24.52%)p 2.68( 65.70%)d 0.40(  9.77%)
                                            0.0000  0.0078  0.4952 -0.0124  0.4586
                                            0.0213 -0.6675 -0.0039 -0.0228  0.0547
                                            0.1084  0.0524  0.2832 -0.0057
   128. (0.00036) RY*( 5) C   9           s(  0.33%)p16.29(  5.33%)d99.99( 94.34%)
                                           -0.0000  0.0029  0.0571  0.0081  0.1695
                                           -0.0277 -0.1301 -0.0150  0.0812  0.1933
                                            0.1484  0.4133 -0.8437 -0.0369
   129. (0.00028) RY*( 6) C   9           s(  2.85%)p 1.13(  3.22%)d33.01( 93.94%)
                                           -0.0000  0.0010  0.1687  0.0063  0.1143
                                           -0.0011 -0.1282  0.0122 -0.0499 -0.2514
                                           -0.6887 -0.5028 -0.3790  0.0736
   130. (0.00012) RY*( 7) C   9           s(  1.51%)p 6.88( 10.42%)d58.13( 88.07%)
                                           -0.0000 -0.0069  0.1229  0.0117 -0.2279
                                            0.0108 -0.0226  0.0147 -0.2264  0.8440
                                           -0.1334 -0.1789  0.0109  0.3442
   131. (0.00006) RY*( 8) C   9           s(  0.00%)p 1.00(  0.27%)d99.99( 99.73%)
   132. (0.00006) RY*( 9) C   9           s(  0.38%)p 4.89(  1.88%)d99.99( 97.74%)
   133. (0.00220) RY*( 1) C  10           s(  0.59%)p99.99( 96.46%)d 5.00(  2.95%)
                                           -0.0000  0.0089  0.0763  0.0159  0.6403
                                           -0.0125 -0.6990  0.0073  0.2559 -0.0548
                                            0.0475  0.0539  0.1391 -0.0444
   134. (0.00166) RY*( 2) C  10           s(  7.45%)p12.04( 89.69%)d 0.38(  2.86%)
                                            0.0000  0.0110  0.2728 -0.0015  0.1516
                                           -0.0035  0.4843  0.0103  0.7995 -0.0127
                                            0.1345  0.0685  0.0126 -0.0741
   135. (0.00035) RY*( 3) C  10           s( 30.70%)p 2.10( 64.45%)d 0.16(  4.85%)
                                            0.0000  0.0138  0.5539 -0.0187  0.5341
                                           -0.0199  0.3675  0.0005 -0.4727 -0.0083
                                           -0.1362 -0.1351  0.0741  0.0782
   136. (0.00010) RY*( 4) C  10           s( 52.80%)p 0.73( 38.39%)d 0.17(  8.81%)
                                           -0.0000 -0.0155  0.7265  0.0104 -0.4944
                                            0.0097 -0.3562 -0.0021  0.1113 -0.1562
                                           -0.1793 -0.0790 -0.0371  0.1547
   137. (0.00004) RY*( 5) C  10           s(  2.57%)p 1.26(  3.23%)d36.63( 94.20%)
   138. (0.00001) RY*( 6) C  10           s(  1.17%)p 1.39(  1.63%)d82.91( 97.20%)
   139. (0.00001) RY*( 7) C  10           s(  2.53%)p 0.39(  0.98%)d38.10( 96.49%)
   140. (0.00001) RY*( 8) C  10           s(  0.43%)p 8.55(  3.69%)d99.99( 95.88%)
   141. (0.00000) RY*( 9) C  10           s(  1.80%)p 0.89(  1.60%)d53.63( 96.60%)
   142. (0.00835) RY*( 1) N  11           s(  0.11%)p99.99( 94.16%)d52.30(  5.73%)
                                           -0.0000 -0.0066  0.0324 -0.0387 -0.6973
                                           -0.0381 -0.4392  0.0387  0.5080  0.1586
                                            0.0411 -0.1476 -0.0482 -0.0797
   143. (0.00503) RY*( 2) N  11           s(  6.82%)p 0.72(  4.94%)d12.93( 88.24%)
                                            0.0000 -0.0404  0.2580  0.0610 -0.0058
                                           -0.0326 -0.1192 -0.0016 -0.1743 -0.0751
                                           -0.0923 -0.4596 -0.4934  0.6431
   144. (0.00451) RY*( 3) N  11           s( 25.95%)p 1.84( 47.85%)d 1.01( 26.19%)
                                            0.0000 -0.0544  0.5065 -0.0069  0.1436
                                           -0.0356 -0.5455 -0.0239 -0.3980  0.2206
                                           -0.0985 -0.1211  0.3903 -0.1911
   145. (0.00255) RY*( 4) N  11           s( 33.90%)p 0.62( 20.94%)d 1.33( 45.17%)
                                            0.0000  0.0116  0.5821  0.0146 -0.3468
                                           -0.0334  0.2075 -0.0022 -0.2114 -0.3193
                                            0.2151  0.3768 -0.3212 -0.2414
   146. (0.00159) RY*( 5) N  11           s(  0.71%)p85.10( 60.50%)d54.56( 38.79%)
                                            0.0000 -0.0245  0.0807 -0.0166  0.4720
                                            0.0129 -0.4911 -0.0110  0.3748 -0.0867
                                            0.2160  0.4947 -0.2459  0.1689
   147. (0.00114) RY*( 6) N  11           s(  1.04%)p 9.60(  9.98%)d85.65( 88.98%)
                                           -0.0000  0.0074  0.1017 -0.0222  0.2499
                                           -0.0200  0.1712  0.0084  0.0839  0.5988
                                            0.3575 -0.2782 -0.4224 -0.3842
   148. (0.00053) RY*( 7) N  11           s( 29.56%)p 1.48( 43.89%)d 0.90( 26.56%)
                                            0.0000  0.0277  0.5429  0.0030  0.1071
                                           -0.0394  0.4129 -0.0336  0.5042  0.2188
                                           -0.2611  0.0529  0.2931  0.2465
   149. (0.00003) RY*( 8) N  11           s(  1.68%)p10.47( 17.64%)d47.90( 80.68%)
   150. (0.00001) RY*( 9) N  11           s(  0.28%)p 2.92(  0.82%)d99.99( 98.90%)
   151. (0.00163) RY*( 1) O  12           s(  2.01%)p47.25( 94.93%)d 1.52(  3.06%)
                                           -0.0000 -0.0049  0.1417 -0.0062  0.4570
                                            0.0141 -0.5893  0.0105 -0.6267  0.0275
                                           -0.0787 -0.0785  0.1202  0.0551
   152. (0.00120) RY*( 2) O  12           s(  1.53%)p61.11( 93.30%)d 3.39(  5.18%)
                                            0.0000  0.0008  0.1236  0.0088  0.6192
                                           -0.0077 -0.2395  0.0147  0.7013  0.0860
                                            0.0316  0.1136  0.1172 -0.1293
   153. (0.00100) RY*( 3) O  12           s( 75.30%)p 0.28( 21.10%)d 0.05(  3.60%)
                                            0.0000  0.0118  0.8677 -0.0249 -0.3834
                                           -0.0287 -0.2229  0.0092  0.1133  0.1107
                                            0.0447 -0.0944 -0.0942 -0.0625
   154. (0.00006) RY*( 4) O  12           s( 10.47%)p 6.80( 71.15%)d 1.76( 18.38%)
   155. (0.00001) RY*( 5) O  12           s(  4.16%)p 0.95(  3.97%)d22.06( 91.86%)
   156. (0.00000) RY*( 6) O  12           s(  0.02%)p64.61(  1.22%)d99.99( 98.76%)
   157. (0.00001) RY*( 7) O  12           s(  3.58%)p 1.64(  5.88%)d25.26( 90.54%)
   158. (0.00001) RY*( 8) O  12           s(  2.26%)p 3.11(  7.03%)d40.08( 90.70%)
   159. (0.00001) RY*( 9) O  12           s(  0.54%)p 3.60(  1.96%)d99.99( 97.50%)
   160. (0.00153) RY*( 1) O  13           s(  0.50%)p99.99( 96.63%)d 5.77(  2.87%)
                                            0.0000 -0.0034  0.0705  0.0006 -0.1333
                                            0.0071 -0.9728  0.0041  0.0448  0.0979
                                           -0.0184 -0.1287  0.0471  0.0056
   161. (0.00103) RY*( 2) O  13           s(  9.77%)p 8.83( 86.32%)d 0.40(  3.91%)
                                            0.0000  0.0083  0.3125  0.0222  0.7731
                                           -0.0039 -0.0650 -0.0089  0.5106 -0.0389
                                           -0.0257 -0.0079 -0.0782  0.1752
   162. (0.00089) RY*( 3) O  13           s( 72.36%)p 0.34( 24.51%)d 0.04(  3.12%)
                                            0.0000  0.0096  0.8506  0.0250 -0.0153
                                            0.0000  0.0319 -0.0283 -0.4924 -0.0905
                                           -0.0781  0.0543  0.1174  0.0156
   163. (0.00006) RY*( 4) O  13           s(  9.34%)p 8.43( 78.69%)d 1.28( 11.97%)
   164. (0.00000) RY*( 5) O  13           s(  2.23%)p 1.19(  2.66%)d42.59( 95.10%)
   165. (0.00001) RY*( 6) O  13           s(  2.32%)p 1.29(  2.98%)d40.83( 94.70%)
   166. (0.00000) RY*( 7) O  13           s(  0.16%)p11.76(  1.83%)d99.99( 98.02%)
   167. (0.00001) RY*( 8) O  13           s(  1.46%)p 1.54(  2.26%)d65.86( 96.28%)
   168. (0.00000) RY*( 9) O  13           s(  1.70%)p 2.77(  4.70%)d55.19( 93.61%)
   169. (0.00057) RY*( 1) H  14           s( 97.78%)p 0.02(  2.22%)
                                            0.0047  0.9888  0.1040  0.1055 -0.0156
   170. (0.00009) RY*( 2) H  14           s(  0.02%)p99.99( 99.98%)
   171. (0.00006) RY*( 3) H  14           s(  0.02%)p99.99( 99.98%)
   172. (0.00002) RY*( 4) H  14           s(  2.27%)p43.08( 97.73%)
   173. (0.00067) RY*( 1) H  15           s( 98.18%)p 0.02(  1.82%)
                                            0.0054  0.9908 -0.0860  0.1036  0.0095
   174. (0.00011) RY*( 2) H  15           s(  0.12%)p99.99( 99.88%)
                                           -0.0005  0.0349  0.6522  0.2721 -0.7066
   175. (0.00008) RY*( 3) H  15           s(  0.01%)p99.99( 99.99%)
   176. (0.00002) RY*( 4) H  15           s(  1.77%)p55.45( 98.23%)
   177. (0.00081) RY*( 1) H  16           s( 98.49%)p 0.02(  1.51%)
                                            0.0049  0.9924 -0.0242  0.0493  0.1101
   178. (0.00009) RY*( 2) H  16           s(  0.09%)p99.99( 99.91%)
   179. (0.00007) RY*( 3) H  16           s(  0.02%)p99.99( 99.98%)
   180. (0.00002) RY*( 4) H  16           s(  1.49%)p66.34( 98.51%)
   181. (0.00104) RY*( 1) H  17           s( 99.34%)p 0.01(  0.66%)
                                            0.0071  0.9967  0.0492 -0.0635 -0.0121
   182. (0.00010) RY*( 2) H  17           s(  0.03%)p99.99( 99.97%)
   183. (0.00007) RY*( 3) H  17           s(  0.05%)p99.99( 99.95%)
   184. (0.00002) RY*( 4) H  17           s(  0.67%)p99.99( 99.33%)
   185. (0.00129) RY*( 1) H  18           s( 99.58%)p 0.00(  0.42%)
                                            0.0059  0.9979  0.0158 -0.0164 -0.0606
   186. (0.00007) RY*( 2) H  18           s(  0.00%)p 1.00(100.00%)
   187. (0.00007) RY*( 3) H  18           s(  0.01%)p99.99( 99.99%)
   188. (0.00002) RY*( 4) H  18           s(  0.49%)p99.99( 99.51%)
   189. (0.00138) RY*( 1) H  19           s( 99.60%)p 0.00(  0.40%)
                                            0.0058  0.9980 -0.0160 -0.0302  0.0535
   190. (0.00009) RY*( 2) H  19           s(  0.02%)p99.99( 99.98%)
   191. (0.00006) RY*( 3) H  19           s(  0.02%)p99.99( 99.98%)
   192. (0.00002) RY*( 4) H  19           s(  0.45%)p99.99( 99.55%)
   193. (0.00119) RY*( 1) H  20           s( 99.49%)p 0.01(  0.51%)
                                            0.0048  0.9974 -0.0087 -0.0704  0.0088
   194. (0.00009) RY*( 2) H  20           s(  0.05%)p99.99( 99.95%)
   195. (0.00005) RY*( 3) H  20           s(  0.01%)p 1.00( 99.99%)
   196. (0.00002) RY*( 4) H  20           s(  0.54%)p99.99( 99.46%)
   197. (0.00134) RY*( 1) H  21           s( 99.56%)p 0.00(  0.44%)
                                            0.0058  0.9978 -0.0087  0.0405 -0.0517
   198. (0.00009) RY*( 2) H  21           s(  0.06%)p99.99( 99.94%)
   199. (0.00006) RY*( 3) H  21           s(  0.02%)p99.99( 99.98%)
   200. (0.00002) RY*( 4) H  21           s(  0.45%)p99.99( 99.55%)
   201. (0.00119) RY*( 1) H  22           s( 99.57%)p 0.00(  0.43%)
                                            0.0048  0.9978 -0.0044  0.0641 -0.0133
   202. (0.00009) RY*( 2) H  22           s(  0.07%)p99.99( 99.93%)
   203. (0.00006) RY*( 3) H  22           s(  0.01%)p 1.00( 99.99%)
   204. (0.00002) RY*( 4) H  22           s(  0.44%)p99.99( 99.56%)
   205. (0.00143) RY*( 1) H  23           s( 99.61%)p 0.00(  0.39%)
                                            0.0060  0.9980 -0.0229 -0.0563  0.0132
   206. (0.00009) RY*( 2) H  23           s(  0.02%)p99.99( 99.98%)
   207. (0.00005) RY*( 3) H  23           s(  0.12%)p99.99( 99.88%)
   208. (0.00002) RY*( 4) H  23           s(  0.33%)p99.99( 99.67%)
   209. (0.00170) RY*( 1) H  24           s( 99.48%)p 0.01(  0.52%)
                                            0.0064  0.9974 -0.0503 -0.0335  0.0391
   210. (0.00010) RY*( 2) H  24           s(  0.00%)p 1.00(100.00%)
   211. (0.00008) RY*( 3) H  24           s(  0.36%)p99.99( 99.64%)
   212. (0.00003) RY*( 4) H  24           s(  0.24%)p99.99( 99.76%)
   213. (0.00184) RY*( 1) H  25           s( 99.31%)p 0.01(  0.69%)
                                            0.0083  0.9965 -0.0472  0.0639 -0.0252
   214. (0.00008) RY*( 2) H  25           s(  0.09%)p99.99( 99.91%)
   215. (0.00007) RY*( 3) H  25           s(  0.39%)p99.99( 99.61%)
   216. (0.00003) RY*( 4) H  25           s(  0.31%)p99.99( 99.69%)
   217. (0.00126) RY*( 1) H  26           s( 99.72%)p 0.00(  0.28%)
                                            0.0050  0.9986  0.0000  0.0231 -0.0475
   218. (0.00008) RY*( 2) H  26           s(  0.01%)p 1.00( 99.99%)
   219. (0.00006) RY*( 3) H  26           s(  0.00%)p 1.00(100.00%)
   220. (0.00002) RY*( 4) H  26           s(  0.36%)p99.99( 99.64%)
   221. (0.00145) RY*( 1) H  27           s( 99.78%)p 0.00(  0.22%)
                                            0.0119  0.9988  0.0406 -0.0214  0.0103
   222. (0.00009) RY*( 2) H  27           s(  0.12%)p99.99( 99.88%)
   223. (0.00006) RY*( 3) H  27           s(  0.12%)p99.99( 99.88%)
   224. (0.00002) RY*( 4) H  27           s(  0.09%)p99.99( 99.91%)
   225. (0.00070) RY*( 1) H  28           s( 37.40%)p 1.67( 62.60%)
                                            0.0080  0.6115 -0.4462 -0.3998  0.5167
   226. (0.00057) RY*( 2) H  28           s(  1.19%)p82.83( 98.81%)
                                            0.0046  0.1091  0.1215  0.7919  0.5884
   227. (0.00036) RY*( 3) H  28           s( 52.62%)p 0.90( 47.38%)
                                            0.0226  0.7251  0.6178  0.0296 -0.3020
   228. (0.00001) RY*( 4) H  28           s(  9.24%)p 9.82( 90.76%)
   229. (0.00136) RY*( 1) H  29           s( 99.20%)p 0.01(  0.80%)
                                            0.0044  0.9960  0.0484  0.0753  0.0060
   230. (0.00005) RY*( 2) H  29           s(  0.23%)p99.99( 99.77%)
   231. (0.00005) RY*( 3) H  29           s(  0.49%)p99.99( 99.51%)
   232. (0.00002) RY*( 4) H  29           s(  0.19%)p99.99( 99.81%)
   233. (0.00050) RY*( 1) H  30           s( 97.07%)p 0.03(  2.93%)
                                            0.0057  0.9852  0.0123 -0.1601 -0.0597
   234. (0.00008) RY*( 2) H  30           s(  0.07%)p99.99( 99.93%)
   235. (0.00009) RY*( 3) H  30           s(  0.02%)p99.99( 99.98%)
   236. (0.00001) RY*( 4) H  30           s(  2.93%)p33.12( 97.07%)
   237. (0.00055) RY*( 1) H  31           s( 98.18%)p 0.02(  1.82%)
                                            0.0044  0.9908 -0.1260  0.0336 -0.0346
   238. (0.00009) RY*( 2) H  31           s(  0.00%)p 1.00(100.00%)
   239. (0.00006) RY*( 3) H  31           s(  0.04%)p99.99( 99.96%)
   240. (0.00002) RY*( 4) H  31           s(  1.87%)p52.41( 98.13%)
   241. (0.00105) RY*( 1) H  32           s( 99.06%)p 0.01(  0.94%)
                                            0.0041  0.9953  0.0440 -0.0058  0.0862
   242. (0.00010) RY*( 2) H  32           s(  0.00%)p 1.00(100.00%)
   243. (0.00008) RY*( 3) H  32           s(  0.54%)p99.99( 99.46%)
   244. (0.00002) RY*( 4) H  32           s(  0.49%)p99.99( 99.51%)
   245. (0.00468) BD*( 1) C   1 - C   2  
                ( 50.88%)   0.7133* C   1 s( 29.48%)p 2.39( 70.48%)d 0.00(  0.04%)
                                           -0.0004 -0.5429 -0.0043  0.1121 -0.0143
                                            0.7626  0.0037  0.3322  0.0076 -0.0048
                                           -0.0024 -0.0128  0.0144  0.0059
                ( 49.12%)  -0.7008* C   2 s( 28.31%)p 2.53( 71.64%)d 0.00(  0.04%)
                                           -0.0003 -0.5321 -0.0083 -0.1041 -0.0191
                                           -0.7687 -0.0073 -0.3379  0.0042 -0.0026
                                           -0.0016 -0.0133  0.0142  0.0053
   246. (0.00253) BD*( 1) C   1 - H  14  
                ( 37.85%)   0.6152* C   1 s( 23.64%)p 3.23( 76.32%)d 0.00(  0.04%)
                                           -0.0001 -0.4862 -0.0044 -0.7794  0.0094
                                           -0.3272 -0.0067  0.2203 -0.0089 -0.0105
                                            0.0086  0.0042 -0.0111  0.0077
                ( 62.15%)  -0.7883* H  14 s( 99.91%)p 0.00(  0.09%)
                                           -0.9996  0.0007  0.0263  0.0117 -0.0056
   247. (0.00383) BD*( 1) C   1 - H  15  
                ( 38.68%)   0.6219* C   1 s( 23.58%)p 3.24( 76.38%)d 0.00(  0.04%)
                                            0.0001 -0.4856  0.0043  0.6145 -0.0113
                                           -0.5562 -0.0163  0.2763 -0.0059  0.0147
                                           -0.0086  0.0069 -0.0032  0.0068
                ( 61.32%)  -0.7831* H  15 s( 99.92%)p 0.00(  0.08%)
                                           -0.9996  0.0018 -0.0181  0.0207 -0.0078
   248. (0.00420) BD*( 1) C   1 - H  16  
                ( 38.83%)   0.6231* C   1 s( 23.26%)p 3.30( 76.70%)d 0.00(  0.04%)
                                           -0.0000 -0.4822  0.0039  0.0403 -0.0087
                                            0.0317 -0.0166 -0.8741 -0.0007  0.0002
                                            0.0027  0.0021 -0.0001 -0.0200
                ( 61.17%)  -0.7821* H  16 s( 99.92%)p 0.00(  0.08%)
                                           -0.9996  0.0018  0.0009  0.0012  0.0288
   249. (0.00799) BD*( 1) C   2 - C   3  
                ( 50.72%)   0.7122* C   2 s( 28.26%)p 2.54( 71.70%)d 0.00(  0.04%)
                                            0.0005  0.5316  0.0046 -0.7216  0.0057
                                           -0.3741 -0.0191  0.2367 -0.0023  0.0119
                                           -0.0086 -0.0047  0.0107 -0.0089
                ( 49.28%)  -0.7020* C   3 s( 28.07%)p 2.56( 71.88%)d 0.00(  0.04%)
                                            0.0002  0.5298  0.0083  0.7226  0.0087
                                            0.3834 -0.0216 -0.2216  0.0019  0.0135
                                           -0.0074 -0.0050  0.0086 -0.0081
   250. (0.00634) BD*( 1) C   2 - H  17  
                ( 36.78%)   0.6064* C   2 s( 21.36%)p 3.68( 78.60%)d 0.00(  0.04%)
                                            0.0006 -0.4622  0.0034 -0.6833  0.0016
                                            0.5146 -0.0051 -0.2327  0.0141  0.0150
                                           -0.0081  0.0067 -0.0027  0.0065
                ( 63.22%)  -0.7951* H  17 s( 99.90%)p 0.00(  0.10%)
                                           -0.9995  0.0048  0.0250 -0.0171  0.0064
   251. (0.00836) BD*( 1) C   2 - H  18  
                ( 38.45%)   0.6201* C   2 s( 22.03%)p 3.54( 77.92%)d 0.00(  0.04%)
                                           -0.0000  0.4693 -0.0090  0.0267  0.0163
                                            0.0585 -0.0065 -0.8802  0.0065 -0.0009
                                           -0.0011 -0.0018  0.0003  0.0209
                ( 61.55%)  -0.7845* H  18 s( 99.91%)p 0.00(  0.09%)
                                            0.9996 -0.0041 -0.0027 -0.0016  0.0294
   252. (0.00763) BD*( 1) C   3 - C   4  
                ( 50.72%)   0.7122* C   3 s( 28.85%)p 2.46( 71.11%)d 0.00(  0.04%)
                                            0.0002  0.5371  0.0068 -0.6900 -0.0061
                                            0.4006 -0.0005 -0.2730 -0.0019 -0.0135
                                            0.0087 -0.0058  0.0077 -0.0076
                ( 49.28%)  -0.7020* C   4 s( 28.58%)p 2.50( 71.38%)d 0.00(  0.04%)
                                            0.0003  0.5346  0.0078  0.7026 -0.0026
                                           -0.3793  0.0031  0.2762 -0.0034 -0.0130
                                            0.0091 -0.0056  0.0070 -0.0069
   253. (0.00895) BD*( 1) C   3 - H  19  
                ( 38.58%)   0.6211* C   3 s( 21.39%)p 3.67( 78.56%)d 0.00(  0.04%)
                                            0.0002 -0.4624  0.0081  0.0309 -0.0074
                                            0.0710  0.0163 -0.8828  0.0036 -0.0002
                                            0.0025  0.0020  0.0005 -0.0210
                ( 61.42%)  -0.7837* H  19 s( 99.91%)p 0.00(  0.09%)
                                           -0.9996  0.0042  0.0011 -0.0040  0.0289
   254. (0.00722) BD*( 1) C   3 - H  20  
                ( 38.29%)   0.6188* C   3 s( 21.66%)p 3.62( 78.30%)d 0.00(  0.04%)
                                           -0.0001  0.4654 -0.0038  0.0035  0.0095
                                           -0.8285  0.0022 -0.3101  0.0149  0.0011
                                            0.0008  0.0127 -0.0159 -0.0057
                ( 61.71%)  -0.7856* H  20 s( 99.91%)p 0.00(  0.09%)
                                            0.9996 -0.0029 -0.0027  0.0281  0.0086
   255. (0.00687) BD*( 1) C   4 - C   5  
                ( 51.39%)   0.7169* C   4 s( 27.33%)p 2.66( 72.63%)d 0.00(  0.05%)
                                            0.0002  0.5226  0.0128 -0.7084 -0.0012
                                           -0.4279 -0.0036  0.2033  0.0007  0.0152
                                           -0.0073 -0.0051  0.0082 -0.0086
                ( 48.61%)  -0.6972* C   5 s( 28.89%)p 2.46( 71.07%)d 0.00(  0.04%)
                                            0.0005  0.5374  0.0114  0.7112 -0.0035
                                            0.4036 -0.0063 -0.2049  0.0016  0.0134
                                           -0.0066 -0.0046  0.0070 -0.0079
   256. (0.00870) BD*( 1) C   4 - H  21  
                ( 38.37%)   0.6195* C   4 s( 21.97%)p 3.55( 77.98%)d 0.00(  0.04%)
                                           -0.0001  0.4687 -0.0085  0.0381  0.0036
                                            0.0918  0.0109 -0.8774  0.0042  0.0003
                                           -0.0003 -0.0033 -0.0004  0.0208
                ( 61.63%)  -0.7850* H  21 s( 99.91%)p 0.00(  0.09%)
                                            0.9996 -0.0041 -0.0029 -0.0043  0.0290
   257. (0.00861) BD*( 1) C   4 - H  22  
                ( 38.53%)   0.6207* C   4 s( 22.15%)p 3.51( 77.81%)d 0.00(  0.04%)
                                            0.0002 -0.4705  0.0085  0.0494 -0.0029
                                           -0.8147 -0.0019 -0.3344  0.0117  0.0023
                                            0.0011 -0.0131  0.0154  0.0055
                ( 61.47%)  -0.7840* H  22 s( 99.92%)p 0.00(  0.08%)
                                           -0.9996  0.0032 -0.0001  0.0273  0.0100
   258. (0.00642) BD*( 1) C   5 - C   6  
                ( 50.84%)   0.7130* C   5 s( 28.12%)p 2.55( 71.84%)d 0.00(  0.05%)
                                            0.0001  0.5302  0.0100 -0.7016  0.0019
                                            0.3989  0.0048 -0.2589 -0.0042 -0.0142
                                            0.0087 -0.0054  0.0096 -0.0086
                ( 49.16%)  -0.7012* C   6 s( 28.16%)p 2.55( 71.80%)d 0.00(  0.04%)
                                            0.0002  0.5306  0.0068  0.7024 -0.0013
                                           -0.3970  0.0030  0.2591 -0.0023 -0.0146
                                            0.0087 -0.0070  0.0059 -0.0065
   259. (0.00919) BD*( 1) C   5 - H  23  
                ( 38.28%)   0.6187* C   5 s( 21.60%)p 3.63( 78.36%)d 0.00(  0.04%)
                                           -0.0002  0.4646 -0.0085  0.0134  0.0069
                                           -0.8159 -0.0030 -0.3430  0.0092  0.0007
                                            0.0004  0.0129 -0.0154 -0.0056
                ( 61.72%)  -0.7856* H  23 s( 99.91%)p 0.00(  0.09%)
                                            0.9996 -0.0047 -0.0035  0.0272  0.0109
   260. (0.00953) BD*( 1) C   5 - H  24  
                ( 39.25%)   0.6265* C   5 s( 21.42%)p 3.67( 78.53%)d 0.00(  0.05%)
                                            0.0002 -0.4627  0.0085  0.0357 -0.0115
                                            0.1066  0.0093 -0.8789  0.0020 -0.0001
                                            0.0028  0.0037  0.0002 -0.0213
                ( 60.75%)  -0.7794* H  24 s( 99.92%)p 0.00(  0.08%)
                                           -0.9996  0.0055  0.0043 -0.0031  0.0280
   261. (0.01427) BD*( 1) C   6 - C   7  
                ( 52.43%)   0.7241* C   6 s( 27.59%)p 2.62( 72.36%)d 0.00(  0.05%)
                                            0.0005  0.5252  0.0093 -0.7091 -0.0010
                                           -0.4309 -0.0033  0.1872 -0.0054  0.0171
                                           -0.0071 -0.0050  0.0049 -0.0083
                ( 47.57%)  -0.6897* C   7 s( 31.88%)p 2.14( 68.09%)d 0.00(  0.03%)
                                            0.0007  0.5646 -0.0026  0.7040 -0.0115
                                            0.4066 -0.0082 -0.1408 -0.0003  0.0130
                                           -0.0032  0.0026  0.0063 -0.0085
   262. (0.00908) BD*( 1) C   6 - H  25  
                ( 36.81%)   0.6067* C   6 s( 22.57%)p 3.43( 77.39%)d 0.00(  0.04%)
                                            0.0003 -0.4751  0.0073  0.0395 -0.0097
                                           -0.8008 -0.0034 -0.3616  0.0121  0.0041
                                            0.0023 -0.0140  0.0131  0.0041
                ( 63.19%)  -0.7949* H  25 s( 99.91%)p 0.00(  0.09%)
                                           -0.9995  0.0068  0.0015  0.0292  0.0095
   263. (0.00733) BD*( 1) C   6 - H  26  
                ( 37.15%)   0.6095* C   6 s( 21.69%)p 3.61( 78.27%)d 0.00(  0.04%)
                                           -0.0003  0.4656 -0.0069  0.0397  0.0071
                                            0.1211  0.0134 -0.8753  0.0063 -0.0001
                                            0.0015 -0.0027  0.0007  0.0200
                ( 62.85%)  -0.7928* H  26 s( 99.91%)p 0.00(  0.09%)
                                            0.9995 -0.0035 -0.0041 -0.0075  0.0293
   264. (0.01588) BD*( 1) C   7 - O   8  
                ( 67.96%)   0.8244* C   7 s( 19.21%)p 4.19( 80.49%)d 0.02(  0.30%)
                                            0.0001 -0.4372 -0.0310  0.0957  0.0117
                                            0.1360  0.0128 -0.8805 -0.0414 -0.0014
                                            0.0111  0.0138  0.0007 -0.0520
                ( 32.04%)  -0.5661* O   8 s( 33.57%)p 1.98( 66.35%)d 0.00(  0.07%)
                                            0.0001 -0.5794  0.0025 -0.1039  0.0033
                                           -0.0347  0.0010  0.8072 -0.0025  0.0035
                                            0.0148  0.0006 -0.0047 -0.0220
   265. (0.01762) BD*( 1) C   7 - C   9  
                ( 50.56%)   0.7111* C   7 s( 28.42%)p 2.52( 71.53%)d 0.00(  0.05%)
                                            0.0004  0.5331  0.0051 -0.7019  0.0132
                                            0.3777 -0.0121 -0.2823  0.0029 -0.0158
                                            0.0096 -0.0039  0.0104 -0.0093
                ( 49.44%)  -0.7031* C   9 s( 28.35%)p 2.53( 71.60%)d 0.00(  0.05%)
                                            0.0003  0.5324  0.0023  0.7143 -0.0042
                                           -0.3170 -0.0130  0.3241 -0.0098 -0.0086
                                            0.0151 -0.0038  0.0127 -0.0039
   266. (0.01562) BD*( 1) C   7 - H  27  
                ( 35.40%)   0.5950* C   7 s( 20.53%)p 3.87( 79.43%)d 0.00(  0.04%)
                                           -0.0012  0.4528 -0.0171  0.0413 -0.0000
                                           -0.8202  0.0041 -0.3461  0.0059 -0.0002
                                           -0.0012  0.0108 -0.0142 -0.0075
                ( 64.60%)  -0.8038* H  27 s( 99.89%)p 0.00(  0.11%)
                                            0.9994 -0.0115 -0.0001  0.0293  0.0142
   267. (0.47468) BD*( 1) O   8 - O  12  
                ( 44.75%)   0.6689* O   8 s(  0.01%)p 1.00( 99.94%)d 0.00(  0.06%)
                                           -0.0000 -0.0057  0.0077 -0.4108  0.0113
                                           -0.9059  0.0244 -0.0961  0.0004 -0.0149
                                            0.0038  0.0127 -0.0125  0.0022
                ( 55.25%)  -0.7433* O  12 s(  0.02%)p99.99( 99.90%)d 4.23(  0.08%)
                                           -0.0001  0.0139  0.0014 -0.3694 -0.0142
                                            0.6517  0.0120  0.6613  0.0157 -0.0015
                                           -0.0135 -0.0098  0.0197  0.0125
   268. (0.00410) BD*( 1) O   8 - H  28  
                ( 25.17%)   0.5017* O   8 s( 21.14%)p 3.73( 78.78%)d 0.00(  0.09%)
                                           -0.0002 -0.4594 -0.0166 -0.7008 -0.0101
                                            0.3636  0.0104 -0.4040 -0.0326  0.0185
                                           -0.0063  0.0026 -0.0166  0.0143
                ( 74.83%)  -0.8650* H  28 s( 99.54%)p 0.00(  0.46%)
                                           -0.9977  0.0031  0.0510 -0.0279  0.0343
   269. (0.00451) BD*( 1) C   9 - C  10  
                ( 45.83%)   0.6770* C   9 s( 30.50%)p 2.28( 69.47%)d 0.00(  0.03%)
                                            0.0000 -0.5522 -0.0055  0.6746  0.0006
                                            0.4751 -0.0096 -0.1148  0.0235 -0.0123
                                            0.0063  0.0047 -0.0053  0.0085
                ( 54.17%)  -0.7360* C  10 s( 28.25%)p 2.54( 71.69%)d 0.00(  0.05%)
                                           -0.0007 -0.5315 -0.0086 -0.6674 -0.0021
                                           -0.5110 -0.0101  0.1008  0.0120 -0.0189
                                            0.0035  0.0022 -0.0050  0.0114
   270. (0.06118) BD*( 1) C   9 - N  11  
                ( 65.17%)   0.8073* C   9 s( 17.52%)p 4.70( 82.32%)d 0.01(  0.16%)
                                            0.0001  0.4184  0.0127 -0.1462 -0.0100
                                            0.7939  0.0234  0.4134 -0.0021 -0.0072
                                           -0.0023  0.0288 -0.0260 -0.0075
                ( 34.83%)  -0.5902* N  11 s( 36.02%)p 1.78( 63.96%)d 0.00(  0.02%)
                                           -0.0002  0.5978 -0.0534  0.1191  0.0139
                                           -0.7023 -0.0412 -0.3605 -0.0180 -0.0056
                                           -0.0022  0.0088 -0.0081 -0.0021
   271. (0.00940) BD*( 1) C   9 - H  29  
                ( 36.32%)   0.6026* C   9 s( 23.60%)p 3.24( 76.35%)d 0.00(  0.05%)
                                           -0.0003  0.4857 -0.0078  0.1106 -0.0166
                                            0.2037 -0.0043 -0.8423  0.0018  0.0011
                                           -0.0075 -0.0120  0.0003  0.0163
                ( 63.68%)  -0.7980* H  29 s( 99.89%)p 0.00(  0.11%)
                                            0.9995 -0.0041 -0.0016 -0.0057  0.0323
   272. (0.00299) BD*( 1) C  10 - H  30  
                ( 37.76%)   0.6145* C  10 s( 23.50%)p 3.25( 76.45%)d 0.00(  0.04%)
                                           -0.0002  0.4848 -0.0026  0.1121 -0.0235
                                           -0.7393 -0.0039 -0.4526  0.0032 -0.0074
                                           -0.0051  0.0154 -0.0097 -0.0011
                ( 62.24%)  -0.7889* H  30 s( 99.91%)p 0.00(  0.09%)
                                            0.9995 -0.0007  0.0016  0.0262  0.0146
   273. (0.00227) BD*( 1) C  10 - H  31  
                ( 37.19%)   0.6099* C  10 s( 24.21%)p 3.13( 75.76%)d 0.00(  0.04%)
                                           -0.0000  0.4920  0.0016 -0.7281 -0.0048
                                            0.3846 -0.0191 -0.2812  0.0072 -0.0135
                                            0.0097 -0.0058  0.0048 -0.0060
                ( 62.81%)  -0.7925* H  31 s( 99.91%)p 0.00(  0.09%)
                                            0.9995 -0.0003  0.0272 -0.0102  0.0082
   274. (0.00364) BD*( 1) C  10 - H  32  
                ( 37.16%)   0.6096* C  10 s( 23.98%)p 3.17( 75.98%)d 0.00(  0.04%)
                                            0.0001 -0.4897  0.0057  0.1032  0.0220
                                            0.2081  0.0081 -0.8398  0.0054  0.0002
                                           -0.0002  0.0058  0.0009 -0.0186
                ( 62.84%)  -0.7927* H  32 s( 99.91%)p 0.00(  0.09%)
                                           -0.9995  0.0019 -0.0071 -0.0073  0.0286
   275. (0.05583) BD*( 1) N  11 - O  12  
                ( 52.69%)   0.7259* N  11 s( 24.88%)p 3.01( 74.93%)d 0.01(  0.19%)
                                            0.0001 -0.4977 -0.0338 -0.6481  0.0181
                                           -0.5671  0.0525  0.0664 -0.0145 -0.0358
                                            0.0041  0.0061  0.0018  0.0233
                ( 47.31%)  -0.6878* O  12 s( 24.78%)p 3.03( 75.06%)d 0.01(  0.16%)
                                            0.0001 -0.4965  0.0363  0.2740 -0.0156
                                            0.6608 -0.0133 -0.4882  0.0146 -0.0223
                                            0.0133  0.0257  0.0135  0.0074
   276. (0.30442) BD*( 2) N  11 - O  12  
                ( 61.28%)   0.7828* N  11 s(  7.99%)p11.47( 91.66%)d 0.04(  0.35%)
                                           -0.0000  0.2812  0.0291 -0.6443 -0.0212
                                            0.4208 -0.0147 -0.5687 -0.0193 -0.0136
                                           -0.0157 -0.0364 -0.0359  0.0214
                ( 38.72%)  -0.6222* O  12 s(  2.26%)p43.13( 97.55%)d 0.08(  0.18%)
                                           -0.0000  0.1498 -0.0138 -0.8302  0.0101
                                            0.0653  0.0021 -0.5310  0.0030  0.0260
                                            0.0021  0.0192  0.0218 -0.0179
   277. (0.06827) BD*( 1) N  11 - O  13  
                ( 52.81%)   0.7267* N  11 s( 31.06%)p 2.21( 68.74%)d 0.01(  0.21%)
                                            0.0002  0.5558  0.0404 -0.3800  0.0359
                                            0.0317 -0.0206  0.7340 -0.0382 -0.0055
                                           -0.0292 -0.0037 -0.0034  0.0343
                ( 47.19%)  -0.6869* O  13 s( 20.10%)p 3.97( 79.74%)d 0.01(  0.16%)
                                            0.0000  0.4467 -0.0390  0.8464 -0.0211
                                           -0.1513 -0.0022 -0.2400  0.0105 -0.0073
                                           -0.0291  0.0042  0.0242 -0.0077


 NHO Directionality and "Bond Bending" (deviations from line of nuclear centers)

         [Thresholds for printing:  angular deviation  >  1.0 degree]
                                    hybrid p-character > 25.0%
                                    orbital occupancy  >  0.10e

                                Line of Centers        Hybrid 1              Hybrid 2
                                ---------------  -------------------   ------------------
                NBO               Theta   Phi    Theta   Phi    Dev    Theta   Phi    Dev
 ========================================================================================
     5. BD (   1) C   2 - C   3    74.6  207.6    74.0  208.8   1.3    105.1   26.3   1.3
     6. BD (   1) C   2 - H  17    74.3  322.5    75.6  323.2   1.4      --     --    --
     9. BD (   1) C   3 - H  19     5.0  247.5     5.9  254.9   1.1      --     --    --
    10. BD (   1) C   3 - H  20   110.5  270.1   109.7  270.9   1.1      --     --    --
    11. BD (   1) C   4 - C   5    76.1  210.0    76.2  211.3   1.3      --     --    --
    17. BD (   1) C   6 - C   7    77.5  210.9     --     --    --     100.0   29.9   2.7
    19. BD (   1) C   6 - H  26   171.7   73.3   170.7   70.8   1.1      --     --    --
    20. BD (   1) C   7 - O   8    10.1  218.9    11.3  234.2   3.1    172.5   18.5   4.0
    21. BD (   1) C   7 - C   9   111.0  154.3   109.7  152.0   2.5     68.1  335.1   1.1
    22. BD (   1) C   7 - H  27   116.6  273.7   112.6  272.9   4.0      --     --    --
    23. BD (   1) O   8 - O  12   118.3  101.8    95.6  245.6 131.3     48.6  120.0 108.2
    24. BD (   1) O   8 - H  28    66.9  333.3    61.5  332.3   5.5      --     --    --
    25. BD (   1) C   9 - C  10    82.6  216.3    83.6  214.6   2.0     97.6   37.9   1.6
    26. BD (   1) C   9 - N  11    64.2   99.5    63.7  100.8   1.3    116.6  280.1   1.0
    27. BD (   1) C   9 - H  29   164.2   57.4   165.3   64.8   2.2      --     --    --
    28. BD (   1) C  10 - H  30   121.3  278.7   121.0  276.8   1.7      --     --    --
    29. BD (   1) C  10 - H  31   108.9  151.8   108.5  153.5   1.6      --     --    --
    30. BD (   1) C  10 - H  32    14.5  244.5    16.7  239.9   2.5      --     --    --
    31. BD (   1) N  11 - O  12   109.3   53.3    93.6   39.2  20.8     55.8  248.2  20.0
    32. BD (   2) N  11 - O  12   109.3   53.3   127.0  148.6  82.6    122.7  175.3  76.0
    33. BD (   1) N  11 - O  13    43.5  174.7    26.3  178.1  17.3    105.3  349.5  31.5
    47. LP (   1) O   8             --     --     55.2  159.9   --       --     --    --
    48. LP (   1) O  12             --     --    113.0   49.1   --       --     --    --
    49. LP (   1) O  13             --     --     43.5  178.1   --       --     --    --
    50. LP (   2) O  13             --     --     83.1   78.2   --       --     --    --
    51. LP (   3) O  13             --     --    155.8  153.4   --       --     --    --
   267. BD*(   1) O   8 - O  12   118.3  101.8    95.6  245.6 131.3     48.6  120.0 108.2
   276. BD*(   2) N  11 - O  12   109.3   53.3   127.0  148.6  82.6    122.7  175.3  76.0


 Second Order Perturbation Theory Analysis of Fock Matrix in NBO Basis

     Threshold for printing:   0.25 kcal/mol
                                                                              E(2)  E(j)-E(i) F(i,j)
         Donor NBO (i)                     Acceptor NBO (j)                 kcal/mol   a.u.    a.u. 
 ===================================================================================================

 within unit  1
   1. BD (   1) C   1 - C   2        / 70. RY*(   1) C   3                    0.57    1.54    0.038
   1. BD (   1) C   1 - C   2        /246. BD*(   1) C   1 - H  14            0.30    1.06    0.022
   1. BD (   1) C   1 - C   2        /249. BD*(   1) C   2 - C   3            0.51    0.99    0.028
   1. BD (   1) C   1 - C   2        /250. BD*(   1) C   2 - H  17            0.41    1.05    0.026
   1. BD (   1) C   1 - C   2        /251. BD*(   1) C   2 - H  18            0.27    1.04    0.021
   1. BD (   1) C   1 - C   2        /254. BD*(   1) C   3 - H  20            0.86    1.04    0.038
   2. BD (   1) C   1 - H  14        /249. BD*(   1) C   2 - C   3            1.89    0.87    0.051
   3. BD (   1) C   1 - H  15        /250. BD*(   1) C   2 - H  17            1.44    0.93    0.047
   4. BD (   1) C   1 - H  16        /251. BD*(   1) C   2 - H  18            1.56    0.92    0.048
   5. BD (   1) C   2 - C   3        / 52. RY*(   1) C   1                    0.48    1.40    0.033
   5. BD (   1) C   2 - C   3        / 81. RY*(   3) C   4                    0.43    1.50    0.033
   5. BD (   1) C   2 - C   3        /245. BD*(   1) C   1 - C   2            0.43    1.00    0.027
   5. BD (   1) C   2 - C   3        /246. BD*(   1) C   1 - H  14            0.77    1.06    0.037
   5. BD (   1) C   2 - C   3        /250. BD*(   1) C   2 - H  17            0.38    1.05    0.026
   5. BD (   1) C   2 - C   3        /252. BD*(   1) C   3 - C   4            0.36    0.98    0.024
   5. BD (   1) C   2 - C   3        /253. BD*(   1) C   3 - H  19            0.33    1.03    0.024
   5. BD (   1) C   2 - C   3        /254. BD*(   1) C   3 - H  20            0.32    1.04    0.023
   5. BD (   1) C   2 - C   3        /255. BD*(   1) C   4 - C   5            1.07    0.97    0.041
   6. BD (   1) C   2 - H  17        / 53. RY*(   2) C   1                    0.26    1.46    0.026
   6. BD (   1) C   2 - H  17        /247. BD*(   1) C   1 - H  15            1.53    0.92    0.050
   6. BD (   1) C   2 - H  17        /252. BD*(   1) C   3 - C   4            1.83    0.86    0.052
   7. BD (   1) C   2 - H  18        /248. BD*(   1) C   1 - H  16            1.55    0.93    0.048
   7. BD (   1) C   2 - H  18        /253. BD*(   1) C   3 - H  19            1.67    0.91    0.049
   8. BD (   1) C   3 - C   4        / 61. RY*(   1) C   2                    0.62    1.54    0.040
   8. BD (   1) C   3 - C   4        / 90. RY*(   3) C   5                    0.52    1.51    0.037
   8. BD (   1) C   3 - C   4        /249. BD*(   1) C   2 - C   3            0.61    1.00    0.032
   8. BD (   1) C   3 - C   4        /250. BD*(   1) C   2 - H  17            0.70    1.06    0.035
   8. BD (   1) C   3 - C   4        /253. BD*(   1) C   3 - H  19            0.27    1.04    0.022
   8. BD (   1) C   3 - C   4        /254. BD*(   1) C   3 - H  20            0.32    1.05    0.024
   8. BD (   1) C   3 - C   4        /255. BD*(   1) C   4 - C   5            0.44    0.98    0.027
   8. BD (   1) C   3 - C   4        /256. BD*(   1) C   4 - H  21            0.27    1.03    0.022
   8. BD (   1) C   3 - C   4        /257. BD*(   1) C   4 - H  22            0.42    1.04    0.027
   8. BD (   1) C   3 - C   4        /258. BD*(   1) C   5 - C   6            1.03    0.96    0.041
   9. BD (   1) C   3 - H  19        / 79. RY*(   1) C   4                    0.26    1.48    0.025
   9. BD (   1) C   3 - H  19        /251. BD*(   1) C   2 - H  18            1.48    0.93    0.047
   9. BD (   1) C   3 - H  19        /256. BD*(   1) C   4 - H  21            1.65    0.91    0.049
  10. BD (   1) C   3 - H  20        / 62. RY*(   2) C   2                    0.28    1.46    0.026
  10. BD (   1) C   3 - H  20        /245. BD*(   1) C   1 - C   2            1.80    0.88    0.051
  10. BD (   1) C   3 - H  20        /257. BD*(   1) C   4 - H  22            1.75    0.91    0.051
  11. BD (   1) C   4 - C   5        / 71. RY*(   2) C   3                    0.55    1.49    0.037
  11. BD (   1) C   4 - C   5        / 99. RY*(   3) C   6                    0.42    1.50    0.032
  11. BD (   1) C   4 - C   5        /249. BD*(   1) C   2 - C   3            1.10    1.02    0.043
  11. BD (   1) C   4 - C   5        /252. BD*(   1) C   3 - C   4            0.56    1.01    0.030
  11. BD (   1) C   4 - C   5        /258. BD*(   1) C   5 - C   6            0.53    0.98    0.029
  11. BD (   1) C   4 - C   5        /259. BD*(   1) C   5 - H  23            0.42    1.03    0.027
  11. BD (   1) C   4 - C   5        /260. BD*(   1) C   5 - H  24            0.40    1.02    0.026
  11. BD (   1) C   4 - C   5        /261. BD*(   1) C   6 - C   7            1.21    0.95    0.043
  12. BD (   1) C   4 - H  21        /253. BD*(   1) C   3 - H  19            1.53    0.93    0.048
  12. BD (   1) C   4 - H  21        /260. BD*(   1) C   5 - H  24            1.65    0.89    0.048
  13. BD (   1) C   4 - H  22        / 70. RY*(   1) C   3                    0.31    1.45    0.027
  13. BD (   1) C   4 - H  22        / 89. RY*(   2) C   5                    0.27    1.49    0.025
  13. BD (   1) C   4 - H  22        /254. BD*(   1) C   3 - H  20            1.42    0.94    0.046
  13. BD (   1) C   4 - H  22        /255. BD*(   1) C   4 - C   5            0.25    0.87    0.019
  13. BD (   1) C   4 - H  22        /259. BD*(   1) C   5 - H  23            1.67    0.91    0.049
  14. BD (   1) C   5 - C   6        / 80. RY*(   2) C   4                    0.40    1.43    0.031
  14. BD (   1) C   5 - C   6        /107. RY*(   2) C   7                    0.40    1.58    0.032
  14. BD (   1) C   5 - C   6        /252. BD*(   1) C   3 - C   4            1.02    1.03    0.041
  14. BD (   1) C   5 - C   6        /255. BD*(   1) C   4 - C   5            0.71    1.02    0.034
  14. BD (   1) C   5 - C   6        /259. BD*(   1) C   5 - H  23            0.26    1.05    0.021
  14. BD (   1) C   5 - C   6        /261. BD*(   1) C   6 - C   7            0.30    0.97    0.022
  14. BD (   1) C   5 - C   6        /262. BD*(   1) C   6 - H  25            0.42    1.05    0.027
  14. BD (   1) C   5 - C   6        /263. BD*(   1) C   6 - H  26            0.43    1.04    0.027
  14. BD (   1) C   5 - C   6        /265. BD*(   1) C   7 - C   9            1.29    0.94    0.044
  15. BD (   1) C   5 - H  23        / 79. RY*(   1) C   4                    0.34    1.51    0.029
  15. BD (   1) C   5 - H  23        /257. BD*(   1) C   4 - H  22            1.40    0.94    0.046
  15. BD (   1) C   5 - H  23        /262. BD*(   1) C   6 - H  25            1.56    0.92    0.048
  16. BD (   1) C   5 - H  24        / 79. RY*(   1) C   4                    0.29    1.52    0.027
  16. BD (   1) C   5 - H  24        /256. BD*(   1) C   4 - H  21            1.46    0.95    0.047
  16. BD (   1) C   5 - H  24        /263. BD*(   1) C   6 - H  26            1.59    0.92    0.048
  16. BD (   1) C   5 - H  24        /268. BD*(   1) O   8 - H  28            0.29    0.89    0.020
  17. BD (   1) C   6 - C   7        / 88. RY*(   1) C   5                    0.57    1.43    0.038
  17. BD (   1) C   6 - C   7        /116. RY*(   2) O   8                    0.37    1.83    0.034
  17. BD (   1) C   6 - C   7        /124. RY*(   1) C   9                    0.70    1.52    0.043
  17. BD (   1) C   6 - C   7        /255. BD*(   1) C   4 - C   5            0.94    1.05    0.041
  17. BD (   1) C   6 - C   7        /258. BD*(   1) C   5 - C   6            0.61    1.03    0.033
  17. BD (   1) C   6 - C   7        /262. BD*(   1) C   6 - H  25            0.27    1.08    0.022
  17. BD (   1) C   6 - C   7        /263. BD*(   1) C   6 - H  26            0.33    1.07    0.025
  17. BD (   1) C   6 - C   7        /265. BD*(   1) C   7 - C   9            0.59    0.97    0.031
  17. BD (   1) C   6 - C   7        /266. BD*(   1) C   7 - H  27            0.92    1.04    0.041
  17. BD (   1) C   6 - C   7        /267. BD*(   1) O   8 - O  12            1.49    0.34    0.037
  17. BD (   1) C   6 - C   7        /269. BD*(   1) C   9 - C  10            0.84    1.02    0.038
  18. BD (   1) C   6 - H  25        / 89. RY*(   2) C   5                    0.29    1.53    0.027
  18. BD (   1) C   6 - H  25        /106. RY*(   1) C   7                    0.26    1.19    0.022
  18. BD (   1) C   6 - H  25        /258. BD*(   1) C   5 - C   6            0.29    0.89    0.020
  18. BD (   1) C   6 - H  25        /259. BD*(   1) C   5 - H  23            1.45    0.94    0.047
  18. BD (   1) C   6 - H  25        /266. BD*(   1) C   7 - H  27            1.59    0.90    0.048
  19. BD (   1) C   6 - H  26        / 89. RY*(   2) C   5                    0.34    1.52    0.029
  19. BD (   1) C   6 - H  26        /258. BD*(   1) C   5 - C   6            0.29    0.89    0.020
  19. BD (   1) C   6 - H  26        /260. BD*(   1) C   5 - H  24            1.56    0.93    0.048
  19. BD (   1) C   6 - H  26        /264. BD*(   1) C   7 - O   8            2.99    0.75    0.060
  19. BD (   1) C   6 - H  26        /267. BD*(   1) O   8 - O  12            0.28    0.20    0.013
  20. BD (   1) C   7 - O   8        /263. BD*(   1) C   6 - H  26            0.52    1.32    0.033
  20. BD (   1) C   7 - O   8        /271. BD*(   1) C   9 - H  29            0.69    1.33    0.038
  21. BD (   1) C   7 - C   9        / 97. RY*(   1) C   6                    0.63    1.47    0.039
  21. BD (   1) C   7 - C   9        /115. RY*(   1) O   8                    0.53    1.93    0.041
  21. BD (   1) C   7 - C   9        /133. RY*(   1) C  10                    0.74    1.37    0.041
  21. BD (   1) C   7 - C   9        /145. RY*(   4) N  11                    0.46    2.29    0.042
  21. BD (   1) C   7 - C   9        /258. BD*(   1) C   5 - C   6            0.97    1.05    0.040
  21. BD (   1) C   7 - C   9        /261. BD*(   1) C   6 - C   7            0.99    1.02    0.040
  21. BD (   1) C   7 - C   9        /266. BD*(   1) C   7 - H  27            0.43    1.06    0.027
  21. BD (   1) C   7 - C   9        /268. BD*(   1) O   8 - H  28            0.94    1.06    0.040
  21. BD (   1) C   7 - C   9        /269. BD*(   1) C   9 - C  10            0.78    1.04    0.036
  21. BD (   1) C   7 - C   9        /271. BD*(   1) C   9 - H  29            0.34    1.09    0.025
  21. BD (   1) C   7 - C   9        /273. BD*(   1) C  10 - H  31            0.71    1.12    0.036
  21. BD (   1) C   7 - C   9        /276. BD*(   2) N  11 - O  12            1.32    0.54    0.040
  22. BD (   1) C   7 - H  27        / 97. RY*(   1) C   6                    0.28    1.33    0.025
  22. BD (   1) C   7 - H  27        /262. BD*(   1) C   6 - H  25            1.49    0.96    0.050
  22. BD (   1) C   7 - H  27        /267. BD*(   1) O   8 - O  12            2.75    0.22    0.040
  22. BD (   1) C   7 - H  27        /270. BD*(   1) C   9 - N  11            2.98    0.72    0.059
  23. BD (   1) O   8 - O  12        /144. RY*(   3) N  11                    0.29    1.44    0.026
  23. BD (   1) O   8 - O  12        /145. RY*(   4) N  11                    0.41    1.95    0.036
  23. BD (   1) O   8 - O  12        /226. RY*(   2) H  28                    0.35    1.96    0.034
  23. BD (   1) O   8 - O  12        /261. BD*(   1) C   6 - C   7            1.40    0.68    0.039
  23. BD (   1) O   8 - O  12        /266. BD*(   1) C   7 - H  27            2.25    0.72    0.051
  23. BD (   1) O   8 - O  12        /267. BD*(   1) O   8 - O  12            5.41    0.02    0.016
  23. BD (   1) O   8 - O  12        /270. BD*(   1) C   9 - N  11            3.46    0.51    0.054
  23. BD (   1) O   8 - O  12        /277. BD*(   1) N  11 - O  13            3.93    0.67    0.066
  24. BD (   1) O   8 - H  28        /106. RY*(   1) C   7                    0.43    1.45    0.032
  24. BD (   1) O   8 - H  28        /110. RY*(   5) C   7                    0.30    2.81    0.036
  24. BD (   1) O   8 - H  28        /125. RY*(   2) C   9                    0.30    1.48    0.027
  24. BD (   1) O   8 - H  28        /265. BD*(   1) C   7 - C   9            1.55    1.09    0.052
  25. BD (   1) C   9 - C  10        /106. RY*(   1) C   7                    0.53    1.33    0.034
  25. BD (   1) C   9 - C  10        /261. BD*(   1) C   6 - C   7            1.20    1.00    0.044
  25. BD (   1) C   9 - C  10        /265. BD*(   1) C   7 - C   9            0.82    0.97    0.036
  25. BD (   1) C   9 - C  10        /271. BD*(   1) C   9 - H  29            0.63    1.07    0.033
  25. BD (   1) C   9 - C  10        /275. BD*(   1) N  11 - O  12            1.43    1.00    0.048
  26. BD (   1) C   9 - N  11        /151. RY*(   1) O  12                    1.12    1.89    0.059
  26. BD (   1) C   9 - N  11        /160. RY*(   1) O  13                    0.91    1.89    0.053
  26. BD (   1) C   9 - N  11        /266. BD*(   1) C   7 - H  27            0.62    1.18    0.034
  26. BD (   1) C   9 - N  11        /267. BD*(   1) O   8 - O  12            2.48    0.48    0.059
  26. BD (   1) C   9 - N  11        /272. BD*(   1) C  10 - H  30            0.56    1.23    0.034
  27. BD (   1) C   9 - H  29        /134. RY*(   2) C  10                    0.31    1.23    0.025
  27. BD (   1) C   9 - H  29        /264. BD*(   1) C   7 - O   8            2.02    0.78    0.050
  27. BD (   1) C   9 - H  29        /269. BD*(   1) C   9 - C  10            0.39    0.91    0.024
  27. BD (   1) C   9 - H  29        /274. BD*(   1) C  10 - H  32            1.32    1.00    0.046
  27. BD (   1) C   9 - H  29        /276. BD*(   2) N  11 - O  12            0.59    0.41    0.023
  27. BD (   1) C   9 - H  29        /277. BD*(   1) N  11 - O  13            1.62    0.89    0.049
  28. BD (   1) C  10 - H  30        /270. BD*(   1) C   9 - N  11            3.07    0.68    0.059
  29. BD (   1) C  10 - H  31        /265. BD*(   1) C   7 - C   9            2.06    0.81    0.052
  29. BD (   1) C  10 - H  31        /270. BD*(   1) C   9 - N  11            0.32    0.68    0.019
  30. BD (   1) C  10 - H  32        /271. BD*(   1) C   9 - H  29            1.93    0.92    0.053
  31. BD (   1) N  11 - O  12        /124. RY*(   1) C   9                    0.70    1.95    0.047
  31. BD (   1) N  11 - O  12        /142. RY*(   1) N  11                    0.43    2.05    0.038
  31. BD (   1) N  11 - O  12        /269. BD*(   1) C   9 - C  10            0.27    1.45    0.025
  31. BD (   1) N  11 - O  12        /270. BD*(   1) C   9 - N  11            0.36    1.27    0.028
  31. BD (   1) N  11 - O  12        /276. BD*(   2) N  11 - O  12            0.28    0.95    0.025
  32. BD (   2) N  11 - O  12        /161. RY*(   2) O  13                    0.36    1.63    0.031
  32. BD (   2) N  11 - O  12        /162. RY*(   3) O  13                    0.36    1.91    0.033
  32. BD (   2) N  11 - O  12        /265. BD*(   1) C   7 - C   9            0.59    0.87    0.029
  32. BD (   2) N  11 - O  12        /276. BD*(   2) N  11 - O  12            4.19    0.42    0.063
  32. BD (   2) N  11 - O  12        /277. BD*(   1) N  11 - O  13            2.66    0.90    0.063
  33. BD (   1) N  11 - O  13        /124. RY*(   1) C   9                    0.59    1.90    0.043
  33. BD (   1) N  11 - O  13        /143. RY*(   2) N  11                    0.37    3.09    0.043
  33. BD (   1) N  11 - O  13        /267. BD*(   1) O   8 - O  12            0.50    0.73    0.033
  33. BD (   1) N  11 - O  13        /270. BD*(   1) C   9 - N  11            0.88    1.22    0.042
  33. BD (   1) N  11 - O  13        /276. BD*(   2) N  11 - O  12            1.08    0.91    0.047
  33. BD (   1) N  11 - O  13        /277. BD*(   1) N  11 - O  13            0.39    1.38    0.030
  34. CR (   1) C   1                / 63. RY*(   3) C   2                    0.32   10.91    0.074
  34. CR (   1) C   1                /169. RY*(   1) H  14                    0.37   10.51    0.078
  34. CR (   1) C   1                /173. RY*(   1) H  15                    0.37   10.53    0.079
  34. CR (   1) C   1                /177. RY*(   1) H  16                    0.34   10.50    0.075
  35. CR (   1) C   2                / 54. RY*(   3) C   1                    0.61   10.65    0.102
  35. CR (   1) C   2                /181. RY*(   1) H  17                    0.38   10.47    0.080
  35. CR (   1) C   2                /185. RY*(   1) H  18                    0.32   10.48    0.073
  36. CR (   1) C   3                / 63. RY*(   3) C   2                    0.32   10.93    0.075
  36. CR (   1) C   3                / 80. RY*(   2) C   4                    0.40   10.87    0.083
  36. CR (   1) C   3                /189. RY*(   1) H  19                    0.32   10.48    0.073
  36. CR (   1) C   3                /193. RY*(   1) H  20                    0.31   10.48    0.072
  37. CR (   1) C   4                / 72. RY*(   3) C   3                    0.30   11.05    0.073
  37. CR (   1) C   4                / 88. RY*(   1) C   5                    0.27   10.84    0.068
  37. CR (   1) C   4                / 91. RY*(   4) C   5                    0.26   10.91    0.068
  37. CR (   1) C   4                /197. RY*(   1) H  21                    0.33   10.49    0.074
  37. CR (   1) C   4                /201. RY*(   1) H  22                    0.35   10.53    0.076
  38. CR (   1) C   5                / 80. RY*(   2) C   4                    0.28   10.89    0.070
  38. CR (   1) C   5                / 82. RY*(   4) C   4                    0.35   10.94    0.078
  38. CR (   1) C   5                / 97. RY*(   1) C   6                    0.25   10.89    0.066
  38. CR (   1) C   5                /205. RY*(   1) H  23                    0.33   10.49    0.074
  38. CR (   1) C   5                /209. RY*(   1) H  24                    0.32   10.51    0.073
  39. CR (   1) C   6                / 91. RY*(   4) C   5                    0.32   10.94    0.075
  39. CR (   1) C   6                /106. RY*(   1) C   7                    0.38   10.78    0.081
  39. CR (   1) C   6                /108. RY*(   3) C   7                    0.29   11.25    0.072
  39. CR (   1) C   6                /213. RY*(   1) H  25                    0.43   10.53    0.085
  39. CR (   1) C   6                /217. RY*(   1) H  26                    0.36   10.49    0.077
  40. CR (   1) C   7                /100. RY*(   4) C   6                    0.31   11.07    0.074
  40. CR (   1) C   7                /127. RY*(   4) C   9                    0.58   10.98    0.100
  40. CR (   1) C   7                /221. RY*(   1) H  27                    0.39   10.55    0.082
  40. CR (   1) C   7                /264. BD*(   1) C   7 - O   8            0.50   10.43    0.092
  41. CR (   1) O   8                /106. RY*(   1) C   7                    0.93   19.71    0.171
  41. CR (   1) O   8                /109. RY*(   4) C   7                    0.27   20.15    0.093
  42. CR (   1) C   9                /109. RY*(   4) C   7                    0.35   11.29    0.079
  42. CR (   1) C   9                /135. RY*(   3) C  10                    0.58   10.87    0.100
  42. CR (   1) C   9                /229. RY*(   1) H  29                    0.40   10.51    0.082
  42. CR (   1) C   9                /270. BD*(   1) C   9 - N  11            0.26   10.35    0.068
  43. CR (   1) C  10                /124. RY*(   1) C   9                    0.34   10.95    0.078
  43. CR (   1) C  10                /126. RY*(   3) C   9                    0.29   11.06    0.072
  43. CR (   1) C  10                /233. RY*(   1) H  30                    0.38   10.55    0.080
  43. CR (   1) C  10                /237. RY*(   1) H  31                    0.39   10.51    0.081
  43. CR (   1) C  10                /241. RY*(   1) H  32                    0.41   10.51    0.083
  44. CR (   1) N  11                /125. RY*(   2) C   9                    0.79   15.17    0.138
  44. CR (   1) N  11                /127. RY*(   4) C   9                    0.25   15.25    0.078
  44. CR (   1) N  11                /276. BD*(   2) N  11 - O  12            0.40   14.33    0.114
  45. CR (   1) O  12                /142. RY*(   1) N  11                    1.80   19.98    0.241
  45. CR (   1) O  12                /144. RY*(   3) N  11                    0.51   20.13    0.129
  45. CR (   1) O  12                /270. BD*(   1) C   9 - N  11            0.51   19.20    0.129
  45. CR (   1) O  12                /277. BD*(   1) N  11 - O  13            0.38   19.36    0.113
  46. CR (   1) O  13                /142. RY*(   1) N  11                    1.32   19.96    0.206
  46. CR (   1) O  13                /143. RY*(   2) N  11                    0.27   21.05    0.096
  46. CR (   1) O  13                /144. RY*(   3) N  11                    0.90   20.10    0.170
  46. CR (   1) O  13                /270. BD*(   1) C   9 - N  11            0.67   19.18    0.147
  46. CR (   1) O  13                /275. BD*(   1) N  11 - O  12            0.60   19.35    0.139
  47. LP (   1) O   8                /106. RY*(   1) C   7                    1.09    1.31    0.048
  47. LP (   1) O   8                /108. RY*(   3) C   7                    0.26    1.78    0.027
  47. LP (   1) O   8                /225. RY*(   1) H  28                    0.26    1.83    0.027
  47. LP (   1) O   8                /261. BD*(   1) C   6 - C   7            0.82    0.98    0.036
  47. LP (   1) O   8                /265. BD*(   1) C   7 - C   9            0.50    0.95    0.028
  47. LP (   1) O   8                /266. BD*(   1) C   7 - H  27            0.63    1.02    0.032
  47. LP (   1) O   8                /271. BD*(   1) C   9 - H  29            0.27    1.06    0.022
  48. LP (   1) O  12                /142. RY*(   1) N  11                    3.24    1.78    0.096
  48. LP (   1) O  12                /144. RY*(   3) N  11                    0.53    1.92    0.040
  48. LP (   1) O  12                /146. RY*(   5) N  11                    0.27    2.30    0.031
  48. LP (   1) O  12                /270. BD*(   1) C   9 - N  11            1.56    1.00    0.051
  48. LP (   1) O  12                /277. BD*(   1) N  11 - O  13            1.40    1.16    0.052
  49. LP (   1) O  13                /142. RY*(   1) N  11                    2.48    1.77    0.084
  49. LP (   1) O  13                /144. RY*(   3) N  11                    1.15    1.91    0.059
  49. LP (   1) O  13                /267. BD*(   1) O   8 - O  12            0.28    0.49    0.020
  49. LP (   1) O  13                /270. BD*(   1) C   9 - N  11            2.04    0.99    0.058
  49. LP (   1) O  13                /275. BD*(   1) N  11 - O  12            1.74    1.16    0.058
  49. LP (   1) O  13                /276. BD*(   2) N  11 - O  12            0.42    0.67    0.025
  49. LP (   1) O  13                /277. BD*(   1) N  11 - O  13            0.26    1.15    0.022
  50. LP (   2) O  13                /142. RY*(   1) N  11                    0.72    1.29    0.039
  50. LP (   2) O  13                /144. RY*(   3) N  11                    0.71    1.43    0.041
  50. LP (   2) O  13                /145. RY*(   4) N  11                    0.61    1.95    0.045
  50. LP (   2) O  13                /146. RY*(   5) N  11                    0.68    1.81    0.045
  50. LP (   2) O  13                /147. RY*(   6) N  11                    0.41    2.94    0.045
  50. LP (   2) O  13                /267. BD*(   1) O   8 - O  12            1.69    0.01    0.008
  50. LP (   2) O  13                /270. BD*(   1) C   9 - N  11            7.59    0.51    0.078
  50. LP (   2) O  13                /272. BD*(   1) C  10 - H  30            0.40    0.76    0.023
  50. LP (   2) O  13                /275. BD*(   1) N  11 - O  12            9.91    0.68    0.103
  50. LP (   2) O  13                /276. BD*(   2) N  11 - O  12            2.65    0.19    0.033
  51. LP (   3) O  13                /143. RY*(   2) N  11                    1.52    2.38    0.094
  51. LP (   3) O  13                /144. RY*(   3) N  11                    1.17    1.43    0.064
  51. LP (   3) O  13                /147. RY*(   6) N  11                    0.32    2.93    0.048
  51. LP (   3) O  13                /148. RY*(   7) N  11                    0.27    1.83    0.035
  51. LP (   3) O  13                /149. RY*(   8) N  11                    0.29    2.26    0.040
  51. LP (   3) O  13                /162. RY*(   3) O  13                    1.48    1.68    0.078
  51. LP (   3) O  13                /163. RY*(   4) O  13                    0.55    1.50    0.045
  51. LP (   3) O  13                /168. RY*(   9) O  13                    0.44    3.03    0.057
  51. LP (   3) O  13                /267. BD*(   1) O   8 - O  12           12.79    0.01    0.016
  51. LP (   3) O  13                /270. BD*(   1) C   9 - N  11            0.41    0.50    0.022
  51. LP (   3) O  13                /275. BD*(   1) N  11 - O  12            3.42    0.67    0.072
  51. LP (   3) O  13                /276. BD*(   2) N  11 - O  12           98.62    0.19    0.176
  51. LP (   3) O  13                /277. BD*(   1) N  11 - O  13           29.66    0.66    0.209
 267. BD*(   1) O   8 - O  12        /144. RY*(   3) N  11                    0.26    1.42    0.035
 267. BD*(   1) O   8 - O  12        /261. BD*(   1) C   6 - C   7            0.68    0.66    0.038
 267. BD*(   1) O   8 - O  12        /266. BD*(   1) C   7 - H  27            0.84    0.70    0.044
 267. BD*(   1) O   8 - O  12        /270. BD*(   1) C   9 - N  11            1.79    0.49    0.051
 267. BD*(   1) O   8 - O  12        /277. BD*(   1) N  11 - O  13            3.07    0.65    0.077
 270. BD*(   1) C   9 - N  11        /125. RY*(   2) C   9                    0.71    0.53    0.097
 270. BD*(   1) C   9 - N  11        /145. RY*(   4) N  11                    0.66    1.44    0.155
 270. BD*(   1) C   9 - N  11        /264. BD*(   1) C   7 - O   8            0.89    0.05    0.031
 270. BD*(   1) C   9 - N  11        /272. BD*(   1) C  10 - H  30            0.30    0.26    0.044
 275. BD*(   1) N  11 - O  12        /142. RY*(   1) N  11                    0.83    0.61    0.112
 275. BD*(   1) N  11 - O  12        /144. RY*(   3) N  11                    0.67    0.76    0.116
 275. BD*(   1) N  11 - O  12        /147. RY*(   6) N  11                    0.34    2.26    0.146
 275. BD*(   1) N  11 - O  12        /153. RY*(   3) O  12                    1.41    1.05    0.203
 275. BD*(   1) N  11 - O  12        /154. RY*(   4) O  12                    0.59    0.97    0.128
 275. BD*(   1) N  11 - O  12        /269. BD*(   1) C   9 - C  10            3.08    0.01    0.033
 276. BD*(   2) N  11 - O  12        /143. RY*(   2) N  11                    2.41    2.19    0.165
 276. BD*(   2) N  11 - O  12        /149. RY*(   8) N  11                    0.38    2.07    0.065
 276. BD*(   2) N  11 - O  12        /152. RY*(   2) O  12                    1.22    1.21    0.088
 276. BD*(   2) N  11 - O  12        /153. RY*(   3) O  12                    0.62    1.53    0.071
 276. BD*(   2) N  11 - O  12        /155. RY*(   5) O  12                    0.42    2.96    0.081
 276. BD*(   2) N  11 - O  12        /161. RY*(   2) O  13                    0.31    1.21    0.044
 276. BD*(   2) N  11 - O  12        /265. BD*(   1) C   7 - C   9            0.76    0.45    0.041
 276. BD*(   2) N  11 - O  12        /271. BD*(   1) C   9 - H  29            0.34    0.55    0.031
 276. BD*(   2) N  11 - O  12        /275. BD*(   1) N  11 - O  12           10.78    0.48    0.152
 277. BD*(   1) N  11 - O  13        /142. RY*(   1) N  11                    0.44    0.62    0.075
 277. BD*(   1) N  11 - O  13        /143. RY*(   2) N  11                    0.30    1.71    0.105
 277. BD*(   1) N  11 - O  13        /144. RY*(   3) N  11                    0.41    0.77    0.083
 277. BD*(   1) N  11 - O  13        /147. RY*(   6) N  11                    0.32    2.27    0.130
 277. BD*(   1) N  11 - O  13        /148. RY*(   7) N  11                    0.43    1.17    0.108
 277. BD*(   1) N  11 - O  13        /161. RY*(   2) O  13                    0.71    0.74    0.109
 277. BD*(   1) N  11 - O  13        /162. RY*(   3) O  13                    1.38    1.02    0.180
 277. BD*(   1) N  11 - O  13        /163. RY*(   4) O  13                    0.67    0.83    0.114
 277. BD*(   1) N  11 - O  13        /165. RY*(   6) O  13                    0.26    2.71    0.127
 277. BD*(   1) N  11 - O  13        /269. BD*(   1) C   9 - C  10            1.79    0.02    0.030
 277. BD*(   1) N  11 - O  13        /271. BD*(   1) C   9 - H  29            0.50    0.08    0.028


 Natural Bond Orbitals (Summary):

                                                            Principal Delocalizations
           NBO                        Occupancy    Energy   (geminal,vicinal,remote)
 ====================================================================================
 Molecular unit  1  (C9H19NO3)
     1. BD (   1) C   1 - C   2          0.99226    -0.71101  254(v),70(v),249(g),250(g)
                                                    246(g),251(g)
     2. BD (   1) C   1 - H  14          0.98088    -0.58905  249(v)
     3. BD (   1) C   1 - H  15          0.95779    -0.59491  250(v)
     4. BD (   1) C   1 - H  16          0.99282    -0.59188  251(v)
     5. BD (   1) C   2 - C   3          0.96570    -0.71296  255(v),246(v),52(v),81(v)
                                                    245(g),250(g),252(g),253(g)
                                                    254(g)
     6. BD (   1) C   2 - H  17          0.90805    -0.58658  252(v),247(v),53(v)
     7. BD (   1) C   2 - H  18          0.98294    -0.59351  253(v),248(v)
     8. BD (   1) C   3 - C   4          0.93915    -0.72384  258(v),250(v),61(v),249(g)
                                                    90(v),255(g),257(g),254(g)
                                                    253(g),256(g)
     9. BD (   1) C   3 - H  19          0.98856    -0.60095  256(v),251(v),79(v)
    10. BD (   1) C   3 - H  20          0.98476    -0.60064  245(v),257(v),62(v)
    11. BD (   1) C   4 - C   5          0.96100    -0.73879  261(v),249(v),252(g),71(v)
                                                    258(g),99(v),259(g),260(g)
    12. BD (   1) C   4 - H  21          0.98815    -0.61490  260(v),253(v)
    13. BD (   1) C   4 - H  22          0.98358    -0.61690  259(v),254(v),70(v),89(v)
                                                    255(g)
    14. BD (   1) C   5 - C   6          0.98273    -0.76112  265(v),252(v),255(g),263(g)
                                                    262(g),80(v),107(v),261(g)
                                                    259(g)
    15. BD (   1) C   5 - H  23          0.98862    -0.63192  262(v),257(v),79(v)
    16. BD (   1) C   5 - H  24          0.98719    -0.63815  263(v),256(v),79(v),268(r)
    17. BD (   1) C   6 - C   7          0.91909    -0.79437  267(v),255(v),266(g),269(v)
                                                    124(v),258(g),265(g),88(v)
                                                    116(v),263(g),262(g)
    18. BD (   1) C   6 - H  25          0.96984    -0.65126  266(v),259(v),267(r),89(v)
                                                    258(g),106(v)
    19. BD (   1) C   6 - H  26          0.97898    -0.64971  264(v),260(v),267(r),89(v)
                                                    258(g)
    20. BD (   1) C   7 - O   8          0.99626    -1.04598  271(v),263(v)
    21. BD (   1) C   7 - C   9          0.97800    -0.80806  276(v),261(g),258(v),268(v)
                                                    269(g),133(v),273(v),97(v)
                                                    115(v),145(v),266(g),271(g)
    22. BD (   1) C   7 - H  27          0.91718    -0.67295  267(v),270(v),262(v),97(v)
    23. BD (   1) O   8 - O  12          0.96508    -0.46540  267(g),277(v),270(v),266(v)
                                                    261(v),145(v),226(v),144(v)
    24. BD (   1) O   8 - H  28          0.99367    -0.91305  265(v),106(v),125(r),110(v)
    25. BD (   1) C   9 - C  10          0.96796    -0.78999  275(v),261(v),265(g),271(g)
                                                    106(v),267(r)
    26. BD (   1) C   9 - N  11          0.97027    -0.93188  267(v),151(v),160(v),266(v)
                                                    272(v)
    27. BD (   1) C   9 - H  29          0.97846    -0.68511  264(v),277(v),274(v),276(v)
                                                    269(g),134(v)
    28. BD (   1) C  10 - H  30          0.98445    -0.64057  270(v)
    29. BD (   1) C  10 - H  31          0.99170    -0.63783  265(v),270(v)
    30. BD (   1) C  10 - H  32          0.98762    -0.63600  271(v),267(r)
    31. BD (   1) N  11 - O  12          0.99654    -1.22338  124(v),142(g),276(g),270(g)
                                                    269(v)
    32. BD (   2) N  11 - O  12          0.98800    -0.69131  276(g),277(g),265(v),162(v)
                                                    161(v)
    33. BD (   1) N  11 - O  13          0.98314    -1.17735  276(g),267(v),270(g),124(v)
                                                    277(g),143(g)
    34. CR (   1) C   1                  0.99962   -10.17978  173(v),169(v),177(v),63(v)
    35. CR (   1) C   2                  0.99955   -10.19358  54(v),181(v),185(v)
    36. CR (   1) C   3                  0.99956   -10.19733  80(v),63(v),189(v),193(v)
    37. CR (   1) C   4                  0.99956   -10.20940  201(v),197(v),72(v),88(v)
                                                    91(v)
    38. CR (   1) C   5                  0.99956   -10.22548  82(v),205(v),209(v),80(v)
                                                    97(v)
    39. CR (   1) C   6                  0.99953   -10.24129  213(v),106(v),217(v),91(v)
                                                    108(v)
    40. CR (   1) C   7                  0.99940   -10.33443  127(v),264(g),221(v),100(v)
    41. CR (   1) O   8                  0.99986   -19.16847  106(v),109(v)
    42. CR (   1) C   9                  0.99946   -10.30349  135(v),229(v),109(v),270(g)
    43. CR (   1) C  10                  0.99959   -10.22375  241(v),237(v),233(v),124(v)
                                                    126(v)
    44. CR (   1) N  11                  0.99969   -14.59910  125(v),276(g),127(v)
    45. CR (   1) O  12                  0.99988   -19.15440  142(v),270(v),144(v),277(v)
    46. CR (   1) O  13                  0.99987   -19.13320  142(v),144(v),270(v),275(v)
                                                    276(v),143(v)
    47. LP (   1) O   8                  0.98909    -0.77291  106(v),261(v),266(v),265(v)
                                                    271(r),225(v),108(v)
    48. LP (   1) O  12                  0.98985    -0.95159  142(v),270(v),277(v),144(v)
                                                    146(v)
    49. LP (   1) O  13                  0.98589    -0.94278  142(v),270(v),275(v),144(v)
                                                    276(v),267(r),277(g)
    50. LP (   2) O  13                  0.94582    -0.46182  275(v),270(v),276(v),267(r)
                                                    142(v),144(v),146(v),145(v)
                                                    147(v),272(r)
    51. LP (   3) O  13                  0.65135    -0.46014  276(v),277(g),267(r),275(v)
                                                    143(v),162(g),144(v),163(g)
                                                    168(g),270(v),147(v),149(v)
                                                    148(v)
    52. RY*(   1) C   1                  0.00154     0.68830   
    53. RY*(   2) C   1                  0.00071     0.87017   
    54. RY*(   3) C   1                  0.00022     0.46095   
    55. RY*(   4) C   1                  0.00009     1.10217   
    56. RY*(   5) C   1                  0.00000     1.70872   
    57. RY*(   6) C   1                  0.00000     2.05613   
    58. RY*(   7) C   1                  0.00000     1.90199   
    59. RY*(   8) C   1                  0.00001     2.07240   
    60. RY*(   9) C   1                  0.00000     2.08129   
    61. RY*(   1) C   2                  0.00188     0.81267   
    62. RY*(   2) C   2                  0.00083     0.85739   
    63. RY*(   3) C   2                  0.00059     0.73092   
    64. RY*(   4) C   2                  0.00029     1.23590   
    65. RY*(   5) C   2                  0.00012     1.65874   
    66. RY*(   6) C   2                  0.00007     1.87282   
    67. RY*(   7) C   2                  0.00002     1.84585   
    68. RY*(   8) C   2                  0.00000     2.04055   
    69. RY*(   9) C   2                  0.00000     1.87029   
    70. RY*(   1) C   3                  0.00238     0.83221   
    71. RY*(   2) C   3                  0.00179     0.74694   
    72. RY*(   3) C   3                  0.00052     0.83676   
    73. RY*(   4) C   3                  0.00034     0.98753   
    74. RY*(   5) C   3                  0.00011     1.65813   
    75. RY*(   6) C   3                  0.00008     1.72249   
    76. RY*(   7) C   3                  0.00004     2.04730   
    77. RY*(   8) C   3                  0.00001     2.08062   
    78. RY*(   9) C   3                  0.00001     2.12045   
    79. RY*(   1) C   4                  0.00180     0.87803   
    80. RY*(   2) C   4                  0.00166     0.66809   
    81. RY*(   3) C   4                  0.00153     0.78378   
    82. RY*(   4) C   4                  0.00021     0.71793   
    83. RY*(   5) C   4                  0.00018     1.80937   
    84. RY*(   6) C   4                  0.00008     1.97036   
    85. RY*(   7) C   4                  0.00004     2.04464   
    86. RY*(   8) C   4                  0.00000     2.05970   
    87. RY*(   9) C   4                  0.00000     2.08921   
    88. RY*(   1) C   5                  0.00225     0.63543   
    89. RY*(   2) C   5                  0.00184     0.87459   
    90. RY*(   3) C   5                  0.00140     0.78246   
    91. RY*(   4) C   5                  0.00022     0.69932   
    92. RY*(   5) C   5                  0.00019     1.89370   
    93. RY*(   6) C   5                  0.00007     1.86026   
    94. RY*(   7) C   5                  0.00005     2.05991   
    95. RY*(   8) C   5                  0.00000     2.04918   
    96. RY*(   9) C   5                  0.00000     2.07217   
    97. RY*(   1) C   6                  0.00218     0.65955   
    98. RY*(   2) C   6                  0.00187     0.74944   
    99. RY*(   3) C   6                  0.00131     0.76328   
   100. RY*(   4) C   6                  0.00043     0.73810   
   101. RY*(   5) C   6                  0.00012     1.76536   
   102. RY*(   6) C   6                  0.00006     1.99685   
   103. RY*(   7) C   6                  0.00005     2.06253   
   104. RY*(   8) C   6                  0.00003     2.13111   
   105. RY*(   9) C   6                  0.00000     1.97290   
   106. RY*(   1) C   7                  0.00306     0.53827   
   107. RY*(   2) C   7                  0.00178     0.82345   
   108. RY*(   3) C   7                  0.00127     1.01165   
   109. RY*(   4) C   7                  0.00096     0.98499   
   110. RY*(   5) C   7                  0.00073     1.89792   
   111. RY*(   6) C   7                  0.00042     1.74865   
   112. RY*(   7) C   7                  0.00020     1.64575   
   113. RY*(   8) C   7                  0.00010     1.88549   
   114. RY*(   9) C   7                  0.00003     1.87622   
   115. RY*(   1) O   8                  0.00116     1.12640   
   116. RY*(   2) O   8                  0.00093     1.03945   
   117. RY*(   3) O   8                  0.00019     1.44673   
   118. RY*(   4) O   8                  0.00003     1.10608   
   119. RY*(   5) O   8                  0.00000     2.74699   
   120. RY*(   6) O   8                  0.00001     2.58098   
   121. RY*(   7) O   8                  0.00000     2.52620   
   122. RY*(   8) O   8                  0.00000     2.70384   
   123. RY*(   9) O   8                  0.00001     2.80788   
   124. RY*(   1) C   9                  0.00474     0.72323   
   125. RY*(   2) C   9                  0.00206     0.56960   
   126. RY*(   3) C   9                  0.00104     0.83856   
   127. RY*(   4) C   9                  0.00055     0.64736   
   128. RY*(   5) C   9                  0.00036     1.95161   
   129. RY*(   6) C   9                  0.00028     1.80640   
   130. RY*(   7) C   9                  0.00012     1.87204   
   131. RY*(   8) C   9                  0.00006     1.92281   
   132. RY*(   9) C   9                  0.00006     2.09759   
   133. RY*(   1) C  10                  0.00220     0.56602   
   134. RY*(   2) C  10                  0.00166     0.54514   
   135. RY*(   3) C  10                  0.00035     0.56333   
   136. RY*(   4) C  10                  0.00010     0.69515   
   137. RY*(   5) C  10                  0.00004     2.12843   
   138. RY*(   6) C  10                  0.00001     2.03225   
   139. RY*(   7) C  10                  0.00001     2.08377   
   140. RY*(   8) C  10                  0.00001     1.93180   
   141. RY*(   9) C  10                  0.00000     2.14627   
   142. RY*(   1) N  11                  0.00835     0.82620   
   143. RY*(   2) N  11                  0.00503     1.91601   
   144. RY*(   3) N  11                  0.00451     0.97164   
   145. RY*(   4) N  11                  0.00255     1.48467   
   146. RY*(   5) N  11                  0.00159     1.35140   
   147. RY*(   6) N  11                  0.00114     2.47434   
   148. RY*(   7) N  11                  0.00053     1.37105   
   149. RY*(   8) N  11                  0.00003     1.80408   
   150. RY*(   9) N  11                  0.00001     2.33295   
   151. RY*(   1) O  12                  0.00163     0.95898   
   152. RY*(   2) O  12                  0.00120     0.94403   
   153. RY*(   3) O  12                  0.00100     1.25979   
   154. RY*(   4) O  12                  0.00006     1.18088   
   155. RY*(   5) O  12                  0.00001     2.69396   
   156. RY*(   6) O  12                  0.00000     2.60021   
   157. RY*(   7) O  12                  0.00001     2.52185   
   158. RY*(   8) O  12                  0.00001     2.57640   
   159. RY*(   9) O  12                  0.00001     2.55198   
   160. RY*(   1) O  13                  0.00153     0.96295
[truncated: 10,593 more chars]
