# Supplementary material for: Machine-Learning-Guided Discovery of Electrochemical Reactions
Source: J Am Chem Soc. 2022 Dec 2;144(49):22599–610. doi: 10.1021/jacs.2c08997 (PMC9756344; doi:10.1021/jacs.2c08997)
Supplement: Supplementary file 3 — ja2c08997_si_003.zip [file ja2c08997_si_003.zip › Oxidation Site Selectivity/Ologs_notimes/83.log]

 Entering Gaussian System, Link 0=g16
 Input=83.com
 Output=83.log
 Initial command:
  
 Copyright (c) 1988-2019, Gaussian, Inc.  All Rights Reserved.
  
 This is part of the Gaussian(R) 16 program.  It is based on
 the Gaussian(R) 09 system (copyright 2009, Gaussian, Inc.),
 the Gaussian(R) 03 system (copyright 2003, Gaussian, Inc.),
 the Gaussian(R) 98 system (copyright 1998, Gaussian, Inc.),
 the Gaussian(R) 94 system (copyright 1995, Gaussian, Inc.),
 the Gaussian 92(TM) system (copyright 1992, Gaussian, Inc.),
 the Gaussian 90(TM) system (copyright 1990, Gaussian, Inc.),
 the Gaussian 88(TM) system (copyright 1988, Gaussian, Inc.),
 the Gaussian 86(TM) system (copyright 1986, Carnegie Mellon
 University), and the Gaussian 82(TM) system (copyright 1983,
 Carnegie Mellon University). Gaussian is a federally registered
 trademark of Gaussian, Inc.
  
 This software contains proprietary and confidential information,
 including trade secrets, belonging to Gaussian, Inc.
  
 This software is provided under written license and may be
 used, copied, transmitted, or stored only in accord with that
 written license.
  
 The following legend is applicable only to US Government
 contracts under FAR:
  
                    RESTRICTED RIGHTS LEGEND
  
 Use, reproduction and disclosure by the US Government is
 subject to restrictions as set forth in subparagraphs (a)
 and (c) of the Commercial Computer Software - Restricted
 Rights clause in FAR 52.227-19.
  
 Gaussian, Inc.
 340 Quinnipiac St., Bldg. 40, Wallingford CT 06492
  
  
 ---------------------------------------------------------------
 Warning -- This program may not be used in any manner that
 competes with the business of Gaussian, Inc. or will provide
 assistance to any competitor of Gaussian, Inc.  The licensee
 of this program is prohibited from giving any competitor of
 Gaussian, Inc. access to this program.  By using this program,
 the user acknowledges that Gaussian, Inc. is engaged in the
 business of creating and licensing software in the field of
 computational chemistry and represents and warrants to the
 licensee that it is not a competitor of Gaussian, Inc. and that
 it will not use this program in any manner prohibited above.
 ---------------------------------------------------------------
  

 Cite this work as:
 Gaussian 16, Revision C.01,
 M. J. Frisch, G. W. Trucks, H. B. Schlegel, G. E. Scuseria, 
 M. A. Robb, J. R. Cheeseman, G. Scalmani, V. Barone, 
 G. A. Petersson, H. Nakatsuji, X. Li, M. Caricato, A. V. Marenich, 
 J. Bloino, B. G. Janesko, R. Gomperts, B. Mennucci, H. P. Hratchian, 
 J. V. Ortiz, A. F. Izmaylov, J. L. Sonnenberg, D. Williams-Young, 
 F. Ding, F. Lipparini, F. Egidi, J. Goings, B. Peng, A. Petrone, 
 T. Henderson, D. Ranasinghe, V. G. Zakrzewski, J. Gao, N. Rega, 
 G. Zheng, W. Liang, M. Hada, M. Ehara, K. Toyota, R. Fukuda, 
 J. Hasegawa, M. Ishida, T. Nakajima, Y. Honda, O. Kitao, H. Nakai, 
 T. Vreven, K. Throssell, J. A. Montgomery, Jr., J. E. Peralta, 
 F. Ogliaro, M. J. Bearpark, J. J. Heyd, E. N. Brothers, K. N. Kudin, 
 V. N. Staroverov, T. A. Keith, R. Kobayashi, J. Normand, 
 K. Raghavachari, A. P. Rendell, J. C. Burant, S. S. Iyengar, 
 J. Tomasi, M. Cossi, J. M. Millam, M. Klene, C. Adamo, R. Cammi, 
 J. W. Ochterski, R. L. Martin, K. Morokuma, O. Farkas, 
 J. B. Foresman, and D. J. Fox, Gaussian, Inc., Wallingford CT, 2019.
 
 ******************************************
 Gaussian 16:  ES64L-G16RevC.01  3-Jul-2019
                 8-Jan-2021 
 ******************************************
 %nprocshared=16
 Will use up to   16 processors via shared memory.
 %mem=7GB
 -----------------------------------------
 # b3lyp/def2svp geom=NewRedundant pop=NBO
 -----------------------------------------
 1/29=4000,38=1,172=1/1;
 2/12=2,17=6,18=5,40=1/2;
 3/5=43,7=101,11=2,25=1,30=1,74=-5/1,2,3;
 4//1;
 5/5=2,38=5/2;
 6/7=2,8=2,9=2,10=2,28=1,40=1/1,7;
 99/5=1,9=1/99;
 --
 83
 --
 Symbolic Z-matrix:
 Charge =  1 Multiplicity = 2
 C                    -2.72058  -2.38848   0.74463 
 C                    -1.82636  -1.246     0.39993 
 N                    -0.51744  -1.39312   0.32203 
 N                    -0.00673  -0.17575  -0.02214 
 C                     1.40407  -0.02544  -0.13327 
 C                     2.22009  -0.79997   0.70198 
 C                     3.60624  -0.68456   0.60856 
 C                     4.1833    0.2001   -0.30784 
 C                     3.3623    0.96182  -1.14261 
 C                     1.97257   0.84895  -1.06752 
 C                    -0.99248   0.75827  -0.15051 
 N                    -0.64033   2.06284  -0.45068 
 N                    -1.46547   2.97646  -0.46497 
 N                    -2.09049   3.92169  -0.52197 
 C                    -2.21189   0.10534   0.10548 
 C                    -3.56879   0.63226   0.0756 
 O                    -4.56077  -0.02728   0.31956 
 H                    -2.11807  -3.29119   0.91352 
 H                    -3.44682  -2.57243  -0.06135 
 H                    -3.31344  -2.16246   1.64362 
 H                     1.75188  -1.48841   1.4045 
 H                     4.2401   -1.2893    1.26106 
 H                     5.26965   0.29047  -0.37522 
 H                     3.80402   1.64488  -1.87166 
 H                     1.33806   1.42932  -1.73452 
 H                    -3.67262   1.712    -0.19619 
 
                          Input orientation:                          
 ---------------------------------------------------------------------
 Center     Atomic      Atomic             Coordinates (Angstroms)
 Number     Number       Type             X           Y           Z
 ---------------------------------------------------------------------
      1          6           0       -2.720576   -2.388480    0.744625
      2          6           0       -1.826357   -1.245999    0.399926
      3          7           0       -0.517445   -1.393120    0.322027
      4          7           0       -0.006726   -0.175749   -0.022140
      5          6           0        1.404068   -0.025440   -0.133271
      6          6           0        2.220087   -0.799970    0.701983
      7          6           0        3.606241   -0.684562    0.608563
      8          6           0        4.183300    0.200102   -0.307839
      9          6           0        3.362298    0.961821   -1.142613
     10          6           0        1.972571    0.848950   -1.067524
     11          6           0       -0.992477    0.758266   -0.150507
     12          7           0       -0.640326    2.062843   -0.450683
     13          7           0       -1.465468    2.976460   -0.464970
     14          7           0       -2.090491    3.921693   -0.521975
     15          6           0       -2.211893    0.105340    0.105475
     16          6           0       -3.568786    0.632264    0.075597
     17          8           0       -4.560772   -0.027283    0.319557
     18          1           0       -2.118074   -3.291191    0.913524
     19          1           0       -3.446820   -2.572429   -0.061350
     20          1           0       -3.313443   -2.162464    1.643620
     21          1           0        1.751883   -1.488414    1.404498
     22          1           0        4.240103   -1.289305    1.261063
     23          1           0        5.269645    0.290470   -0.375220
     24          1           0        3.804018    1.644875   -1.871664
     25          1           0        1.338062    1.429323   -1.734516
     26          1           0       -3.672622    1.711998   -0.196188
 ---------------------------------------------------------------------
                    Distance matrix (angstroms):
                    1          2          3          4          5
     1  C    0.000000
     2  C    1.491210   0.000000
     3  N    2.454204   1.319456   0.000000
     4  N    3.584563   2.152820   1.364286   0.000000
     5  C    4.833978   3.494239   2.402094   1.423124   0.000000
     6  C    5.189926   4.082142   2.826706   2.423365   1.401226
     7  C    6.553660   5.465516   4.193917   3.702729   2.415435
     8  C    7.447949   6.221585   5.003208   4.216539   2.793828
     9  C    7.196356   5.846028   4.768996   3.728250   2.414150
    10  C    5.982513   4.579746   3.627382   2.461798   1.400207
    11  C    3.699945   2.239511   2.253310   1.364026   2.521491
    12  N    5.056726   3.616441   3.543425   2.365669   2.939595
    13  N    5.641010   4.325210   4.539971   3.501492   4.166012
    14  N    6.466804   5.255921   5.606608   4.623953   5.286103
    15  C    2.624196   1.435777   2.272318   2.226670   3.626193
    16  C    3.208107   2.582464   3.670639   3.653863   5.020505
    17  O    3.023616   2.994787   4.267787   4.569260   5.982003
    18  H    1.098373   2.128777   2.552363   3.878045   4.915932
    19  H    1.100392   2.144316   3.181036   4.192834   5.479365
    20  H    1.100348   2.144320   3.186864   4.201925   5.475319
    21  H    4.609604   3.724478   2.516083   2.617459   2.150815
    22  H    7.065830   6.127428   4.850446   4.574076   3.403619
    23  H    8.501439   7.301701   6.067210   5.308683   3.886004
    24  H    8.104520   6.724463   5.719854   4.610551   3.401723
    25  H    6.098713   4.661195   3.954549   2.704984   2.164411
    26  H    4.313402   3.537483   4.457067   4.127066   5.366137
                    6          7          8          9         10
     6  C    0.000000
     7  C    1.394084   0.000000
     8  C    2.423653   1.398363   0.000000
     9  C    2.794833   2.415927   1.396820   0.000000
    10  C    2.431328   2.798178   2.425994   1.396324   0.000000
    11  C    3.670886   4.879154   5.208164   4.470993   3.104940
    12  N    4.207885   5.167549   5.172772   4.208565   2.946397
    13  N    5.404306   6.346478   6.296144   5.274969   4.087723
    14  N    6.509475   7.412723   7.297709   6.235299   5.123265
    15  C    4.562658   5.893023   6.409236   5.776062   4.408925
    16  C    5.996224   7.314308   7.773585   7.045039   5.662183
    17  O    6.835447   8.198514   8.769499   8.117346   6.736196
    18  H    5.007051   6.297244   7.306720   7.235350   6.148063
    19  H    5.986494   7.332018   8.121971   7.747525   6.487527
    20  H    5.776073   7.151053   8.098831   7.879706   6.660394
    21  H    1.089356   2.172172   3.419791   3.883924   3.409232
    22  H    2.152321   1.092361   2.164027   3.408191   3.890521
    23  H    3.413097   2.164586   1.092178   2.162770   3.414950
    24  H    3.887128   3.408360   2.162585   1.092334   2.152751
    25  H    3.418222   3.886279   3.412004   2.160194   1.088261
    26  H    6.468439   7.705385   8.000862   7.137828   5.776874
                   11         12         13         14         15
    11  C    0.000000
    12  N    1.384211   0.000000
    13  N    2.289758   1.231162   0.000000
    14  N    3.369109   2.358683   1.134623   0.000000
    15  C    1.406703   2.571178   3.020909   3.869494   0.000000
    16  C    2.589279   3.301425   3.195530   3.655515   1.455919
    17  O    3.683853   4.509079   4.383932   4.733379   2.362340
    18  H    4.335577   5.719307   6.450549   7.354394   3.492587
    19  H    4.138270   5.432655   5.905830   6.650220   2.953527
    20  H    4.139618   5.420782   5.854033   6.572851   2.953343
    21  H    3.872612   4.666453   5.812173   6.909732   4.465315
    22  H    5.793529   6.163242   7.330040   8.391076   6.701393
    23  H    6.283590   6.170474   7.251506   8.208467   7.499250
    24  H    5.172507   4.684664   5.614213   6.461486   6.516935
    25  H    2.896691   2.442047   3.444584   4.408757   4.211969
    26  H    2.845148   3.063116   2.557858   2.737157   2.192277
                   16         17         18         19         20
    16  C    0.000000
    17  O    1.215959   0.000000
    18  H    4.266168   4.119789   0.000000
    19  H    3.209936   2.804237   1.797933   0.000000
    20  H    3.214717   2.804990   1.798881   1.758631   0.000000
    21  H    5.879862   6.569750   4.297398   5.509112   5.115570
    22  H    8.128746   8.940612   6.674934   7.904680   7.613463
    23  H    8.856519   9.860060   8.310688   9.179949   9.152158
    24  H    7.692558   8.807228   8.197145   8.581232   8.804050
    25  H    5.290460   6.413826   6.421856   6.458220   6.778586
    26  H    1.118246   2.019877   5.355369   4.292491   4.304109
                   21         22         23         24         25
    21  H    0.000000
    22  H    2.500291   0.000000
    23  H    4.325098   2.496611   0.000000
    24  H    4.976142   4.314343   2.494357   0.000000
    25  H    4.305560   4.978582   4.313005   2.479155   0.000000
    26  H    6.498468   8.587352   9.056320   7.662367   5.249125
                   26
    26  H    0.000000
 Stoichiometry    C11H9N5O(1+,2)
 Framework group  C1[X(C11H9N5O)]
 Deg. of freedom    72
 Full point group                 C1      NOp   1
 Largest Abelian subgroup         C1      NOp   1
 Largest concise Abelian subgroup C1      NOp   1
                         Standard orientation:                         
 ---------------------------------------------------------------------
 Center     Atomic      Atomic             Coordinates (Angstroms)
 Number     Number       Type             X           Y           Z
 ---------------------------------------------------------------------
      1          6           0        2.400860   -2.836306    0.154740
      2          6           0        1.522317   -1.632286    0.107788
      3          7           0        0.207190   -1.736101    0.132841
      4          7           0       -0.286456   -0.464940    0.091135
      5          6           0       -1.696150   -0.272587    0.058829
      6          6           0       -2.481467   -1.238699   -0.584086
      7          6           0       -3.866543   -1.085090   -0.622026
      8          6           0       -4.472599    0.026241   -0.027836
      9          6           0       -3.682675    0.979853    0.618502
     10          6           0       -2.295110    0.833728    0.673559
     11          6           0        0.717548    0.455954    0.024073
     12          7           0        0.387531    1.796742   -0.072965
     13          7           0        1.237868    2.668301   -0.254821
     14          7           0        1.886863    3.584521   -0.418268
     15          6           0        1.929976   -0.257113    0.043217
     16          6           0        3.297876    0.240886    0.019835
     17          8           0        4.282473   -0.472445    0.036647
     18          1           0        1.782677   -3.743036    0.200730
     19          1           0        3.068964   -2.797926    1.028254
     20          1           0        3.055773   -2.876107   -0.728589
     21          1           0       -1.991414   -2.100813   -1.034977
     22          1           0       -4.476420   -1.839552   -1.124110
     23          1           0       -5.557734    0.144931   -0.063140
     24          1           0       -4.148145    1.843840    1.098145
     25          1           0       -1.686250    1.568800    1.196313
     26          1           0        3.417593    1.352282   -0.010838
 ---------------------------------------------------------------------
 Rotational constants (GHZ):           0.7965041           0.3281792           0.2389403
 Standard basis: def2SVP (5D, 7F)
 There are   300 symmetry adapted cartesian basis functions of A   symmetry.
 There are   283 symmetry adapted basis functions of A   symmetry.
   283 basis functions,   488 primitive gaussians,   300 cartesian basis functions
    59 alpha electrons       58 beta electrons
       nuclear repulsion energy      1103.4595912687 Hartrees.
 NAtoms=   26 NActive=   26 NUniq=   26 SFac= 1.00D+00 NAtFMM=   60 NAOKFM=F Big=F
 Integral buffers will be    131072 words long.
 Raffenetti 2 integral format.
 Two-electron integral symmetry is turned on.
 One-electron integrals computed using PRISM.
   1 Symmetry operations used in ECPInt.
 ECPInt:  NShTT=    8385 NPrTT=   31373 LenC2=    7723 LenP2D=   20451.
 LDataN:  DoStor=T MaxTD1= 4 Len=   56
 NBasis=   283 RedAO= T EigKep=  2.87D-04  NBF=   283
 NBsUse=   283 1.00D-06 EigRej= -1.00D+00 NBFU=   283
 ExpMin= 1.22D-01 ExpMax= 2.27D+03 ExpMxC= 3.41D+02 IAcc=3 IRadAn=         5 AccDes= 0.00D+00
 Harris functional with IExCor=  402 and IRadAn=       5 diagonalized for initial guess.
 HarFok:  IExCor=  402 AccDes= 0.00D+00 IRadAn=         5 IDoV= 1 UseB2=F ITyADJ=14
 ICtDFT=  3500011 ScaDFX=  1.000000  1.000000  1.000000  1.000000
 FoFCou: FMM=F IPFlag=           0 FMFlag=      100000 FMFlg1=           0
         NFxFlg=           0 DoJE=T BraDBF=F KetDBF=T FulRan=T
         wScrn=  0.000000 ICntrl=       500 IOpCl=  0 I1Cent=   200000004 NGrid=           0
         NMat0=    1 NMatS0=      1 NMatT0=    0 NMatD0=    1 NMtDS0=    0 NMtDT0=    0
 Petite list used in FoFCou.
 Initial guess <Sx>= 0.0000 <Sy>= 0.0000 <Sz>= 0.5000 <S**2>= 0.7500 S= 0.5000
 Requested convergence on RMS density matrix=1.00D-08 within 128 cycles.
 Requested convergence on MAX density matrix=1.00D-06.
 Requested convergence on             energy=1.00D-06.
 No special actions if energy rises.
 Integral accuracy reduced to 1.0D-05 until final iterations.
 EnCoef did     2 forward-backward iterations
 EnCoef did     2 forward-backward iterations
 EnCoef did     3 forward-backward iterations
 EnCoef did     3 forward-backward iterations
 EnCoef did     4 forward-backward iterations
 Initial convergence to 1.0D-05 achieved.  Increase integral accuracy.
 SCF Done:  E(UB3LYP) =  -772.618422218     A.U. after   34 cycles
            NFock= 34  Conv=0.66D-08     -V/T= 2.0097
 <Sx>= 0.0000 <Sy>= 0.0000 <Sz>= 0.5000 <S**2>= 0.7599 S= 0.5050
 <L.S>= 0.000000000000E+00
 Annihilation of the first spin contaminant:
 S**2 before annihilation     0.7599,   after     0.7501

 **********************************************************************

            Population analysis using the SCF Density.

 **********************************************************************

 Orbital symmetries:
 Alpha Orbitals:
       Occupied  (A) (A) (A) (A) (A) (A) (A) (A) (A) (A) (A) (A)
                 (A) (A) (A) (A) (A) (A) (A) (A) (A) (A) (A) (A)
                 (A) (A) (A) (A) (A) (A) (A) (A) (A) (A) (A) (A)
                 (A) (A) (A) (A) (A) (A) (A) (A) (A) (A) (A) (A)
                 (A) (A) (A) (A) (A) (A) (A) (A) (A) (A) (A)
       Virtual   (A) (A) (A) (A) (A) (A) (A) (A) (A) (A) (A) (A)
                 (A) (A) (A) (A) (A) (A) (A) (A) (A) (A) (A) (A)
                 (A) (A) (A) (A) (A) (A) (A) (A) (A) (A) (A) (A)
                 (A) (A) (A) (A) (A) (A) (A) (A) (A) (A) (A) (A)
                 (A) (A) (A) (A) (A) (A) (A) (A) (A) (A) (A) (A)
                 (A) (A) (A) (A) (A) (A) (A) (A) (A) (A) (A) (A)
                 (A) (A) (A) (A) (A) (A) (A) (A) (A) (A) (A) (A)
                 (A) (A) (A) (A) (A) (A) (A) (A) (A) (A) (A) (A)
                 (A) (A) (A) (A) (A) (A) (A) (A) (A) (A) (A) (A)
                 (A) (A) (A) (A) (A) (A) (A) (A) (A) (A) (A) (A)
                 (A) (A) (A) (A) (A) (A) (A) (A) (A) (A) (A) (A)
                 (A) (A) (A) (A) (A) (A) (A) (A) (A) (A) (A) (A)
                 (A) (A) (A) (A) (A) (A) (A) (A) (A) (A) (A) (A)
                 (A) (A) (A) (A) (A) (A) (A) (A) (A) (A) (A) (A)
                 (A) (A) (A) (A) (A) (A) (A) (A) (A) (A) (A) (A)
                 (A) (A) (A) (A) (A) (A) (A) (A) (A) (A) (A) (A)
                 (A) (A) (A) (A) (A) (A) (A) (A) (A) (A) (A) (A)
                 (A) (A) (A) (A) (A) (A) (A) (A) (A) (A) (A) (A)
                 (A) (A) (A) (A) (A) (A) (A) (A)
 Beta  Orbitals:
       Occupied  (A) (A) (A) (A) (A) (A) (A) (A) (A) (A) (A) (A)
                 (A) (A) (A) (A) (A) (A) (A) (A) (A) (A) (A) (A)
                 (A) (A) (A) (A) (A) (A) (A) (A) (A) (A) (A) (A)
                 (A) (A) (A) (A) (A) (A) (A) (A) (A) (A) (A) (A)
                 (A) (A) (A) (A) (A) (A) (A) (A) (A) (A)
       Virtual   (A) (A) (A) (A) (A) (A) (A) (A) (A) (A) (A) (A)
                 (A) (A) (A) (A) (A) (A) (A) (A) (A) (A) (A) (A)
                 (A) (A) (A) (A) (A) (A) (A) (A) (A) (A) (A) (A)
                 (A) (A) (A) (A) (A) (A) (A) (A) (A) (A) (A) (A)
                 (A) (A) (A) (A) (A) (A) (A) (A) (A) (A) (A) (A)
                 (A) (A) (A) (A) (A) (A) (A) (A) (A) (A) (A) (A)
                 (A) (A) (A) (A) (A) (A) (A) (A) (A) (A) (A) (A)
                 (A) (A) (A) (A) (A) (A) (A) (A) (A) (A) (A) (A)
                 (A) (A) (A) (A) (A) (A) (A) (A) (A) (A) (A) (A)
                 (A) (A) (A) (A) (A) (A) (A) (A) (A) (A) (A) (A)
                 (A) (A) (A) (A) (A) (A) (A) (A) (A) (A) (A) (A)
                 (A) (A) (A) (A) (A) (A) (A) (A) (A) (A) (A) (A)
                 (A) (A) (A) (A) (A) (A) (A) (A) (A) (A) (A) (A)
                 (A) (A) (A) (A) (A) (A) (A) (A) (A) (A) (A) (A)
                 (A) (A) (A) (A) (A) (A) (A) (A) (A) (A) (A) (A)
                 (A) (A) (A) (A) (A) (A) (A) (A) (A) (A) (A) (A)
                 (A) (A) (A) (A) (A) (A) (A) (A) (A) (A) (A) (A)
                 (A) (A) (A) (A) (A) (A) (A) (A) (A) (A) (A) (A)
                 (A) (A) (A) (A) (A) (A) (A) (A) (A)
 The electronic state is 2-A.
 Alpha  occ. eigenvalues --  -19.26793 -14.69360 -14.63017 -14.60217 -14.58545
 Alpha  occ. eigenvalues --  -14.52913 -10.47875 -10.43244 -10.41889 -10.41349
 Alpha  occ. eigenvalues --  -10.37662 -10.37597 -10.37306 -10.36598 -10.36472
 Alpha  occ. eigenvalues --  -10.36282 -10.32803  -1.33220  -1.25805  -1.18522
 Alpha  occ. eigenvalues --   -1.16821  -1.06663  -1.02175  -0.99123  -0.92544
 Alpha  occ. eigenvalues --   -0.91807  -0.88101  -0.86223  -0.82782  -0.78786
 Alpha  occ. eigenvalues --   -0.76992  -0.73571  -0.72470  -0.71462  -0.70732
 Alpha  occ. eigenvalues --   -0.68227  -0.67156  -0.65744  -0.63305  -0.63040
 Alpha  occ. eigenvalues --   -0.62047  -0.60808  -0.59499  -0.57564  -0.57035
 Alpha  occ. eigenvalues --   -0.56459  -0.54973  -0.53887  -0.53506  -0.53219
 Alpha  occ. eigenvalues --   -0.52276  -0.51056  -0.50203  -0.47252  -0.46795
 Alpha  occ. eigenvalues --   -0.43124  -0.42139  -0.41371  -0.39759
 Alpha virt. eigenvalues --   -0.23279  -0.21705  -0.19277  -0.18182  -0.17381
 Alpha virt. eigenvalues --   -0.13866  -0.07909  -0.05899  -0.05369  -0.03993
 Alpha virt. eigenvalues --   -0.03431  -0.03086  -0.02138  -0.01584   0.00020
 Alpha virt. eigenvalues --    0.01120   0.01361   0.01994   0.03322   0.04380
 Alpha virt. eigenvalues --    0.05317   0.07444   0.09206   0.11112   0.12133
 Alpha virt. eigenvalues --    0.12220   0.12947   0.14031   0.15041   0.16371
 Alpha virt. eigenvalues --    0.17928   0.18725   0.22884   0.23961   0.24810
 Alpha virt. eigenvalues --    0.25639   0.26161   0.27558   0.28141   0.29517
 Alpha virt. eigenvalues --    0.30184   0.32292   0.32936   0.32983   0.33660
 Alpha virt. eigenvalues --    0.33933   0.34967   0.35442   0.37507   0.39187
 Alpha virt. eigenvalues --    0.39640   0.40544   0.41680   0.42106   0.42749
 Alpha virt. eigenvalues --    0.44359   0.45056   0.45937   0.47952   0.48399
 Alpha virt. eigenvalues --    0.49444   0.50242   0.50623   0.51112   0.51559
 Alpha virt. eigenvalues --    0.52103   0.52354   0.52953   0.53682   0.53979
 Alpha virt. eigenvalues --    0.54735   0.55532   0.56978   0.57283   0.58246
 Alpha virt. eigenvalues --    0.58814   0.59824   0.60004   0.63202   0.64458
 Alpha virt. eigenvalues --    0.65591   0.67135   0.68318   0.69441   0.72886
 Alpha virt. eigenvalues --    0.73199   0.74100   0.74839   0.77474   0.78783
 Alpha virt. eigenvalues --    0.80809   0.81802   0.83886   0.86061   0.87533
 Alpha virt. eigenvalues --    0.89940   0.91854   0.92284   0.93881   0.97324
 Alpha virt. eigenvalues --    0.99667   1.02681   1.03465   1.04480   1.05930
 Alpha virt. eigenvalues --    1.06467   1.07741   1.08585   1.09893   1.10407
 Alpha virt. eigenvalues --    1.11203   1.12450   1.14032   1.14760   1.16393
 Alpha virt. eigenvalues --    1.23266   1.27907   1.28950   1.32578   1.34345
 Alpha virt. eigenvalues --    1.35147   1.37779   1.39346   1.39917   1.42105
 Alpha virt. eigenvalues --    1.44539   1.46828   1.49664   1.50755   1.53288
 Alpha virt. eigenvalues --    1.55282   1.56809   1.57697   1.58215   1.58796
 Alpha virt. eigenvalues --    1.60276   1.60671   1.61557   1.62060   1.62592
 Alpha virt. eigenvalues --    1.63634   1.64373   1.65561   1.66663   1.68029
 Alpha virt. eigenvalues --    1.68660   1.70152   1.72200   1.73581   1.74754
 Alpha virt. eigenvalues --    1.77779   1.78811   1.80167   1.80920   1.81743
 Alpha virt. eigenvalues --    1.82018   1.83971   1.85646   1.87149   1.88494
 Alpha virt. eigenvalues --    1.92306   1.94106   1.95879   1.97257   1.97977
 Alpha virt. eigenvalues --    2.01098   2.01642   2.05131   2.07994   2.09805
 Alpha virt. eigenvalues --    2.10284   2.11234   2.12203   2.13470   2.14434
 Alpha virt. eigenvalues --    2.16358   2.16806   2.17571   2.18444   2.19692
 Alpha virt. eigenvalues --    2.24021   2.25539   2.26373   2.29649   2.31060
 Alpha virt. eigenvalues --    2.33796   2.37837   2.40721   2.43214   2.44773
 Alpha virt. eigenvalues --    2.46110   2.48974   2.49442   2.52805   2.53828
 Alpha virt. eigenvalues --    2.55993   2.56454   2.57404   2.58344   2.60595
 Alpha virt. eigenvalues --    2.64237   2.66078   2.67500   2.69548   2.70978
 Alpha virt. eigenvalues --    2.76428   2.77961   2.79477   2.82754   2.86690
 Alpha virt. eigenvalues --    2.89925   2.94083   2.95054   2.99308   3.00389
 Alpha virt. eigenvalues --    3.05609   3.10813   3.13604   3.25491   3.34670
 Alpha virt. eigenvalues --    3.40669   3.47901   3.49256   3.68523
  Beta  occ. eigenvalues --  -19.26794 -14.69418 -14.62491 -14.60041 -14.58404
  Beta  occ. eigenvalues --  -14.52847 -10.47765 -10.43090 -10.41883 -10.41069
  Beta  occ. eigenvalues --  -10.37541 -10.37283 -10.37176 -10.36653 -10.36514
  Beta  occ. eigenvalues --  -10.36334 -10.32804  -1.33074  -1.25009  -1.18200
  Beta  occ. eigenvalues --   -1.16815  -1.06048  -1.01611  -0.98861  -0.91968
  Beta  occ. eigenvalues --   -0.91619  -0.87991  -0.85817  -0.82526  -0.78465
  Beta  occ. eigenvalues --   -0.76676  -0.73328  -0.72253  -0.70974  -0.70622
  Beta  occ. eigenvalues --   -0.68081  -0.65562  -0.65505  -0.63042  -0.62623
  Beta  occ. eigenvalues --   -0.61813  -0.60642  -0.59435  -0.57223  -0.56691
  Beta  occ. eigenvalues --   -0.55907  -0.54027  -0.53643  -0.53166  -0.53111
  Beta  occ. eigenvalues --   -0.52116  -0.50091  -0.49980  -0.47043  -0.44818
  Beta  occ. eigenvalues --   -0.42750  -0.40692  -0.39616
  Beta virt. eigenvalues --   -0.36163  -0.22332  -0.21572  -0.17986  -0.17513
  Beta virt. eigenvalues --   -0.16462  -0.12465  -0.07769  -0.05611  -0.05078
  Beta virt. eigenvalues --   -0.03803  -0.03390  -0.02639  -0.01808  -0.01246
  Beta virt. eigenvalues --    0.00188   0.01231   0.01682   0.02183   0.03503
  Beta virt. eigenvalues --    0.04747   0.05529   0.07638   0.09434   0.11366
  Beta virt. eigenvalues --    0.12274   0.12393   0.13208   0.14299   0.15196
  Beta virt. eigenvalues --    0.16573   0.18176   0.18938   0.23080   0.24217
  Beta virt. eigenvalues --    0.24967   0.25704   0.26490   0.27914   0.28425
  Beta virt. eigenvalues --    0.29818   0.30623   0.32652   0.33136   0.33279
  Beta virt. eigenvalues --    0.33855   0.34065   0.35264   0.35854   0.37727
  Beta virt. eigenvalues --    0.39566   0.39993   0.40716   0.42154   0.42268
  Beta virt. eigenvalues --    0.42929   0.44760   0.45266   0.46220   0.48282
  Beta virt. eigenvalues --    0.48553   0.49607   0.50466   0.50705   0.51403
  Beta virt. eigenvalues --    0.51855   0.52273   0.52519   0.53156   0.53794
  Beta virt. eigenvalues --    0.54137   0.54809   0.55701   0.57208   0.57468
  Beta virt. eigenvalues --    0.58363   0.58919   0.59996   0.60136   0.63725
  Beta virt. eigenvalues --    0.64609   0.65848   0.67374   0.68551   0.69649
  Beta virt. eigenvalues --    0.73081   0.73313   0.74816   0.74977   0.77631
  Beta virt. eigenvalues --    0.78939   0.80979   0.81901   0.84133   0.86231
  Beta virt. eigenvalues --    0.87743   0.89940   0.92074   0.92625   0.93997
  Beta virt. eigenvalues --    0.97502   0.99870   1.02925   1.03766   1.04785
  Beta virt. eigenvalues --    1.06071   1.06894   1.07896   1.08843   1.10115
  Beta virt. eigenvalues --    1.10617   1.11428   1.12697   1.14423   1.14984
  Beta virt. eigenvalues --    1.16550   1.23759   1.28092   1.29052   1.32728
  Beta virt. eigenvalues --    1.34571   1.35639   1.37909   1.39703   1.40186
  Beta virt. eigenvalues --    1.42730   1.44639   1.47154   1.49852   1.50851
  Beta virt. eigenvalues --    1.53500   1.55872   1.56978   1.57999   1.58578
  Beta virt. eigenvalues --    1.58942   1.60674   1.60953   1.61695   1.62481
  Beta virt. eigenvalues --    1.62725   1.63980   1.64453   1.65795   1.66866
  Beta virt. eigenvalues --    1.68346   1.68824   1.70510   1.72422   1.73729
  Beta virt. eigenvalues --    1.74887   1.78101   1.79077   1.80516   1.81197
  Beta virt. eigenvalues --    1.81899   1.82091   1.84194   1.85933   1.87466
  Beta virt. eigenvalues --    1.88831   1.92566   1.94186   1.96286   1.97589
  Beta virt. eigenvalues --    1.98348   2.01372   2.02063   2.05689   2.08532
  Beta virt. eigenvalues --    2.10298   2.10683   2.11624   2.12536   2.13842
  Beta virt. eigenvalues --    2.14824   2.16718   2.17193   2.17792   2.18725
  Beta virt. eigenvalues --    2.19981   2.24322   2.25971   2.26619   2.29873
  Beta virt. eigenvalues --    2.31557   2.34012   2.38293   2.41083   2.43439
  Beta virt. eigenvalues --    2.45084   2.46493   2.49210   2.49794   2.53086
  Beta virt. eigenvalues --    2.54259   2.56055   2.56496   2.57809   2.58798
  Beta virt. eigenvalues --    2.61144   2.64537   2.66217   2.68084   2.69772
  Beta virt. eigenvalues --    2.71243   2.76661   2.78217   2.79701   2.83061
  Beta virt. eigenvalues --    2.86849   2.90196   2.94331   2.95142   2.99428
  Beta virt. eigenvalues --    3.00348   3.05812   3.11100   3.13801   3.25624
  Beta virt. eigenvalues --    3.34728   3.40794   3.48027   3.49283   3.68576
          Condensed to atoms (all electrons):
               1          2          3          4          5          6
     1  C    4.431811   0.468219  -0.069450   0.010656  -0.000028  -0.000033
     2  C    0.468219   4.918782   0.516815  -0.053867   0.004956   0.000509
     3  N   -0.069450   0.516815   6.510506   0.224418  -0.067456   0.004661
     4  N    0.010656  -0.053867   0.224418   6.616825   0.301937  -0.065204
     5  C   -0.000028   0.004956  -0.067456   0.301937   5.294431   0.175240
     6  C   -0.000033   0.000509   0.004661  -0.065204   0.175240   5.135805
     7  C   -0.000000   0.000003   0.000704   0.007409   0.148745   0.243870
     8  C   -0.000000   0.000001   0.000031  -0.000623  -0.176172   0.116464
     9  C    0.000000   0.000017  -0.000212   0.006877   0.149123  -0.154310
    10  C    0.000006  -0.000310   0.001585  -0.063269   0.162942   0.074183
    11  C    0.002792  -0.082572  -0.063312   0.276405  -0.055644   0.006745
    12  N   -0.000092   0.003304   0.002519  -0.061226   0.000685  -0.000065
    13  N   -0.000007   0.000002  -0.000045   0.003809  -0.000125   0.000020
    14  N    0.000000  -0.000024  -0.000000  -0.000007   0.000004   0.000000
    15  C   -0.084092   0.371171  -0.053768  -0.075870   0.010513  -0.000532
    16  C    0.002303  -0.042545   0.004115   0.006075   0.000207  -0.000004
    17  O    0.009683  -0.021639   0.000028  -0.000016   0.000001  -0.000000
    18  H    0.360813  -0.011832   0.000793  -0.000397  -0.000044   0.000008
    19  H    0.365916   0.010495   0.002194  -0.000255   0.000003   0.000002
    20  H    0.362678   0.010209   0.002493  -0.000272   0.000023  -0.000004
    21  H   -0.000151  -0.000308   0.019846  -0.016796  -0.065618   0.447536
    22  H    0.000000  -0.000000  -0.000034  -0.000102   0.014327  -0.061891
    23  H   -0.000000  -0.000000   0.000000   0.000011  -0.001609   0.012986
    24  H    0.000000  -0.000000   0.000002  -0.000100   0.014717  -0.001494
    25  H    0.000001  -0.000040  -0.000029  -0.011597  -0.070745   0.014126
    26  H    0.000764   0.002364  -0.000178  -0.000089   0.000023   0.000000
               7          8          9         10         11         12
     1  C   -0.000000  -0.000000   0.000000   0.000006   0.002792  -0.000092
     2  C    0.000003   0.000001   0.000017  -0.000310  -0.082572   0.003304
     3  N    0.000704   0.000031  -0.000212   0.001585  -0.063312   0.002519
     4  N    0.007409  -0.000623   0.006877  -0.063269   0.276405  -0.061226
     5  C    0.148745  -0.176172   0.149123   0.162942  -0.055644   0.000685
     6  C    0.243870   0.116464  -0.154310   0.074183   0.006745  -0.000065
     7  C    5.078337   0.199977   0.121923  -0.161194  -0.000067  -0.000028
     8  C    0.199977   5.103562   0.206483   0.112944   0.000034   0.000009
     9  C    0.121923   0.206483   5.049915   0.264192  -0.000526  -0.000845
    10  C   -0.161194   0.112944   0.264192   5.171187  -0.007702  -0.004955
    11  C   -0.000067   0.000034  -0.000526  -0.007702   5.051153   0.409954
    12  N   -0.000028   0.000009  -0.000845  -0.004955   0.409954   6.611641
    13  N   -0.000000   0.000001  -0.000005   0.000659  -0.017375   0.293446
    14  N   -0.000000   0.000000   0.000000   0.000025   0.001469  -0.082527
    15  C   -0.000009   0.000001  -0.000026   0.000485   0.268013  -0.037235
    16  C   -0.000000   0.000000   0.000000  -0.000005  -0.019038  -0.010157
    17  O    0.000000   0.000000  -0.000000  -0.000000   0.004553   0.000018
    18  H    0.000001   0.000000  -0.000000  -0.000001  -0.000210  -0.000001
    19  H   -0.000000  -0.000000   0.000000  -0.000000   0.000370   0.000000
    20  H    0.000000   0.000000  -0.000000  -0.000000   0.000223   0.000001
    21  H   -0.060324   0.013257  -0.002359   0.014769   0.000935  -0.000009
    22  H    0.447290  -0.065345   0.012782  -0.001527   0.000001   0.000000
    23  H   -0.064090   0.447126  -0.064115   0.013425   0.000000   0.000000
    24  H    0.012748  -0.065277   0.445873  -0.061596  -0.000016  -0.000008
    25  H   -0.002337   0.013789  -0.055167   0.445922   0.000620   0.009531
    26  H    0.000000   0.000000  -0.000000  -0.000006  -0.001395  -0.006144
              13         14         15         16         17         18
     1  C   -0.000007   0.000000  -0.084092   0.002303   0.009683   0.360813
     2  C    0.000002  -0.000024   0.371171  -0.042545  -0.021639  -0.011832
     3  N   -0.000045  -0.000000  -0.053768   0.004115   0.000028   0.000793
     4  N    0.003809  -0.000007  -0.075870   0.006075  -0.000016  -0.000397
     5  C   -0.000125   0.000004   0.010513   0.000207   0.000001  -0.000044
     6  C    0.000020   0.000000  -0.000532  -0.000004  -0.000000   0.000008
     7  C   -0.000000  -0.000000  -0.000009  -0.000000   0.000000   0.000001
     8  C    0.000001   0.000000   0.000001   0.000000   0.000000   0.000000
     9  C   -0.000005   0.000000  -0.000026   0.000000  -0.000000  -0.000000
    10  C    0.000659   0.000025   0.000485  -0.000005  -0.000000  -0.000001
    11  C   -0.017375   0.001469   0.268013  -0.019038   0.004553  -0.000210
    12  N    0.293446  -0.082527  -0.037235  -0.010157   0.000018  -0.000001
    13  N    5.942373   0.459424  -0.020992   0.000968  -0.000012   0.000000
    14  N    0.459424   6.666723   0.001006  -0.002567   0.000001   0.000000
    15  C   -0.020992   0.001006   5.937538   0.059087  -0.104191   0.013686
    16  C    0.000968  -0.002567   0.059087   4.698500   0.689809   0.000363
    17  O   -0.000012   0.000001  -0.104191   0.689809   7.603557   0.000651
    18  H    0.000000   0.000000   0.013686   0.000363   0.000651   0.611483
    19  H    0.000000  -0.000000  -0.012127   0.002590   0.003914  -0.014831
    20  H    0.000000  -0.000000  -0.011805   0.002637   0.005071  -0.013904
    21  H    0.000001  -0.000000   0.000107  -0.000005   0.000000   0.000145
    22  H    0.000000  -0.000000  -0.000000   0.000000  -0.000000  -0.000000
    23  H   -0.000000  -0.000000   0.000000  -0.000000   0.000000   0.000000
    24  H   -0.000001  -0.000000  -0.000000   0.000000  -0.000000   0.000000
    25  H    0.000397  -0.000031  -0.000004   0.000008   0.000000  -0.000000
    26  H    0.002880   0.007101  -0.155001   0.455814  -0.031558   0.000034
              19         20         21         22         23         24
     1  C    0.365916   0.362678  -0.000151   0.000000  -0.000000   0.000000
     2  C    0.010495   0.010209  -0.000308  -0.000000  -0.000000  -0.000000
     3  N    0.002194   0.002493   0.019846  -0.000034   0.000000   0.000002
     4  N   -0.000255  -0.000272  -0.016796  -0.000102   0.000011  -0.000100
     5  C    0.000003   0.000023  -0.065618   0.014327  -0.001609   0.014717
     6  C    0.000002  -0.000004   0.447536  -0.061891   0.012986  -0.001494
     7  C   -0.000000   0.000000  -0.060324   0.447290  -0.064090   0.012748
     8  C   -0.000000   0.000000   0.013257  -0.065345   0.447126  -0.065277
     9  C    0.000000  -0.000000  -0.002359   0.012782  -0.064115   0.445873
    10  C   -0.000000  -0.000000   0.014769  -0.001527   0.013425  -0.061596
    11  C    0.000370   0.000223   0.000935   0.000001   0.000000  -0.000016
    12  N    0.000000   0.000001  -0.000009   0.000000   0.000000  -0.000008
    13  N    0.000000   0.000000   0.000001   0.000000  -0.000000  -0.000001
    14  N   -0.000000  -0.000000  -0.000000  -0.000000  -0.000000  -0.000000
    15  C   -0.012127  -0.011805   0.000107  -0.000000   0.000000  -0.000000
    16  C    0.002590   0.002637  -0.000005   0.000000  -0.000000   0.000000
    17  O    0.003914   0.005071   0.000000  -0.000000   0.000000  -0.000000
    18  H   -0.014831  -0.013904   0.000145  -0.000000   0.000000   0.000000
    19  H    0.573126  -0.010611   0.000000   0.000000   0.000000  -0.000000
    20  H   -0.010611   0.574008   0.000000  -0.000000   0.000000  -0.000000
    21  H    0.000000   0.000000   0.617160  -0.010889  -0.000145   0.000015
    22  H    0.000000  -0.000000  -0.010889   0.624951  -0.010671  -0.000218
    23  H    0.000000   0.000000  -0.000145  -0.010671   0.621097  -0.010700
    24  H   -0.000000  -0.000000   0.000015  -0.000218  -0.010700   0.629043
    25  H    0.000000  -0.000000  -0.000164   0.000017  -0.000164  -0.011827
    26  H    0.000089   0.000146   0.000000  -0.000000   0.000000  -0.000000
              25         26
     1  C    0.000001   0.000764
     2  C   -0.000040   0.002364
     3  N   -0.000029  -0.000178
     4  N   -0.011597  -0.000089
     5  C   -0.070745   0.000023
     6  C    0.014126   0.000000
     7  C   -0.002337   0.000000
     8  C    0.013789   0.000000
     9  C   -0.055167  -0.000000
    10  C    0.445922  -0.000006
    11  C    0.000620  -0.001395
    12  N    0.009531  -0.006144
    13  N    0.000397   0.002880
    14  N   -0.000031   0.007101
    15  C   -0.000004  -0.155001
    16  C    0.000008   0.455814
    17  O    0.000000  -0.031558
    18  H   -0.000000   0.000034
    19  H    0.000000   0.000089
    20  H   -0.000000   0.000146
    21  H   -0.000164   0.000000
    22  H    0.000017  -0.000000
    23  H   -0.000164   0.000000
    24  H   -0.011827  -0.000000
    25  H    0.639052   0.000002
    26  H    0.000002   0.725929
          Atomic-Atomic Spin Densities.
               1          2          3          4          5          6
     1  C   -0.006012  -0.011672  -0.001665   0.000201  -0.000007  -0.000000
     2  C   -0.011672   0.183621   0.027522  -0.013042   0.001221   0.000039
     3  N   -0.001665   0.027522   0.045184  -0.040704   0.004741  -0.000079
     4  N    0.000201  -0.013042  -0.040704   0.300228  -0.048806  -0.005917
     5  C   -0.000007   0.001221   0.004741  -0.048806   0.122939   0.022248
     6  C   -0.000000   0.000039  -0.000079  -0.005917   0.022248   0.089775
     7  C    0.000000  -0.000003  -0.000043   0.000271   0.000324  -0.016198
     8  C    0.000000  -0.000000  -0.000004   0.000081  -0.007406  -0.002638
     9  C    0.000000  -0.000002   0.000001   0.000368  -0.000666  -0.002376
    10  C   -0.000000   0.000007   0.000135  -0.002780   0.018009   0.002849
    11  C    0.000069  -0.009057  -0.003586   0.030130  -0.004259  -0.000631
    12  N    0.000001   0.000304   0.000151  -0.004554   0.001787   0.000080
    13  N   -0.000000   0.000015   0.000004  -0.000075   0.000033   0.000001
    14  N    0.000000  -0.000002  -0.000000   0.000005  -0.000002  -0.000000
    15  C    0.000161   0.008938   0.000173  -0.005769   0.000055   0.000023
    16  C   -0.000048  -0.000197  -0.000013  -0.000086  -0.000000  -0.000000
    17  O    0.000074  -0.000181   0.000000  -0.000001  -0.000000  -0.000000
    18  H    0.000758  -0.000362   0.000103  -0.000006  -0.000003  -0.000003
    19  H    0.004737  -0.004050  -0.000197   0.000031  -0.000006  -0.000001
    20  H    0.006262  -0.003940  -0.000251   0.000057  -0.000000   0.000001
    21  H    0.000001  -0.000030  -0.000172  -0.000056  -0.000111   0.001361
    22  H   -0.000000   0.000000   0.000003  -0.000004   0.000092  -0.000025
    23  H    0.000000   0.000000  -0.000000   0.000000   0.000007  -0.000156
    24  H   -0.000000   0.000000  -0.000000  -0.000005   0.000159  -0.000055
    25  H   -0.000000   0.000004   0.000004  -0.000150  -0.000192  -0.000005
    26  H    0.000002   0.000034   0.000004  -0.000001   0.000001   0.000000
               7          8          9         10         11         12
     1  C    0.000000   0.000000   0.000000  -0.000000   0.000069   0.000001
     2  C   -0.000003  -0.000000  -0.000002   0.000007  -0.009057   0.000304
     3  N   -0.000043  -0.000004   0.000001   0.000135  -0.003586   0.000151
     4  N    0.000271   0.000081   0.000368  -0.002780   0.030130  -0.004554
     5  C    0.000324  -0.007406  -0.000666   0.018009  -0.004259   0.001787
     6  C   -0.016198  -0.002638  -0.002376   0.002849  -0.000631   0.000080
     7  C   -0.038662   0.006314   0.001381  -0.002064   0.000015  -0.000002
     8  C    0.006314   0.232365   0.008017  -0.002685   0.000011  -0.000003
     9  C    0.001381   0.008017  -0.031330  -0.016420   0.000022  -0.000042
    10  C   -0.002064  -0.002685  -0.016420   0.084106  -0.000085  -0.000641
    11  C    0.000015   0.000011   0.000022  -0.000085   0.078895  -0.024519
    12  N   -0.000002  -0.000003  -0.000042  -0.000641  -0.024519   0.079201
    13  N   -0.000000  -0.000000   0.000001   0.000096  -0.000321   0.008488
    14  N    0.000000   0.000000   0.000000   0.000004   0.000497  -0.002912
    15  C    0.000000  -0.000000  -0.000000  -0.000023  -0.002817   0.002673
    16  C   -0.000000  -0.000000   0.000000   0.000003   0.000049  -0.000063
    17  O   -0.000000  -0.000000   0.000000   0.000000   0.000040  -0.000001
    18  H    0.000000   0.000000   0.000000   0.000000  -0.000007  -0.000000
    19  H    0.000000   0.000000   0.000000   0.000000   0.000087  -0.000001
    20  H    0.000000   0.000000  -0.000000  -0.000000   0.000026  -0.000001
    21  H    0.000037   0.000016  -0.000056   0.000020  -0.000028   0.000001
    22  H    0.000469  -0.000660   0.000072  -0.000053  -0.000000   0.000000
    23  H   -0.000297   0.002552  -0.000351  -0.000164   0.000000  -0.000000
    24  H    0.000057  -0.000736   0.000267   0.000169  -0.000000   0.000003
    25  H   -0.000054   0.000029  -0.000068   0.001498  -0.000202  -0.000064
    26  H   -0.000000  -0.000000   0.000000   0.000001   0.000128  -0.000106
              13         14         15         16         17         18
     1  C   -0.000000   0.000000   0.000161  -0.000048   0.000074   0.000758
     2  C    0.000015  -0.000002   0.008938  -0.000197  -0.000181  -0.000362
     3  N    0.000004  -0.000000   0.000173  -0.000013   0.000000   0.000103
     4  N   -0.000075   0.000005  -0.005769  -0.000086  -0.000001  -0.000006
     5  C    0.000033  -0.000002   0.000055  -0.000000  -0.000000  -0.000003
     6  C    0.000001  -0.000000   0.000023  -0.000000  -0.000000  -0.000003
     7  C   -0.000000   0.000000   0.000000  -0.000000  -0.000000   0.000000
     8  C   -0.000000   0.000000  -0.000000  -0.000000  -0.000000   0.000000
     9  C    0.000001   0.000000  -0.000000   0.000000   0.000000   0.000000
    10  C    0.000096   0.000004  -0.000023   0.000003   0.000000   0.000000
    11  C   -0.000321   0.000497  -0.002817   0.000049   0.000040  -0.000007
    12  N    0.008488  -0.002912   0.002673  -0.000063  -0.000001  -0.000000
    13  N   -0.023842  -0.009643  -0.000352   0.000053   0.000000   0.000000
    14  N   -0.009643   0.095771  -0.000061   0.000028   0.000000  -0.000000
    15  C   -0.000352  -0.000061  -0.050629   0.001560   0.000809  -0.000026
    16  C    0.000053   0.000028   0.001560   0.002323   0.000162  -0.000001
    17  O    0.000000   0.000000   0.000809   0.000162  -0.000808   0.000005
    18  H    0.000000  -0.000000  -0.000026  -0.000001   0.000005  -0.000013
    19  H    0.000000   0.000000  -0.000287   0.000062   0.000538   0.000356
    20  H   -0.000000   0.000000  -0.000052  -0.000028  -0.000461  -0.000717
    21  H    0.000000  -0.000000   0.000004   0.000000   0.000000  -0.000000
    22  H    0.000000  -0.000000   0.000000   0.000000   0.000000   0.000000
    23  H   -0.000000  -0.000000  -0.000000  -0.000000   0.000000  -0.000000
    24  H   -0.000000  -0.000000   0.000000  -0.000000  -0.000000  -0.000000
    25  H   -0.000021  -0.000002   0.000012  -0.000001  -0.000000  -0.000000
    26  H    0.000075  -0.000091  -0.000189   0.000124  -0.000174   0.000000
              19         20         21         22         23         24
     1  C    0.004737   0.006262   0.000001  -0.000000   0.000000  -0.000000
     2  C   -0.004050  -0.003940  -0.000030   0.000000   0.000000   0.000000
     3  N   -0.000197  -0.000251  -0.000172   0.000003  -0.000000  -0.000000
     4  N    0.000031   0.000057  -0.000056  -0.000004   0.000000  -0.000005
     5  C   -0.000006  -0.000000  -0.000111   0.000092   0.000007   0.000159
     6  C   -0.000001   0.000001   0.001361  -0.000025  -0.000156  -0.000055
     7  C    0.000000   0.000000   0.000037   0.000469  -0.000297   0.000057
     8  C    0.000000   0.000000   0.000016  -0.000660   0.002552  -0.000736
     9  C    0.000000  -0.000000  -0.000056   0.000072  -0.000351   0.000267
    10  C    0.000000  -0.000000   0.000020  -0.000053  -0.000164   0.000169
    11  C    0.000087   0.000026  -0.000028  -0.000000   0.000000  -0.000000
    12  N   -0.000001  -0.000001   0.000001   0.000000  -0.000000   0.000003
    13  N    0.000000  -0.000000   0.000000   0.000000  -0.000000  -0.000000
    14  N    0.000000   0.000000  -0.000000  -0.000000  -0.000000  -0.000000
    15  C   -0.000287  -0.000052   0.000004   0.000000  -0.000000   0.000000
    16  C    0.000062  -0.000028   0.000000   0.000000  -0.000000  -0.000000
    17  O    0.000538  -0.000461   0.000000   0.000000   0.000000  -0.000000
    18  H    0.000356  -0.000717  -0.000000   0.000000  -0.000000  -0.000000
    19  H    0.017533  -0.003586   0.000000   0.000000   0.000000  -0.000000
    20  H   -0.003586   0.021984  -0.000000  -0.000000  -0.000000   0.000000
    21  H    0.000000  -0.000000  -0.005259   0.000078   0.000004  -0.000001
    22  H    0.000000  -0.000000   0.000078   0.001459   0.000104  -0.000002
    23  H    0.000000  -0.000000   0.000004   0.000104  -0.011619   0.000103
    24  H   -0.000000   0.000000  -0.000001  -0.000002   0.000103   0.001229
    25  H   -0.000000   0.000000   0.000004  -0.000001   0.000004   0.000087
    26  H    0.000021  -0.000023   0.000000   0.000000   0.000000  -0.000000
              25         26
     1  C   -0.000000   0.000002
     2  C    0.000004   0.000034
     3  N    0.000004   0.000004
     4  N   -0.000150  -0.000001
     5  C   -0.000192   0.000001
     6  C   -0.000005   0.000000
     7  C   -0.000054  -0.000000
     8  C    0.000029  -0.000000
     9  C   -0.000068   0.000000
    10  C    0.001498   0.000001
    11  C   -0.000202   0.000128
    12  N   -0.000064  -0.000106
    13  N   -0.000021   0.000075
    14  N   -0.000002  -0.000091
    15  C    0.000012  -0.000189
    16  C   -0.000001   0.000124
    17  O   -0.000000  -0.000174
    18  H   -0.000000   0.000000
    19  H   -0.000000   0.000021
    20  H    0.000000  -0.000023
    21  H    0.000004   0.000000
    22  H   -0.000001   0.000000
    23  H    0.000004   0.000000
    24  H    0.000087  -0.000000
    25  H   -0.005089  -0.000000
    26  H   -0.000000   0.001723
 Mulliken charges and spin densities:
               1          2
     1  C    0.138210  -0.007139
     2  C   -0.093709   0.179164
     3  N   -0.036226   0.031309
     4  N   -0.104733   0.209417
     5  C    0.159564   0.110155
     6  C    0.051383   0.088291
     7  C    0.027042  -0.048455
     8  C    0.093738   0.235253
     9  C    0.020382  -0.041181
    10  C    0.038241   0.081985
    11  C    0.224592   0.064459
    12  N   -0.127818   0.059780
    13  N    0.334581  -0.025486
    14  N   -0.050597   0.083593
    15  C   -0.105953  -0.045798
    16  C    0.151846   0.003929
    17  O   -0.159871   0.000003
    18  H    0.053243   0.000085
    19  H    0.079123   0.015236
    20  H    0.079107   0.019271
    21  H    0.042996  -0.004188
    22  H    0.051309   0.001531
    23  H    0.056848  -0.009813
    24  H    0.048838   0.001275
    25  H    0.028640  -0.004207
    26  H   -0.000775   0.001529
 Sum of Mulliken charges =   1.00000   1.00000
 Mulliken charges and spin densities with hydrogens summed into heavy atoms:
               1          2
     1  C    0.349683   0.027452
     2  C   -0.093709   0.179164
     3  N   -0.036226   0.031309
     4  N   -0.104733   0.209417
     5  C    0.159564   0.110155
     6  C    0.094379   0.084104
     7  C    0.078351  -0.046924
     8  C    0.150586   0.225440
     9  C    0.069220  -0.039906
    10  C    0.066881   0.077778
    11  C    0.224592   0.064459
    12  N   -0.127818   0.059780
    13  N    0.334581  -0.025486
    14  N   -0.050597   0.083593
    15  C   -0.105953  -0.045798
    16  C    0.151070   0.005458
    17  O   -0.159871   0.000003
 Electronic spatial extent (au):  <R**2>=           4281.4273
 Charge=              1.0000 electrons
 Dipole moment (field-independent basis, Debye):
    X=             -5.7393    Y=              0.9529    Z=             -0.1335  Tot=              5.8194
 Quadrupole moment (field-independent basis, Debye-Ang):
   XX=            -57.1953   YY=            -74.9142   ZZ=            -91.3936
   XY=             -0.4525   XZ=              0.8103   YZ=              4.1818
 Traceless Quadrupole moment (field-independent basis, Debye-Ang):
   XX=             17.3057   YY=             -0.4132   ZZ=            -16.8925
   XY=             -0.4525   XZ=              0.8103   YZ=              4.1818
 Octapole moment (field-independent basis, Debye-Ang**2):
  XXX=           -202.5179  YYY=             -4.1219  ZZZ=             -0.8576  XYY=             19.7564
  XXY=             -2.4328  XXZ=             -3.9679  XZZ=              9.0747  YZZ=              2.0342
  YYZ=             -1.2843  XYZ=            -16.5662
 Hexadecapole moment (field-independent basis, Debye-Ang**3):
 XXXX=          -3261.5584 YYYY=          -1450.7129 ZZZZ=           -174.0655 XXXY=             23.0411
 XXXZ=             24.5429 YYYX=            -66.1133 YYYZ=             16.2807 ZZZX=              0.4003
 ZZZY=              0.8624 XXYY=           -778.8131 XXZZ=           -654.4776 YYZZ=           -274.3551
 XXYZ=             54.2294 YYXZ=              9.8588 ZZXY=             -3.5669
 N-N= 1.103459591269D+03 E-N=-3.983333866806D+03  KE= 7.651687289095D+02
                          Isotropic Fermi Contact Couplings
        Atom                 a.u.       MegaHertz       Gauss      10(-4) cm-1
     1  C(13)             -0.00844      -9.49051      -3.38645      -3.16569
     2  C(13)              0.03322      37.34780      13.32662      12.45788
     3  N(14)              0.00752       2.43058       0.86729       0.81075
     4  N(14)              0.07241      23.39606       8.34829       7.80408
     5  C(13)              0.00462       5.19859       1.85499       1.73406
     6  C(13)              0.01342      15.08610       5.38309       5.03218
     7  C(13)             -0.01369     -15.39401      -5.49297      -5.13489
     8  C(13)              0.03585      40.30017      14.38010      13.44269
     9  C(13)             -0.01249     -14.04531      -5.01172      -4.68501
    10  C(13)              0.01268      14.25931       5.08808       4.75640
    11  C(13)              0.00477       5.36052       1.91277       1.78808
    12  N(14)              0.02161       6.98359       2.49192       2.32947
    13  N(14)             -0.01511      -4.88324      -1.74246      -1.62887
    14  N(14)              0.02076       6.70860       2.39379       2.23775
    15  C(13)             -0.01304     -14.66009      -5.23109      -4.89008
    16  C(13)              0.00078       0.88121       0.31444       0.29394
    17  O(17)             -0.00040       0.24108       0.08602       0.08042
    18  H(1)               0.00003       0.14937       0.05330       0.04982
    19  H(1)               0.00684      30.55838      10.90399      10.19318
    20  H(1)               0.00920      41.14380      14.68113      13.72410
    21  H(1)              -0.00130      -5.80773      -2.07234      -1.93725
    22  H(1)               0.00049       2.20051       0.78520       0.73401
    23  H(1)              -0.00307     -13.72151      -4.89618      -4.57700
    24  H(1)               0.00041       1.81402       0.64729       0.60509
    25  H(1)              -0.00130      -5.80268      -2.07054      -1.93557
    26  H(1)               0.00073       3.25088       1.16000       1.08438
 --------------------------------------------------------
       Center         ----  Spin Dipole Couplings  ----
                      3XX-RR        3YY-RR        3ZZ-RR
 --------------------------------------------------------
     1   Atom       -0.010012     -0.010319      0.020331
     2   Atom       -0.099310     -0.109184      0.208494
     3   Atom       -0.039915     -0.061307      0.101222
     4   Atom       -0.286801     -0.292785      0.579586
     5   Atom       -0.068144     -0.043786      0.111930
     6   Atom       -0.046213      0.016659      0.029554
     7   Atom        0.015378      0.006945     -0.022323
     8   Atom       -0.113565     -0.041135      0.154700
     9   Atom        0.010429      0.006637     -0.017067
    10   Atom       -0.049152      0.021855      0.027297
    11   Atom       -0.047704     -0.042729      0.090433
    12   Atom       -0.085587     -0.067168      0.152756
    13   Atom        0.014017      0.023918     -0.037934
    14   Atom       -0.089543     -0.082609      0.172152
    15   Atom        0.023438      0.013904     -0.037342
    16   Atom        0.001260     -0.000817     -0.000443
    17   Atom        0.022541      0.033109     -0.055650
    18   Atom       -0.001202      0.003996     -0.002794
    19   Atom        0.003331     -0.001866     -0.001465
    20   Atom        0.003021     -0.002152     -0.000869
    21   Atom       -0.003976      0.005476     -0.001500
    22   Atom       -0.000358      0.001357     -0.000999
    23   Atom        0.017550     -0.011988     -0.005562
    24   Atom       -0.000600      0.001410     -0.000810
    25   Atom       -0.003373      0.004511     -0.001138
    26   Atom        0.001360      0.000573     -0.001933
 --------------------------------------------------------
                        XY            XZ            YZ
 --------------------------------------------------------
     1   Atom       -0.003558     -0.003814      0.000921
     2   Atom       -0.003892     -0.018340      0.002515
     3   Atom       -0.002398      0.049931     -0.002904
     4   Atom       -0.002448     -0.008179      0.015381
     5   Atom        0.003613     -0.010109     -0.077805
     6   Atom        0.022250     -0.020528     -0.072835
     7   Atom       -0.000428     -0.002306      0.016862
     8   Atom        0.014198     -0.027039     -0.150669
     9   Atom       -0.002505      0.008533      0.010901
    10   Atom       -0.003763      0.000853     -0.071058
    11   Atom        0.013083      0.022406      0.020214
    12   Atom        0.003939     -0.002210      0.037869
    13   Atom        0.021990      0.001176     -0.011989
    14   Atom       -0.009039     -0.001636      0.056081
    15   Atom        0.004536      0.009616      0.000413
    16   Atom        0.002411     -0.000647     -0.000880
    17   Atom        0.028260     -0.037538     -0.051594
    18   Atom       -0.001171      0.000117     -0.000173
    19   Atom       -0.002153      0.004158     -0.000780
    20   Atom       -0.002532     -0.004693      0.000706
    21   Atom       -0.001303     -0.001652      0.005976
    22   Atom       -0.000179      0.000300      0.003311
    23   Atom       -0.002981      0.000296     -0.005811
    24   Atom        0.000196      0.000269      0.003517
    25   Atom        0.002890      0.001601      0.005605
    26   Atom        0.000577      0.000106      0.000039
 --------------------------------------------------------


 ---------------------------------------------------------------------------------
              Anisotropic Spin Dipole Couplings in Principal Axis System
 ---------------------------------------------------------------------------------

       Atom             a.u.   MegaHertz   Gauss  10(-4) cm-1        Axes

              Baa    -0.0138    -1.858    -0.663    -0.620  0.7106  0.7010  0.0604
     1 C(13)  Bbb    -0.0070    -0.942    -0.336    -0.314 -0.6920  0.7118 -0.1205
              Bcc     0.0209     2.800     0.999     0.934 -0.1274  0.0438  0.9909
 
              Baa    -0.1106   -14.839    -5.295    -4.950  0.3444  0.9387  0.0124
     2 C(13)  Bbb    -0.0990   -13.289    -4.742    -4.433  0.9369 -0.3445  0.0587
              Bcc     0.2096    28.127    10.036     9.382 -0.0594  0.0086  0.9982
 
              Baa    -0.0617    -2.380    -0.849    -0.794  0.2260  0.9727 -0.0519
     3 N(14)  Bbb    -0.0555    -2.139    -0.763    -0.713  0.9258 -0.2311 -0.2993
              Bcc     0.1172     4.519     1.612     1.507  0.3031 -0.0196  0.9527
 
              Baa    -0.2938   -11.332    -4.044    -3.780  0.3150  0.9490 -0.0138
     4 N(14)  Bbb    -0.2861   -11.035    -3.937    -3.681  0.9491 -0.3148  0.0146
              Bcc     0.5799    22.367     7.981     7.461 -0.0095  0.0176  0.9998
 
              Baa    -0.0760   -10.203    -3.641    -3.403  0.0716  0.9202  0.3848
     5 C(13)  Bbb    -0.0686    -9.212    -3.287    -3.073  0.9962 -0.0854  0.0190
              Bcc     0.1447    19.415     6.928     6.476 -0.0503 -0.3819  0.9228
 
              Baa    -0.0539    -7.237    -2.582    -2.414  0.8265 -0.5089 -0.2407
     6 C(13)  Bbb    -0.0484    -6.497    -2.318    -2.167  0.5266  0.5477  0.6502
              Bcc     0.1024    13.735     4.901     4.581 -0.1990 -0.6642  0.7206
 
              Baa    -0.0301    -4.039    -1.441    -1.347  0.0422 -0.4135  0.9095
     7 C(13)  Bbb     0.0136     1.831     0.653     0.611  0.5944  0.7421  0.3098
              Bcc     0.0165     2.208     0.788     0.737  0.8030 -0.5275 -0.2772
 
              Baa    -0.1229   -16.497    -5.886    -5.503  0.0618  0.8747  0.4807
     8 C(13)  Bbb    -0.1162   -15.591    -5.563    -5.201  0.9944 -0.0955  0.0461
              Bcc     0.2391    32.087    11.450    10.703 -0.0863 -0.4751  0.8757
 
              Baa    -0.0236    -3.170    -1.131    -1.057 -0.2519 -0.3464  0.9036
     9 C(13)  Bbb     0.0106     1.426     0.509     0.476 -0.3202  0.9110  0.2599
              Bcc     0.0130     1.744     0.622     0.582  0.9133  0.2238  0.3404
 
              Baa    -0.0504    -6.762    -2.413    -2.255  0.8761  0.3605  0.3201
    10 C(13)  Bbb    -0.0454    -6.088    -2.172    -2.031 -0.4816  0.6238  0.6156
              Bcc     0.0958    12.850     4.585     4.286  0.0222 -0.6935  0.7201
 
              Baa    -0.0587    -7.877    -2.811    -2.627  0.7958 -0.6043 -0.0377
    11 C(13)  Bbb    -0.0387    -5.200    -1.855    -1.734  0.5828  0.7814 -0.2233
              Bcc     0.0974    13.077     4.666     4.362  0.1644  0.1558  0.9740
 
              Baa    -0.0869    -3.353    -1.196    -1.118  0.9534 -0.2965  0.0556
    12 N(14)  Bbb    -0.0722    -2.783    -0.993    -0.928  0.3016  0.9407 -0.1554
              Bcc     0.1591     6.136     2.190     2.047 -0.0063  0.1650  0.9863
 
              Baa    -0.0407    -1.571    -0.561    -0.524 -0.1078  0.2166  0.9703
    13 N(14)  Bbb    -0.0017    -0.066    -0.024    -0.022  0.7887 -0.5756  0.2161
              Bcc     0.0425     1.637     0.584     0.546  0.6053  0.7885 -0.1088
 
              Baa    -0.1008    -3.889    -1.388    -1.297  0.6030  0.7821 -0.1571
    14 N(14)  Bbb    -0.0832    -3.207    -1.144    -1.070  0.7976 -0.5880  0.1343
              Bcc     0.1840     7.096     2.532     2.367 -0.0127  0.2062  0.9784
 
              Baa    -0.0388    -5.210    -1.859    -1.738 -0.1530  0.0054  0.9882
    15 C(13)  Bbb     0.0123     1.647     0.588     0.549 -0.3334  0.9411 -0.0568
              Bcc     0.0266     3.564     1.272     1.189  0.9303  0.3381  0.1422
 
              Baa    -0.0025    -0.333    -0.119    -0.111 -0.5056  0.8389  0.2018
    16 C(13)  Bbb    -0.0007    -0.088    -0.032    -0.030  0.3418 -0.0200  0.9396
              Bcc     0.0031     0.422     0.150     0.141  0.7922  0.5440 -0.2766
 
              Baa    -0.0846     6.120     2.184     2.041  0.2283  0.3444  0.9106
    17 O(17)  Bbb    -0.0008     0.057     0.020     0.019  0.7915 -0.6104  0.0325
              Bcc     0.0854    -6.177    -2.204    -2.060  0.5670  0.7133 -0.4119
 
              Baa    -0.0028    -1.496    -0.534    -0.499 -0.0624  0.0147  0.9979
    18 H(1)   Bbb    -0.0014    -0.773    -0.276    -0.258  0.9756  0.2117  0.0579
              Bcc     0.0043     2.269     0.810     0.757 -0.2104  0.9772 -0.0275
 
              Baa    -0.0040    -2.118    -0.756    -0.706 -0.5335 -0.2462  0.8092
    19 H(1)   Bbb    -0.0024    -1.272    -0.454    -0.424  0.0980  0.9323  0.3482
              Bcc     0.0064     3.389     1.209     1.131  0.8401 -0.2651  0.4733
 
              Baa    -0.0044    -2.352    -0.839    -0.785  0.5820  0.4393  0.6843
    20 H(1)   Bbb    -0.0024    -1.305    -0.466    -0.435 -0.0436  0.8572 -0.5132
              Bcc     0.0069     3.657     1.305     1.220  0.8120 -0.2689 -0.5180
 
              Baa    -0.0054    -2.904    -1.036    -0.969  0.5450 -0.3516  0.7612
    21 H(1)   Bbb    -0.0038    -2.003    -0.715    -0.668  0.8254  0.3842 -0.4136
              Bcc     0.0092     4.908     1.751     1.637 -0.1471  0.8537  0.4996
 
              Baa    -0.0034    -1.801    -0.643    -0.601 -0.1146 -0.5724  0.8119
    22 H(1)   Bbb    -0.0003    -0.170    -0.061    -0.057  0.9934 -0.0714  0.0899
              Bcc     0.0037     1.971     0.703     0.657  0.0066  0.8169  0.5768
 
              Baa    -0.0156    -8.319    -2.969    -2.775  0.0733  0.8639  0.4983
    23 H(1)   Bbb    -0.0023    -1.222    -0.436    -0.407 -0.0869 -0.4922  0.8661
              Bcc     0.0179     9.541     3.404     3.183  0.9935 -0.1067  0.0390
 
              Baa    -0.0034    -1.810    -0.646    -0.604 -0.0364 -0.5895  0.8069
    24 H(1)   Bbb    -0.0006    -0.330    -0.118    -0.110  0.9970 -0.0769 -0.0112
              Bcc     0.0040     2.139     0.763     0.714  0.0686  0.8041  0.5905
 
              Baa    -0.0046    -2.480    -0.885    -0.827  0.3476 -0.5669  0.7469
    25 H(1)   Bbb    -0.0042    -2.244    -0.801    -0.749  0.9007 -0.0195 -0.4340
              Bcc     0.0089     4.724     1.686     1.576  0.2606  0.8236  0.5038
 
              Baa    -0.0019    -1.033    -0.369    -0.345 -0.0306 -0.0085  0.9995
    26 H(1)   Bbb     0.0003     0.143     0.051     0.048 -0.4668  0.8844 -0.0068
              Bcc     0.0017     0.890     0.318     0.297  0.8838  0.4667  0.0310
 

 ---------------------------------------------------------------------------------

 ******************************Gaussian NBO Version 3.1******************************
             N A T U R A L   A T O M I C   O R B I T A L   A N D
          N A T U R A L   B O N D   O R B I T A L   A N A L Y S I S
 ******************************Gaussian NBO Version 3.1******************************
       /RESON  / : Allow strongly delocalized NBO set

 Analyzing the SCF density

 Job title: 83                                                              

 Storage needed:    242604 in NPA,    321895 in NBO ( 939520456 available)


 NATURAL POPULATIONS:  Natural atomic orbital occupancies 
                                                          
   NAO  Atom  No  lang   Type(AO)    Occupancy
 --------------------------------------------
     1    C    1  S      Cor( 1S)     1.99917
     2    C    1  S      Val( 2S)     1.09956
     3    C    1  S      Ryd( 3S)     0.00079
     4    C    1  px     Val( 2p)     1.19595
     5    C    1  px     Ryd( 3p)     0.00291
     6    C    1  py     Val( 2p)     1.12591
     7    C    1  py     Ryd( 3p)     0.00274
     8    C    1  pz     Val( 2p)     1.24069
     9    C    1  pz     Ryd( 3p)     0.00111
    10    C    1  dxy    Ryd( 3d)     0.00080
    11    C    1  dxz    Ryd( 3d)     0.00059
    12    C    1  dyz    Ryd( 3d)     0.00016
    13    C    1  dx2y2  Ryd( 3d)     0.00021
    14    C    1  dz2    Ryd( 3d)     0.00051

    15    C    2  S      Cor( 1S)     1.99905
    16    C    2  S      Val( 2S)     0.84415
    17    C    2  S      Ryd( 3S)     0.00336
    18    C    2  px     Val( 2p)     0.90351
    19    C    2  px     Ryd( 3p)     0.01030
    20    C    2  py     Val( 2p)     1.06705
    21    C    2  py     Ryd( 3p)     0.00698
    22    C    2  pz     Val( 2p)     0.81321
    23    C    2  pz     Ryd( 3p)     0.00122
    24    C    2  dxy    Ryd( 3d)     0.00160
    25    C    2  dxz    Ryd( 3d)     0.00202
    26    C    2  dyz    Ryd( 3d)     0.00090
    27    C    2  dx2y2  Ryd( 3d)     0.00176
    28    C    2  dz2    Ryd( 3d)     0.00056

    29    N    3  S      Cor( 1S)     1.99931
    30    N    3  S      Val( 2S)     1.41197
    31    N    3  S      Ryd( 3S)     0.00258
    32    N    3  px     Val( 2p)     1.35884
    33    N    3  px     Ryd( 3p)     0.00497
    34    N    3  py     Val( 2p)     1.24723
    35    N    3  py     Ryd( 3p)     0.00412
    36    N    3  pz     Val( 2p)     1.23572
    37    N    3  pz     Ryd( 3p)     0.00160
    38    N    3  dxy    Ryd( 3d)     0.00170
    39    N    3  dxz    Ryd( 3d)     0.00116
    40    N    3  dyz    Ryd( 3d)     0.00161
    41    N    3  dx2y2  Ryd( 3d)     0.00179
    42    N    3  dz2    Ryd( 3d)     0.00088

    43    N    4  S      Cor( 1S)     1.99897
    44    N    4  S      Val( 2S)     1.14927
    45    N    4  S      Ryd( 3S)     0.00197
    46    N    4  px     Val( 2p)     1.33975
    47    N    4  px     Ryd( 3p)     0.00253
    48    N    4  py     Val( 2p)     1.20718
    49    N    4  py     Ryd( 3p)     0.00412
    50    N    4  pz     Val( 2p)     1.42223
    51    N    4  pz     Ryd( 3p)     0.00253
    52    N    4  dxy    Ryd( 3d)     0.00163
    53    N    4  dxz    Ryd( 3d)     0.00078
    54    N    4  dyz    Ryd( 3d)     0.00127
    55    N    4  dx2y2  Ryd( 3d)     0.00140
    56    N    4  dz2    Ryd( 3d)     0.00061

    57    C    5  S      Cor( 1S)     1.99880
    58    C    5  S      Val( 2S)     0.82470
    59    C    5  S      Ryd( 3S)     0.00204
    60    C    5  px     Val( 2p)     0.84418
    61    C    5  px     Ryd( 3p)     0.00472
    62    C    5  py     Val( 2p)     1.09840
    63    C    5  py     Ryd( 3p)     0.00711
    64    C    5  pz     Val( 2p)     1.00330
    65    C    5  pz     Ryd( 3p)     0.00242
    66    C    5  dxy    Ryd( 3d)     0.00065
    67    C    5  dxz    Ryd( 3d)     0.00099
    68    C    5  dyz    Ryd( 3d)     0.00065
    69    C    5  dx2y2  Ryd( 3d)     0.00150
    70    C    5  dz2    Ryd( 3d)     0.00086

    71    C    6  S      Cor( 1S)     1.99892
    72    C    6  S      Val( 2S)     0.95369
    73    C    6  S      Ryd( 3S)     0.00164
    74    C    6  px     Val( 2p)     1.10238
    75    C    6  px     Ryd( 3p)     0.00425
    76    C    6  py     Val( 2p)     1.10729
    77    C    6  py     Ryd( 3p)     0.00421
    78    C    6  pz     Val( 2p)     0.99175
    79    C    6  pz     Ryd( 3p)     0.00214
    80    C    6  dxy    Ryd( 3d)     0.00076
    81    C    6  dxz    Ryd( 3d)     0.00062
    82    C    6  dyz    Ryd( 3d)     0.00047
    83    C    6  dx2y2  Ryd( 3d)     0.00052
    84    C    6  dz2    Ryd( 3d)     0.00044

    85    C    7  S      Cor( 1S)     1.99896
    86    C    7  S      Val( 2S)     0.95960
    87    C    7  S      Ryd( 3S)     0.00114
    88    C    7  px     Val( 2p)     1.10081
    89    C    7  px     Ryd( 3p)     0.00478
    90    C    7  py     Val( 2p)     1.10398
    91    C    7  py     Ryd( 3p)     0.00431
    92    C    7  pz     Val( 2p)     1.01221
    93    C    7  pz     Ryd( 3p)     0.00210
    94    C    7  dxy    Ryd( 3d)     0.00067
    95    C    7  dxz    Ryd( 3d)     0.00055
    96    C    7  dyz    Ryd( 3d)     0.00048
    97    C    7  dx2y2  Ryd( 3d)     0.00068
    98    C    7  dz2    Ryd( 3d)     0.00045

    99    C    8  S      Cor( 1S)     1.99894
   100    C    8  S      Val( 2S)     0.96901
   101    C    8  S      Ryd( 3S)     0.00127
   102    C    8  px     Val( 2p)     1.20488
   103    C    8  px     Ryd( 3p)     0.00608
   104    C    8  py     Val( 2p)     1.01016
   105    C    8  py     Ryd( 3p)     0.00294
   106    C    8  pz     Val( 2p)     0.90109
   107    C    8  pz     Ryd( 3p)     0.00137
   108    C    8  dxy    Ryd( 3d)     0.00071
   109    C    8  dxz    Ryd( 3d)     0.00055
   110    C    8  dyz    Ryd( 3d)     0.00051
   111    C    8  dx2y2  Ryd( 3d)     0.00073
   112    C    8  dz2    Ryd( 3d)     0.00053

   113    C    9  S      Cor( 1S)     1.99896
   114    C    9  S      Val( 2S)     0.95829
   115    C    9  S      Ryd( 3S)     0.00115
   116    C    9  px     Val( 2p)     1.07966
   117    C    9  px     Ryd( 3p)     0.00444
   118    C    9  py     Val( 2p)     1.12536
   119    C    9  py     Ryd( 3p)     0.00466
   120    C    9  pz     Val( 2p)     1.01141
   121    C    9  pz     Ryd( 3p)     0.00217
   122    C    9  dxy    Ryd( 3d)     0.00068
   123    C    9  dxz    Ryd( 3d)     0.00054
   124    C    9  dyz    Ryd( 3d)     0.00049
   125    C    9  dx2y2  Ryd( 3d)     0.00067
   126    C    9  dz2    Ryd( 3d)     0.00044

   127    C   10  S      Cor( 1S)     1.99892
   128    C   10  S      Val( 2S)     0.94966
   129    C   10  S      Ryd( 3S)     0.00168
   130    C   10  px     Val( 2p)     1.12742
   131    C   10  px     Ryd( 3p)     0.00414
   132    C   10  py     Val( 2p)     1.08154
   133    C   10  py     Ryd( 3p)     0.00387
   134    C   10  pz     Val( 2p)     1.01458
   135    C   10  pz     Ryd( 3p)     0.00215
   136    C   10  dxy    Ryd( 3d)     0.00069
   137    C   10  dxz    Ryd( 3d)     0.00063
   138    C   10  dyz    Ryd( 3d)     0.00049
   139    C   10  dx2y2  Ryd( 3d)     0.00058
   140    C   10  dz2    Ryd( 3d)     0.00044

   141    C   11  S      Cor( 1S)     1.99880
   142    C   11  S      Val( 2S)     0.77546
   143    C   11  S      Ryd( 3S)     0.00456
   144    C   11  px     Val( 2p)     0.95813
   145    C   11  px     Ryd( 3p)     0.00823
   146    C   11  py     Val( 2p)     0.83543
   147    C   11  py     Ryd( 3p)     0.00729
   148    C   11  pz     Val( 2p)     0.97777
   149    C   11  pz     Ryd( 3p)     0.00167
   150    C   11  dxy    Ryd( 3d)     0.00209
   151    C   11  dxz    Ryd( 3d)     0.00130
   152    C   11  dyz    Ryd( 3d)     0.00185
   153    C   11  dx2y2  Ryd( 3d)     0.00129
   154    C   11  dz2    Ryd( 3d)     0.00073

   155    N   12  S      Cor( 1S)     1.99912
   156    N   12  S      Val( 2S)     1.28618
   157    N   12  S      Ryd( 3S)     0.00430
   158    N   12  px     Val( 2p)     1.42283
   159    N   12  px     Ryd( 3p)     0.00395
   160    N   12  py     Val( 2p)     1.16751
   161    N   12  py     Ryd( 3p)     0.00471
   162    N   12  pz     Val( 2p)     1.42437
   163    N   12  pz     Ryd( 3p)     0.00373
   164    N   12  dxy    Ryd( 3d)     0.00161
   165    N   12  dxz    Ryd( 3d)     0.00206
   166    N   12  dyz    Ryd( 3d)     0.00058
   167    N   12  dx2y2  Ryd( 3d)     0.00192
   168    N   12  dz2    Ryd( 3d)     0.00078

   169    N   13  S      Cor( 1S)     1.99931
   170    N   13  S      Val( 2S)     1.01966
   171    N   13  S      Ryd( 3S)     0.00407
   172    N   13  px     Val( 2p)     1.22233
   173    N   13  px     Ryd( 3p)     0.00685
   174    N   13  py     Val( 2p)     1.22374
   175    N   13  py     Ryd( 3p)     0.00859
   176    N   13  pz     Val( 2p)     1.25608
   177    N   13  pz     Ryd( 3p)     0.00084
   178    N   13  dxy    Ryd( 3d)     0.00123
   179    N   13  dxz    Ryd( 3d)     0.00182
   180    N   13  dyz    Ryd( 3d)     0.00293
   181    N   13  dx2y2  Ryd( 3d)     0.00371
   182    N   13  dz2    Ryd( 3d)     0.00062

   183    N   14  S      Cor( 1S)     1.99964
   184    N   14  S      Val( 2S)     1.62194
   185    N   14  S      Ryd( 3S)     0.00788
   186    N   14  px     Val( 2p)     1.04778
   187    N   14  px     Ryd( 3p)     0.00219
   188    N   14  py     Val( 2p)     1.11819
   189    N   14  py     Ryd( 3p)     0.00148
   190    N   14  pz     Val( 2p)     1.07398
   191    N   14  pz     Ryd( 3p)     0.00329
   192    N   14  dxy    Ryd( 3d)     0.00165
   193    N   14  dxz    Ryd( 3d)     0.00114
   194    N   14  dyz    Ryd( 3d)     0.00227
   195    N   14  dx2y2  Ryd( 3d)     0.00308
   196    N   14  dz2    Ryd( 3d)     0.00062

   197    C   15  S      Cor( 1S)     1.99876
   198    C   15  S      Val( 2S)     0.90175
   199    C   15  S      Ryd( 3S)     0.00315
   200    C   15  px     Val( 2p)     1.12060
   201    C   15  px     Ryd( 3p)     0.00573
   202    C   15  py     Val( 2p)     1.08505
   203    C   15  py     Ryd( 3p)     0.00478
   204    C   15  pz     Val( 2p)     1.13802
   205    C   15  pz     Ryd( 3p)     0.00102
   206    C   15  dxy    Ryd( 3d)     0.00083
   207    C   15  dxz    Ryd( 3d)     0.00065
   208    C   15  dyz    Ryd( 3d)     0.00030
   209    C   15  dx2y2  Ryd( 3d)     0.00059
   210    C   15  dz2    Ryd( 3d)     0.00044

   211    C   16  S      Cor( 1S)     1.99927
   212    C   16  S      Val( 2S)     0.88464
   213    C   16  S      Ryd( 3S)     0.00768
   214    C   16  px     Val( 2p)     0.86142
   215    C   16  px     Ryd( 3p)     0.01287
   216    C   16  py     Val( 2p)     1.05080
   217    C   16  py     Ryd( 3p)     0.00593
   218    C   16  pz     Val( 2p)     0.77188
   219    C   16  pz     Ryd( 3p)     0.00139
   220    C   16  dxy    Ryd( 3d)     0.00182
   221    C   16  dxz    Ryd( 3d)     0.00193
   222    C   16  dyz    Ryd( 3d)     0.00104
   223    C   16  dx2y2  Ryd( 3d)     0.00413
   224    C   16  dz2    Ryd( 3d)     0.00059

   225    O   17  S      Cor( 1S)     1.99976
   226    O   17  S      Val( 2S)     1.70110
   227    O   17  S      Ryd( 3S)     0.00205
   228    O   17  px     Val( 2p)     1.68744
   229    O   17  px     Ryd( 3p)     0.00168
   230    O   17  py     Val( 2p)     1.77859
   231    O   17  py     Ryd( 3p)     0.00245
   232    O   17  pz     Val( 2p)     1.30947
   233    O   17  pz     Ryd( 3p)     0.00040
   234    O   17  dxy    Ryd( 3d)     0.00121
   235    O   17  dxz    Ryd( 3d)     0.00135
   236    O   17  dyz    Ryd( 3d)     0.00061
   237    O   17  dx2y2  Ryd( 3d)     0.00158
   238    O   17  dz2    Ryd( 3d)     0.00036

   239    H   18  S      Val( 1S)     0.74336
   240    H   18  S      Ryd( 2S)     0.00182
   241    H   18  px     Ryd( 2p)     0.00030
   242    H   18  py     Ryd( 2p)     0.00055
   243    H   18  pz     Ryd( 2p)     0.00013

   244    H   19  S      Val( 1S)     0.72074
   245    H   19  S      Ryd( 2S)     0.00138
   246    H   19  px     Ryd( 2p)     0.00043
   247    H   19  py     Ryd( 2p)     0.00016
   248    H   19  pz     Ryd( 2p)     0.00053

   249    H   20  S      Val( 1S)     0.71950
   250    H   20  S      Ryd( 2S)     0.00144
   251    H   20  px     Ryd( 2p)     0.00043
   252    H   20  py     Ryd( 2p)     0.00017
   253    H   20  pz     Ryd( 2p)     0.00053

   254    H   21  S      Val( 1S)     0.72740
   255    H   21  S      Ryd( 2S)     0.00160
   256    H   21  px     Ryd( 2p)     0.00024
   257    H   21  py     Ryd( 2p)     0.00061
   258    H   21  pz     Ryd( 2p)     0.00023

   259    H   22  S      Val( 1S)     0.73863
   260    H   22  S      Ryd( 2S)     0.00138
   261    H   22  px     Ryd( 2p)     0.00032
   262    H   22  py     Ryd( 2p)     0.00046
   263    H   22  pz     Ryd( 2p)     0.00027

   264    H   23  S      Val( 1S)     0.74270
   265    H   23  S      Ryd( 2S)     0.00142
   266    H   23  px     Ryd( 2p)     0.00087
   267    H   23  py     Ryd( 2p)     0.00009
   268    H   23  pz     Ryd( 2p)     0.00010

   269    H   24  S      Val( 1S)     0.74007
   270    H   24  S      Ryd( 2S)     0.00139
   271    H   24  px     Ryd( 2p)     0.00023
   272    H   24  py     Ryd( 2p)     0.00057
   273    H   24  pz     Ryd( 2p)     0.00026

   274    H   25  S      Val( 1S)     0.73800
   275    H   25  S      Ryd( 2S)     0.00146
   276    H   25  px     Ryd( 2p)     0.00033
   277    H   25  py     Ryd( 2p)     0.00048
   278    H   25  pz     Ryd( 2p)     0.00030

   279    H   26  S      Val( 1S)     0.85404
   280    H   26  S      Ryd( 2S)     0.00462
   281    H   26  px     Ryd( 2p)     0.00014
   282    H   26  py     Ryd( 2p)     0.00089
   283    H   26  pz     Ryd( 2p)     0.00005

 WARNING:  1 low occupancy (<1.9990e) core orbital  found on  N    4
           1 low occupancy (<1.9990e) core orbital  found on  C    5
           1 low occupancy (<1.9990e) core orbital  found on  C    6
           1 low occupancy (<1.9990e) core orbital  found on  C    7
           1 low occupancy (<1.9990e) core orbital  found on  C    8
           1 low occupancy (<1.9990e) core orbital  found on  C    9
           1 low occupancy (<1.9990e) core orbital  found on  C   10
           1 low occupancy (<1.9990e) core orbital  found on  C   11
           1 low occupancy (<1.9990e) core orbital  found on  C   15


 Summary of Natural Population Analysis:                  
                                                          
                                       Natural Population 
                Natural  -----------------------------------------------
    Atom  No    Charge         Core      Valence    Rydberg      Total
 -----------------------------------------------------------------------
      C    1   -0.67110      1.99917     4.66210    0.00982     6.67110
      C    2    0.34433      1.99905     3.62792    0.02870     5.65567
      N    3   -0.27350      1.99931     5.25377    0.02042     7.27350
      N    4   -0.13426      1.99897     5.11844    0.01685     7.13426
      C    5    0.20969      1.99880     3.77058    0.02094     5.79031
      C    6   -0.16907      1.99892     4.15512    0.01504     6.16907
      C    7   -0.19073      1.99896     4.17659    0.01518     6.19073
      C    8   -0.09876      1.99894     4.08513    0.01469     6.09876
      C    9   -0.18894      1.99896     4.17472    0.01525     6.18894
      C   10   -0.18676      1.99892     4.17320    0.01465     6.18676
      C   11    0.42541      1.99880     3.54679    0.02900     5.57459
      N   12   -0.32365      1.99912     5.30089    0.02364     7.32365
      N   13    0.24822      1.99931     4.72181    0.03066     6.75178
      N   14    0.11487      1.99964     4.86189    0.02360     6.88513
      C   15   -0.26166      1.99876     4.24541    0.01748     6.26166
      C   16    0.39461      1.99927     3.56874    0.03738     5.60539
      O   17   -0.48805      1.99976     6.47660    0.01169     8.48805
      H   18    0.25384      0.00000     0.74336    0.00280     0.74616
      H   19    0.27676      0.00000     0.72074    0.00250     0.72324
      H   20    0.27792      0.00000     0.71950    0.00257     0.72208
      H   21    0.26992      0.00000     0.72740    0.00268     0.73008
      H   22    0.25893      0.00000     0.73863    0.00244     0.74107
      H   23    0.25482      0.00000     0.74270    0.00248     0.74518
      H   24    0.25748      0.00000     0.74007    0.00246     0.74252
      H   25    0.25943      0.00000     0.73800    0.00257     0.74057
      H   26    0.14025      0.00000     0.85404    0.00571     0.85975
 =======================================================================
   * Total *    1.00000     33.98466    82.64412    0.37122   117.00000

                                 Natural Population      
 --------------------------------------------------------
   Core                      33.98466 ( 99.9549% of  34)
   Valence                   82.64412 ( 99.5712% of  83)
   Natural Minimal Basis    116.62878 ( 99.6827% of 117)
   Natural Rydberg Basis      0.37122 (  0.3173% of 117)
 --------------------------------------------------------

    Atom  No          Natural Electron Configuration
 ----------------------------------------------------------------------------
      C    1      [core]2S( 1.10)2p( 3.56)3p( 0.01)
      C    2      [core]2S( 0.84)2p( 2.78)3p( 0.02)3d( 0.01)
      N    3      [core]2S( 1.41)2p( 3.84)3p( 0.01)3d( 0.01)
      N    4      [core]2S( 1.15)2p( 3.97)3p( 0.01)3d( 0.01)
      C    5      [core]2S( 0.82)2p( 2.95)3p( 0.01)
      C    6      [core]2S( 0.95)2p( 3.20)3p( 0.01)
      C    7      [core]2S( 0.96)2p( 3.22)3p( 0.01)
      C    8      [core]2S( 0.97)2p( 3.12)3p( 0.01)
      C    9      [core]2S( 0.96)2p( 3.22)3p( 0.01)
      C   10      [core]2S( 0.95)2p( 3.22)3p( 0.01)
      C   11      [core]2S( 0.78)2p( 2.77)3p( 0.02)3d( 0.01)
      N   12      [core]2S( 1.29)2p( 4.01)3p( 0.01)3d( 0.01)
      N   13      [core]2S( 1.02)2p( 3.70)3p( 0.02)3d( 0.01)
      N   14      [core]2S( 1.62)2p( 3.24)3S( 0.01)3p( 0.01)3d( 0.01)
      C   15      [core]2S( 0.90)2p( 3.34)3p( 0.01)
      C   16      [core]2S( 0.88)2p( 2.68)3S( 0.01)3p( 0.02)3d( 0.01)
      O   17      [core]2S( 1.70)2p( 4.78)3d( 0.01)
      H   18            1S( 0.74)
      H   19            1S( 0.72)
      H   20            1S( 0.72)
      H   21            1S( 0.73)
      H   22            1S( 0.74)
      H   23            1S( 0.74)
      H   24            1S( 0.74)
      H   25            1S( 0.74)
      H   26            1S( 0.85)


 ***************************************************
 *******         Alpha spin orbitals         *******
 ***************************************************


 NATURAL POPULATIONS:  Natural atomic orbital occupancies 
                                                          
   NAO  Atom  No  lang   Type(AO)    Occupancy      Energy
 ----------------------------------------------------------
     1    C    1  S      Cor( 1S)     0.99959     -10.20871
     2    C    1  S      Val( 2S)     0.54908      -0.37763
     3    C    1  S      Ryd( 3S)     0.00040       0.77112
     4    C    1  px     Val( 2p)     0.59641      -0.21593
     5    C    1  px     Ryd( 3p)     0.00147       0.43469
     6    C    1  py     Val( 2p)     0.56167      -0.21287
     7    C    1  py     Ryd( 3p)     0.00137       0.41745
     8    C    1  pz     Val( 2p)     0.62519      -0.22525
     9    C    1  pz     Ryd( 3p)     0.00069       0.44345
    10    C    1  dxy    Ryd( 3d)     0.00039       2.25400
    11    C    1  dxz    Ryd( 3d)     0.00034       2.31054
    12    C    1  dyz    Ryd( 3d)     0.00009       1.89065
    13    C    1  dx2y2  Ryd( 3d)     0.00010       2.08168
    14    C    1  dz2    Ryd( 3d)     0.00026       2.17504

    15    C    2  S      Cor( 1S)     0.99953     -10.28632
    16    C    2  S      Val( 2S)     0.42534      -0.30199
    17    C    2  S      Ryd( 3S)     0.00169       0.32394
    18    C    2  px     Val( 2p)     0.45264      -0.19515
    19    C    2  px     Ryd( 3p)     0.00515       0.59479
    20    C    2  py     Val( 2p)     0.53517      -0.22987
    21    C    2  py     Ryd( 3p)     0.00350       0.74387
    22    C    2  pz     Val( 2p)     0.47999      -0.29461
    23    C    2  pz     Ryd( 3p)     0.00071       0.42594
    24    C    2  dxy    Ryd( 3d)     0.00080       2.16399
    25    C    2  dxz    Ryd( 3d)     0.00112       1.73767
    26    C    2  dyz    Ryd( 3d)     0.00046       1.72330
    27    C    2  dx2y2  Ryd( 3d)     0.00088       2.28666
    28    C    2  dz2    Ryd( 3d)     0.00023       1.98615

    29    N    3  S      Cor( 1S)     0.99965     -14.35223
    30    N    3  S      Val( 2S)     0.70663      -0.69000
    31    N    3  S      Ryd( 3S)     0.00132       0.96869
    32    N    3  px     Val( 2p)     0.67861      -0.37973
    33    N    3  px     Ryd( 3p)     0.00249       0.91403
    34    N    3  py     Val( 2p)     0.62080      -0.34146
    35    N    3  py     Ryd( 3p)     0.00208       0.81069
    36    N    3  pz     Val( 2p)     0.63884      -0.37413
    37    N    3  pz     Ryd( 3p)     0.00089       0.69404
    38    N    3  dxy    Ryd( 3d)     0.00085       2.46377
    39    N    3  dxz    Ryd( 3d)     0.00073       2.16675
    40    N    3  dyz    Ryd( 3d)     0.00076       2.12563
    41    N    3  dx2y2  Ryd( 3d)     0.00088       2.72838
    42    N    3  dz2    Ryd( 3d)     0.00043       2.48061

    43    N    4  S      Cor( 1S)     0.99949     -14.46909
    44    N    4  S      Val( 2S)     0.57869      -0.69366
    45    N    4  S      Ryd( 3S)     0.00100       0.93920
    46    N    4  px     Val( 2p)     0.67134      -0.49472
    47    N    4  px     Ryd( 3p)     0.00126       1.21966
    48    N    4  py     Val( 2p)     0.60546      -0.45947
    49    N    4  py     Ryd( 3p)     0.00208       1.07844
    50    N    4  pz     Val( 2p)     0.81046      -0.49605
    51    N    4  pz     Ryd( 3p)     0.00150       0.71857
    52    N    4  dxy    Ryd( 3d)     0.00082       2.61322
    53    N    4  dxz    Ryd( 3d)     0.00042       2.09555
    54    N    4  dyz    Ryd( 3d)     0.00069       2.04944
    55    N    4  dx2y2  Ryd( 3d)     0.00070       2.55126
    56    N    4  dz2    Ryd( 3d)     0.00024       2.39957

    57    C    5  S      Cor( 1S)     0.99940     -10.30338
    58    C    5  S      Val( 2S)     0.41315      -0.30319
    59    C    5  S      Ryd( 3S)     0.00102       0.38830
    60    C    5  px     Val( 2p)     0.42040      -0.21536
    61    C    5  px     Ryd( 3p)     0.00237       0.77104
    62    C    5  py     Val( 2p)     0.55963      -0.27749
    63    C    5  py     Ryd( 3p)     0.00358       0.69884
    64    C    5  pz     Val( 2p)     0.54414      -0.30276
    65    C    5  pz     Ryd( 3p)     0.00141       0.50024
    66    C    5  dxy    Ryd( 3d)     0.00033       2.17199
    67    C    5  dxz    Ryd( 3d)     0.00061       1.85626
    68    C    5  dyz    Ryd( 3d)     0.00032       1.99408
    69    C    5  dx2y2  Ryd( 3d)     0.00074       2.08660
    70    C    5  dz2    Ryd( 3d)     0.00044       1.83205

    71    C    6  S      Cor( 1S)     0.99946     -10.24104
    72    C    6  S      Val( 2S)     0.47836      -0.32079
    73    C    6  S      Ryd( 3S)     0.00083       0.41212
    74    C    6  px     Val( 2p)     0.55285      -0.22372
    75    C    6  px     Ryd( 3p)     0.00214       0.64223
    76    C    6  py     Val( 2p)     0.56922      -0.24711
    77    C    6  py     Ryd( 3p)     0.00212       0.68987
    78    C    6  pz     Val( 2p)     0.51862      -0.26905
    79    C    6  pz     Ryd( 3p)     0.00110       0.49155
    80    C    6  dxy    Ryd( 3d)     0.00039       2.17363
    81    C    6  dxz    Ryd( 3d)     0.00029       1.90655
    82    C    6  dyz    Ryd( 3d)     0.00022       2.01173
    83    C    6  dx2y2  Ryd( 3d)     0.00027       2.18648
    84    C    6  dz2    Ryd( 3d)     0.00025       1.88781

    85    C    7  S      Cor( 1S)     0.99948     -10.23446
    86    C    7  S      Val( 2S)     0.47862      -0.31310
    87    C    7  S      Ryd( 3S)     0.00058       0.42400
    88    C    7  px     Val( 2p)     0.54946      -0.20875
    89    C    7  px     Ryd( 3p)     0.00241       0.60560
    90    C    7  py     Val( 2p)     0.54884      -0.23097
    91    C    7  py     Ryd( 3p)     0.00219       0.65293
    92    C    7  pz     Val( 2p)     0.49740      -0.25463
    93    C    7  pz     Ryd( 3p)     0.00103       0.50755
    94    C    7  dxy    Ryd( 3d)     0.00034       2.19243
    95    C    7  dxz    Ryd( 3d)     0.00029       1.91476
    96    C    7  dyz    Ryd( 3d)     0.00025       2.02768
    97    C    7  dx2y2  Ryd( 3d)     0.00035       2.15946
    98    C    7  dz2    Ryd( 3d)     0.00024       1.89307

    99    C    8  S      Cor( 1S)     0.99947     -10.24556
   100    C    8  S      Val( 2S)     0.48843      -0.33192
   101    C    8  S      Ryd( 3S)     0.00064       0.41106
   102    C    8  px     Val( 2p)     0.60505      -0.23110
   103    C    8  px     Ryd( 3p)     0.00305       0.85860
   104    C    8  py     Val( 2p)     0.52848      -0.22755
   105    C    8  py     Ryd( 3p)     0.00148       0.46494
   106    C    8  pz     Val( 2p)     0.52201      -0.26792
   107    C    8  pz     Ryd( 3p)     0.00076       0.41807
   108    C    8  dxy    Ryd( 3d)     0.00036       2.11844
   109    C    8  dxz    Ryd( 3d)     0.00029       1.86953
   110    C    8  dyz    Ryd( 3d)     0.00023       2.03340
   111    C    8  dx2y2  Ryd( 3d)     0.00037       2.20334
   112    C    8  dz2    Ryd( 3d)     0.00024       1.88552

   113    C    9  S      Cor( 1S)     0.99948     -10.23622
   114    C    9  S      Val( 2S)     0.47809      -0.31495
   115    C    9  S      Ryd( 3S)     0.00058       0.41826
   116    C    9  px     Val( 2p)     0.53838      -0.20791
   117    C    9  px     Ryd( 3p)     0.00223       0.55488
   118    C    9  py     Val( 2p)     0.56088      -0.23706
   119    C    9  py     Ryd( 3p)     0.00236       0.70444
   120    C    9  pz     Val( 2p)     0.49916      -0.25573
   121    C    9  pz     Ryd( 3p)     0.00107       0.50077
   122    C    9  dxy    Ryd( 3d)     0.00035       2.16196
   123    C    9  dxz    Ryd( 3d)     0.00029       1.92275
   124    C    9  dyz    Ryd( 3d)     0.00025       2.03232
   125    C    9  dx2y2  Ryd( 3d)     0.00034       2.17390
   126    C    9  dz2    Ryd( 3d)     0.00025       1.88765

   127    C   10  S      Cor( 1S)     0.99946     -10.24457
   128    C   10  S      Val( 2S)     0.47621      -0.32294
   129    C   10  S      Ryd( 3S)     0.00084       0.40942
   130    C   10  px     Val( 2p)     0.56448      -0.23427
   131    C   10  px     Ryd( 3p)     0.00211       0.67533
   132    C   10  py     Val( 2p)     0.55581      -0.24820
   133    C   10  py     Ryd( 3p)     0.00195       0.62686
   134    C   10  pz     Val( 2p)     0.52826      -0.27256
   135    C   10  pz     Ryd( 3p)     0.00111       0.52320
   136    C   10  dxy    Ryd( 3d)     0.00034       2.16947
   137    C   10  dxz    Ryd( 3d)     0.00030       1.91470
   138    C   10  dyz    Ryd( 3d)     0.00023       2.03848
   139    C   10  dx2y2  Ryd( 3d)     0.00031       2.15995
   140    C   10  dz2    Ryd( 3d)     0.00024       1.87844

   141    C   11  S      Cor( 1S)     0.99940     -10.35608
   142    C   11  S      Val( 2S)     0.38844      -0.31013
   143    C   11  S      Ryd( 3S)     0.00229       0.32849
   144    C   11  px     Val( 2p)     0.47842      -0.24470
   145    C   11  px     Ryd( 3p)     0.00411       0.62061
   146    C   11  py     Val( 2p)     0.41733      -0.23182
   147    C   11  py     Ryd( 3p)     0.00366       0.60489
   148    C   11  pz     Val( 2p)     0.51744      -0.33750
   149    C   11  pz     Ryd( 3p)     0.00094       0.37458
   150    C   11  dxy    Ryd( 3d)     0.00104       2.28794
   151    C   11  dxz    Ryd( 3d)     0.00073       1.69377
   152    C   11  dyz    Ryd( 3d)     0.00102       1.72340
   153    C   11  dx2y2  Ryd( 3d)     0.00064       2.15817
   154    C   11  dz2    Ryd( 3d)     0.00034       1.94469

   155    N   12  S      Cor( 1S)     0.99956     -14.43516
   156    N   12  S      Val( 2S)     0.64418      -0.66367
   157    N   12  S      Ryd( 3S)     0.00214       0.96631
   158    N   12  px     Val( 2p)     0.71113      -0.42022
   159    N   12  px     Ryd( 3p)     0.00195       0.84611
   160    N   12  py     Val( 2p)     0.58481      -0.39154
   161    N   12  py     Ryd( 3p)     0.00236       0.85545
   162    N   12  pz     Val( 2p)     0.74003      -0.43032
   163    N   12  pz     Ryd( 3p)     0.00192       0.69175
   164    N   12  dxy    Ryd( 3d)     0.00081       2.63612
   165    N   12  dxz    Ryd( 3d)     0.00109       2.09006
   166    N   12  dyz    Ryd( 3d)     0.00031       2.15954
   167    N   12  dx2y2  Ryd( 3d)     0.00096       2.48070
   168    N   12  dz2    Ryd( 3d)     0.00039       2.41789

   169    N   13  S      Cor( 1S)     0.99966     -14.54449
   170    N   13  S      Val( 2S)     0.50894      -0.60280
   171    N   13  S      Ryd( 3S)     0.00202       0.48475
   172    N   13  px     Val( 2p)     0.60944      -0.46730
   173    N   13  px     Ryd( 3p)     0.00342       0.80817
   174    N   13  py     Val( 2p)     0.61033      -0.46983
   175    N   13  py     Ryd( 3p)     0.00428       0.94058
   176    N   13  pz     Val( 2p)     0.62102      -0.48043
   177    N   13  pz     Ryd( 3p)     0.00042       0.58447
   178    N   13  dxy    Ryd( 3d)     0.00062       2.78843
   179    N   13  dxz    Ryd( 3d)     0.00100       2.06222
   180    N   13  dyz    Ryd( 3d)     0.00157       2.14589
   181    N   13  dx2y2  Ryd( 3d)     0.00186       2.37013
   182    N   13  dz2    Ryd( 3d)     0.00032       2.21990

   183    N   14  S      Cor( 1S)     0.99982     -14.39862
   184    N   14  S      Val( 2S)     0.81172      -0.76828
   185    N   14  S      Ryd( 3S)     0.00394       0.63605
   186    N   14  px     Val( 2p)     0.52557      -0.35418
   187    N   14  px     Ryd( 3p)     0.00108       0.59644
   188    N   14  py     Val( 2p)     0.56146      -0.33089
   189    N   14  py     Ryd( 3p)     0.00073       0.58859
   190    N   14  pz     Val( 2p)     0.57224      -0.38327
   191    N   14  pz     Ryd( 3p)     0.00181       0.57981
   192    N   14  dxy    Ryd( 3d)     0.00083       2.55897
   193    N   14  dxz    Ryd( 3d)     0.00058       2.05947
   194    N   14  dyz    Ryd( 3d)     0.00116       2.17720
   195    N   14  dx2y2  Ryd( 3d)     0.00155       2.32821
   196    N   14  dz2    Ryd( 3d)     0.00031       2.16262

   197    C   15  S      Cor( 1S)     0.99938     -10.23670
   198    C   15  S      Val( 2S)     0.44976      -0.29940
   199    C   15  S      Ryd( 3S)     0.00157       0.39437
   200    C   15  px     Val( 2p)     0.56016      -0.26171
   201    C   15  px     Ryd( 3p)     0.00288       0.85160
   202    C   15  py     Val( 2p)     0.54064      -0.24479
   203    C   15  py     Ryd( 3p)     0.00240       0.80276
   204    C   15  pz     Val( 2p)     0.55758      -0.28490
   205    C   15  pz     Ryd( 3p)     0.00048       0.48067
   206    C   15  dxy    Ryd( 3d)     0.00041       2.26951
   207    C   15  dxz    Ryd( 3d)     0.00033       1.75109
   208    C   15  dyz    Ryd( 3d)     0.00019       1.72000
   209    C   15  dx2y2  Ryd( 3d)     0.00029       2.25837
   210    C   15  dz2    Ryd( 3d)     0.00022       2.03561

   211    C   16  S      Cor( 1S)     0.99963     -10.30661
   212    C   16  S      Val( 2S)     0.44237      -0.30713
   213    C   16  S      Ryd( 3S)     0.00383       0.37031
   214    C   16  px     Val( 2p)     0.43094      -0.14970
   215    C   16  px     Ryd( 3p)     0.00643       0.39361
   216    C   16  py     Val( 2p)     0.52555      -0.19260
   217    C   16  py     Ryd( 3p)     0.00296       0.69220
   218    C   16  pz     Val( 2p)     0.38682      -0.26664
   219    C   16  pz     Ryd( 3p)     0.00071       0.35937
   220    C   16  dxy    Ryd( 3d)     0.00091       2.26987
   221    C   16  dxz    Ryd( 3d)     0.00094       1.78351
   222    C   16  dyz    Ryd( 3d)     0.00052       1.73862
   223    C   16  dx2y2  Ryd( 3d)     0.00208       2.33995
   224    C   16  dz2    Ryd( 3d)     0.00030       2.00677

   225    O   17  S      Cor( 1S)     0.99988     -19.02516
   226    O   17  S      Val( 2S)     0.85054      -0.99727
   227    O   17  S      Ryd( 3S)     0.00103       1.28072
   228    O   17  px     Val( 2p)     0.84535      -0.42733
   229    O   17  px     Ryd( 3p)     0.00084       0.95031
   230    O   17  py     Val( 2p)     0.89198      -0.41336
   231    O   17  py     Ryd( 3p)     0.00122       1.04606
   232    O   17  pz     Val( 2p)     0.65051      -0.37682
   233    O   17  pz     Ryd( 3p)     0.00019       0.90486
   234    O   17  dxy    Ryd( 3d)     0.00060       3.09188
   235    O   17  dxz    Ryd( 3d)     0.00067       2.64780
   236    O   17  dyz    Ryd( 3d)     0.00031       2.58637
   237    O   17  dx2y2  Ryd( 3d)     0.00079       2.84385
   238    O   17  dz2    Ryd( 3d)     0.00018       2.74568

   239    H   18  S      Val( 1S)     0.37173      -0.04462
   240    H   18  S      Ryd( 2S)     0.00092       0.24349
   241    H   18  px     Ryd( 2p)     0.00015       1.84766
   242    H   18  py     Ryd( 2p)     0.00028       2.07034
   243    H   18  pz     Ryd( 2p)     0.00007       1.63285

   244    H   19  S      Val( 1S)     0.36662      -0.04786
   245    H   19  S      Ryd( 2S)     0.00077       0.24949
   246    H   19  px     Ryd( 2p)     0.00022       1.90337
   247    H   19  py     Ryd( 2p)     0.00008       1.61668
   248    H   19  pz     Ryd( 2p)     0.00027       2.04296

   249    H   20  S      Val( 1S)     0.36749      -0.05012
   250    H   20  S      Ryd( 2S)     0.00078       0.24847
   251    H   20  px     Ryd( 2p)     0.00022       1.89505
   252    H   20  py     Ryd( 2p)     0.00009       1.61862
   253    H   20  pz     Ryd( 2p)     0.00027       2.04594

   254    H   21  S      Val( 1S)     0.36243      -0.05931
   255    H   21  S      Ryd( 2S)     0.00079       0.21241
   256    H   21  px     Ryd( 2p)     0.00012       1.92597
   257    H   21  py     Ryd( 2p)     0.00030       2.00431
   258    H   21  pz     Ryd( 2p)     0.00012       1.66153

   259    H   22  S      Val( 1S)     0.36981      -0.05302
   260    H   22  S      Ryd( 2S)     0.00069       0.19283
   261    H   22  px     Ryd( 2p)     0.00016       1.95229
   262    H   22  py     Ryd( 2p)     0.00023       1.94013
   263    H   22  pz     Ryd( 2p)     0.00014       1.67681

   264    H   23  S      Val( 1S)     0.36847      -0.05896
   265    H   23  S      Ryd( 2S)     0.00071       0.18903
   266    H   23  px     Ryd( 2p)     0.00043       2.22176
   267    H   23  py     Ryd( 2p)     0.00005       1.74921
   268    H   23  pz     Ryd( 2p)     0.00006       1.58504

   269    H   24  S      Val( 1S)     0.37045      -0.05642
   270    H   24  S      Ryd( 2S)     0.00070       0.19011
   271    H   24  px     Ryd( 2p)     0.00011       1.89438
   272    H   24  py     Ryd( 2p)     0.00028       1.99433
   273    H   24  pz     Ryd( 2p)     0.00013       1.67251

   274    H   25  S      Val( 1S)     0.36777      -0.07276
   275    H   25  S      Ryd( 2S)     0.00072       0.21756
   276    H   25  px     Ryd( 2p)     0.00016       1.96450
   277    H   25  py     Ryd( 2p)     0.00024       1.92463
   278    H   25  pz     Ryd( 2p)     0.00015       1.69112

   279    H   26  S      Val( 1S)     0.42771      -0.12049
   280    H   26  S      Ryd( 2S)     0.00230       0.28476
   281    H   26  px     Ryd( 2p)     0.00007       1.73183
   282    H   26  py     Ryd( 2p)     0.00045       2.19824
   283    H   26  pz     Ryd( 2p)     0.00003       1.48530


 Summary of Natural Population Analysis:                  
                                                          
                                       Natural Population 
                Natural  -----------------------------------------------
    Atom  No    Charge         Core      Valence    Rydberg      Total
 -----------------------------------------------------------------------
      C    1   -0.33705      0.99959     2.33235    0.00511     3.33705
      C    2    0.09279      0.99953     1.89313    0.01455     2.90721
      N    3   -0.15497      0.99965     2.64488    0.01043     3.65497
      N    4   -0.17415      0.99949     2.66596    0.00871     3.67415
      C    5    0.05245      0.99940     1.93733    0.01082     2.94755
      C    6   -0.12611      0.99946     2.11905    0.00760     3.12611
      C    7   -0.08150      0.99948     2.07433    0.00769     3.08150
      C    8   -0.15086      0.99947     2.14397    0.00742     3.15086
      C    9   -0.08372      0.99948     2.07651    0.00772     3.08372
      C   10   -0.13165      0.99946     2.12477    0.00743     3.13165
      C   11    0.18421      0.99940     1.80162    0.01477     2.81579
      N   12   -0.19166      0.99956     2.68015    0.01195     3.69166
      N   13    0.13511      0.99966     2.34973    0.01550     3.36489
      N   14    0.01719      0.99982     2.47100    0.01199     3.48281
      C   15   -0.11629      0.99938     2.10813    0.00877     3.11629
      C   16    0.19601      0.99963     1.78568    0.01868     2.80399
      O   17   -0.24410      0.99988     3.23838    0.00583     4.24410
      H   18    0.12686      0.00000     0.37173    0.00140     0.37314
      H   19    0.13204      0.00000     0.36662    0.00134     0.36796
      H   20    0.13116      0.00000     0.36749    0.00135     0.36884
      H   21    0.13624      0.00000     0.36243    0.00133     0.36376
      H   22    0.12897      0.00000     0.36981    0.00122     0.37103
      H   23    0.13029      0.00000     0.36847    0.00124     0.36971
      H   24    0.12832      0.00000     0.37045    0.00123     0.37168
      H   25    0.13095      0.00000     0.36777    0.00128     0.36905
      H   26    0.06944      0.00000     0.42771    0.00285     0.43056
 =======================================================================
   * Total *    0.00000     16.99233    41.81946    0.18821    59.00000

                                 Natural Population      
 --------------------------------------------------------
   Core                      16.99233 ( 99.9549% of  17)
   Valence                   41.81946 ( 99.5701% of  42)
   Natural Minimal Basis     58.81179 ( 99.6810% of  59)
   Natural Rydberg Basis      0.18821 (  0.3190% of  59)
 --------------------------------------------------------

    Atom  No          Natural Electron Configuration
 ----------------------------------------------------------------------------
      C    1      [core]2S( 0.55)2p( 1.78)
      C    2      [core]2S( 0.43)2p( 1.47)3p( 0.01)
      N    3      [core]2S( 0.71)2p( 1.94)3p( 0.01)
      N    4      [core]2S( 0.58)2p( 2.09)
      C    5      [core]2S( 0.41)2p( 1.52)3p( 0.01)
      C    6      [core]2S( 0.48)2p( 1.64)3p( 0.01)
      C    7      [core]2S( 0.48)2p( 1.60)3p( 0.01)
      C    8      [core]2S( 0.49)2p( 1.66)3p( 0.01)
      C    9      [core]2S( 0.48)2p( 1.60)3p( 0.01)
      C   10      [core]2S( 0.48)2p( 1.65)3p( 0.01)
      C   11      [core]2S( 0.39)2p( 1.41)3p( 0.01)
      N   12      [core]2S( 0.64)2p( 2.04)3p( 0.01)
      N   13      [core]2S( 0.51)2p( 1.84)3p( 0.01)3d( 0.01)
      N   14      [core]2S( 0.81)2p( 1.66)
      C   15      [core]2S( 0.45)2p( 1.66)3p( 0.01)
      C   16      [core]2S( 0.44)2p( 1.34)3p( 0.01)
      O   17      [core]2S( 0.85)2p( 2.39)
      H   18            1S( 0.37)
      H   19            1S( 0.37)
      H   20            1S( 0.37)
      H   21            1S( 0.36)
      H   22            1S( 0.37)
      H   23            1S( 0.37)
      H   24            1S( 0.37)
      H   25            1S( 0.37)
      H   26            1S( 0.43)


 NATURAL BOND ORBITAL ANALYSIS, alpha spin orbitals:

                       Occupancies       Lewis Structure    Low   High
           Occ.    -------------------  -----------------   occ   occ
  Cycle   Thresh.   Lewis   Non-Lewis     CR  BD  3C  LP    (L)   (NL)   Dev
 =============================================================================
   1(1)    0.90    56.15285   2.84715     17  32   0  10     6      7    0.13
   2(2)    0.90    55.73702   3.26298     17  32   0  10     6      7    0.03
   3(3)    0.90    55.29895   3.70105     17  32   0  10     7      7    0.03
   4(4)    0.90    55.29895   3.70105     17  32   0  10     7      7    0.03
   5(5)    0.90    55.29895   3.70105     17  32   0  10     7      7    0.03
   6(6)    0.90    55.29895   3.70105     17  32   0  10     7      7    0.03
   7(7)    0.90    55.29895   3.70105     17  32   0  10     7      7    0.03
   8(8)    0.90    55.29895   3.70105     17  32   0  10     7      7    0.03
   9(9)    0.90    55.29895   3.70105     17  32   0  10     7      7    0.03
  10(1)    0.80    57.10360   1.89640     17  35   0   7     1      7    0.13
  11(2)    0.80    57.11085   1.88915     17  35   0   7     1      7    0.03
  12(3)    0.80    57.10360   1.89640     17  35   0   7     1      7    0.13
  13(4)    0.80    57.11085   1.88915     17  35   0   7     1      7    0.03
  14(1)    0.70    56.53765   2.46235     17  35   0   7     1      8    0.28
  15(2)    0.70    57.30131   1.69869     17  35   0   7     0      7    0.13
  16(3)    0.70    56.53765   2.46235     17  35   0   7     1      8    0.28
  17(4)    0.70    57.30131   1.69869     17  35   0   7     0      7    0.13
  18(1)    0.60    51.57104   7.42896     17  19   0  23     0     20    0.45
  19(2)    0.60    51.57104   7.42896     17  19   0  23     0     20    0.45

    The hybrids on atom  5 are linearly dependent.  An eigenvalue (  0.000070)
    of the hybrid overlap matrix is too small (<0.00010).

    PRJTHR will be raised from  0.200 to 0.250 and the NBO search repeated.


    The hybrids on atom  5 are linearly dependent.  An eigenvalue (  0.000070)
    of the hybrid overlap matrix is too small (<0.00010).

    PRJTHR will be raised from  0.250 to 0.300 and the NBO search repeated.

  20(1)    0.50    45.21103  13.78897     17   5   0  37     0     34    0.60
  21(2)    0.50    45.21103  13.78897     17   5   0  37     0     34    0.60
  22(1)    0.70    57.30131   1.69869     17  35   0   7     0      7    0.13
 -----------------------------------------------------------------------------

 Structure accepted: RESONANCE keyword permits strongly delocalized structure

 --------------------------------------------------------
   Core                     16.99233 ( 99.955% of  17)
   Valence Lewis            40.30898 ( 95.974% of  42)
  ==================       ============================
   Total Lewis              57.30131 ( 97.121% of  59)
  -----------------------------------------------------
   Valence non-Lewis         1.56887 (  2.659% of  59)
   Rydberg non-Lewis         0.12982 (  0.220% of  59)
  ==================       ============================
   Total non-Lewis           1.69869 (  2.879% of  59)
 --------------------------------------------------------


       (Occupancy)   Bond orbital/ Coefficients/ Hybrids
 ---------------------------------------------------------------------------------
     1. (0.98935) BD ( 1) C   1 - C   2  
                ( 47.14%)   0.6866* C   1 s( 28.35%)p 2.53( 71.59%)d 0.00(  0.06%)
                                            0.0005  0.5323  0.0147 -0.4942 -0.0141
                                            0.6861  0.0085 -0.0272 -0.0003 -0.0196
                                            0.0008 -0.0011 -0.0064 -0.0112
                ( 52.86%)   0.7271* C   2 s( 36.52%)p 1.74( 63.45%)d 0.00(  0.02%)
                                           -0.0003  0.6043 -0.0064  0.4669 -0.0272
                                           -0.6444  0.0092  0.0228 -0.0000 -0.0117
                                            0.0004 -0.0009 -0.0063 -0.0075
     2. (0.99173) BD ( 1) C   1 - H  18  
                ( 62.68%)   0.7917* C   1 s( 24.28%)p 3.12( 75.68%)d 0.00(  0.04%)
                                            0.0001 -0.4927  0.0025  0.4790 -0.0169
                                            0.7251  0.0026 -0.0362 -0.0003 -0.0163
                                            0.0008  0.0009  0.0027  0.0090
                ( 37.32%)   0.6109* H  18 s( 99.91%)p 0.00(  0.09%)
                                           -0.9996  0.0017 -0.0152 -0.0255  0.0014
     3. (0.98399) BD ( 1) C   1 - H  19  
                ( 62.94%)   0.7933* C   1 s( 23.69%)p 3.22( 76.28%)d 0.00(  0.04%)
                                           -0.0001  0.4867 -0.0042  0.5177  0.0040
                                            0.0238 -0.0164  0.7027 -0.0066  0.0029
                                            0.0147  0.0056  0.0053  0.0096
                ( 37.06%)   0.6088* H  19 s( 99.91%)p 0.00(  0.09%)
                                            0.9995 -0.0002 -0.0200  0.0022 -0.0232
     4. (0.98419) BD ( 1) C   1 - H  20  
                ( 62.86%)   0.7928* C   1 s( 23.69%)p 3.22( 76.27%)d 0.00(  0.04%)
                                           -0.0001  0.4867 -0.0039  0.5072  0.0048
                                           -0.0397 -0.0156 -0.7096  0.0077  0.0015
                                           -0.0149 -0.0035  0.0055  0.0109
                ( 37.14%)   0.6095* H  20 s( 99.90%)p 0.00(  0.10%)
                                            0.9995 -0.0006 -0.0198  0.0041  0.0234
     5. (0.99212) BD ( 1) C   2 - N   3  
                ( 39.68%)   0.6299* C   2 s( 28.53%)p 2.50( 71.32%)d 0.01(  0.15%)
                                            0.0000  0.5338  0.0193 -0.8360 -0.0330
                                           -0.1045 -0.0481  0.0050  0.0033  0.0016
                                           -0.0010 -0.0002  0.0331 -0.0188
                ( 60.32%)   0.7767* N   3 s( 40.73%)p 1.45( 59.19%)d 0.00(  0.08%)
                                            0.0001  0.6379  0.0169  0.7685 -0.0039
                                           -0.0152  0.0239 -0.0229  0.0006  0.0146
                                           -0.0017 -0.0005  0.0214 -0.0127
     6. (0.94770) BD ( 2) C   2 - N   3  
                ( 39.71%)   0.6302* C   2 s(  0.00%)p 1.00( 99.76%)d 0.00(  0.24%)
                                            0.0000  0.0040  0.0022  0.0035 -0.0016
                                            0.0416 -0.0000  0.9979 -0.0021 -0.0017
                                           -0.0481  0.0063 -0.0006  0.0007
                ( 60.29%)   0.7765* N   3 s(  0.01%)p99.99( 99.80%)d16.80(  0.19%)
                                            0.0000  0.0105  0.0015  0.0218  0.0028
                                            0.0391  0.0004  0.9980 -0.0039  0.0017
                                            0.0336  0.0272 -0.0004 -0.0039
     7. (0.98176) BD ( 1) C   2 - C  15  
                ( 48.94%)   0.6996* C   2 s( 34.80%)p 1.87( 65.15%)d 0.00(  0.05%)
                                            0.0002  0.5898 -0.0101  0.2817  0.0239
                                            0.7549 -0.0230 -0.0347  0.0005  0.0070
                                           -0.0006 -0.0016 -0.0181 -0.0104
                ( 51.06%)   0.7145* C  15 s( 32.04%)p 2.12( 67.92%)d 0.00(  0.05%)
                                           -0.0002  0.5660  0.0013 -0.1472  0.0187
                                           -0.8097  0.0032  0.0392 -0.0005  0.0130
                                           -0.0006 -0.0016 -0.0105 -0.0133
     8. (0.98962) BD ( 1) N   3 - N   4  
                ( 43.34%)   0.6584* N   3 s( 21.65%)p 3.61( 78.18%)d 0.01(  0.17%)
                                            0.0001  0.4643  0.0307 -0.3694  0.0376
                                            0.8016 -0.0214 -0.0283 -0.0012 -0.0115
                                            0.0009 -0.0032 -0.0332 -0.0205
                ( 56.66%)   0.7527* N   4 s( 27.57%)p 2.62( 72.36%)d 0.00(  0.07%)
                                            0.0001  0.5250  0.0056  0.2854  0.0190
                                           -0.8002  0.0263  0.0277 -0.0065 -0.0173
                                            0.0001 -0.0004 -0.0138 -0.0151
     9. (0.99153) BD ( 1) N   4 - C   5  
                ( 64.87%)   0.8054* N   4 s( 36.38%)p 1.75( 63.60%)d 0.00(  0.02%)
                                           -0.0001 -0.6031  0.0007  0.7889  0.0190
                                           -0.1138 -0.0105  0.0154  0.0016  0.0042
                                           -0.0010  0.0005 -0.0120  0.0074
                ( 35.13%)   0.5927* C   5 s( 25.40%)p 2.93( 74.46%)d 0.01(  0.14%)
                                           -0.0000 -0.5038 -0.0127 -0.8565 -0.0122
                                            0.1016  0.0075 -0.0224 -0.0034  0.0078
                                           -0.0018 -0.0008 -0.0317  0.0192
    10. (0.99048) BD ( 1) N   4 - C  11  
                ( 63.70%)   0.7981* N   4 s( 35.96%)p 1.78( 64.00%)d 0.00(  0.04%)
                                            0.0000  0.5997 -0.0013  0.5434  0.0095
                                            0.5859 -0.0037 -0.0368  0.0028  0.0171
                                           -0.0014 -0.0015  0.0002 -0.0089
                ( 36.30%)   0.6025* C  11 s( 27.84%)p 2.59( 72.01%)d 0.01(  0.16%)
                                           -0.0003  0.5275 -0.0100 -0.6789 -0.0235
                                           -0.5067  0.0082  0.0428 -0.0002  0.0323
                                           -0.0027 -0.0020  0.0070 -0.0214
    11. (0.98594) BD ( 1) C   5 - C   6  
                ( 51.84%)   0.7200* C   5 s( 36.95%)p 1.71( 63.02%)d 0.00(  0.04%)
                                            0.0001 -0.6078  0.0019  0.4154 -0.0224
                                            0.5671  0.0034  0.3681  0.0052 -0.0110
                                           -0.0079 -0.0120  0.0043  0.0030
                ( 48.16%)   0.6940* C   6 s( 33.72%)p 1.96( 66.23%)d 0.00(  0.05%)
                                           -0.0001 -0.5806 -0.0091 -0.4772 -0.0219
                                           -0.5452  0.0092 -0.3698  0.0044 -0.0152
                                           -0.0098 -0.0132  0.0034  0.0052
    12. (0.84251) BD ( 2) C   5 - C   6  
                ( 53.22%)   0.7295* C   5 s(  0.01%)p 1.00( 99.96%)d 0.00(  0.03%)
                                            0.0000 -0.0046  0.0063 -0.0797  0.0053
                                           -0.5043  0.0061  0.8596 -0.0004  0.0071
                                           -0.0121 -0.0045 -0.0034 -0.0098
                ( 46.78%)   0.6840* C   6 s(  0.01%)p 1.00( 99.92%)d 0.00(  0.07%)
                                            0.0000 -0.0067  0.0040 -0.0781 -0.0014
                                           -0.5066 -0.0029  0.8581  0.0073 -0.0032
                                            0.0013  0.0127  0.0118  0.0196
    13. (0.98649) BD ( 1) C   5 - C  10  
                ( 51.64%)   0.7186* C   5 s( 37.52%)p 1.66( 62.45%)d 0.00(  0.04%)
                                           -0.0001  0.6125 -0.0040 -0.2934  0.0184
                                            0.6429 -0.0026  0.3532  0.0067 -0.0090
                                           -0.0054  0.0129 -0.0085 -0.0041
                ( 48.36%)   0.6954* C  10 s( 33.94%)p 1.94( 66.00%)d 0.00(  0.05%)
                                            0.0001  0.5826  0.0082  0.3791  0.0219
                                           -0.6224  0.0027 -0.3584  0.0071 -0.0135
                                           -0.0072  0.0143 -0.0080 -0.0056
    14. (0.98766) BD ( 1) C   6 - C   7  
                ( 50.83%)   0.7130* C   6 s( 36.41%)p 1.75( 63.55%)d 0.00(  0.04%)
                                           -0.0000  0.6033  0.0105 -0.7927 -0.0081
                                            0.0690 -0.0341 -0.0267 -0.0202 -0.0072
                                           -0.0011  0.0010  0.0155 -0.0108
                ( 49.17%)   0.7012* C   7 s( 35.25%)p 1.84( 64.70%)d 0.00(  0.05%)
                                            0.0001  0.5937  0.0087  0.7964  0.0054
                                           -0.1037 -0.0348  0.0188 -0.0204 -0.0013
                                            0.0029  0.0013  0.0183 -0.0114
    15. (0.98778) BD ( 1) C   6 - H  21  
                ( 63.70%)   0.7981* C   6 s( 29.79%)p 2.36( 70.18%)d 0.00(  0.03%)
                                            0.0003 -0.5456  0.0161 -0.3693  0.0142
                                            0.6634 -0.0008  0.3538 -0.0001  0.0104
                                            0.0056 -0.0091  0.0037  0.0050
                ( 36.30%)   0.6025* H  21 s( 99.90%)p 0.00(  0.10%)
                                           -0.9995  0.0029  0.0140 -0.0264 -0.0123
    16. (0.99008) BD ( 1) C   7 - C   8  
                ( 49.83%)   0.7059* C   7 s( 35.19%)p 1.84( 64.76%)d 0.00(  0.05%)
                                            0.0001  0.5932  0.0091 -0.3679 -0.0411
                                            0.6317 -0.0055  0.3337 -0.0073 -0.0113
                                           -0.0058  0.0141 -0.0096 -0.0055
                ( 50.17%)   0.7083* C   8 s( 35.30%)p 1.83( 64.65%)d 0.00(  0.04%)
                                            0.0000  0.5941  0.0066  0.3255 -0.0318
                                           -0.6449 -0.0200 -0.3507 -0.0148 -0.0141
                                           -0.0076  0.0112 -0.0063 -0.0050
    17. (0.82253) BD ( 2) C   7 - C   8  
                ( 45.92%)   0.6776* C   7 s(  0.00%)p 1.00( 99.93%)d 0.00(  0.07%)
                                            0.0001  0.0004  0.0007 -0.0861  0.0002
                                           -0.5042  0.0015  0.8589 -0.0018 -0.0033
                                            0.0016  0.0127  0.0111  0.0198
                ( 54.08%)   0.7354* C   8 s(  0.00%)p 1.00( 99.94%)d 0.00(  0.06%)
                                           -0.0000  0.0014  0.0004 -0.0824  0.0006
                                           -0.5067  0.0047  0.8578 -0.0081 -0.0096
                                            0.0183 -0.0066 -0.0068 -0.0057
    18. (0.98914) BD ( 1) C   7 - H  22  
                ( 62.99%)   0.7937* C   7 s( 29.46%)p 2.39( 70.51%)d 0.00(  0.03%)
                                            0.0003 -0.5426  0.0138  0.4702 -0.0061
                                            0.5782 -0.0070  0.3868 -0.0051 -0.0103
                                           -0.0070 -0.0099  0.0017  0.0039
                ( 37.01%)   0.6084* H  22 s( 99.90%)p 0.00(  0.10%)
                                           -0.9995  0.0021 -0.0179 -0.0220 -0.0148
    19. (0.99007) BD ( 1) C   8 - C   9  
                ( 50.08%)   0.7077* C   8 s( 35.30%)p 1.83( 64.66%)d 0.00(  0.05%)
                                            0.0000  0.5941  0.0071  0.4338 -0.0274
                                            0.5633  0.0265  0.3734  0.0131  0.0150
                                            0.0102  0.0103 -0.0006 -0.0040
                ( 49.92%)   0.7065* C   9 s( 35.32%)p 1.83( 64.63%)d 0.00(  0.05%)
                                            0.0001  0.5942  0.0088 -0.4713 -0.0393
                                           -0.5332  0.0142 -0.3716  0.0048  0.0133
                                            0.0091  0.0135 -0.0043 -0.0042
    20. (0.98969) BD ( 1) C   8 - H  23  
                ( 63.14%)   0.7946* C   8 s( 29.31%)p 2.41( 70.66%)d 0.00(  0.03%)
                                            0.0003 -0.5412  0.0146  0.8351 -0.0106
                                           -0.0912  0.0014  0.0272 -0.0002  0.0031
                                           -0.0008  0.0002 -0.0136  0.0078
                ( 36.86%)   0.6071* H  23 s( 99.90%)p 0.00(  0.10%)
                                           -0.9995  0.0036 -0.0319  0.0034 -0.0010
    21. (0.98722) BD ( 1) C   9 - C  10  
                ( 49.03%)   0.7002* C   9 s( 35.19%)p 1.84( 64.76%)d 0.00(  0.05%)
                                            0.0001  0.5931  0.0092  0.8001  0.0113
                                           -0.0689  0.0323  0.0328  0.0215 -0.0065
                                           -0.0002  0.0015  0.0172 -0.0115
                ( 50.97%)   0.7140* C  10 s( 36.33%)p 1.75( 63.63%)d 0.00(  0.04%)
                                           -0.0000  0.6026  0.0110 -0.7897 -0.0030
                                            0.1009  0.0343 -0.0305  0.0191 -0.0002
                                            0.0037  0.0010  0.0167 -0.0103
    22. (0.82062) BD ( 2) C   9 - C  10  
                ( 46.85%)   0.6845* C   9 s(  0.00%)p 1.00( 99.94%)d 0.00(  0.06%)
                                           -0.0000  0.0008  0.0011 -0.0802  0.0002
                                           -0.5205  0.0000  0.8497 -0.0023 -0.0088
                                            0.0162 -0.0090 -0.0091 -0.0100
                ( 53.15%)   0.7290* C  10 s(  0.01%)p 1.00( 99.94%)d 0.00(  0.05%)
                                           -0.0001  0.0098  0.0010 -0.0929  0.0035
                                           -0.5318  0.0021  0.8414 -0.0031  0.0097
                                           -0.0137 -0.0049 -0.0048 -0.0127
    23. (0.98914) BD ( 1) C   9 - H  24  
                ( 62.92%)   0.7932* C   9 s( 29.40%)p 2.40( 70.57%)d 0.00(  0.03%)
                                           -0.0003  0.5420 -0.0140 -0.3594  0.0040
                                            0.6622 -0.0085  0.3713 -0.0049 -0.0093
                                           -0.0047  0.0106 -0.0057 -0.0044
                ( 37.08%)   0.6089* H  24 s( 99.90%)p 0.00(  0.10%)
                                            0.9995 -0.0021  0.0139 -0.0250 -0.0142
    24. (0.98780) BD ( 1) C  10 - H  25  
                ( 63.17%)   0.7948* C  10 s( 29.64%)p 2.37( 70.33%)d 0.00(  0.03%)
                                           -0.0003  0.5442 -0.0161  0.4719 -0.0180
                                            0.5642  0.0026  0.4025  0.0024  0.0103
                                            0.0082  0.0092  0.0000 -0.0037
                ( 36.83%)   0.6069* H  25 s( 99.90%)p 0.00(  0.10%)
                                            0.9995 -0.0022 -0.0166 -0.0225 -0.0152
    25. (0.98330) BD ( 1) C  11 - N  12  
                ( 39.87%)   0.6314* C  11 s( 30.86%)p 2.24( 69.02%)d 0.00(  0.12%)
                                            0.0004  0.5552 -0.0203 -0.1756 -0.0199
                                            0.8099  0.0148 -0.0531 -0.0003 -0.0149
                                            0.0010 -0.0044 -0.0254 -0.0177
                ( 60.13%)   0.7754* N  12 s( 37.44%)p 1.67( 62.51%)d 0.00(  0.06%)
                                            0.0005  0.6118  0.0058  0.2088  0.0056
                                           -0.7604  0.0001  0.0572 -0.0010 -0.0191
                                           -0.0001 -0.0012 -0.0056 -0.0136
    26. (0.98350) BD ( 1) C  11 - C  15  
                ( 51.10%)   0.7148* C  11 s( 41.06%)p 1.43( 58.91%)d 0.00(  0.03%)
                                           -0.0001  0.6406  0.0132  0.7117 -0.0199
                                           -0.2853  0.0268  0.0073  0.0000 -0.0139
                                            0.0005 -0.0004  0.0046 -0.0101
                ( 48.90%)   0.6993* C  15 s( 31.61%)p 2.16( 68.34%)d 0.00(  0.05%)
                                           -0.0000  0.5621  0.0110 -0.6494  0.0159
                                            0.5107  0.0196 -0.0142 -0.0010 -0.0150
                                            0.0002 -0.0003  0.0097 -0.0137
    27. (0.86662) BD ( 2) C  11 - C  15  
                ( 46.98%)   0.6854* C  11 s(  0.00%)p 1.00( 99.95%)d 0.00(  0.05%)
                                            0.0000  0.0023 -0.0009  0.0146  0.0019
                                            0.0670  0.0008  0.9974 -0.0027 -0.0001
                                            0.0134 -0.0173  0.0008  0.0013
                ( 53.02%)   0.7281* C  15 s(  0.00%)p 1.00( 99.95%)d 0.00(  0.04%)
                                           -0.0000 -0.0032 -0.0001  0.0102  0.0003
                                            0.0443  0.0009  0.9987  0.0046 -0.0012
                                           -0.0203  0.0055 -0.0007  0.0001
    28. (0.99424) BD ( 1) N  12 - N  13  
                ( 45.87%)   0.6773* N  12 s( 29.28%)p 2.41( 70.59%)d 0.00(  0.13%)
                                           -0.0000  0.5395  0.0422  0.5870 -0.0116
                                            0.5856 -0.0500 -0.1255  0.0066  0.0283
                                           -0.0075 -0.0047  0.0112 -0.0171
                ( 54.13%)   0.7357* N  13 s( 49.24%)p 1.03( 50.70%)d 0.00(  0.06%)
                                           -0.0000  0.7013  0.0227 -0.4564  0.0154
                                           -0.5359 -0.0186  0.1046  0.0004  0.0203
                                           -0.0042 -0.0047 -0.0028 -0.0114
    29. (0.99755) BD ( 1) N  13 - N  14  
                ( 56.41%)   0.7511* N  13 s( 49.18%)p 1.03( 50.76%)d 0.00(  0.06%)
                                            0.0001  0.7010 -0.0182  0.5694 -0.0181
                                            0.4140 -0.0392 -0.1004  0.0066  0.0207
                                           -0.0041 -0.0042 -0.0003 -0.0112
                ( 43.59%)   0.6602* N  14 s( 30.69%)p 2.25( 69.14%)d 0.01(  0.17%)
                                           -0.0000  0.5480 -0.0811 -0.2781  0.0114
                                           -0.7750  0.0239  0.1124 -0.0034  0.0266
                                           -0.0040 -0.0088 -0.0241 -0.0183
    30. (0.99462) BD ( 2) N  13 - N  14  
                ( 53.15%)   0.7290* N  13 s(  0.02%)p99.99( 99.83%)d 7.30(  0.15%)
                                            0.0000  0.0142 -0.0031  0.0074 -0.0017
                                            0.2029  0.0015  0.9783  0.0060  0.0045
                                            0.0205  0.0311 -0.0057 -0.0100
                ( 46.85%)   0.6845* N  14 s(  0.03%)p99.99( 99.61%)d11.44(  0.36%)
                                           -0.0000  0.0176 -0.0025 -0.0215  0.0021
                                            0.1631 -0.0028  0.9842 -0.0175 -0.0048
                                           -0.0337 -0.0464  0.0090  0.0142
    31. (0.99359) BD ( 3) N  13 - N  14  
                ( 57.89%)   0.7609* N  13 s(  1.45%)p67.96( 98.43%)d 0.08(  0.12%)
                                            0.0002  0.1171 -0.0277 -0.6830 -0.0203
                                            0.7050  0.0060 -0.1428  0.0002 -0.0080
                                            0.0003 -0.0078 -0.0324 -0.0032
                ( 42.11%)   0.6489* N  14 s(  1.89%)p51.69( 97.73%)d 0.20(  0.38%)
                                           -0.0000  0.1358 -0.0218 -0.8963  0.0252
                                            0.4066 -0.0041 -0.0895 -0.0002  0.0282
                                           -0.0046  0.0087  0.0533 -0.0058
    32. (0.99033) BD ( 1) C  15 - C  16  
                ( 54.40%)   0.7376* C  15 s( 36.23%)p 1.76( 63.74%)d 0.00(  0.03%)
                                           -0.0001  0.6019  0.0018  0.7456  0.0044
                                            0.2847  0.0040 -0.0183  0.0001  0.0103
                                           -0.0002 -0.0004  0.0102 -0.0102
                ( 45.60%)   0.6753* C  16 s( 37.38%)p 1.67( 62.56%)d 0.00(  0.06%)
                                            0.0003  0.6113 -0.0042 -0.7333  0.0019
                                           -0.2960  0.0089  0.0120 -0.0003  0.0142
                                           -0.0006 -0.0003  0.0174 -0.0119
    33. (0.99748) BD ( 1) C  16 - O  17  
                ( 34.14%)   0.5843* C  16 s( 31.50%)p 2.17( 68.26%)d 0.01(  0.24%)
                                            0.0000  0.5586 -0.0543  0.6627  0.0732
                                           -0.4875 -0.0209  0.0095  0.0002 -0.0415
                                            0.0009 -0.0007  0.0102 -0.0240
                ( 65.86%)   0.8116* O  17 s( 42.24%)p 1.37( 57.67%)d 0.00(  0.09%)
                                           -0.0000  0.6492 -0.0292 -0.6171 -0.0159
                                            0.4419  0.0146 -0.0124 -0.0004 -0.0249
                                            0.0006 -0.0005  0.0096 -0.0131
    34. (0.98490) BD ( 2) C  16 - O  17  
                ( 35.84%)   0.5987* C  16 s(  0.00%)p 1.00( 99.68%)d 0.00(  0.32%)
                                           -0.0000  0.0015 -0.0003  0.0059 -0.0003
                                            0.0291 -0.0008  0.9974 -0.0328  0.0011
                                            0.0414 -0.0381  0.0016  0.0016
                ( 64.16%)   0.8010* O  17 s(  0.00%)p 1.00( 99.85%)d 0.00(  0.15%)
                                            0.0000  0.0013 -0.0001  0.0050 -0.0001
                                            0.0331  0.0002  0.9986  0.0099 -0.0010
                                           -0.0325  0.0218 -0.0009 -0.0009
    35. (0.99327) BD ( 1) C  16 - H  26  
                ( 58.71%)   0.7662* C  16 s( 31.04%)p 2.22( 68.92%)d 0.00(  0.05%)
                                           -0.0003  0.5561  0.0337  0.1322  0.0319
                                            0.8183 -0.0208 -0.0254  0.0012  0.0013
                                           -0.0000 -0.0010 -0.0204 -0.0080
                ( 41.29%)   0.6426* H  26 s( 99.90%)p 0.00(  0.10%)
                                            0.9994 -0.0126 -0.0094 -0.0298  0.0005
    36. (0.99959) CR ( 1) C   1           s(100.00%)p 0.00(  0.00%)
                                            1.0000 -0.0002 -0.0000  0.0003  0.0000
                                           -0.0004 -0.0000  0.0000  0.0000  0.0000
                                           -0.0000  0.0000  0.0000  0.0000
    37. (0.99953) CR ( 1) C   2           s(100.00%)p 0.00(  0.00%)
                                            1.0000  0.0000 -0.0000  0.0001 -0.0000
                                           -0.0003  0.0000 -0.0000 -0.0000 -0.0000
                                            0.0000 -0.0000  0.0000  0.0000
    38. (0.99965) CR ( 1) N   3           s(100.00%)p 0.00(  0.00%)
                                            1.0000 -0.0003  0.0000  0.0002  0.0000
                                            0.0001  0.0000 -0.0000  0.0000  0.0000
                                           -0.0000 -0.0000 -0.0000 -0.0000
    39. (0.99949) CR ( 1) N   4           s(100.00%)
                                            1.0000 -0.0001 -0.0000  0.0000 -0.0000
                                            0.0001 -0.0000  0.0001  0.0000  0.0000
                                            0.0000  0.0000  0.0000  0.0000
    40. (0.99940) CR ( 1) C   5           s(100.00%)p 0.00(  0.00%)
                                            1.0000  0.0001 -0.0000 -0.0001  0.0000
                                            0.0000 -0.0000 -0.0000 -0.0000  0.0000
                                            0.0000  0.0000 -0.0000 -0.0000
    41. (0.99946) CR ( 1) C   6           s(100.00%)p 0.00(  0.00%)
                                            1.0000  0.0001 -0.0000  0.0000 -0.0000
                                           -0.0002  0.0000 -0.0002 -0.0000 -0.0000
                                           -0.0000  0.0000 -0.0000 -0.0000
    42. (0.99948) CR ( 1) C   7           s(100.00%)p 0.00(  0.00%)
                                            1.0000  0.0001 -0.0000 -0.0002  0.0000
                                           -0.0002  0.0000 -0.0002  0.0000  0.0000
                                            0.0000  0.0000 -0.0000 -0.0000
    43. (0.99947) CR ( 1) C   8           s(100.00%)p 0.00(  0.00%)
                                            1.0000  0.0001 -0.0000 -0.0003  0.0000
                                            0.0000 -0.0000  0.0000 -0.0000 -0.0000
                                            0.0000 -0.0000  0.0000 -0.0000
    44. (0.99948) CR ( 1) C   9           s(100.00%)p 0.00(  0.00%)
                                            1.0000  0.0001 -0.0000 -0.0002  0.0000
                                            0.0002 -0.0000  0.0001 -0.0000 -0.0000
                                           -0.0000  0.0000 -0.0000 -0.0000
    45. (0.99946) CR ( 1) C  10           s(100.00%)p 0.00(  0.00%)
                                            1.0000  0.0001 -0.0000  0.0000 -0.0000
                                            0.0001  0.0000  0.0003  0.0000  0.0000
                                            0.0000  0.0000  0.0000 -0.0000
    46. (0.99939) CR ( 1) C  11           s(100.00%)p 0.00(  0.00%)
                                            1.0000 -0.0000  0.0000 -0.0000 -0.0000
                                           -0.0005 -0.0000  0.0000  0.0000  0.0000
                                           -0.0000  0.0000  0.0000  0.0000
    47. (0.99956) CR ( 1) N  12           s(100.00%)p 0.00(  0.00%)
                                            1.0000  0.0000 -0.0000 -0.0006 -0.0000
                                            0.0006  0.0000 -0.0000  0.0000  0.0000
                                            0.0000 -0.0000 -0.0000  0.0000
    48. (0.99966) CR ( 1) N  13           s(100.00%)p 0.00(  0.00%)
                                            1.0000 -0.0001  0.0000  0.0000  0.0000
                                           -0.0002  0.0000  0.0000 -0.0000 -0.0000
                                            0.0000  0.0000  0.0000  0.0000
    49. (0.99982) CR ( 1) N  14           s(100.00%)p 0.00(  0.00%)
                                            1.0000 -0.0005 -0.0000 -0.0002 -0.0000
                                           -0.0003 -0.0000  0.0001  0.0000  0.0000
                                           -0.0000 -0.0000 -0.0000 -0.0000
    50. (0.99938) CR ( 1) C  15           s(100.00%)p 0.00(  0.00%)
                                            1.0000  0.0002  0.0000  0.0000  0.0000
                                           -0.0002  0.0000  0.0000 -0.0000  0.0000
                                           -0.0000 -0.0000 -0.0000 -0.0000
    51. (0.99964) CR ( 1) C  16           s(100.00%)p 0.00(  0.00%)
                                            1.0000 -0.0000  0.0000  0.0002  0.0000
                                            0.0003 -0.0000 -0.0000  0.0000 -0.0000
                                            0.0000 -0.0000 -0.0000  0.0000
    52. (0.99988) CR ( 1) O  17           s(100.00%)p 0.00(  0.00%)
                                            1.0000 -0.0003 -0.0000 -0.0003 -0.0000
                                            0.0002  0.0000 -0.0000 -0.0000 -0.0000
                                            0.0000 -0.0000  0.0000 -0.0000
    53. (0.97236) LP ( 1) N   3           s( 37.73%)p 1.65( 62.20%)d 0.00(  0.07%)
                                            0.0003  0.6139 -0.0201 -0.5194 -0.0192
                                           -0.5924 -0.0122  0.0281 -0.0016 -0.0220
                                            0.0019  0.0019  0.0070  0.0117
    54. (0.81109) LP ( 1) N   4           s(  0.03%)p99.99( 99.96%)d 0.30(  0.01%)
                                           -0.0001  0.0167  0.0011 -0.0000 -0.0000
                                            0.0458  0.0044  0.9987 -0.0071  0.0010
                                            0.0086  0.0024  0.0000 -0.0014
    55. (0.88029) LP ( 1) N  12           s( 33.36%)p 1.99( 66.53%)d 0.00(  0.10%)
                                           -0.0006  0.5772 -0.0217 -0.7724 -0.0193
                                            0.2558  0.0055  0.0536  0.0036  0.0116
                                            0.0030 -0.0021 -0.0278  0.0103
    56. (0.74552) LP ( 2) N  12           s(  0.00%)p 1.00( 99.85%)d 0.00(  0.15%)
                                           -0.0000  0.0021 -0.0012  0.1050 -0.0005
                                            0.1048  0.0015  0.9882  0.0043  0.0045
                                            0.0369  0.0028  0.0035 -0.0068
    57. (0.98766) LP ( 1) N  14           s( 67.99%)p 0.47( 31.99%)d 0.00(  0.02%)
                                            0.0006  0.8242  0.0251  0.3355  0.0097
                                            0.4478  0.0122 -0.0815 -0.0021 -0.0116
                                            0.0019  0.0030  0.0031  0.0068
    58. (0.99125) LP ( 1) O  17           s( 57.84%)p 0.73( 42.15%)d 0.00(  0.02%)
                                            0.0004  0.7603  0.0165  0.5220  0.0012
                                           -0.3859  0.0008  0.0092 -0.0000  0.0093
                                           -0.0004  0.0001 -0.0040  0.0079
    59. (0.94229) LP ( 2) O  17           s(  0.01%)p99.99( 99.90%)d 5.50(  0.08%)
                                           -0.0000 -0.0074  0.0097 -0.5874  0.0107
                                           -0.8080  0.0125  0.0297 -0.0003  0.0101
                                           -0.0005  0.0007  0.0268 -0.0014
    60. (0.00198) RY*( 1) C   1           s(  1.87%)p51.82( 97.04%)d 0.58(  1.09%)
                                           -0.0000  0.0043  0.1368  0.0127  0.7204
                                            0.0093  0.6711  0.0000 -0.0290  0.0253
                                           -0.0028 -0.0021 -0.1008  0.0070
    61. (0.00077) RY*( 2) C   1           s(  0.13%)p99.99( 84.06%)d99.99( 15.81%)
                                            0.0000  0.0002  0.0363  0.0010 -0.0239
                                           -0.0003  0.0570  0.0142  0.9147 -0.0128
                                           -0.3094  0.2490 -0.0063 -0.0127
    62. (0.00053) RY*( 3) C   1           s( 41.26%)p 1.35( 55.74%)d 0.07(  3.01%)
                                            0.0000  0.0072  0.6423  0.0159 -0.5581
                                           -0.0251  0.4908  0.0003 -0.0644 -0.0629
                                            0.0162 -0.0002  0.1555  0.0411
    63. (0.00007) RY*( 4) C   1           s( 41.31%)p 0.75( 30.94%)d 0.67( 27.75%)
    64. (0.00002) RY*( 5) C   1           s( 10.08%)p 1.47( 14.83%)d 7.45( 75.09%)
    65. (0.00001) RY*( 6) C   1           s(  0.00%)p 1.00( 10.28%)d 8.73( 89.72%)
    66. (0.00001) RY*( 7) C   1           s(  0.06%)p89.68(  5.57%)d99.99( 94.36%)
    67. (0.00001) RY*( 8) C   1           s(  4.71%)p 0.35(  1.64%)d19.89( 93.66%)
    68. (0.00001) RY*( 9) C   1           s(  0.57%)p 0.13(  0.07%)d99.99( 99.36%)
    69. (0.00546) RY*( 1) C   2           s( 16.57%)p 4.46( 73.97%)d 0.57(  9.45%)
                                            0.0000 -0.0191  0.4067  0.0259 -0.8586
                                            0.0390 -0.0087 -0.0039  0.0163 -0.3035
                                            0.0104  0.0008 -0.0280 -0.0389
    70. (0.00230) RY*( 2) C   2           s(  3.34%)p28.47( 94.98%)d 0.51(  1.69%)
                                           -0.0000  0.0344  0.1794 -0.0381  0.1155
                                            0.0146  0.9650 -0.0011 -0.0590 -0.1117
                                            0.0002 -0.0011 -0.0610 -0.0262
    71. (0.00125) RY*( 3) C   2           s(  0.00%)p 1.00( 40.38%)d 1.48( 59.62%)
                                            0.0000 -0.0006  0.0037  0.0000 -0.0119
                                           -0.0021 -0.0406 -0.0381 -0.6329 -0.0218
                                           -0.7700 -0.0483 -0.0112  0.0200
    72. (0.00064) RY*( 4) C   2           s( 71.91%)p 0.36( 25.83%)d 0.03(  2.26%)
                                            0.0000 -0.0006  0.8480  0.0164  0.4527
                                           -0.0162 -0.2298 -0.0002 -0.0041 -0.1264
                                            0.0133  0.0276 -0.0356 -0.0667
    73. (0.00048) RY*( 5) C   2           s(  0.13%)p99.99( 22.30%)d99.99( 77.58%)
                                            0.0000 -0.0002  0.0355  0.0004  0.0182
                                           -0.0009  0.0217 -0.0101  0.4712 -0.0024
                                           -0.3357 -0.8116  0.0157  0.0643
    74. (0.00043) RY*( 6) C   2           s(  1.11%)p 1.27(  1.40%)d88.05( 97.49%)
                                           -0.0000  0.0006  0.1052 -0.0218 -0.1143
                                           -0.0126  0.0018  0.0015 -0.0181  0.5419
                                            0.0147 -0.0355 -0.8232 -0.0444
    75. (0.00026) RY*( 7) C   2           s(  0.00%)p 1.00( 37.52%)d 1.67( 62.48%)
                                           -0.0000 -0.0001  0.0034  0.0004 -0.0045
                                            0.0014 -0.0353  0.0282 -0.6108 -0.0051
                                            0.5390 -0.5759  0.0440  0.0269
    76. (0.00012) RY*( 8) C   2           s(  5.65%)p 0.66(  3.75%)d16.04( 90.60%)
                                            0.0000 -0.0037  0.2376  0.0303 -0.1658
                                            0.0071  0.0948 -0.0008 -0.0101  0.7553
                                           -0.0271  0.0110  0.5575 -0.1541
    77. (0.00001) RY*( 9) C   2           s(  1.45%)p 0.12(  0.17%)d68.08( 98.38%)
    78. (0.00219) RY*( 1) N   3           s( 13.68%)p 5.80( 79.37%)d 0.51(  6.95%)
                                           -0.0000 -0.0087  0.3698 -0.0127  0.7232
                                           -0.0346  0.5150 -0.0015 -0.0649 -0.2386
                                           -0.0025  0.0254  0.1073 -0.0189
    79. (0.00124) RY*( 2) N   3           s(  0.09%)p99.99( 96.72%)d35.77(  3.19%)
                                            0.0000 -0.0024  0.0298  0.0229  0.5908
                                           -0.0319 -0.7793 -0.0001  0.0968  0.1619
                                            0.0033 -0.0163  0.0726  0.0117
    80. (0.00102) RY*( 3) N   3           s(  0.22%)p99.99( 82.44%)d77.24( 17.33%)
                                           -0.0000  0.0006  0.0474 -0.0051 -0.0117
                                           -0.0004  0.1131  0.0052  0.9008 -0.0018
                                            0.2321 -0.3449  0.0039  0.0216
    81. (0.00027) RY*( 4) N   3           s(  0.58%)p23.69( 13.74%)d99.99( 85.68%)
                                            0.0000 -0.0024  0.0761  0.0006 -0.0283
                                           -0.0023 -0.0428 -0.0185 -0.3666  0.0172
                                            0.8319 -0.4006  0.0619 -0.0092
    82. (0.00018) RY*( 5) N   3           s( 77.70%)p 0.12(  9.31%)d 0.17( 12.99%)
                                           -0.0000 -0.0097  0.8814 -0.0027 -0.2532
                                           -0.0357 -0.1665  0.0030 -0.0043  0.1088
                                           -0.0782  0.0016 -0.3229 -0.0877
    83. (0.00005) RY*( 6) N   3           s(  0.05%)p99.99(  7.70%)d99.99( 92.25%)
    84. (0.00004) RY*( 7) N   3           s(  5.47%)p 0.86(  4.71%)d16.43( 89.83%)
    85. (0.00001) RY*( 8) N   3           s(  1.33%)p 4.86(  6.45%)d69.46( 92.22%)
    86. (0.00001) RY*( 9) N   3           s(  0.76%)p 0.23(  0.17%)d99.99( 99.07%)
    87. (0.00251) RY*( 1) N   4           s( 15.33%)p 4.59( 70.38%)d 0.93( 14.29%)
                                            0.0000 -0.0137  0.3913  0.0072 -0.0180
                                            0.0150  0.7436 -0.0021  0.3875 -0.1439
                                            0.0860  0.0096  0.3370 -0.0336
    88. (0.00156) RY*( 2) N   4           s( 23.34%)p 2.62( 61.26%)d 0.66( 15.40%)
                                            0.0000 -0.0023  0.4831  0.0125 -0.2936
                                            0.0059 -0.0478 -0.0047 -0.7238 -0.2655
                                           -0.0957  0.0174  0.2649 -0.0627
    89. (0.00089) RY*( 3) N   4           s( 10.78%)p 7.92( 85.43%)d 0.35(  3.79%)
                                           -0.0000  0.0096  0.3282  0.0139 -0.7198
                                           -0.0185 -0.3493  0.0054  0.4622  0.1206
                                           -0.0727  0.0581 -0.1148 -0.0385
    90. (0.00069) RY*( 4) N   4           s(  0.20%)p 2.28(  0.46%)d99.99( 99.34%)
                                           -0.0000  0.0008  0.0448  0.0010 -0.0372
                                           -0.0011 -0.0466  0.0023  0.0318 -0.0552
                                            0.0687 -0.9904  0.0064  0.0690
    91. (0.00047) RY*( 5) N   4           s(  7.83%)p 5.36( 41.92%)d 6.42( 50.25%)
                                            0.0000  0.0046  0.2797 -0.0073  0.4035
                                            0.0125 -0.4160  0.0028  0.2884 -0.7002
                                            0.0699  0.0675 -0.0393 -0.0355
    92. (0.00037) RY*( 6) N   4           s(  2.10%)p 4.50(  9.48%)d42.01( 88.42%)
                                           -0.0000  0.0012  0.1451 -0.0072  0.2677
                                           -0.0073 -0.0947  0.0090  0.1181  0.2082
                                           -0.8829 -0.0650  0.2378  0.0221
    93. (0.00025) RY*( 7) N   4           s( 39.56%)p 0.39( 15.57%)d 1.13( 44.87%)
                                            0.0000 -0.0019  0.6290 -0.0191  0.3826
                                           -0.0003 -0.0545 -0.0036 -0.0772  0.5180
                                            0.2432 -0.0030 -0.3457 -0.0418
    94. (0.00009) RY*( 8) N   4           s(  0.20%)p77.42( 15.42%)d99.99( 84.38%)
    95. (0.00002) RY*( 9) N   4           s(  0.72%)p 0.22(  0.16%)d99.99( 99.12%)
    96. (0.00373) RY*( 1) C   5           s(  0.14%)p99.99( 97.42%)d18.12(  2.45%)
                                           -0.0000  0.0017  0.0367  0.0057  0.1716
                                            0.0043  0.9615 -0.0056  0.1417  0.1512
                                            0.0368  0.0048  0.0099  0.0119
    97. (0.00223) RY*( 2) C   5           s(  9.33%)p 8.59( 80.12%)d 1.13( 10.55%)
                                            0.0000  0.0251  0.3044 -0.0189 -0.8824
                                           -0.0005  0.1481  0.0003  0.0178 -0.0430
                                            0.0186 -0.0915  0.2895 -0.1053
    98. (0.00157) RY*( 3) C   5           s(  0.27%)p99.99( 80.67%)d71.87( 19.07%)
                                           -0.0000  0.0025  0.0515  0.0024  0.0221
                                            0.0061  0.1447 -0.0045 -0.8861 -0.0200
                                           -0.4326  0.0258  0.0089 -0.0494
    99. (0.00084) RY*( 4) C   5           s( 89.24%)p 0.09(  8.20%)d 0.03(  2.56%)
                                           -0.0000 -0.0126  0.9446 -0.0074  0.2731
                                            0.0058 -0.0844 -0.0043  0.0111 -0.0255
                                            0.0812  0.0722 -0.1123 -0.0233
   100. (0.00056) RY*( 5) C   5           s(  0.05%)p 4.47(  0.24%)d99.99( 99.70%)
                                           -0.0000 -0.0013  0.0232 -0.0016  0.0206
                                           -0.0053  0.0025  0.0108 -0.0429 -0.1190
                                            0.0479  0.4615  0.4402  0.7575
   101. (0.00031) RY*( 6) C   5           s(  0.34%)p56.24( 19.01%)d99.99( 80.65%)
                                            0.0000 -0.0014  0.0581  0.0000 -0.0153
                                           -0.0053 -0.0302 -0.0148  0.4344 -0.0007
                                           -0.8832  0.1616 -0.0151 -0.0105
   102. (0.00017) RY*( 7) C   5           s(  0.05%)p99.99( 12.00%)d99.99( 87.94%)
                                            0.0000 -0.0156  0.0174 -0.0320  0.3381
                                            0.0063 -0.0519 -0.0030  0.0445 -0.1044
                                           -0.0604 -0.3755  0.8097 -0.2614
   103. (0.00009) RY*( 8) C   5           s(  0.10%)p24.44(  2.37%)d99.99( 97.53%)
   104. (0.00002) RY*( 9) C   5           s(  0.62%)p 0.14(  0.09%)d99.99( 99.30%)
   105. (0.00252) RY*( 1) C   6           s(  0.05%)p99.99( 95.22%)d99.99(  4.73%)
                                           -0.0000  0.0213 -0.0008 -0.0127 -0.6418
                                            0.0237  0.6546  0.0113  0.3331 -0.1542
                                           -0.0838  0.0698 -0.1079  0.0017
   106. (0.00148) RY*( 2) C   6           s(  5.34%)p17.38( 92.85%)d 0.34(  1.81%)
                                            0.0000  0.0169  0.2305 -0.0207  0.7245
                                           -0.0104  0.4682 -0.0105  0.4286 -0.1090
                                           -0.0527  0.0043  0.0538 -0.0231
   107. (0.00073) RY*( 3) C   6           s(  0.06%)p99.99( 76.44%)d99.99( 23.50%)
                                           -0.0000 -0.0015  0.0239  0.0034 -0.1191
                                            0.0088 -0.4865 -0.0132  0.7165 -0.1808
                                            0.3127  0.1384  0.0784  0.2815
   108. (0.00053) RY*( 4) C   6           s( 91.74%)p 0.05(  4.70%)d 0.04(  3.56%)
                                            0.0000 -0.0070  0.9578  0.0133 -0.1719
                                           -0.0144 -0.0588 -0.0114 -0.1160  0.1411
                                            0.1115  0.0416  0.0314 -0.0234
   109. (0.00023) RY*( 5) C   6           s(  0.11%)p99.99( 19.33%)d99.99( 80.56%)
                                            0.0000 -0.0010  0.0329 -0.0008 -0.0579
                                           -0.0024 -0.2373  0.0038  0.3656  0.4649
                                           -0.7271 -0.0124 -0.0782 -0.2335
   110. (0.00006) RY*( 6) C   6           s(  1.98%)p 2.11(  4.18%)d47.42( 93.85%)
   111. (0.00003) RY*( 7) C   6           s(  0.70%)p 3.79(  2.66%)d99.99( 96.64%)
   112. (0.00001) RY*( 8) C   6           s(  0.07%)p30.70(  2.15%)d99.99( 97.78%)
   113. (0.00001) RY*( 9) C   6           s(  0.03%)p75.24(  2.59%)d99.99( 97.37%)
   114. (0.00273) RY*( 1) C   7           s(  0.11%)p99.99( 93.05%)d63.18(  6.85%)
                                           -0.0000  0.0285  0.0164  0.0207  0.5075
                                            0.0234  0.6808  0.0154  0.4564  0.2111
                                            0.1157  0.0790 -0.0638  0.0145
   115. (0.00135) RY*( 2) C   7           s(  0.01%)p 1.00( 98.70%)d 0.01(  1.30%)
                                           -0.0000 -0.0022  0.0084  0.0290 -0.8365
                                           -0.0210  0.4912 -0.0098  0.2110  0.0144
                                            0.0093 -0.0459  0.1008 -0.0201
   116. (0.00041) RY*( 3) C   7           s( 92.75%)p 0.00(  0.28%)d 0.08(  6.97%)
                                            0.0000 -0.0040  0.9630 -0.0117  0.0369
                                           -0.0137  0.0322 -0.0094  0.0025 -0.2155
                                           -0.0482  0.0156  0.0818 -0.1184
   117. (0.00037) RY*( 4) C   7           s(  0.29%)p42.74( 12.55%)d99.99( 87.16%)
                                            0.0000 -0.0002  0.0542  0.0001 -0.0226
                                            0.0061 -0.1871 -0.0114  0.2997  0.3004
                                           -0.6334  0.3447  0.3409  0.3809
   118. (0.00028) RY*( 5) C   7           s(  0.01%)p 1.00( 80.74%)d 0.24( 19.25%)
                                            0.0000 -0.0001  0.0073 -0.0005  0.0764
                                            0.0006  0.4531 -0.0009 -0.7722  0.2294
                                           -0.3666  0.0367  0.0522 -0.0369
   119. (0.00007) RY*( 6) C   7           s(  0.03%)p40.37(  1.30%)d99.99( 98.67%)
   120. (0.00002) RY*( 7) C   7           s(  6.77%)p 0.79(  5.37%)d12.99( 87.87%)
   121. (0.00000) RY*( 8) C   7           s(  0.11%)p30.88(  3.29%)d99.99( 96.61%)
   122. (0.00000) RY*( 9) C   7           s(  0.03%)p99.99(  4.82%)d99.99( 95.15%)
   123. (0.00253) RY*( 1) C   8           s(  0.44%)p99.99( 91.33%)d18.85(  8.24%)
                                           -0.0000  0.0279  0.0599  0.0339  0.9492
                                           -0.0039 -0.1016  0.0011  0.0285 -0.0531
                                            0.0031 -0.1000  0.2502 -0.0833
   124. (0.00123) RY*( 2) C   8           s(  0.01%)p 1.00( 98.57%)d 0.01(  1.43%)
                                           -0.0000  0.0000  0.0096 -0.0032  0.0747
                                           -0.0302  0.8453 -0.0179  0.5141 -0.1013
                                           -0.0597  0.0058 -0.0197 -0.0005
   125. (0.00048) RY*( 3) C   8           s( 92.75%)p 0.00(  0.11%)d 0.08(  7.14%)
                                            0.0000 -0.0018  0.9631 -0.0207  0.0068
                                            0.0022 -0.0200 -0.0007  0.0134  0.0299
                                            0.0203  0.2025 -0.1695  0.0196
   126. (0.00034) RY*( 4) C   8           s(  0.06%)p99.99(  8.83%)d99.99( 91.11%)
                                           -0.0000  0.0002  0.0248  0.0001 -0.0206
                                            0.0038 -0.1501 -0.0065  0.2555  0.0599
                                            0.0539 -0.4494 -0.4257 -0.7221
   127. (0.00030) RY*( 5) C   8           s(  0.08%)p99.99( 83.79%)d99.99( 16.13%)
                                           -0.0000 -0.0000  0.0288 -0.0002  0.0767
                                            0.0025  0.4713 -0.0053 -0.7809  0.1722
                                           -0.2174 -0.1083 -0.1043 -0.2485
   128. (0.00007) RY*( 6) C   8           s(  0.00%)p 1.00(  1.49%)d65.95( 98.51%)
   129. (0.00003) RY*( 7) C   8           s(  6.69%)p 0.91(  6.11%)d13.03( 87.20%)
   130. (0.00000) RY*( 8) C   8           s(  0.00%)p 1.00(  7.27%)d12.76( 92.73%)
   131. (0.00000) RY*( 9) C   8           s(  0.05%)p54.34(  2.59%)d99.99( 97.36%)
   132. (0.00276) RY*( 1) C   9           s(  0.10%)p99.99( 93.09%)d65.14(  6.81%)
                                           -0.0000  0.0283  0.0156  0.0166  0.3684
                                           -0.0261 -0.7755 -0.0160 -0.4388 -0.1724
                                           -0.1046  0.0898 -0.1390  0.0049
   133. (0.00136) RY*( 2) C   9           s(  0.00%)p 1.00( 98.68%)d 0.01(  1.32%)
                                            0.0000  0.0030  0.0061 -0.0323  0.9080
                                           -0.0141  0.2760 -0.0111  0.2910  0.0462
                                            0.0167  0.0467 -0.0896  0.0233
   134. (0.00041) RY*( 3) C   9           s( 89.16%)p 0.03(  2.31%)d 0.10(  8.53%)
                                            0.0000 -0.0041  0.9442 -0.0093  0.0029
                                            0.0170 -0.1065  0.0061  0.1065  0.0284
                                            0.2307  0.0231  0.1700 -0.0433
   135. (0.00037) RY*( 4) C   9           s(  4.00%)p 5.21( 20.82%)d18.80( 75.18%)
                                            0.0000 -0.0005  0.2000 -0.0027  0.0559
                                           -0.0018  0.2253  0.0099 -0.3927  0.4704
                                           -0.6474 -0.0664  0.0009 -0.3270
   136. (0.00030) RY*( 5) C   9           s(  0.24%)p99.99( 70.63%)d99.99( 29.13%)
                                            0.0000  0.0001  0.0490 -0.0012  0.0956
                                            0.0010  0.4436 -0.0010 -0.7074 -0.1931
                                            0.2742  0.1702  0.1723  0.3466
   137. (0.00007) RY*( 6) C   9           s(  0.13%)p10.15(  1.31%)d99.99( 98.56%)
   138. (0.00003) RY*( 7) C   9           s(  6.35%)p 0.82(  5.23%)d13.93( 88.42%)
   139. (0.00000) RY*( 8) C   9           s(  0.09%)p31.09(  2.83%)d99.99( 97.08%)
   140. (0.00000) RY*( 9) C   9           s(  0.02%)p99.99(  5.19%)d99.99( 94.79%)
   141. (0.00241) RY*( 1) C  10           s(  0.36%)p99.99( 94.13%)d15.18(  5.51%)
                                            0.0000  0.0213  0.0564 -0.0185 -0.6480
                                           -0.0179 -0.5861 -0.0110 -0.4207  0.1891
                                            0.1143  0.0665 -0.0405  0.0153
   142. (0.00137) RY*( 2) C  10           s(  6.72%)p13.66( 91.83%)d 0.21(  1.44%)
                                            0.0000  0.0160  0.2588 -0.0132  0.7241
                                            0.0219 -0.5585  0.0095 -0.2853  0.0281
                                            0.0689 -0.0335  0.0760 -0.0447
   143. (0.00060) RY*( 3) C  10           s(  1.20%)p67.16( 80.46%)d15.31( 18.34%)
                                            0.0000 -0.0029  0.1094 -0.0005 -0.1012
                                           -0.0000 -0.4461  0.0035  0.7716 -0.1277
                                            0.2169 -0.1819 -0.1636 -0.2455
   144. (0.00053) RY*( 4) C  10           s( 88.68%)p 0.08(  7.47%)d 0.04(  3.85%)
                                           -0.0000 -0.0081  0.9417  0.0165 -0.1532
                                            0.0117  0.2236  0.0088 -0.0271 -0.1588
                                           -0.0749  0.0690 -0.0538 -0.0072
   145. (0.00028) RY*( 5) C  10           s(  0.42%)p32.88( 13.97%)d99.99( 85.61%)
                                           -0.0000 -0.0007  0.0652  0.0014 -0.0214
                                            0.0053 -0.2076 -0.0053  0.3099  0.3762
                                           -0.7269  0.2122  0.3342  0.1713
   146. (0.00007) RY*( 6) C  10           s(  2.23%)p 1.91(  4.25%)d41.95( 93.52%)
   147. (0.00004) RY*( 7) C  10           s(  0.33%)p 9.00(  2.92%)d99.99( 96.75%)
   148. (0.00001) RY*( 8) C  10           s(  0.03%)p69.89(  2.39%)d99.99( 97.58%)
   149. (0.00001) RY*( 9) C  10           s(  0.10%)p27.53(  2.68%)d99.99( 97.23%)
   150. (0.00399) RY*( 1) C  11           s( 17.34%)p 4.69( 81.35%)d 0.08(  1.31%)
                                            0.0000  0.0416  0.4143 -0.0137  0.8874
                                            0.0055 -0.1597 -0.0011 -0.0167 -0.0693
                                           -0.0230  0.0094  0.0846  0.0231
   151. (0.00355) RY*( 2) C  11           s(  1.01%)p88.03( 88.54%)d10.40( 10.46%)
                                            0.0000  0.0187  0.0985  0.0009 -0.2205
                                           -0.0081 -0.9097  0.0027  0.0955 -0.2974
                                            0.0000  0.0368 -0.1206 -0.0142
   152. (0.00191) RY*( 3) C  11           s( 73.41%)p 0.25( 18.60%)d 0.11(  7.99%)
                                           -0.0000 -0.0080  0.8568 -0.0173 -0.3986
                                            0.0213  0.1520  0.0010  0.0573  0.0219
                                           -0.0335  0.0246  0.2702  0.0682
   153. (0.00123) RY*( 4) C  11           s(  0.29%)p99.99( 48.03%)d99.99( 51.68%)
                                            0.0000  0.0012  0.0536 -0.0030 -0.0386
                                           -0.0019 -0.0598 -0.0149 -0.6892 -0.0470
                                            0.6691 -0.2510  0.0556  0.0279
   154. (0.00099) RY*( 5) C  11           s(  0.04%)p99.99(  6.82%)d99.99( 93.14%)
                                           -0.0000  0.0001  0.0199  0.0027 -0.0059
                                            0.0043 -0.0111  0.0142 -0.2605  0.1093
                                            0.1011  0.9440 -0.0627 -0.1190
   155. (0.00057) RY*( 6) C  11           s(  0.01%)p99.99( 44.95%)d99.99( 55.04%)
                                           -0.0000  0.0002  0.0111  0.0032 -0.0455
                                            0.0021 -0.0690  0.0062 -0.6653  0.0254
                                           -0.7331 -0.1069 -0.0124  0.0262
   156. (0.00036) RY*( 7) C  11           s(  3.27%)p 0.94(  3.07%)d28.62( 93.66%)
                                            0.0000  0.0032  0.1809  0.0228  0.0002
                                            0.0080 -0.1712 -0.0029  0.0276  0.7927
                                            0.0501 -0.1267 -0.5370  0.0349
   157. (0.00013) RY*( 8) C  11           s(  4.18%)p 2.09(  8.72%)d20.85( 87.10%)
                                            0.0000 -0.0126  0.2040 -0.0201 -0.0091
                                           -0.0293  0.2911  0.0026 -0.0334 -0.5114
                                            0.0027  0.0000 -0.7804  0.0230
   158. (0.00001) RY*( 9) C  11           s(  0.69%)p 0.06(  0.04%)d99.99( 99.26%)
   159. (0.00263) RY*( 1) N  12           s( 32.44%)p 1.95( 63.11%)d 0.14(  4.45%)
                                            0.0000 -0.0120  0.5694 -0.0396  0.6719
                                           -0.0097 -0.4214  0.0072  0.0193  0.0303
                                            0.0067 -0.0287 -0.2063 -0.0132
   160. (0.00195) RY*( 2) N  12           s(  0.08%)p99.99( 99.06%)d11.50(  0.86%)
                                            0.0000 -0.0022  0.0273 -0.0053 -0.1258
                                           -0.0022 -0.1988  0.0019 -0.9671  0.0028
                                            0.0890 -0.0015 -0.0121 -0.0236
   161. (0.00102) RY*( 3) N  12           s(  0.11%)p99.99( 93.40%)d58.23(  6.49%)
                                            0.0000  0.0281 -0.0180  0.0165  0.5486
                                            0.0249  0.7607 -0.0054 -0.2315  0.1796
                                           -0.0099  0.0410  0.1746  0.0174
   162. (0.00032) RY*( 4) N  12           s(  0.03%)p 6.16(  0.16%)d99.99( 99.81%)
                                            0.0000 -0.0003  0.0162 -0.0005 -0.0196
                                            0.0002 -0.0053 -0.0134  0.0321  0.0486
                                            0.2523  0.9392 -0.1086 -0.1957
   163. (0.00016) RY*( 5) N  12           s( 61.96%)p 0.41( 25.37%)d 0.20( 12.67%)
                                            0.0000 -0.0101  0.7871 -0.0308 -0.4443
                                           -0.0206  0.2330  0.0056  0.0249  0.2045
                                           -0.0499  0.0124  0.2866 -0.0062
   164. (0.00007) RY*( 6) N  12           s(  4.88%)p 3.11( 15.19%)d16.38( 79.93%)
   165. (0.00004) RY*( 7) N  12           s(  0.37%)p 6.62(  2.47%)d99.99( 97.16%)
   166. (0.00001) RY*( 8) N  12           s(  0.01%)p99.99(  1.33%)d99.99( 98.66%)
   167. (0.00001) RY*( 9) N  12           s(  0.04%)p11.60(  0.43%)d99.99( 99.53%)
   168. (0.00518) RY*( 1) N  13           s(  9.63%)p 9.20( 88.60%)d 0.18(  1.78%)
                                           -0.0000  0.0283  0.3090  0.0182  0.6575
                                            0.0311  0.6586 -0.0059 -0.1363  0.0136
                                            0.0128 -0.0143 -0.1299 -0.0185
   169. (0.00312) RY*( 2) N  13           s(  0.00%)p 1.00(  2.07%)d47.32( 97.93%)
                                           -0.0000 -0.0003  0.0049  0.0044  0.0001
                                            0.0047 -0.0230  0.0390 -0.1364 -0.1441
                                           -0.5951 -0.7364  0.0102  0.2490
   170. (0.00297) RY*( 3) N  13           s( 13.26%)p 3.39( 44.95%)d 3.15( 41.79%)
                                            0.0000 -0.0169  0.3637 -0.0227  0.4495
                                            0.0428 -0.4951 -0.0030  0.0008  0.1212
                                           -0.0659  0.0653  0.6276  0.0274
   171. (0.00102) RY*( 4) N  13           s(  9.65%)p 3.33( 32.12%)d 6.03( 58.23%)
                                           -0.0000 -0.0135  0.3104  0.0105  0.2445
                                            0.0007 -0.5082 -0.0021  0.0546 -0.2952
                                            0.1280 -0.0201 -0.6869  0.0807
   172. (0.00025) RY*( 5) N  13           s(  1.84%)p51.73( 95.03%)d 1.70(  3.13%)
                                           -0.0000  0.0012  0.1355  0.0012 -0.1833
                                            0.0026 -0.0811  0.0006 -0.9540  0.0133
                                            0.1723  0.0313  0.0031 -0.0207
   173. (0.00021) RY*( 6) N  13           s( 65.41%)p 0.52( 34.17%)d 0.01(  0.42%)
                                           -0.0000  0.0038  0.8087  0.0013 -0.5191
                                            0.0173  0.1864 -0.0022  0.1931  0.0066
                                           -0.0329 -0.0182  0.0469 -0.0231
   174. (0.00002) RY*( 7) N  13           s(  0.31%)p 6.01(  1.89%)d99.99( 97.80%)
   175. (0.00000) RY*( 8) N  13           s(  0.01%)p86.57(  1.24%)d99.99( 98.74%)
   176. (0.00000) RY*( 9) N  13           s(  0.01%)p 1.00(  0.21%)d99.99( 99.79%)
   177. (0.00226) RY*( 1) N  14           s(  0.00%)p 1.00( 96.37%)d 0.04(  3.63%)
                                            0.0000  0.0003  0.0004 -0.0028 -0.1104
                                           -0.0032 -0.0963 -0.0283 -0.9703 -0.0272
                                           -0.1121 -0.1439  0.0026  0.0474
   178. (0.00127) RY*( 2) N  14           s(  9.15%)p 9.66( 88.40%)d 0.27(  2.44%)
                                            0.0000  0.0145  0.3022 -0.0425 -0.8536
                                           -0.0021  0.3876  0.0056  0.0576 -0.0254
                                            0.0215 -0.0099 -0.1522 -0.0088
   179. (0.00043) RY*( 3) N  14           s( 48.51%)p 1.05( 50.92%)d 0.01(  0.57%)
                                            0.0000  0.0371  0.6955 -0.0368 -0.0713
                                           -0.0589 -0.7022  0.0096  0.0779 -0.0552
                                            0.0086  0.0124  0.0453  0.0181
   180. (0.00003) RY*( 4) N  14           s( 29.52%)p 1.21( 35.86%)d 1.17( 34.62%)
   181. (0.00000) RY*( 5) N  14           s(  5.90%)p 2.38( 14.03%)d13.58( 80.07%)
   182. (0.00000) RY*( 6) N  14           s(  0.11%)p16.58(  1.85%)d99.99( 98.04%)
   183. (0.00000) RY*( 7) N  14           s(  0.41%)p 7.32(  2.99%)d99.99( 96.60%)
   184. (0.00000) RY*( 8) N  14           s(  1.87%)p 2.22(  4.15%)d50.22( 93.98%)
   185. (0.00000) RY*( 9) N  14           s(  3.93%)p 1.77(  6.94%)d22.69( 89.13%)
   186. (0.00318) RY*( 1) C  15           s(  1.17%)p83.05( 97.41%)d 1.21(  1.42%)
                                            0.0000  0.0069  0.1081 -0.0026 -0.7827
                                           -0.0079  0.6007  0.0002 -0.0222  0.1144
                                           -0.0038 -0.0023 -0.0330 -0.0036
   187. (0.00172) RY*( 2) C  15           s(  2.77%)p33.93( 93.97%)d 1.18(  3.26%)
                                            0.0000  0.0216  0.1650 -0.0148 -0.5683
                                            0.0022 -0.7831  0.0009  0.0573  0.1163
                                           -0.0036  0.0017  0.1372 -0.0146
   188. (0.00154) RY*( 3) C  15           s( 95.70%)p 0.04(  4.08%)d 0.00(  0.22%)
                                           -0.0000 -0.0140  0.9782  0.0088  0.1862
                                           -0.0049  0.0691  0.0003 -0.0350 -0.0156
                                            0.0047 -0.0030  0.0161 -0.0406
   189. (0.00049) RY*( 4) C  15           s(  0.08%)p99.99( 98.90%)d13.67(  1.03%)
                                           -0.0000 -0.0007  0.0274  0.0003  0.0204
                                           -0.0003  0.0581 -0.0030  0.9926 -0.0030
                                            0.0915  0.0342 -0.0269 -0.0045
   190. (0.00024) RY*( 5) C  15           s(  0.01%)p 1.00(  0.22%)d99.99( 99.77%)
                                           -0.0000  0.0008  0.0081  0.0005 -0.0068
                                           -0.0002 -0.0081 -0.0189  0.0421 -0.0437
                                           -0.7343  0.6675 -0.0970 -0.0404
   191. (0.00018) RY*( 6) C  15           s(  0.00%)p 1.00(  0.77%)d99.99( 99.23%)
                                           -0.0000  0.0002  0.0051  0.0005 -0.0018
                                           -0.0007  0.0052 -0.0099  0.0871 -0.0554
                                           -0.6665 -0.7357  0.0245  0.0563
   192. (0.00012) RY*( 7) C  15           s(  0.14%)p25.73(  3.50%)d99.99( 96.36%)
                                            0.0000  0.0135  0.0343  0.0119 -0.1649
                                           -0.0055 -0.0861  0.0009 -0.0148 -0.8466
                                            0.0871 -0.0268 -0.4816  0.0813
   193. (0.00008) RY*( 8) C  15           s(  0.03%)p37.24(  1.18%)d99.99( 98.79%)
   194. (0.00001) RY*( 9) C  15           s(  0.22%)p 0.13(  0.03%)d99.99( 99.75%)
   195. (0.00643) RY*( 1) C  16           s( 11.10%)p 7.87( 87.31%)d 0.14(  1.60%)
                                           -0.0000  0.0600  0.3276  0.0632 -0.7607
                                           -0.0180  0.5384 -0.0002 -0.0147  0.0155
                                           -0.0009  0.0040  0.1254  0.0028
   196. (0.00376) RY*( 2) C  16           s( 42.26%)p 0.12(  5.28%)d 1.24( 52.46%)
                                           -0.0000 -0.0012  0.6501 -0.0035  0.2125
                                           -0.0490  0.0722  0.0016 -0.0027 -0.1785
                                            0.0147 -0.0222 -0.7014 -0.0040
   197. (0.00123) RY*( 3) C  16           s(  0.04%)p99.99( 42.89%)d99.99( 57.07%)
                                            0.0000  0.0004  0.0200  0.0007 -0.0081
                                           -0.0026 -0.0461 -0.0588 -0.6505  0.0359
                                            0.7321 -0.1813  0.0257  0.0024
   198. (0.00097) RY*( 4) C  16           s(  8.04%)p10.38( 83.48%)d 1.05(  8.48%)
                                           -0.0000  0.0209  0.2828  0.0232 -0.4384
                                           -0.0336 -0.7991  0.0029  0.0487  0.2875
                                           -0.0322  0.0028 -0.0251  0.0211
   199. (0.00020) RY*( 5) C  16           s( 32.72%)p 0.58( 18.84%)d 1.48( 48.45%)
                                            0.0000 -0.0123  0.5719  0.0174  0.4209
                                           -0.0183  0.1022  0.0019  0.0080  0.4049
                                           -0.0322  0.0197  0.5649  0.0023
   200. (0.00005) RY*( 6) C  16           s(  0.01%)p 1.00( 56.35%)d 0.77( 43.64%)
   201. (0.00002) RY*( 7) C  16           s(  5.86%)p 0.91(  5.33%)d15.16( 88.82%)
   202. (0.00000) RY*( 8) C  16           s(  0.00%)p 1.00(  1.06%)d93.14( 98.93%)
   203. (0.00001) RY*( 9) C  16           s(  0.07%)p 0.82(  0.05%)d99.99( 99.88%)
   204. (0.00151) RY*( 1) O  17           s(  2.40%)p39.65( 95.27%)d 0.97(  2.33%)
                                           -0.0000 -0.0012  0.1550  0.0040  0.5894
                                            0.0135  0.7774 -0.0002 -0.0280 -0.0464
                                            0.0025 -0.0042 -0.1452 -0.0012
   205. (0.00017) RY*( 2) O  17           s(  0.04%)p99.99( 95.13%)d99.99(  4.83%)
                                           -0.0000  0.0004  0.0204 -0.0006  0.0034
                                            0.0011 -0.0420  0.0177 -0.9743  0.0078
                                            0.2145 -0.0467  0.0016 -0.0020
   206. (0.00011) RY*( 3) O  17           s( 55.09%)p 0.78( 42.99%)d 0.03(  1.92%)
                                           -0.0000  0.0139  0.7421 -0.0269  0.4280
                                            0.0224 -0.4941 -0.0010  0.0371 -0.0127
                                           -0.0056 -0.0044 -0.1175 -0.0721
   207. (0.00004) RY*( 4) O  17           s( 39.32%)p 1.31( 51.34%)d 0.24(  9.33%)
   208. (0.00001) RY*( 5) O  17           s(  1.79%)p 0.97(  1.73%)d53.83( 96.48%)
   209. (0.00000) RY*( 6) O  17           s(  0.00%)p 1.00(  4.72%)d20.18( 95.28%)
   210. (0.00000) RY*( 7) O  17           s(  0.00%)p 1.00(  0.26%)d99.99( 99.74%)
   211. (0.00000) RY*( 8) O  17           s(  0.20%)p45.59(  8.91%)d99.99( 90.89%)
   212. (0.00000) RY*( 9) O  17           s(  1.07%)p 0.06(  0.06%)d92.48( 98.87%)
   213. (0.00093) RY*( 1) H  18           s( 98.71%)p 0.01(  1.29%)
                                            0.0046  0.9935  0.0001 -0.1134  0.0046
   214. (0.00006) RY*( 2) H  18           s(  0.07%)p99.99( 99.93%)
   215. (0.00006) RY*( 3) H  18           s(  0.00%)p 1.00(100.00%)
   216. (0.00002) RY*( 4) H  18           s(  1.30%)p75.80( 98.70%)
   217. (0.00078) RY*( 1) H  19           s( 98.44%)p 0.02(  1.56%)
                                            0.0038  0.9922  0.1092 -0.0182  0.0581
   218. (0.00011) RY*( 2) H  19           s(  0.14%)p99.99( 99.86%)
                                            0.0005  0.0374 -0.7198 -0.3223  0.6137
   219. (0.00008) RY*( 3) H  19           s(  0.01%)p 1.00( 99.99%)
   220. (0.00002) RY*( 4) H  19           s(  1.51%)p65.15( 98.49%)
   221. (0.00079) RY*( 1) H  20           s( 98.47%)p 0.02(  1.53%)
                                            0.0041  0.9923  0.1070 -0.0216 -0.0582
   222. (0.00011) RY*( 2) H  20           s(  0.13%)p99.99( 99.87%)
                                            0.0006  0.0367 -0.7276 -0.3730 -0.5746
   223. (0.00008) RY*( 3) H  20           s(  0.00%)p 1.00(100.00%)
   224. (0.00002) RY*( 4) H  20           s(  1.49%)p66.19( 98.51%)
   225. (0.00080) RY*( 1) H  21           s( 99.13%)p 0.01(  0.87%)
                                            0.0055  0.9956  0.0763 -0.0520 -0.0121
   226. (0.00007) RY*( 2) H  21           s(  0.06%)p99.99( 99.94%)
   227. (0.00004) RY*( 3) H  21           s(  0.67%)p99.99( 99.33%)
   228. (0.00003) RY*( 4) H  21           s(  0.24%)p99.99( 99.76%)
   229. (0.00070) RY*( 1) H  22           s( 99.51%)p 0.00(  0.49%)
                                            0.0043  0.9975 -0.0434 -0.0475 -0.0275
   230. (0.00006) RY*( 2) H  22           s(  0.00%)p 1.00(100.00%)
   231. (0.00003) RY*( 3) H  22           s(  0.37%)p99.99( 99.63%)
   232. (0.00004) RY*( 4) H  22           s(  0.22%)p99.99( 99.78%)
   233. (0.00071) RY*( 1) H  23           s( 99.72%)p 0.00(  0.28%)
                                            0.0053  0.9986 -0.0525  0.0073 -0.0028
   234. (0.00007) RY*( 2) H  23           s(  0.00%)p 1.00(100.00%)
   235. (0.00003) RY*( 3) H  23           s(  0.00%)p 1.00(100.00%)
   236. (0.00003) RY*( 4) H  23           s(  0.38%)p99.99( 99.62%)
   237. (0.00070) RY*( 1) H  24           s( 99.51%)p 0.00(  0.49%)
                                            0.0043  0.9975 -0.0275  0.0591  0.0252
   238. (0.00006) RY*( 2) H  24           s(  0.00%)p 1.00(100.00%)
   239. (0.00003) RY*( 3) H  24           s(  0.49%)p99.99( 99.51%)
   240. (0.00004) RY*( 4) H  24           s(  0.10%)p99.99( 99.90%)
   241. (0.00073) RY*( 1) H  25           s( 98.83%)p 0.01(  1.17%)
                                            0.0050  0.9941  0.0960  0.0492  0.0076
   242. (0.00009) RY*( 2) H  25           s(  0.28%)p99.99( 99.72%)
   243. (0.00005) RY*( 3) H  25           s(  0.81%)p99.99( 99.19%)
   244. (0.00003) RY*( 4) H  25           s(  0.18%)p99.99( 99.82%)
   245. (0.00237) RY*( 1) H  26           s( 99.92%)p 0.00(  0.08%)
                                            0.0117  0.9995 -0.0038 -0.0281  0.0002
   246. (0.00003) RY*( 2) H  26           s(  0.01%)p99.99( 99.99%)
   247. (0.00004) RY*( 3) H  26           s(  0.17%)p99.99( 99.83%)
   248. (0.00003) RY*( 4) H  26           s(  0.00%)p 1.00(100.00%)
   249. (0.00816) BD*( 1) C   1 - C   2  
                ( 52.86%)   0.7271* C   1 s( 28.35%)p 2.53( 71.59%)d 0.00(  0.06%)
                                            0.0005  0.5323  0.0147 -0.4942 -0.0141
                                            0.6861  0.0085 -0.0272 -0.0003 -0.0196
                                            0.0008 -0.0011 -0.0064 -0.0112
                ( 47.14%)  -0.6866* C   2 s( 36.52%)p 1.74( 63.45%)d 0.00(  0.02%)
                                           -0.0003  0.6043 -0.0064  0.4669 -0.0272
                                           -0.6444  0.0092  0.0228 -0.0000 -0.0117
                                            0.0004 -0.0009 -0.0063 -0.0075
   250. (0.00312) BD*( 1) C   1 - H  18  
                ( 37.32%)   0.6109* C   1 s( 24.28%)p 3.12( 75.68%)d 0.00(  0.04%)
                                           -0.0001  0.4927 -0.0025 -0.4790  0.0169
                                           -0.7251 -0.0026  0.0362  0.0003  0.0163
                                           -0.0008 -0.0009 -0.0027 -0.0090
                ( 62.68%)  -0.7917* H  18 s( 99.91%)p 0.00(  0.09%)
                                            0.9996 -0.0017  0.0152  0.0255 -0.0014
   251. (0.00363) BD*( 1) C   1 - H  19  
                ( 37.06%)   0.6088* C   1 s( 23.69%)p 3.22( 76.28%)d 0.00(  0.04%)
                                            0.0001 -0.4867  0.0042 -0.5177 -0.0040
                                           -0.0238  0.0164 -0.7027  0.0066 -0.0029
                                           -0.0147 -0.0056 -0.0053 -0.0096
                ( 62.94%)  -0.7933* H  19 s( 99.91%)p 0.00(  0.09%)
                                           -0.9995  0.0002  0.0200 -0.0022  0.0232
   252. (0.00363) BD*( 1) C   1 - H  20  
                ( 37.14%)   0.6095* C   1 s( 23.69%)p 3.22( 76.27%)d 0.00(  0.04%)
                                            0.0001 -0.4867  0.0039 -0.5072 -0.0048
                                            0.0397  0.0156  0.7096 -0.0077 -0.0015
                                            0.0149  0.0035 -0.0055 -0.0109
                ( 62.86%)  -0.7928* H  20 s( 99.90%)p 0.00(  0.10%)
                                           -0.9995  0.0006  0.0198 -0.0041 -0.0234
   253. (0.00883) BD*( 1) C   2 - N   3  
                ( 60.32%)   0.7767* C   2 s( 28.53%)p 2.50( 71.32%)d 0.01(  0.15%)
                                            0.0000  0.5338  0.0193 -0.8360 -0.0330
                                           -0.1045 -0.0481  0.0050  0.0033  0.0016
                                           -0.0010 -0.0002  0.0331 -0.0188
                ( 39.68%)  -0.6299* N   3 s( 40.73%)p 1.45( 59.19%)d 0.00(  0.08%)
                                            0.0001  0.6379  0.0169  0.7685 -0.0039
                                           -0.0152  0.0239 -0.0229  0.0006  0.0146
                                           -0.0017 -0.0005  0.0214 -0.0127
   254. (0.17215) BD*( 2) C   2 - N   3  
                ( 60.29%)   0.7765* C   2 s(  0.00%)p 1.00( 99.76%)d 0.00(  0.24%)
                                            0.0000  0.0040  0.0022  0.0035 -0.0016
                                            0.0416 -0.0000  0.9979 -0.0021 -0.0017
                                           -0.0481  0.0063 -0.0006  0.0007
                ( 39.71%)  -0.6302* N   3 s(  0.01%)p99.99( 99.80%)d16.80(  0.19%)
                                            0.0000  0.0105  0.0015  0.0218  0.0028
                                            0.0391  0.0004  0.9980 -0.0039  0.0017
                                            0.0336  0.0272 -0.0004 -0.0039
   255. (0.02016) BD*( 1) C   2 - C  15  
                ( 51.06%)   0.7145* C   2 s( 34.80%)p 1.87( 65.15%)d 0.00(  0.05%)
                                            0.0002  0.5898 -0.0101  0.2817  0.0239
                                            0.7549 -0.0230 -0.0347  0.0005  0.0070
                                           -0.0006 -0.0016 -0.0181 -0.0104
                ( 48.94%)  -0.6996* C  15 s( 32.04%)p 2.12( 67.92%)d 0.00(  0.05%)
                                           -0.0002  0.5660  0.0013 -0.1472  0.0187
                                           -0.8097  0.0032  0.0392 -0.0005  0.0130
                                           -0.0006 -0.0016 -0.0105 -0.0133
   256. (0.01288) BD*( 1) N   3 - N   4  
                ( 56.66%)   0.7527* N   3 s( 21.65%)p 3.61( 78.18%)d 0.01(  0.17%)
                                            0.0001  0.4643  0.0307 -0.3694  0.0376
                                            0.8016 -0.0214 -0.0283 -0.0012 -0.0115
                                            0.0009 -0.0032 -0.0332 -0.0205
                ( 43.34%)  -0.6584* N   4 s( 27.57%)p 2.62( 72.36%)d 0.00(  0.07%)
                                            0.0001  0.5250  0.0056  0.2854  0.0190
                                           -0.8002  0.0263  0.0277 -0.0065 -0.0173
                                            0.0001 -0.0004 -0.0138 -0.0151
   257. (0.02219) BD*( 1) N   4 - C   5  
                ( 35.13%)   0.5927* N   4 s( 36.38%)p 1.75( 63.60%)d 0.00(  0.02%)
                                            0.0001  0.6031 -0.0007 -0.7889 -0.0190
                                            0.1138  0.0105 -0.0154 -0.0016 -0.0042
                                            0.0010 -0.0005  0.0120 -0.0074
                ( 64.87%)  -0.8054* C   5 s( 25.40%)p 2.93( 74.46%)d 0.01(  0.14%)
                                            0.0000  0.5038  0.0127  0.8565  0.0122
                                           -0.1016 -0.0075  0.0224  0.0034 -0.0078
                                            0.0018  0.0008  0.0317 -0.0192
   258. (0.02349) BD*( 1) N   4 - C  11  
                ( 36.30%)   0.6025* N   4 s( 35.96%)p 1.78( 64.00%)d 0.00(  0.04%)
                                           -0.0000 -0.5997  0.0013 -0.5434 -0.0095
                                           -0.5859  0.0037  0.0368 -0.0028 -0.0171
                                            0.0014  0.0015 -0.0002  0.0089
                ( 63.70%)  -0.7981* C  11 s( 27.84%)p 2.59( 72.01%)d 0.01(  0.16%)
                                            0.0003 -0.5275  0.0100  0.6789  0.0235
                                            0.5067 -0.0082 -0.0428  0.0002 -0.0323
                                            0.0027  0.0020 -0.0070  0.0214
   259. (0.01220) BD*( 1) C   5 - C   6  
                ( 48.16%)   0.6940* C   5 s( 36.95%)p 1.71( 63.02%)d 0.00(  0.04%)
                                           -0.0001  0.6078 -0.0019 -0.4154  0.0224
                                           -0.5671 -0.0034 -0.3681 -0.0052  0.0110
                                            0.0079  0.0120 -0.0043 -0.0030
                ( 51.84%)  -0.7200* C   6 s( 33.72%)p 1.96( 66.23%)d 0.00(  0.05%)
                                            0.0001  0.5806  0.0091  0.4772  0.0219
                                            0.5452 -0.0092  0.3698 -0.0044  0.0152
                                            0.0098  0.0132 -0.0034 -0.0052
   260. (0.20348) BD*( 2) C   5 - C   6  
                ( 46.78%)   0.6840* C   5 s(  0.01%)p 1.00( 99.96%)d 0.00(  0.03%)
                                           -0.0000  0.0046 -0.0063  0.0797 -0.0053
                                            0.5043 -0.0061 -0.8596  0.0004 -0.0071
                                            0.0121  0.0045  0.0034  0.0098
                ( 53.22%)  -0.7295* C   6 s(  0.01%)p 1.00( 99.92%)d 0.00(  0.07%)
                                           -0.0000  0.0067 -0.0040  0.0781  0.0014
                                            0.5066  0.0029 -0.8581 -0.0073  0.0032
                                           -0.0013 -0.0127 -0.0118 -0.0196
   261. (0.01248) BD*( 1) C   5 - C  10  
                ( 48.36%)   0.6954* C   5 s( 37.52%)p 1.66( 62.45%)d 0.00(  0.04%)
                                            0.0001 -0.6125  0.0040  0.2934 -0.0184
                                           -0.6429  0.0026 -0.3532 -0.0067  0.0090
                                            0.0054 -0.0129  0.0085  0.0041
                ( 51.64%)  -0.7186* C  10 s( 33.94%)p 1.94( 66.00%)d 0.00(  0.05%)
                                           -0.0001 -0.5826 -0.0082 -0.3791 -0.0219
                                            0.6224 -0.0027  0.3584 -0.0071  0.0135
                                            0.0072 -0.0143  0.0080  0.0056
   262. (0.00769) BD*( 1) C   6 - C   7  
                ( 49.17%)   0.7012* C   6 s( 36.41%)p 1.75( 63.55%)d 0.00(  0.04%)
                                            0.0000 -0.6033 -0.0105  0.7927  0.0081
                                           -0.0690  0.0341  0.0267  0.0202  0.0072
                                            0.0011 -0.0010 -0.0155  0.0108
                ( 50.83%)  -0.7130* C   7 s( 35.25%)p 1.84( 64.70%)d 0.00(  0.05%)
                                           -0.0001 -0.5937 -0.0087 -0.7964 -0.0054
                                            0.1037  0.0348 -0.0188  0.0204  0.0013
                                           -0.0029 -0.0013 -0.0183  0.0114
   263. (0.00661) BD*( 1) C   6 - H  21  
                ( 36.30%)   0.6025* C   6 s( 29.79%)p 2.36( 70.18%)d 0.00(  0.03%)
                                           -0.0003  0.5456 -0.0161  0.3693 -0.0142
                                           -0.6634  0.0008 -0.3538  0.0001 -0.0104
                                           -0.0056  0.0091 -0.0037 -0.0050
                ( 63.70%)  -0.7981* H  21 s( 99.90%)p 0.00(  0.10%)
                                            0.9995 -0.0029 -0.0140  0.0264  0.0123
   264. (0.00814) BD*( 1) C   7 - C   8  
                ( 50.17%)   0.7083* C   7 s( 35.19%)p 1.84( 64.76%)d 0.00(  0.05%)
                                            0.0001  0.5932  0.0091 -0.3679 -0.0411
                                            0.6317 -0.0055  0.3337 -0.0073 -0.0113
                                           -0.0058  0.0141 -0.0096 -0.0055
                ( 49.83%)  -0.7059* C   8 s( 35.30%)p 1.83( 64.65%)d 0.00(  0.04%)
                                            0.0000  0.5941  0.0066  0.3255 -0.0318
                                           -0.6449 -0.0200 -0.3507 -0.0148 -0.0141
                                           -0.0076  0.0112 -0.0063 -0.0050
   265. (0.16031) BD*( 2) C   7 - C   8  
                ( 54.08%)   0.7354* C   7 s(  0.00%)p 1.00( 99.93%)d 0.00(  0.07%)
                                            0.0001  0.0004  0.0007 -0.0861  0.0002
                                           -0.5042  0.0015  0.8589 -0.0018 -0.0033
                                            0.0016  0.0127  0.0111  0.0198
                ( 45.92%)  -0.6776* C   8 s(  0.00%)p 1.00( 99.94%)d 0.00(  0.06%)
                                           -0.0000  0.0014  0.0004 -0.0824  0.0006
                                           -0.5067  0.0047  0.8578 -0.0081 -0.0096
                                            0.0183 -0.0066 -0.0068 -0.0057
   266. (0.00657) BD*( 1) C   7 - H  22  
                ( 37.01%)   0.6084* C   7 s( 29.46%)p 2.39( 70.51%)d 0.00(  0.03%)
                                           -0.0003  0.5426 -0.0138 -0.4702  0.0061
                                           -0.5782  0.0070 -0.3868  0.0051  0.0103
                                            0.0070  0.0099 -0.0017 -0.0039
                ( 62.99%)  -0.7937* H  22 s( 99.90%)p 0.00(  0.10%)
                                            0.9995 -0.0021  0.0179  0.0220  0.0148
   267. (0.00805) BD*( 1) C   8 - C   9  
                ( 49.92%)   0.7065* C   8 s( 35.30%)p 1.83( 64.66%)d 0.00(  0.05%)
                                           -0.0000 -0.5941 -0.0071 -0.4338  0.0274
                                           -0.5633 -0.0265 -0.3734 -0.0131 -0.0150
                                           -0.0102 -0.0103  0.0006  0.0040
                ( 50.08%)  -0.7077* C   9 s( 35.32%)p 1.83( 64.63%)d 0.00(  0.05%)
                                           -0.0001 -0.5942 -0.0088  0.4713  0.0393
                                            0.5332 -0.0142  0.3716 -0.0048 -0.0133
                                           -0.0091 -0.0135  0.0043  0.0042
   268. (0.00644) BD*( 1) C   8 - H  23  
                ( 36.86%)   0.6071* C   8 s( 29.31%)p 2.41( 70.66%)d 0.00(  0.03%)
                                           -0.0003  0.5412 -0.0146 -0.8351  0.0106
                                            0.0912 -0.0014 -0.0272  0.0002 -0.0031
                                            0.0008 -0.0002  0.0136 -0.0078
                ( 63.14%)  -0.7946* H  23 s( 99.90%)p 0.00(  0.10%)
                                            0.9995 -0.0036  0.0319 -0.0034  0.0010
   269. (0.00797) BD*( 1) C   9 - C  10  
                ( 50.97%)   0.7140* C   9 s( 35.19%)p 1.84( 64.76%)d 0.00(  0.05%)
                                            0.0001  0.5931  0.0092  0.8001  0.0113
                                           -0.0689  0.0323  0.0328  0.0215 -0.0065
                                           -0.0002  0.0015  0.0172 -0.0115
                ( 49.03%)  -0.7002* C  10 s( 36.33%)p 1.75( 63.63%)d 0.00(  0.04%)
                                           -0.0000  0.6026  0.0110 -0.7897 -0.0030
                                            0.1009  0.0343 -0.0305  0.0191 -0.0002
                                            0.0037  0.0010  0.0167 -0.0103
   270. (0.15688) BD*( 2) C   9 - C  10  
                ( 53.15%)   0.7290* C   9 s(  0.00%)p 1.00( 99.94%)d 0.00(  0.06%)
                                           -0.0000  0.0008  0.0011 -0.0802  0.0002
                                           -0.5205  0.0000  0.8497 -0.0023 -0.0088
                                            0.0162 -0.0090 -0.0091 -0.0100
                ( 46.85%)  -0.6845* C  10 s(  0.01%)p 1.00( 99.94%)d 0.00(  0.05%)
                                           -0.0001  0.0098  0.0010 -0.0929  0.0035
                                           -0.5318  0.0021  0.8414 -0.0031  0.0097
                                           -0.0137 -0.0049 -0.0048 -0.0127
   271. (0.00650) BD*( 1) C   9 - H  24  
                ( 37.08%)   0.6089* C   9 s( 29.40%)p 2.40( 70.57%)d 0.00(  0.03%)
                                            0.0003 -0.5420  0.0140  0.3594 -0.0040
                                           -0.6622  0.0085 -0.3713  0.0049  0.0093
                                            0.0047 -0.0106  0.0057  0.0044
                ( 62.92%)  -0.7932* H  24 s( 99.90%)p 0.00(  0.10%)
                                           -0.9995  0.0021 -0.0139  0.0250  0.0142
   272. (0.00689) BD*( 1) C  10 - H  25  
                ( 36.83%)   0.6069* C  10 s( 29.64%)p 2.37( 70.33%)d 0.00(  0.03%)
                                            0.0003 -0.5442  0.0161 -0.4719  0.0180
                                           -0.5642 -0.0026 -0.4025 -0.0024 -0.0103
                                           -0.0082 -0.0092 -0.0000  0.0037
                ( 63.17%)  -0.7948* H  25 s( 99.90%)p 0.00(  0.10%)
                                           -0.9995  0.0022  0.0166  0.0225  0.0152
   273. (0.01454) BD*( 1) C  11 - N  12  
                ( 60.13%)   0.7754* C  11 s( 30.86%)p 2.24( 69.02%)d 0.00(  0.12%)
                                            0.0004  0.5552 -0.0203 -0.1756 -0.0199
                                            0.8099  0.0148 -0.0531 -0.0003 -0.0149
                                            0.0010 -0.0044 -0.0254 -0.0177
                ( 39.87%)  -0.6314* N  12 s( 37.44%)p 1.67( 62.51%)d 0.00(  0.06%)
                                            0.0005  0.6118  0.0058  0.2088  0.0056
                                           -0.7604  0.0001  0.0572 -0.0010 -0.0191
                                           -0.0001 -0.0012 -0.0056 -0.0136
   274. (0.01592) BD*( 1) C  11 - C  15  
                ( 48.90%)   0.6993* C  11 s( 41.06%)p 1.43( 58.91%)d 0.00(  0.03%)
                                            0.0001 -0.6406 -0.0132 -0.7117  0.0199
                                            0.2853 -0.0268 -0.0073 -0.0000  0.0139
                                           -0.0005  0.0004 -0.0046  0.0101
                ( 51.10%)  -0.7148* C  15 s( 31.61%)p 2.16( 68.34%)d 0.00(  0.05%)
                                            0.0000 -0.5621 -0.0110  0.6494 -0.0159
                                           -0.5107 -0.0196  0.0142  0.0010  0.0150
                                           -0.0002  0.0003 -0.0097  0.0137
   275. (0.20902) BD*( 2) C  11 - C  15  
                ( 53.02%)   0.7281* C  11 s(  0.00%)p 1.00( 99.95%)d 0.00(  0.05%)
                                            0.0000  0.0023 -0.0009  0.0146  0.0019
                                            0.0670  0.0008  0.9974 -0.0027 -0.0001
                                            0.0134 -0.0173  0.0008  0.0013
                ( 46.98%)  -0.6854* C  15 s(  0.00%)p 1.00( 99.95%)d 0.00(  0.04%)
                                           -0.0000 -0.0032 -0.0001  0.0102  0.0003
                                            0.0443  0.0009  0.9987  0.0046 -0.0012
                                           -0.0203  0.0055 -0.0007  0.0001
   276. (0.01289) BD*( 1) N  12 - N  13  
                ( 54.13%)   0.7357* N  12 s( 29.28%)p 2.41( 70.59%)d 0.00(  0.13%)
                                           -0.0000  0.5395  0.0422  0.5870 -0.0116
                                            0.5856 -0.0500 -0.1255  0.0066  0.0283
                                           -0.0075 -0.0047  0.0112 -0.0171
                ( 45.87%)  -0.6773* N  13 s( 49.24%)p 1.03( 50.70%)d 0.00(  0.06%)
                                           -0.0000  0.7013  0.0227 -0.4564  0.0154
                                           -0.5359 -0.0186  0.1046  0.0004  0.0203
                                           -0.0042 -0.0047 -0.0028 -0.0114
   277. (0.01355) BD*( 1) N  13 - N  14  
                ( 43.59%)   0.6602* N  13 s( 49.18%)p 1.03( 50.76%)d 0.00(  0.06%)
                                           -0.0001 -0.7010  0.0182 -0.5694  0.0181
                                           -0.4140  0.0392  0.1004 -0.0066 -0.0207
                                            0.0041  0.0042  0.0003  0.0112
                ( 56.41%)  -0.7511* N  14 s( 30.69%)p 2.25( 69.14%)d 0.01(  0.17%)
                                            0.0000 -0.5480  0.0811  0.2781 -0.0114
                                            0.7750 -0.0239 -0.1124  0.0034 -0.0266
                                            0.0040  0.0088  0.0241  0.0183
   278. (0.19757) BD*( 2) N  13 - N  14  
                ( 46.85%)   0.6845* N  13 s(  0.02%)p99.99( 99.83%)d 7.30(  0.15%)
                                           -0.0000 -0.0142  0.0031 -0.0074  0.0017
                                           -0.2029 -0.0015 -0.9783 -0.0060 -0.0045
                                           -0.0205 -0.0311  0.0057  0.0100
                ( 53.15%)  -0.7290* N  14 s(  0.03%)p99.99( 99.61%)d11.44(  0.36%)
                                            0.0000 -0.0176  0.0025  0.0215 -0.0021
                                           -0.1631  0.0028 -0.9842  0.0175  0.0048
                                            0.0337  0.0464 -0.0090 -0.0142
   279. (0.10283) BD*( 3) N  13 - N  14  
                ( 42.11%)   0.6489* N  13 s(  1.45%)p67.96( 98.43%)d 0.08(  0.12%)
                                           -0.0002 -0.1171  0.0277  0.6830  0.0203
                                           -0.7050 -0.0060  0.1428 -0.0002  0.0080
                                           -0.0003  0.0078  0.0324  0.0032
                ( 57.89%)  -0.7609* N  14 s(  1.89%)p51.69( 97.73%)d 0.20(  0.38%)
                                            0.0000 -0.1358  0.0218  0.8963 -0.0252
                                           -0.4066  0.0041  0.0895  0.0002 -0.0282
                                            0.0046 -0.0087 -0.0533  0.0058
   280. (0.02787) BD*( 1) C  15 - C  16  
                ( 45.60%)   0.6753* C  15 s( 36.23%)p 1.76( 63.74%)d 0.00(  0.03%)
                                            0.0001 -0.6019 -0.0018 -0.7456 -0.0044
                                           -0.2847 -0.0040  0.0183 -0.0001 -0.0103
                                            0.0002  0.0004 -0.0102  0.0102
                ( 54.40%)  -0.7376* C  16 s( 37.38%)p 1.67( 62.56%)d 0.00(  0.06%)
                                           -0.0003 -0.6113  0.0042  0.7333 -0.0019
                                            0.2960 -0.0089 -0.0120  0.0003 -0.0142
                                            0.0006  0.0003 -0.0174  0.0119
   281. (0.00181) BD*( 1) C  16 - O  17  
                ( 65.86%)   0.8116* C  16 s( 31.50%)p 2.17( 68.26%)d 0.01(  0.24%)
                                            0.0000  0.5586 -0.0543  0.6627  0.0732
                                           -0.4875 -0.0209  0.0095  0.0002 -0.0415
                                            0.0009 -0.0007  0.0102 -0.0240
                ( 34.14%)  -0.5843* O  17 s( 42.24%)p 1.37( 57.67%)d 0.00(  0.09%)
                                           -0.0000  0.6492 -0.0292 -0.6171 -0.0159
                                            0.4419  0.0146 -0.0124 -0.0004 -0.0249
                                            0.0006 -0.0005  0.0096 -0.0131
   282. (0.05389) BD*( 2) C  16 - O  17  
                ( 64.16%)   0.8010* C  16 s(  0.00%)p 1.00( 99.68%)d 0.00(  0.32%)
                                           -0.0000  0.0015 -0.0003  0.0059 -0.0003
                                            0.0291 -0.0008  0.9974 -0.0328  0.0011
                                            0.0414 -0.0381  0.0016  0.0016
                ( 35.84%)  -0.5987* O  17 s(  0.00%)p 1.00( 99.85%)d 0.00(  0.15%)
                                            0.0000  0.0013 -0.0001  0.0050 -0.0001
                                            0.0331  0.0002  0.9986  0.0099 -0.0010
                                           -0.0325  0.0218 -0.0009 -0.0009
   283. (0.03055) BD*( 1) C  16 - H  26  
                ( 41.29%)   0.6426* C  16 s( 31.04%)p 2.22( 68.92%)d 0.00(  0.05%)
                                            0.0003 -0.5561 -0.0337 -0.1322 -0.0319
                                           -0.8183  0.0208  0.0254 -0.0012 -0.0013
                                            0.0000  0.0010  0.0204  0.0080
                ( 58.71%)  -0.7662* H  26 s( 99.90%)p 0.00(  0.10%)
                                           -0.9994  0.0126  0.0094  0.0298 -0.0005


 NHO Directionality and "Bond Bending" (deviations from line of nuclear centers)

         [Thresholds for printing:  angular deviation  >  1.0 degree]
                                    hybrid p-character > 25.0%
                                    orbital occupancy  >  0.10e

                                Line of Centers        Hybrid 1              Hybrid 2
                                ---------------  -------------------   ------------------
                NBO               Theta   Phi    Theta   Phi    Dev    Theta   Phi    Dev
 ========================================================================================
     1. BD (   1) C   1 - C   2    91.8  126.1     --     --    --      88.3  304.7   1.4
     2. BD (   1) C   1 - H  18    87.6  235.7    87.6  237.6   1.9      --     --    --
     3. BD (   1) C   1 - H  19    37.5    3.3    36.9    0.8   1.6      --     --    --
     4. BD (   1) C   1 - H  20   143.4  356.5   143.7  353.8   1.6      --     --    --
     5. BD (   1) C   2 - N   3    88.9  184.5    89.5  190.0   5.5     91.7    0.6   3.9
     6. BD (   2) C   2 - N   3    88.9  184.5     2.4   87.5  89.2      2.7   58.1  89.5
     7. BD (   1) C   2 - C  15    92.6   73.5    92.5   67.3   6.1     87.3  260.9   7.5
     8. BD (   1) N   3 - N   4    91.8  111.2    92.0  113.0   1.8      --     --    --
    10. BD (   1) N   4 - C  11    92.8   42.5    92.4   46.5   4.0     87.2  215.4   7.2
    11. BD (   1) C   5 - C   6   117.3  230.9   118.3  235.4   4.1     63.5   47.0   3.5
    12. BD (   2) C   5 - C   6   117.3  230.9    30.4  261.5  90.5    149.2   81.1  90.1
    13. BD (   1) C   5 - C  10    64.0  118.4    62.7  113.2   4.8    115.5  302.9   4.1
    14. BD (   1) C   6 - C   7    91.6  173.7    93.4  177.5   4.2     90.1  350.2   3.9
    15. BD (   1) C   6 - H  21   114.5  299.6   115.2  298.2   1.5      --     --    --
    16. BD (   1) C   7 - C   8    64.9  118.6    66.4  123.2   4.4    116.7  293.8   4.6
    17. BD (   2) C   7 - C   8    64.9  118.6    30.8  260.3  89.9     30.9  260.7  89.9
    19. BD (   1) C   8 - C   9    62.4   50.4    61.6   55.4   4.5    116.7  225.5   4.4
    21. BD (   1) C   9 - C  10    87.7  354.0    86.2  357.4   3.8     90.8  170.3   3.9
    22. BD (   2) C   9 - C  10    87.7  354.0    31.9  261.3  89.5     32.7  260.4  90.0
    25. BD (   1) C  11 - N  12    94.0  103.8     --     --    --      85.9  285.7   1.9
    26. BD (   1) C  11 - C  15    89.2  329.5    89.4  339.5  10.0     91.1  140.1   9.5
    27. BD (   2) C  11 - C  15    89.2  329.5     4.0   76.3  90.4    177.4  256.9  90.0
    28. BD (   1) N  12 - N  13    98.5   45.7    98.6   42.9   2.7     81.6  231.5   5.7
    29. BD (   1) N  13 - N  14    98.3   54.7    98.0   34.2  20.3     82.2  250.4  15.6
    30. BD (   2) N  13 - N  14    98.3   54.7    11.7   88.4  88.5      9.5   96.9  88.8
    31. BD (   3) N  13 - N  14    98.3   54.7    98.1  134.7  79.0     95.3  155.2  80.4
    32. BD (   1) C  15 - C  16    90.9   20.0    91.3   21.1   1.1     89.1  201.4   1.4
    33. BD (   1) C  16 - O  17    89.2  324.1    89.4  325.4   1.3      --     --    --
    34. BD (   2) C  16 - O  17    89.2  324.1     1.7   78.9  89.9      1.9   81.8  89.9
    35. BD (   1) C  16 - H  26    91.6   83.9    91.7   78.4   5.5      --     --    --
    53. LP (   1) N   3             --     --     88.1  228.3   --       --     --    --
    54. LP (   1) N   4             --     --      2.9   90.1   --       --     --    --
    55. LP (   1) N  12             --     --     86.1  161.7   --       --     --    --
    56. LP (   2) N  12             --     --      8.5   45.5   --       --     --    --
    57. LP (   1) N  14             --     --     98.3   53.1   --       --     --    --
    58. LP (   1) O  17             --     --     89.2  323.6   --       --     --    --
    59. LP (   2) O  17             --     --     88.3  234.1   --       --     --    --
   254. BD*(   2) C   2 - N   3    88.9  184.5     2.4   87.5  89.2      2.7   58.1  89.5
   260. BD*(   2) C   5 - C   6   117.3  230.9    30.4  261.5  90.5    149.2   81.1  90.1
   265. BD*(   2) C   7 - C   8    64.9  118.6    30.8  260.3  89.9     30.9  260.7  89.9
   270. BD*(   2) C   9 - C  10    87.7  354.0    31.9  261.3  89.5     32.7  260.4  90.0
   275. BD*(   2) C  11 - C  15    89.2  329.5     4.0   76.3  90.4    177.4  256.9  90.0
   278. BD*(   2) N  13 - N  14    98.3   54.7    11.7   88.4  88.5      9.5   96.9  88.8
   279. BD*(   3) N  13 - N  14    98.3   54.7    98.1  134.7  79.0     95.3  155.2  80.4


 Second Order Perturbation Theory Analysis of Fock Matrix in NBO Basis

     Threshold for printing:   0.25 kcal/mol
                                                                              E(2)  E(j)-E(i) F(i,j)
         Donor NBO (i)                     Acceptor NBO (j)                 kcal/mol   a.u.    a.u. 
 ===================================================================================================

 within unit  1
   1. BD (   1) C   1 - C   2        / 78. RY*(   1) N   3                    0.36    1.60    0.030
   1. BD (   1) C   1 - C   2        /186. RY*(   1) C  15                    0.55    1.65    0.038
   1. BD (   1) C   1 - C   2        /253. BD*(   1) C   2 - N   3            0.90    1.17    0.041
   1. BD (   1) C   1 - C   2        /255. BD*(   1) C   2 - C  15            1.31    1.14    0.049
   1. BD (   1) C   1 - C   2        /256. BD*(   1) N   3 - N   4            1.52    0.97    0.049
   1. BD (   1) C   1 - C   2        /274. BD*(   1) C  11 - C  15            0.93    1.16    0.041
   2. BD (   1) C   1 - H  18        /253. BD*(   1) C   2 - N   3            0.43    1.00    0.026
   2. BD (   1) C   1 - H  18        /255. BD*(   1) C   2 - C  15            2.89    0.96    0.067
   3. BD (   1) C   1 - H  19        / 71. RY*(   3) C   2                    0.27    1.84    0.028
   3. BD (   1) C   1 - H  19        /253. BD*(   1) C   2 - N   3            1.21    1.00    0.044
   3. BD (   1) C   1 - H  19        /254. BD*(   2) C   2 - N   3            2.59    0.46    0.047
   4. BD (   1) C   1 - H  20        / 71. RY*(   3) C   2                    0.25    1.84    0.027
   4. BD (   1) C   1 - H  20        /253. BD*(   1) C   2 - N   3            1.19    1.00    0.044
   4. BD (   1) C   1 - H  20        /254. BD*(   2) C   2 - N   3            2.58    0.46    0.047
   5. BD (   1) C   2 - N   3        / 60. RY*(   1) C   1                    0.26    1.57    0.025
   5. BD (   1) C   2 - N   3        / 89. RY*(   3) N   4                    0.37    2.08    0.035
   5. BD (   1) C   2 - N   3        /186. RY*(   1) C  15                    0.38    1.88    0.034
   5. BD (   1) C   2 - N   3        /249. BD*(   1) C   1 - C   2            0.80    1.31    0.041
   5. BD (   1) C   2 - N   3        /255. BD*(   1) C   2 - C  15            0.58    1.37    0.036
   5. BD (   1) C   2 - N   3        /257. BD*(   1) N   4 - C   5            1.85    1.22    0.060
   5. BD (   1) C   2 - N   3        /273. BD*(   1) C  11 - N  12            0.27    1.26    0.024
   5. BD (   1) C   2 - N   3        /280. BD*(   1) C  15 - C  16            1.37    1.35    0.055
   6. BD (   2) C   2 - N   3        / 61. RY*(   2) C   1                    0.40    1.21    0.029
   6. BD (   2) C   2 - N   3        / 90. RY*(   4) N   4                    0.56    2.54    0.049
   6. BD (   2) C   2 - N   3        /189. RY*(   4) C  15                    0.27    1.00    0.021
   6. BD (   2) C   2 - N   3        /251. BD*(   1) C   1 - H  19            0.98    0.82    0.037
   6. BD (   2) C   2 - N   3        /252. BD*(   1) C   1 - H  20            1.01    0.82    0.037
   6. BD (   2) C   2 - N   3        /275. BD*(   2) C  11 - C  15            5.58    0.33    0.059
   7. BD (   1) C   2 - C  15        / 60. RY*(   1) C   1                    0.40    1.38    0.030
   7. BD (   1) C   2 - C  15        / 79. RY*(   2) N   3                    0.56    1.83    0.041
   7. BD (   1) C   2 - C  15        /150. RY*(   1) C  11                    0.39    1.32    0.029
   7. BD (   1) C   2 - C  15        /151. RY*(   2) C  11                    0.43    1.59    0.033
   7. BD (   1) C   2 - C  15        /195. RY*(   1) C  16                    0.44    1.29    0.030
   7. BD (   1) C   2 - C  15        /249. BD*(   1) C   1 - C   2            1.24    1.12    0.047
   7. BD (   1) C   2 - C  15        /250. BD*(   1) C   1 - H  18            0.45    1.16    0.029
   7. BD (   1) C   2 - C  15        /253. BD*(   1) C   2 - N   3            0.39    1.21    0.027
   7. BD (   1) C   2 - C  15        /256. BD*(   1) N   3 - N   4            0.31    1.01    0.022
   7. BD (   1) C   2 - C  15        /258. BD*(   1) N   4 - C  11            0.47    1.09    0.029
   7. BD (   1) C   2 - C  15        /273. BD*(   1) C  11 - N  12            4.47    1.07    0.088
   7. BD (   1) C   2 - C  15        /274. BD*(   1) C  11 - C  15            1.34    1.20    0.051
   7. BD (   1) C   2 - C  15        /280. BD*(   1) C  15 - C  16            1.74    1.16    0.057
   7. BD (   1) C   2 - C  15        /283. BD*(   1) C  16 - H  26            0.66    1.11    0.034
   8. BD (   1) N   3 - N   4        / 70. RY*(   2) C   2                    1.52    1.74    0.065
   8. BD (   1) N   3 - N   4        / 96. RY*(   1) C   5                    0.97    1.81    0.053
   8. BD (   1) N   3 - N   4        /150. RY*(   1) C  11                    0.39    1.51    0.031
   8. BD (   1) N   3 - N   4        /152. RY*(   3) C  11                    0.26    1.66    0.026
   8. BD (   1) N   3 - N   4        /249. BD*(   1) C   1 - C   2            2.07    1.31    0.066
   8. BD (   1) N   3 - N   4        /257. BD*(   1) N   4 - C   5            0.93    1.21    0.043
   8. BD (   1) N   3 - N   4        /258. BD*(   1) N   4 - C  11            0.74    1.27    0.039
   8. BD (   1) N   3 - N   4        /261. BD*(   1) C   5 - C  10            0.72    1.40    0.040
   8. BD (   1) N   3 - N   4        /273. BD*(   1) C  11 - N  12            1.74    1.26    0.059
   9. BD (   1) N   4 - C   5        / 78. RY*(   1) N   3                    0.47    1.80    0.037
   9. BD (   1) N   4 - C   5        /105. RY*(   1) C   6                    0.36    1.97    0.034
   9. BD (   1) N   4 - C   5        /141. RY*(   1) C  10                    0.28    1.99    0.030
   9. BD (   1) N   4 - C   5        /151. RY*(   2) C  11                    0.26    1.74    0.027
   9. BD (   1) N   4 - C   5        /253. BD*(   1) C   2 - N   3            0.68    1.36    0.038
   9. BD (   1) N   4 - C   5        /256. BD*(   1) N   3 - N   4            0.60    1.16    0.033
   9. BD (   1) N   4 - C   5        /258. BD*(   1) N   4 - C  11            1.49    1.24    0.055
   9. BD (   1) N   4 - C   5        /259. BD*(   1) C   5 - C   6            0.65    1.37    0.038
   9. BD (   1) N   4 - C   5        /261. BD*(   1) C   5 - C  10            0.66    1.37    0.038
   9. BD (   1) N   4 - C   5        /262. BD*(   1) C   6 - C   7            0.68    1.40    0.039
   9. BD (   1) N   4 - C   5        /269. BD*(   1) C   9 - C  10            0.69    1.40    0.039
   9. BD (   1) N   4 - C   5        /274. BD*(   1) C  11 - C  15            0.62    1.35    0.037
  10. BD (   1) N   4 - C  11        / 78. RY*(   1) N   3                    0.25    1.84    0.027
  10. BD (   1) N   4 - C  11        / 79. RY*(   2) N   3                    0.34    2.03    0.033
  10. BD (   1) N   4 - C  11        / 96. RY*(   1) C   5                    0.78    1.83    0.048
  10. BD (   1) N   4 - C  11        /187. RY*(   2) C  15                    0.68    1.93    0.046
  10. BD (   1) N   4 - C  11        /249. BD*(   1) C   1 - C   2            0.28    1.32    0.024
  10. BD (   1) N   4 - C  11        /256. BD*(   1) N   3 - N   4            0.27    1.21    0.023
  10. BD (   1) N   4 - C  11        /257. BD*(   1) N   4 - C   5            1.87    1.23    0.061
  10. BD (   1) N   4 - C  11        /259. BD*(   1) C   5 - C   6            0.50    1.41    0.033
  10. BD (   1) N   4 - C  11        /273. BD*(   1) C  11 - N  12            0.36    1.27    0.027
  10. BD (   1) N   4 - C  11        /274. BD*(   1) C  11 - C  15            0.90    1.40    0.045
  10. BD (   1) N   4 - C  11        /276. BD*(   1) N  12 - N  13            1.08    1.39    0.049
  10. BD (   1) N   4 - C  11        /280. BD*(   1) C  15 - C  16            1.69    1.36    0.061
  11. BD (   1) C   5 - C   6        / 87. RY*(   1) N   4                    0.46    2.08    0.039
  11. BD (   1) C   5 - C   6        /114. RY*(   1) C   7                    0.57    1.89    0.042
  11. BD (   1) C   5 - C   6        /115. RY*(   2) C   7                    0.62    1.39    0.037
  11. BD (   1) C   5 - C   6        /141. RY*(   1) C  10                    0.34    1.87    0.032
  11. BD (   1) C   5 - C   6        /257. BD*(   1) N   4 - C   5            0.69    1.07    0.035
  11. BD (   1) C   5 - C   6        /258. BD*(   1) N   4 - C  11            1.44    1.13    0.051
  11. BD (   1) C   5 - C   6        /261. BD*(   1) C   5 - C  10            2.37    1.25    0.069
  11. BD (   1) C   5 - C   6        /262. BD*(   1) C   6 - C   7            1.30    1.29    0.052
  11. BD (   1) C   5 - C   6        /263. BD*(   1) C   6 - H  21            0.60    1.19    0.034
  11. BD (   1) C   5 - C   6        /266. BD*(   1) C   7 - H  22            1.06    1.20    0.045
  11. BD (   1) C   5 - C   6        /272. BD*(   1) C  10 - H  25            1.12    1.18    0.046
  12. BD (   2) C   5 - C   6        /118. RY*(   5) C   7                    1.00    1.09    0.045
  12. BD (   2) C   5 - C   6        /143. RY*(   3) C  10                    1.18    1.09    0.049
  12. BD (   2) C   5 - C   6        /256. BD*(   1) N   3 - N   4            0.45    0.62    0.023
  12. BD (   2) C   5 - C   6        /258. BD*(   1) N   4 - C  11            0.45    0.70    0.024
  12. BD (   2) C   5 - C   6        /265. BD*(   2) C   7 - C   8            9.87    0.31    0.070
  12. BD (   2) C   5 - C   6        /270. BD*(   2) C   9 - C  10            9.36    0.31    0.068
  13. BD (   1) C   5 - C  10        / 88. RY*(   2) N   4                    0.30    1.99    0.031
  13. BD (   1) C   5 - C  10        /105. RY*(   1) C   6                    0.40    1.86    0.035
  13. BD (   1) C   5 - C  10        /132. RY*(   1) C   9                    0.57    1.89    0.042
  13. BD (   1) C   5 - C  10        /133. RY*(   2) C   9                    0.60    1.39    0.037
  13. BD (   1) C   5 - C  10        /256. BD*(   1) N   3 - N   4            1.03    1.05    0.042
  13. BD (   1) C   5 - C  10        /257. BD*(   1) N   4 - C   5            0.69    1.07    0.035
  13. BD (   1) C   5 - C  10        /259. BD*(   1) C   5 - C   6            2.38    1.26    0.069
  13. BD (   1) C   5 - C  10        /263. BD*(   1) C   6 - H  21            0.99    1.20    0.044
  13. BD (   1) C   5 - C  10        /269. BD*(   1) C   9 - C  10            1.39    1.29    0.054
  13. BD (   1) C   5 - C  10        /271. BD*(   1) C   9 - H  24            1.02    1.21    0.044
  13. BD (   1) C   5 - C  10        /272. BD*(   1) C  10 - H  25            0.65    1.19    0.035
  14. BD (   1) C   6 - C   7        / 96. RY*(   1) C   5                    0.36    1.64    0.031
  14. BD (   1) C   6 - C   7        / 97. RY*(   2) C   5                    0.63    1.82    0.043
  14. BD (   1) C   6 - C   7        /123. RY*(   1) C   8                    0.44    1.89    0.037
  14. BD (   1) C   6 - C   7        /124. RY*(   2) C   8                    0.59    1.36    0.036
  14. BD (   1) C   6 - C   7        /257. BD*(   1) N   4 - C   5            2.39    1.05    0.063
  14. BD (   1) C   6 - C   7        /259. BD*(   1) C   5 - C   6            1.54    1.23    0.055
  14. BD (   1) C   6 - C   7        /263. BD*(   1) C   6 - H  21            0.83    1.17    0.039
  14. BD (   1) C   6 - C   7        /264. BD*(   1) C   7 - C   8            1.27    1.26    0.051
  14. BD (   1) C   6 - C   7        /266. BD*(   1) C   7 - H  22            0.63    1.18    0.035
  14. BD (   1) C   6 - C   7        /268. BD*(   1) C   8 - H  23            1.13    1.18    0.046
  15. BD (   1) C   6 - H  21        / 97. RY*(   2) C   5                    0.34    1.64    0.030
  15. BD (   1) C   6 - H  21        /114. RY*(   1) C   7                    0.34    1.69    0.031
  15. BD (   1) C   6 - H  21        /257. BD*(   1) N   4 - C   5            0.49    0.86    0.026
  15. BD (   1) C   6 - H  21        /259. BD*(   1) C   5 - C   6            0.36    1.05    0.025
  15. BD (   1) C   6 - H  21        /261. BD*(   1) C   5 - C  10            2.40    1.05    0.063
  15. BD (   1) C   6 - H  21        /262. BD*(   1) C   6 - C   7            0.63    1.08    0.033
  15. BD (   1) C   6 - H  21        /264. BD*(   1) C   7 - C   8            1.86    1.08    0.057
  16. BD (   1) C   7 - C   8        /105. RY*(   1) C   6                    0.27    1.84    0.028
  16. BD (   1) C   7 - C   8        /106. RY*(   2) C   6                    0.79    1.43    0.043
  16. BD (   1) C   7 - C   8        /132. RY*(   1) C   9                    0.42    1.87    0.036
  16. BD (   1) C   7 - C   8        /133. RY*(   2) C   9                    0.72    1.36    0.040
  16. BD (   1) C   7 - C   8        /262. BD*(   1) C   6 - C   7            1.29    1.27    0.051
  16. BD (   1) C   7 - C   8        /263. BD*(   1) C   6 - H  21            1.23    1.17    0.048
  16. BD (   1) C   7 - C   8        /266. BD*(   1) C   7 - H  22            0.63    1.18    0.035
  16. BD (   1) C   7 - C   8        /267. BD*(   1) C   8 - C   9            1.14    1.26    0.048
  16. BD (   1) C   7 - C   8        /268. BD*(   1) C   8 - H  23            0.54    1.18    0.032
  16. BD (   1) C   7 - C   8        /271. BD*(   1) C   9 - H  24            1.28    1.18    0.049
  17. BD (   2) C   7 - C   8        /109. RY*(   5) C   6                    0.50    1.92    0.043
  17. BD (   2) C   7 - C   8        /118. RY*(   5) C   7                    0.27    1.07    0.024
  17. BD (   2) C   7 - C   8        /127. RY*(   5) C   8                    0.28    1.01    0.023
  17. BD (   2) C   7 - C   8        /136. RY*(   5) C   9                    1.05    1.21    0.050
  17. BD (   2) C   7 - C   8        /260. BD*(   2) C   5 - C   6           10.39    0.27    0.067
  17. BD (   2) C   7 - C   8        /270. BD*(   2) C   9 - C  10           12.23    0.29    0.076
  18. BD (   1) C   7 - H  22        /105. RY*(   1) C   6                    0.30    1.64    0.028
  18. BD (   1) C   7 - H  22        /123. RY*(   1) C   8                    0.32    1.70    0.030
  18. BD (   1) C   7 - H  22        /259. BD*(   1) C   5 - C   6            2.13    1.04    0.059
  18. BD (   1) C   7 - H  22        /262. BD*(   1) C   6 - C   7            0.48    1.07    0.029
  18. BD (   1) C   7 - H  22        /264. BD*(   1) C   7 - C   8            0.38    1.06    0.025
  18. BD (   1) C   7 - H  22        /267. BD*(   1) C   8 - C   9            1.86    1.07    0.056
  19. BD (   1) C   8 - C   9        /114. RY*(   1) C   7                    0.43    1.87    0.036
  19. BD (   1) C   8 - C   9        /115. RY*(   2) C   7                    0.71    1.37    0.040
  19. BD (   1) C   8 - C   9        /141. RY*(   1) C  10                    0.38    1.85    0.034
  19. BD (   1) C   8 - C   9        /142. RY*(   2) C  10                    0.61    1.41    0.037
  19. BD (   1) C   8 - C   9        /264. BD*(   1) C   7 - C   8            1.14    1.26    0.048
  19. BD (   1) C   8 - C   9        /266. BD*(   1) C   7 - H  22            1.26    1.19    0.049
  19. BD (   1) C   8 - C   9        /268. BD*(   1) C   8 - H  23            0.55    1.18    0.032
  19. BD (   1) C   8 - C   9        /269. BD*(   1) C   9 - C  10            1.30    1.26    0.051
  19. BD (   1) C   8 - C   9        /271. BD*(   1) C   9 - H  24            0.64    1.18    0.035
  19. BD (   1) C   8 - C   9        /272. BD*(   1) C  10 - H  25            1.21    1.17    0.047
  20. BD (   1) C   8 - H  23        /114. RY*(   1) C   7                    0.35    1.69    0.031
  20. BD (   1) C   8 - H  23        /132. RY*(   1) C   9                    0.35    1.68    0.031
  20. BD (   1) C   8 - H  23        /262. BD*(   1) C   6 - C   7            1.99    1.08    0.059
  20. BD (   1) C   8 - H  23        /264. BD*(   1) C   7 - C   8            0.33    1.07    0.024
  20. BD (   1) C   8 - H  23        /267. BD*(   1) C   8 - C   9            0.34    1.08    0.024
  20. BD (   1) C   8 - H  23        /269. BD*(   1) C   9 - C  10            2.03    1.08    0.059
  21. BD (   1) C   9 - C  10        / 96. RY*(   1) C   5                    0.52    1.64    0.037
  21. BD (   1) C   9 - C  10        / 97. RY*(   2) C   5                    0.46    1.82    0.037
  21. BD (   1) C   9 - C  10        /123. RY*(   1) C   8                    0.44    1.89    0.037
  21. BD (   1) C   9 - C  10        /124. RY*(   2) C   8                    0.60    1.36    0.036
  21. BD (   1) C   9 - C  10        /257. BD*(   1) N   4 - C   5            2.64    1.05    0.067
  21. BD (   1) C   9 - C  10        /261. BD*(   1) C   5 - C  10            1.66    1.23    0.057
  21. BD (   1) C   9 - C  10        /267. BD*(   1) C   8 - C   9            1.28    1.26    0.051
  21. BD (   1) C   9 - C  10        /268. BD*(   1) C   8 - H  23            1.12    1.18    0.046
  21. BD (   1) C   9 - C  10        /271. BD*(   1) C   9 - H  24            0.61    1.18    0.034
  21. BD (   1) C   9 - C  10        /272. BD*(   1) C  10 - H  25            0.85    1.16    0.040
  22. BD (   2) C   9 - C  10        /100. RY*(   5) C   5                    0.27    2.14    0.034
  22. BD (   2) C   9 - C  10        /127. RY*(   5) C   8                    0.93    1.01    0.043
  22. BD (   2) C   9 - C  10        /136. RY*(   5) C   9                    0.27    1.21    0.025
  22. BD (   2) C   9 - C  10        /143. RY*(   3) C  10                    0.33    1.07    0.026
  22. BD (   2) C   9 - C  10        /260. BD*(   2) C   5 - C   6           11.97    0.27    0.072
  22. BD (   2) C   9 - C  10        /265. BD*(   2) C   7 - C   8            8.62    0.29    0.064
  23. BD (   1) C   9 - H  24        /123. RY*(   1) C   8                    0.33    1.70    0.030
  23. BD (   1) C   9 - H  24        /141. RY*(   1) C  10                    0.30    1.66    0.028
  23. BD (   1) C   9 - H  24        /261. BD*(   1) C   5 - C  10            2.14    1.04    0.060
  23. BD (   1) C   9 - H  24        /264. BD*(   1) C   7 - C   8            1.85    1.07    0.056
  23. BD (   1) C   9 - H  24        /267. BD*(   1) C   8 - C   9            0.38    1.07    0.026
  23. BD (   1) C   9 - H  24        /269. BD*(   1) C   9 - C  10            0.46    1.07    0.028
  24. BD (   1) C  10 - H  25        / 97. RY*(   2) C   5                    0.38    1.65    0.032
  24. BD (   1) C  10 - H  25        /132. RY*(   1) C   9                    0.37    1.69    0.032
  24. BD (   1) C  10 - H  25        /257. BD*(   1) N   4 - C   5            0.38    0.87    0.023
  24. BD (   1) C  10 - H  25        /259. BD*(   1) C   5 - C   6            2.31    1.06    0.062
  24. BD (   1) C  10 - H  25        /261. BD*(   1) C   5 - C  10            0.39    1.06    0.026
  24. BD (   1) C  10 - H  25        /267. BD*(   1) C   8 - C   9            1.83    1.09    0.056
  24. BD (   1) C  10 - H  25        /269. BD*(   1) C   9 - C  10            0.65    1.09    0.034
  25. BD (   1) C  11 - N  12        /168. RY*(   1) N  13                    0.34    2.03    0.034
  25. BD (   1) C  11 - N  12        /170. RY*(   3) N  13                    1.11    2.40    0.066
  25. BD (   1) C  11 - N  12        /187. RY*(   2) C  15                    0.26    1.91    0.029
  25. BD (   1) C  11 - N  12        /255. BD*(   1) C   2 - C  15            0.45    1.36    0.031
  25. BD (   1) C  11 - N  12        /256. BD*(   1) N   3 - N   4            0.77    1.19    0.038
  25. BD (   1) C  11 - N  12        /274. BD*(   1) C  11 - C  15            1.33    1.38    0.054
  25. BD (   1) C  11 - N  12        /276. BD*(   1) N  12 - N  13            0.63    1.37    0.037
  25. BD (   1) C  11 - N  12        /277. BD*(   1) N  13 - N  14            2.51    1.56    0.079
  25. BD (   1) C  11 - N  12        /279. BD*(   3) N  13 - N  14            2.21    0.86    0.058
  26. BD (   1) C  11 - C  15        / 69. RY*(   1) C   2                    0.88    1.51    0.046
  26. BD (   1) C  11 - C  15        / 87. RY*(   1) N   4                    0.29    2.08    0.031
  26. BD (   1) C  11 - C  15        /161. RY*(   3) N  12                    0.48    1.94    0.039
  26. BD (   1) C  11 - C  15        /198. RY*(   4) C  16                    0.33    1.65    0.030
  26. BD (   1) C  11 - C  15        /249. BD*(   1) C   1 - C   2            2.32    1.16    0.066
  26. BD (   1) C  11 - C  15        /253. BD*(   1) C   2 - N   3            0.25    1.25    0.023
  26. BD (   1) C  11 - C  15        /255. BD*(   1) C   2 - C  15            1.34    1.22    0.051
  26. BD (   1) C  11 - C  15        /256. BD*(   1) N   3 - N   4            0.27    1.05    0.021
  26. BD (   1) C  11 - C  15        /257. BD*(   1) N   4 - C   5            2.56    1.07    0.066
  26. BD (   1) C  11 - C  15        /258. BD*(   1) N   4 - C  11            1.07    1.13    0.044
  26. BD (   1) C  11 - C  15        /273. BD*(   1) C  11 - N  12            1.36    1.11    0.049
  26. BD (   1) C  11 - C  15        /280. BD*(   1) C  15 - C  16            1.44    1.20    0.053
  26. BD (   1) C  11 - C  15        /281. BD*(   1) C  16 - O  17            0.62    1.34    0.037
  27. BD (   2) C  11 - C  15        / 71. RY*(   3) C   2                    0.26    1.67    0.028
  27. BD (   2) C  11 - C  15        / 75. RY*(   7) C   2                    0.33    1.68    0.032
  27. BD (   2) C  11 - C  15        /160. RY*(   2) N  12                    0.56    1.15    0.034
  27. BD (   2) C  11 - C  15        /197. RY*(   3) C  16                    0.65    1.64    0.044
  27. BD (   2) C  11 - C  15        /254. BD*(   2) C   2 - N   3           13.93    0.29    0.082
  27. BD (   2) C  11 - C  15        /275. BD*(   2) C  11 - C  15            2.53    0.29    0.035
  27. BD (   2) C  11 - C  15        /282. BD*(   2) C  16 - O  17            8.72    0.33    0.070
  28. BD (   1) N  12 - N  13        /150. RY*(   1) C  11                    0.73    1.75    0.045
  28. BD (   1) N  12 - N  13        /151. RY*(   2) C  11                    0.42    2.02    0.037
  28. BD (   1) N  12 - N  13        /152. RY*(   3) C  11                    0.28    1.91    0.029
  28. BD (   1) N  12 - N  13        /179. RY*(   3) N  14                    0.34    1.94    0.032
  28. BD (   1) N  12 - N  13        /258. BD*(   1) N   4 - C  11            1.04    1.52    0.051
  28. BD (   1) N  12 - N  13        /273. BD*(   1) C  11 - N  12            0.88    1.50    0.046
  28. BD (   1) N  12 - N  13        /277. BD*(   1) N  13 - N  14            3.35    1.81    0.099
  28. BD (   1) N  12 - N  13        /279. BD*(   3) N  13 - N  14            0.27    1.11    0.023
  29. BD (   1) N  13 - N  14        /273. BD*(   1) C  11 - N  12            0.38    1.58    0.031
  29. BD (   1) N  13 - N  14        /276. BD*(   1) N  12 - N  13            3.65    1.69    0.100
  30. BD (   2) N  13 - N  14        /160. RY*(   2) N  12                    1.25    1.34    0.052
  30. BD (   2) N  13 - N  14        /278. BD*(   2) N  13 - N  14            1.38    0.45    0.035
  31. BD (   3) N  13 - N  14        /159. RY*(   1) N  12                    1.32    1.41    0.055
  31. BD (   3) N  13 - N  14        /161. RY*(   3) N  12                    0.26    1.75    0.027
  31. BD (   3) N  13 - N  14        /273. BD*(   1) C  11 - N  12            1.96    0.92    0.054
  31. BD (   3) N  13 - N  14        /276. BD*(   1) N  12 - N  13            0.96    1.04    0.040
  31. BD (   3) N  13 - N  14        /279. BD*(   3) N  13 - N  14            0.29    0.53    0.017
  32. BD (   1) C  15 - C  16        /151. RY*(   2) C  11                    0.42    1.59    0.033
  32. BD (   1) C  15 - C  16        /204. RY*(   1) O  17                    0.64    1.94    0.045
  32. BD (   1) C  15 - C  16        /253. BD*(   1) C   2 - N   3            0.72    1.21    0.037
  32. BD (   1) C  15 - C  16        /255. BD*(   1) C   2 - C  15            2.01    1.18    0.062
  32. BD (   1) C  15 - C  16        /258. BD*(   1) N   4 - C  11            0.84    1.09    0.038
  32. BD (   1) C  15 - C  16        /274. BD*(   1) C  11 - C  15            2.19    1.20    0.065
  32. BD (   1) C  15 - C  16        /281. BD*(   1) C  16 - O  17            0.47    1.31    0.031
  33. BD (   1) C  16 - O  17        /186. RY*(   1) C  15                    0.64    2.04    0.046
  33. BD (   1) C  16 - O  17        /195. RY*(   1) C  16                    0.70    1.65    0.043
  33. BD (   1) C  16 - O  17        /274. BD*(   1) C  11 - C  15            1.12    1.55    0.053
  33. BD (   1) C  16 - O  17        /280. BD*(   1) C  15 - C  16            0.73    1.52    0.042
  34. BD (   2) C  16 - O  17        /189. RY*(   4) C  15                    0.34    1.01    0.024
  34. BD (   2) C  16 - O  17        /275. BD*(   2) C  11 - C  15            3.83    0.35    0.051
  35. BD (   1) C  16 - H  26        /186. RY*(   1) C  15                    0.55    1.52    0.037
  35. BD (   1) C  16 - H  26        /204. RY*(   1) O  17                    0.60    1.77    0.041
  35. BD (   1) C  16 - H  26        /255. BD*(   1) C   2 - C  15            2.65    1.01    0.066
  36. CR (   1) C   1                / 72. RY*(   4) C   2                    0.45   10.77    0.088
  36. CR (   1) C   1                /213. RY*(   1) H  18                    0.37   10.49    0.079
  36. CR (   1) C   1                /217. RY*(   1) H  19                    0.41   10.51    0.083
  36. CR (   1) C   1                /221. RY*(   1) H  20                    0.42   10.51    0.084
  36. CR (   1) C   1                /253. BD*(   1) C   2 - N   3            0.33   10.58    0.074
  36. CR (   1) C   1                /255. BD*(   1) C   2 - C  15            0.56   10.55    0.098
  37. CR (   1) C   2                / 62. RY*(   3) C   1                    0.74   10.83    0.113
  37. CR (   1) C   2                /187. RY*(   2) C  15                    0.48   11.18    0.093
  37. CR (   1) C   2                /256. BD*(   1) N   3 - N   4            0.25   10.46    0.065
  37. CR (   1) C   2                /274. BD*(   1) C  11 - C  15            0.26   10.65    0.067
  37. CR (   1) C   2                /280. BD*(   1) C  15 - C  16            0.57   10.61    0.100
  38. CR (   1) N   3                / 69. RY*(   1) C   2                    2.04   14.98    0.221
  38. CR (   1) N   3                / 76. RY*(   8) C   2                    0.29   16.37    0.087
  38. CR (   1) N   3                / 87. RY*(   1) N   4                    0.30   15.56    0.086
  38. CR (   1) N   3                /249. BD*(   1) C   1 - C   2            0.37   14.64    0.093
  38. CR (   1) N   3                /255. BD*(   1) C   2 - C  15            0.28   14.70    0.082
  38. CR (   1) N   3                /257. BD*(   1) N   4 - C   5            0.48   14.55    0.106
  38. CR (   1) N   3                /258. BD*(   1) N   4 - C  11            0.48   14.61    0.107
  39. CR (   1) N   4                / 79. RY*(   2) N   3                    0.47   15.46    0.108
  39. CR (   1) N   4                / 97. RY*(   2) C   5                    0.52   15.43    0.113
  39. CR (   1) N   4                / 99. RY*(   4) C   5                    0.54   14.86    0.113
  39. CR (   1) N   4                /102. RY*(   7) C   5                    0.36   16.48    0.097
  39. CR (   1) N   4                /150. RY*(   1) C  11                    0.89   14.95    0.146
  39. CR (   1) N   4                /151. RY*(   2) C  11                    0.50   15.22    0.111
  39. CR (   1) N   4                /253. BD*(   1) C   2 - N   3            0.38   14.84    0.095
  39. CR (   1) N   4                /261. BD*(   1) C   5 - C  10            0.27   14.85    0.081
  40. CR (   1) C   5                /106. RY*(   2) C   6                    0.86   10.88    0.122
  40. CR (   1) C   5                /142. RY*(   2) C  10                    0.84   10.86    0.120
  40. CR (   1) C   5                /256. BD*(   1) N   3 - N   4            0.29   10.48    0.070
  40. CR (   1) C   5                /258. BD*(   1) N   4 - C  11            0.67   10.56    0.107
  40. CR (   1) C   5                /259. BD*(   1) C   5 - C   6            0.29   10.68    0.071
  40. CR (   1) C   5                /261. BD*(   1) C   5 - C  10            0.28   10.68    0.069
  40. CR (   1) C   5                /262. BD*(   1) C   6 - C   7            0.37   10.72    0.080
  40. CR (   1) C   5                /263. BD*(   1) C   6 - H  21            0.28   10.62    0.069
  40. CR (   1) C   5                /269. BD*(   1) C   9 - C  10            0.37   10.71    0.079
  40. CR (   1) C   5                /272. BD*(   1) C  10 - H  25            0.32   10.61    0.073
  41. CR (   1) C   6                / 96. RY*(   1) C   5                    0.57   11.03    0.100
  41. CR (   1) C   6                /115. RY*(   2) C   7                    0.76   10.75    0.114
  41. CR (   1) C   6                /116. RY*(   3) C   7                    0.28   10.79    0.070
  41. CR (   1) C   6                /225. RY*(   1) H  21                    0.45   10.49    0.087
  41. CR (   1) C   6                /257. BD*(   1) N   4 - C   5            0.39   10.43    0.082
  41. CR (   1) C   6                /261. BD*(   1) C   5 - C  10            0.64   10.62    0.104
  41. CR (   1) C   6                /264. BD*(   1) C   7 - C   8            0.47   10.64    0.090
  41. CR (   1) C   6                /266. BD*(   1) C   7 - H  22            0.28   10.57    0.069
  42. CR (   1) C   7                /106. RY*(   2) C   6                    0.32   10.81    0.075
  42. CR (   1) C   7                /108. RY*(   4) C   6                    0.41   10.72    0.084
  42. CR (   1) C   7                /124. RY*(   2) C   8                    0.71   10.74    0.110
  42. CR (   1) C   7                /229. RY*(   1) H  22                    0.40   10.45    0.081
  42. CR (   1) C   7                /259. BD*(   1) C   5 - C   6            0.52   10.61    0.094
  42. CR (   1) C   7                /263. BD*(   1) C   6 - H  21            0.34   10.55    0.076
  42. CR (   1) C   7                /267. BD*(   1) C   8 - C   9            0.43   10.64    0.086
  42. CR (   1) C   7                /268. BD*(   1) C   8 - H  23            0.29   10.56    0.070
  43. CR (   1) C   8                /115. RY*(   2) C   7                    0.74   10.76    0.112
  43. CR (   1) C   8                /116. RY*(   3) C   7                    0.26   10.79    0.066
  43. CR (   1) C   8                /133. RY*(   2) C   9                    0.72   10.76    0.111
  43. CR (   1) C   8                /134. RY*(   3) C   9                    0.25   10.80    0.066
  43. CR (   1) C   8                /233. RY*(   1) H  23                    0.40   10.45    0.082
  43. CR (   1) C   8                /262. BD*(   1) C   6 - C   7            0.46   10.66    0.088
  43. CR (   1) C   8                /266. BD*(   1) C   7 - H  22            0.30   10.57    0.071
  43. CR (   1) C   8                /269. BD*(   1) C   9 - C  10            0.46   10.65    0.089
  43. CR (   1) C   8                /271. BD*(   1) C   9 - H  24            0.31   10.57    0.072
  44. CR (   1) C   9                /124. RY*(   2) C   8                    0.73   10.74    0.112
  44. CR (   1) C   9                /142. RY*(   2) C  10                    0.36   10.79    0.079
  44. CR (   1) C   9                /144. RY*(   4) C  10                    0.42   10.72    0.084
  44. CR (   1) C   9                /237. RY*(   1) H  24                    0.39   10.45    0.081
  44. CR (   1) C   9                /261. BD*(   1) C   5 - C  10            0.53   10.61    0.096
  44. CR (   1) C   9                /264. BD*(   1) C   7 - C   8            0.43   10.64    0.086
  44. CR (   1) C   9                /268. BD*(   1) C   8 - H  23            0.29   10.56    0.070
  44. CR (   1) C   9                /272. BD*(   1) C  10 - H  25            0.34   10.55    0.076
  45. CR (   1) C  10                / 96. RY*(   1) C   5                    0.53   11.03    0.097
  45. CR (   1) C  10                / 97. RY*(   2) C   5                    0.28   11.21    0.071
  45. CR (   1) C  10                /133. RY*(   2) C   9                    0.77   10.75    0.115
  45. CR (   1) C  10                /134. RY*(   3) C   9                    0.26   10.80    0.067
  45. CR (   1) C  10                /241. RY*(   1) H  25                    0.44   10.50    0.086
  45. CR (   1) C  10                /257. BD*(   1) N   4 - C   5            0.46   10.44    0.088
  45. CR (   1) C  10                /259. BD*(   1) C   5 - C   6            0.61   10.62    0.102
  45. CR (   1) C  10                /267. BD*(   1) C   8 - C   9            0.47   10.65    0.089
  45. CR (   1) C  10                /271. BD*(   1) C   9 - H  24            0.27   10.57    0.068
  46. CR (   1) C  11                / 89. RY*(   3) N   4                    0.29   11.40    0.072
  46. CR (   1) C  11                /186. RY*(   1) C  15                    0.76   11.21    0.116
  46. CR (   1) C  11                /257. BD*(   1) N   4 - C   5            0.90   10.55    0.125
  46. CR (   1) C  11                /274. BD*(   1) C  11 - C  15            0.46   10.72    0.089
  46. CR (   1) C  11                /276. BD*(   1) N  12 - N  13            0.46   10.71    0.089
  46. CR (   1) C  11                /280. BD*(   1) C  15 - C  16            0.64   10.68    0.106
  47. CR (   1) N  12                /150. RY*(   1) C  11                    0.50   14.92    0.109
  47. CR (   1) N  12                /151. RY*(   2) C  11                    0.96   15.19    0.153
  47. CR (   1) N  12                /168. RY*(   1) N  13                    0.56   15.45    0.117
  47. CR (   1) N  12                /173. RY*(   6) N  13                    0.30   15.01    0.085
  47. CR (   1) N  12                /274. BD*(   1) C  11 - C  15            0.53   14.80    0.113
  47. CR (   1) N  12                /277. BD*(   1) N  13 - N  14            2.23   14.97    0.232
  48. CR (   1) N  13                /161. RY*(   3) N  12                    0.75   15.61    0.137
  48. CR (   1) N  13                /179. RY*(   3) N  14                    1.01   15.21    0.157
  48. CR (   1) N  13                /273. BD*(   1) C  11 - N  12            0.79   14.78    0.137
  49. CR (   1) N  14                /168. RY*(   1) N  13                    1.74   15.41    0.207
  49. CR (   1) N  14                /276. BD*(   1) N  12 - N  13            3.19   14.75    0.276
  50. CR (   1) C  15                / 70. RY*(   2) C   2                    0.97   10.96    0.130
  50. CR (   1) C  15                /150. RY*(   1) C  11                    0.43   10.72    0.086
  50. CR (   1) C  15                /152. RY*(   3) C  11                    0.45   10.88    0.088
  50. CR (   1) C  15                /196. RY*(   2) C  16                    0.32   11.65    0.077
  50. CR (   1) C  15                /249. BD*(   1) C   1 - C   2            0.59   10.52    0.100
  50. CR (   1) C  15                /255. BD*(   1) C   2 - C  15            0.26   10.58    0.066
  50. CR (   1) C  15                /273. BD*(   1) C  11 - N  12            0.90   10.47    0.123
  51. CR (   1) C  16                /188. RY*(   3) C  15                    0.34   10.72    0.076
  51. CR (   1) C  16                /245. RY*(   1) H  26                    0.30   10.58    0.071
  51. CR (   1) C  16                /255. BD*(   1) C   2 - C  15            0.54   10.65    0.097
  51. CR (   1) C  16                /274. BD*(   1) C  11 - C  15            0.64   10.67    0.105
  52. CR (   1) O  17                /195. RY*(   1) C  16                    2.78   19.48    0.295
  52. CR (   1) O  17                /280. BD*(   1) C  15 - C  16            0.30   19.35    0.098
  53. LP (   1) N   3                / 69. RY*(   1) C   2                    2.86    1.19    0.075
  53. LP (   1) N   3                / 87. RY*(   1) N   4                    1.07    1.77    0.056
  53. LP (   1) N   3                /249. BD*(   1) C   1 - C   2            0.28    0.85    0.020
  53. LP (   1) N   3                /255. BD*(   1) C   2 - C  15            3.01    0.91    0.066
  53. LP (   1) N   3                /258. BD*(   1) N   4 - C  11            3.41    0.82    0.067
  54. LP (   1) N   4                / 80. RY*(   3) N   3                    1.30    1.42    0.060
  54. LP (   1) N   4                / 98. RY*(   3) C   5                    1.20    1.24    0.054
  54. LP (   1) N   4                /153. RY*(   4) C  11                    0.72    1.56    0.047
  54. LP (   1) N   4                /154. RY*(   5) C  11                    0.68    2.12    0.053
  54. LP (   1) N   4                /254. BD*(   2) C   2 - N   3           10.32    0.33    0.074
  54. LP (   1) N   4                /259. BD*(   1) C   5 - C   6            0.76    0.87    0.036
  54. LP (   1) N   4                /260. BD*(   2) C   5 - C   6            8.27    0.34    0.068
  54. LP (   1) N   4                /261. BD*(   1) C   5 - C  10            0.77    0.87    0.036
  54. LP (   1) N   4                /275. BD*(   2) C  11 - C  15           18.42    0.33    0.099
  55. LP (   1) N  12                /150. RY*(   1) C  11                    0.46    1.05    0.030
  55. LP (   1) N  12                /151. RY*(   2) C  11                    1.04    1.32    0.050
  55. LP (   1) N  12                /165. RY*(   7) N  12                    0.29    3.03    0.040
  55. LP (   1) N  12                /168. RY*(   1) N  13                    0.93    1.58    0.051
  55. LP (   1) N  12                /170. RY*(   3) N  13                    1.73    1.95    0.078
  55. LP (   1) N  12                /258. BD*(   1) N   4 - C  11            1.33    0.82    0.044
  55. LP (   1) N  12                /270. BD*(   2) C   9 - C  10            0.27    0.43    0.014
  55. LP (   1) N  12                /274. BD*(   1) C  11 - C  15            4.28    0.93    0.084
  55. LP (   1) N  12                /277. BD*(   1) N  13 - N  14            3.70    1.11    0.085
  55. LP (   1) N  12                /278. BD*(   2) N  13 - N  14            0.27    0.36    0.013
  55. LP (   1) N  12                /279. BD*(   3) N  13 - N  14           11.84    0.41    0.089
  56. LP (   2) N  12                /153. RY*(   4) C  11                    0.58    1.49    0.043
  56. LP (   2) N  12                /154. RY*(   5) C  11                    0.68    2.06    0.055
  56. LP (   2) N  12                /160. RY*(   2) N  12                    0.50    1.12    0.034
  56. LP (   2) N  12                /169. RY*(   2) N  13                    2.13    2.69    0.110
  56. LP (   2) N  12                /172. RY*(   5) N  13                    0.34    1.06    0.028
  56. LP (   2) N  12                /275. BD*(   2) C  11 - C  15           24.01    0.27    0.103
  56. LP (   2) N  12                /278. BD*(   2) N  13 - N  14           51.09    0.23    0.140
  56. LP (   2) N  12                /279. BD*(   3) N  13 - N  14            0.71    0.28    0.019
  57. LP (   1) N  14                /168. RY*(   1) N  13                    5.60    1.78    0.127
  57. LP (   1) N  14                /276. BD*(   1) N  12 - N  13            8.01    1.12    0.120
  58. LP (   1) O  17                /195. RY*(   1) C  16                    4.80    1.26    0.098
  58. LP (   1) O  17                /280. BD*(   1) C  15 - C  16            0.84    1.13    0.039
  58. LP (   1) O  17                /283. BD*(   1) C  16 - H  26            0.51    1.07    0.030
  59. LP (   2) O  17                /196. RY*(   2) C  16                    1.87    1.81    0.075
  59. LP (   2) O  17                /199. RY*(   5) C  16                    0.77    1.68    0.047
  59. LP (   2) O  17                /280. BD*(   1) C  15 - C  16            9.09    0.72    0.104
  59. LP (   2) O  17                /283. BD*(   1) C  16 - H  26           10.65    0.67    0.108
 254. BD*(   2) C   2 - N   3        / 73. RY*(   5) C   2                    0.30    1.60    0.066
 254. BD*(   2) C   2 - N   3        / 75. RY*(   7) C   2                    0.72    1.39    0.096
 254. BD*(   2) C   2 - N   3        / 81. RY*(   4) N   3                    0.54    2.12    0.103
 254. BD*(   2) C   2 - N   3        /251. BD*(   1) C   1 - H  19            0.50    0.48    0.047
 254. BD*(   2) C   2 - N   3        /252. BD*(   1) C   1 - H  20            0.50    0.48    0.047
 260. BD*(   2) C   5 - C   6        /100. RY*(   5) C   5                    0.30    1.88    0.066
 260. BD*(   2) C   5 - C   6        /101. RY*(   6) C   5                    0.27    1.72    0.060
 260. BD*(   2) C   5 - C   6        /107. RY*(   3) C   6                    1.72    0.86    0.107
 260. BD*(   2) C   5 - C   6        /118. RY*(   5) C   7                    0.42    0.80    0.051
 260. BD*(   2) C   5 - C   6        /143. RY*(   3) C  10                    0.40    0.80    0.050
 260. BD*(   2) C   5 - C   6        /256. BD*(   1) N   3 - N   4            0.36    0.33    0.030
 260. BD*(   2) C   5 - C   6        /265. BD*(   2) C   7 - C   8           83.01    0.02    0.088
 260. BD*(   2) C   5 - C   6        /270. BD*(   2) C   9 - C  10           71.83    0.02    0.080
 265. BD*(   2) C   7 - C   8        /117. RY*(   4) C   7                    0.42    1.73    0.085
 265. BD*(   2) C   7 - C   8        /118. RY*(   5) C   7                    0.60    0.78    0.068
 265. BD*(   2) C   7 - C   8        /126. RY*(   4) C   8                    0.36    1.76    0.079
 265. BD*(   2) C   7 - C   8        /127. RY*(   5) C   8                    0.57    0.72    0.064
 265. BD*(   2) C   7 - C   8        /136. RY*(   5) C   9                    0.27    0.92    0.050
 270. BD*(   2) C   9 - C  10        /127. RY*(   5) C   8                    0.33    0.73    0.049
 270. BD*(   2) C   9 - C  10        /135. RY*(   4) C   9                    0.49    1.56    0.089
 270. BD*(   2) C   9 - C  10        /136. RY*(   5) C   9                    0.37    0.92    0.058
 270. BD*(   2) C   9 - C  10        /143. RY*(   3) C  10                    0.39    0.78    0.056
 270. BD*(   2) C   9 - C  10        /145. RY*(   5) C  10                    0.46    1.70    0.089
 275. BD*(   2) C  11 - C  15        /155. RY*(   6) C  11                    0.77    1.27    0.087
 275. BD*(   2) C  11 - C  15        /189. RY*(   4) C  15                    1.22    0.66    0.078
 275. BD*(   2) C  11 - C  15        /190. RY*(   5) C  15                    0.31    1.89    0.067
 275. BD*(   2) C  11 - C  15        /282. BD*(   2) C  16 - O  17           23.99    0.04    0.077
 278. BD*(   2) N  13 - N  14        /169. RY*(   2) N  13                    1.23    2.46    0.155
 278. BD*(   2) N  13 - N  14        /172. RY*(   5) N  13                    1.28    0.83    0.092
 278. BD*(   2) N  13 - N  14        /177. RY*(   1) N  14                    3.14    0.82    0.143
 278. BD*(   2) N  13 - N  14        /183. RY*(   7) N  14                    0.42    2.32    0.089
 279. BD*(   3) N  13 - N  14        /171. RY*(   4) N  13                    0.72    1.86    0.144
 279. BD*(   3) N  13 - N  14        /173. RY*(   6) N  13                    0.32    0.73    0.060
 279. BD*(   3) N  13 - N  14        /178. RY*(   2) N  14                    1.99    0.77    0.153
 279. BD*(   3) N  13 - N  14        /184. RY*(   8) N  14                    0.28    2.37    0.101
 279. BD*(   3) N  13 - N  14        /273. BD*(   1) C  11 - N  12            0.73    0.39    0.062
 279. BD*(   3) N  13 - N  14        /277. BD*(   1) N  13 - N  14            3.18    0.69    0.174
 282. BD*(   2) C  16 - O  17        /200. RY*(   6) C  16                    0.64    1.11    0.145
 282. BD*(   2) C  16 - O  17        /205. RY*(   2) O  17                    0.37    1.10    0.110


 Natural Bond Orbitals (Summary):

                                                            Principal Delocalizations
           NBO                        Occupancy    Energy   (geminal,vicinal,remote)
 ====================================================================================
 Molecular unit  1  (C11H9N5O)
     1. BD (   1) C   1 - C   2          0.98935    -0.79727  256(v),255(g),274(v),253(g)
                                                    186(v),78(v)
     2. BD (   1) C   1 - H  18          0.99173    -0.62166  255(v),253(v)
     3. BD (   1) C   1 - H  19          0.98399    -0.62263  254(v),253(v),71(v)
     4. BD (   1) C   1 - H  20          0.98419    -0.62416  254(v),253(v)
     5. BD (   1) C   2 - N   3          0.99212    -1.02726  257(v),280(v),249(g),255(g)
                                                    186(v),89(v),273(r),60(v)
     6. BD (   2) C   2 - N   3          0.94770    -0.49888  275(v),252(v),251(v),90(v)
                                                    61(v),189(v)
     7. BD (   1) C   2 - C  15          0.98176    -0.83664  273(v),280(g),274(g),249(g)
                                                    283(v),79(v),258(v),250(v)
                                                    195(v),151(v),60(v),150(v)
                                                    253(g),256(v)
     8. BD (   1) N   3 - N   4          0.98962    -1.02111  249(v),273(v),70(v),96(v)
                                                    257(g),258(g),261(v),150(v)
                                                    152(v)
     9. BD (   1) N   4 - C   5          0.99153    -0.99057  258(g),269(v),253(v),262(v)
                                                    261(g),259(g),274(v),256(g)
                                                    78(v),105(v),141(v),151(v)
    10. BD (   1) N   4 - C  11          0.99048    -1.03701  257(g),280(v),276(v),274(g)
                                                    96(v),187(v),259(v),273(g)
                                                    79(v),249(r),256(g),78(v)
    11. BD (   1) C   5 - C   6          0.98594    -0.87492  261(g),258(v),262(g),272(v)
                                                    266(v),257(g),115(v),263(g)
                                                    114(v),87(v),141(v)
    12. BD (   2) C   5 - C   6          0.84251    -0.44498  265(v),270(v),143(v),118(v)
                                                    256(v),258(v)
    13. BD (   1) C   5 - C  10          0.98649    -0.88107  259(g),269(g),256(v),271(v)
                                                    263(v),257(g),272(g),133(v)
                                                    132(v),105(v),88(v)
    14. BD (   1) C   6 - C   7          0.98766    -0.85290  257(v),259(g),264(g),268(v)
                                                    263(g),97(v),266(g),124(v)
                                                    123(v),96(v)
    15. BD (   1) C   6 - H  21          0.98778    -0.67262  261(v),264(v),262(g),257(v)
                                                    259(g),114(v),97(v)
    16. BD (   1) C   7 - C   8          0.99008    -0.85439  262(g),271(v),263(v),267(g)
                                                    106(v),133(v),266(g),268(g)
                                                    132(v),105(v)
    17. BD (   2) C   7 - C   8          0.82253    -0.42175  270(v),260(v),136(v),109(v)
                                                    127(g),118(g)
    18. BD (   1) C   7 - H  22          0.98914    -0.66118  259(v),267(v),262(g),264(g)
                                                    123(v),105(v)
    19. BD (   1) C   8 - C   9          0.99007    -0.85646  269(g),266(v),272(v),264(g)
                                                    115(v),271(g),142(v),268(g)
                                                    114(v),141(v)
    20. BD (   1) C   8 - H  23          0.98969    -0.67093  269(v),262(v),132(v),114(v)
                                                    267(g),264(g)
    21. BD (   1) C   9 - C  10          0.98722    -0.85348  257(v),261(g),267(g),268(v)
                                                    272(g),271(g),124(v),96(v)
                                                    97(v),123(v)
    22. BD (   2) C   9 - C  10          0.82062    -0.42170  260(v),265(v),127(v),143(g)
                                                    100(v),136(g)
    23. BD (   1) C   9 - H  24          0.98914    -0.66348  261(v),264(v),269(g),267(g)
                                                    123(v),141(v)
    24. BD (   1) C  10 - H  25          0.98780    -0.68146  259(v),267(v),269(g),261(g)
                                                    257(v),97(v),132(v)
    25. BD (   1) C  11 - N  12          0.98330    -1.01969  277(v),279(v),274(g),170(v)
                                                    256(v),276(g),255(v),168(v)
                                                    187(v)
    26. BD (   1) C  11 - C  15          0.98350    -0.87801  257(v),249(v),280(g),273(g)
                                                    255(g),258(g),69(v),281(v)
                                                    161(v),198(v),87(v),256(v)
                                                    253(v)
    27. BD (   2) C  11 - C  15          0.86662    -0.45431  254(v),282(v),275(g),197(v)
                                                    160(v),75(v),71(v)
    28. BD (   1) N  12 - N  13          0.99424    -1.26583  277(g),258(v),273(g),150(v)
                                                    151(v),179(v),279(g),152(v)
    29. BD (   1) N  13 - N  14          0.99755    -1.34237  276(g),273(v)
    30. BD (   2) N  13 - N  14          0.99462    -0.65266  278(g),160(v)
    31. BD (   3) N  13 - N  14          0.99359    -0.68722  273(v),159(v),276(g),279(g)
                                                    161(v)
    32. BD (   1) C  15 - C  16          0.99033    -0.83980  274(g),255(g),258(v),253(v)
                                                    204(v),281(g),151(v)
    33. BD (   1) C  16 - O  17          0.99748    -1.19223  274(v),280(g),195(g),186(v)
    34. BD (   2) C  16 - O  17          0.98490    -0.51406  275(v),189(v)
    35. BD (   1) C  16 - H  26          0.99327    -0.67105  255(v),204(v),186(v)
    36. CR (   1) C   1                  0.99959   -10.20849  255(v),72(v),221(v),217(v)
                                                    213(v),253(v)
    37. CR (   1) C   2                  0.99953   -10.28634  62(v),280(v),187(v),274(v)
                                                    256(v)
    38. CR (   1) N   3                  0.99965   -14.35302  69(v),258(v),257(v),249(v)
                                                    87(v),76(v),255(v)
    39. CR (   1) N   4                  0.99949   -14.46933  150(v),99(v),97(v),151(v)
                                                    79(v),253(v),102(v),261(v)
    40. CR (   1) C   5                  0.99940   -10.30358  106(v),142(v),258(v),262(v)
                                                    269(v),272(v),259(g),256(v)
                                                    263(v),261(g)
    41. CR (   1) C   6                  0.99946   -10.24122  115(v),261(v),96(v),264(v)
                                                    225(v),257(v),116(v),266(v)
    42. CR (   1) C   7                  0.99948   -10.23460  124(v),259(v),267(v),108(v)
                                                    229(v),263(v),106(v),268(v)
    43. CR (   1) C   8                  0.99947   -10.24578  115(v),133(v),269(v),262(v)
                                                    233(v),271(v),266(v),116(v)
                                                    134(v)
    44. CR (   1) C   9                  0.99948   -10.23636  124(v),261(v),264(v),144(v)
                                                    237(v),142(v),272(v),268(v)
    45. CR (   1) C  10                  0.99946   -10.24476  133(v),259(v),96(v),267(v)
                                                    257(v),241(v),97(v),271(v)
                                                    134(v)
    46. CR (   1) C  11                  0.99939   -10.35602  257(v),186(v),280(v),274(g)
                                                    276(v),89(v),255(v)
    47. CR (   1) N  12                  0.99956   -14.43496  277(v),151(v),168(v),274(v)
                                                    150(v),173(v)
    48. CR (   1) N  13                  0.99966   -14.54467  179(v),273(v),161(v)
    49. CR (   1) N  14                  0.99982   -14.40016  276(v),168(v)
    50. CR (   1) C  15                  0.99938   -10.23697  70(v),273(v),249(v),152(v)
                                                    150(v),196(v),255(g)
    51. CR (   1) C  16                  0.99964   -10.30659  274(v),255(v),188(v),245(v)
    52. CR (   1) O  17                  0.99988   -19.02629  195(v),280(v)
    53. LP (   1) N   3                  0.97236    -0.56538  258(v),255(v),69(v),87(v)
                                                    249(v)
    54. LP (   1) N   4                  0.81109    -0.49594  275(v),254(v),260(v),80(v)
                                                    98(v),261(v),259(v),153(v)
                                                    154(v)
    55. LP (   1) N  12                  0.88029    -0.56646  279(v),274(v),277(v),170(v)
                                                    258(v),151(v),168(v),150(v)
                                                    165(g),278(v)
    56. LP (   2) N  12                  0.74552    -0.43203  278(v),275(v),169(v),154(v)
                                                    279(v),153(v),160(g),172(v)
    57. LP (   1) N  14                  0.98766    -0.77052  276(v),168(v)
    58. LP (   1) O  17                  0.99125    -0.80164  195(v),280(v),283(v)
    59. LP (   2) O  17                  0.94229    -0.39895  283(v),280(v),196(v),199(v)
    60. RY*(   1) C   1                  0.00198     0.54095   
    61. RY*(   2) C   1                  0.00077     0.70992   
    62. RY*(   3) C   1                  0.00053     0.54430   
    63. RY*(   4) C   1                  0.00007     1.02839   
    64. RY*(   5) C   1                  0.00002     1.83595   
    65. RY*(   6) C   1                  0.00001     2.09277   
    66. RY*(   7) C   1                  0.00001     1.83713   
    67. RY*(   8) C   1                  0.00001     2.00227   
    68. RY*(   9) C   1                  0.00001     2.16748   
    69. RY*(   1) C   2                  0.00546     0.62743   
    70. RY*(   2) C   2                  0.00230     0.72242   
    71. RY*(   3) C   2                  0.00125     1.21719   
    72. RY*(   4) C   2                  0.00064     0.56077   
    73. RY*(   5) C   2                  0.00048     1.43406   
    74. RY*(   6) C   2                  0.00043     2.18676   
    75. RY*(   7) C   2                  0.00026     1.22780   
    76. RY*(   8) C   2                  0.00012     2.02144   
    77. RY*(   9) C   2                  0.00001     1.97221   
    78. RY*(   1) N   3                  0.00219     0.80524   
    79. RY*(   2) N   3                  0.00124     0.98994   
    80. RY*(   3) N   3                  0.00102     0.92742   
    81. RY*(   4) N   3                  0.00027     1.95538   
    82. RY*(   5) N   3                  0.00018     1.23506   
    83. RY*(   6) N   3                  0.00005     2.36759   
    84. RY*(   7) N   3                  0.00004     2.44999   
    85. RY*(   8) N   3                  0.00001     2.11033   
    86. RY*(   9) N   3                  0.00001     2.48949   
    87. RY*(   1) N   4                  0.00251     1.20200   
    88. RY*(   2) N   4                  0.00156     1.11307   
    89. RY*(   3) N   4                  0.00089     1.04782   
    90. RY*(   4) N   4                  0.00069     2.03975   
    91. RY*(   5) N   4                  0.00047     1.87060   
    92. RY*(   6) N   4                  0.00037     2.03385   
    93. RY*(   7) N   4                  0.00025     1.71348   
    94. RY*(   8) N   4                  0.00009     2.22748   
    95. RY*(   9) N   4                  0.00002     2.40968   
    96. RY*(   1) C   5                  0.00373     0.78951   
    97. RY*(   2) C   5                  0.00223     0.96541   
    98. RY*(   3) C   5                  0.00157     0.74567   
    99. RY*(   4) C   5                  0.00084     0.38653   
   100. RY*(   5) C   5                  0.00056     1.72181   
   101. RY*(   6) C   5                  0.00031     1.56970   
   102. RY*(   7) C   5                  0.00017     2.01447   
   103. RY*(   8) C   5                  0.00009     2.11127   
   104. RY*(   9) C   5                  0.00002     1.98123   
   105. RY*(   1) C   6                  0.00252     0.98143   
   106. RY*(   2) C   6                  0.00148     0.57418   
   107. RY*(   3) C   6                  0.00073     0.70709   
   108. RY*(   4) C   6                  0.00053     0.48185   
   109. RY*(   5) C   6                  0.00023     1.49534   
   110. RY*(   6) C   6                  0.00006     2.16188   
   111. RY*(   7) C   6                  0.00003     2.22447   
   112. RY*(   8) C   6                  0.00001     1.92465   
   113. RY*(   9) C   6                  0.00001     1.83464   
   114. RY*(   1) C   7                  0.00273     1.01749   
   115. RY*(   2) C   7                  0.00135     0.51159   
   116. RY*(   3) C   7                  0.00041     0.54767   
   117. RY*(   4) C   7                  0.00037     1.59209   
   118. RY*(   5) C   7                  0.00028     0.64711   
   119. RY*(   6) C   7                  0.00007     2.22708   
   120. RY*(   7) C   7                  0.00002     2.08193   
   121. RY*(   8) C   7                  0.00000     1.91229   
   122. RY*(   9) C   7                  0.00000     1.82325   
   123. RY*(   1) C   8                  0.00253     1.04058   
   124. RY*(   2) C   8                  0.00123     0.50530   
   125. RY*(   3) C   8                  0.00048     0.53409   
   126. RY*(   4) C   8                  0.00034     1.62927   
   127. RY*(   5) C   8                  0.00030     0.59129   
   128. RY*(   6) C   8                  0.00007     2.21678   
   129. RY*(   7) C   8                  0.00003     2.03254   
   130. RY*(   8) C   8                  0.00000     1.66287   
   131. RY*(   9) C   8                  0.00000     2.03517   
   132. RY*(   1) C   9                  0.00276     1.01329   
   133. RY*(   2) C   9                  0.00136     0.50983   
   134. RY*(   3) C   9                  0.00041     0.55907   
   135. RY*(   4) C   9                  0.00037     1.42769   
   136. RY*(   5) C   9                  0.00030     0.78427   
   137. RY*(   6) C   9                  0.00007     2.22254   
   138. RY*(   7) C   9                  0.00003     2.08660   
   139. RY*(   8) C   9                  0.00000     1.95643   
   140. RY*(   9) C   9                  0.00000     1.78034   
   141. RY*(   1) C  10                  0.00241     0.99773   
   142. RY*(   2) C  10                  0.00137     0.55620   
   143. RY*(   3) C  10                  0.00060     0.64544   
   144. RY*(   4) C  10                  0.00053     0.48616   
   145. RY*(   5) C  10                  0.00028     1.56269   
   146. RY*(   6) C  10                  0.00007     2.14559   
   147. RY*(   7) C  10                  0.00004     2.21566   
   148. RY*(   8) C  10                  0.00001     1.95939   
   149. RY*(   9) C  10                  0.00001     1.81235   
   150. RY*(   1) C  11                  0.00399     0.48401   
   151. RY*(   2) C  11                  0.00355     0.75023   
   152. RY*(   3) C  11                  0.00191     0.64180   
   153. RY*(   4) C  11                  0.00123     1.06061   
   154. RY*(   5) C  11                  0.00099     1.62314   
   155. RY*(   6) C  11                  0.00057     1.10778   
   156. RY*(   7) C  11                  0.00036     2.14064   
   157. RY*(   8) C  11                  0.00013     1.96965   
   158. RY*(   9) C  11                  0.00001     1.93787   
   159. RY*(   1) N  12                  0.00263     0.72506   
   160. RY*(   2) N  12                  0.00195     0.69143   
   161. RY*(   3) N  12                  0.00102     1.06487   
   162. RY*(   4) N  12                  0.00032     2.16368   
   163. RY*(   5) N  12                  0.00016     1.32249   
   164. RY*(   6) N  12                  0.00007     2.27055   
   165. RY*(   7) N  12                  0.00004     2.46393   
   166. RY*(   8) N  12                  0.00001     2.07125   
   167. RY*(   9) N  12                  0.00001     2.35262   
   168. RY*(   1) N  13                  0.00518     1.01321   
   169. RY*(   2) N  13                  0.00312     2.25947   
   170. RY*(   3) N  13                  0.00297     1.38388   
   171. RY*(   4) N  13                  0.00102     1.70714   
   172. RY*(   5) N  13                  0.00025     0.62373   
   173. RY*(   6) N  13                  0.00021     0.57461   
   174. RY*(   7) N  13                  0.00002     3.08753   
   175. RY*(   8) N  13                  0.00000     1.83320   
   176. RY*(   9) N  13                  0.00000     1.91070   
   177. RY*(   1) N  14                  0.00226     0.61411   
   178. RY*(   2) N  14                  0.00127     0.61344   
   179. RY*(   3) N  14                  0.00043     0.66938   
   180. RY*(   4) N  14                  0.00003     1.31325   
   181. RY*(   5) N  14                  0.00000     2.06951   
   182. RY*(   6) N  14                  0.00000     2.03290   
   183. RY*(   7) N  14                  0.00000     2.12085   
   184. RY*(   8) N  14                  0.00000     2.21730   
   185. RY*(   9) N  14                  0.00000     1.99585   
   186. RY*(   1) C  15                  0.00318     0.85204   
   187. RY*(   2) C  15                  0.00172     0.89186   
   188. RY*(   3) C  15                  0.00154     0.41361   
   189. RY*(   4) C  15                  0.00049     0.49697   
   190. RY*(   5) C  15                  0.00024     1.72754   
   191. RY*(   6) C  15                  0.00018     1.72540   
   192. RY*(   7) C  15                  0.00012     2.11658   
   193. RY*(   8) C  15                  0.00008     2.28774   
   194. RY*(   9) C  15                  0.00001     2.03914   
   195. RY*(   1) C  16                  0.00643     0.45455   
   196. RY*(   2) C  16                  0.00376     1.40979   
   197. RY*(   3) C  16                  0.00123     1.18424   
   198. RY*(   4) C  16                  0.00097     0.77668   
   199. RY*(   5) C  16                  0.00020     1.28243   
   200. RY*(   6) C  16                  0.00005     0.98235   
   201. RY*(   7) C  16                  0.00002     2.10279   
   202. RY*(   8) C  16                  0.00000     1.71216   
   203. RY*(   9) C  16                  0.00001     2.00051   
   204. RY*(   1) O  17                  0.00151     1.09717   
   205. RY*(   2) O  17                  0.00017     0.97072   
   206. RY*(   3) O  17                  0.00011     1.28846   
   207. RY*(   4) O  17                  0.00004     1.14673   
   208. RY*(   5) O  17                  0.00001     2.99383   
   209. RY*(   6) O  17                  0.00000     2.58357   
   210. RY*(   7) O  17                  0.00000     2.58353   
   211. RY*(   8) O  17                  0.00000     2.70713   
   212. RY*(   9) O  17                  0.00000     2.71729   
   213. RY*(   1) H  18                  0.00093     0.28526   
   214. RY*(   2) H  18                  0.00006     1.73785   
   215. RY*(   3) H  18                  0.00006     1.63173   
   216. RY*(   4) H  18                  0.00002     2.13132   
   217. RY*(   1) H  19                  0.00078     0.30049   
   218. RY*(   2) H  19                  0.00011     1.70765   
   219. RY*(   3) H  19                  0.00008     1.65571   
   220. RY*(   4) H  19                  0.00002     2.14097   
   221. RY*(   1) H  20                  0.00079     0.29866   
   222. RY*(   2) H  20                  0.00011     1.70619   
   223. RY*(   3) H  20                  0.00008     1.65296   
   224. RY*(   4) H  20                  0.00002     2.14240   
   225. RY*(   1) H  21                  0.00080     0.24388   
   226. RY*(   2) H  21                  0.00007     1.52369   
   227. RY*(   3) H  21                  0.00004     1.93877   
   228. RY*(   4) H  21                  0.00003     2.08823   
   229. RY*(   1) H  22                  0.00070     0.21650   
   230. RY*(   2) H  22                  0.00006     1.50590   
   231. RY*(   3) H  22                  0.00003     2.08583   
   232. RY*(   4) H  22                  0.00004     1.94449   
   233. RY*(   1) H  23                  0.00071     0.20424   
   234. RY*(   2) H  23                  0.00007     1.49958   
   235. RY*(   3) H  23                  0.00003     1.82927   
   236. RY*(   4) H  23                  0.00003     2.20209   
   237. RY*(   1) H  24                  0.00070     0.21372   
   238. RY*(   2) H  24                  0.00006     1.50528   
   239. RY*(   3) H  24                  0.00003     2.13235   
   240. RY*(   4) H  24                  0.00004     1.89066   
   241. RY*(   1) H  25                  0.00073     0.25855   
   242. RY*(   2) H  25                  0.00009     1.53019   
   243. RY*(   3) H  25                  0.00005     1.95265   
   244. RY*(   4) H  25                  0.00003     2.04713   
   245. RY*(   1) H  26                  0.00237     0.27646   
   246. RY*(   2) H  26                  0.00003     1.73170   
   247. RY*(   3) H  26                  0.00004     2.19394   
   248. RY*(   4) H  26                  0.00003     1.48654   
   249. BD*(   1) C   1 - C   2          0.00816     0.28592   
   250. BD*(   1) C   1 - H  18          0.00312     0.32571   
   251. BD*(   1) C   1 - H  19          0.00363     0.31838   
   252. BD*(   1) C   1 - H  20          0.00363     0.31700   
   253. BD*(   1) C   2 - N   3          0.00883     0.37421   
   254. BD*(   2) C   2 - N   3          0.17215    -0.16654  275(v),75(g),81(g),252(v)
                                                    251(v),73(g)
   255. BD*(   1) C   2 - C  15          0.02016     0.34306   
   256. BD*(   1) N   3 - N   4          0.01288     0.17291   
   257. BD*(   1) N   4 - C   5          0.02219     0.19230   
   258. BD*(   1) N   4 - C  11          0.02349     0.25212   
   259. BD*(   1) C   5 - C   6          0.01220     0.37670   
   260. BD*(   2) C   5 - C   6          0.20348    -0.15466  265(v),270(v),107(g),118(v)
                                                    143(v),256(v),100(g),101(g)
   261. BD*(   1) C   5 - C  10          0.01248     0.37678   
   262. BD*(   1) C   6 - C   7          0.00769     0.41220   
   263. BD*(   1) C   6 - H  21          0.00661     0.31788   
   264. BD*(   1) C   7 - C   8          0.00814     0.40371   
   265. BD*(   2) C   7 - C   8          0.16031    -0.13346  270(v),260(v),118(g),127(g)
                                                    117(g),126(g),136(v)
   266. BD*(   1) C   7 - H  22          0.00657     0.32873   
   267. BD*(   1) C   8 - C   9          0.00805     0.40467   
   268. BD*(   1) C   8 - H  23          0.00644     0.32253   
   269. BD*(   1) C   9 - C  10          0.00797     0.40541   
   270. BD*(   2) C   9 - C  10          0.15688    -0.13449  265(v),260(v),135(g),145(g)
                                                    143(g),136(g),127(v)
   271. BD*(   1) C   9 - H  24          0.00650     0.32584   
   272. BD*(   1) C  10 - H  25          0.00689     0.30933   
   273. BD*(   1) C  11 - N  12          0.01454     0.23482   
   274. BD*(   1) C  11 - C  15          0.01592     0.36213   
   275. BD*(   2) C  11 - C  15          0.20902    -0.16665  254(v),282(v),189(g),155(g)
                                                    190(g)
   276. BD*(   1) N  12 - N  13          0.01289     0.35029   
   277. BD*(   1) N  13 - N  14          0.01355     0.53921   
   278. BD*(   2) N  13 - N  14          0.19757    -0.20362  177(g),172(g),169(g),183(g)
   279. BD*(   3) N  13 - N  14          0.10283    -0.15521  277(g),178(g),171(g),273(v)
                                                    173(g),184(g)
   280. BD*(   1) C  15 - C  16          0.02787     0.32352   
   281. BD*(   1) C  16 - O  17          0.00181     0.46557   
   282. BD*(   2) C  16 - O  17          0.05389    -0.12575   
   283. BD*(   1) C  16 - H  26          0.03055     0.27039   
       -------------------------------
              Total Lewis   57.30131  ( 97.1209%)
        Valence non-Lewis    1.56887  (  2.6591%)
        Rydberg non-Lewis    0.12982  (  0.2200%)
       -------------------------------
            Total unit  1   59.00000  (100.0000%)
           Charge unit  1    0.00000


 ***************************************************
 *******         Beta  spin orbitals         *******
 ***************************************************


 NATURAL POPULATIONS:  Natural atomic orbital occupancies 
                                                          
   NAO  Atom  No  lang   Type(AO)    Occupancy      Energy
 ----------------------------------------------------------
     1    C    1  S      Cor( 1S)     0.99959     -10.20871
     2    C    1  S      Val( 2S)     0.55048      -0.37743
     3    C    1  S      Ryd( 3S)     0.00039       0.77193
     4    C    1  px     Val( 2p)     0.59953      -0.21651
     5    C    1  px     Ryd( 3p)     0.00144       0.43492
     6    C    1  py     Val( 2p)     0.56424      -0.21334
     7    C    1  py     Ryd( 3p)     0.00137       0.41764
     8    C    1  pz     Val( 2p)     0.61550      -0.22294
     9    C    1  pz     Ryd( 3p)     0.00042       0.44452
    10    C    1  dxy    Ryd( 3d)     0.00040       2.25374
    11    C    1  dxz    Ryd( 3d)     0.00025       2.31129
    12    C    1  dyz    Ryd( 3d)     0.00008       1.89135
    13    C    1  dx2y2  Ryd( 3d)     0.00010       2.08126
    14    C    1  dz2    Ryd( 3d)     0.00025       2.17597

    15    C    2  S      Cor( 1S)     0.99953     -10.28379
    16    C    2  S      Val( 2S)     0.41882      -0.28797
    17    C    2  S      Ryd( 3S)     0.00167       0.32898
    18    C    2  px     Val( 2p)     0.45087      -0.19009
    19    C    2  px     Ryd( 3p)     0.00515       0.59666
    20    C    2  py     Val( 2p)     0.53188      -0.22486
    21    C    2  py     Ryd( 3p)     0.00348       0.74565
    22    C    2  pz     Val( 2p)     0.33322      -0.26033
    23    C    2  pz     Ryd( 3p)     0.00051       0.43521
    24    C    2  dxy    Ryd( 3d)     0.00080       2.16619
    25    C    2  dxz    Ryd( 3d)     0.00089       1.75104
    26    C    2  dyz    Ryd( 3d)     0.00044       1.73596
    27    C    2  dx2y2  Ryd( 3d)     0.00087       2.28915
    28    C    2  dz2    Ryd( 3d)     0.00033       2.00240

    29    N    3  S      Cor( 1S)     0.99965     -14.35162
    30    N    3  S      Val( 2S)     0.70534      -0.68673
    31    N    3  S      Ryd( 3S)     0.00126       0.97130
    32    N    3  px     Val( 2p)     0.68022      -0.37860
    33    N    3  px     Ryd( 3p)     0.00248       0.91488
    34    N    3  py     Val( 2p)     0.62644      -0.34196
    35    N    3  py     Ryd( 3p)     0.00205       0.81097
    36    N    3  pz     Val( 2p)     0.59688      -0.36397
    37    N    3  pz     Ryd( 3p)     0.00071       0.69777
    38    N    3  dxy    Ryd( 3d)     0.00086       2.46391
    39    N    3  dxz    Ryd( 3d)     0.00043       2.17143
    40    N    3  dyz    Ryd( 3d)     0.00085       2.12830
    41    N    3  dx2y2  Ryd( 3d)     0.00091       2.72898
    42    N    3  dz2    Ryd( 3d)     0.00045       2.48470

    43    N    4  S      Cor( 1S)     0.99948     -14.46431
    44    N    4  S      Val( 2S)     0.57058      -0.67298
    45    N    4  S      Ryd( 3S)     0.00097       0.94553
    46    N    4  px     Val( 2p)     0.66841      -0.48734
    47    N    4  px     Ryd( 3p)     0.00127       1.22270
    48    N    4  py     Val( 2p)     0.60172      -0.45188
    49    N    4  py     Ryd( 3p)     0.00204       1.08134
    50    N    4  pz     Val( 2p)     0.61177      -0.44561
    51    N    4  pz     Ryd( 3p)     0.00103       0.73551
    52    N    4  dxy    Ryd( 3d)     0.00081       2.61694
    53    N    4  dxz    Ryd( 3d)     0.00036       2.11315
    54    N    4  dyz    Ryd( 3d)     0.00059       2.06758
    55    N    4  dx2y2  Ryd( 3d)     0.00070       2.55453
    56    N    4  dz2    Ryd( 3d)     0.00037       2.42212

    57    C    5  S      Cor( 1S)     0.99940     -10.30197
    58    C    5  S      Val( 2S)     0.41154      -0.29469
    59    C    5  S      Ryd( 3S)     0.00101       0.39217
    60    C    5  px     Val( 2p)     0.42377      -0.21356
    61    C    5  px     Ryd( 3p)     0.00235       0.77273
    62    C    5  py     Val( 2p)     0.53877      -0.27122
    63    C    5  py     Ryd( 3p)     0.00352       0.70224
    64    C    5  pz     Val( 2p)     0.45916      -0.28283
    65    C    5  pz     Ryd( 3p)     0.00102       0.50641
    66    C    5  dxy    Ryd( 3d)     0.00032       2.17434
    67    C    5  dxz    Ryd( 3d)     0.00038       1.86345
    68    C    5  dyz    Ryd( 3d)     0.00034       2.00192
    69    C    5  dx2y2  Ryd( 3d)     0.00076       2.08888
    70    C    5  dz2    Ryd( 3d)     0.00042       1.84186

    71    C    6  S      Cor( 1S)     0.99946     -10.23986
    72    C    6  S      Val( 2S)     0.47533      -0.31389
    73    C    6  S      Ryd( 3S)     0.00081       0.41484
    74    C    6  px     Val( 2p)     0.54954      -0.22090
    75    C    6  px     Ryd( 3p)     0.00212       0.64308
    76    C    6  py     Val( 2p)     0.53807      -0.23841
    77    C    6  py     Ryd( 3p)     0.00209       0.69212
    78    C    6  pz     Val( 2p)     0.47313      -0.25845
    79    C    6  pz     Ryd( 3p)     0.00104       0.49490
    80    C    6  dxy    Ryd( 3d)     0.00037       2.17740
    81    C    6  dxz    Ryd( 3d)     0.00032       1.91071
    82    C    6  dyz    Ryd( 3d)     0.00025       2.01788
    83    C    6  dx2y2  Ryd( 3d)     0.00025       2.19007
    84    C    6  dz2    Ryd( 3d)     0.00019       1.89395

    85    C    7  S      Cor( 1S)     0.99948     -10.23492
    86    C    7  S      Val( 2S)     0.48097      -0.31509
    87    C    7  S      Ryd( 3S)     0.00056       0.42327
    88    C    7  px     Val( 2p)     0.55135      -0.20966
    89    C    7  px     Ryd( 3p)     0.00237       0.60564
    90    C    7  py     Val( 2p)     0.55514      -0.23248
    91    C    7  py     Ryd( 3p)     0.00213       0.65296
    92    C    7  pz     Val( 2p)     0.51481      -0.25822
    93    C    7  pz     Ryd( 3p)     0.00107       0.50691
    94    C    7  dxy    Ryd( 3d)     0.00033       2.19194
    95    C    7  dxz    Ryd( 3d)     0.00026       1.91361
    96    C    7  dyz    Ryd( 3d)     0.00023       2.02604
    97    C    7  dx2y2  Ryd( 3d)     0.00033       2.15910
    98    C    7  dz2    Ryd( 3d)     0.00020       1.89145

    99    C    8  S      Cor( 1S)     0.99947     -10.24273
   100    C    8  S      Val( 2S)     0.48058      -0.31537
   101    C    8  S      Ryd( 3S)     0.00063       0.41813
   102    C    8  px     Val( 2p)     0.59983      -0.22490
   103    C    8  px     Ryd( 3p)     0.00302       0.86063
   104    C    8  py     Val( 2p)     0.48167      -0.21361
   105    C    8  py     Ryd( 3p)     0.00147       0.46871
   106    C    8  pz     Val( 2p)     0.37908      -0.23548
   107    C    8  pz     Ryd( 3p)     0.00061       0.42677
   108    C    8  dxy    Ryd( 3d)     0.00035       2.12419
   109    C    8  dxz    Ryd( 3d)     0.00026       1.88206
   110    C    8  dyz    Ryd( 3d)     0.00028       2.04834
   111    C    8  dx2y2  Ryd( 3d)     0.00037       2.20927
   112    C    8  dz2    Ryd( 3d)     0.00028       1.90208

   113    C    9  S      Cor( 1S)     0.99948     -10.23659
   114    C    9  S      Val( 2S)     0.48020      -0.31644
   115    C    9  S      Ryd( 3S)     0.00057       0.41772
   116    C    9  px     Val( 2p)     0.54128      -0.20879
   117    C    9  px     Ryd( 3p)     0.00220       0.55494
   118    C    9  py     Val( 2p)     0.56447      -0.23800
   119    C    9  py     Ryd( 3p)     0.00230       0.70459
   120    C    9  pz     Val( 2p)     0.51226      -0.25835
   121    C    9  pz     Ryd( 3p)     0.00111       0.50041
   122    C    9  dxy    Ryd( 3d)     0.00032       2.16190
   123    C    9  dxz    Ryd( 3d)     0.00025       1.92193
   124    C    9  dyz    Ryd( 3d)     0.00025       2.03105
   125    C    9  dx2y2  Ryd( 3d)     0.00034       2.17347
   126    C    9  dz2    Ryd( 3d)     0.00019       1.88664

   127    C   10  S      Cor( 1S)     0.99946     -10.24346
   128    C   10  S      Val( 2S)     0.47344      -0.31653
   129    C   10  S      Ryd( 3S)     0.00084       0.41193
   130    C   10  px     Val( 2p)     0.56293      -0.23210
   131    C   10  px     Ryd( 3p)     0.00203       0.67590
   132    C   10  py     Val( 2p)     0.52573      -0.23976
   133    C   10  py     Ryd( 3p)     0.00192       0.62905
   134    C   10  pz     Val( 2p)     0.48632      -0.26273
   135    C   10  pz     Ryd( 3p)     0.00104       0.52638
   136    C   10  dxy    Ryd( 3d)     0.00035       2.17271
   137    C   10  dxz    Ryd( 3d)     0.00033       1.91840
   138    C   10  dyz    Ryd( 3d)     0.00026       2.04434
   139    C   10  dx2y2  Ryd( 3d)     0.00027       2.16356
   140    C   10  dz2    Ryd( 3d)     0.00020       1.88416

   141    C   11  S      Cor( 1S)     0.99940     -10.35506
   142    C   11  S      Val( 2S)     0.38702      -0.30434
   143    C   11  S      Ryd( 3S)     0.00227       0.33049
   144    C   11  px     Val( 2p)     0.47972      -0.24297
   145    C   11  px     Ryd( 3p)     0.00412       0.62143
   146    C   11  py     Val( 2p)     0.41810      -0.23016
   147    C   11  py     Ryd( 3p)     0.00364       0.60572
   148    C   11  pz     Val( 2p)     0.46033      -0.32317
   149    C   11  pz     Ryd( 3p)     0.00072       0.37862
   150    C   11  dxy    Ryd( 3d)     0.00105       2.28907
   151    C   11  dxz    Ryd( 3d)     0.00057       1.69960
   152    C   11  dyz    Ryd( 3d)     0.00082       1.72895
   153    C   11  dx2y2  Ryd( 3d)     0.00065       2.15884
   154    C   11  dz2    Ryd( 3d)     0.00039       1.95100

   155    N   12  S      Cor( 1S)     0.99956     -14.43387
   156    N   12  S      Val( 2S)     0.64200      -0.65818
   157    N   12  S      Ryd( 3S)     0.00216       0.96820
   158    N   12  px     Val( 2p)     0.71170      -0.41857
   159    N   12  px     Ryd( 3p)     0.00199       0.84702
   160    N   12  py     Val( 2p)     0.58270      -0.38931
   161    N   12  py     Ryd( 3p)     0.00236       0.85624
   162    N   12  pz     Val( 2p)     0.68434      -0.41640
   163    N   12  pz     Ryd( 3p)     0.00180       0.69630
   164    N   12  dxy    Ryd( 3d)     0.00080       2.63712
   165    N   12  dxz    Ryd( 3d)     0.00097       2.09501
   166    N   12  dyz    Ryd( 3d)     0.00027       2.16451
   167    N   12  dx2y2  Ryd( 3d)     0.00096       2.48170
   168    N   12  dz2    Ryd( 3d)     0.00039       2.42390

   169    N   13  S      Cor( 1S)     0.99966     -14.54501
   170    N   13  S      Val( 2S)     0.51072      -0.60479
   171    N   13  S      Ryd( 3S)     0.00205       0.48438
   172    N   13  px     Val( 2p)     0.61290      -0.46865
   173    N   13  px     Ryd( 3p)     0.00344       0.80836
   174    N   13  py     Val( 2p)     0.61341      -0.47096
   175    N   13  py     Ryd( 3p)     0.00431       0.94107
   176    N   13  pz     Val( 2p)     0.63506      -0.48401
   177    N   13  pz     Ryd( 3p)     0.00042       0.58391
   178    N   13  dxy    Ryd( 3d)     0.00061       2.78809
   179    N   13  dxz    Ryd( 3d)     0.00082       2.06127
   180    N   13  dyz    Ryd( 3d)     0.00136       2.14517
   181    N   13  dx2y2  Ryd( 3d)     0.00185       2.36964
   182    N   13  dz2    Ryd( 3d)     0.00029       2.21821

   183    N   14  S      Cor( 1S)     0.99982     -14.39705
   184    N   14  S      Val( 2S)     0.81021      -0.76155
   185    N   14  S      Ryd( 3S)     0.00394       0.63763
   186    N   14  px     Val( 2p)     0.52221      -0.35129
   187    N   14  px     Ryd( 3p)     0.00111       0.59752
   188    N   14  py     Val( 2p)     0.55674      -0.32760
   189    N   14  py     Ryd( 3p)     0.00076       0.58973
   190    N   14  pz     Val( 2p)     0.50173      -0.36560
   191    N   14  pz     Ryd( 3p)     0.00148       0.58493
   192    N   14  dxy    Ryd( 3d)     0.00082       2.56049
   193    N   14  dxz    Ryd( 3d)     0.00056       2.06565
   194    N   14  dyz    Ryd( 3d)     0.00111       2.18335
   195    N   14  dx2y2  Ryd( 3d)     0.00154       2.32968
   196    N   14  dz2    Ryd( 3d)     0.00030       2.17024

   197    C   15  S      Cor( 1S)     0.99938     -10.23719
   198    C   15  S      Val( 2S)     0.45199      -0.30157
   199    C   15  S      Ryd( 3S)     0.00158       0.39366
   200    C   15  px     Val( 2p)     0.56044      -0.26249
   201    C   15  px     Ryd( 3p)     0.00285       0.85182
   202    C   15  py     Val( 2p)     0.54441      -0.24606
   203    C   15  py     Ryd( 3p)     0.00239       0.80297
   204    C   15  pz     Val( 2p)     0.58043      -0.28958
   205    C   15  pz     Ryd( 3p)     0.00054       0.47987
   206    C   15  dxy    Ryd( 3d)     0.00042       2.26913
   207    C   15  dxz    Ryd( 3d)     0.00032       1.74940
   208    C   15  dyz    Ryd( 3d)     0.00011       1.71872
   209    C   15  dx2y2  Ryd( 3d)     0.00029       2.25808
   210    C   15  dz2    Ryd( 3d)     0.00022       2.03325

   211    C   16  S      Cor( 1S)     0.99964     -10.30656
   212    C   16  S      Val( 2S)     0.44227      -0.30697
   213    C   16  S      Ryd( 3S)     0.00385       0.37049
   214    C   16  px     Val( 2p)     0.43048      -0.14957
   215    C   16  px     Ryd( 3p)     0.00644       0.39371
   216    C   16  py     Val( 2p)     0.52525      -0.19247
   217    C   16  py     Ryd( 3p)     0.00296       0.69239
   218    C   16  pz     Val( 2p)     0.38506      -0.26630
   219    C   16  pz     Ryd( 3p)     0.00068       0.35950
   220    C   16  dxy    Ryd( 3d)     0.00091       2.26993
   221    C   16  dxz    Ryd( 3d)     0.00099       1.78351
   222    C   16  dyz    Ryd( 3d)     0.00052       1.73877
   223    C   16  dx2y2  Ryd( 3d)     0.00206       2.34005
   224    C   16  dz2    Ryd( 3d)     0.00030       2.00700

   225    O   17  S      Cor( 1S)     0.99988     -19.02517
   226    O   17  S      Val( 2S)     0.85056      -0.99732
   227    O   17  S      Ryd( 3S)     0.00103       1.28079
   228    O   17  px     Val( 2p)     0.84209      -0.42659
   229    O   17  px     Ryd( 3p)     0.00084       0.95051
   230    O   17  py     Val( 2p)     0.88661      -0.41214
   231    O   17  py     Ryd( 3p)     0.00123       1.04642
   232    O   17  pz     Val( 2p)     0.65896      -0.37885
   233    O   17  pz     Ryd( 3p)     0.00021       0.90423
   234    O   17  dxy    Ryd( 3d)     0.00060       3.09244
   235    O   17  dxz    Ryd( 3d)     0.00067       2.64744
   236    O   17  dyz    Ryd( 3d)     0.00031       2.58614
   237    O   17  dx2y2  Ryd( 3d)     0.00079       2.84442
   238    O   17  dz2    Ryd( 3d)     0.00018       2.74502

   239    H   18  S      Val( 1S)     0.37163      -0.04460
   240    H   18  S      Ryd( 2S)     0.00091       0.24349
   241    H   18  px     Ryd( 2p)     0.00015       1.84769
   242    H   18  py     Ryd( 2p)     0.00028       2.07036
   243    H   18  pz     Ryd( 2p)     0.00006       1.63298

   244    H   19  S      Val( 1S)     0.35412      -0.04262
   245    H   19  S      Ryd( 2S)     0.00062       0.25033
   246    H   19  px     Ryd( 2p)     0.00021       1.90606
   247    H   19  py     Ryd( 2p)     0.00008       1.61929
   248    H   19  pz     Ryd( 2p)     0.00026       2.04549

   249    H   20  S      Val( 1S)     0.35201      -0.04329
   250    H   20  S      Ryd( 2S)     0.00067       0.24956
   251    H   20  px     Ryd( 2p)     0.00021       1.89850
   252    H   20  py     Ryd( 2p)     0.00008       1.62201
   253    H   20  pz     Ryd( 2p)     0.00026       2.04932

   254    H   21  S      Val( 1S)     0.36497      -0.06006
   255    H   21  S      Ryd( 2S)     0.00081       0.21233
   256    H   21  px     Ryd( 2p)     0.00012       1.92576
   257    H   21  py     Ryd( 2p)     0.00031       2.00432
   258    H   21  pz     Ryd( 2p)     0.00011       1.66178

   259    H   22  S      Val( 1S)     0.36882      -0.05275
   260    H   22  S      Ryd( 2S)     0.00069       0.19288
   261    H   22  px     Ryd( 2p)     0.00016       1.95238
   262    H   22  py     Ryd( 2p)     0.00023       1.94018
   263    H   22  pz     Ryd( 2p)     0.00014       1.67688

   264    H   23  S      Val( 1S)     0.37423      -0.06069
   265    H   23  S      Ryd( 2S)     0.00072       0.18881
   266    H   23  px     Ryd( 2p)     0.00045       2.22174
   267    H   23  py     Ryd( 2p)     0.00004       1.74898
   268    H   23  pz     Ryd( 2p)     0.00004       1.58555

   269    H   24  S      Val( 1S)     0.36962      -0.05620
   270    H   24  S      Ryd( 2S)     0.00069       0.19016
   271    H   24  px     Ryd( 2p)     0.00011       1.89447
   272    H   24  py     Ryd( 2p)     0.00029       1.99434
   273    H   24  pz     Ryd( 2p)     0.00013       1.67261

   274    H   25  S      Val( 1S)     0.37023      -0.07353
   275    H   25  S      Ryd( 2S)     0.00074       0.21750
   276    H   25  px     Ryd( 2p)     0.00017       1.96422
   277    H   25  py     Ryd( 2p)     0.00024       1.92462
   278    H   25  pz     Ryd( 2p)     0.00015       1.69128

   279    H   26  S      Val( 1S)     0.42633      -0.11994
   280    H   26  S      Ryd( 2S)     0.00232       0.28486
   281    H   26  px     Ryd( 2p)     0.00007       1.73208
   282    H   26  py     Ryd( 2p)     0.00045       2.19853
   283    H   26  pz     Ryd( 2p)     0.00003       1.48559


 Summary of Natural Population Analysis:                  
                                                          
                                       Natural Population 
                Natural  -----------------------------------------------
    Atom  No    Charge         Core      Valence    Rydberg      Total
 -----------------------------------------------------------------------
      C    1   -0.33405      0.99959     2.32975    0.00471     3.33405
      C    2    0.25154      0.99953     1.73479    0.01415     2.74846
      N    3   -0.11853      0.99965     2.60889    0.00999     3.61853
      N    4    0.03989      0.99948     2.45248    0.00814     3.46011
      C    5    0.15723      0.99940     1.83325    0.01012     2.84277
      C    6   -0.04296      0.99946     2.03607    0.00744     3.04296
      C    7   -0.10924      0.99948     2.10227    0.00749     3.10924
      C    8    0.05210      0.99947     1.94116    0.00728     2.94790
      C    9   -0.10522      0.99948     2.09821    0.00753     3.10522
      C   10   -0.05511      0.99946     2.04843    0.00722     3.05511
      C   11    0.24120      0.99940     1.74516    0.01424     2.75880
      N   12   -0.13199      0.99956     2.62074    0.01169     3.63199
      N   13    0.11311      0.99966     2.37207    0.01515     3.38689
      N   14    0.09768      0.99982     2.39089    0.01161     3.40232
      C   15   -0.14537      0.99938     2.13728    0.00871     3.14537
      C   16    0.19861      0.99964     1.78306    0.01870     2.80139
      O   17   -0.24395      0.99988     3.23822    0.00585     4.24395
      H   18    0.12697      0.00000     0.37163    0.00140     0.37303
      H   19    0.14472      0.00000     0.35412    0.00117     0.35528
      H   20    0.14677      0.00000     0.35201    0.00122     0.35323
      H   21    0.13368      0.00000     0.36497    0.00135     0.36632
      H   22    0.12996      0.00000     0.36882    0.00122     0.37004
      H   23    0.12452      0.00000     0.37423    0.00124     0.37548
      H   24    0.12915      0.00000     0.36962    0.00123     0.37085
      H   25    0.12847      0.00000     0.37023    0.00130     0.37153
      H   26    0.07081      0.00000     0.42633    0.00286     0.42919
 =======================================================================
   * Total *    1.00000     16.99233    40.82466    0.18301    58.00000

                                 Natural Population      
 --------------------------------------------------------
   Core                      16.99233 ( 99.9549% of  17)
   Valence                   40.82466 ( 99.5724% of  41)
   Natural Minimal Basis     57.81699 ( 99.6845% of  58)
   Natural Rydberg Basis      0.18301 (  0.3155% of  58)
 --------------------------------------------------------

    Atom  No          Natural Electron Configuration
 ----------------------------------------------------------------------------
      C    1      [core]2S( 0.55)2p( 1.78)
      C    2      [core]2S( 0.42)2p( 1.32)3p( 0.01)
      N    3      [core]2S( 0.71)2p( 1.90)3p( 0.01)
      N    4      [core]2S( 0.57)2p( 1.88)
      C    5      [core]2S( 0.41)2p( 1.42)3p( 0.01)
      C    6      [core]2S( 0.48)2p( 1.56)3p( 0.01)
      C    7      [core]2S( 0.48)2p( 1.62)3p( 0.01)
      C    8      [core]2S( 0.48)2p( 1.46)3p( 0.01)
      C    9      [core]2S( 0.48)2p( 1.62)3p( 0.01)
      C   10      [core]2S( 0.47)2p( 1.57)
      C   11      [core]2S( 0.39)2p( 1.36)3p( 0.01)
      N   12      [core]2S( 0.64)2p( 1.98)3p( 0.01)
      N   13      [core]2S( 0.51)2p( 1.86)3p( 0.01)
      N   14      [core]2S( 0.81)2p( 1.58)
      C   15      [core]2S( 0.45)2p( 1.69)3p( 0.01)
      C   16      [core]2S( 0.44)2p( 1.34)3p( 0.01)
      O   17      [core]2S( 0.85)2p( 2.39)
      H   18            1S( 0.37)
      H   19            1S( 0.35)
      H   20            1S( 0.35)
      H   21            1S( 0.36)
      H   22            1S( 0.37)
      H   23            1S( 0.37)
      H   24            1S( 0.37)
      H   25            1S( 0.37)
      H   26            1S( 0.43)


 NATURAL BOND ORBITAL ANALYSIS, beta spin orbitals:

                       Occupancies       Lewis Structure    Low   High
           Occ.    -------------------  -----------------   occ   occ
  Cycle   Thresh.   Lewis   Non-Lewis     CR  BD  3C  LP    (L)   (NL)   Dev
 =============================================================================
   1(1)    0.90    54.92000   3.08000     17  31   0  10     6      0    0.10
   2(2)    0.90    54.43010   3.56990     17  31   0  10     6      0    0.02
   3(3)    0.90    54.43010   3.56990     17  31   0  10     6      0    0.02
   4(4)    0.90    54.43010   3.56990     17  31   0  10     6      0    0.02
   5(5)    0.90    54.43010   3.56990     17  31   0  10     6      0    0.02
   6(6)    0.90    54.43010   3.56990     17  31   0  10     6      0    0.02
   7(7)    0.90    54.43010   3.56990     17  31   0  10     6      0    0.02
   8(8)    0.90    54.43010   3.56990     17  31   0  10     6      0    0.02
   9(9)    0.90    54.43010   3.56990     17  31   0  10     6      0    0.02
  10(1)    0.80    55.82514   2.17486     17  34   0   7     2      0    0.10
  11(2)    0.80    55.71980   2.28020     17  34   0   7     2      0    0.02
  12(3)    0.80    55.71980   2.28020     17  34   0   7     2      0    0.02
  13(4)    0.80    55.71980   2.28020     17  34   0   7     2      0    0.02
  14(5)    0.80    55.71980   2.28020     17  34   0   7     2      0    0.02
  15(6)    0.80    55.71980   2.28020     17  34   0   7     2      0    0.02
  16(7)    0.80    55.71980   2.28020     17  34   0   7     2      0    0.02
  17(8)    0.80    55.71980   2.28020     17  34   0   7     2      0    0.02
  18(9)    0.80    55.71980   2.28020     17  34   0   7     2      0    0.02
  19(1)    0.70    56.08025   1.91975     17  35   0   6     1      0    0.10
  20(2)    0.70    55.21856   2.78144     17  35   0   6     2      0    0.30
  21(3)    0.70    56.08025   1.91975     17  35   0   6     1      0    0.10
  22(1)    0.60    49.76804   8.23196     17  20   0  21     0      1    0.45
  23(2)    0.60    49.76804   8.23196     17  20   0  21     0      1    0.45

    The hybrids on atom  5 are linearly dependent.  An eigenvalue (  0.000066)
    of the hybrid overlap matrix is too small (<0.00010).

    PRJTHR will be raised from  0.200 to 0.250 and the NBO search repeated.


    The hybrids on atom  5 are linearly dependent.  An eigenvalue (  0.000066)
    of the hybrid overlap matrix is too small (<0.00010).

    PRJTHR will be raised from  0.250 to 0.300 and the NBO search repeated.


    The hybrids on atom 15 are linearly dependent.  An eigenvalue (  0.000015)
    of the hybrid overlap matrix is too small (<0.00010).

    PRJTHR will be raised from  0.300 to 0.350 and the NBO search repeated.

  24(1)    0.50    44.80328  13.19672     17   7   0  34     0      9    0.61
  25(2)    0.50    44.80328  13.19672     17   7   0  34     0      9    0.61
  26(1)    0.70    56.08025   1.91975     17  35   0   6     1      0    0.10
 -----------------------------------------------------------------------------

 Structure accepted: RESONANCE keyword permits strongly delocalized structure

 --------------------------------------------------------
   Core                     16.99232 ( 99.955% of  17)
   Valence Lewis            39.08793 ( 95.336% of  41)
  ==================       ============================
   Total Lewis              56.08025 ( 96.690% of  58)
  -----------------------------------------------------
   Valence non-Lewis         1.79451 (  3.094% of  58)
   Rydberg non-Lewis         0.12524 (  0.216% of  58)
  ==================       ============================
   Total non-Lewis           1.91975 (  3.310% of  58)
 --------------------------------------------------------


       (Occupancy)   Bond orbital/ Coefficients/ Hybrids
 ---------------------------------------------------------------------------------
     1. (0.98935) BD ( 1) C   1 - C   2  
                ( 47.60%)   0.6899* C   1 s( 28.56%)p 2.50( 71.39%)d 0.00(  0.06%)
                                            0.0005  0.5342  0.0138 -0.4929 -0.0138
                                            0.6856  0.0084 -0.0258 -0.0002 -0.0200
                                            0.0007 -0.0010 -0.0065 -0.0115
                ( 52.40%)   0.7239* C   2 s( 36.49%)p 1.74( 63.48%)d 0.00(  0.03%)
                                           -0.0003  0.6041 -0.0038  0.4675 -0.0276
                                           -0.6437  0.0090  0.0323 -0.0002 -0.0121
                                            0.0003 -0.0010 -0.0063 -0.0106
     2. (0.99158) BD ( 1) C   1 - H  18  
                ( 62.68%)   0.7917* C   1 s( 24.33%)p 3.11( 75.63%)d 0.00(  0.04%)
                                            0.0001 -0.4933  0.0023  0.4776 -0.0168
                                            0.7257  0.0026 -0.0356 -0.0005 -0.0162
                                            0.0009  0.0008  0.0025  0.0091
                ( 37.32%)   0.6109* H  18 s( 99.91%)p 0.00(  0.09%)
                                           -0.9996  0.0017 -0.0152 -0.0255  0.0015
     3. (0.96975) BD ( 1) C   1 - H  19  
                ( 63.62%)   0.7976* C   1 s( 23.55%)p 3.24( 76.42%)d 0.00(  0.03%)
                                           -0.0001  0.4853 -0.0044  0.5195  0.0034
                                            0.0224 -0.0160  0.7025 -0.0059  0.0028
                                            0.0133  0.0069  0.0053  0.0093
                ( 36.38%)   0.6032* H  19 s( 99.91%)p 0.00(  0.09%)
                                            0.9995 -0.0022 -0.0195  0.0029 -0.0237
     4. (0.96537) BD ( 1) C   1 - H  20  
                ( 63.67%)   0.7979* C   1 s( 23.57%)p 3.24( 76.40%)d 0.00(  0.03%)
                                           -0.0001  0.4854 -0.0048  0.5080  0.0040
                                           -0.0391 -0.0160 -0.7100  0.0071  0.0017
                                           -0.0132 -0.0051  0.0054  0.0106
                ( 36.33%)   0.6028* H  20 s( 99.90%)p 0.00(  0.10%)
                                            0.9995 -0.0022 -0.0193  0.0052  0.0236
     5. (0.99209) BD ( 1) C   2 - N   3  
                ( 39.43%)   0.6279* C   2 s( 28.58%)p 2.49( 71.27%)d 0.01(  0.16%)
                                            0.0000  0.5341  0.0216 -0.8352 -0.0338
                                           -0.1058 -0.0478 -0.0214  0.0031  0.0017
                                            0.0008 -0.0003  0.0328 -0.0221
                ( 60.57%)   0.7783* N   3 s( 40.91%)p 1.44( 59.00%)d 0.00(  0.09%)
                                            0.0001  0.6394  0.0171  0.7659 -0.0045
                                           -0.0198  0.0228 -0.0498  0.0008  0.0147
                                           -0.0030 -0.0012  0.0214 -0.0138
     6. (0.77757) BD ( 2) C   2 - N   3  
                ( 28.82%)   0.5368* C   2 s(  0.04%)p99.99( 99.66%)d 8.02(  0.30%)
                                           -0.0000  0.0192  0.0028 -0.0201 -0.0029
                                            0.0536  0.0018  0.9967  0.0008 -0.0035
                                           -0.0546  0.0044 -0.0002  0.0005
                ( 71.18%)   0.8437* N   3 s(  0.10%)p99.99( 99.71%)d 1.76(  0.18%)
                                            0.0003  0.0323 -0.0001  0.0399  0.0048
                                            0.0816  0.0003  0.9944 -0.0036  0.0022
                                            0.0253  0.0340 -0.0024 -0.0049
     7. (0.98129) BD ( 1) C   2 - C  15  
                ( 48.48%)   0.6963* C   2 s( 34.72%)p 1.88( 65.22%)d 0.00(  0.06%)
                                            0.0002  0.5892 -0.0074  0.2823  0.0234
                                            0.7546 -0.0226 -0.0460  0.0007  0.0072
                                            0.0009 -0.0014 -0.0180 -0.0135
                ( 51.52%)   0.7178* C  15 s( 32.18%)p 2.11( 67.77%)d 0.00(  0.05%)
                                           -0.0003  0.5673  0.0009 -0.1461  0.0183
                                           -0.8083  0.0030  0.0511 -0.0005  0.0131
                                           -0.0009 -0.0020 -0.0106 -0.0134
     8. (0.98956) BD ( 1) N   3 - N   4  
                ( 43.85%)   0.6622* N   3 s( 21.94%)p 3.55( 77.89%)d 0.01(  0.17%)
                                            0.0001  0.4675  0.0293 -0.3729  0.0368
                                            0.7960 -0.0209 -0.0657 -0.0006 -0.0119
                                            0.0005 -0.0050 -0.0335 -0.0208
                ( 56.15%)   0.7494* N   4 s( 27.47%)p 2.64( 72.44%)d 0.00(  0.08%)
                                            0.0001  0.5241  0.0061  0.2852  0.0189
                                           -0.8002  0.0258 -0.0408 -0.0066 -0.0174
                                           -0.0004  0.0000 -0.0143 -0.0179
     9. (0.99128) BD ( 1) N   4 - C   5  
                ( 64.40%)   0.8025* N   4 s( 36.35%)p 1.75( 63.62%)d 0.00(  0.03%)
                                           -0.0001 -0.6029 -0.0002  0.7891  0.0197
                                           -0.1139 -0.0106  0.0054  0.0017  0.0042
                                           -0.0010  0.0008 -0.0124  0.0107
                ( 35.60%)   0.5967* C   5 s( 25.60%)p 2.90( 74.25%)d 0.01(  0.15%)
                                           -0.0000 -0.5058 -0.0123 -0.8549 -0.0119
                                            0.1033  0.0075 -0.0276 -0.0036  0.0081
                                           -0.0023 -0.0015 -0.0328  0.0200
    10. (0.81560) BD ( 2) N   4 - C   5  
                ( 65.07%)   0.8067* N   4 s(  0.01%)p 1.00( 99.99%)d 0.00(  0.00%)
                                           -0.0001  0.0062  0.0038 -0.0093 -0.0011
                                           -0.0503 -0.0022  0.9986 -0.0103  0.0045
                                           -0.0048  0.0007  0.0019 -0.0015
                ( 34.93%)   0.5910* C   5 s(  0.01%)p99.99( 99.93%)d 6.03(  0.06%)
                                           -0.0000 -0.0061  0.0081 -0.0722  0.0048
                                           -0.3789  0.0024  0.9219  0.0227  0.0009
                                            0.0245 -0.0032 -0.0002  0.0012
    11. (0.99016) BD ( 1) N   4 - C  11  
                ( 63.32%)   0.7957* N   4 s( 36.08%)p 1.77( 63.87%)d 0.00(  0.05%)
                                            0.0000  0.6007  0.0008  0.5431  0.0090
                                            0.5854 -0.0032  0.0308  0.0020  0.0170
                                           -0.0006 -0.0011  0.0003 -0.0130
                ( 36.68%)   0.6057* C  11 s( 27.96%)p 2.57( 71.88%)d 0.01(  0.17%)
                                           -0.0003  0.5286 -0.0115 -0.6769 -0.0239
                                           -0.5042  0.0071  0.0757  0.0009  0.0322
                                           -0.0045 -0.0039  0.0071 -0.0234
    12. (0.98391) BD ( 1) C   5 - C   6  
                ( 51.91%)   0.7205* C   5 s( 36.83%)p 1.71( 63.13%)d 0.00(  0.04%)
                                           -0.0002  0.6069  0.0011 -0.4240  0.0223
                                           -0.6103 -0.0033 -0.2802 -0.0046  0.0113
                                            0.0074  0.0133 -0.0043 -0.0059
                ( 48.09%)   0.6935* C   6 s( 33.68%)p 1.97( 66.26%)d 0.00(  0.06%)
                                            0.0001  0.5803  0.0107  0.4749  0.0217
                                            0.5330 -0.0092  0.3903 -0.0028  0.0139
                                            0.0113  0.0157 -0.0021 -0.0047
    13. (0.98487) BD ( 1) C   5 - C  10  
                ( 51.67%)   0.7188* C   5 s( 37.41%)p 1.67( 62.54%)d 0.00(  0.04%)
                                           -0.0001  0.6117 -0.0024 -0.2875  0.0173
                                            0.6875 -0.0028  0.2640  0.0060 -0.0093
                                           -0.0044  0.0141 -0.0087 -0.0067
                ( 48.33%)   0.6952* C  10 s( 33.92%)p 1.95( 66.02%)d 0.00(  0.06%)
                                            0.0001  0.5823  0.0094  0.3806  0.0215
                                           -0.6114  0.0029 -0.3756  0.0056 -0.0129
                                           -0.0081  0.0169 -0.0063 -0.0052
    14. (0.98761) BD ( 1) C   6 - C   7  
                ( 50.59%)   0.7113* C   6 s( 36.38%)p 1.75( 63.57%)d 0.00(  0.04%)
                                           -0.0000  0.6031  0.0114 -0.7924 -0.0081
                                            0.0719 -0.0343 -0.0313 -0.0201 -0.0072
                                           -0.0009  0.0019  0.0160 -0.0113
                ( 49.41%)   0.7029* C   7 s( 35.25%)p 1.84( 64.70%)d 0.00(  0.05%)
                                            0.0001  0.5937  0.0079  0.7965  0.0052
                                           -0.1036 -0.0346  0.0165 -0.0205 -0.0011
                                            0.0026  0.0010  0.0184 -0.0111
    15. (0.83281) BD ( 2) C   6 - C   7  
                ( 46.11%)   0.6791* C   6 s(  0.03%)p99.99( 99.90%)d 2.27(  0.07%)
                                           -0.0000 -0.0170  0.0028 -0.0935  0.0000
                                           -0.5197  0.0039  0.8486 -0.0052  0.0091
                                           -0.0186  0.0084  0.0092  0.0093
                ( 53.89%)   0.7341* C   7 s(  0.00%)p 1.00( 99.94%)d 0.00(  0.06%)
                                            0.0000 -0.0005  0.0006 -0.0838  0.0016
                                           -0.5108  0.0060  0.8552 -0.0087 -0.0108
                                            0.0166  0.0051  0.0038  0.0118
    16. (0.98755) BD ( 1) C   6 - H  21  
                ( 63.44%)   0.7965* C   6 s( 29.82%)p 2.35( 70.15%)d 0.00(  0.03%)
                                            0.0003 -0.5458  0.0151 -0.3693  0.0139
                                            0.6629 -0.0010  0.3543 -0.0002  0.0105
                                            0.0056 -0.0101  0.0034  0.0056
                ( 36.56%)   0.6047* H  21 s( 99.89%)p 0.00(  0.11%)
                                           -0.9995  0.0019  0.0140 -0.0268 -0.0121
    17. (0.98982) BD ( 1) C   7 - C   8  
                ( 50.30%)   0.7092* C   7 s( 35.31%)p 1.83( 64.64%)d 0.00(  0.05%)
                                            0.0000  0.5941  0.0087 -0.3684 -0.0409
                                            0.6277 -0.0052  0.3392 -0.0070 -0.0112
                                           -0.0059  0.0148 -0.0094 -0.0053
                ( 49.70%)   0.7050* C   8 s( 35.25%)p 1.84( 64.69%)d 0.00(  0.05%)
                                            0.0000  0.5937  0.0097  0.3249 -0.0314
                                           -0.6518 -0.0203 -0.3389 -0.0150 -0.0145
                                           -0.0068  0.0137 -0.0056 -0.0076
    18. (0.98880) BD ( 1) C   7 - H  22  
                ( 63.08%)   0.7942* C   7 s( 29.34%)p 2.41( 70.63%)d 0.00(  0.03%)
                                            0.0003 -0.5415  0.0140  0.4701 -0.0058
                                            0.5769 -0.0069  0.3903 -0.0053 -0.0100
                                           -0.0073 -0.0095  0.0020  0.0037
                ( 36.92%)   0.6076* H  22 s( 99.90%)p 0.00(  0.10%)
                                           -0.9995  0.0024 -0.0179 -0.0222 -0.0144
    19. (0.98984) BD ( 1) C   8 - C   9  
                ( 49.63%)   0.7045* C   8 s( 35.25%)p 1.84( 64.69%)d 0.00(  0.05%)
                                            0.0000  0.5937  0.0103  0.4352 -0.0269
                                            0.5678  0.0268  0.3655  0.0133  0.0148
                                            0.0104  0.0129  0.0002 -0.0066
                ( 50.37%)   0.7097* C   9 s( 35.43%)p 1.82( 64.52%)d 0.00(  0.05%)
                                            0.0001  0.5952  0.0085 -0.4707 -0.0391
                                           -0.5304  0.0138 -0.3750  0.0045  0.0132
                                            0.0092  0.0141 -0.0042 -0.0042
    20. (0.98964) BD ( 1) C   8 - H  23  
                ( 62.56%)   0.7909* C   8 s( 29.39%)p 2.40( 70.58%)d 0.00(  0.03%)
                                            0.0003 -0.5420  0.0122  0.8345 -0.0109
                                           -0.0922  0.0014  0.0290 -0.0003  0.0033
                                           -0.0012 -0.0019 -0.0142  0.0097
                ( 37.44%)   0.6119* H  23 s( 99.89%)p 0.00(  0.11%)
                                           -0.9995  0.0012 -0.0323  0.0034 -0.0010
    21. (0.98718) BD ( 1) C   9 - C  10  
                ( 49.24%)   0.7017* C   9 s( 35.18%)p 1.84( 64.77%)d 0.00(  0.05%)
                                            0.0001  0.5931  0.0084  0.8001  0.0112
                                           -0.0686  0.0321  0.0342  0.0216 -0.0066
                                           -0.0000  0.0011  0.0173 -0.0112
                ( 50.76%)   0.7124* C  10 s( 36.30%)p 1.75( 63.65%)d 0.00(  0.04%)
                                           -0.0001  0.6024  0.0118 -0.7904 -0.0028
                                            0.0980  0.0344 -0.0260  0.0191 -0.0004
                                            0.0039  0.0018  0.0171 -0.0108
    22. (0.83699) BD ( 2) C   9 - C  10  
                ( 52.91%)   0.7274* C   9 s(  0.00%)p 1.00( 99.94%)d 0.00(  0.06%)
                                           -0.0000  0.0002  0.0010 -0.0814  0.0009
                                           -0.5258  0.0051  0.8463 -0.0083 -0.0083
                                            0.0157 -0.0087 -0.0087 -0.0099
                ( 47.09%)   0.6862* C  10 s(  0.03%)p99.99( 99.91%)d 1.94(  0.06%)
                                           -0.0001  0.0178  0.0010 -0.0815  0.0033
                                           -0.5456  0.0036  0.8335 -0.0051  0.0119
                                           -0.0181 -0.0028 -0.0030 -0.0114
    23. (0.98881) BD ( 1) C   9 - H  24  
                ( 62.99%)   0.7937* C   9 s( 29.29%)p 2.41( 70.68%)d 0.00(  0.03%)
                                           -0.0003  0.5411 -0.0141 -0.3599  0.0037
                                            0.6604 -0.0084  0.3755 -0.0052 -0.0089
                                           -0.0051  0.0104 -0.0057 -0.0043
                ( 37.01%)   0.6083* H  24 s( 99.90%)p 0.00(  0.10%)
                                            0.9995 -0.0024  0.0138 -0.0252 -0.0139
    24. (0.98774) BD ( 1) C  10 - H  25  
                ( 62.93%)   0.7933* C  10 s( 29.66%)p 2.37( 70.31%)d 0.00(  0.03%)
                                           -0.0003  0.5444 -0.0152  0.4717 -0.0176
                                            0.5635  0.0024  0.4035  0.0022  0.0103
                                            0.0083  0.0101  0.0002 -0.0043
                ( 37.07%)   0.6089* H  25 s( 99.90%)p 0.00(  0.10%)
                                            0.9995 -0.0014 -0.0166 -0.0228 -0.0150
    25. (0.98342) BD ( 1) C  11 - N  12  
                ( 39.91%)   0.6318* C  11 s( 30.88%)p 2.23( 68.99%)d 0.00(  0.13%)
                                            0.0004  0.5553 -0.0203 -0.1744 -0.0199
                                            0.8102  0.0144 -0.0491 -0.0002 -0.0150
                                            0.0007 -0.0041 -0.0257 -0.0187
                ( 60.09%)   0.7752* N  12 s( 37.60%)p 1.66( 62.34%)d 0.00(  0.06%)
                                            0.0006  0.6132  0.0058  0.2091  0.0054
                                           -0.7584 -0.0001  0.0672 -0.0008 -0.0191
                                            0.0003 -0.0012 -0.0059 -0.0145
    26. (0.85704) BD ( 2) C  11 - N  12  
                ( 29.76%)   0.5456* C  11 s(  0.01%)p 1.00( 99.85%)d 0.00(  0.14%)
                                           -0.0000 -0.0087  0.0016  0.0473  0.0035
                                            0.0767 -0.0063  0.9952  0.0038  0.0011
                                           -0.0145  0.0337 -0.0035 -0.0041
                ( 70.24%)   0.8381* N  12 s(  0.02%)p99.99( 99.85%)d 7.65(  0.14%)
                                           -0.0000  0.0130 -0.0027  0.0602 -0.0033
                                            0.1148  0.0007  0.9908 -0.0023  0.0042
                                            0.0354 -0.0075  0.0033 -0.0044
    27. (0.98337) BD ( 1) C  11 - C  15  
                ( 50.87%)   0.7132* C  11 s( 40.90%)p 1.44( 59.07%)d 0.00(  0.03%)
                                           -0.0001  0.6394  0.0119  0.7124 -0.0201
                                           -0.2863  0.0265 -0.0060  0.0001 -0.0138
                                            0.0003 -0.0005  0.0046 -0.0115
                ( 49.13%)   0.7009* C  15 s( 31.64%)p 2.16( 68.31%)d 0.00(  0.05%)
                                           -0.0000  0.5624  0.0105 -0.6488  0.0158
                                            0.5111  0.0195 -0.0192 -0.0011 -0.0151
                                            0.0004 -0.0005  0.0098 -0.0134
    28. (0.99431) BD ( 1) N  12 - N  13  
                ( 45.71%)   0.6761* N  12 s( 29.42%)p 2.39( 70.45%)d 0.00(  0.13%)
                                           -0.0000  0.5407  0.0427  0.5857 -0.0120
                                            0.5886 -0.0501 -0.1108  0.0065  0.0281
                                           -0.0069 -0.0048  0.0112 -0.0180
                ( 54.29%)   0.7368* N  13 s( 49.24%)p 1.03( 50.71%)d 0.00(  0.06%)
                                           -0.0000  0.7013  0.0231 -0.4568  0.0155
                                           -0.5341 -0.0185  0.1118  0.0002  0.0200
                                           -0.0047 -0.0052 -0.0027 -0.0112
    29. (0.99752) BD ( 1) N  13 - N  14  
                ( 56.59%)   0.7522* N  13 s( 49.24%)p 1.03( 50.70%)d 0.00(  0.06%)
                                            0.0001  0.7015 -0.0178  0.5677 -0.0180
                                            0.4212 -0.0389 -0.0735  0.0066  0.0208
                                           -0.0036 -0.0033 -0.0006 -0.0113
                ( 43.41%)   0.6589* N  14 s( 30.91%)p 2.23( 68.92%)d 0.01(  0.17%)
                                           -0.0000  0.5500 -0.0813 -0.2802  0.0115
                                           -0.7685  0.0239  0.1390 -0.0039  0.0264
                                           -0.0048 -0.0103 -0.0236 -0.0188
    30. (0.99354) BD ( 2) N  13 - N  14  
                ( 58.41%)   0.7643* N  13 s(  1.40%)p70.27( 98.48%)d 0.08(  0.12%)
                                            0.0001  0.1151 -0.0277 -0.6841 -0.0203
                                            0.7035  0.0063 -0.1463  0.0001 -0.0080
                                            0.0002 -0.0079 -0.0323 -0.0032
                ( 41.59%)   0.6449* N  14 s(  1.86%)p52.45( 97.76%)d 0.20(  0.38%)
                                           -0.0000  0.1348 -0.0217 -0.8954  0.0254
                                            0.4080 -0.0041 -0.0936 -0.0002  0.0282
                                           -0.0045  0.0089  0.0535 -0.0060
    31. (0.98199) BD ( 3) N  13 - N  14  
                ( 58.35%)   0.7638* N  13 s(  0.01%)p99.99( 99.87%)d 9.96(  0.12%)
                                           -0.0000 -0.0101 -0.0037 -0.0075 -0.0017
                                            0.1978  0.0032  0.9795  0.0087  0.0033
                                            0.0174  0.0274 -0.0051 -0.0083
                ( 41.65%)   0.6454* N  14 s(  0.00%)p 1.00( 99.61%)d 0.00(  0.39%)
                                           -0.0000  0.0034 -0.0009 -0.0171  0.0021
                                            0.1860 -0.0040  0.9802 -0.0220 -0.0056
                                           -0.0349 -0.0479  0.0103  0.0153
    32. (0.98941) BD ( 1) C  15 - C  16  
                ( 54.45%)   0.7379* C  15 s( 36.06%)p 1.77( 63.91%)d 0.00(  0.03%)
                                           -0.0001  0.6005  0.0013  0.7462  0.0042
                                            0.2848  0.0039 -0.0335  0.0002  0.0101
                                           -0.0007  0.0001  0.0100 -0.0097
                ( 45.55%)   0.6749* C  16 s( 37.36%)p 1.67( 62.57%)d 0.00(  0.06%)
                                            0.0003  0.6113 -0.0043 -0.7335  0.0020
                                           -0.2959  0.0089  0.0021 -0.0005  0.0141
                                           -0.0001  0.0000  0.0171 -0.0118
    33. (0.99749) BD ( 1) C  16 - O  17  
                ( 34.12%)   0.5842* C  16 s( 31.50%)p 2.17( 68.26%)d 0.01(  0.24%)
                                            0.0000  0.5586 -0.0543  0.6624  0.0732
                                           -0.4879 -0.0209  0.0007  0.0005 -0.0415
                                            0.0005 -0.0004  0.0102 -0.0240
                ( 65.88%)   0.8116* O  17 s( 42.24%)p 1.37( 57.67%)d 0.00(  0.09%)
                                           -0.0000  0.6493 -0.0292 -0.6172 -0.0159
                                            0.4414  0.0146 -0.0211 -0.0005 -0.0250
                                            0.0010 -0.0005  0.0096 -0.0129
    34. (0.98487) BD ( 2) C  16 - O  17  
                ( 35.17%)   0.5930* C  16 s(  0.00%)p 1.00( 99.67%)d 0.00(  0.33%)
                                           -0.0000  0.0070  0.0003  0.0031  0.0014
                                            0.0138 -0.0004  0.9977 -0.0323  0.0004
                                            0.0421 -0.0386  0.0003  0.0013
                ( 64.83%)   0.8052* O  17 s(  0.00%)p 1.00( 99.84%)d 0.00(  0.15%)
                                            0.0000  0.0065 -0.0001 -0.0197  0.0000
                                            0.0108  0.0006  0.9989  0.0099 -0.0008
                                           -0.0324  0.0217  0.0002 -0.0011
    35. (0.99191) BD ( 1) C  16 - H  26  
                ( 58.78%)   0.7667* C  16 s( 31.04%)p 2.22( 68.91%)d 0.00(  0.05%)
                                           -0.0003  0.5561  0.0337  0.1325  0.0318
                                            0.8184 -0.0208 -0.0157  0.0009  0.0014
                                           -0.0000 -0.0013 -0.0202 -0.0080
                ( 41.22%)   0.6420* H  26 s( 99.90%)p 0.00(  0.10%)
                                            0.9994 -0.0127 -0.0093 -0.0298  0.0006
    36. (0.99959) CR ( 1) C   1           s(100.00%)p 0.00(  0.00%)
                                            1.0000 -0.0001 -0.0000  0.0003  0.0000
                                           -0.0004 -0.0000 -0.0000  0.0000  0.0000
                                           -0.0000  0.0000  0.0000  0.0000
    37. (0.99953) CR ( 1) C   2           s(100.00%)p 0.00(  0.00%)
                                            1.0000  0.0000 -0.0000  0.0001 -0.0000
                                           -0.0003  0.0000  0.0000 -0.0000 -0.0000
                                           -0.0000  0.0000  0.0000  0.0000
    38. (0.99965) CR ( 1) N   3           s(100.00%)p 0.00(  0.00%)
                                            1.0000 -0.0003  0.0000  0.0001  0.0000
                                            0.0001  0.0000 -0.0003  0.0000  0.0000
                                           -0.0000 -0.0000  0.0000  0.0000
    39. (0.99948) CR ( 1) N   4           s(100.00%)p 0.00(  0.00%)
                                            1.0000 -0.0001 -0.0000  0.0000 -0.0000
                                            0.0001 -0.0000  0.0001 -0.0000  0.0000
                                           -0.0000  0.0000  0.0000  0.0000
    40. (0.99940) CR ( 1) C   5           s(100.00%)p 0.00(  0.00%)
                                            1.0000  0.0002 -0.0000 -0.0001  0.0000
                                           -0.0000 -0.0000  0.0000  0.0000  0.0000
                                            0.0000  0.0000 -0.0000 -0.0000
    41. (0.99946) CR ( 1) C   6           s(100.00%)p 0.00(  0.00%)
                                            1.0000  0.0001 -0.0000  0.0000 -0.0000
                                           -0.0003  0.0000 -0.0002 -0.0000 -0.0000
                                           -0.0000  0.0000 -0.0000 -0.0000
    42. (0.99948) CR ( 1) C   7           s(100.00%)p 0.00(  0.00%)
                                            1.0000  0.0001 -0.0000 -0.0002  0.0000
                                           -0.0002  0.0000 -0.0002  0.0000  0.0000
                                            0.0000  0.0000 -0.0000 -0.0000
    43. (0.99947) CR ( 1) C   8           s(100.00%)p 0.00(  0.00%)
                                            1.0000  0.0001 -0.0000 -0.0003  0.0000
                                            0.0000 -0.0000 -0.0000  0.0000 -0.0000
                                            0.0000 -0.0000  0.0000 -0.0000
    44. (0.99948) CR ( 1) C   9           s(100.00%)p 0.00(  0.00%)
                                            1.0000  0.0001 -0.0000 -0.0002  0.0000
                                            0.0002 -0.0000  0.0002 -0.0000 -0.0000
                                           -0.0000  0.0000 -0.0000 -0.0000
    45. (0.99946) CR ( 1) C  10           s(100.00%)p 0.00(  0.00%)
                                            1.0000  0.0001 -0.0000  0.0000 -0.0000
                                            0.0002  0.0000  0.0002  0.0000  0.0000
                                            0.0000  0.0000  0.0000 -0.0000
    46. (0.99940) CR ( 1) C  11           s(100.00%)p 0.00(  0.00%)
                                            1.0000 -0.0000  0.0000 -0.0000 -0.0000
                                           -0.0005 -0.0000  0.0001  0.0000  0.0000
                                           -0.0000  0.0000  0.0000 -0.0000
    47. (0.99956) CR ( 1) N  12           s(100.00%)p 0.00(  0.00%)
                                            1.0000  0.0001 -0.0000 -0.0006 -0.0000
                                            0.0006  0.0000  0.0000  0.0000  0.0000
                                            0.0000 -0.0000 -0.0000  0.0000
    48. (0.99966) CR ( 1) N  13           s(100.00%)p 0.00(  0.00%)
                                            1.0000 -0.0001  0.0000  0.0000  0.0000
                                           -0.0002  0.0000  0.0001 -0.0000 -0.0000
                                            0.0000  0.0000  0.0000  0.0000
    49. (0.99982) CR ( 1) N  14           s(100.00%)p 0.00(  0.00%)
                                            1.0000 -0.0005 -0.0000 -0.0002 -0.0000
                                           -0.0003 -0.0000  0.0001  0.0000  0.0000
                                           -0.0000 -0.0000 -0.0000 -0.0000
    50. (0.99938) CR ( 1) C  15           s(100.00%)p 0.00(  0.00%)
                                            1.0000  0.0002  0.0000  0.0000  0.0000
                                           -0.0002  0.0000  0.0000 -0.0000  0.0000
                                           -0.0000 -0.0000 -0.0000 -0.0000
    51. (0.99964) CR ( 1) C  16           s(100.00%)p 0.00(  0.00%)
                                            1.0000 -0.0000  0.0000  0.0002  0.0000
                                            0.0003 -0.0000  0.0000 -0.0000 -0.0000
                                            0.0000 -0.0000 -0.0000  0.0000
    52. (0.99988) CR ( 1) O  17           s(100.00%)p 0.00(  0.00%)
                                            1.0000 -0.0003 -0.0000 -0.0003 -0.0000
                                            0.0002  0.0000 -0.0000 -0.0000 -0.0000
                                            0.0000 -0.0000  0.0000 -0.0000
    53. (0.97157) LP ( 1) N   3           s( 37.16%)p 1.69( 62.78%)d 0.00(  0.07%)
                                            0.0003  0.6092 -0.0194 -0.5197 -0.0196
                                           -0.5956 -0.0125  0.0500 -0.0016 -0.0221
                                            0.0023  0.0020  0.0073  0.0111
    54. (0.33058) LP*( 1) C   8           s(  0.00%)p 1.00( 99.94%)d 0.00(  0.06%)
                                            0.0000 -0.0001  0.0008 -0.0846  0.0006
                                           -0.4925  0.0031  0.8658 -0.0023 -0.0122
                                            0.0210 -0.0029 -0.0034  0.0012
    55. (0.87979) LP ( 1) N  12           s( 33.05%)p 2.02( 66.85%)d 0.00(  0.10%)
                                           -0.0006  0.5745 -0.0216 -0.7780 -0.0204
                                            0.2504  0.0056  0.0106  0.0035  0.0114
                                            0.0015 -0.0028 -0.0277  0.0098
    56. (0.98763) LP ( 1) N  14           s( 67.82%)p 0.47( 32.16%)d 0.00(  0.02%)
                                            0.0006  0.8231  0.0254  0.3364  0.0104
                                            0.4488  0.0132 -0.0821 -0.0023 -0.0116
                                            0.0020  0.0024  0.0032  0.0051
    57. (0.58033) LP ( 1) C  15           s(  0.00%)p 1.00( 99.98%)d 0.00(  0.02%)
                                           -0.0000  0.0019  0.0006  0.0201 -0.0002
                                            0.0608  0.0013  0.9978 -0.0056 -0.0010
                                           -0.0148  0.0017 -0.0002  0.0002
    58. (0.99126) LP ( 1) O  17           s( 57.82%)p 0.73( 42.16%)d 0.00(  0.02%)
                                            0.0004  0.7602  0.0165  0.5210  0.0012
                                           -0.3874  0.0008  0.0095 -0.0000  0.0092
                                           -0.0002  0.0003 -0.0039  0.0082
    59. (0.93330) LP ( 2) O  17           s(  0.02%)p99.99( 99.90%)d 4.65(  0.08%)
                                           -0.0000 -0.0091  0.0097 -0.5879  0.0109
                                           -0.8081  0.0127 -0.0028 -0.0004  0.0101
                                            0.0003  0.0001  0.0269 -0.0014
    60. (0.00196) RY*( 1) C   1           s(  2.01%)p48.19( 96.87%)d 0.56(  1.12%)
                                           -0.0000  0.0049  0.1417  0.0134  0.7165
                                            0.0090  0.6737 -0.0005 -0.0350  0.0257
                                            0.0012 -0.0058 -0.1024  0.0077
    61. (0.00052) RY*( 2) C   1           s( 38.56%)p 1.49( 57.46%)d 0.10(  3.98%)
                                            0.0000  0.0073  0.6209  0.0149 -0.5485
                                           -0.0240  0.4658 -0.0026 -0.2366 -0.0616
                                            0.0790 -0.0516  0.1589  0.0432
    62. (0.00043) RY*( 3) C   1           s(  2.81%)p29.61( 83.31%)d 4.93( 13.88%)
                                            0.0000  0.0015  0.1677  0.0043 -0.1255
                                           -0.0048  0.1499  0.0117  0.8915 -0.0110
                                           -0.2891  0.2340  0.0157 -0.0083
    63. (0.00007) RY*( 4) C   1           s( 40.78%)p 0.76( 31.01%)d 0.69( 28.21%)
    64. (0.00002) RY*( 5) C   1           s( 10.13%)p 1.48( 14.99%)d 7.39( 74.88%)
    65. (0.00000) RY*( 6) C   1           s(  0.01%)p99.99(  9.45%)d99.99( 90.54%)
    66. (0.00000) RY*( 7) C   1           s(  0.03%)p99.99(  5.22%)d99.99( 94.75%)
    67. (0.00001) RY*( 8) C   1           s(  5.06%)p 0.35(  1.77%)d18.42( 93.17%)
    68. (0.00001) RY*( 9) C   1           s(  0.60%)p 0.16(  0.10%)d99.99( 99.30%)
    69. (0.00544) RY*( 1) C   2           s( 16.31%)p 4.55( 74.18%)d 0.58(  9.51%)
                                           -0.0000 -0.0224  0.4032  0.0264 -0.8598
                                            0.0388 -0.0164 -0.0054  0.0111 -0.3041
                                            0.0069 -0.0001 -0.0281 -0.0422
    70. (0.00231) RY*( 2) C   2           s(  3.13%)p30.37( 95.02%)d 0.59(  1.85%)
                                           -0.0000  0.0334  0.1737 -0.0378  0.1054
                                            0.0146  0.9653 -0.0057 -0.0751 -0.1189
                                           -0.0219 -0.0053 -0.0599 -0.0168
    71. (0.00127) RY*( 3) C   2           s(  0.03%)p99.99( 25.56%)d99.99( 74.40%)
                                           -0.0000  0.0004  0.0186 -0.0008  0.0105
                                            0.0023  0.0583  0.0459  0.5000  0.0325
                                            0.8563  0.0942  0.0051 -0.0301
    72. (0.00065) RY*( 4) C   2           s( 71.79%)p 0.36( 25.68%)d 0.04(  2.53%)
                                            0.0000 -0.0038  0.8473  0.0153  0.4548
                                           -0.0161 -0.2201 -0.0012  0.0329 -0.1376
                                           -0.0237 -0.0091 -0.0474 -0.0589
    73. (0.00043) RY*( 5) C   2           s(  0.00%)p 1.00(  9.79%)d 9.21( 90.21%)
                                            0.0000 -0.0004  0.0042  0.0006  0.0098
                                           -0.0003 -0.0236  0.0005 -0.3119 -0.0199
                                            0.0781  0.9437 -0.0143 -0.0690
    74. (0.00043) RY*( 6) C   2           s(  1.11%)p 1.37(  1.53%)d87.37( 97.36%)
                                           -0.0000  0.0001  0.1056 -0.0216 -0.1166
                                           -0.0126  0.0062  0.0015 -0.0323  0.5454
                                            0.0019 -0.0136 -0.8213 -0.0364
    75. (0.00020) RY*( 7) C   2           s(  0.00%)p 1.00( 64.22%)d 0.56( 35.78%)
                                           -0.0000 -0.0001  0.0015 -0.0019  0.0221
                                            0.0003 -0.0650  0.0295 -0.7979 -0.0774
                                            0.5062 -0.3074 -0.0183  0.0272
    76. (0.00012) RY*( 8) C   2           s(  6.51%)p 0.65(  4.24%)d13.71( 89.25%)
                                            0.0000 -0.0051  0.2551  0.0304 -0.1581
                                            0.0067  0.0903  0.0024 -0.0908  0.7478
                                            0.0082 -0.0135  0.5613 -0.1341
    77. (0.00001) RY*( 9) C   2           s(  1.29%)p 0.11(  0.15%)d76.32( 98.56%)
    78. (0.00216) RY*( 1) N   3           s( 13.65%)p 5.80( 79.19%)d 0.52(  7.15%)
                                           -0.0000 -0.0080  0.3694 -0.0123  0.7206
                                           -0.0338  0.5162 -0.0005 -0.0699 -0.2411
                                           -0.0095  0.0340  0.1086 -0.0190
    79. (0.00124) RY*( 2) N   3           s(  0.15%)p99.99( 96.61%)d21.56(  3.24%)
                                            0.0000 -0.0026  0.0387  0.0223  0.5871
                                           -0.0313 -0.7869 -0.0009  0.0255  0.1613
                                           -0.0139  0.0111  0.0772  0.0120
    80. (0.00077) RY*( 3) N   3           s(  0.28%)p99.99( 90.74%)d31.58(  8.97%)
                                            0.0000 -0.0016  0.0533  0.0016 -0.0787
                                            0.0014 -0.0798 -0.0095 -0.9459  0.0006
                                           -0.1195  0.2731  0.0131 -0.0267
    81. (0.00019) RY*( 4) N   3           s( 44.55%)p 0.21(  9.27%)d 1.04( 46.17%)
                                           -0.0000 -0.0069  0.6675 -0.0048 -0.2013
                                           -0.0243 -0.1047  0.0098  0.2013  0.0868
                                           -0.5752  0.2339 -0.2562 -0.0542
    82. (0.00014) RY*( 5) N   3           s( 29.82%)p 0.15(  4.48%)d 2.20( 65.70%)
                                            0.0000 -0.0073  0.5461  0.0038 -0.1301
                                           -0.0275 -0.1085 -0.0059 -0.1235  0.0557
                                            0.6858 -0.2961 -0.3020 -0.0685
    83. (0.00005) RY*( 6) N   3           s(  0.83%)p 7.14(  5.93%)d99.99( 93.24%)
    84. (0.00003) RY*( 7) N   3           s(  9.07%)p 0.86(  7.79%)d 9.17( 83.15%)
    85. (0.00001) RY*( 8) N   3           s(  0.49%)p12.98(  6.38%)d99.99( 93.13%)
    86. (0.00001) RY*( 9) N   3           s(  1.03%)p 0.23(  0.24%)d95.65( 98.73%)
    87. (0.00246) RY*( 1) N   4           s( 18.56%)p 3.43( 63.73%)d 0.95( 17.71%)
                                            0.0000 -0.0155  0.4305  0.0079 -0.0230
                                            0.0150  0.7512  0.0041  0.2687 -0.1636
                                            0.0848 -0.0690  0.3704 -0.0351
    88. (0.00130) RY*( 2) N   4           s( 21.41%)p 2.57( 55.08%)d 1.10( 23.51%)
                                           -0.0000 -0.0012  0.4627  0.0136 -0.3874
                                            0.0030 -0.1913 -0.0084 -0.6032 -0.3126
                                           -0.1090  0.2832  0.1949 -0.0855
    89. (0.00085) RY*( 3) N   4           s(  6.51%)p12.48( 81.22%)d 1.89( 12.28%)
                                           -0.0000  0.0078  0.2550  0.0123 -0.6724
                                           -0.0216 -0.2425  0.0004  0.5483  0.2947
                                           -0.1712 -0.0209 -0.0783 -0.0057
    90. (0.00069) RY*( 4) N   4           s(  1.44%)p 4.37(  6.32%)d63.88( 92.24%)
                                           -0.0000  0.0027  0.1201  0.0049 -0.1535
                                            0.0036 -0.1917  0.0031 -0.0528 -0.3459
                                            0.4355 -0.7738 -0.1159  0.0291
    91. (0.00045) RY*( 5) N   4           s( 11.47%)p 4.71( 54.02%)d 3.01( 34.51%)
                                            0.0000  0.0045  0.3386 -0.0109  0.4934
                                            0.0047 -0.4026  0.0019  0.3668 -0.3998
                                           -0.4170 -0.0417  0.0974 -0.0140
    92. (0.00026) RY*( 6) N   4           s( 27.21%)p 0.34(  9.25%)d 2.33( 63.53%)
                                            0.0000 -0.0011  0.5217 -0.0153  0.2784
                                            0.0032 -0.1044  0.0010  0.0625  0.2287
                                            0.5668  0.3216 -0.3955 -0.0430
    93. (0.00016) RY*( 7) N   4           s( 12.69%)p 1.35( 17.10%)d 5.53( 70.21%)
                                            0.0000 -0.0055  0.3562 -0.0116  0.1834
                                           -0.0016  0.1286 -0.0085 -0.3473  0.5379
                                           -0.4309 -0.4488 -0.1598 -0.0099
    94. (0.00009) RY*( 8) N   4           s(  0.01%)p 1.00( 13.11%)d 6.63( 86.88%)
    95. (0.00002) RY*( 9) N   4           s(  0.78%)p 0.32(  0.25%)d99.99( 98.96%)
    96. (0.00368) RY*( 1) C   5           s(  0.14%)p99.99( 97.30%)d18.66(  2.56%)
                                           -0.0000  0.0019  0.0370  0.0057  0.1721
                                            0.0042  0.9618 -0.0063  0.1353  0.1522
                                            0.0475  0.0031  0.0096  0.0104
    97. (0.00224) RY*( 2) C   5           s(  8.68%)p 9.31( 80.80%)d 1.21( 10.52%)
                                            0.0000  0.0235  0.2937 -0.0182 -0.8841
                                           -0.0008  0.1577  0.0011 -0.0342 -0.0438
                                           -0.0102 -0.0899  0.2900 -0.1050
    98. (0.00123) RY*( 3) C   5           s(  7.47%)p10.80( 80.71%)d 1.58( 11.82%)
                                            0.0000 -0.0026  0.2734  0.0006  0.1326
                                           -0.0058  0.1101  0.0251 -0.8813 -0.0209
                                           -0.3344  0.0639 -0.0386 -0.0195
    99. (0.00079) RY*( 4) C   5           s( 82.84%)p 0.17( 13.77%)d 0.04(  3.39%)
                                           -0.0000 -0.0145  0.9101 -0.0057  0.2350
                                            0.0088 -0.1152 -0.0156  0.2623 -0.0247
                                            0.1317  0.0430 -0.1113 -0.0412
   100. (0.00040) RY*( 5) C   5           s(  0.28%)p 4.03(  1.13%)d99.99( 98.59%)
                                            0.0000 -0.0008  0.0529 -0.0027  0.0258
                                           -0.0028 -0.0112  0.0022  0.1023 -0.0817
                                           -0.2121  0.4912  0.4332  0.7109
   101. (0.00034) RY*( 6) C   5           s(  0.01%)p 1.00( 12.05%)d 7.30( 87.94%)
                                            0.0000 -0.0001  0.0096  0.0013 -0.0372
                                           -0.0141 -0.0131  0.0098  0.3444  0.1186
                                           -0.8882  0.0297 -0.1604 -0.2234
   102. (0.00017) RY*( 7) C   5           s(  0.04%)p99.99( 11.65%)d99.99( 88.30%)
                                           -0.0000  0.0160 -0.0130  0.0325 -0.3345
                                           -0.0056  0.0511  0.0009 -0.0306  0.0775
                                            0.0979  0.3787 -0.8022  0.2838
   103. (0.00010) RY*( 8) C   5           s(  0.12%)p22.06(  2.68%)d99.99( 97.20%)
   104. (0.00002) RY*( 9) C   5           s(  0.56%)p 0.11(  0.06%)d99.99( 99.38%)
   105. (0.00250) RY*( 1) C   6           s(  0.07%)p99.99( 95.11%)d71.47(  4.82%)
                                           -0.0000  0.0210 -0.0153 -0.0134 -0.6404
                                            0.0230  0.6560  0.0122  0.3314 -0.1504
                                           -0.0921  0.0702 -0.1105 -0.0030
   106. (0.00148) RY*( 2) C   6           s(  4.71%)p19.83( 93.44%)d 0.39(  1.85%)
                                            0.0000  0.0162  0.2164 -0.0215  0.7278
                                           -0.0108  0.4786 -0.0095  0.4184 -0.1036
                                           -0.0673 -0.0015  0.0480 -0.0300
   107. (0.00056) RY*( 3) C   6           s( 11.14%)p 5.99( 66.72%)d 1.99( 22.14%)
                                            0.0000 -0.0004  0.3338  0.0054  0.0327
                                           -0.0000  0.4126 -0.0110 -0.7041  0.2323
                                           -0.2849 -0.1169 -0.0452 -0.2656
   108. (0.00052) RY*( 4) C   6           s( 81.29%)p 0.17( 13.58%)d 0.06(  5.13%)
                                            0.0000 -0.0087  0.9015  0.0114 -0.2013
                                           -0.0153 -0.2333 -0.0083  0.2011  0.0920
                                            0.1695  0.0898  0.0426  0.0653
   109. (0.00016) RY*( 5) C   6           s(  0.14%)p99.99( 17.96%)d99.99( 81.90%)
                                            0.0000 -0.0004  0.0373 -0.0014  0.0447
                                           -0.0098  0.2398  0.0107 -0.3463 -0.4304
                                            0.7842 -0.0259  0.0318  0.1308
   110. (0.00006) RY*( 6) C   6           s(  1.91%)p 2.08(  3.98%)d49.14( 94.11%)
   111. (0.00003) RY*( 7) C   6           s(  0.72%)p 4.03(  2.89%)d99.99( 96.40%)
   112. (0.00001) RY*( 8) C   6           s(  0.05%)p53.94(  2.78%)d99.99( 97.17%)
   113. (0.00000) RY*( 9) C   6           s(  0.06%)p65.36(  3.65%)d99.99( 96.30%)
   114. (0.00269) RY*( 1) C   7           s(  0.09%)p99.99( 92.85%)d75.38(  7.06%)
                                           -0.0000  0.0283  0.0117  0.0209  0.5058
                                            0.0233  0.6745  0.0148  0.4653  0.2073
                                            0.1300  0.0764 -0.0692  0.0099
   115. (0.00133) RY*( 2) C   7           s(  0.00%)p 1.00( 98.62%)d 0.01(  1.38%)
                                           -0.0000 -0.0025  0.0036  0.0289 -0.8377
                                           -0.0208  0.4829 -0.0093  0.2233  0.0113
                                            0.0224 -0.0525  0.0994 -0.0233
   116. (0.00040) RY*( 3) C   7           s( 92.64%)p 0.00(  0.33%)d 0.08(  7.04%)
                                            0.0000 -0.0032  0.9625 -0.0108  0.0355
                                           -0.0134  0.0398 -0.0099  0.0051 -0.1942
                                           -0.0984  0.0466  0.1036 -0.1003
   117. (0.00025) RY*( 4) C   7           s(  0.01%)p99.99( 89.28%)d99.99( 10.71%)
                                            0.0000 -0.0003  0.0114 -0.0008 -0.0700
                                           -0.0028 -0.4927  0.0046  0.8032 -0.0452
                                           -0.0075  0.1534  0.1447  0.2459
   118. (0.00015) RY*( 5) C   7           s(  0.02%)p99.99(  3.22%)d99.99( 96.76%)
                                            0.0000 -0.0002  0.0133 -0.0009 -0.0082
                                            0.0041 -0.1036 -0.0057  0.1462 -0.3669
                                            0.7137 -0.3499 -0.2802 -0.3503
   119. (0.00007) RY*( 6) C   7           s(  0.03%)p54.64(  1.40%)d99.99( 98.57%)
   120. (0.00003) RY*( 7) C   7           s(  7.19%)p 0.72(  5.15%)d12.19( 87.65%)
   121. (0.00000) RY*( 8) C   7           s(  0.09%)p43.44(  3.82%)d99.99( 96.09%)
   122. (0.00000) RY*( 9) C   7           s(  0.02%)p99.99(  5.41%)d99.99( 94.56%)
   123. (0.00253) RY*( 1) C   8           s(  0.35%)p99.99( 91.48%)d23.68(  8.17%)
                                           -0.0000  0.0267  0.0523  0.0339  0.9500
                                           -0.0038 -0.1016  0.0008  0.0286 -0.0527
                                            0.0029 -0.1020  0.2482 -0.0832
   124. (0.00124) RY*( 2) C   8           s(  0.01%)p 1.00( 98.62%)d 0.01(  1.37%)
                                            0.0000 -0.0001  0.0084 -0.0031  0.0759
                                           -0.0302  0.8531 -0.0192  0.5014 -0.0975
                                           -0.0617  0.0059 -0.0185 -0.0005
   125. (0.00047) RY*( 3) C   8           s( 93.36%)p 0.00(  0.08%)d 0.07(  6.56%)
                                            0.0000 -0.0067  0.9662 -0.0208  0.0145
                                            0.0026 -0.0104 -0.0014 -0.0009  0.0323
                                            0.0144  0.1908 -0.1645  0.0301
   126. (0.00029) RY*( 4) C   8           s(  0.13%)p 1.41(  0.18%)d99.99( 99.69%)
                                            0.0000 -0.0006  0.0359 -0.0010  0.0072
                                            0.0000  0.0240 -0.0003 -0.0345  0.1167
                                           -0.0253 -0.4576 -0.4394 -0.7617
   127. (0.00017) RY*( 5) C   8           s(  0.00%)p 1.00( 92.50%)d 0.08(  7.50%)
                                            0.0000  0.0001  0.0007 -0.0003  0.0779
                                           -0.0013  0.4795  0.0030 -0.8300  0.1275
                                           -0.2310  0.0488  0.0508  0.0221
   128. (0.00007) RY*( 6) C   8           s(  0.00%)p 1.00(  1.43%)d68.90( 98.57%)
   129. (0.00002) RY*( 7) C   8           s(  6.20%)p 1.06(  6.60%)d14.07( 87.21%)
   130. (0.00000) RY*( 8) C   8           s(  0.00%)p 1.00(  7.29%)d12.72( 92.71%)
   131. (0.00000) RY*( 9) C   8           s(  0.06%)p32.11(  1.92%)d99.99( 98.02%)
   132. (0.00271) RY*( 1) C   9           s(  0.09%)p99.99( 92.91%)d81.52(  7.01%)
                                           -0.0000  0.0280  0.0086  0.0169  0.3669
                                           -0.0264 -0.7688 -0.0148 -0.4497 -0.1647
                                           -0.1218  0.0903 -0.1413 -0.0027
   133. (0.00134) RY*( 2) C   9           s(  0.02%)p99.99( 98.57%)d72.06(  1.41%)
                                            0.0000  0.0034  0.0136 -0.0322  0.9075
                                           -0.0136  0.2671 -0.0113  0.2991  0.0486
                                            0.0209  0.0491 -0.0914  0.0234
   134. (0.00040) RY*( 3) C   9           s( 92.76%)p 0.00(  0.34%)d 0.07(  6.90%)
                                            0.0000 -0.0034  0.9631 -0.0088  0.0179
                                            0.0159 -0.0260  0.0084 -0.0448  0.1468
                                            0.0644  0.0194  0.1711 -0.1166
   135. (0.00028) RY*( 4) C   9           s(  0.07%)p99.99( 92.92%)d99.99(  7.01%)
                                            0.0000 -0.0002  0.0263  0.0005 -0.1135
                                           -0.0011 -0.5217  0.0039  0.8025 -0.0309
                                            0.0953 -0.1132 -0.1240 -0.1786
   136. (0.00016) RY*( 5) C   9           s(  0.20%)p 0.94(  0.19%)d99.99( 99.60%)
                                            0.0000 -0.0003  0.0451  0.0002  0.0033
                                            0.0048 -0.0359 -0.0056  0.0237 -0.4567
                                            0.7226  0.1912  0.1533  0.4531
   137. (0.00007) RY*( 6) C   9           s(  0.11%)p13.46(  1.43%)d99.99( 98.46%)
   138. (0.00003) RY*( 7) C   9           s(  6.74%)p 0.74(  4.97%)d13.10( 88.29%)
   139. (0.00000) RY*( 8) C   9           s(  0.09%)p37.61(  3.34%)d99.99( 96.58%)
   140. (0.00000) RY*( 9) C   9           s(  0.02%)p99.99(  5.42%)d99.99( 94.56%)
   141. (0.00238) RY*( 1) C  10           s(  0.27%)p99.99( 93.99%)d21.45(  5.75%)
                                            0.0000  0.0211  0.0472 -0.0194 -0.6354
                                           -0.0172 -0.5974 -0.0107 -0.4224  0.1821
                                            0.1347  0.0600 -0.0503  0.0069
   142. (0.00135) RY*( 2) C  10           s(  6.35%)p14.52( 92.29%)d 0.21(  1.36%)
                                            0.0000  0.0150  0.2516 -0.0132  0.7348
                                            0.0216 -0.5470  0.0099 -0.2880  0.0426
                                            0.0383 -0.0244  0.0938 -0.0304
   143. (0.00057) RY*( 3) C  10           s( 53.56%)p 0.57( 30.60%)d 0.30( 15.84%)
                                           -0.0000 -0.0074  0.7318  0.0112 -0.1599
                                            0.0051 -0.1616  0.0117  0.5040 -0.2361
                                            0.1750 -0.1074 -0.1583 -0.1884
   144. (0.00050) RY*( 4) C  10           s( 35.60%)p 1.53( 54.61%)d 0.28(  9.79%)
                                           -0.0000 -0.0057  0.5966  0.0111 -0.0564
                                            0.0109  0.4717  0.0016 -0.5659 -0.0255
                                           -0.1914  0.1789  0.0443  0.1632
   145. (0.00020) RY*( 5) C  10           s(  1.67%)p 8.98( 14.99%)d49.96( 83.35%)
                                           -0.0000 -0.0023  0.1291  0.0011 -0.0662
                                            0.0102 -0.1993 -0.0096  0.3249  0.3931
                                           -0.7623  0.1964  0.2228  0.0982
   146. (0.00007) RY*( 6) C  10           s(  2.21%)p 1.88(  4.16%)d42.27( 93.63%)
   147. (0.00004) RY*( 7) C  10           s(  0.27%)p12.09(  3.27%)d99.99( 96.46%)
   148. (0.00001) RY*( 8) C  10           s(  0.04%)p73.89(  2.77%)d99.99( 97.19%)
   149. (0.00001) RY*( 9) C  10           s(  0.12%)p29.72(  3.44%)d99.99( 96.45%)
   150. (0.00401) RY*( 1) C  11           s( 17.56%)p 4.61( 80.96%)d 0.08(  1.48%)
                                            0.0000  0.0435  0.4168 -0.0138  0.8751
                                            0.0042 -0.2063 -0.0046 -0.0317 -0.0843
                                           -0.0204  0.0161  0.0803  0.0232
   151. (0.00358) RY*( 2) C  11           s(  0.72%)p99.99( 88.16%)d15.42( 11.12%)
                                            0.0000  0.0157  0.0835  0.0018 -0.2659
                                           -0.0087 -0.8953 -0.0087  0.0960 -0.2867
                                           -0.0199  0.1085 -0.1278 -0.0228
   152. (0.00188) RY*( 3) C  11           s( 73.41%)p 0.25( 18.45%)d 0.11(  8.14%)
                                           -0.0000 -0.0065  0.8568 -0.0175 -0.3943
                                            0.0205  0.1600 -0.0008  0.0523  0.0248
                                           -0.0288  0.0454  0.2718  0.0636
   153. (0.00165) RY*( 4) C  11           s(  0.15%)p 6.39(  0.96%)d99.99( 98.89%)
                                            0.0000  0.0015  0.0387 -0.0018 -0.0320
                                           -0.0004 -0.0775  0.0365 -0.0350 -0.1254
                                            0.4652 -0.8614  0.0646  0.1032
   154. (0.00088) RY*( 5) C  11           s(  0.10%)p99.99( 71.07%)d99.99( 28.83%)
                                            0.0000  0.0015  0.0314 -0.0021 -0.0530
                                           -0.0002 -0.0506  0.0001 -0.8399  0.0034
                                            0.4535  0.2840  0.0242 -0.0365
   155. (0.00036) RY*( 6) C  11           s(  3.45%)p 1.17(  4.04%)d26.84( 92.51%)
                                           -0.0000  0.0028  0.1856  0.0231 -0.0091
                                            0.0081 -0.1814 -0.0010 -0.0826  0.7818
                                           -0.0640 -0.1568 -0.5334  0.0282
   156. (0.00025) RY*( 7) C  11           s(  0.01%)p 1.00( 27.69%)d 2.61( 72.31%)
                                            0.0000  0.0026  0.0073  0.0013  0.0525
                                            0.0013  0.0223 -0.0035  0.5231  0.1625
                                            0.7550  0.3508 -0.0444 -0.0404
   157. (0.00013) RY*( 8) C  11           s(  4.20%)p 2.10(  8.83%)d20.68( 86.96%)
                                            0.0000 -0.0119  0.2047 -0.0203 -0.0045
                                           -0.0300  0.2950  0.0025 -0.0031 -0.5053
                                            0.0444  0.0243 -0.7819  0.0191
   158. (0.00001) RY*( 9) C  11           s(  0.66%)p 0.07(  0.05%)d99.99( 99.30%)
   159. (0.00265) RY*( 1) N  12           s( 32.22%)p 1.96( 63.22%)d 0.14(  4.56%)
                                            0.0000 -0.0119  0.5675 -0.0403  0.6668
                                           -0.0097 -0.4309  0.0078  0.0068  0.0297
                                            0.0084 -0.0262 -0.2092 -0.0140
   160. (0.00186) RY*( 2) N  12           s(  0.01%)p 1.00( 97.98%)d 0.02(  2.01%)
                                            0.0000 -0.0013  0.0083 -0.0041 -0.1139
                                           -0.0019 -0.1708 -0.0056 -0.9683  0.0117
                                            0.1125  0.0740 -0.0201 -0.0382
   161. (0.00101) RY*( 3) N  12           s(  0.10%)p99.99( 93.42%)d65.98(  6.48%)
                                            0.0000  0.0288 -0.0123  0.0161  0.5566
                                            0.0250  0.7633 -0.0039 -0.2023  0.1798
                                           -0.0170  0.0315  0.1753  0.0219
   162. (0.00030) RY*( 4) N  12           s(  0.98%)p 1.57(  1.54%)d99.05( 97.47%)
                                            0.0000 -0.0005  0.0992 -0.0036 -0.0512
                                            0.0000  0.0370 -0.0011  0.1069  0.0607
                                            0.2178  0.9399 -0.0537 -0.1930
   163. (0.00016) RY*( 5) N  12           s( 61.63%)p 0.41( 25.17%)d 0.21( 13.20%)
                                            0.0000 -0.0110  0.7850 -0.0303 -0.4445
                                           -0.0212  0.2297  0.0048 -0.0000  0.1955
                                           -0.0643 -0.0956  0.2835  0.0106
   164. (0.00007) RY*( 6) N  12           s(  4.58%)p 3.18( 14.57%)d17.66( 80.85%)
   165. (0.00004) RY*( 7) N  12           s(  0.35%)p 7.74(  2.74%)d99.99( 96.91%)
   166. (0.00001) RY*( 8) N  12           s(  0.02%)p70.93(  1.44%)d99.99( 98.54%)
   167. (0.00001) RY*( 9) N  12           s(  0.03%)p16.35(  0.43%)d99.99( 99.55%)
   168. (0.00523) RY*( 1) N  13           s(  9.92%)p 8.91( 88.39%)d 0.17(  1.69%)
                                           -0.0000  0.0277  0.3137  0.0180  0.6568
                                            0.0316  0.6575 -0.0042 -0.1372  0.0112
                                           -0.0069 -0.0374 -0.1232 -0.0123
   169. (0.00300) RY*( 2) N  13           s( 13.58%)p 3.32( 45.13%)d 3.04( 41.29%)
                                            0.0000 -0.0175  0.3681 -0.0224  0.4418
                                            0.0430 -0.5037 -0.0009 -0.0098  0.1115
                                           -0.0979  0.0239  0.6234  0.0410
   170. (0.00254) RY*( 3) N  13           s(  0.03%)p99.99(  6.35%)d99.99( 93.62%)
                                            0.0000 -0.0017  0.0166  0.0065 -0.0526
                                            0.0014 -0.0574  0.0346 -0.2371 -0.1681
                                           -0.5617 -0.7266 -0.0689  0.2444
   171. (0.00099) RY*( 4) N  13           s(  8.30%)p 3.99( 33.15%)d 7.05( 58.55%)
                                           -0.0000 -0.0132  0.2879  0.0100  0.2653
                                            0.0003 -0.4970 -0.0035  0.1180 -0.2873
                                            0.1558  0.0238 -0.6876  0.0728
   172. (0.00022) RY*( 5) N  13           s( 64.22%)p 0.55( 35.37%)d 0.01(  0.41%)
                                           -0.0000  0.0025  0.8014  0.0014 -0.5103
                                            0.0167  0.1812 -0.0027  0.2453  0.0107
                                           -0.0407 -0.0227  0.0322 -0.0284
   173. (0.00015) RY*( 6) N  13           s(  3.77%)p23.23( 87.61%)d 2.28(  8.62%)
                                           -0.0000  0.0013  0.1942  0.0013 -0.1916
                                            0.0039 -0.0890 -0.0001 -0.9118  0.0177
                                            0.2711  0.1060 -0.0289 -0.0175
   174. (0.00002) RY*( 7) N  13           s(  0.26%)p 8.00(  2.07%)d99.99( 97.67%)
   175. (0.00000) RY*( 8) N  13           s(  0.03%)p53.86(  1.77%)d99.99( 98.20%)
   176. (0.00000) RY*( 9) N  13           s(  0.00%)p 1.00(  0.40%)d99.99( 99.60%)
   177. (0.00190) RY*( 1) N  14           s(  0.21%)p99.99( 96.34%)d16.13(  3.44%)
                                            0.0000  0.0025  0.0461 -0.0078 -0.1939
                                           -0.0055 -0.0717 -0.0319 -0.9590 -0.0321
                                           -0.1069 -0.1406 -0.0136  0.0449
   178. (0.00127) RY*( 2) N  14           s(  8.21%)p10.88( 89.35%)d 0.30(  2.44%)
                                            0.0000  0.0139  0.2862 -0.0414 -0.8390
                                           -0.0003  0.4060  0.0093  0.1514 -0.0215
                                            0.0315  0.0039 -0.1510 -0.0116
   179. (0.00044) RY*( 3) N  14           s( 48.82%)p 1.04( 50.60%)d 0.01(  0.59%)
                                            0.0000  0.0381  0.6977 -0.0374 -0.0837
                                           -0.0585 -0.6955  0.0106  0.1015 -0.0546
                                            0.0104  0.0178  0.0426  0.0255
   180. (0.00003) RY*( 4) N  14           s( 30.08%)p 1.18( 35.51%)d 1.14( 34.41%)
   181. (0.00000) RY*( 5) N  14           s(  6.10%)p 2.30( 14.01%)d13.09( 79.89%)
   182. (0.00000) RY*( 6) N  14           s(  0.13%)p14.17(  1.79%)d99.99( 98.08%)
   183. (0.00000) RY*( 7) N  14           s(  0.39%)p 7.53(  2.92%)d99.99( 96.69%)
   184. (0.00000) RY*( 8) N  14           s(  1.89%)p 2.16(  4.09%)d49.73( 94.02%)
   185. (0.00000) RY*( 9) N  14           s(  3.57%)p 1.94(  6.94%)d25.04( 89.48%)
   186. (0.00317) RY*( 1) C  15           s(  1.13%)p86.44( 97.44%)d 1.27(  1.43%)
                                            0.0000  0.0066  0.1060 -0.0025 -0.7796
                                           -0.0078  0.6047 -0.0005 -0.0290  0.1148
                                            0.0008 -0.0082 -0.0329 -0.0034
   187. (0.00170) RY*( 2) C  15           s(  2.43%)p38.85( 94.25%)d 1.37(  3.33%)
                                            0.0000  0.0215  0.1543 -0.0148 -0.5745
                                            0.0024 -0.7792  0.0013  0.0715  0.1173
                                           -0.0103  0.0141  0.1374 -0.0176
   188. (0.00155) RY*( 3) C  15           s( 95.97%)p 0.04(  3.75%)d 0.00(  0.28%)
                                           -0.0000 -0.0129  0.9796  0.0085  0.1786
                                           -0.0049  0.0594 -0.0005 -0.0449 -0.0126
                                            0.0134 -0.0127  0.0174 -0.0445
   189. (0.00052) RY*( 4) C  15           s(  0.12%)p99.99( 97.82%)d17.29(  2.06%)
                                           -0.0000 -0.0011  0.0345  0.0005  0.0266
                                            0.0002  0.0736  0.0074  0.9859  0.0050
                                            0.1402  0.0218 -0.0197 -0.0044
   190. (0.00019) RY*( 5) C  15           s(  0.03%)p75.21(  2.00%)d99.99( 97.97%)
                                           -0.0000 -0.0006  0.0163 -0.0003  0.0059
                                            0.0002  0.0126 -0.0133  0.1403 -0.0205
                                           -0.9687 -0.1997 -0.0267  0.0196
   191. (0.00012) RY*( 6) C  15           s(  0.09%)p33.85(  3.05%)d99.99( 96.86%)
                                            0.0000  0.0121  0.0275  0.0111 -0.1542
                                           -0.0054 -0.0812  0.0015 -0.0012 -0.7876
                                            0.1118 -0.4072 -0.4011  0.0946
   192. (0.00010) RY*( 7) C  15           s(  0.08%)p 6.32(  0.48%)d99.99( 99.45%)
                                            0.0000  0.0054  0.0270  0.0042 -0.0629
                                           -0.0018 -0.0280 -0.0043  0.0030 -0.3219
                                           -0.1678  0.8837 -0.2850 -0.0218
   193. (0.00008) RY*( 8) C  15           s(  0.02%)p55.69(  1.20%)d99.99( 98.77%)
   194. (0.00001) RY*( 9) C  15           s(  0.26%)p 0.13(  0.03%)d99.99( 99.71%)
   195. (0.00643) RY*( 1) C  16           s( 11.08%)p 7.88( 87.34%)d 0.14(  1.57%)
                                            0.0000  0.0601  0.3275  0.0631 -0.7615
                                           -0.0182  0.5376  0.0005 -0.0137  0.0150
                                            0.0005  0.0039  0.1243  0.0031
   196. (0.00377) RY*( 2) C  16           s( 42.64%)p 0.13(  5.50%)d 1.22( 51.86%)
                                           -0.0000 -0.0014  0.6530 -0.0034  0.2167
                                           -0.0489  0.0744 -0.0007 -0.0106 -0.1768
                                            0.0039 -0.0192 -0.6978 -0.0041
   197. (0.00131) RY*( 3) C  16           s(  0.06%)p99.99( 39.36%)d99.99( 60.58%)
                                            0.0000 -0.0002  0.0239  0.0015 -0.0021
                                           -0.0021 -0.0402 -0.0594 -0.6232  0.0381
                                            0.7525 -0.1935  0.0270  0.0030
   198. (0.00098) RY*( 4) C  16           s(  8.22%)p10.13( 83.24%)d 1.04(  8.54%)
                                           -0.0000  0.0209  0.2859  0.0231 -0.4360
                                           -0.0339 -0.7991  0.0031  0.0463  0.2890
                                           -0.0276  0.0029 -0.0252  0.0214
   199. (0.00019) RY*( 5) C  16           s( 32.20%)p 0.58( 18.84%)d 1.52( 48.96%)
                                            0.0000 -0.0123  0.5673  0.0172  0.4199
                                           -0.0180  0.1052  0.0020  0.0191  0.4038
                                           -0.0301  0.0237  0.5702  0.0017
   200. (0.00006) RY*( 6) C  16           s(  0.00%)p 1.00( 60.35%)d 0.66( 39.65%)
   201. (0.00002) RY*( 7) C  16           s(  5.83%)p 0.92(  5.34%)d15.24( 88.83%)
   202. (0.00000) RY*( 8) C  16           s(  0.00%)p 1.00(  0.55%)d99.99( 99.45%)
   203. (0.00001) RY*( 9) C  16           s(  0.06%)p 0.86(  0.06%)d99.99( 99.88%)
   204. (0.00151) RY*( 1) O  17           s(  2.42%)p39.31( 95.25%)d 0.96(  2.32%)
                                           -0.0000 -0.0012  0.1557  0.0041  0.5898
                                            0.0137  0.7771 -0.0002 -0.0214 -0.0464
                                            0.0010 -0.0035 -0.1452 -0.0013
   205. (0.00019) RY*( 2) O  17           s(  0.01%)p 1.00( 95.29%)d 0.05(  4.70%)
                                           -0.0000  0.0001  0.0079 -0.0003  0.0008
                                            0.0006 -0.0287  0.0175 -0.9756  0.0069
                                            0.2115 -0.0474  0.0019 -0.0002
   206. (0.00011) RY*( 3) O  17           s( 55.15%)p 0.78( 42.91%)d 0.04(  1.94%)
                                           -0.0000  0.0140  0.7425 -0.0269  0.4269
                                            0.0224 -0.4952 -0.0007  0.0203 -0.0121
                                           -0.0030 -0.0066 -0.1172 -0.0736
   207. (0.00004) RY*( 4) O  17           s( 39.22%)p 1.31( 51.33%)d 0.24(  9.45%)
   208. (0.00001) RY*( 5) O  17           s(  1.90%)p 1.09(  2.06%)d50.62( 96.04%)
   209. (0.00000) RY*( 6) O  17           s(  0.00%)p 1.00(  4.59%)d20.80( 95.41%)
   210. (0.00000) RY*( 7) O  17           s(  0.00%)p 1.00(  0.27%)d99.99( 99.73%)
   211. (0.00000) RY*( 8) O  17           s(  0.14%)p59.76(  8.66%)d99.99( 91.19%)
   212. (0.00000) RY*( 9) O  17           s(  1.07%)p 0.06(  0.06%)d92.43( 98.87%)
   213. (0.00092) RY*( 1) H  18           s( 98.70%)p 0.01(  1.30%)
                                            0.0046  0.9935  0.0008 -0.1139 -0.0006
   214. (0.00006) RY*( 2) H  18           s(  0.08%)p99.99( 99.92%)
   215. (0.00006) RY*( 3) H  18           s(  0.00%)p 1.00(100.00%)
   216. (0.00002) RY*( 4) H  18           s(  1.31%)p75.43( 98.69%)
   217. (0.00063) RY*( 1) H  19           s( 97.63%)p 0.02(  2.37%)
                                            0.0064  0.9881  0.1419  0.0060  0.0594
   218. (0.00010) RY*( 2) H  19           s(  0.39%)p99.99( 99.61%)
                                            0.0029  0.0626 -0.7108 -0.1889  0.6747
   219. (0.00008) RY*( 3) H  19           s(  0.05%)p99.99( 99.95%)
   220. (0.00002) RY*( 4) H  19           s(  2.02%)p48.39( 97.98%)
   221. (0.00068) RY*( 1) H  20           s( 97.98%)p 0.02(  2.02%)
                                            0.0060  0.9898  0.1275  0.0064 -0.0622
   222. (0.00011) RY*( 2) H  20           s(  0.30%)p99.99( 99.70%)
                                            0.0025  0.0546 -0.7262 -0.2356 -0.6436
   223. (0.00008) RY*( 3) H  20           s(  0.07%)p99.99( 99.93%)
   224. (0.00002) RY*( 4) H  20           s(  1.74%)p56.32( 98.26%)
   225. (0.00082) RY*( 1) H  21           s( 99.04%)p 0.01(  0.96%)
                                            0.0046  0.9952  0.0778 -0.0592 -0.0055
   226. (0.00006) RY*( 2) H  21           s(  0.20%)p99.99( 99.80%)
   227. (0.00004) RY*( 3) H  21           s(  0.60%)p99.99( 99.40%)
   228. (0.00003) RY*( 4) H  21           s(  0.27%)p99.99( 99.73%)
   229. (0.00069) RY*( 1) H  22           s( 99.54%)p 0.00(  0.46%)
                                            0.0046  0.9977 -0.0423 -0.0415 -0.0330
   230. (0.00006) RY*( 2) H  22           s(  0.00%)p 1.00(100.00%)
   231. (0.00003) RY*( 3) H  22           s(  0.35%)p99.99( 99.65%)
   232. (0.00004) RY*( 4) H  22           s(  0.21%)p99.99( 99.79%)
   233. (0.00072) RY*( 1) H  23           s( 99.59%)p 0.00(  0.41%)
                                            0.0033  0.9980 -0.0632  0.0087 -0.0034
   234. (0.00004) RY*( 2) H  23           s(  0.50%)p99.99( 99.50%)
   235. (0.00004) RY*( 3) H  23           s(  0.01%)p 1.00( 99.99%)
   236. (0.00004) RY*( 4) H  23           s(  0.00%)p 1.00(100.00%)
   237. (0.00070) RY*( 1) H  24           s( 99.54%)p 0.00(  0.46%)
                                            0.0045  0.9977 -0.0294  0.0522  0.0320
   238. (0.00006) RY*( 2) H  24           s(  0.00%)p 1.00(100.00%)
   239. (0.00003) RY*( 3) H  24           s(  0.46%)p99.99( 99.54%)
   240. (0.00004) RY*( 4) H  24           s(  0.10%)p99.99( 99.90%)
   241. (0.00075) RY*( 1) H  25           s( 98.68%)p 0.01(  1.32%)
                                            0.0044  0.9934  0.1007  0.0548  0.0049
   242. (0.00008) RY*( 2) H  25           s(  0.48%)p99.99( 99.52%)
   243. (0.00005) RY*( 3) H  25           s(  0.74%)p99.99( 99.26%)
   244. (0.00003) RY*( 4) H  25           s(  0.19%)p99.99( 99.81%)
   245. (0.00239) RY*( 1) H  26           s( 99.92%)p 0.00(  0.08%)
                                            0.0118  0.9995 -0.0035 -0.0279  0.0014
   246. (0.00003) RY*( 2) H  26           s(  0.01%)p 1.00( 99.99%)
   247. (0.00004) RY*( 3) H  26           s(  0.17%)p99.99( 99.83%)
   248. (0.00003) RY*( 4) H  26           s(  0.00%)p 1.00(100.00%)
   249. (0.00835) BD*( 1) C   1 - C   2  
                ( 52.40%)   0.7239* C   1 s( 28.56%)p 2.50( 71.39%)d 0.00(  0.06%)
                                            0.0005  0.5342  0.0138 -0.4929 -0.0138
                                            0.6856  0.0084 -0.0258 -0.0002 -0.0200
                                            0.0007 -0.0010 -0.0065 -0.0115
                ( 47.60%)  -0.6899* C   2 s( 36.49%)p 1.74( 63.48%)d 0.00(  0.03%)
                                           -0.0003  0.6041 -0.0038  0.4675 -0.0276
                                           -0.6437  0.0090  0.0323 -0.0002 -0.0121
                                            0.0003 -0.0010 -0.0063 -0.0106
   250. (0.00310) BD*( 1) C   1 - H  18  
                ( 37.32%)   0.6109* C   1 s( 24.33%)p 3.11( 75.63%)d 0.00(  0.04%)
                                           -0.0001  0.4933 -0.0023 -0.4776  0.0168
                                           -0.7257 -0.0026  0.0356  0.0005  0.0162
                                           -0.0009 -0.0008 -0.0025 -0.0091
                ( 62.68%)  -0.7917* H  18 s( 99.91%)p 0.00(  0.09%)
                                            0.9996 -0.0017  0.0152  0.0255 -0.0015
   251. (0.00255) BD*( 1) C   1 - H  19  
                ( 36.38%)   0.6032* C   1 s( 23.55%)p 3.24( 76.42%)d 0.00(  0.03%)
                                            0.0001 -0.4853  0.0044 -0.5195 -0.0034
                                           -0.0224  0.0160 -0.7025  0.0059 -0.0028
                                           -0.0133 -0.0069 -0.0053 -0.0093
                ( 63.62%)  -0.7976* H  19 s( 99.91%)p 0.00(  0.09%)
                                           -0.9995  0.0022  0.0195 -0.0029  0.0237
   252. (0.00254) BD*( 1) C   1 - H  20  
                ( 36.33%)   0.6028* C   1 s( 23.57%)p 3.24( 76.40%)d 0.00(  0.03%)
                                            0.0001 -0.4854  0.0048 -0.5080 -0.0040
                                            0.0391  0.0160  0.7100 -0.0071 -0.0017
                                            0.0132  0.0051 -0.0054 -0.0106
                ( 63.67%)  -0.7979* H  20 s( 99.90%)p 0.00(  0.10%)
                                           -0.9995  0.0022  0.0193 -0.0052 -0.0236
   253. (0.00910) BD*( 1) C   2 - N   3  
                ( 60.57%)   0.7783* C   2 s( 28.58%)p 2.49( 71.27%)d 0.01(  0.16%)
                                            0.0000  0.5341  0.0216 -0.8352 -0.0338
                                           -0.1058 -0.0478 -0.0214  0.0031  0.0017
                                            0.0008 -0.0003  0.0328 -0.0221
                ( 39.43%)  -0.6279* N   3 s( 40.91%)p 1.44( 59.00%)d 0.00(  0.09%)
                                            0.0001  0.6394  0.0171  0.7659 -0.0045
                                           -0.0198  0.0228 -0.0498  0.0008  0.0147
                                           -0.0030 -0.0012  0.0214 -0.0138
   254. (0.15287) BD*( 2) C   2 - N   3  
                ( 71.18%)   0.8437* C   2 s(  0.04%)p99.99( 99.66%)d 8.02(  0.30%)
                                           -0.0000  0.0192  0.0028 -0.0201 -0.0029
                                            0.0536  0.0018  0.9967  0.0008 -0.0035
                                           -0.0546  0.0044 -0.0002  0.0005
                ( 28.82%)  -0.5368* N   3 s(  0.10%)p99.99( 99.71%)d 1.76(  0.18%)
                                            0.0003  0.0323 -0.0001  0.0399  0.0048
                                            0.0816  0.0003  0.9944 -0.0036  0.0022
                                            0.0253  0.0340 -0.0024 -0.0049
   255. (0.02026) BD*( 1) C   2 - C  15  
                ( 51.52%)   0.7178* C   2 s( 34.72%)p 1.88( 65.22%)d 0.00(  0.06%)
                                            0.0002  0.5892 -0.0074  0.2823  0.0234
                                            0.7546 -0.0226 -0.0460  0.0007  0.0072
                                            0.0009 -0.0014 -0.0180 -0.0135
                ( 48.48%)  -0.6963* C  15 s( 32.18%)p 2.11( 67.77%)d 0.00(  0.05%)
                                           -0.0003  0.5673  0.0009 -0.1461  0.0183
                                           -0.8083  0.0030  0.0511 -0.0005  0.0131
                                           -0.0009 -0.0020 -0.0106 -0.0134
   256. (0.01194) BD*( 1) N   3 - N   4  
                ( 56.15%)   0.7494* N   3 s( 21.94%)p 3.55( 77.89%)d 0.01(  0.17%)
                                            0.0001  0.4675  0.0293 -0.3729  0.0368
                                            0.7960 -0.0209 -0.0657 -0.0006 -0.0119
                                            0.0005 -0.0050 -0.0335 -0.0208
                ( 43.85%)  -0.6622* N   4 s( 27.47%)p 2.64( 72.44%)d 0.00(  0.08%)
                                            0.0001  0.5241  0.0061  0.2852  0.0189
                                           -0.8002  0.0258 -0.0408 -0.0066 -0.0174
                                           -0.0004  0.0000 -0.0143 -0.0179
   257. (0.02198) BD*( 1) N   4 - C   5  
                ( 35.60%)   0.5967* N   4 s( 36.35%)p 1.75( 63.62%)d 0.00(  0.03%)
                                            0.0001  0.6029  0.0002 -0.7891 -0.0197
                                            0.1139  0.0106 -0.0054 -0.0017 -0.0042
                                            0.0010 -0.0008  0.0124 -0.0107
                ( 64.40%)  -0.8025* C   5 s( 25.60%)p 2.90( 74.25%)d 0.01(  0.15%)
                                            0.0000  0.5058  0.0123  0.8549  0.0119
                                           -0.1033 -0.0075  0.0276  0.0036 -0.0081
                                            0.0023  0.0015  0.0328 -0.0200
   258. (0.23150) BD*( 2) N   4 - C   5  
                ( 34.93%)   0.5910* N   4 s(  0.01%)p 1.00( 99.99%)d 0.00(  0.00%)
                                            0.0001 -0.0062 -0.0038  0.0093  0.0011
                                            0.0503  0.0022 -0.9986  0.0103 -0.0045
                                            0.0048 -0.0007 -0.0019  0.0015
                ( 65.07%)  -0.8067* C   5 s(  0.01%)p99.99( 99.93%)d 6.03(  0.06%)
                                            0.0000  0.0061 -0.0081  0.0722 -0.0048
                                            0.3789 -0.0024 -0.9219 -0.0227 -0.0009
                                           -0.0245  0.0032  0.0002 -0.0012
   259. (0.02369) BD*( 1) N   4 - C  11  
                ( 36.68%)   0.6057* N   4 s( 36.08%)p 1.77( 63.87%)d 0.00(  0.05%)
                                           -0.0000 -0.6007 -0.0008 -0.5431 -0.0090
                                           -0.5854  0.0032 -0.0308 -0.0020 -0.0170
                                            0.0006  0.0011 -0.0003  0.0130
                ( 63.32%)  -0.7957* C  11 s( 27.96%)p 2.57( 71.88%)d 0.01(  0.17%)
                                            0.0003 -0.5286  0.0115  0.6769  0.0239
                                            0.5042 -0.0071 -0.0757 -0.0009 -0.0322
                                            0.0045  0.0039 -0.0071  0.0234
   260. (0.01235) BD*( 1) C   5 - C   6  
                ( 48.09%)   0.6935* C   5 s( 36.83%)p 1.71( 63.13%)d 0.00(  0.04%)
                                            0.0002 -0.6069 -0.0011  0.4240 -0.0223
                                            0.6103  0.0033  0.2802  0.0046 -0.0113
                                           -0.0074 -0.0133  0.0043  0.0059
                ( 51.91%)  -0.7205* C   6 s( 33.68%)p 1.97( 66.26%)d 0.00(  0.06%)
                                           -0.0001 -0.5803 -0.0107 -0.4749 -0.0217
                                           -0.5330  0.0092 -0.3903  0.0028 -0.0139
                                           -0.0113 -0.0157  0.0021  0.0047
   261. (0.01295) BD*( 1) C   5 - C  10  
                ( 48.33%)   0.6952* C   5 s( 37.41%)p 1.67( 62.54%)d 0.00(  0.04%)
                                            0.0001 -0.6117  0.0024  0.2875 -0.0173
                                           -0.6875  0.0028 -0.2640 -0.0060  0.0093
                                            0.0044 -0.0141  0.0087  0.0067
                ( 51.67%)  -0.7188* C  10 s( 33.92%)p 1.95( 66.02%)d 0.00(  0.06%)
                                           -0.0001 -0.5823 -0.0094 -0.3806 -0.0215
                                            0.6114 -0.0029  0.3756 -0.0056  0.0129
                                            0.0081 -0.0169  0.0063  0.0052
   262. (0.00776) BD*( 1) C   6 - C   7  
                ( 49.41%)   0.7029* C   6 s( 36.38%)p 1.75( 63.57%)d 0.00(  0.04%)
                                            0.0000 -0.6031 -0.0114  0.7924  0.0081
                                           -0.0719  0.0343  0.0313  0.0201  0.0072
                                            0.0009 -0.0019 -0.0160  0.0113
                ( 50.59%)  -0.7113* C   7 s( 35.25%)p 1.84( 64.70%)d 0.00(  0.05%)
                                           -0.0001 -0.5937 -0.0079 -0.7965 -0.0052
                                            0.1036  0.0346 -0.0165  0.0205  0.0011
                                           -0.0026 -0.0010 -0.0184  0.0111
   263. (0.07818) BD*( 2) C   6 - C   7  
                ( 53.89%)   0.7341* C   6 s(  0.03%)p99.99( 99.90%)d 2.27(  0.07%)
                                           -0.0000 -0.0170  0.0028 -0.0935  0.0000
                                           -0.5197  0.0039  0.8486 -0.0052  0.0091
                                           -0.0186  0.0084  0.0092  0.0093
                ( 46.11%)  -0.6791* C   7 s(  0.00%)p 1.00( 99.94%)d 0.00(  0.06%)
                                            0.0000 -0.0005  0.0006 -0.0838  0.0016
                                           -0.5108  0.0060  0.8552 -0.0087 -0.0108
                                            0.0166  0.0051  0.0038  0.0118
   264. (0.00674) BD*( 1) C   6 - H  21  
                ( 36.56%)   0.6047* C   6 s( 29.82%)p 2.35( 70.15%)d 0.00(  0.03%)
                                           -0.0003  0.5458 -0.0151  0.3693 -0.0139
                                           -0.6629  0.0010 -0.3543  0.0002 -0.0105
                                           -0.0056  0.0101 -0.0034 -0.0056
                ( 63.44%)  -0.7965* H  21 s( 99.89%)p 0.00(  0.11%)
                                            0.9995 -0.0019 -0.0140  0.0268  0.0121
   265. (0.00827) BD*( 1) C   7 - C   8  
                ( 49.70%)   0.7050* C   7 s( 35.31%)p 1.83( 64.64%)d 0.00(  0.05%)
                                           -0.0000 -0.5941 -0.0087  0.3684  0.0409
                                           -0.6277  0.0052 -0.3392  0.0070  0.0112
                                            0.0059 -0.0148  0.0094  0.0053
                ( 50.30%)  -0.7092* C   8 s( 35.25%)p 1.84( 64.69%)d 0.00(  0.05%)
                                           -0.0000 -0.5937 -0.0097 -0.3249  0.0314
                                            0.6518  0.0203  0.3389  0.0150  0.0145
                                            0.0068 -0.0137  0.0056  0.0076
   266. (0.00655) BD*( 1) C   7 - H  22  
                ( 36.92%)   0.6076* C   7 s( 29.34%)p 2.41( 70.63%)d 0.00(  0.03%)
                                           -0.0003  0.5415 -0.0140 -0.4701  0.0058
                                           -0.5769  0.0069 -0.3903  0.0053  0.0100
                                            0.0073  0.0095 -0.0020 -0.0037
                ( 63.08%)  -0.7942* H  22 s( 99.90%)p 0.00(  0.10%)
                                            0.9995 -0.0024  0.0179  0.0222  0.0144
   267. (0.00818) BD*( 1) C   8 - C   9  
                ( 50.37%)   0.7097* C   8 s( 35.25%)p 1.84( 64.69%)d 0.00(  0.05%)
                                            0.0000  0.5937  0.0103  0.4352 -0.0269
                                            0.5678  0.0268  0.3655  0.0133  0.0148
                                            0.0104  0.0129  0.0002 -0.0066
                ( 49.63%)  -0.7045* C   9 s( 35.43%)p 1.82( 64.52%)d 0.00(  0.05%)
                                            0.0001  0.5952  0.0085 -0.4707 -0.0391
                                           -0.5304  0.0138 -0.3750  0.0045  0.0132
                                            0.0092  0.0141 -0.0042 -0.0042
   268. (0.00658) BD*( 1) C   8 - H  23  
                ( 37.44%)   0.6119* C   8 s( 29.39%)p 2.40( 70.58%)d 0.00(  0.03%)
                                           -0.0003  0.5420 -0.0122 -0.8345  0.0109
                                            0.0922 -0.0014 -0.0290  0.0003 -0.0033
                                            0.0012  0.0019  0.0142 -0.0097
                ( 62.56%)  -0.7909* H  23 s( 99.89%)p 0.00(  0.11%)
                                            0.9995 -0.0012  0.0323 -0.0034  0.0010
   269. (0.00805) BD*( 1) C   9 - C  10  
                ( 50.76%)   0.7124* C   9 s( 35.18%)p 1.84( 64.77%)d 0.00(  0.05%)
                                            0.0001  0.5931  0.0084  0.8001  0.0112
                                           -0.0686  0.0321  0.0342  0.0216 -0.0066
                                           -0.0000  0.0011  0.0173 -0.0112
                ( 49.24%)  -0.7017* C  10 s( 36.30%)p 1.75( 63.65%)d 0.00(  0.04%)
                                           -0.0001  0.6024  0.0118 -0.7904 -0.0028
                                            0.0980  0.0344 -0.0260  0.0191 -0.0004
                                            0.0039  0.0018  0.0171 -0.0108
   270. (0.08433) BD*( 2) C   9 - C  10  
                ( 47.09%)   0.6862* C   9 s(  0.00%)p 1.00( 99.94%)d 0.00(  0.06%)
                                            0.0000 -0.0002 -0.0010  0.0814 -0.0009
                                            0.5258 -0.0051 -0.8463  0.0083  0.0083
                                           -0.0157  0.0087  0.0087  0.0099
                ( 52.91%)  -0.7274* C  10 s(  0.03%)p99.99( 99.91%)d 1.94(  0.06%)
                                            0.0001 -0.0178 -0.0010  0.0815 -0.0033
                                            0.5456 -0.0036 -0.8335  0.0051 -0.0119
                                            0.0181  0.0028  0.0030  0.0114
   271. (0.00648) BD*( 1) C   9 - H  24  
                ( 37.01%)   0.6083* C   9 s( 29.29%)p 2.41( 70.68%)d 0.00(  0.03%)
                                            0.0003 -0.5411  0.0141  0.3599 -0.0037
                                           -0.6604  0.0084 -0.3755  0.0052  0.0089
                                            0.0051 -0.0104  0.0057  0.0043
                ( 62.99%)  -0.7937* H  24 s( 99.90%)p 0.00(  0.10%)
                                           -0.9995  0.0024 -0.0138  0.0252  0.0139
   272. (0.00702) BD*( 1) C  10 - H  25  
                ( 37.07%)   0.6089* C  10 s( 29.66%)p 2.37( 70.31%)d 0.00(  0.03%)
                                            0.0003 -0.5444  0.0152 -0.4717  0.0176
                                           -0.5635 -0.0024 -0.4035 -0.0022 -0.0103
                                           -0.0083 -0.0101 -0.0002  0.0043
                ( 62.93%)  -0.7933* H  25 s( 99.90%)p 0.00(  0.10%)
                                           -0.9995  0.0014  0.0166  0.0228  0.0150
   273. (0.01455) BD*( 1) C  11 - N  12  
                ( 60.09%)   0.7752* C  11 s( 30.88%)p 2.23( 68.99%)d 0.00(  0.13%)
                                            0.0004  0.5553 -0.0203 -0.1744 -0.0199
                                            0.8102  0.0144 -0.0491 -0.0002 -0.0150
                                            0.0007 -0.0041 -0.0257 -0.0187
                ( 39.91%)  -0.6318* N  12 s( 37.60%)p 1.66( 62.34%)d 0.00(  0.06%)
                                            0.0006  0.6132  0.0058  0.2091  0.0054
                                           -0.7584 -0.0001  0.0672 -0.0008 -0.0191
                                            0.0003 -0.0012 -0.0059 -0.0145
   274. (0.29041) BD*( 2) C  11 - N  12  
                ( 70.24%)   0.8381* C  11 s(  0.01%)p 1.00( 99.85%)d 0.00(  0.14%)
                                           -0.0000 -0.0087  0.0016  0.0473  0.0035
                                            0.0767 -0.0063  0.9952  0.0038  0.0011
                                           -0.0145  0.0337 -0.0035 -0.0041
                ( 29.76%)  -0.5456* N  12 s(  0.02%)p99.99( 99.85%)d 7.65(  0.14%)
                                           -0.0000  0.0130 -0.0027  0.0602 -0.0033
                                            0.1148  0.0007  0.9908 -0.0023  0.0042
                                            0.0354 -0.0075  0.0033 -0.0044
   275. (0.01608) BD*( 1) C  11 - C  15  
                ( 49.13%)   0.7009* C  11 s( 40.90%)p 1.44( 59.07%)d 0.00(  0.03%)
                                            0.0001 -0.6394 -0.0119 -0.7124  0.0201
                                            0.2863 -0.0265  0.0060 -0.0001  0.0138
                                           -0.0003  0.0005 -0.0046  0.0115
                ( 50.87%)  -0.7132* C  15 s( 31.64%)p 2.16( 68.31%)d 0.00(  0.05%)
                                            0.0000 -0.5624 -0.0105  0.6488 -0.0158
                                           -0.5111 -0.0195  0.0192  0.0011  0.0151
                                           -0.0004  0.0005 -0.0098  0.0134
   276. (0.01283) BD*( 1) N  12 - N  13  
                ( 54.29%)   0.7368* N  12 s( 29.42%)p 2.39( 70.45%)d 0.00(  0.13%)
                                           -0.0000  0.5407  0.0427  0.5857 -0.0120
                                            0.5886 -0.0501 -0.1108  0.0065  0.0281
                                           -0.0069 -0.0048  0.0112 -0.0180
                ( 45.71%)  -0.6761* N  13 s( 49.24%)p 1.03( 50.71%)d 0.00(  0.06%)
                                           -0.0000  0.7013  0.0231 -0.4568  0.0155
                                           -0.5341 -0.0185  0.1118  0.0002  0.0200
                                           -0.0047 -0.0052 -0.0027 -0.0112
   277. (0.01327) BD*( 1) N  13 - N  14  
                ( 43.41%)   0.6589* N  13 s( 49.24%)p 1.03( 50.70%)d 0.00(  0.06%)
                                           -0.0001 -0.7015  0.0178 -0.5677  0.0180
                                           -0.4212  0.0389  0.0735 -0.0066 -0.0208
                                            0.0036  0.0033  0.0006  0.0113
                ( 56.59%)  -0.7522* N  14 s( 30.91%)p 2.23( 68.92%)d 0.01(  0.17%)
                                            0.0000 -0.5500  0.0813  0.2802 -0.0115
                                            0.7685 -0.0239 -0.1390  0.0039 -0.0264
                                            0.0048  0.0103  0.0236  0.0188
   278. (0.10263) BD*( 2) N  13 - N  14  
                ( 41.59%)   0.6449* N  13 s(  1.40%)p70.27( 98.48%)d 0.08(  0.12%)
                                           -0.0001 -0.1151  0.0277  0.6841  0.0203
                                           -0.7035 -0.0063  0.1463 -0.0001  0.0080
                                           -0.0002  0.0079  0.0323  0.0032
                ( 58.41%)  -0.7643* N  14 s(  1.86%)p52.45( 97.76%)d 0.20(  0.38%)
                                            0.0000 -0.1348  0.0217  0.8954 -0.0254
                                           -0.4080  0.0041  0.0936  0.0002 -0.0282
                                            0.0045 -0.0089 -0.0535  0.0060
   279. (0.15164) BD*( 3) N  13 - N  14  
                ( 41.65%)   0.6454* N  13 s(  0.01%)p99.99( 99.87%)d 9.96(  0.12%)
                                            0.0000  0.0101  0.0037  0.0075  0.0017
                                           -0.1978 -0.0032 -0.9795 -0.0087 -0.0033
                                           -0.0174 -0.0274  0.0051  0.0083
                ( 58.35%)  -0.7638* N  14 s(  0.00%)p 1.00( 99.61%)d 0.00(  0.39%)
                                            0.0000 -0.0034  0.0009  0.0171 -0.0021
                                           -0.1860  0.0040 -0.9802  0.0220  0.0056
                                            0.0349  0.0479 -0.0103 -0.0153
   280. (0.02813) BD*( 1) C  15 - C  16  
                ( 45.55%)   0.6749* C  15 s( 36.06%)p 1.77( 63.91%)d 0.00(  0.03%)
                                            0.0001 -0.6005 -0.0013 -0.7462 -0.0042
                                           -0.2848 -0.0039  0.0335 -0.0002 -0.0101
                                            0.0007 -0.0001 -0.0100  0.0097
                ( 54.45%)  -0.7379* C  16 s( 37.36%)p 1.67( 62.57%)d 0.00(  0.06%)
                                           -0.0003 -0.6113  0.0043  0.7335 -0.0020
                                            0.2959 -0.0089 -0.0021  0.0005 -0.0141
                                            0.0001 -0.0000 -0.0171  0.0118
   281. (0.00184) BD*( 1) C  16 - O  17  
                ( 65.88%)   0.8116* C  16 s( 31.50%)p 2.17( 68.26%)d 0.01(  0.24%)
                                            0.0000  0.5586 -0.0543  0.6624  0.0732
                                           -0.4879 -0.0209  0.0007  0.0005 -0.0415
                                            0.0005 -0.0004  0.0102 -0.0240
                ( 34.12%)  -0.5842* O  17 s( 42.24%)p 1.37( 57.67%)d 0.00(  0.09%)
                                           -0.0000  0.6493 -0.0292 -0.6172 -0.0159
                                            0.4414  0.0146 -0.0211 -0.0005 -0.0250
                                            0.0010 -0.0005  0.0096 -0.0129
   282. (0.06080) BD*( 2) C  16 - O  17  
                ( 64.83%)   0.8052* C  16 s(  0.00%)p 1.00( 99.67%)d 0.00(  0.33%)
                                           -0.0000  0.0070  0.0003  0.0031  0.0014
                                            0.0138 -0.0004  0.9977 -0.0323  0.0004
                                            0.0421 -0.0386  0.0003  0.0013
                ( 35.17%)  -0.5930* O  17 s(  0.00%)p 1.00( 99.84%)d 0.00(  0.15%)
                                            0.0000  0.0065 -0.0001 -0.0197  0.0000
                                            0.0108  0.0006  0.9989  0.0099 -0.0008
                                           -0.0324  0.0217  0.0002 -0.0011
   283. (0.03041) BD*( 1) C  16 - H  26  
                ( 41.22%)   0.6420* C  16 s( 31.04%)p 2.22( 68.91%)d 0.00(  0.05%)
                                            0.0003 -0.5561 -0.0337 -0.1325 -0.0318
                                           -0.8184  0.0208  0.0157 -0.0009 -0.0014
                                            0.0000  0.0013  0.0202  0.0080
                ( 58.78%)  -0.7667* H  26 s( 99.90%)p 0.00(  0.10%)
                                           -0.9994  0.0127  0.0093  0.0298 -0.0006


 NHO Directionality and "Bond Bending" (deviations from line of nuclear centers)

         [Thresholds for printing:  angular deviation  >  1.0 degree]
                                    hybrid p-character > 25.0%
                                    orbital occupancy  >  0.10e

                                Line of Centers        Hybrid 1              Hybrid 2
                                ---------------  -------------------   ------------------
                NBO               Theta   Phi    Theta   Phi    Dev    Theta   Phi    Dev
 ========================================================================================
     1. BD (   1) C   1 - C   2    91.8  126.1     --     --    --      87.6  304.7   1.5
     2. BD (   1) C   1 - H  18    87.6  235.7    87.6  237.7   2.0      --     --    --
     3. BD (   1) C   1 - H  19    37.5    3.3    36.9    0.7   1.7      --     --    --
     4. BD (   1) C   1 - H  20   143.4  356.5   143.8  353.9   1.6      --     --    --
     5. BD (   1) C   2 - N   3    88.9  184.5    91.2  190.0   6.0     93.7    0.2   5.0
     6. BD (   2) C   2 - N   3    88.9  184.5     3.4  112.5  87.9      5.4   61.4  88.1
     7. BD (   1) C   2 - C  15    92.6   73.5    93.3   67.3   6.2     86.4  261.0   7.5
     8. BD (   1) N   3 - N   4    91.8  111.2    94.5  113.4   3.5     93.3  291.4   5.0
     9. BD (   1) N   4 - C   5    91.3  172.2    90.5  171.2   1.3      --     --    --
    10. BD (   2) N   4 - C   5    91.3  172.2     3.1  258.8  91.1     22.0  259.8  89.7
    11. BD (   1) N   4 - C  11    92.8   42.5    87.7   46.5   6.5     84.9  215.3   7.5
    12. BD (   1) C   5 - C   6   117.3  230.9   111.2  236.8   8.1     61.8   46.5   4.0
    13. BD (   1) C   5 - C  10    64.0  118.4    69.9  111.5   8.7    116.9  303.5   4.6
    14. BD (   1) C   6 - C   7    91.6  173.7    93.7  177.3   4.2     90.3  350.2   3.9
    15. BD (   2) C   6 - C   7    91.6  173.7   148.1   79.7  90.8     31.1  260.7  90.2
    16. BD (   1) C   6 - H  21   114.5  299.6   115.2  298.2   1.5      --     --    --
    17. BD (   1) C   7 - C   8    64.9  118.6    66.0  123.3   4.4    115.8  293.6   4.6
    19. BD (   1) C   8 - C   9    62.4   50.4    62.3   55.5   4.6    117.0  225.4   4.5
    21. BD (   1) C   9 - C  10    87.7  354.0    86.1  357.4   3.8     90.5  170.5   3.9
    22. BD (   2) C   9 - C  10    87.7  354.0    32.2  261.2  89.6     33.5  261.8  90.7
    25. BD (   1) C  11 - N  12    94.0  103.8     --     --    --      85.2  285.8   2.1
    26. BD (   2) C  11 - N  12    94.0  103.8   175.0  234.2  89.2      7.4   63.8  91.7
    27. BD (   1) C  11 - C  15    89.2  329.5    90.5  339.4  10.0     91.4  140.0   9.5
    28. BD (   1) N  12 - N  13    98.5   45.7    97.5   43.2   2.7     81.0  231.4   5.6
    29. BD (   1) N  13 - N  14    98.3   54.7    95.7   34.8  19.9     80.3  250.2  15.3
    30. BD (   2) N  13 - N  14    98.3   54.7    98.3  134.8  79.1     95.6  155.1  80.6
    31. BD (   3) N  13 - N  14    98.3   54.7   168.5  272.6  90.8     10.8   94.7  90.0
    32. BD (   1) C  15 - C  16    90.9   20.0    92.4   21.0   1.8     89.9  201.4   1.6
    33. BD (   1) C  16 - O  17    89.2  324.1    89.9  325.3   1.4      --     --    --
    34. BD (   2) C  16 - O  17    89.2  324.1     0.8   71.3  89.5      1.3  149.8  89.5
    35. BD (   1) C  16 - H  26    91.6   83.9    91.0   78.4   5.5      --     --    --
    53. LP (   1) N   3             --     --     86.6  228.4   --       --     --    --
    54. LP*(   1) C   8             --     --     29.9  260.3   --       --     --    --
    55. LP (   1) N  12             --     --     89.0  162.2   --       --     --    --
    56. LP (   1) N  14             --     --     98.3   53.1   --       --     --    --
    57. LP (   1) C  15             --     --      3.8   72.3   --       --     --    --
    58. LP (   1) O  17             --     --     89.2  323.5   --       --     --    --
    59. LP (   2) O  17             --     --     90.2  234.0   --       --     --    --
   254. BD*(   2) C   2 - N   3    88.9  184.5     3.4  112.5  87.9      5.4   61.4  88.1
   258. BD*(   2) N   4 - C   5    91.3  172.2     3.1  258.8  91.1     22.0  259.8  89.7
   274. BD*(   2) C  11 - N  12    94.0  103.8   175.0  234.2  89.2      7.4   63.8  91.7
   278. BD*(   2) N  13 - N  14    98.3   54.7    98.3  134.8  79.1     95.6  155.1  80.6
   279. BD*(   3) N  13 - N  14    98.3   54.7   168.5  272.6  90.8     10.8   94.7  90.0


 Second Order Perturbation Theory Analysis of Fock Matrix in NBO Basis

     Threshold for printing:   0.25 kcal/mol
                                                                              E(2)  E(j)-E(i) F(i,j)
         Donor NBO (i)                     Acceptor NBO (j)                 kcal/mol   a.u.    a.u. 
 ===================================================================================================

 within unit  1
   1. BD (   1) C   1 - C   2        / 78. RY*(   1) N   3                    0.35    1.60    0.030
   1. BD (   1) C   1 - C   2        /186. RY*(   1) C  15                    0.56    1.65    0.038
   1. BD (   1) C   1 - C   2        /252. BD*(   1) C   1 - H  20            0.25    1.12    0.021
   1. BD (   1) C   1 - C   2        /253. BD*(   1) C   2 - N   3            0.97    1.17    0.043
   1. BD (   1) C   1 - C   2        /255. BD*(   1) C   2 - C  15            1.37    1.14    0.050
   1. BD (   1) C   1 - C   2        /256. BD*(   1) N   3 - N   4            1.48    0.97    0.048
   1. BD (   1) C   1 - C   2        /275. BD*(   1) C  11 - C  15            0.91    1.16    0.041
   2. BD (   1) C   1 - H  18        /253. BD*(   1) C   2 - N   3            0.44    1.00    0.026
   2. BD (   1) C   1 - H  18        /255. BD*(   1) C   2 - C  15            2.89    0.97    0.067
   3. BD (   1) C   1 - H  19        /253. BD*(   1) C   2 - N   3            1.27    1.00    0.045
   3. BD (   1) C   1 - H  19        /254. BD*(   2) C   2 - N   3            2.95    0.47    0.050
   4. BD (   1) C   1 - H  20        /253. BD*(   1) C   2 - N   3            1.11    1.00    0.043
   4. BD (   1) C   1 - H  20        /254. BD*(   2) C   2 - N   3            3.54    0.47    0.055
   5. BD (   1) C   2 - N   3        / 88. RY*(   2) N   4                    0.31    2.32    0.034
   5. BD (   1) C   2 - N   3        /186. RY*(   1) C  15                    0.36    1.87    0.033
   5. BD (   1) C   2 - N   3        /249. BD*(   1) C   1 - C   2            0.84    1.31    0.042
   5. BD (   1) C   2 - N   3        /255. BD*(   1) C   2 - C  15            0.62    1.37    0.037
   5. BD (   1) C   2 - N   3        /257. BD*(   1) N   4 - C   5            1.86    1.22    0.061
   5. BD (   1) C   2 - N   3        /273. BD*(   1) C  11 - N  12            0.27    1.26    0.023
   5. BD (   1) C   2 - N   3        /280. BD*(   1) C  15 - C  16            1.36    1.34    0.054
   6. BD (   2) C   2 - N   3        / 90. RY*(   4) N   4                    0.64    2.59    0.058
   6. BD (   2) C   2 - N   3        /251. BD*(   1) C   1 - H  19            0.59    0.79    0.031
   6. BD (   2) C   2 - N   3        /252. BD*(   1) C   1 - H  20            0.60    0.79    0.031
   6. BD (   2) C   2 - N   3        /254. BD*(   2) C   2 - N   3            0.50    0.33    0.017
   6. BD (   2) C   2 - N   3        /258. BD*(   2) N   4 - C   5           14.25    0.24    0.075
   7. BD (   1) C   2 - C  15        / 60. RY*(   1) C   1                    0.39    1.38    0.030
   7. BD (   1) C   2 - C  15        / 79. RY*(   2) N   3                    0.56    1.82    0.041
   7. BD (   1) C   2 - C  15        /150. RY*(   1) C  11                    0.35    1.32    0.027
   7. BD (   1) C   2 - C  15        /151. RY*(   2) C  11                    0.45    1.59    0.034
   7. BD (   1) C   2 - C  15        /195. RY*(   1) C  16                    0.44    1.29    0.030
   7. BD (   1) C   2 - C  15        /249. BD*(   1) C   1 - C   2            1.30    1.12    0.049
   7. BD (   1) C   2 - C  15        /250. BD*(   1) C   1 - H  18            0.44    1.16    0.029
   7. BD (   1) C   2 - C  15        /253. BD*(   1) C   2 - N   3            0.42    1.21    0.029
   7. BD (   1) C   2 - C  15        /256. BD*(   1) N   3 - N   4            0.29    1.01    0.022
   7. BD (   1) C   2 - C  15        /259. BD*(   1) N   4 - C  11            0.48    1.09    0.029
   7. BD (   1) C   2 - C  15        /273. BD*(   1) C  11 - N  12            4.48    1.07    0.088
   7. BD (   1) C   2 - C  15        /275. BD*(   1) C  11 - C  15            1.37    1.20    0.051
   7. BD (   1) C   2 - C  15        /280. BD*(   1) C  15 - C  16            1.75    1.16    0.057
   7. BD (   1) C   2 - C  15        /283. BD*(   1) C  16 - H  26            0.67    1.10    0.035
   8. BD (   1) N   3 - N   4        / 70. RY*(   2) C   2                    1.53    1.75    0.066
   8. BD (   1) N   3 - N   4        / 96. RY*(   1) C   5                    0.98    1.81    0.053
   8. BD (   1) N   3 - N   4        /150. RY*(   1) C  11                    0.38    1.50    0.030
   8. BD (   1) N   3 - N   4        /152. RY*(   3) C  11                    0.26    1.66    0.026
   8. BD (   1) N   3 - N   4        /249. BD*(   1) C   1 - C   2            2.09    1.31    0.066
   8. BD (   1) N   3 - N   4        /257. BD*(   1) N   4 - C   5            0.97    1.22    0.044
   8. BD (   1) N   3 - N   4        /259. BD*(   1) N   4 - C  11            0.80    1.28    0.041
   8. BD (   1) N   3 - N   4        /261. BD*(   1) C   5 - C  10            0.84    1.40    0.043
   8. BD (   1) N   3 - N   4        /273. BD*(   1) C  11 - N  12            1.71    1.25    0.059
   9. BD (   1) N   4 - C   5        / 78. RY*(   1) N   3                    0.47    1.79    0.037
   9. BD (   1) N   4 - C   5        /105. RY*(   1) C   6                    0.37    1.97    0.034
   9. BD (   1) N   4 - C   5        /141. RY*(   1) C  10                    0.29    1.99    0.030
   9. BD (   1) N   4 - C   5        /253. BD*(   1) C   2 - N   3            0.67    1.36    0.038
   9. BD (   1) N   4 - C   5        /256. BD*(   1) N   3 - N   4            0.64    1.16    0.035
   9. BD (   1) N   4 - C   5        /259. BD*(   1) N   4 - C  11            1.60    1.24    0.057
   9. BD (   1) N   4 - C   5        /260. BD*(   1) C   5 - C   6            0.70    1.36    0.039
   9. BD (   1) N   4 - C   5        /261. BD*(   1) C   5 - C  10            0.69    1.36    0.039
   9. BD (   1) N   4 - C   5        /262. BD*(   1) C   6 - C   7            0.68    1.40    0.039
[truncated: 66,422 more chars]
