# Supplementary material for: Machine-Learning-Guided Discovery of Electrochemical Reactions
Source: J Am Chem Soc. 2022 Dec 2;144(49):22599–610. doi: 10.1021/jacs.2c08997 (PMC9756344; doi:10.1021/jacs.2c08997)
Supplement: Supplementary file 4 — ja2c08997_si_004.zip [file ja2c08997_si_004.zip]

Archive with 440 entries (436 files):
- Reactivity Prediction/
- Reactivity Prediction/fullsmi.xlsx
- Reactivity Prediction/Nlogs_notimes/
- Reactivity Prediction/Ologs_notimes/
- Reactivity Prediction/Rlogs_notimes/
- Reactivity Prediction/library_keys.xlsx
- Reactivity Prediction/atom_properties.csv
- Reactivity Prediction/Nlogs_notimes/6.log
- Reactivity Prediction/Nlogs_notimes/3.log
- Reactivity Prediction/Nlogs_notimes/5.log
- Reactivity Prediction/Nlogs_notimes/7.log
- Reactivity Prediction/Nlogs_notimes/8.log
- Reactivity Prediction/Nlogs_notimes/9.log
- Reactivity Prediction/Ologs_notimes/6.log
- Reactivity Prediction/Ologs_notimes/7.log
- Reactivity Prediction/Ologs_notimes/5.log
- Reactivity Prediction/Ologs_notimes/3.log
- Reactivity Prediction/Ologs_notimes/8.log
- Reactivity Prediction/Ologs_notimes/9.log
- Reactivity Prediction/Rlogs_notimes/6.log
- Reactivity Prediction/Rlogs_notimes/5.log
- Reactivity Prediction/Rlogs_notimes/7.log
- Reactivity Prediction/Rlogs_notimes/3.log
- Reactivity Prediction/Rlogs_notimes/8.log
- Reactivity Prediction/Rlogs_notimes/9.log
- Reactivity Prediction/Nlogs_notimes/67.log
- Reactivity Prediction/Nlogs_notimes/73.log
- Reactivity Prediction/Nlogs_notimes/12.log
- Reactivity Prediction/Nlogs_notimes/22.log
- Reactivity Prediction/Nlogs_notimes/25.log
- Reactivity Prediction/Nlogs_notimes/32.log
- Reactivity Prediction/Nlogs_notimes/36.log
- Reactivity Prediction/Nlogs_notimes/37.log
- Reactivity Prediction/Nlogs_notimes/46.log
- Reactivity Prediction/Nlogs_notimes/47.log
- Reactivity Prediction/Nlogs_notimes/55.log
- Reactivity Prediction/Nlogs_notimes/56.log
- Reactivity Prediction/Nlogs_notimes/59.log
- Reactivity Prediction/Nlogs_notimes/62.log
- Reactivity Prediction/Nlogs_notimes/65.log
- Reactivity Prediction/Nlogs_notimes/68.log
- Reactivity Prediction/Nlogs_notimes/69.log
- Reactivity Prediction/Nlogs_notimes/71.log
- Reactivity Prediction/Nlogs_notimes/72.log
- Reactivity Prediction/Nlogs_notimes/77.log
- Reactivity Prediction/Nlogs_notimes/78.log
- Reactivity Prediction/Nlogs_notimes/79.log
- Reactivity Prediction/Nlogs_notimes/80.log
- Reactivity Prediction/Nlogs_notimes/83.log
- Reactivity Prediction/Nlogs_notimes/89.log
- Reactivity Prediction/Nlogs_notimes/16.log
- Reactivity Prediction/Nlogs_notimes/29.log
- Reactivity Prediction/Nlogs_notimes/43.log
- Reactivity Prediction/Nlogs_notimes/44.log
- Reactivity Prediction/Nlogs_notimes/49.log
- Reactivity Prediction/Nlogs_notimes/50.log
- Reactivity Prediction/Nlogs_notimes/57.log
- Reactivity Prediction/Nlogs_notimes/61.log
- Reactivity Prediction/Nlogs_notimes/74.log
- Reactivity Prediction/Nlogs_notimes/75.log
- Reactivity Prediction/Nlogs_notimes/76.log
- Reactivity Prediction/Nlogs_notimes/85.log
- Reactivity Prediction/Nlogs_notimes/87.log
- Reactivity Prediction/Nlogs_notimes/11.log
- Reactivity Prediction/Nlogs_notimes/18.log
- Reactivity Prediction/Nlogs_notimes/20.log
- Reactivity Prediction/Nlogs_notimes/21.log
- Reactivity Prediction/Nlogs_notimes/23.log
- Reactivity Prediction/Nlogs_notimes/24.log
- Reactivity Prediction/Nlogs_notimes/26.log
- Reactivity Prediction/Nlogs_notimes/28.log
- Reactivity Prediction/Nlogs_notimes/34.log
- Reactivity Prediction/Nlogs_notimes/40.log
- Reactivity Prediction/Nlogs_notimes/42.log
- Reactivity Prediction/Nlogs_notimes/45.log
- Reactivity Prediction/Nlogs_notimes/48.log
- Reactivity Prediction/Nlogs_notimes/51.log
- Reactivity Prediction/Nlogs_notimes/53.log
- Reactivity Prediction/Nlogs_notimes/54.log
- Reactivity Prediction/Nlogs_notimes/58.log
- Reactivity Prediction/Nlogs_notimes/60.log
- Reactivity Prediction/Nlogs_notimes/64.log
- Reactivity Prediction/Nlogs_notimes/66.log
- Reactivity Prediction/Nlogs_notimes/70.log
- Reactivity Prediction/Nlogs_notimes/82.log
- Reactivity Prediction/Nlogs_notimes/86.log
- Reactivity Prediction/Nlogs_notimes/88.log
- Reactivity Prediction/Nlogs_notimes/90.log
- Reactivity Prediction/Nlogs_notimes/91.log
- Reactivity Prediction/Nlogs_notimes/94.log
- Reactivity Prediction/Nlogs_notimes/95.log
- Reactivity Prediction/Nlogs_notimes/96.log
- Reactivity Prediction/Nlogs_notimes/99.log
- Reactivity Prediction/Nlogs_notimes/19.log
- Reactivity Prediction/Nlogs_notimes/30.log
- Reactivity Prediction/Nlogs_notimes/81.log
- Reactivity Prediction/Nlogs_notimes/93.log
- Reactivity Prediction/Nlogs_notimes/97.log
- Reactivity Prediction/Nlogs_notimes/17.log
- Reactivity Prediction/Nlogs_notimes/35.log
- Reactivity Prediction/Nlogs_notimes/41.log
- Reactivity Prediction/Nlogs_notimes/63.log
- Reactivity Prediction/Nlogs_notimes/84.log
- Reactivity Prediction/Nlogs_notimes/92.log
- Reactivity Prediction/Nlogs_notimes/14.log
- Reactivity Prediction/Nlogs_notimes/15.log
- Reactivity Prediction/Nlogs_notimes/10.log
- Reactivity Prediction/Nlogs_notimes/13.log
- Reactivity Prediction/Nlogs_notimes/27.log
- Reactivity Prediction/Nlogs_notimes/38.log
- Reactivity Prediction/Nlogs_notimes/39.log
- Reactivity Prediction/Nlogs_notimes/98.log
- Reactivity Prediction/Nlogs_notimes/52.log
- Reactivity Prediction/Nlogs_notimes/31.log
- Reactivity Prediction/Ologs_notimes/67.log
- Reactivity Prediction/Ologs_notimes/73.log
- Reactivity Prediction/Ologs_notimes/68.log
- Reactivity Prediction/Ologs_notimes/80.log
- Reactivity Prediction/Ologs_notimes/22.log
- Reactivity Prediction/Ologs_notimes/32.log
- Reactivity Prediction/Ologs_notimes/64.log
- Reactivity Prediction/Ologs_notimes/65.log
- Reactivity Prediction/Ologs_notimes/69.log
- Reactivity Prediction/Ologs_notimes/79.log
- Reactivity Prediction/Ologs_notimes/46.log
- Reactivity Prediction/Ologs_notimes/47.log
- Reactivity Prediction/Ologs_notimes/71.log
- Reactivity Prediction/Ologs_notimes/72.log
- Reactivity Prediction/Ologs_notimes/77.log
- Reactivity Prediction/Ologs_notimes/78.log
- Reactivity Prediction/Ologs_notimes/83.log
- Reactivity Prediction/Ologs_notimes/12.log
- Reactivity Prediction/Ologs_notimes/25.log
- Reactivity Prediction/Ologs_notimes/36.log
- Reactivity Prediction/Ologs_notimes/37.log
- Reactivity Prediction/Ologs_notimes/55.log
- Reactivity Prediction/Ologs_notimes/56.log
- Reactivity Prediction/Ologs_notimes/59.log
- Reactivity Prediction/Ologs_notimes/61.log
- Reactivity Prediction/Ologs_notimes/62.log
- Reactivity Prediction/Ologs_notimes/66.log
- Reactivity Prediction/Ologs_notimes/29.log
- Reactivity Prediction/Ologs_notimes/34.log
- Reactivity Prediction/Ologs_notimes/48.log
- Reactivity Prediction/Ologs_notimes/50.log
- Reactivity Prediction/Ologs_notimes/53.log
- Reactivity Prediction/Ologs_notimes/76.log
- Reactivity Prediction/Ologs_notimes/86.log
- Reactivity Prediction/Ologs_notimes/89.log
- Reactivity Prediction/Ologs_notimes/18.log
- Reactivity Prediction/Ologs_notimes/43.log
- Reactivity Prediction/Ologs_notimes/45.log
- Reactivity Prediction/Ologs_notimes/54.log
- Reactivity Prediction/Ologs_notimes/57.log
- Reactivity Prediction/Ologs_notimes/58.log
- Reactivity Prediction/Ologs_notimes/74.log
- Reactivity Prediction/Ologs_notimes/87.log
- Reactivity Prediction/Ologs_notimes/44.log
- Reactivity Prediction/Ologs_notimes/49.log
- Reactivity Prediction/Ologs_notimes/82.log
- Reactivity Prediction/Ologs_notimes/85.log
- Reactivity Prediction/Ologs_notimes/94.log
- Reactivity Prediction/Ologs_notimes/95.log
- Reactivity Prediction/Ologs_notimes/99.log
- Reactivity Prediction/Ologs_notimes/11.log
- Reactivity Prediction/Ologs_notimes/16.log
- Reactivity Prediction/Ologs_notimes/20.log
- Reactivity Prediction/Ologs_notimes/21.log
- Reactivity Prediction/Ologs_notimes/23.log
- Reactivity Prediction/Ologs_notimes/24.log
- Reactivity Prediction/Ologs_notimes/28.log
- Reactivity Prediction/Ologs_notimes/60.log
- Reactivity Prediction/Ologs_notimes/75.log
- Reactivity Prediction/Ologs_notimes/90.log
- Reactivity Prediction/Ologs_notimes/96.log
- Reactivity Prediction/Ologs_notimes/26.log
- Reactivity Prediction/Ologs_notimes/40.log
- Reactivity Prediction/Ologs_notimes/42.log
- Reactivity Prediction/Ologs_notimes/51.log
- Reactivity Prediction/Ologs_notimes/70.log
- Reactivity Prediction/Ologs_notimes/88.log
- Reactivity Prediction/Ologs_notimes/91.log
- Reactivity Prediction/Ologs_notimes/19.log
- Reactivity Prediction/Ologs_notimes/63.log
- Reactivity Prediction/Ologs_notimes/81.log
- Reactivity Prediction/Ologs_notimes/92.log
- Reactivity Prediction/Ologs_notimes/14.log
- Reactivity Prediction/Ologs_notimes/17.log
- Reactivity Prediction/Ologs_notimes/30.log
- Reactivity Prediction/Ologs_notimes/35.log
- Reactivity Prediction/Ologs_notimes/41.log
- Reactivity Prediction/Ologs_notimes/84.log
- Reactivity Prediction/Ologs_notimes/93.log
- Reactivity Prediction/Ologs_notimes/97.log
- Reactivity Prediction/Ologs_notimes/15.log
- Reactivity Prediction/Ologs_notimes/10.log
- Reactivity Prediction/Ologs_notimes/38.log
- Reactivity Prediction/Ologs_notimes/98.log
- Reactivity Prediction/Ologs_notimes/13.log
- Reactivity Prediction/Ologs_notimes/27.log
- Reactivity Prediction/Ologs_notimes/31.log
- Reactivity Prediction/Ologs_notimes/39.log
- Reactivity Prediction/Ologs_notimes/52.log
- Reactivity Prediction/Rlogs_notimes/67.log
- Reactivity Prediction/Rlogs_notimes/73.log
- Reactivity Prediction/Rlogs_notimes/79.log
- Reactivity Prediction/Rlogs_notimes/80.log
- Reactivity Prediction/Rlogs_notimes/32.log
- Reactivity Prediction/Rlogs_notimes/22.log
- Reactivity Prediction/Rlogs_notimes/47.log
- Reactivity Prediction/Rlogs_notimes/68.log
- Reactivity Prediction/Rlogs_notimes/69.log
- Reactivity Prediction/Rlogs_notimes/71.log
- Reactivity Prediction/Rlogs_notimes/78.log
- Reactivity Prediction/Rlogs_notimes/83.log
- Reactivity Prediction/Rlogs_notimes/12.log
- Reactivity Prediction/Rlogs_notimes/25.log
- Reactivity Prediction/Rlogs_notimes/29.log
- Reactivity Prediction/Rlogs_notimes/36.log
- Reactivity Prediction/Rlogs_notimes/37.log
- Reactivity Prediction/Rlogs_notimes/46.log
- Reactivity Prediction/Rlogs_notimes/55.log
- Reactivity Prediction/Rlogs_notimes/56.log
- Reactivity Prediction/Rlogs_notimes/62.log
- Reactivity Prediction/Rlogs_notimes/64.log
- Reactivity Prediction/Rlogs_notimes/65.log
- Reactivity Prediction/Rlogs_notimes/72.log
- Reactivity Prediction/Rlogs_notimes/77.log
- Reactivity Prediction/Rlogs_notimes/89.log
- Reactivity Prediction/Rlogs_notimes/34.log
- Reactivity Prediction/Rlogs_notimes/53.log
- Reactivity Prediction/Rlogs_notimes/59.log
- Reactivity Prediction/Rlogs_notimes/74.log
- Reactivity Prediction/Rlogs_notimes/86.log
- Reactivity Prediction/Rlogs_notimes/18.log
- Reactivity Prediction/Rlogs_notimes/23.log
- Reactivity Prediction/Rlogs_notimes/43.log
- Reactivity Prediction/Rlogs_notimes/48.log
- Reactivity Prediction/Rlogs_notimes/54.log
- Reactivity Prediction/Rlogs_notimes/57.log
- Reactivity Prediction/Rlogs_notimes/58.log
- Reactivity Prediction/Rlogs_notimes/61.log
- Reactivity Prediction/Rlogs_notimes/85.log
- Reactivity Prediction/Rlogs_notimes/87.log
- Reactivity Prediction/Rlogs_notimes/45.log
- Reactivity Prediction/Rlogs_notimes/50.log
- Reactivity Prediction/Rlogs_notimes/60.log
- Reactivity Prediction/Rlogs_notimes/75.log
- Reactivity Prediction/Rlogs_notimes/76.log
- Reactivity Prediction/Rlogs_notimes/95.log
- Reactivity Prediction/Rlogs_notimes/11.log
- Reactivity Prediction/Rlogs_notimes/16.log
- Reactivity Prediction/Rlogs_notimes/20.log
- Reactivity Prediction/Rlogs_notimes/24.log
- Reactivity Prediction/Rlogs_notimes/28.log
- Reactivity Prediction/Rlogs_notimes/44.log
- Reactivity Prediction/Rlogs_notimes/49.log
- Reactivity Prediction/Rlogs_notimes/51.log
- Reactivity Prediction/Rlogs_notimes/82.log
- Reactivity Prediction/Rlogs_notimes/90.log
- Reactivity Prediction/Rlogs_notimes/94.log
- Reactivity Prediction/Rlogs_notimes/96.log
- Reactivity Prediction/Rlogs_notimes/99.log
- Reactivity Prediction/Rlogs_notimes/21.log
- Reactivity Prediction/Rlogs_notimes/40.log
- Reactivity Prediction/Rlogs_notimes/42.log
- Reactivity Prediction/Rlogs_notimes/66.log
- Reactivity Prediction/Rlogs_notimes/70.log
- Reactivity Prediction/Rlogs_notimes/88.log
- Reactivity Prediction/Rlogs_notimes/91.log
- Reactivity Prediction/Rlogs_notimes/30.log
- Reactivity Prediction/Rlogs_notimes/35.log
- Reactivity Prediction/Rlogs_notimes/63.log
- Reactivity Prediction/Rlogs_notimes/92.log
- Reactivity Prediction/Rlogs_notimes/93.log
- Reactivity Prediction/Rlogs_notimes/97.log
- Reactivity Prediction/Rlogs_notimes/14.log
- Reactivity Prediction/Rlogs_notimes/19.log
- Reactivity Prediction/Rlogs_notimes/26.log
- Reactivity Prediction/Rlogs_notimes/41.log
- Reactivity Prediction/Rlogs_notimes/81.log
- Reactivity Prediction/Rlogs_notimes/84.log
- Reactivity Prediction/Rlogs_notimes/17.log
- Reactivity Prediction/Rlogs_notimes/10.log
- Reactivity Prediction/Rlogs_notimes/13.log
- Reactivity Prediction/Rlogs_notimes/15.log
- Reactivity Prediction/Rlogs_notimes/31.log
- Reactivity Prediction/Rlogs_notimes/38.log
- Reactivity Prediction/Rlogs_notimes/39.log
- Reactivity Prediction/Rlogs_notimes/27.log
- Reactivity Prediction/Rlogs_notimes/52.log
- Reactivity Prediction/Rlogs_notimes/98.log
- Reactivity Prediction/Nlogs_notimes/103.log
- Reactivity Prediction/Nlogs_notimes/105.log
- Reactivity Prediction/Nlogs_notimes/106.log
- Reactivity Prediction/Nlogs_notimes/113.log
- Reactivity Prediction/Nlogs_notimes/114.log
- Reactivity Prediction/Nlogs_notimes/119.log
- Reactivity Prediction/Nlogs_notimes/122.log
- Reactivity Prediction/Nlogs_notimes/123.log
[truncated: 140 more entries]
