# Supplementary material for: Machine-Learning-Guided Discovery of Electrochemical Reactions
Source: J Am Chem Soc. 2022 Dec 2;144(49):22599–610. doi: 10.1021/jacs.2c08997 (PMC9756344; doi:10.1021/jacs.2c08997)
Supplement: Supplementary file 4 — ja2c08997_si_004.zip [file ja2c08997_si_004.zip › Reactivity Prediction/fullsmi.xlsx]

## Sheet: fullsmi
Mol Label	Smiles
10_11_O	[Na]N1C2=CCCC23OOC32CCCC12
10_12_4_R	[PH4][S]
10_13_P	[Li]N(C1CCCC1=O)C1CCCN1C
10_14_O	O=C1CCCC1N=CCCCO[Na]
10_17_6_Q	C[C]P(=O)(C#CC)C1CC(O)CC1=O
10_17_N	C[C][C][N]C1CCC[C]1O[K]
10_18_N	CC#CCN([K])C1CCCC1=O
10_19_7_B	C=CP(C(=O)Cc1ccccc1)C1CCCC1=O
10_21_N	CN(C)[N]C1CCC[C]1O[K]
10_23_11_R	[PH4][S]
10_24_O	O=C1CCCC1N([Na])Br
10_24_P	[Li]N(Br)C1CCCC1=O
10_26_14_R	[PH4][S]
10_27_25_Q	[Li]OC(=O)CCP(=O)(CCC(=O)O[K])C1CCCC1=O
10_28_19_Q	C=C[PH](=O)C1CCCC1=O
10_28_27_R	[PH4][S]
10_28_P	[Li]NC1CCCC1=O
10_5_N	O=C1CCCC1N([K])c1ccc2ccccc2c1
10_5_O	O=C1CCCC1N([Na])c1ccc2ccccc2c1
10_7_N	O=C(Cc1ccccc1)[N]C1CCC[C]1O[K]
10_7_P	[Li]OC(Cc1ccccc1)=NC1CCCC1=O
10_9_19_Q	C=CP(=O)(CC)C1CCCC1=O
10_9_P	[Li]N(CC)C1CCCC1=O
10_A	C[Si](C)(C)C1CCCC1=O
10_C	C[SiH](O)CC1CCCC1=O
10_E	[Li]OC1CCCC1=O
10_G	O=C1CCCC1O[K]
10_J	[Li]SC1CCCC1=O
10_L	C[SiH](CC1CCCC1=O)O[Na]
10_M	C[SiH](CC1CCCC1=O)O[K]
11_10_P	[Li]N(C1=CCCC1=O)C1CCCC1=O
11_13_23_R	[PH4][S]
11_14_14_Q	O=C1CCC=C1P(=O)(C1CCCO1)C1CCCO1
11_14_O	O=C1CC[CH][C]1N([Na])C1CCCO1
11_15_1_R	[PH4][S]
11_18_23_R	[PH4][S]
11_19_O	C=CN([Na])[C]1[CH]CCC1=O
11_23_O	O=C1CCC=C1[N]F.[Na]
11_27_N	O=C(CCN([K])[C]1[CH]CCC1=O)O[K]
11_28_N	O=C1CC[CH][C]1N[K]
11_2_13_R	[PH4][S]
11_2_24_Q	O=C1CCC=C1P(=O)(Br)Cc1ccccc1
11_2_P	[Li]N(Cc1ccccc1)C1=CCCC1=O
11_3_22_B	O=C1CCC=C1P(Cl)c1ccccc1
11_7_7_B	O=C1CCC=C1P(C(=O)Cc1ccccc1)C(=O)Cc1ccccc1
11_7_9_Q	CCP(=O)(C(=O)Cc1ccccc1)C1=CCCC1=O
11_7_P	[Li]OC(Cc1ccccc1)=NC1=CCCC1=O
11_8_O	CC(C)(C)N([Na])[C]1[CH]CCC1=O
11_9_P	[Li]N(CC)C1=CCCC1=O
11_A	C[Si](C)(C)C1=CCCC1=O
11_K	[Li]O[SiH](C)CC1=CCCC1=O
11_L	C[SiH](CC1=CCCC1=O)O[Na]
12_10_3_Q	O=C1CCCC1P(=O)(c1ccccc1)C1C=CCCC1
12_12_1_B	CP1C2CCCC=C2C2CCCCC21
12_12_N	[K]N(C1C=CCCC1)C1C=CCCC1
12_14_N	[K]OCCCC=NC1C=CCCC1
12_15_3_R	[PH4][S]
12_16_O	C=CCN([Na])C1C=CCCC1
12_18_12_Q	CC1C2CC=CC3CC12CP3(=O)C1C=CCCC1
12_18_14_R	[PH4][S]
12_18_P	[Li]N1CC2C(C)C23CC=CC1C3
12_19_O	[CH2]C=NC1C=CCCC1.[Na]
12_1_7_R	[PH4][S]
12_21_O	CN(C)N([Na])C1C=CCCC1
12_24_6_Q	CC(=O)P(=O)(Br)C1C=CCCC1
12_26_22_B	O=C(CCP(Cl)C1C=CCCC1)O[Na]
12_26_O	O=C(CCN([Na])C1C=CCCC1)O[Na]
12_2_N	[K]N(Cc1ccccc1)C1C=CCCC1
12_2_O	[Na]N(Cc1ccccc1)C1C=CCCC1
12_5_16_Q	C=C1CP(=O)(c2ccc3ccccc3c2)C2CCCCC12
12_6_10_B	CC(=O)P(C1C=CCCC1)C1CCCC1=O
12_6_19_R	[PH4][S]
12_6_9_B	CCP(C(C)=O)C1C=CCCC1
12_7_23_R	[PH4][S]
12_8_24_R	[PH4][S]
12_8_N	CC(C)(C)N([K])C1C=CCCC1
12_9_4_R	[PH4][S]
12_9_6_Q	CCP(=O)(C(C)=O)C1C=CCCC1
12_L	C[SiH](CC1C=CCCC1)O[Na]
13_11_P	[Li]N(C1=CCCC1=O)C1CCCN1C
13_13_P	[Li]N(C1CCCN1C)C1CCCN1C
13_14_N	CN1CCCC1N=CCCCO[K]
13_15_O	CN1CCCC1N([Na])c1cccs1
13_15_P	[Li]N(c1cccs1)C1CCCN1C
13_16_4_R	[PH4][S]
13_16_N	C=CCN([K])C1CCCN1C
13_16_O	C=CCN([Na])C1CCCN1C
13_17_N	C[C][C]N([K])C1CCCN1C
13_17_O	C[C][C]([Na])[N]C1CCCN1C
13_17_P	[Li][C]([C]C)[N]C1CCCN1C
13_18_21_R	[PH4][S]
13_1_O	CN([Na])C1CCCN1C
13_23_6_R	[PH4][S]
13_23_N	CN1CCCC1[N]F.[K]
13_24_O	CN1CCCC1N([Na])Br
13_25_O	[Li]OC(=O)CCN([Na])C1CCCN1C
13_25_P	[Li]OC(=O)CCN([Li])C1CCCN1C
13_27_24_R	[PH4][S]
13_28_O	CN1CCCC1N[Na]
13_28_P	[Li]NC1CCCN1C
13_2_P	[Li]N(Cc1ccccc1)C1CCCN1C
13_3_9_B	CCP(c1ccccc1)C1CCCN1C
13_4_N	CN1CCCC1N([K])C1CCCCC1
13_5_N	CN1CCCC1N([K])c1ccc2ccccc2c1
13_8_2_R	[PH4][S]
13_8_P	[Li]N(C1CCCN1C)C(C)(C)C
13_A	CN1CCCC1[Si](C)(C)C
13_C	CN1CCCC1C[SiH](C)O
13_D	CN1CCCC1I
13_E	[Li]OC1CCCN1C
13_H	CN1CCCC1S[K]
13_K	[Li]O[SiH](C)CC1CCCN1C
14_12_13_R	[PH4][S]
14_13_O	CN1CCCC1N([Na])C1CCCO1
14_14_27_B	O=C(CCP(C1CCCO1)C1CCCO1)O[K]
14_16_O	C=CCN([Na])C1CCCO1
14_17_9_Q	CC#CP(=O)(CC)C1CCCO1
14_17_P	[Li]N(C#CC)C1CCCO1
14_18_P	[Li]N(CC#CC)C1CCCO1
14_19_N	C=CN([K])C1CCCO1
14_23_6_R	[PH4][S]
14_23_O	F[N]C1CCCO1.[Na]
14_24_O	Br[N]C1CCCO1.[Na]
14_25_O	[Li]OC(=O)CCN([Na])C1CCCO1
14_27_12_R	[PH4][S]
14_27_19_Q	C=CP(=O)(CCC(=O)O[K])C1CCCO1
14_28_O	N=CCCCO[Na]
14_3_N	[K]N(c1ccccc1)C1CCCO1
14_6_N	CC(=O)N([K])C1CCCO1
14_7_N	O=C(Cc1ccccc1)N([K])C1CCCO1
14_8_O	CC(C)(C)N([Na])C1CCCO1
14_D	IC1CCCO1
14_H	[K].[S]C1CCCO1
15_11_11_Q	O=C1CCC=C1P1(=O)C2=CCCC2Oc2ccsc21
15_11_O	O=C1CCC=C1N([Na])c1cccs1
15_12_23_B	FP(c1cccs1)C1C=CCCC1
15_12_O	[Na]N(c1cccs1)C1C=CCCC1
15_13_23_R	[PH4][S]
15_13_N	CN1CCCC1N([K])c1cccs1
15_15_24_Q	O=P(Br)(c1cccs1)c1cccs1
15_15_O	[Na]N(c1cccs1)c1cccs1
15_16_O	C=CCN([Na])c1cccs1
15_17_20_R	[PH4][S]
15_18_5_R	[PH4][S]
15_19_N	C=CN([K])c1cccs1
15_1_N	CN([K])c1cccs1
15_23_11_B	O=C1CCC=C1P(F)c1cccs1
15_23_15_B	FP(c1cccs1)c1cccs1
15_23_15_Q	O=P(F)(c1cccs1)c1cccs1
15_23_N	F[N]c1cccs1.[K]
15_24_7_Q	O=C(Cc1ccccc1)P(=O)(Br)c1cccs1
15_25_9_Q	[Li]OC(=O)CCP(=O)(CC)c1cccs1
15_25_O	[Li]OC(=O)CCN([Na])c1cccs1
15_26_19_R	[PH4][S]
15_5_16_B	C=CCP(c1ccc2ccccc2c1)c1cccs1
15_5_N	[K]N(c1ccc2ccccc2c1)c1cccs1
15_6_N	CC(=Nc1cccs1)O[K]
15_8_11_R	[PH4][S]
15_H	[S]C1([K])[CH]C=CS1
15_J	[Li]Sc1cccs1
15_L	C[SiH](Cc1cccs1)O[Na]
15_M	C[SiH](Cc1cccs1)O[K]
16_11_15_R	[PH4][S]
16_12_1_B	C=CCP(C)C1C=CCCC1
16_12_N	C=CCN([K])C1C=CCCC1
16_14_15_Q	C=CCP(=O)(c1cccs1)C1CCCO1
16_14_22_Q	C=CCP(=O)(Cl)C1CCCO1
16_15_27_R	[PH4][S]
16_15_P	[Li]N(CC=C)c1cccs1
16_18_22_R	[PH4][S]
16_18_P	[Li]N(CC#CC)CC=C
16_19_22_R	[PH4][S]
16_1_5_R	[PH4][S]
16_1_N	C=CCN(C)[K]
16_1_P	[Li]N(C)CC=C
16_20_21_Q	C=CCP(=O)(OC)N(C)C
16_21_P	[Li]N(CC=C)N(C)C
16_22_8_B	C=CCP(Cl)C(C)(C)C
16_24_P	[Li]N(Br)CC=C
16_25_13_R	[PH4][S]
16_25_26_Q	[Li]OC(=O)CCP(=O)(CC=C)CCC(=O)O[Na]
16_25_N	[Li]OC(=O)CCN([K])CC=C
16_3_11_Q	C=CCP(=O)(C1=CCCC1=O)c1ccccc1
16_4_P	[Li]N(CC=C)C1CCCCC1
16_5_P	[Li]N(CC=C)c1ccc2ccccc2c1
16_7_P	[Li]OC(Cc1ccccc1)=NCC=C
16_8_P	[Li]N(CC=C)C(C)(C)C
16_9_11_B	C=CCP(CC)C1=CCCC1=O
16_C	C=CCC[SiH](C)O
16_E	[Li]OCC=C
16_K	[Li]O[SiH](C)CCC=C
16_L	C=CCC[SiH](C)O[Na]
16_M	C=CCC[SiH](C)O[K]
17_10_1_Q	CC#CP(C)(=O)C1CCCC1=O
17_10_P	[Li]O[C]1CCCC1[N][C][C]C
17_11_P	[Li]N(C#CC)C1=CCCC1=O
17_14_25_R	[PH4][S]
17_14_O	C[C][C]N([Na])C1CCCO1
17_15_10_R	[PH4][S]
17_15_2_R	[PH4][S]
17_15_P	[Li]N(C#CC)c1cccs1
17_18_6_R	[PH4][S]
17_18_O	C[C][C]([Na])[N]CC#CC
17_1_4_Q	CC#CP(C)(=O)C1CCCCC1
17_23_25_Q	[Li]OC(=O)CCP(=O)(F)C#CC
17_23_4_Q	CC#CP(=O)(F)C1CCCCC1
17_24_18_R	[PH4][S]
17_25_O	[Li]OC(=O)CC[N][C]([Na])[C]C
17_3_23_R	[PH4][S]
17_4_10_Q	CC#CP(=O)(C1CCCCC1)C1CCCC1=O
17_4_O	C[C][C]([Na])[N]C1CCCCC1
17_4_P	[Li][C]([C]C)[N]C1CCCCC1
17_9_28_R	[PH4][S]
17_9_7_Q	CC#CP(=O)(CC)C(=O)Cc1ccccc1
17_A	CC#C[Si](C)(C)C
17_J	[Li][C]([S])[C]C
17_M	CC#CC[SiH](C)O[K]
18_10_O	CC#CCN([Na])C1CCCC1=O
18_12_N	CC#CCN([K])C1C=CCCC1
18_13_O	CC#CCN([Na])C1CCCN1C
18_14_N	CC#CCN=CCCCO[K]
18_14_P	[Li]OCC1(C)C2CC=NCC21
18_15_P	[Li]N(CC#CC)c1cccs1
18_16_O	C=CCN([Na])CC#CC
18_16_P	[Li]N(CC#CC)CC=C
18_17_14_B	CC#CCP(C#CC)C1CCCO1
18_17_26_Q	CC#CCP(=O)(C#CC)CCC(=O)O[Na]
18_18_14_R	[PH4][S]
18_1_17_R	[PH4][S]
18_1_P	[Li]N(C)CC#CC
18_20_11_R	[PH4][S]
18_20_N	CC#CCN([K])OC
18_21_O	CC#CCN([Na])N(C)C
18_21_P	[Li]N(CC#CC)N(C)C
18_22_18_B	CC#CCP(Cl)CC#CC
18_22_1_B	CC#CCP(C)Cl
18_22_P	[Li]N(Cl)CC#CC
18_23_19_R	[PH4][S]
18_23_N	CC#CCN(F)[K]
18_25_12_B	[Li]OC(=O)CCP(CC#CC)C1C=CCCC1
18_25_20_Q	[Li]OC(=O)CCP(=O)(CC#CC)OC
18_25_5_Q	[Li]OC(=O)CCP(=O)(CC#CC)c1ccc2ccccc2c1
18_25_O	[Li]OC(=O)CCN([Na])CC#CC
18_27_18_R	[PH4][S]
18_2_N	CC#CCN([K])Cc1ccccc1
18_2_P	[Li]N(CC#CC)Cc1ccccc1
18_4_O	CC#CCN([Na])C1CCCCC1
18_5_28_Q	CC#CC[PH](=O)c1ccc2ccccc2c1
18_6_N	CC#CCN=C(C)O[K]
18_7_19_Q	C=CP(=O)(CC#CC)C(=O)Cc1ccccc1
18_7_O	CC#CCN([Na])C(=O)Cc1ccccc1
18_7_P	[Li]OC(Cc1ccccc1)=NCC#CC
18_9_6_R	[PH4][S]
18_9_N	CC#CCN([K])CC
18_9_P	[Li]N(CC)CC#CC
18_E	[Li]OCC#CC
18_H	CC#CCS[K]
18_J	[Li]SCC#CC
18_K	[Li]O[SiH](C)CCC#CC
18_L	CC#CCC[SiH](C)O[Na]
18_M	CC#CCC[SiH](C)O[K]
19_12_17_R	[PH4][S]
19_12_N	[CH2][CH]N([K])C1C=CCCC1
19_13_N	[CH2][CH]N([K])C1CCCN1C
19_13_O	C=CN([Na])C1CCCN1C
19_17_N	C=CN([K])C#CC
19_17_O	C=CN([Na])C#CC
19_17_P	[Li]N(C#CC)[CH][CH2]
19_18_7_R	[PH4][S]
19_18_P	[Li]N([CH][CH2])CC#CC
19_19_O	[CH2]C=NC([CH2])[Na]
19_1_18_R	[PH4][S]
19_21_N	[CH2][CH]N([K])N(C)C
19_24_1_Q	C=CP(C)(=O)Br
19_25_24_R	[PH4][S]
19_25_O	[Li]OC(=O)CCN([Na])C=C
19_27_20_Q	C=CP(=O)(CCC(=O)O[K])OC
19_27_8_Q	C=CP(=O)(CCC(=O)O[K])C(C)(C)C
19_2_5_R	[PH4][S]
19_3_15_R	[PH4][S]
19_3_27_B	C=CP(CCC(=O)O[K])c1ccccc1
19_3_O	C=CN([Na])c1ccccc1
19_4_P	[Li]N([CH][CH2])C1CCCCC1
19_5_15_Q	C=CP(=O)(c1ccc2ccccc2c1)c1cccs1
19_6_N	C=C[N][C](C)O[K]
19_7_28_Q	C=C[PH](=O)C(=O)Cc1ccccc1
19_7_N	C=C[N][C](Cc1ccccc1)O[K]
19_9_N	[CH2][CH]N([K])CC
19_D	C=CI
19_K	[Li]O[SiH](C)CC=C
19_M	C=CC[SiH](C)O[K]
1_10_9_Q	CCP(C)(=O)C1CCCC1=O
1_11_O	CN([Na])[C]1[CH]CCC1=O
1_13_22_R	[PH4][S]
1_13_7_R	[PH4][S]
1_13_P	[Li]N(C)C1CCCN1C
1_15_23_Q	CP(=O)(F)c1cccs1
1_16_15_R	[PH4][S]
1_16_P	[Li]N(C)CC=C
1_18_9_Q	CC#CCP(C)(=O)CC
1_19_14_R	[PH4][S]
1_19_19_R	[PH4][S]
1_21_P	[Li]N(C)N(C)C
1_22_23_Q	CP(=O)(F)Cl
1_22_8_Q	CC(C)(C)P(C)(=O)Cl
1_22_P	[Li]N(C)Cl
1_23_P	[Li]N(C)F
1_25_P	[Li]OC(=O)CCN([Li])C
1_28_3_Q	C[PH](=O)c1ccccc1
1_2_O	CN([Na])Cc1ccccc1
1_4_P	[Li]N(C)C1CCCCC1
1_5_P	[Li]N(C)c1ccc2ccccc2c1
1_6_O	CC(=O)N(C)[Na]
1_7_6_Q	CC(=O)P(C)(=O)C(=O)Cc1ccccc1
1_7_P	[Li]O[C](Cc1ccccc1)[N]C
1_8_23_Q	CC(C)(C)P(C)(=O)F
1_8_P	[Li]N(C)C(C)(C)C
1_9_24_R	[PH4][S]
1_A	C[Si](C)(C)C
1_C	CC[SiH](C)O
1_J	[Li]SC
1_M	CC[SiH](C)O[K]
20_10_3_R	[PH4][S]
20_11_11_B	COP(C1=CCCC1=O)C1=CCCC1=O
20_11_1_Q	COP(C)(=O)C1=CCCC1=O
20_11_N	CO[N]C1=CCCC1=O.[K]
20_12_10_Q	COP(=O)(C1C=CCCC1)C1CCCC1=O
20_13_2_Q	COP1(=O)CC23C=CC=CC2(C)NC1CCC3
20_14_6_B	COP(C(C)=O)C1CCCO1
20_14_N	CON=CCCCO[K]
20_15_15_Q	COP(=O)(c1cccs1)c1cccs1
20_15_N	CON([K])c1cccs1
20_16_24_R	[PH4][S]
20_16_N	C=CC[N]OC.[K]
20_17_7_Q	CC#CP(=O)(OC)C(=O)Cc1ccccc1
20_17_N	C[C][C][N]OC.[K]
20_17_P	[Li]N(C#CC)OC
20_18_17_Q	CC#CCP(=O)(C#CC)OC
20_19_P	[Li]N([CH][CH2])OC
20_1_O	CON(C)[Na]
20_20_11_R	[PH4][S]
20_20_16_Q	C=CCP(=O)(OC)OC
20_22_20_B	COP(Cl)OC
20_23_N	CO[N]F.[K]
20_23_O	CO[N].F[Na]
20_23_P	CO[N].[Li]F
20_24_10_Q	COP(=O)(Br)C1CCCC1=O
20_24_27_B	COP(Br)CCC(=O)O[K]
20_24_P	[Br].[Li][N]OC
20_26_P	[Li]N(CCC(=O)O[Na])OC
20_27_N	CO[N]CCC(=O)O[K].[K]
20_2_22_B	COP(Cl)Cc1ccccc1
20_2_N	CO[N]Cc1ccccc1.[K]
20_3_20_Q	COP(=O)(OC)c1ccccc1
20_4_20_B	COP(OC)C1CCCCC1
20_5_13_B	COP(c1ccc2ccccc2c1)C1CCCN1C
20_5_P	[Li]N(OC)c1ccc2ccccc2c1
20_6_26_R	[PH4][S]
20_7_N	CON=C(Cc1ccccc1)O[K]
20_7_O	CON=C(Cc1ccccc1)O[Na]
20_8_N	CON([K])C(C)(C)C
20_9_18_Q	CC#CCP(=O)(CC)OC
20_9_P	[Li]N(CC)OC
20_A	CO[Si](C)(C)C
20_E	[Li]OOC
20_K	[Li]O[SiH](C)COC
20_L	COC[SiH](C)O[Na]
21_10_P	[Li]N(C1CCCC1=O)N(C)C
21_11_O	CN(C)N([Na])C1=CCCC1=O
21_11_P	[Li]N(C1=CCCC1=O)N(C)C
21_12_28_Q	CN(C)[PH](=O)C1C=CCCC1
21_12_P	[Li]N(C1C=CCCC1)N(C)C
21_13_5_Q	CN1CCCC1P(=O)(c1ccc2ccccc2c1)N(C)C
21_15_28_Q	CN(C)[PH](=O)c1cccs1
21_15_7_R	[PH4][S]
21_16_10_R	[PH4][S]
21_18_26_R	[PH4][S]
21_18_5_B	CC#CCP(c1ccc2ccccc2c1)N(C)C
21_19_O	C=CN([Na])N(C)C
21_19_P	[Li]N(C=C)N(C)C
21_1_15_Q	CN(C)P(C)(=O)c1cccs1
21_1_N	CN(C)N(C)[K]
21_20_2_R	[PH4][S]
21_21_25_R	[PH4][S]
21_23_28_Q	CN(C)[PH](=O)F
21_23_3_Q	CN(C)P(=O)(F)c1ccccc1
21_23_P	CN(C)[N].[Li]F
21_24_P	[Br].[Li][N]N(C)C
21_25_O	[Li]OC(=O)CCN([Na])N(C)C
21_26_P	[Li]N(CCC(=O)O[Na])N(C)C
21_27_P	[Li]N(CCC(=O)O[K])N(C)C
21_3_23_R	[PH4][S]
21_4_19_R	[PH4][S]
21_4_1_B	CN(C)P(C)C1CCCCC1
21_6_N	CC(=NN(C)C)O[K]
21_7_22_Q	CN(C)P(=O)(Cl)C(=O)Cc1ccccc1
21_7_O	CN(C)N([Na])C(=O)Cc1ccccc1
21_8_O	CN(C)N([Na])C(C)(C)C
21_8_P	[Li]N(N(C)C)C(C)(C)C
21_A	CN(C)[Si](C)(C)C
21_E	[Li]ON(C)C
21_L	CN(C)C[SiH](C)O[Na]
22_10_19_Q	C=CP(=O)(Cl)C1CCCC1=O
22_10_O	O=C1CCCC1N([Na])Cl
22_12_O	[Na]N(Cl)C1C=CCCC1
22_13_1_Q	CN1CCCC1P(C)(=O)Cl
22_13_8_Q	CN1CCCC1P(=O)(Cl)C(C)(C)C
22_13_O	CN1CCCC1N([Na])Cl
22_15_9_Q	CCP(=O)(Cl)c1cccs1
22_15_P	[Cl].[Li][N][C]C=CC=S
22_18_O	CC#CCN([Na])Cl
22_18_P	[Li]N(Cl)CC#CC
22_19_26_R	[PH4][S]
22_1_21_Q	CN(C)P(C)(=O)Cl
22_21_O	CN(C)[N][Na].[Cl]
22_21_P	[Cl].[Li][N]N(C)C
22_22_O	[Na]N(Cl)Cl
22_23_20_Q	COP(=O)(F)Cl
22_23_O	F[N]Cl.[Na]
22_25_O	[Li]OC(=O)CCN([Na])Cl
22_25_P	[Li]OC(=O)CCN([Li])Cl
22_28_23_Q	O=[PH](F)Cl
22_28_O	[Na]NCl
22_2_14_Q	O=P(Cl)(Cc1ccccc1)C1CCCO1
22_3_O	[Na]N(Cl)c1ccccc1
22_4_13_R	[PH4][S]
22_4_O	[Na]N(Cl)C1CCCCC1
22_5_O	[Na]N(Cl)c1ccc2ccccc2c1
22_7_O	O=C(Cc1ccccc1)N([Na])Cl
22_9_25_R	[PH4][S]
22_9_O	CCN([Na])Cl
22_E	[Li]OCl
22_J	[Li]SCl
22_K	[Li]O[SiH](C)CCl
22_L	C[SiH](CCl)O[Na]
23_10_28_Q	O=C1CCCC1[PH](=O)F
23_10_O	O=C1CCCC1[N]F.[Na]
23_11_16_R	[PH4][S]
23_11_O	O=C1CCC=C1[N]F.[Na]
23_12_2_R	[PH4][S]
23_12_O	F[N]C1C=CCCC1.[Na]
23_13_15_Q	CN1CCCC1P(=O)(F)c1cccs1
23_13_O	CN1CCCC1[N]F.[Na]
23_16_P	C=CC[N]F.[Li]
23_17_20_Q	CC#CP(=O)(F)OC
23_20_P	CO[N].[Li]F
23_22_6_Q	CC(=O)P(=O)(F)Cl
23_23_27_Q	O=C(CCP(=O)(F)F)O[K]
23_23_O	F[N]F.[Na]
23_24_6_R	[PH4][S]
23_25_14_Q	[Li]OC(=O)CCP(=O)(F)C1CCCO1
23_25_P	[Li]OC(=O)CCN([Li])F
23_28_13_Q	CN1CCCC1[PH](=O)F
23_28_3_R	[PH4][S]
23_28_O	[NH]F.[Na]
23_2_16_Q	C=CCP(=O)(F)Cc1ccccc1
23_2_P	F[N]Cc1ccccc1.[Li]
23_3_P	[Li]N(F)c1ccccc1
23_5_6_Q	CC(=O)P(=O)(F)c1ccc2ccccc2c1
23_5_9_Q	CCP(=O)(F)c1ccc2ccccc2c1
23_7_18_R	[PH4][S]
23_7_20_Q	COP(=O)(F)C(=O)Cc1ccccc1
23_7_2_R	[PH4][S]
23_9_O	CC[N]F.[Na]
23_C	C[SiH](O)CF
24_11_22_Q	O=C1CCC=C1P(=O)(Cl)Br
24_11_O	O=C1CCC=C1N([Na])Br
24_13_22_Q	CN1CCCC1P(=O)(Cl)Br
24_13_2_Q	CC12C=CC=CC13CCCC(N2)P(=O)(Br)C3
24_14_15_Q	O=P(Br)(c1cccs1)C1CCCO1
24_14_P	Br[N]C1CCCO1.[Li]
24_15_21_Q	CN(C)P(=O)(Br)c1cccs1
24_15_P	[Br].[Li][N][C]C=CC=S
24_16_O	C=CCN([Na])Br
24_17_16_Q	C=CCP(=O)(Br)C#CC
24_17_20_R	[PH4][S]
24_19_8_R	[PH4][S]
24_19_P	[Li]N(Br)C=C
24_21_19_R	[PH4][S]
24_22_20_R	[PH4][S]
24_22_8_Q	CC(C)(C)P(=O)(Cl)Br
24_22_O	[Na]N(Cl)Br
24_22_P	[Li]N(Cl)Br
24_24_24_Q	O=P(Br)(Br)Br
24_25_12_Q	[Li]OC(=O)CCP(=O)(Br)C1C=CCCC1
24_26_21_R	[PH4][S]
24_26_4_Q	O=C(CCP(=O)(Br)C1CCCCC1)O[Na]
24_26_8_R	[PH4][S]
24_27_P	[Li]N(Br)CCC(=O)O[K]
24_28_26_R	[PH4][S]
24_28_8_Q	CC(C)(C)[PH](=O)Br
24_4_15_Q	O=P(Br)(c1cccs1)C1CCCCC1
24_4_6_Q	CC(=O)P(=O)(Br)C1CCCCC1
24_5_3_R	[PH4][S]
24_5_9_Q	CCP(=O)(Br)c1ccc2ccccc2c1
24_6_15_Q	CC(=O)P(=O)(Br)c1cccs1
24_6_1_R	[PH4][S]
24_8_O	CC(C)(C)N([Na])Br
24_8_P	[Li]N(Br)C(C)(C)C
24_9_11_R	[PH4][S]
24_A	C[Si](C)(C)Br
24_J	[Li]SBr
24_M	C[SiH](CBr)O[K]
25_12_5_B	[Li]OC(=O)CCP(c1ccc2ccccc2c1)C1C=CCCC1
25_13_17_R	[PH4][S]
25_13_7_Q	[H][H].[Li]OC(=O)C1CN2CCCC2P(=O)(C(=O)Cc2ccccc2)C1
25_14_14_B	[Li]OC(=O)CCP(C1CCCO1)C1CCCO1
25_14_24_Q	[Li]OC(=O)CCP(=O)(Br)C1CCCO1
25_14_O	[Li]OC(=O)CCN([Na])C1CCCO1
25_14_P	[Li]OCCCC=NCCC(=O)O[Li]
25_15_N	[Li]OC(=O)CCN([K])c1cccs1
25_17_N	[Li]OC(=O)CC[N][C]([K])[C]C
25_18_N	[Li]OC(=O)CCN([K])CC#CC
25_18_O	[Li]OC(=O)CCN([Na])CC#CC
25_19_N	[Li]OC(=O)CCN([K])C=C
25_21_11_Q	[Li]OC(=O)CCP(=O)(C1=CCCC1=O)N(C)C
25_21_18_Q	[Li]OC(=O)CCP1(=O)CC([C]C)CN1C
25_21_8_Q	[Li]OC(=O)CCP(=O)(N(C)C)C(C)(C)C
25_21_O	[Li]OC(=O)CCN([Na])N(C)C
25_22_1_B	[Li]OC(=O)CCP(C)Cl
25_22_P	[Li]OC(=O)CCN([Li])Cl
25_26_3_R	[PH4][S]
25_2_O	[Li]OC(=O)CCN([Na])Cc1ccccc1
25_2_P	[Li]OC(=O)CCN([Li])Cc1ccccc1
25_3_P	[Li]OC(=O)CCN([Li])c1ccccc1
25_5_14_B	[Li]OC(=O)CCP(c1ccc2ccccc2c1)C1CCCO1
25_6_O	[Li]OC(=O)CCN([Na])C(C)=O
25_6_P	[Li]OC(=O)CCN=C(C)O[Li]
25_8_O	[Li]OC(=O)CCN([Na])C(C)(C)C
25_9_21_R	[PH4][S]
25_9_9_Q	[Li]OC(=O)CCP(=O)(CC)CC
25_A	[Li]OC(=O)CC[Si](C)(C)C
25_D	[Li]OC(=O)CCI
25_E	[Li]OCCC(=O)O[Li]
25_J	[Li]OC(=O)CCS[Li]
25_K	[Li]OC(=O)CCC[SiH](C)O[Li]
25_L	[Li]OC(=O)CCC[SiH](C)O[Na]
26_10_13_R	[PH4][S]
26_12_N	O=C(CCN([K])C1C=CCCC1)O[Na]
26_13_18_R	[PH4][S]
26_14_23_Q	O=C(CCP(=O)(F)C1CCCO1)O[Na]
26_14_7_Q	O=C(CCP(=O)(C(=O)Cc1ccccc1)C1CCCO1)O[Na]
26_16_7_Q	C=CCP(=O)(CCC(=O)O[Na])C(=O)Cc1ccccc1
26_18_11_R	[PH4][S]
26_20_8_R	[PH4][S]
26_21_N	CN(C)N([K])CCC(=O)O[Na]
26_24_27_Q	O=C(CCP(=O)(Br)CCC(=O)O[K])O[Na]
26_24_28_R	[PH4][S]
26_27_4_R	[PH4][S]
26_28_19_B	C=CPCCC(=O)O[Na]
26_28_O	O=C(CCN[Na])O[Na]
26_2_P	[Li]N(CCC(=O)O[Na])Cc1ccccc1
26_4_11_Q	O=C(CCP(=O)(C1=CCCC1=O)C1CCCCC1)O[Na]
26_4_6_Q	CC(=O)P(=O)(CCC(=O)O[Na])C1CCCCC1
26_6_16_B	C=CCP(CCC(=O)O[Na])C(C)=O
26_A	C[Si](C)(C)CCC(=O)O[Na]
26_D	O=C(CCI)O[Na]
26_E	[Li]OCCC(=O)O[Na]
26_H	O=C(CC[S])O[Na].[K]
26_L	C[SiH](CCCC(=O)O[Na])O[Na]
27_10_14_R	[PH4][S]
27_10_22_Q	O=C(CCP(=O)(Cl)C1CCCC1=O)O[K]
27_12_11_R	[PH4][S]
27_12_P	[Li]N(CCC(=O)O[K])C1C=CCCC1
27_14_19_B	C=CP(CCC(=O)O[K])C1CCCO1
27_18_N	CC#CCN([K])CCC(=O)O[K]
27_1_O	CN([Na])CCC(=O)O[K]
27_1_P	[Li]N(C)CCC(=O)O[K]
27_20_12_R	[PH4][S]
27_20_18_R	[PH4][S]
27_22_O	O=C(CCN([Na])Cl)O[K]
27_23_4_B	O=C(CCP(F)C1CCCCC1)O[K]
27_23_N	O=C(CC[N]F)O[K].[K]
27_24_24_R	[PH4][S]
27_24_P	[Li]N(Br)CCC(=O)O[K]
27_4_7_B	O=C(CCP(C(=O)Cc1ccccc1)C1CCCCC1)O[K]
27_6_11_R	[PH4][S]
27_6_O	CC(=O)N([Na])CCC(=O)O[K]
27_8_21_R	[PH4][S]
27_9_26_B	CCP(CCC(=O)O[Na])CCC(=O)O[K]
28_12_2_Q	O=[PH]1Cc2ccccc2C2CCCCC21
28_14_11_Q	O=C1CCC=C1[PH](=O)C1CCCO1
28_14_20_R	[PH4][S]
28_15_19_Q	C=C[PH](=O)c1cccs1
28_16_21_R	[PH4][S]
28_16_O	C=CCN[Na]
28_16_P	[Li]NCC=C
28_17_17_Q	CC#C[PH](=O)C#CC
28_18_P	[Li]NCC#CC
28_21_P	[Li]NN(C)C
28_22_22_Q	O=[PH](Cl)Cl
28_22_5_Q	O=[PH](Cl)c1ccc2ccccc2c1
28_22_O	[Na]NCl
28_23_O	[NH]F.[Na]
28_24_10_Q	O=C1CCCC1[PH](=O)Br
28_24_O	[Na]NBr
28_27_11_R	[PH4][S]
28_28_21_Q	CN(C)[PH2]=O
28_28_4_R	[PH4][S]
28_2_25_Q	[Li]OC(=O)CC[PH](=O)Cc1ccccc1
28_3_O	[Na]Nc1ccccc1
28_4_19_Q	C=C[PH](=O)C1CCCCC1
28_4_2_R	[PH4][S]
28_4_P	[Li]NC1CCCCC1
28_7_15_R	[PH4][S]
28_8_O	CC(C)(C)N[Na]
28_8_P	[Li]NC(C)(C)C
28_9_O	CCN[Na]
28_9_P	[Li]NCC
28_C	C[SiH](C)O
28_L	C[SiH](C)O[Na]
2_11_P	[Li]N1Cc2ccccc2OC2CC[CH][C]21
2_12_3_R	[PH4][S]
2_12_P	[Li]N(Cc1ccccc1)C1C=CCCC1
2_13_O	CN1CCCC1N([Na])Cc1ccccc1
2_14_P	[Li]OCCCC=NCc1ccccc1
2_15_20_Q	COP(=O)(Cc1ccccc1)c1cccs1
2_15_24_Q	O=P(Br)(Cc1ccccc1)c1cccs1
2_15_P	[Li]N(Cc1ccccc1)c1cccs1
2_16_P	[Li]N(CC=C)Cc1ccccc1
2_17_24_Q	CC#CP(=O)(Br)Cc1ccccc1
2_18_P	[Li]N(CC#CC)Cc1ccccc1
2_19_18_Q	C=CP(=O)(CC#CC)Cc1ccccc1
2_19_2_R	[PH4][S]
2_1_O	CN([Na])Cc1ccccc1
2_22_13_Q	CN1CCCC1P(=O)(Cl)Cc1ccccc1
2_22_19_R	[PH4][S]
2_22_6_Q	CC(=O)P(=O)(Cl)Cc1ccccc1
2_22_O	[Na]N(Cl)Cc1ccccc1
2_23_12_Q	O=P(F)(Cc1ccccc1)C1C=CCCC1
2_23_25_Q	[Li]OC(=O)CCP(=O)(F)Cc1ccccc1
2_23_O	F[N]Cc1ccccc1.[Na]
2_24_P	[Li]N(Br)Cc1ccccc1
2_28_5_Q	O=[PH](Cc1ccccc1)c1ccc2ccccc2c1
2_4_12_Q	C=CC=CCCC=CCCCC.[O][P]Cc1ccccc1
2_5_5_Q	O=P(Cc1ccccc1)(c1ccc2ccccc2c1)c1ccc2ccccc2c1
2_6_P	[Li]OC(C)=NCc1ccccc1
2_7_P	[Li]N(Cc1ccccc1)C(=O)Cc1ccccc1
2_8_10_R	[PH4][S]
2_8_21_R	[PH4][S]
2_A	C[Si](C)(C)Cc1ccccc1
2_C	C[SiH](O)CCc1ccccc1
2_E	[Li]OCc1ccccc1
2_J	[Li]SCc1ccccc1
2_K	[Li]O[SiH](C)CCc1ccccc1
2_M	C[SiH](CCc1ccccc1)O[K]
3_10_6_Q	CC(=O)P(=O)(c1ccccc1)C1CCCC1=O
3_12_9_Q	CCP(=O)(c1ccccc1)C1C=CCCC1
3_12_P	[Li]N(c1ccccc1)C1C=CCCC1
3_13_O	CN1CCCC1N([Na])c1ccccc1
3_14_P	[Li].c1ccc([N]C2CCCO2)cc1
3_15_12_Q	O=P(c1ccccc1)(c1cccs1)C1C=CCCC1
3_16_20_R	[PH4][S]
3_16_22_Q	C=CCP(=O)(Cl)c1ccccc1
3_16_2_R	[PH4][S]
3_16_O	C=CCN([Na])c1ccccc1
3_17_P	[Li]N(C#CC)c1ccccc1
3_1_O	CN([Na])c1ccccc1
3_22_16_Q	C=CCP(=O)(Cl)c1ccccc1
3_22_16_R	[PH4][S]
3_22_27_Q	O=C(CCP(=O)(Cl)c1ccccc1)O[K]
3_22_O	[Na]N(Cl)c1ccccc1
3_22_P	[Li]N(Cl)c1ccccc1
3_23_2_R	[PH4][S]
3_25_5_R	[PH4][S]
3_28_10_R	[PH4][S]
3_28_27_R	[PH4][S]
3_28_P	[Li]Nc1ccccc1
3_2_11_R	[PH4][S]
3_3_P	[Li]N(c1ccccc1)c1ccccc1
3_5_O	[Na]N(c1ccccc1)c1ccc2ccccc2c1
3_7_O	O=C(Cc1ccccc1)N([Na])c1ccccc1
3_9_20_R	[PH4][S]
3_9_P	[Li]N(CC)c1ccccc1
3_C	C[SiH](O)Cc1ccccc1
4_10_O	O=C1CCCC1N([Na])C1CCCCC1
4_12_P	[Li]N(C1C=CCCC1)C1CCCCC1
4_13_15_R	[PH4][S]
4_14_O	[Na]N(C1CCCCC1)C1CCCO1
4_15_19_R	[PH4][S]
4_15_23_Q	O=P(F)(c1cccs1)C1CCCCC1
4_15_O	[Na]N(c1cccs1)C1CCCCC1
4_17_3_R	[PH4][S]
4_17_O	C[C][C]([Na])[N]C1CCCCC1
4_17_P	[Li][C]([C]C)[N]C1CCCCC1
4_18_25_R	[PH4][S]
4_18_3_Q	CC#CCP(=O)(c1ccccc1)C1CCCCC1
4_18_O	CC#CCN([Na])C1CCCCC1
4_18_P	[Li]N(CC#CC)C1CCCCC1
4_19_28_R	[PH4][S]
4_19_P	[Li]N([CH][CH2])C1CCCCC1
4_1_O	CN([Na])C1CCCCC1
4_20_10_R	[PH4][S]
4_20_25_Q	[Li]OC(=O)CCP(=O)(OC)C1CCCCC1
4_22_22_Q	O=P(Cl)(Cl)C1CCCCC1
4_23_O	F[N]C1CCCCC1.[Na]
4_27_14_R	[PH4][S]
4_27_2_R	[PH4][S]
4_5_O	[Na]N(c1ccc2ccccc2c1)C1CCCCC1
4_6_2_Q	CC(=O)P(=O)(Cc1ccccc1)C1CCCCC1
4_6_O	CC(=O)N([Na])C1CCCCC1
4_7_25_Q	[Li]OC(=O)CCP(=O)(C(=O)Cc1ccccc1)C1CCCCC1
4_9_9_R	[PH4][S]
4_J	[Li]SC1CCCCC1
5_10_13_R	[PH4][S]
5_10_1_Q	CP(=O)(c1ccc2ccccc2c1O)C1[C]CCC1
5_10_O	O=C1CCCC1N([Na])c1ccc2ccccc2c1
5_11_P	[Li]OC1=C([N]c2ccc3ccccc3c2)[CH]CC1
5_13_O	CN1CCCC1N([Na])c1ccc2ccccc2c1
5_14_5_B	c1ccc2cc(P(c3ccc4ccccc4c3)C3CCCO3)ccc2c1
5_14_N	[K].c1ccc2cc([N]C3CCCO3)ccc2c1
5_14_O	[Na].c1ccc2cc([N]C3CCCO3)ccc2c1
5_14_P	[Li]N(c1ccc2ccccc2c1)C1CCCO1
5_15_17_Q	CC#CP(=O)(c1ccc2ccccc2c1)c1cccs1
5_16_14_R	[PH4][S]
5_16_15_Q	C=CCP(=O)(c1ccc2ccccc2c1)c1cccs1
5_19_P	[Li]N(C=C)c1ccc2ccccc2c1
5_1_2_R	[PH4][S]
5_1_N	CN([K])c1ccc2ccccc2c1
5_20_P	[Li]N(OC)c1ccc2ccccc2c1
5_21_8_Q	CN(C)P(=O)(c1ccc2ccccc2c1)C(C)(C)C
5_22_O	[Na]N(Cl)c1ccc2ccccc2c1
5_22_P	[Li]N(Cl)c1ccc2ccccc2c1
5_23_11_B	O=C1CCC=C1P(F)c1ccc2ccccc2c1
5_23_P	[Li]N(F)c1ccc2ccccc2c1
5_24_21_R	[PH4][S]
5_24_25_Q	[Li]OC(=O)CCP(=O)(Br)c1ccc2ccccc2c1
5_24_28_Q	O=[PH](Br)c1ccc2ccccc2c1
5_25_10_B	[Li]OC(=O)CCP(c1ccc2ccccc2c1)C1CCCC1=O
5_28_15_R	[PH4][S]
5_28_O	[Na]Nc1ccc2ccccc2c1
5_2_N	[K]N(Cc1ccccc1)c1ccc2ccccc2c1
5_4_O	[Na]N(c1ccc2ccccc2c1)C1CCCCC1
5_5_P	[Li]N(c1ccc2ccccc2c1)c1ccc2ccccc2c1
5_6_10_Q	CC(=O)P(=O)(c1ccc2ccccc2c1)C1CCCC1=O
5_6_O	CC(=O)N([Na])c1ccc2ccccc2c1
5_7_4_R	[PH4][S]
5_7_O	O=C(Cc1ccccc1)N([Na])c1ccc2ccccc2c1
5_7_P	[Li]OC(Cc1ccccc1)=Nc1ccc2ccccc2c1
5_9_19_R	[PH4][S]
5_9_N	CCN([K])c1ccc2ccccc2c1
5_9_O	CCN([Na])c1ccc2ccccc2c1
5_D	Ic1ccc2ccccc2c1
5_H	[K]Sc1ccc2ccccc2c1
5_K	[Li]O[SiH](C)Cc1ccc2ccccc2c1
5_M	C[SiH](Cc1ccc2ccccc2c1)O[K]
6_11_O	CC(=NC1=CCCC1=O)O[Na]
6_12_1_R	[PH4][S]
6_12_N	CC(=O)N([K])C1C=CCCC1
6_12_P	[Li]OC(C)=NC1C=CCCC1
6_13_16_R	[PH4][S]
6_15_15_B	CC(=O)P(c1cccs1)c1cccs1
6_17_O	CC#CN=C(C)O[Na]
6_18_4_B	CC=C1CP(C(C)=O)C2CCCCC12
6_18_N	CC#CCN=C(C)O[K]
6_18_O	CC#CCN=C(C)O[Na]
6_1_24_B	CC(=O)P(C)Br
6_1_N	CN=C(C)O[K]
6_20_O	CON=C(C)O[Na]
6_21_9_Q	CCP(=O)(C(C)=O)N(C)C
6_21_N	CC(=NN(C)C)O[K]
6_21_P	[Li]OC(C)=NN(C)C
6_23_18_R	[PH4][S]
6_23_N	C[C]([N]F)O[K]
6_24_N	C[C]([N]Br)O[K]
6_25_6_B	[Li]OC(=O)CCP(C(C)=O)C(C)=O
6_26_O	CC(=NCCC(=O)O[Na])O[Na]
6_26_P	[Li]OC(C)=NCCC(=O)O[Na]
6_27_3_Q	CC(=O)P(=O)(CCC(=O)O[K])c1ccccc1
6_28_25_R	[PH4][S]
6_28_7_R	[PH4][S]
6_28_O	CC(=N)O[Na]
6_2_22_B	CC(=O)P(Cl)Cc1ccccc1
6_2_4_Q	CC(=O)P(=O)(Cc1ccccc1)C1CCCCC1
6_2_P	[Li]OC(C)=NCc1ccccc1
6_4_14_Q	CC(=O)P(=O)(C1CCCCC1)C1CCCO1
6_4_3_Q	CC(=O)P(=O)(c1ccccc1)C1CCCCC1
6_4_N	CC(=O)N([K])C1CCCCC1
6_5_N	CC(=Nc1ccc2ccccc2c1)O[K]
6_7_7_B	CC(=O)P(C(=O)Cc1ccccc1)C(=O)Cc1ccccc1
6_8_N	C[C]([N]C(C)(C)C)O[K]
6_9_28_R	[PH4][S]
6_C	CC(=O)C[SiH](C)O
6_H	CC(=O)S[K]
6_J	[Li]O[C](C)[S]
6_K	[Li]O[SiH](C)CC(C)=O
6_M	CC(=O)C[SiH](C)O[K]
7_11_O	O=C1CCC=C1N=C(Cc1ccccc1)O[Na]
7_11_P	[Li]O[C](Cc1ccccc1)[N]C1=CCCC1=O
7_12_P	[Li]OC(Cc1ccccc1)=NC1C=CCCC1
7_13_15_Q	[CH2]N1CCCC1P(=O)([C](O)Cc1ccccc1)c1cccs1
7_14_O	[Na]OC(Cc1ccccc1)=NC1CCCO1
7_16_P	[Li]OC(Cc1ccccc1)=NCC=C
7_17_12_R	[PH4][S]
7_18_24_R	[PH4][S]
7_18_N	CC#CCN([K])C(=O)Cc1ccccc1
7_18_O	CC#CCN=C(Cc1ccccc1)O[Na]
7_1_P	[Li]OC(Cc1ccccc1)=NC
7_20_N	CON=C(Cc1ccccc1)O[K]
7_21_23_B	CN(C)P(F)C(=O)Cc1ccccc1
7_22_4_B	O=C(Cc1ccccc1)P(Cl)C1CCCCC1
7_22_6_Q	CC(=O)P(=O)(Cl)C(=O)Cc1ccccc1
7_23_3_R	[PH4][S]
7_25_9_Q	[Li]OC(=O)CCP(=O)(CC)C(=O)Cc1ccccc1
7_28_O	N=C(Cc1ccccc1)O[Na]
7_2_N	O=C(Cc1ccccc1)N([K])Cc1ccccc1
7_2_P	[Li]OC(Cc1ccccc1)=NCc1ccccc1
7_4_20_R	[PH4][S]
7_4_O	[Na]OC(Cc1ccccc1)=NC1CCCCC1
7_5_22_R	[PH4][S]
7_5_N	[K]OC(Cc1ccccc1)=Nc1ccc2ccccc2c1
7_6_N	CC(=O)[N][C](Cc1ccccc1)O[K]
7_7_17_Q	CC#CP(=O)(C(=O)Cc1ccccc1)C(=O)Cc1ccccc1
7_8_23_B	CC(C)(C)P(F)C(=O)Cc1ccccc1
7_8_N	CC(C)(C)N=C(Cc1ccccc1)O[K]
7_9_8_B	CCP(C(=O)Cc1ccccc1)C(C)(C)C
7_A	C[Si](C)(C)C(=O)Cc1ccccc1
7_H	[S][C](Cc1ccccc1)O[K]
7_L	C[SiH](CC(=O)Cc1ccccc1)O[Na]
7_M	C[SiH](CC(=O)Cc1ccccc1)O[K]
8_10_O	CC(C)(C)N([Na])C1CCCC1=O
8_14_5_R	[PH4][S]
8_15_3_R	[PH4][S]
8_18_24_Q	CC#CCP(=O)(Br)C(C)(C)C
8_19_N	C=CN([K])C(C)(C)C
8_19_O	[CH2]C([Na])[N]C(C)(C)C
8_21_25_R	[PH4][S]
8_22_19_Q	C=CP(=O)(Cl)C(C)(C)C
8_22_6_Q	CC(=O)P(=O)(Cl)C(C)(C)C
8_22_O	CC(C)(C)N([Na])Cl
8_24_23_R	[PH4][S]
8_24_N	CC(C)(C)N([K])Br
8_24_P	[Li]N(Br)C(C)(C)C
8_25_10_B	[Li]OC(=O)CCP(C1CCCC1=O)C(C)(C)C
8_25_O	[Li]OC(=O)CCN([Na])C(C)(C)C
8_26_25_R	[PH4][S]
8_27_23_B	CC(C)(C)P(F)CCC(=O)O[K]
8_2_17_B	CC#CP(Cc1ccccc1)C(C)(C)C
8_2_5_B	CC(C)(C)P(Cc1ccccc1)c1ccc2ccccc2c1
8_2_P	[Li]N(Cc1ccccc1)C(C)(C)C
8_4_18_R	[PH4][S]
8_4_19_R	[PH4][S]
8_5_17_R	[PH4][S]
8_5_27_R	[PH4][S]
8_5_2_R	[PH4][S]
8_6_12_B	CC(=O)P(C1C=CCCC1)C(C)(C)C
8_6_18_B	CC#CCP(C(C)=O)C(C)(C)C
8_6_P	[Li]O[C](C)[N]C(C)(C)C
8_7_P	[Li]OC(Cc1ccccc1)=NC(C)(C)C
8_D	CC(C)(C)I
8_E	[Li]OC(C)(C)C
9_14_27_R	[PH4][S]
9_15_16_R	[PH4][S]
9_16_P	[Li]N(CC)CC=C
9_18_9_Q	CC#CCP(=O)(CC)CC
9_23_24_R	[PH4][S]
9_23_O	CC[N]F.[Na]
9_27_14_R	[PH4][S]
9_2_27_R	[PH4][S]
9_2_9_R	[PH4][S]
9_2_O	CCN([Na])Cc1ccccc1
9_3_P	[Li]N(CC)c1ccccc1
9_4_12_Q	C=CC=CCCC=CCCCC.CC[P][O]
9_4_16_Q	C=CCP(=O)(CC)C1CCCCC1
9_5_10_R	[PH4][S]
9_6_15_R	[PH4][S]
9_6_P	[Li]OC(C)=NCC
9_7_1_R	[PH4][S]
9_7_O	CCN([Na])C(=O)Cc1ccccc1
9_8_21_R	[PH4][S]
9_9_1_R	[PH4][S]
9_J	[Li]SCC
9_K	[Li]O[SiH](C)CCC
dsgdb9nsd_000010	CC#N
dsgdb9nsd_000012	NC=O
dsgdb9nsd_000020	NC(N)=O
dsgdb9nsd_000022	CC(C)O
dsgdb9nsd_000034	N#CCO
dsgdb9nsd_000039	CCCC
dsgdb9nsd_000046	OC1CC1
dsgdb9nsd_000051	c1c[nH]cn1
dsgdb9nsd_000097	CC1COC1
dsgdb9nsd_000103	CC1OC1C
dsgdb9nsd_000120	CN=COC
dsgdb9nsd_000128	CCCC=O
dsgdb9nsd_000136	CCOCC
dsgdb9nsd_000152	COC1CC1
dsgdb9nsd_000154	OCC1CN1
dsgdb9nsd_000157	C1=NCCO1
dsgdb9nsd_000175	c1cnon1
dsgdb9nsd_000186	N=c1occo1
dsgdb9nsd_000189	O=c1occo1
dsgdb9nsd_000192	Cc1cnco1
dsgdb9nsd_000200	Oc1ncc[nH]1
dsgdb9nsd_000233	CC#CC(C)C
dsgdb9nsd_000256	CC(C)NC=O
dsgdb9nsd_000264	CCNC(N)=O
dsgdb9nsd_000278	COCC(C)O
dsgdb9nsd_000282	N=C(N)C([O])=O
dsgdb9nsd_000285	CC(C)C(N)=O
dsgdb9nsd_000301	CC1CC1(C)C
dsgdb9nsd_000315	OC1CC(O)C1
dsgdb9nsd_000337	C#CC(O)C=O
dsgdb9nsd_000346	CCC(=O)C#N
dsgdb9nsd_000347	CNC(=N)C#N
dsgdb9nsd_000349	C#CC(=O)OC
dsgdb9nsd_000372	CCC(C)C#N
dsgdb9nsd_000385	CCC(C)C=O
dsgdb9nsd_000403	CC1(C#N)CO1
dsgdb9nsd_000430	N=C1OCC1O
dsgdb9nsd_000453	O=C1NCCN1
dsgdb9nsd_000457	CC1=CCOC1
dsgdb9nsd_000472	OC1CCOC1
dsgdb9nsd_000477	OC1C(O)C1O
dsgdb9nsd_000497	C#CCNC=O
dsgdb9nsd_000503	O=CCNC=O
dsgdb9nsd_000506	C#CCC#CC
dsgdb9nsd_000526	CCCCC#N
dsgdb9nsd_000549	COCCOC
dsgdb9nsd_000554	N#CC1CCC1
dsgdb9nsd_000559	O=CC1CCO1
dsgdb9nsd_000589	CCCC1CO1
dsgdb9nsd_000594	COCC1CO1
dsgdb9nsd_000617	CCC1CC1C
dsgdb9nsd_000620	CCC1OC1C
dsgdb9nsd_000622	CN1CC1CO
dsgdb9nsd_000634	CC(C)C1CC1
dsgdb9nsd_000636	CC(C)N1CC1
dsgdb9nsd_000644	C1CC2(C1)CO2
dsgdb9nsd_000647	C1=CC2CC1O2
dsgdb9nsd_000670	C1=NC2CC2O1
dsgdb9nsd_000685	O=C1CN2CC12
dsgdb9nsd_000705	C1NC1C1CO1
dsgdb9nsd_000712	N1C2C1C1OC21
dsgdb9nsd_000719	C12C3C1C1C2C31
dsgdb9nsd_000720	C12C3C1N1C2C31
dsgdb9nsd_000721	c1ccnnc1
dsgdb9nsd_000728	Cc1cnn[nH]1
dsgdb9nsd_000733	Cc1conn1
dsgdb9nsd_000738	Cc1cn[nH]n1
dsgdb9nsd_000757	Nc1ccno1
dsgdb9nsd_000759	[N][N][CH]C(N)=O
dsgdb9nsd_000769	Nc1nn[nH]n1
dsgdb9nsd_000770	Nc1ccon1
dsgdb9nsd_000773	Nc1nnon1
dsgdb9nsd_000811	CC1NCC1=NO
dsgdb9nsd_000817	ON=C1CCCC1
dsgdb9nsd_000852	Nc1cc(O)co1
dsgdb9nsd_000871	Cc1ncc(O)[nH]1
dsgdb9nsd_000876	Nc1cnc(N)o1
dsgdb9nsd_000888	N=c1[nH]cc(N)o1
dsgdb9nsd_000890	Nc1c[nH]c(=O)o1
dsgdb9nsd_000893	Nc1coc(=O)o1
dsgdb9nsd_000903	Cc1cn(C)cn1
dsgdb9nsd_000905	CN1[CH]N=C(O)[CH]1
dsgdb9nsd_000925	O=c1cccco1
dsgdb9nsd_000930	Cc1ccccc1
dsgdb9nsd_000941	Nc1cccnc1
dsgdb9nsd_000942	Nc1cnccn1
dsgdb9nsd_000969	Cc1[nH]ccc1O
dsgdb9nsd_000970	Cc1occc1O
dsgdb9nsd_001017	C#Cc1cc[nH]c1
dsgdb9nsd_001020	C#Cc1cocn1
dsgdb9nsd_001036	O=Cn1ccnc1
dsgdb9nsd_001057	OCc1cnc[nH]1
dsgdb9nsd_001066	CNc1c[nH]cn1
dsgdb9nsd_001068	CNc1cocn1
dsgdb9nsd_001070	COC1=N[CH]N[CH]1
dsgdb9nsd_001075	OCc1ccoc1
dsgdb9nsd_001119	NC(=O)NC(N)=O
dsgdb9nsd_001145	CC1(C)CC1(C)C
dsgdb9nsd_001157	CC(N)(C#N)C#N
dsgdb9nsd_001158	C#CC(C)(O)C#C
dsgdb9nsd_001166	CC(O)(C=O)C=O
dsgdb9nsd_001167	C#CC(C)(C)CO
dsgdb9nsd_001174	C#CC(C)(C)CC
dsgdb9nsd_001175	CCC(C)(C)C#N
dsgdb9nsd_001187	CC(C)(CO)CO
dsgdb9nsd_001191	CCC(C)(C)OC
dsgdb9nsd_001196	CC#CCC(N)=O
dsgdb9nsd_001199	C#CC#CC(C)=O
dsgdb9nsd_001200	CC(=O)C#CC#N
dsgdb9nsd_001231	NC(=O)OCC=O
dsgdb9nsd_001233	C#CC#CC(C)C
dsgdb9nsd_001234	CC(C)C#CC#N
dsgdb9nsd_001242	C#CCOC(C)C
dsgdb9nsd_001250	CC(C)OCC=O
dsgdb9nsd_001261	CC(=O)C#CCO
dsgdb9nsd_001267	CC(O)C#CCO
dsgdb9nsd_001269	CCC#CC(C)O
dsgdb9nsd_001274	CC(=O)OCCO
dsgdb9nsd_001281	CCNCC(=O)O
dsgdb9nsd_001292	CC(C)OCCO
dsgdb9nsd_001294	CCCCC(C)C
dsgdb9nsd_001313	CC1(C)OCC1O
dsgdb9nsd_001314	CC1(O)CCC1O
dsgdb9nsd_001331	CC1(C)OC1C=O
dsgdb9nsd_001335	CC1(C)OC1CO
dsgdb9nsd_001347	CC1(C)COC=N1
dsgdb9nsd_001349	CC1(O)C=CCC1
dsgdb9nsd_001352	CC1(C)CCOC1
dsgdb9nsd_001356	CC1(O)CCOC1
dsgdb9nsd_001361	CC1C(O)C1(C)C
dsgdb9nsd_001364	C#CCC(=O)C#C
dsgdb9nsd_001382	N=COC(=O)C=O
dsgdb9nsd_001397	CC(C#N)CC#N
dsgdb9nsd_001400	N#CCC(N)C#N
dsgdb9nsd_001417	C#CC(C)OC=O
dsgdb9nsd_001423	CC(C=O)OC=N
dsgdb9nsd_001435	C#CCC(=O)CC
dsgdb9nsd_001436	CCC(=O)CC#N
dsgdb9nsd_001442	N#CCC(=O)CO
dsgdb9nsd_001445	CCC(=O)NC=N
dsgdb9nsd_001454	COC(=O)NC=N
dsgdb9nsd_001459	O=CCC(=O)CO
dsgdb9nsd_001472	C#CCC(O)CC
dsgdb9nsd_001490	CCN=C(N)C=O
dsgdb9nsd_001493	CCNC(=N)C#N
dsgdb9nsd_001506	CCNC(=O)C=O
dsgdb9nsd_001518	CCNC(=O)CO
dsgdb9nsd_001523	CCOC(=N)OC
dsgdb9nsd_001532	COC(=O)CCO
dsgdb9nsd_001533	COCC(=N)OC
dsgdb9nsd_001539	C#CC(C)CCC
dsgdb9nsd_001542	C#CC(O)CCC
dsgdb9nsd_001553	N#CC(N)CCO
dsgdb9nsd_001581	OCCC(O)CO
dsgdb9nsd_001583	CC(=O)C(=O)C#N
dsgdb9nsd_001584	C#CC(=O)C([NH])=N
dsgdb9nsd_001585	N#CC(=O)C([NH])=N
dsgdb9nsd_001593	C#CC(C)C(N)=O
dsgdb9nsd_001599	C#CC(N)C(N)=O
dsgdb9nsd_001621	CC(O)C(C)C#N
dsgdb9nsd_001628	CC(O)C(C)C=O
dsgdb9nsd_001644	CCC(=O)C(C)=O
dsgdb9nsd_001645	CCC(=O)C([NH])=N
dsgdb9nsd_001656	CC(C)C(=O)CO
dsgdb9nsd_001658	CCC(=O)C(C)C
dsgdb9nsd_001662	CNC(=O)C(C)C
dsgdb9nsd_001671	CC(=O)C(C)CO
dsgdb9nsd_001674	CCC(C)C(N)=O
dsgdb9nsd_001697	C#CC1(C)CCC1
dsgdb9nsd_001703	CC1(C#N)COC1
dsgdb9nsd_001716	O=CC1(O)COC1
dsgdb9nsd_001748	CC1(CCO)CO1
dsgdb9nsd_001750	CCCC1(C)CO1
dsgdb9nsd_001765	C#CC1(C)NC1C
dsgdb9nsd_001772	N#CC1(N)CC1N
dsgdb9nsd_001775	N#CC1(O)CC1O
dsgdb9nsd_001783	CC1(CO)CC1O
dsgdb9nsd_001789	CCC1(C)CC1O
dsgdb9nsd_001791	CCC1(C)OC1C
dsgdb9nsd_001799	CC(=O)C1(C)CN1
dsgdb9nsd_001804	CC1(C(N)=O)CO1
dsgdb9nsd_001811	CC(O)C1(C)CN1
dsgdb9nsd_001814	CC(C)(C)C1CC1
dsgdb9nsd_001816	CC(C)(O)C1CC1
dsgdb9nsd_001828	N=C1COC(=N)N1
dsgdb9nsd_001832	N=C1NCC(=O)N1
dsgdb9nsd_001833	O=C1CCC(=O)C1
dsgdb9nsd_001846	CC1=CCC(=O)N1
dsgdb9nsd_001848	CC1=NCC(=N)N1
dsgdb9nsd_001855	CC1C=CC(=O)O1
dsgdb9nsd_001860	OC1C=CC(O)C1
dsgdb9nsd_001870	CC1CNC(=O)N1
dsgdb9nsd_001871	CC1CNC(=O)O1
dsgdb9nsd_001893	CC1COC(C)O1
dsgdb9nsd_001898	CC1C2CC1(C)O2
dsgdb9nsd_001915	CC1CC2(C)OC12
dsgdb9nsd_001930	CC12COC1(C)C2
dsgdb9nsd_001933	CC12CCC1(C)N2
dsgdb9nsd_001935	OC12CCC1(O)C2
dsgdb9nsd_001946	O=CC1CC(=O)O1
dsgdb9nsd_001957	CC1CC(C=O)O1
dsgdb9nsd_001977	COC1CC(C)C1
dsgdb9nsd_001989	NC(=O)CC1CN1
dsgdb9nsd_001995	CC(C)CC1CC1
dsgdb9nsd_001997	CC(C)CN1CC1
dsgdb9nsd_002001	CC(O)CN1CC1
dsgdb9nsd_002003	C#CC12CC(C1)O2
dsgdb9nsd_002009	O=CC12CC(C1)C2
dsgdb9nsd_002020	N=C1CC2(CC2)O1
dsgdb9nsd_002046	CC1(O)C2CC1O2
dsgdb9nsd_002053	O=C1CC=CCO1
dsgdb9nsd_002076	O=C1CCOCC1
dsgdb9nsd_002077	O=C1CCOCO1
dsgdb9nsd_002099	CC1C=CCCO1
dsgdb9nsd_002101	OC1C=CCOC1
dsgdb9nsd_002102	CC1CCCCC1
dsgdb9nsd_002106	CC1CCOCO1
dsgdb9nsd_002109	CC1OCCCO1
dsgdb9nsd_002110	OC1CCCCC1
dsgdb9nsd_002122	O=C1CCNC1=O
dsgdb9nsd_002128	CC1=C(C)COC1
dsgdb9nsd_002132	CC1=CCOC1=O
dsgdb9nsd_002133	NC1=NCCC1=O
dsgdb9nsd_002143	O=C1NC=CC1O
dsgdb9nsd_002145	CN1CC=CC1=O
dsgdb9nsd_002151	OC1C=CCC1O
dsgdb9nsd_002182	CC1C(=O)CC1O
dsgdb9nsd_002193	CC1OC(=O)C1N
dsgdb9nsd_002207	CC1CC(O)C1O
dsgdb9nsd_002217	CC12CCC1C2O
dsgdb9nsd_002223	CC1C2OCC12C
dsgdb9nsd_002231	OC12CC=CC1C2
dsgdb9nsd_002252	CC12CN1CC2=O
dsgdb9nsd_002257	O=C1CC2CC12O
dsgdb9nsd_002294	CCOC1CCC1
dsgdb9nsd_002304	CC#CC1CN1C
dsgdb9nsd_002314	CC1OC1CC#N
dsgdb9nsd_002323	CC1NC1CC=O
dsgdb9nsd_002332	CC1NC1CCO
dsgdb9nsd_002333	CC1OC1CCO
dsgdb9nsd_002358	CC(C)C1CCC1
dsgdb9nsd_002361	CC(O)C1CCC1
dsgdb9nsd_002365	CC(C)C1CC1O
dsgdb9nsd_002371	CC(O)C1CN1C
dsgdb9nsd_002375	CC(=O)C1CC1C
dsgdb9nsd_002376	CC1CC1C(N)=O
dsgdb9nsd_002383	CC(=O)C1CN1C
dsgdb9nsd_002411	CC1C2OC1C2C
dsgdb9nsd_002412	CC1C2OC1C2O
dsgdb9nsd_002418	CC12CC3C1CN32
dsgdb9nsd_002433	CC12CN3CC1C32
dsgdb9nsd_002434	CC12OC3CC1C32
dsgdb9nsd_002440	C1=CC2CC(C1)O2
dsgdb9nsd_002451	O=C1CC2CC2N1
dsgdb9nsd_002458	O=C1OC2CC2O1
dsgdb9nsd_002461	CC1=CC2OC2C1
dsgdb9nsd_002472	OC1CC2OC2C1
dsgdb9nsd_002497	C#CC(C=O)C=O
dsgdb9nsd_002509	C#CC(C#N)OC
dsgdb9nsd_002523	CCN(C=N)C=O
dsgdb9nsd_002531	CCC(C#N)CO
dsgdb9nsd_002532	CCC(C#N)NC
dsgdb9nsd_002556	C#CC1(C#N)CC1
dsgdb9nsd_002566	C#CC1(C=O)CN1
dsgdb9nsd_002568	C#CC1(C=O)CO1
dsgdb9nsd_002573	CCC1(CC)CC1
dsgdb9nsd_002607	C#CC#CCC#N
dsgdb9nsd_002609	C#CCC#CC#N
dsgdb9nsd_002619	C#CCC#CC=O
dsgdb9nsd_002620	N#CCC#CC=O
dsgdb9nsd_002630	C#CCOCC=O
dsgdb9nsd_002632	C#CCCNC=O
dsgdb9nsd_002655	CC#CC#CCO
dsgdb9nsd_002661	CCC#CCC=O
dsgdb9nsd_002672	C#CC#CCCO
dsgdb9nsd_002676	O=CC#CCCO
dsgdb9nsd_002678	CCC#CCOC
dsgdb9nsd_002680	CCCC#CCO
dsgdb9nsd_002689	CC#CCCOC
dsgdb9nsd_002700	COCCCC#N
dsgdb9nsd_002716	O=CNCCCO
dsgdb9nsd_002724	CCCOCCC
dsgdb9nsd_002739	N#CC1OCC1=O
dsgdb9nsd_002744	N=C1CCN1C=O
dsgdb9nsd_002753	C#CC1OCC1C
dsgdb9nsd_002765	CC1CCC1C=O
dsgdb9nsd_002770	O=CC1CCC1O
dsgdb9nsd_002776	CCC1CCC1=O
dsgdb9nsd_002790	O=C1NCC1CO
dsgdb9nsd_002796	CC1COC1CO
dsgdb9nsd_002803	COC1CCC1C
dsgdb9nsd_002804	COC1CCC1O
dsgdb9nsd_002807	OCC1OCC1O
dsgdb9nsd_002811	C#CC1NC1C#N
dsgdb9nsd_002816	N#CC1OC1C#N
dsgdb9nsd_002817	C#CC1CC1C=O
dsgdb9nsd_002818	N#CC1CC1C=O
dsgdb9nsd_002827	O=CC1NC1C=O
dsgdb9nsd_002830	CCC1CC1C#N
dsgdb9nsd_002849	CCN1CC1C=O
dsgdb9nsd_002856	CCC1CC1CO
dsgdb9nsd_002858	CCC1CN1CC
dsgdb9nsd_002859	CCC1NC1CO
dsgdb9nsd_002889	C#CC1CCOC1
dsgdb9nsd_002900	O=CC1=CNCC1
dsgdb9nsd_002905	O=CN1CC=CC1
dsgdb9nsd_002910	O=CN1C=NCC1
dsgdb9nsd_002949	COC1CCOC1
dsgdb9nsd_002959	C#CC(=O)N1CC1
dsgdb9nsd_002977	N#CC(N)C1CN1
dsgdb9nsd_002989	CN(C=O)C1CC1
dsgdb9nsd_003001	COC(=O)C1CC1
dsgdb9nsd_003007	O=C(CO)C1CO1
dsgdb9nsd_003014	CCC(C)N1CC1
dsgdb9nsd_003015	CCC(O)C1CC1
dsgdb9nsd_003017	CCC(O)C1CO1
dsgdb9nsd_003026	C#CC#CC1CO1
dsgdb9nsd_003047	O=CCCN1CC1
dsgdb9nsd_003055	CC#CCC1CC1
dsgdb9nsd_003058	CC#CCN1CC1
dsgdb9nsd_003071	CCOCC1CC1
dsgdb9nsd_003079	OCCCN1CC1
dsgdb9nsd_003090	N#CC1C(O)C1O
dsgdb9nsd_003092	CC1C(C)N1C=O
dsgdb9nsd_003098	CC1C(O)C1CO
dsgdb9nsd_003106	COC1C(O)C1O
dsgdb9nsd_003115	N#CC12CC1CN2
dsgdb9nsd_003119	N#CC12CCC1N2
dsgdb9nsd_003120	N#CC12CCC1O2
dsgdb9nsd_003123	O=CC12CC1CO2
dsgdb9nsd_003137	OCC12CCC1N2
dsgdb9nsd_003145	O=C1CCC12CN2
dsgdb9nsd_003150	O=C1NCC12CN2
dsgdb9nsd_003165	C1=CCC2(C1)CC2
dsgdb9nsd_003176	C1OCC2(CC2)O1
dsgdb9nsd_003184	CC1(C2CO2)CN1
dsgdb9nsd_003198	C1CC2CCC1C2
dsgdb9nsd_003205	CC1C(=O)C2NC12
dsgdb9nsd_003211	O=C1C(O)C2CN12
dsgdb9nsd_003223	CC12CC1C1CC12
dsgdb9nsd_003235	OC12CC1C1CC12
dsgdb9nsd_003278	O=C1CC2CCN12
dsgdb9nsd_003282	O=C1NC2CCC12
dsgdb9nsd_003286	O=C1OC2COC12
dsgdb9nsd_003287	CC1CC2CCC12
dsgdb9nsd_003297	C#CC1CC2CC12
dsgdb9nsd_003318	CCC1CC2OC12
dsgdb9nsd_003322	COC1CC2OC12
dsgdb9nsd_003326	OCC1CC2NC12
dsgdb9nsd_003327	OCC1CC2OC12
dsgdb9nsd_003336	C1=CC2NC2CC1
dsgdb9nsd_003340	C1CC2CC2CO1
dsgdb9nsd_003344	C1CC2NC2CO1
dsgdb9nsd_003369	CC1C2OCOC12
dsgdb9nsd_003375	C#CC1C2CCC12
dsgdb9nsd_003388	COC1C2COC21
dsgdb9nsd_003413	O=C1C=CC2NC12
dsgdb9nsd_003423	O=C1CCN2CC12
dsgdb9nsd_003428	O=C1NCC2OC12
dsgdb9nsd_003431	O=C1OCC2NC12
dsgdb9nsd_003434	CC1=CCC2NC12
dsgdb9nsd_003449	OC1CCC2CC12
dsgdb9nsd_003475	CC12C3CC1C2O3
dsgdb9nsd_003481	CC12C3C4C3C1C42
dsgdb9nsd_003486	C1C2CC3C1OC23
dsgdb9nsd_003506	CCC1C2CC1O2
dsgdb9nsd_003528	CC1C2C3CN2C13
dsgdb9nsd_003532	CN1C2C3OC2C31
dsgdb9nsd_003549	CC1C2CN3C1C23
dsgdb9nsd_003563	C1C2CC1C1OC21
dsgdb9nsd_003564	C1C2OC1C1NC21
dsgdb9nsd_003570	C1OC2C1C1NC12
dsgdb9nsd_003595	CC1CN1C1CC1
dsgdb9nsd_003609	C1C2CC3OC1C23
dsgdb9nsd_003619	C1CC2C3OC1C23
dsgdb9nsd_003626	O1C2C3C1C1C2N31
dsgdb9nsd_003636	C#Cc1cn[nH]c1
dsgdb9nsd_003650	c1nnn2c1CC2
dsgdb9nsd_003652	Cc1cn[nH]c1C
dsgdb9nsd_003655	Cc1nnoc1C
dsgdb9nsd_003656	Cc1[nH]ncc1N
dsgdb9nsd_003658	Cc1[nH]nnc1N
dsgdb9nsd_003673	Cc1cc(O)no1
dsgdb9nsd_003679	Cc1c[nH]nc1O
dsgdb9nsd_003692	Cc1nnc(C)o1
dsgdb9nsd_003696	Cc1n[nH]c(N)n1
dsgdb9nsd_003703	Cc1n[nH]nc1O
dsgdb9nsd_003708	Cc1noc(N)n1
dsgdb9nsd_003714	CCc1cnn[nH]1
dsgdb9nsd_003719	CCc1conn1
dsgdb9nsd_003730	CCn1cccn1
dsgdb9nsd_003734	CCn1cnnn1
dsgdb9nsd_003735	CCn1nccn1
dsgdb9nsd_003738	Cc1cnn(C)c1
dsgdb9nsd_003745	Cn1ccc(N)n1
dsgdb9nsd_003748	CN1[CH]N=C(N)[N]1
dsgdb9nsd_003750	Cn1cn[nH]c1=O
dsgdb9nsd_003758	Cn1nccc1O
dsgdb9nsd_003766	CN1[N]N=C(N)[N]1
dsgdb9nsd_003770	Cn1nncc1O
dsgdb9nsd_003786	CNc1conn1
dsgdb9nsd_003813	N#Cc1ccn[nH]1
dsgdb9nsd_003826	N#Cc1cnon1
dsgdb9nsd_003844	N=C1[CH]C=N[N]N1
dsgdb9nsd_003847	[NH]C1=N[CH]C=NO1
dsgdb9nsd_003853	Nc1nn[nH]c1N
dsgdb9nsd_003884	Nc1n[nH]nc1O
dsgdb9nsd_003897	O=c1cnonc1
dsgdb9nsd_003908	O=c1cncno1
dsgdb9nsd_003909	O=c1ccnno1
dsgdb9nsd_003914	O=Cc1cn[nH]c1
dsgdb9nsd_003920	O=Cc1cn[nH]n1
dsgdb9nsd_003921	O=Cc1ccon1
dsgdb9nsd_003924	O=Cc1nnon1
dsgdb9nsd_003926	O=Cn1ccnn1
dsgdb9nsd_003935	Oc1cnncn1
dsgdb9nsd_003941	N=c1[nH]nc(O)[nH]1
dsgdb9nsd_003947	OCc1ccn[nH]1
dsgdb9nsd_003948	OCc1ccno1
dsgdb9nsd_003952	OCc1c[nH]nn1
dsgdb9nsd_003960	OCc1ccon1
dsgdb9nsd_003965	ON=c1ccocc1
dsgdb9nsd_003972	CC(CC(C)=NO)=NO
dsgdb9nsd_003985	CC(CNC=O)=NO
dsgdb9nsd_003986	CC(COC=N)=NO
dsgdb9nsd_003999	C#CC(CC#N)=NO
dsgdb9nsd_004004	C#CCC(CC)=NO
dsgdb9nsd_004007	C#CC(CCC)=NO
dsgdb9nsd_004009	C#CC(CCO)=NO
dsgdb9nsd_004011	CCC(CCO)=NO
dsgdb9nsd_004012	CCC(COC)=NO
dsgdb9nsd_004021	CC(=NO)C(C)C#N
dsgdb9nsd_004028	N=C(N)C(CO)=N[O]
dsgdb9nsd_004029	CC(C)C(CO)=NO
dsgdb9nsd_004042	ON=C1C=CC(=NO)C1
dsgdb9nsd_004049	CC1=CC(=NO)CN1
dsgdb9nsd_004054	ON=C1C=CC(O)C1
dsgdb9nsd_004082	ON=C1CCCOC1
dsgdb9nsd_004092	ON=C1CCCC1=NO
dsgdb9nsd_004102	CC1C=CCC1=NO
dsgdb9nsd_004106	ON=C1C=CCC1O
dsgdb9nsd_004120	CC1OC(C)C1=NO
dsgdb9nsd_004124	CC12NC1CC2=NO
dsgdb9nsd_004133	CC(=NO)C1OC1C
dsgdb9nsd_004134	CC(=NO)C1CN1C
dsgdb9nsd_004143	ON=C1CC2NC2C1
dsgdb9nsd_004147	ON=C1CN2CC1C2
dsgdb9nsd_004155	O=CC1NCC1=NO
dsgdb9nsd_004228	CCCC(F)(F)F
dsgdb9nsd_004289	O=c1cc(O)ocn1
dsgdb9nsd_004310	N=c1cc(N)cco1
dsgdb9nsd_004324	N=c1cc(O)cco1
dsgdb9nsd_004327	O=C1[CH]C(O)=N[CH]N1
dsgdb9nsd_004355	Cc1cc(O)ccn1
dsgdb9nsd_004392	Cc1nccc(=N)o1
dsgdb9nsd_004406	Nc1cncc(=O)[nH]1
dsgdb9nsd_004407	Nc1cncc(=O)o1
dsgdb9nsd_004421	O=c1cncc(O)o1
dsgdb9nsd_004429	Cc1[nH]c(=N)oc1C
dsgdb9nsd_004432	Cc1oc(=O)oc1C
dsgdb9nsd_004443	Nc1[nH]c(=O)[nH]c1N
dsgdb9nsd_004466	Cc1oc(O)nc1N
dsgdb9nsd_004502	Cc1nc(N)c(C)o1
dsgdb9nsd_004506	C[C]1N=C(O)[C](C)N1
dsgdb9nsd_004523	Nc1cc(O)c(N)o1
dsgdb9nsd_004526	Nc1nc(N)c(N)o1
dsgdb9nsd_004528	N[C]1N=C(O)[C](N)N1
dsgdb9nsd_004543	Cc1cn(C)c(O)n1
dsgdb9nsd_004550	Cn1cc(O)cc1O
dsgdb9nsd_004554	Cc1cn(C)c(=O)[nH]1
dsgdb9nsd_004565	Cc1ccc(O)cc1
dsgdb9nsd_004578	Cc1ccc(O)cn1
dsgdb9nsd_004583	Nc1ccc(N)nc1
dsgdb9nsd_004593	OC1=N[CH]C(O)=N[CH]1
dsgdb9nsd_004635	N=c1[nH]cc(C=O)o1
dsgdb9nsd_004655	C#Cc1coc(N)n1
dsgdb9nsd_004664	Cc1nc(C=O)co1
dsgdb9nsd_004678	C#Cc1ccc(C)o1
dsgdb9nsd_004697	C#Cc1cnc(N)o1
dsgdb9nsd_004710	Cc1ncc(C=O)o1
dsgdb9nsd_004719	Cc1c[nH]c(C#N)c1
dsgdb9nsd_004726	C#Cc1cc(N)c[nH]1
dsgdb9nsd_004729	N#Cc1nc(N)c[nH]1
dsgdb9nsd_004735	N#Cc1cc(O)c[nH]1
dsgdb9nsd_004751	C#Cc1ccn(C)c1
dsgdb9nsd_004757	CN=c1[nH]c(C)co1
dsgdb9nsd_004770	Cc1coc(CO)n1
dsgdb9nsd_004776	CCc1cc(O)co1
dsgdb9nsd_004800	COc1nc(N)co1
dsgdb9nsd_004810	OCc1cc(O)c[nH]1
dsgdb9nsd_004824	Cc1cnc(CO)[nH]1
dsgdb9nsd_004827	Cc1ncc(CO)o1
dsgdb9nsd_004828	CCc1ccc(C)[nH]1
dsgdb9nsd_004832	CCc1ccc(O)[nH]1
dsgdb9nsd_004833	CCc1cnc(C)o1
dsgdb9nsd_004838	CCc1ncc(N)o1
dsgdb9nsd_004857	COc1cnc(C)o1
dsgdb9nsd_004862	COc1ncc(C)o1
dsgdb9nsd_004888	COc1c[nH]c(=N)o1
dsgdb9nsd_004920	CNc1c[nH]c(O)n1
dsgdb9nsd_004927	COC1=N[C](C)N[CH]1
dsgdb9nsd_004929	COC1=N[C](N)N[CH]1
dsgdb9nsd_004949	N=c1[nH]cc[nH]c1=O
dsgdb9nsd_004961	Cc1cccnc1C
dsgdb9nsd_004963	Cc1cccnc1O
dsgdb9nsd_004989	Oc1cccnc1O
dsgdb9nsd_005008	Nc1ncc[nH]c1=O
dsgdb9nsd_005024	Cc1cocnc1=O
dsgdb9nsd_005045	[NH]C1=N[CH]C=CN=C1
dsgdb9nsd_005053	O=c1cccncc1
dsgdb9nsd_005055	O=c1ccnccn1
dsgdb9nsd_005089	Cc1coc(N)c1O
dsgdb9nsd_005092	Nc1c(O)c[nH]c1O
dsgdb9nsd_005107	Cc1ccc(C)n1C
dsgdb9nsd_005140	N#CCc1ccco1
dsgdb9nsd_005148	C#CCc1cocn1
dsgdb9nsd_005154	C#CCn1ccnc1
dsgdb9nsd_005167	O=CCc1ccco1
dsgdb9nsd_005181	O=COc1cnco1
dsgdb9nsd_005191	O=CCc1cc[nH]c1
dsgdb9nsd_005193	O=CCc1ccoc1
dsgdb9nsd_005195	O=CNc1cc[nH]c1
dsgdb9nsd_005209	CC#Cc1ncc[nH]1
dsgdb9nsd_005218	CCN=c1[nH]cco1
dsgdb9nsd_005229	CCNc1ncco1
dsgdb9nsd_005231	CCOc1ccco1
dsgdb9nsd_005237	COCc1ccc[nH]1
dsgdb9nsd_005250	CCCc1c[nH]cn1
dsgdb9nsd_005264	COCc1cocn1
dsgdb9nsd_005283	NC(=O)c1ccco1
dsgdb9nsd_005300	NC(=O)n1ccnc1
dsgdb9nsd_005306	CC(C)c1ncco1
dsgdb9nsd_005344	C#Cc1cnccn1
dsgdb9nsd_005373	C[N]C1=NC=N[CH]N1
dsgdb9nsd_005374	CN=c1cccco1
dsgdb9nsd_005382	CCc1cnccn1
dsgdb9nsd_005385	CCc1ncccn1
dsgdb9nsd_005396	CNc1ccncn1
dsgdb9nsd_005399	COc1ccncc1
dsgdb9nsd_005416	OCc1ccncn1
dsgdb9nsd_005419	N=c1occn1C=O
dsgdb9nsd_005423	Cc1occc1C=O
dsgdb9nsd_005429	Nc1ocnc1C=O
dsgdb9nsd_005433	C#Cc1ccoc1C
dsgdb9nsd_005442	N#Cc1ccoc1N
dsgdb9nsd_005445	C#Cc1ncoc1N
dsgdb9nsd_005472	Cc1cc[nH]c1C=O
dsgdb9nsd_005508	C#Cc1nccn1C
dsgdb9nsd_005514	Cn1cncc1C=O
dsgdb9nsd_005519	Cc1ncoc1CO
dsgdb9nsd_005532	CNc1[nH]ccc1C
dsgdb9nsd_005543	COc1[nH]cnc1C
dsgdb9nsd_005549	COc1[nH]ccc1O
dsgdb9nsd_005559	OCc1occc1O
dsgdb9nsd_005585	COc1cc[nH]c1C
dsgdb9nsd_005596	Nc1occc1CO
dsgdb9nsd_005599	C=C1N=COC1=O.N
dsgdb9nsd_005612	Cc1c[nH]cc1CO
dsgdb9nsd_005624	COc1c[nH]cc1C
dsgdb9nsd_005630	Nc1cocc1CO
dsgdb9nsd_005642	CCn1ccoc1=N
dsgdb9nsd_005643	CCn1ccoc1=O
dsgdb9nsd_005649	c1nc2cocc2o1
dsgdb9nsd_005650	C1=Cc2[nH]ccc2C1
dsgdb9nsd_005689	c1cc2c([nH]1)CCN2
dsgdb9nsd_005695	c1nc2c(o1)NCC2
dsgdb9nsd_005710	c1nc2c([nH]1)COC2
dsgdb9nsd_005711	c1cc2c(o1)COC2
dsgdb9nsd_005716	c1occ2c1CCC2
dsgdb9nsd_005718	c1occ2c1CCO2
dsgdb9nsd_005723	c1cc2n(c1)CCC2
dsgdb9nsd_005728	c1ncn2c1CCC2
dsgdb9nsd_005733	Cc1ccn2c1CC2
dsgdb9nsd_005759	c1ncc(C2CC2)o1
dsgdb9nsd_005763	c1coc(N2CC2)c1
dsgdb9nsd_005774	c1coc(C2CO2)c1
dsgdb9nsd_005779	c1cc(C2CC2)c[nH]1
dsgdb9nsd_005784	c1nc(N2CC2)c[nH]1
dsgdb9nsd_005787	c1cc(C2CN2)c[nH]1
dsgdb9nsd_005789	c1cc(C2CN2)co1
dsgdb9nsd_005805	CC(C)(O)CC(N)=O
dsgdb9nsd_005808	CC(C)OC(C)(C)C
dsgdb9nsd_005818	C#CC(C)C(C)(C)C
dsgdb9nsd_005820	CC(C#N)C(C)(C)C
dsgdb9nsd_005830	C#CC(=O)C(C)(C)O
dsgdb9nsd_005831	CC(C)(O)C(=O)C#N
dsgdb9nsd_005873	CC(C)(C)CNC=O
dsgdb9nsd_005875	CC(C)(C)OCC=O
dsgdb9nsd_005877	CC(C)(O)CNC=O
dsgdb9nsd_005906	CC(C)(C#N)CC#N
dsgdb9nsd_005917	CC(O)(C=O)CC#N
dsgdb9nsd_005919	CC(C)(C#N)CC=O
dsgdb9nsd_005936	CC#CC(C)(O)CC
dsgdb9nsd_005948	CC(C)(CO)CC=O
dsgdb9nsd_005952	CC(O)(CO)CC=O
dsgdb9nsd_005968	CCNC(C)(C)C#N
dsgdb9nsd_005970	CCOC(C)(C)C#N
dsgdb9nsd_005974	C#CC(C)(O)COC
dsgdb9nsd_005990	CCCC(C)(C)CO
dsgdb9nsd_006013	CC(C)(C=O)C(N)=O
dsgdb9nsd_006018	C#CC(C)(O)C(C)C
dsgdb9nsd_006026	CN(C)C(C)(C)C#N
dsgdb9nsd_006032	CC(=O)C(C)(O)CO
dsgdb9nsd_006052	CCC(C)(C)C(C)O
dsgdb9nsd_006065	CC(=O)CCC(C)=O
dsgdb9nsd_006066	CC(=O)CCC(N)=O
dsgdb9nsd_006090	CC(C)CNC(N)=O
dsgdb9nsd_006112	CC1(C)OC(=N)C1O
dsgdb9nsd_006130	CC1(C)CC(O)C1O
dsgdb9nsd_006134	CC1CC(C)(C)C1C
dsgdb9nsd_006144	CC1(C)CC(C#N)O1
dsgdb9nsd_006160	COC1CC(C)(O)C1
dsgdb9nsd_006172	CC(C)C1CC1(C)C
dsgdb9nsd_006177	CC(O)C1NC1(C)C
dsgdb9nsd_006178	CC(O)C1OC1(C)C
dsgdb9nsd_006186	CC1(C)CCC(=O)C1
dsgdb9nsd_006191	CC1(C)CNC(=O)O1
dsgdb9nsd_006210	CC1=NCC(C)(C)O1
dsgdb9nsd_006216	CC1(C)CC(O)CO1
dsgdb9nsd_006227	CC1(C)C(O)C1(C)C
dsgdb9nsd_006244	C#CC(=O)NC(C)=O
dsgdb9nsd_006259	CC(C)CC(=O)C#N
dsgdb9nsd_006269	CC(C)NC(=N)C=O
dsgdb9nsd_006270	CC(C)NC(=O)C=O
dsgdb9nsd_006277	C#CC(O)CC(C)C
dsgdb9nsd_006283	C#CC(C)CC(C)O
dsgdb9nsd_006287	CC(O)CC(O)C#N
dsgdb9nsd_006289	CN(C)CC(O)C#N
dsgdb9nsd_006309	C#CC(C)OC(N)=O
dsgdb9nsd_006317	CC(C=O)CC(N)=O
dsgdb9nsd_006328	CN=C(C)OC(C)=O
dsgdb9nsd_006339	CCC(=N)NC(N)=O
dsgdb9nsd_006345	CCC(=O)NC(N)=O
dsgdb9nsd_006349	CNC(=O)NC(C)=N
dsgdb9nsd_006363	NC(=O)NC(=O)CO
dsgdb9nsd_006369	CC(O)CC(=O)CO
dsgdb9nsd_006371	CCC(=O)CC(C)O
dsgdb9nsd_006383	COC(C)=NC(C)C
dsgdb9nsd_006393	CCC(C)CC(N)=O
dsgdb9nsd_006436	CC1(C#N)CC(O)C1
dsgdb9nsd_006444	CC1CC(O)(C#N)C1
dsgdb9nsd_006446	CN1CC(N)(C#N)C1
dsgdb9nsd_006453	CC1CC(C)(C=O)C1
dsgdb9nsd_006466	CCC1(O)CC(=O)C1
dsgdb9nsd_006489	CC(=O)OC1(C)CC1
dsgdb9nsd_006492	CC1(CC(N)=O)CO1
dsgdb9nsd_006496	NC(=O)CC1(O)CC1
dsgdb9nsd_006503	CC(O)CC1(C)CO1
dsgdb9nsd_006510	C#CC1(C)NC1(C)C
dsgdb9nsd_006525	CC1(O)CC1(C)C=O
dsgdb9nsd_006549	CC1CC1C(C)(C)C
dsgdb9nsd_006564	CC12CC(C)(O1)C2O
dsgdb9nsd_006572	CC1(O)CC2(O)CC12
dsgdb9nsd_006579	CC1(O)CC2(C)CC12
dsgdb9nsd_006581	CC12C=CC(C)(C1)O2
dsgdb9nsd_006592	CC12CC(C#N)(C1)N2
dsgdb9nsd_006598	CC12CC(C=O)(C1)O2
dsgdb9nsd_006600	CC12CC(CO)(C1)C2
dsgdb9nsd_006639	C#CC#CCC(C)=O
dsgdb9nsd_006640	CC(=O)CC#CC#N
dsgdb9nsd_006644	NC(=O)CC#CC=O
dsgdb9nsd_006650	C#CCOCC(C)=O
dsgdb9nsd_006667	CC(=O)CCCC=O
dsgdb9nsd_006679	NC(=O)CNCC=O
dsgdb9nsd_006692	CC(C)N=COC=O
dsgdb9nsd_006694	CC(C)CC#CC#N
dsgdb9nsd_006697	CN(C)CC#CC#N
dsgdb9nsd_006699	CC(O)CC#CC=O
dsgdb9nsd_006700	CN(C)CC#CC=O
dsgdb9nsd_006710	CC(O)CNCC#N
dsgdb9nsd_006715	CC(C)CCOC=O
dsgdb9nsd_006725	CN=COCC(N)=O
dsgdb9nsd_006726	N[C]NCCC(=O)O
dsgdb9nsd_006736	CCC#CCC(C)C
dsgdb9nsd_006746	COC=NCC(C)C
dsgdb9nsd_006778	CCOCCC(N)=O
dsgdb9nsd_006787	NC(=O)COCCO
dsgdb9nsd_006805	CCOCCC(C)O
dsgdb9nsd_006810	CC1(C)CCC1C#N
dsgdb9nsd_006839	CCC1COC1(C)C
dsgdb9nsd_006846	CC1(C)CC=CCC1
dsgdb9nsd_006848	CC1(C)CN=COC1
dsgdb9nsd_006854	CC1(C)C=CCCO1
dsgdb9nsd_006855	CC1(O)C=CCCC1
dsgdb9nsd_006884	CC1C(C=O)C1(C)C
dsgdb9nsd_006887	CN1C(C=O)C1(C)C
dsgdb9nsd_006902	COC1C(O)C1(C)O
dsgdb9nsd_006916	CC1(O)CC1CC#N
dsgdb9nsd_006934	CCCC1OC1(C)C
dsgdb9nsd_006938	COCC1CC1(C)C
dsgdb9nsd_006963	CC1(O)CCOC1=O
dsgdb9nsd_006966	CC1=CCCC1(C)C
dsgdb9nsd_006972	CC1C=CCC1(C)O
dsgdb9nsd_006987	CC1COCC1(C)C
dsgdb9nsd_006988	CC1COCC1(C)O
dsgdb9nsd_006993	CC1(O)C(=O)CC1O
dsgdb9nsd_007016	C#CCC(=N)OC=O
dsgdb9nsd_007022	N#CCC(=O)OC=N
dsgdb9nsd_007049	CC#CC(C)CC#N
dsgdb9nsd_007052	CC#CC(O)CC#N
dsgdb9nsd_007062	CN(CC#N)CC#N
dsgdb9nsd_007070	CC(CC#N)NC=O
dsgdb9nsd_007075	C#CCN(C)CC=O
dsgdb9nsd_007084	O=CCC(O)CC=O
dsgdb9nsd_007087	CC#CC(=O)CCO
dsgdb9nsd_007115	CCOC(=N)CC=O
dsgdb9nsd_007122	COCC(=N)NC=O
dsgdb9nsd_007125	COCC(=O)NC=N
dsgdb9nsd_007131	N=CNC(=O)CCO
dsgdb9nsd_007143	CCOC(=N)CCO
dsgdb9nsd_007150	COCC(=O)COC
dsgdb9nsd_007155	CC#CC(O)CCC
dsgdb9nsd_007156	CC#CC(C)OCC
dsgdb9nsd_007170	COCC(C)CC#N
dsgdb9nsd_007176	CC(CCO)NC=O
dsgdb9nsd_007184	CN(CC=O)CCO
dsgdb9nsd_007185	COCC(C)CC=O
dsgdb9nsd_007186	COCC(C)NC=O
dsgdb9nsd_007188	COCC(C)OC=O
dsgdb9nsd_007197	CCCC(O)CCO
dsgdb9nsd_007201	COCC(C)CCO
dsgdb9nsd_007214	CC#CC(N)C(N)=O
dsgdb9nsd_007222	C#CCC(=O)C(C)=O
dsgdb9nsd_007231	CC(=O)C(=O)NC=N
dsgdb9nsd_007241	N=C(OC=O)C(N)=O
dsgdb9nsd_007244	N=COC(=O)C(N)=O
dsgdb9nsd_007255	CC(C)C(=O)NC=N
dsgdb9nsd_007257	CC(C)C(=O)OC=N
dsgdb9nsd_007265	CC(O)C(=O)OC=N
dsgdb9nsd_007267	CN(C)C(=O)NC=N
dsgdb9nsd_007268	CN(C)C(=O)NC=O
dsgdb9nsd_007279	CC(O)C(O)CC#N
dsgdb9nsd_007290	CC(=O)C(O)CC#N
dsgdb9nsd_007293	CC(=O)C(C)CC#N
dsgdb9nsd_007306	CC(N=CN)C(=O)O
dsgdb9nsd_007326	CCNC(=N)C([O])=O
dsgdb9nsd_007331	CCO[C]([NH])C(N)=O
dsgdb9nsd_007332	CCOC(=O)C(C)=O
dsgdb9nsd_007334	CCOC(=O)C(N)=O
dsgdb9nsd_007367	CCCC(O)C(N)=O
dsgdb9nsd_007403	[NH]C(=N)C(=O)C([NH])=N
dsgdb9nsd_007409	CC(=O)C(C)C(N)=O
dsgdb9nsd_007415	CC(=O)N(C)C(N)=O
dsgdb9nsd_007440	CC(C)C(C)C(N)=O
dsgdb9nsd_007441	CC(C)C(N)C(=O)O
dsgdb9nsd_007464	CC#CC1(O)CCC1
dsgdb9nsd_007465	CC#CC1(O)COC1
dsgdb9nsd_007480	CC1(NC=O)CCC1
dsgdb9nsd_007484	CC1(OC=O)COC1
dsgdb9nsd_007503	OCCC1(O)COC1
dsgdb9nsd_007517	C#CCC1(C)NC1C
dsgdb9nsd_007538	CC1(CCO)CC1O
dsgdb9nsd_007595	CC(O)C1(C)CN1C
dsgdb9nsd_007615	NC(=O)C1(O)CC1O
dsgdb9nsd_007619	CC(=O)C1CC(=N)O1
dsgdb9nsd_007621	CC(=O)C1CC(=O)N1
dsgdb9nsd_007632	CC(C)C1CC(=O)N1
dsgdb9nsd_007637	CC(O)C1CC(=O)N1
dsgdb9nsd_007652	CC(=O)N1CC(C)C1
dsgdb9nsd_007657	NC1CC(C([O])=O)C1
dsgdb9nsd_007663	CC1C2CC1C2(C)C
dsgdb9nsd_007679	CC1(C)C2C(=O)CN21
dsgdb9nsd_007685	CC1(O)C2OC(=N)C21
dsgdb9nsd_007688	CC1(C)C2CC(O)C21
dsgdb9nsd_007691	CC1CC2C1C2(C)O
dsgdb9nsd_007695	CC1(C)CC2CC1O2
dsgdb9nsd_007719	N=C1NC(=N)OCO1
dsgdb9nsd_007726	O=C1CCNC(=O)N1
dsgdb9nsd_007727	O=C1CCOC(=O)C1
dsgdb9nsd_007735	CC1=CC(=O)COC1
dsgdb9nsd_007741	NC1=CC(=O)COC1
dsgdb9nsd_007743	NC1=CC(=O)OCC1
dsgdb9nsd_007744	CC1=CCCC(=O)C1
dsgdb9nsd_007746	CC1=CCNC(=O)C1
dsgdb9nsd_007754	CC1C=CNC(=O)C1
dsgdb9nsd_007756	CC1C=CCC(=O)N1
dsgdb9nsd_007771	CC1C=CCC(C)C1
dsgdb9nsd_007804	CN1CCCC(=O)C1
dsgdb9nsd_007809	O=C1CC(O)CCN1
dsgdb9nsd_007810	N=C1CC(O)CCO1
dsgdb9nsd_007814	CC1=CC(O)CCC1
dsgdb9nsd_007844	CC(=O)CC1CC1O
dsgdb9nsd_007845	CC(=O)NC1CC1O
dsgdb9nsd_007857	CC1NC1CC(N)=O
dsgdb9nsd_007859	CC(=O)CC1OC1C
dsgdb9nsd_007864	NC(=O)NC1CC1O
dsgdb9nsd_007893	CC1=CN(C)C(=O)C1
dsgdb9nsd_007897	CC1CC(=O)C(=O)N1
dsgdb9nsd_007910	CC1=CC(=O)CC1O
dsgdb9nsd_007917	CC1=CC(=O)OC1C
dsgdb9nsd_007926	CC1NC(=N)NC1=O
dsgdb9nsd_007950	N=C1OC(=O)CC1O
dsgdb9nsd_007958	CC1NC(=O)NC1C
dsgdb9nsd_007963	CC1OC(=O)OC1C
dsgdb9nsd_007971	CN1CC(N)=CC1=O
dsgdb9nsd_007988	CC1CC(O)C(=O)O1
dsgdb9nsd_007995	CC1OC(=O)C(C)O1
dsgdb9nsd_008000	CC1=CC(C)CC1C
dsgdb9nsd_008011	CC1OC(C)C(C)O1
dsgdb9nsd_008016	CC12CCC1C(=O)N2
dsgdb9nsd_008018	CC12CCN1C(=O)C2
dsgdb9nsd_008021	CC12COC1C(=N)N2
dsgdb9nsd_008032	CC1CC2(C)CCC12
dsgdb9nsd_008036	CC1CC2(O)COC12
dsgdb9nsd_008040	CN1CC2(O)CCC12
dsgdb9nsd_008042	OC1CC2(O)COC12
dsgdb9nsd_008064	CCC1C2CC1(C)C2
dsgdb9nsd_008070	COC1C2CC1(O)C2
dsgdb9nsd_008082	CC12CCCC(C1)C2
dsgdb9nsd_008117	OC1CC2(O)C(O)C12
dsgdb9nsd_008136	O=C1CC2(O)CC2O1
dsgdb9nsd_008140	CC1=CC2(C)OC2C1
dsgdb9nsd_008152	CC12CC(O)CN1C2
dsgdb9nsd_008175	CC1=CC2CC1(O)C2
dsgdb9nsd_008188	CC1(C)C2COC21C
dsgdb9nsd_008190	CC1(C)C2OCC21O
dsgdb9nsd_008222	CC(=O)NC1COC1
dsgdb9nsd_008226	NC(=O)CC1CCO1
dsgdb9nsd_008233	O=C(O)CC1CCN1
dsgdb9nsd_008257	O=CCC1CC(=O)C1
dsgdb9nsd_008262	O=COC1CC(=O)C1
dsgdb9nsd_008264	CC#CC1CC(=O)C1
dsgdb9nsd_008267	CC#CC1CC(C)C1
dsgdb9nsd_008273	CC1CC(CC#N)O1
dsgdb9nsd_008275	C#CCC1CC(O)C1
dsgdb9nsd_008279	CC1CC(NC=O)C1
dsgdb9nsd_008280	CC1CC(OC=O)C1
dsgdb9nsd_008292	CCN=C1CC(C)O1
dsgdb9nsd_008308	CC1CC(CCO)C1
dsgdb9nsd_008310	CCCC1CC(C)C1
dsgdb9nsd_008332	CC1CC2(CCO2)C1
dsgdb9nsd_008343	N#CCC12CC(C1)N2
dsgdb9nsd_008349	O=CCC12CC(C1)O2
dsgdb9nsd_008362	CCOC12CN(C1)C2
dsgdb9nsd_008364	COCC12CC(C1)O2
dsgdb9nsd_008367	OCCC12CC(C1)O2
dsgdb9nsd_008369	CC1CC12CC(=N)O2
dsgdb9nsd_008370	CC1CC12CC(=O)C2
dsgdb9nsd_008385	CC1NC12CC(O)C2
dsgdb9nsd_008386	CC1NC12CN(C)C2
dsgdb9nsd_008397	NC(=O)C12CN(C1)C2
dsgdb9nsd_008421	CC1C2OC(C)(C)C12
dsgdb9nsd_008427	CC1(C)CC2OC2C1
dsgdb9nsd_008428	CC1(C)OC2CC2O1
dsgdb9nsd_008441	CC1(C)CC2NC21C
dsgdb9nsd_008448	CC12CC(C1)C(=O)O2
dsgdb9nsd_008478	CC12CC(O)C1(C)O2
dsgdb9nsd_008479	CC12CC(O)C1(C)C2
dsgdb9nsd_008481	CC12CC1(O)CC2O
dsgdb9nsd_008497	CC12CC(C1)C2(C)C
dsgdb9nsd_008500	CC12CC3(C)C1OC23
dsgdb9nsd_008501	CC12CC3(O)C1CC23
dsgdb9nsd_008503	CC12CC3(O)C1OC23
dsgdb9nsd_008507	CC12OC3(C)C1NC23
dsgdb9nsd_008511	OC12CC3(O)C1OC23
dsgdb9nsd_008526	CC1(O)C2C3CC2C31
dsgdb9nsd_008530	CC12CN3C1C(O)C32
dsgdb9nsd_008536	CC1C2N3CC2(C)C13
dsgdb9nsd_008537	CC1C2N3CC2(O)C13
dsgdb9nsd_008542	OC1C2N3CC2(O)C13
dsgdb9nsd_008574	CC1=CC2CC(C1)C2
dsgdb9nsd_008575	CC1=NC2CC(C2)O1
dsgdb9nsd_008586	O=C1CC23CC(C2)C13
dsgdb9nsd_008596	CC1CC23CN(C2)C13
dsgdb9nsd_008603	OC1CC23CN(C2)C13
dsgdb9nsd_008611	N#CC(N)(C#N)C#N
dsgdb9nsd_008618	C#CC(O)(C#C)C=O
dsgdb9nsd_008623	C#CC(O)(C=O)C=O
dsgdb9nsd_008633	CCC(C)(C#N)C#N
dsgdb9nsd_008637	C#CC(O)(C#N)CC
dsgdb9nsd_008638	CCC(O)(C#N)C#N
dsgdb9nsd_008658	CCC(O)(C#N)C=O
dsgdb9nsd_008666	CCC(O)(C=O)C=O
dsgdb9nsd_008674	C#CC(C)(CC)CO
dsgdb9nsd_008681	CCC(N)(C#N)CO
dsgdb9nsd_008683	CCC(O)(C#N)CC
dsgdb9nsd_008685	C#CC(O)(CC)CO
dsgdb9nsd_008722	N#CC(=O)C(=O)C=O
dsgdb9nsd_008728	C#CC(O)C(=O)C#N
dsgdb9nsd_008739	CC(C#N)C(N)C#N
dsgdb9nsd_008741	CC(C#N)C(O)C#N
dsgdb9nsd_008742	C#CC(N)C(N)C#N
dsgdb9nsd_008746	N#CC(N)C(O)C#N
dsgdb9nsd_008747	C#CC(O)C(O)C#C
dsgdb9nsd_008755	CN(C=O)C(=N)C#N
dsgdb9nsd_008776	O=CC(O)C(O)C=O
dsgdb9nsd_008779	CN=C(N)C(=O)C=O
dsgdb9nsd_008815	CC(C#N)C(=O)CO
dsgdb9nsd_008830	COC(=O)C(N)C#N
dsgdb9nsd_008834	N#CC(O)C(=O)CO
dsgdb9nsd_008848	CNC(=O)N(C)C=O
dsgdb9nsd_008850	COC(=O)C(C)C=O
dsgdb9nsd_008857	C#CC(=O)C(C)CC
dsgdb9nsd_008908	CC(CO)C(O)C#N
dsgdb9nsd_008909	C#CC(C)C(C)CC
dsgdb9nsd_008910	CCC(C)C(C)C#N
dsgdb9nsd_008915	C#CC(C)C(O)CC
dsgdb9nsd_008928	N#CC(N)C(N)CO
dsgdb9nsd_008931	N#CC(O)C(O)CO
dsgdb9nsd_008939	CCC(O)C(C)C=O
dsgdb9nsd_008945	CC(CO)C(O)CO
dsgdb9nsd_008968	N#CCCC(=O)C#N
dsgdb9nsd_008975	N#CC(=O)C#CC=O
dsgdb9nsd_009034	N#CC(O)C#CC=O
dsgdb9nsd_009047	CC(C#N)CCC#N
dsgdb9nsd_009049	C#CC(C)NCC#N
dsgdb9nsd_009057	C#CCCC(O)C#C
dsgdb9nsd_009058	C#CCCC(O)C#N
dsgdb9nsd_009059	C#CC(O)CCC#N
dsgdb9nsd_009072	C#CC(C)CNC=O
dsgdb9nsd_009089	N#CC(O)COC=N
dsgdb9nsd_009094	CC(C=O)COC=N
dsgdb9nsd_009097	CC(C=O)OCC=O
dsgdb9nsd_009099	O=CCCC(O)C=O
dsgdb9nsd_009128	COC(=O)C#CCO
dsgdb9nsd_009129	O=C(C#CCO)CO
dsgdb9nsd_009141	CCC#CC(C)C=O
dsgdb9nsd_009144	CC(C#CCO)CO
dsgdb9nsd_009165	O=CC#CC(=O)CO
dsgdb9nsd_009172	CN=CNC(=O)CO
dsgdb9nsd_009173	CN=COC(=O)CN
dsgdb9nsd_009182	CCC(=O)NCC#N
dsgdb9nsd_009188	CNC(=O)NCC#N
dsgdb9nsd_009191	COC(=N)NCC#N
dsgdb9nsd_009201	C#CCNC(=O)CO
dsgdb9nsd_009215	CNC(=O)NCC=O
dsgdb9nsd_009231	COC(N)=NCC#N
dsgdb9nsd_009248	CCC(C)C#CC=O
dsgdb9nsd_009262	C#CCOC(C)CO
dsgdb9nsd_009279	CC(CO)COC=O
dsgdb9nsd_009290	COC(C)CNC=O
dsgdb9nsd_009306	NC(C=O)=NCCO
dsgdb9nsd_009311	CCCNC(=N)C#N
dsgdb9nsd_009317	CCOCC(=O)C#N
dsgdb9nsd_009320	N#CC(O)=NCCN
dsgdb9nsd_009325	C#CC(=O)OCCO
dsgdb9nsd_009341	CCCCC(=O)CC
dsgdb9nsd_009342	CCCCC(=O)CO
dsgdb9nsd_009361	CNC(=O)OCCO
dsgdb9nsd_009363	COC(=O)NCCO
dsgdb9nsd_009389	C#CC(O)COCC
dsgdb9nsd_009394	C#CC(O)CCOC
dsgdb9nsd_009405	CCOCC(C)C=O
dsgdb9nsd_009424	CCCOC(C)CC
dsgdb9nsd_009444	C#CC1(C)NCC1=O
dsgdb9nsd_009451	N#CC1(N)COC1=N
dsgdb9nsd_009472	N=C1OCC1(O)C=O
dsgdb9nsd_009484	C#CC1(O)CCC1C
dsgdb9nsd_009486	CC1CNC1(C)C#N
dsgdb9nsd_009504	CC1(C=O)OCC1O
dsgdb9nsd_009517	CC1(CO)OCC1=O
dsgdb9nsd_009542	CC1(CO)OCC1O
dsgdb9nsd_009547	CC1OCC1(O)CO
dsgdb9nsd_009564	C#CC1NC1(C)C#C
dsgdb9nsd_009567	CC1(C#N)NC1C#N
dsgdb9nsd_009579	C#CC1CC1(C)C=O
dsgdb9nsd_009597	CC1(C=O)CC1C=O
dsgdb9nsd_009600	CC1(C=O)OC1C=O
dsgdb9nsd_009601	O=CC1CC1(O)C=O
dsgdb9nsd_009606	C#CC1OC1(C)CO
dsgdb9nsd_009616	C#CC1CC1(C)OC
dsgdb9nsd_009623	CC1(CO)NC1C=O
dsgdb9nsd_009627	CCC1(C)NC1C=O
dsgdb9nsd_009640	CCC1CC1(N)C#N
dsgdb9nsd_009654	C#CC1(O)CC1OC
dsgdb9nsd_009667	COC1CC1(C)C=O
dsgdb9nsd_009668	COC1CC1(O)C=O
dsgdb9nsd_009675	CCC1(C)NC1CO
dsgdb9nsd_009682	CCC1CC1(O)CC
dsgdb9nsd_009692	COC1CC1(O)CO
dsgdb9nsd_009709	CC1(C#N)COC=N1
dsgdb9nsd_009710	CC1(C#N)C=CCN1
dsgdb9nsd_009720	C#CC1(C)CCCC1
dsgdb9nsd_009725	C#CC1(C)CCOC1
dsgdb9nsd_009746	CCC1(C)CC=CC1
dsgdb9nsd_009747	CCC1(C)CN=CO1
dsgdb9nsd_009758	CCC1(O)C=CCC1
dsgdb9nsd_009764	CC1(CO)CCOC1
dsgdb9nsd_009781	C#CC(C)C1(O)CC1
dsgdb9nsd_009787	C#CC(O)C1(C)CC1
dsgdb9nsd_009797	N#CC(O)C1(N)CC1
dsgdb9nsd_009806	CC1(C(O)C=O)CO1
dsgdb9nsd_009818	CC1(C(=O)C=O)CN1
dsgdb9nsd_009837	O=C(CO)C1(O)CC1
dsgdb9nsd_009853	COC(C)C1(C)CO1
dsgdb9nsd_009857	CC#CCC1(C)CN1
dsgdb9nsd_009882	CC1(OCC=O)CC1
dsgdb9nsd_009900	CCC#CC1(C)CC1
dsgdb9nsd_009901	CCC#CC1(C)CN1
dsgdb9nsd_009925	C#CC1(C)C(C)C1C
dsgdb9nsd_009927	CC1C(C)C1(N)C#N
dsgdb9nsd_009933	CC1C(O)C1(C)C#N
dsgdb9nsd_009938	CC1N(C)C1(C)C#N
dsgdb9nsd_009940	N#CC1(N)C(N)C1N
dsgdb9nsd_009945	N#CC1(O)C(O)C1O
dsgdb9nsd_009946	CC1(C=O)C(O)C1O
dsgdb9nsd_009959	CCC1(C)C(C)C1C
dsgdb9nsd_009960	CCC1(C)C(C)C1O
dsgdb9nsd_009965	CCC1(O)C(O)C1O
dsgdb9nsd_009982	C#CCC(C=O)C=O
dsgdb9nsd_010004	C#CC(C#C)C#CC
dsgdb9nsd_010016	N#CC(C#N)=NC=N
dsgdb9nsd_010027	C#CC(C#CC)OC
dsgdb9nsd_010078	CCC(CC)NC=O
dsgdb9nsd_010087	O=CNC(CO)CO
dsgdb9nsd_010093	CN=C(CO)OC=O
dsgdb9nsd_010120	CCC(C=O)NC=O
dsgdb9nsd_010123	CCN(C=O)CC=O
dsgdb9nsd_010141	CCOC(C#N)C#N
dsgdb9nsd_010156	C#CC(C=O)COC
dsgdb9nsd_010158	C#CC(C=O)CCO
dsgdb9nsd_010161	CCCN(C=N)C=O
dsgdb9nsd_010171	CCOC(CO)=NC
dsgdb9nsd_010180	C#CC(CO)CCC
dsgdb9nsd_010183	C#CC(CCC)OC
dsgdb9nsd_010187	CCNC(C#N)CO
dsgdb9nsd_010207	CCCC(C=O)CC
dsgdb9nsd_010208	CCCC(C=O)CO
dsgdb9nsd_010213	CCOC(C=O)CO
dsgdb9nsd_010214	COC(C=O)CCO
dsgdb9nsd_010225	CCCC(CC)CO
dsgdb9nsd_010248	CC(=O)N(C=O)C=O
dsgdb9nsd_010256	CC(C)C(C#N)C#N
dsgdb9nsd_010269	CC(C)N(C=O)C=O
dsgdb9nsd_010287	C#CC(OC)C(N)=O
dsgdb9nsd_010294	N#CC(CN)C(N)=O
dsgdb9nsd_010298	C#CC(CO)C(C)O
dsgdb9nsd_010299	CC(O)C(C#N)CO
dsgdb9nsd_010301	C#CC(CC)C(C)O
dsgdb9nsd_010305	CN(C)C(C#N)CN
dsgdb9nsd_010315	CC(=O)C(C=O)CO
dsgdb9nsd_010319	CCN(C=N)C(N)=O
dsgdb9nsd_010341	CCC(CO)C(C)=O
dsgdb9nsd_010343	CCC(NC)C(=O)O
dsgdb9nsd_010344	CCC(OC)C(C)=O
dsgdb9nsd_010345	CCC(OC)C(N)=O
dsgdb9nsd_010365	C#CC1(C#N)CCC1
dsgdb9nsd_010380	C#CC1(C=O)CCO1
dsgdb9nsd_010391	CCC1(CC)COC1
dsgdb9nsd_010392	CCC1(OC)CCC1
dsgdb9nsd_010393	CCC1(CO)CCC1
dsgdb9nsd_010417	COC1(C#N)COC1
dsgdb9nsd_010428	CCC1(C=O)CCC1
dsgdb9nsd_010431	CNC1(C=O)COC1
dsgdb9nsd_010434	O=CC1(CO)CCC1
dsgdb9nsd_010442	C#CCC1(C#C)CN1
dsgdb9nsd_010457	C#CC1(CC=O)CC1
dsgdb9nsd_010471	O=CNC1(C=O)CC1
dsgdb9nsd_010475	C#CC1(C#CC)CN1
dsgdb9nsd_010479	CC#CC1(C=O)CC1
dsgdb9nsd_010500	CC#CC1(CC)CO1
dsgdb9nsd_010501	CC#CC1(OC)CC1
dsgdb9nsd_010514	CCC1(CCO)CC1
dsgdb9nsd_010518	CCC1(COC)CO1
dsgdb9nsd_010528	COCC1(OC)CC1
dsgdb9nsd_010529	COCC1(CO)CC1
dsgdb9nsd_010539	C#CC1(CCC)CO1
dsgdb9nsd_010543	CCOC1(C#N)CC1
dsgdb9nsd_010548	C#CC1(COC)CN1
dsgdb9nsd_010549	COCC1(C#N)CN1
dsgdb9nsd_010558	CCCC1(C=O)CC1
dsgdb9nsd_010567	O=CC1(CCO)CO1
dsgdb9nsd_010568	C#CC1(C#C)CC1C
dsgdb9nsd_010570	CC1CC1(C#N)C#N
dsgdb9nsd_010576	CC1OC1(C#N)C#N
dsgdb9nsd_010577	C#CC1(C#C)CN1C
dsgdb9nsd_010582	C#CC1(C#C)CC1O
dsgdb9nsd_010594	N#CC1(C=O)CC1O
dsgdb9nsd_010595	CC1CC1(C=O)C=O
dsgdb9nsd_010602	CC1OC1(CO)CO
dsgdb9nsd_010604	CCC1(CC)CC1O
dsgdb9nsd_010617	OCC1(CO)CC1O
dsgdb9nsd_010625	CC1OC1(C#N)CO
dsgdb9nsd_010626	C#CC1(CC)CC1C
dsgdb9nsd_010639	CNC1(C#N)CC1C
dsgdb9nsd_010654	CCC1(C=O)CC1O
dsgdb9nsd_010657	CCC1(C=O)OC1C
dsgdb9nsd_010663	CC(=O)C1(C#N)CC1
dsgdb9nsd_010677	CC(=O)C1(C=O)CO1
dsgdb9nsd_010683	C#CC1(C(C)C)CN1
dsgdb9nsd_010701	CC(O)C1(C=O)CO1
dsgdb9nsd_010705	CC(=O)C1(CO)CO1
dsgdb9nsd_010709	CCC1(C(N)=O)CN1
dsgdb9nsd_010723	CC(C)C1(CO)CO1
dsgdb9nsd_010731	CCC1(C(C)O)CO1
dsgdb9nsd_010788	N=C1CNC(=O)CO1
dsgdb9nsd_010804	CC1=CCC(=O)NC1
dsgdb9nsd_010816	CC1C=CC(=O)CN1
dsgdb9nsd_010832	CC1CNC(=O)OC1
dsgdb9nsd_010842	O=C1CCC(O)CC1
dsgdb9nsd_010849	CC1=CCC(O)CC1
dsgdb9nsd_010851	CC1=CCC(C)OC1
dsgdb9nsd_010867	CC12CC(C1=O)C2O
dsgdb9nsd_010874	CN1C2CC1(C)C2=O
dsgdb9nsd_010891	CC12NC1C(=O)C2O
dsgdb9nsd_010909	CN1C(=O)C2(O)CC12
dsgdb9nsd_010910	O=C1C(O)C2CC12O
dsgdb9nsd_010911	CC12CC1C(O)C2O
dsgdb9nsd_010924	CC1C(C)C2(C)OC12
dsgdb9nsd_010929	C#CC1CC2(C)OC12
dsgdb9nsd_010956	CCC1CC2(C)OC12
dsgdb9nsd_010959	CCN1CC2(O)CC12
dsgdb9nsd_010977	CC12C=CC(N1)C2O
dsgdb9nsd_010988	CC1C2CC1(C)CO2
dsgdb9nsd_011016	CC12COC(=O)C1O2
dsgdb9nsd_011035	CC12CC1C(O)CO2
dsgdb9nsd_011038	CC1CCC2(C)CC12
dsgdb9nsd_011041	CC1COC2(C)CC12
dsgdb9nsd_011056	OC12C=CC(CC1)C2
dsgdb9nsd_011076	CC1C2(C)COC12C
dsgdb9nsd_011082	CC12CCC1(O)CC2
dsgdb9nsd_011087	C#CC1CC(C#N)C1
dsgdb9nsd_011089	C#CC1CC(C#C)O1
dsgdb9nsd_011113	C#CC1CC(CC)O1
dsgdb9nsd_011119	N#CC1CC(CO)C1
dsgdb9nsd_011133	CCC1CC(CC)O1
dsgdb9nsd_011138	OCC1CC(CO)C1
dsgdb9nsd_011144	C#CC1C=CC(=O)N1
dsgdb9nsd_011151	N#CC1=CCC(=O)C1
dsgdb9nsd_011155	C#CC1=NCC(=O)O1
dsgdb9nsd_011167	C#CC1COC(=N)N1
dsgdb9nsd_011178	C#CC1CCC(=O)O1
dsgdb9nsd_011185	N#CC1OCC(=O)O1
dsgdb9nsd_011195	N=C1CN=C(C=O)N1
dsgdb9nsd_011201	Nc1ccc(C=O)o1
dsgdb9nsd_011202	O=CC1C=CC(=O)C1
[truncated: 37,334 more rows]
