# Supplementary material for: Machine-Learning-Guided Discovery of Electrochemical Reactions
Source: J Am Chem Soc. 2022 Dec 2;144(49):22599–610. doi: 10.1021/jacs.2c08997 (PMC9756344; doi:10.1021/jacs.2c08997)
Supplement: Supplementary file 4 — ja2c08997_si_004.zip [file ja2c08997_si_004.zip › Reactivity Prediction/library_keys.xlsx]

## Sheet: library_keys
Mol Label	Mol Number
1_10_9_Q	10134
1_11_O	10136
1_13_22_R	10138
1_13_7_R	10139
1_13_P	10140
1_15_23_Q	10142
1_16_15_R	10144
1_16_P	10145
1_18_9_Q	10147
1_19_14_R	10148
1_19_19_R	10149
1_2_O	10151
1_21_P	10152
1_22_23_Q	10153
1_22_8_Q	10154
1_22_P	10155
1_23_P	10156
1_25_P	10157
1_28_3_Q	10158
1_4_P	10160
1_5_P	10162
1_6_O	10164
1_7_6_Q	10166
1_7_P	10167
1_8_23_Q	10169
1_8_P	10170
1_9_24_R	10172
1_A	10173
1_C	10174
1_J	10175
1_M	10176
10_11_O	10178
10_12_4_R	10180
10_13_P	10182
10_14_O	10184
10_17_6_Q	10186
10_17_N	10187
10_18_N	10189
10_19_7_B	10191
10_21_N	10193
10_23_11_R	10195
10_24_O	10197
10_24_P	10198
10_26_14_R	10200
10_28_19_Q	10202
10_28_27_R	10203
10_28_P	10204
10_5_N	10206
10_5_O	10207
10_7_N	10209
10_7_P	10210
10_9_19_Q	10212
10_9_P	10213
10_A	10214
10_C	10215
10_E	10216
10_G	10217
10_J	10218
10_L	10219
10_M	10220
11_10_P	10231
11_13_23_R	10233
11_14_14_Q	10235
11_14_O	10236
11_15_1_R	10238
11_18_23_R	10240
11_19_O	10242
11_2_13_R	10244
11_2_24_Q	10245
11_2_P	10246
11_23_O	10248
11_27_N	10250
11_28_N	10252
11_3_22_B	10254
11_7_7_B	10256
11_7_9_Q	10257
11_7_P	10258
11_8_O	10260
11_9_P	10262
11_A	10263
11_K	10264
11_L	10265
12_1_7_R	10276
12_10_3_Q	10278
12_12_1_B	10280
12_12_N	10281
12_14_N	10283
12_15_3_R	10285
12_16_O	10287
12_18_12_Q	10289
12_18_14_R	10290
12_18_P	10291
12_19_O	10293
12_2_N	10295
12_2_O	10296
12_21_O	10298
12_24_6_Q	10300
12_26_22_B	10302
12_26_O	10303
12_5_16_Q	10305
12_6_10_B	10307
12_6_19_R	10308
12_6_9_B	10309
12_7_23_R	10311
12_8_24_R	10313
12_8_N	10314
12_9_4_R	10316
12_9_6_Q	10317
12_L	10318
13_1_O	10329
13_11_P	10331
13_13_P	10333
13_14_N	10335
13_15_O	10337
13_15_P	10338
13_16_4_R	10340
13_16_N	10341
13_16_O	10342
13_17_N	10344
13_17_O	10345
13_17_P	10346
13_18_21_R	10347
13_2_P	10349
13_23_6_R	10350
13_23_N	10351
13_24_O	10352
13_25_O	10353
13_25_P	10354
13_27_24_R	10355
13_28_O	10356
13_28_P	10357
13_3_9_B	10359
13_4_N	10361
13_5_N	10363
13_8_2_R	10365
13_8_P	10366
13_A	10368
13_C	10369
13_D	10370
13_E	10371
13_H	10372
13_K	10373
14_12_13_R	10384
14_13_O	10385
14_14_27_B	10386
14_16_O	10387
14_17_9_Q	10388
14_17_P	10389
14_18_P	10390
14_19_N	10391
14_23_6_R	10392
14_23_O	10393
14_24_O	10394
14_25_O	10395
14_27_12_R	10396
14_27_19_Q	10397
14_28_O	10398
14_3_N	10399
14_6_N	10400
14_7_N	10401
14_8_O	10402
14_D	10403
14_H	10404
149	10414
15_1_N	10416
15_11_11_Q	10418
15_11_O	10419
15_12_23_B	10421
15_12_O	10422
15_13_23_R	10424
15_13_N	10425
15_15_24_Q	10427
15_15_O	10428
15_16_O	10430
15_17_20_R	10432
15_18_5_R	10434
15_19_N	10436
15_23_11_B	10438
15_23_15_B	10439
15_23_15_Q	10440
15_23_N	10441
15_24_7_Q	10442
15_25_9_Q	10443
15_25_O	10444
15_26_19_R	10445
15_5_16_B	10447
15_5_N	10448
15_6_N	10450
15_8_11_R	10452
15_H	10454
15_J	10455
15_L	10456
15_M	10457
150	10458
151	10459
152	10460
153	10461
154	10462
155	10463
157	10464
158	10465
159	10466
16_1_5_R	10468
16_1_N	10469
16_1_P	10470
16_11_15_R	10472
16_12_1_B	10474
16_12_N	10475
16_14_15_Q	10477
16_14_22_Q	10478
16_15_27_R	10479
16_15_P	10480
16_18_22_R	10481
16_18_P	10482
16_19_22_R	10483
16_20_21_Q	10485
16_21_P	10486
16_22_8_B	10487
16_24_P	10488
16_25_13_R	10489
16_25_26_Q	10490
16_25_N	10491
16_3_11_Q	10493
16_4_P	10495
16_5_P	10497
16_7_P	10499
16_8_P	10501
16_9_11_B	10503
16_C	10504
16_E	10505
16_K	10506
16_L	10507
16_M	10508
160	10509
161	10510
162	10511
163	10512
164	10513
165	10514
166	10515
167	10516
168	10517
169	10518
17_10_1_Q	10520
17_10_P	10521
17_11_P	10523
17_14_25_R	10525
17_14_O	10526
17_15_10_R	10528
17_15_2_R	10529
17_15_P	10530
17_18_6_R	10532
17_18_O	10533
17_23_25_Q	10535
17_23_4_Q	10536
17_24_18_R	10537
17_25_O	10538
17_3_23_R	10540
17_4_10_Q	10542
17_4_O	10543
17_4_P	10544
17_9_28_R	10546
17_9_7_Q	10547
17_A	10548
17_J	10549
17_M	10550
170	10551
171	10552
172	10553
173	10554
174	10555
175	10556
176	10557
177	10558
178	10559
179	10560
18_1_17_R	10562
18_1_P	10563
18_10_O	10565
18_12_N	10567
18_13_O	10568
18_14_N	10569
18_14_P	10570
18_15_P	10571
18_16_O	10572
18_16_P	10573
18_17_14_B	10574
18_17_26_Q	10575
18_18_14_R	10576
18_2_N	10578
18_2_P	10579
18_20_11_R	10580
18_20_N	10581
18_21_O	10582
18_21_P	10583
18_22_1_B	10584
18_22_18_B	10585
18_22_P	10586
18_23_19_R	10587
18_23_N	10588
18_25_12_B	10589
18_25_20_Q	10590
18_25_5_Q	10591
18_25_O	10592
18_27_18_R	10593
18_4_O	10595
18_5_28_Q	10597
18_6_N	10599
18_7_19_Q	10601
18_7_O	10602
18_7_P	10603
18_9_6_R	10605
18_9_N	10606
18_9_P	10607
18_E	10608
18_H	10609
18_J	10610
18_K	10611
18_L	10612
18_M	10613
180	10614
181	10615
182	10616
183	10617
184	10618
185	10619
186	10620
187	10621
189	10622
19_1_18_R	10624
19_12_17_R	10626
19_12_N	10627
19_13_N	10628
19_13_O	10629
19_17_N	10630
19_17_O	10631
19_17_P	10632
19_18_7_R	10633
19_18_P	10634
19_19_O	10635
19_2_5_R	10637
19_21_N	10638
19_24_1_Q	10639
19_25_24_R	10640
19_25_O	10641
19_27_20_Q	10642
19_27_8_Q	10643
19_3_15_R	10645
19_3_27_B	10646
19_3_O	10647
19_4_P	10649
19_5_15_Q	10651
19_6_N	10653
19_7_28_Q	10655
19_7_N	10656
19_9_N	10658
19_D	10659
19_K	10660
19_M	10661
190	10662
191	10663
192	10664
193	10665
194	10666
195	10667
196	10668
197	10669
198	10670
199	10671
2	10712
2_1_O	10673
2_11_P	10675
2_12_3_R	10677
2_12_P	10678
2_13_O	10680
2_14_P	10682
2_15_20_Q	10684
2_15_24_Q	10685
2_15_P	10686
2_16_P	10687
2_17_24_Q	10688
2_18_P	10689
2_19_18_Q	10690
2_19_2_R	10691
2_22_13_Q	10693
2_22_19_R	10694
2_22_6_Q	10695
2_22_O	10696
2_23_12_Q	10697
2_23_25_Q	10698
2_23_O	10699
2_24_P	10700
2_28_5_Q	10701
2_4_12_Q	10703
2_5_5_Q	10705
2_6_P	10707
2_7_P	10709
2_8_10_R	10711
2_8_21_R	10712
2_A	10714
2_C	10715
2_E	10716
2_J	10717
2_K	10718
2_M	10719
20_1_O	10721
20_10_3_R	10723
20_11_1_Q	10725
20_11_11_B	10726
20_11_N	10727
20_12_10_Q	10729
20_13_2_Q	10731
20_14_6_B	10733
20_14_N	10734
20_15_15_Q	10736
20_15_N	10737
20_16_24_R	10739
20_16_N	10740
20_17_7_Q	10742
20_17_N	10743
20_17_P	10744
20_18_17_Q	10746
20_19_P	10748
20_2_22_B	10750
20_2_N	10751
20_20_11_R	10753
20_20_16_Q	10754
20_22_20_B	10756
20_23_N	10757
20_23_O	10758
20_23_P	10759
20_24_10_Q	10760
20_24_27_B	10761
20_24_P	10762
20_26_P	10763
20_27_N	10764
20_4_20_B	10766
20_5_13_B	10768
20_5_P	10769
20_6_26_R	10771
20_7_N	10773
20_7_O	10774
20_8_N	10776
20_9_18_Q	10778
20_9_P	10779
20_A	10780
20_E	10781
20_K	10782
20_L	10783
200	10784
201	10785
202	10786
203	10787
204	10788
205	10789
206	10790
207	10791
208	10792
209	10793
21_1_15_Q	10795
21_1_N	10796
21_10_P	10798
21_11_O	10800
21_11_P	10801
21_12_28_Q	10803
21_12_P	10804
21_13_5_Q	10806
21_15_28_Q	10808
21_15_7_R	10809
21_16_10_R	10810
21_18_26_R	10811
21_18_5_B	10812
21_19_O	10813
21_19_P	10814
21_20_2_R	10816
21_21_25_R	10817
21_23_28_Q	10818
21_23_3_Q	10819
21_23_P	10820
21_24_P	10821
21_25_O	10822
21_26_P	10823
21_27_P	10824
21_3_23_R	10826
21_4_1_B	10828
21_4_19_R	10829
21_6_N	10831
21_7_22_Q	10833
21_7_O	10834
21_8_O	10836
21_8_P	10837
21_A	10839
21_E	10840
21_L	10841
210	10842
211	10843
212	10844
213	10845
214	10846
215	10847
216	10848
217	10849
218	10850
219	10851
22_1_21_Q	10853
22_10_19_Q	10854
22_10_O	10855
22_12_O	10856
22_13_1_Q	10857
22_13_8_Q	10858
22_13_O	10859
22_15_9_Q	10860
22_15_P	10861
22_18_O	10862
22_18_P	10863
22_19_26_R	10864
22_2_14_Q	10866
22_21_O	10867
22_21_P	10868
22_22_O	10869
22_23_20_Q	10870
22_23_O	10871
22_25_O	10872
22_25_P	10873
22_28_23_Q	10874
22_28_O	10875
22_3_O	10877
22_4_13_R	10879
22_4_O	10880
22_5_O	10882
22_7_O	10883
22_9_25_R	10884
22_9_O	10885
22_E	10886
22_J	10887
22_K	10888
22_L	10889
220	10890
221	10891
222	10892
223	10893
224	10894
225	10895
226	10896
227	10897
228	10898
229	10899
23_10_28_Q	10901
23_10_O	10902
23_11_16_R	10904
23_11_O	10905
23_12_2_R	10907
23_12_O	10908
23_13_15_Q	10910
23_13_O	10911
23_16_P	10913
23_17_20_Q	10915
23_2_16_Q	10917
23_2_P	10918
23_20_P	10920
23_22_6_Q	10922
23_23_27_Q	10924
23_23_O	10925
23_24_6_R	10927
23_25_14_Q	10929
23_25_P	10930
23_28_13_Q	10932
23_28_3_R	10933
23_28_O	10934
23_3_P	10936
23_5_6_Q	10938
23_5_9_Q	10939
23_7_18_R	10941
23_7_2_R	10942
23_7_20_Q	10943
23_9_O	10945
23_C	10946
230	10947
231	10948
232	10949
233	10950
234	10951
235	10952
236	10953
237	10954
238	10955
239	10956
24_11_22_Q	10958
24_11_O	10959
24_13_2_Q	10960
24_13_22_Q	10961
24_14_15_Q	10962
24_14_P	10963
24_15_21_Q	10964
24_15_P	10965
24_16_O	10966
24_17_16_Q	10967
24_17_20_R	10968
24_19_8_R	10969
24_19_P	10970
24_21_19_R	10972
24_22_20_R	10973
24_22_O	10974
24_22_P	10975
24_24_24_Q	10976
24_25_12_Q	10977
24_26_21_R	10978
24_26_4_Q	10979
24_26_8_R	10980
24_27_P	10981
24_28_26_R	10982
24_28_8_Q	10983
24_4_15_Q	10985
24_4_6_Q	10986
24_5_3_R	10988
24_5_9_Q	10989
24_6_1_R	10991
24_6_15_Q	10992
24_8_O	10994
24_8_P	10995
24_9_11_R	10997
24_A	10998
24_J	10999
24_M	11000
240	11001
241	11002
242	11003
245	11004
246	11005
247	11006
248	11007
249	11008
25_12_5_B	11010
25_13_17_R	11012
25_13_7_Q	11013
25_14_14_B	11015
25_14_24_Q	11016
25_14_O	11017
25_14_P	11018
25_15_N	11020
25_17_N	11021
25_18_N	11022
25_18_O	11023
25_19_N	11024
25_2_O	11026
25_2_P	11027
25_21_11_Q	11028
25_21_18_Q	11029
25_21_8_Q	11030
25_21_O	11031
25_22_1_B	11032
25_22_P	11033
25_26_3_R	11034
25_3_P	11036
25_5_14_B	11038
25_6_O	11040
25_6_P	11041
25_8_O	11043
25_9_21_R	11045
25_9_9_Q	11046
25_A	11047
25_E	11048
25_J	11049
25_L	11050
250	11051
251	11052
252	11053
253	11054
254	11055
255	11056
256	11057
257	11058
259	11059
26_10_13_R	11061
26_12_N	11063
26_13_18_R	11065
26_14_23_Q	11067
26_14_7_Q	11068
26_16_7_Q	11070
26_18_11_R	11071
26_2_P	11073
26_20_8_R	11074
26_21_N	11075
26_24_27_Q	11076
26_24_28_R	11077
26_27_4_R	11078
26_28_19_B	11079
26_28_O	11080
26_4_11_Q	11082
26_4_6_Q	11083
26_6_16_B	11085
26_A	11087
26_D	11088
26_E	11089
26_H	11090
26_L	11091
260	11092
262	11093
264	11094
265	11095
266	11096
267	11097
268	11098
269	11099
27_1_O	11101
27_1_P	11102
27_10_14_R	11104
27_10_22_Q	11105
27_12_11_R	11107
27_12_P	11108
27_14_19_B	11110
27_18_N	11112
27_20_12_R	11114
27_20_18_R	11115
27_22_O	11117
27_23_4_B	11119
27_23_N	11120
27_24_24_R	11122
27_24_P	11123
27_4_7_B	11125
27_6_11_R	11127
27_6_O	11128
27_8_21_R	11130
27_9_26_B	11132
270	11133
271	11134
272	11135
273	11136
274	11137
275	11138
276	11139
277	11140
278	11141
279	11142
28_12_2_Q	11144
28_14_11_Q	11146
28_14_20_R	11147
28_15_19_Q	11149
28_16_21_R	11151
28_16_O	11152
28_16_P	11153
28_17_17_Q	11155
28_18_P	11157
28_2_25_Q	11159
28_21_P	11161
28_22_22_Q	11162
28_22_5_Q	11163
28_22_O	11164
28_23_O	11165
28_24_10_Q	11166
28_24_O	11167
28_27_11_R	11168
28_28_21_Q	11169
28_28_4_R	11170
28_3_O	11172
28_4_19_Q	11174
28_4_2_R	11175
28_4_P	11176
28_7_15_R	11178
28_8_O	11180
28_8_P	11181
28_9_O	11183
28_9_P	11184
28_C	11185
28_L	11186
280	11187
281	11188
282	11189
284	11190
285	11191
286	11192
287	11193
288	11194
289	11195
290	11197
291	11198
292	11199
293	11200
294	11201
295	11202
296	11203
297	11204
298	11205
299	11206
3_1_O	11208
3_10_6_Q	11209
3_12_9_Q	11210
3_12_P	11211
3_13_O	11212
3_14_P	11213
3_16_2_R	11214
3_16_20_R	11215
3_16_22_Q	11216
3_16_O	11217
3_17_P	11218
3_2_11_R	11220
3_22_16_Q	11221
3_22_16_R	11222
3_22_27_Q	11223
3_22_O	11224
3_22_P	11225
3_23_2_R	11226
3_25_5_R	11227
3_28_10_R	11228
3_28_27_R	11229
3_28_P	11230
3_3_P	11232
3_5_O	11234
3_7_O	11236
3_9_20_R	11238
3_9_P	11239
3_C	11240
300	11242
301	11243
302	11244
303	11245
304	11246
305	11247
306	11248
307	11249
309	11250
310	11251
311	11252
312	11253
313	11254
315	11255
316	11256
317	11257
318	11258
319	11259
320	11261
321	11262
322	11263
323	11264
324	11265
325	11266
326	11267
327	11268
328	11269
329	11270
33	11271
330	11272
331	11273
332	11274
333	11275
334	11276
335	11277
336	11278
337	11279
338	11280
339	11281
340	11283
341	11284
342	11285
343	11286
344	11287
345	11288
347	11289
350	11291
351	11292
352	11293
353	11294
354	11295
355	11296
356	11297
357	11298
358	11299
359	11300
360	11302
361	11303
362	11304
363	11305
365	11306
366	11307
367	11308
368	11309
369	11310
370	11312
371	11313
372	11314
373	11315
374	11316
4	11362
4_1_O	11320
4_10_O	11322
4_12_P	11324
4_13_15_R	11326
4_14_O	11328
4_15_19_R	11330
4_15_23_Q	11331
4_15_O	11332
4_17_3_R	11334
4_17_O	11335
4_17_P	11336
4_18_25_R	11338
4_18_3_Q	11339
4_18_O	11340
4_18_P	11341
4_19_28_R	11343
4_19_P	11344
4_20_10_R	11346
4_20_25_Q	11347
4_22_22_Q	11349
4_23_O	11351
4_27_14_R	11353
4_27_2_R	11354
4_5_O	11356
4_6_2_Q	11358
4_6_O	11359
4_7_25_Q	11361
4_9_9_R	11363
4_J	11364
5_1_2_R	11376
5_1_N	11377
5_10_1_Q	11379
5_10_13_R	11380
5_10_O	11381
5_11_P	11383
5_13_O	11385
5_14_5_B	11387
5_14_N	11388
5_14_O	11389
5_14_P	11390
5_15_17_Q	11392
5_16_14_R	11394
5_16_15_Q	11395
5_19_P	11397
5_2_N	11399
5_20_P	11400
5_21_8_Q	11401
5_22_O	11402
5_22_P	11403
5_23_11_B	11404
5_23_P	11405
5_24_21_R	11406
5_24_25_Q	11407
5_24_28_Q	11408
5_25_10_B	11409
5_28_15_R	11410
5_28_O	11411
5_4_O	11413
5_5_P	11415
5_6_10_Q	11417
5_6_O	11418
5_7_4_R	11420
5_7_O	11421
5_7_P	11422
5_9_19_R	11424
5_9_N	11425
5_9_O	11426
5_D	11427
5_H	11428
5_K	11429
5_M	11430
6_1_24_B	11442
6_1_N	11443
6_11_O	11445
6_12_1_R	11447
6_12_N	11448
6_12_P	11449
6_13_16_R	11451
6_15_15_B	11453
6_17_O	11454
6_18_4_B	11455
6_18_N	11456
6_18_O	11457
6_2_22_B	11459
6_2_4_Q	11460
6_2_P	11461
6_20_O	11462
6_21_9_Q	11463
6_21_N	11464
6_21_P	11465
6_23_18_R	11466
6_23_N	11467
6_24_N	11468
6_25_6_B	11469
6_26_O	11470
6_26_P	11471
6_27_3_Q	11472
6_28_25_R	11473
6_28_7_R	11474
6_28_O	11475
6_4_14_Q	11477
6_4_3_Q	11478
6_4_N	11479
6_5_N	11481
6_7_7_B	11483
6_8_N	11485
6_9_28_R	11487
6_C	11488
6_H	11489
6_J	11490
6_K	11491
6_M	11492
7_1_P	11503
7_11_O	11505
7_11_P	11506
7_12_P	11508
7_13_15_Q	11510
7_14_O	11512
7_16_P	11514
7_17_12_R	11516
7_18_24_R	11518
7_18_N	11519
7_18_O	11520
7_2_N	11522
7_20_N	11523
7_21_23_B	11524
7_22_4_B	11525
7_22_6_Q	11526
7_23_3_R	11527
7_25_9_Q	11528
7_28_O	11529
7_4_20_R	11531
7_4_O	11532
7_5_22_R	11534
7_5_N	11535
7_6_N	11537
7_7_17_Q	11539
7_8_23_B	11541
7_8_N	11542
7_9_8_B	11544
7_A	11545
7_H	11546
7_L	11547
7_M	11548
8_10_O	11559
8_14_5_R	11560
8_15_3_R	11561
8_18_24_Q	11562
8_19_N	11563
8_19_O	11564
8_2_17_B	11565
8_2_5_B	11566
8_2_P	11567
8_21_25_R	11568
8_22_19_Q	11569
8_22_6_Q	11570
8_22_O	11571
8_24_23_R	11572
8_24_N	11573
8_24_P	11574
8_25_10_B	11575
8_25_O	11576
8_26_25_R	11577
8_27_23_B	11578
8_4_18_R	11579
8_4_19_R	11580
8_5_17_R	11581
8_5_2_R	11582
8_5_27_R	11583
8_6_12_B	11584
8_6_18_B	11585
8_6_P	11586
8_7_P	11587
8_D	11588
8_E	11589
9	11631
9_14_27_R	11601
9_15_16_R	11603
9_16_P	11605
9_18_9_Q	11607
9_2_27_R	11609
9_2_9_R	11610
9_2_O	11611
9_23_24_R	11613
9_23_O	11614
9_27_14_R	11616
9_3_P	11618
9_4_12_Q	11620
9_4_16_Q	11621
9_5_10_R	11623
9_6_15_R	11625
9_6_P	11626
9_7_1_R	11628
9_7_O	11629
9_8_21_R	11631
9_9_1_R	11633
9_J	11634
9_K	11635
90	11636
91	11637
92	11638
93	11639
94	11640
95	11641
96	11642
97	11643
98	11644
99	11645
d_10	11646
d_100	11647
d_101	11648
d_102	11649
d_103	11650
d_104	11651
d_105	11652
d_106	11653
d_107	11654
d_108	11655
d_109	11656
d_11	11657
d_110	11658
d_111	11659
d_112	11660
d_113	11661
d_114	11662
d_115	11663
d_116	11664
d_117	11665
d_118	11666
d_119	11667
d_12	11668
d_120	11669
d_121	11670
d_122	11671
d_123	11672
d_124	11673
d_125	11674
d_126	11675
d_127	11676
d_128	11677
d_129	11678
d_13	11679
d_130	11680
d_131	11681
d_132	11682
d_133	11683
d_134	11684
d_135	11685
d_136	11686
d_137	11687
d_138	11688
d_139	11689
d_14	11690
d_140	11691
d_141	11692
d_142	11693
d_143	11694
d_144	11695
d_145	11696
d_146	11697
d_147	11698
d_148	11699
d_15	11700
d_16	11701
d_17	11702
d_18	11703
d_19	11704
d_20	11705
d_21	11706
d_22	11707
d_23	11708
d_24	11709
d_25	11710
d_26	11711
d_27	11712
d_28	11713
d_29	11714
d_3	11715
d_30	11716
d_31	11717
d_32	11718
d_34	11719
d_35	11720
d_36	11721
d_37	11722
d_38	11723
d_39	11724
d_40	11725
d_41	11726
d_42	11727
d_43	11728
d_44	11729
d_45	11730
d_46	11731
d_47	11732
d_48	11733
d_49	11734
d_5	11735
d_50	11736
d_51	11737
d_52	11738
d_53	11739
d_54	11740
d_55	11741
d_56	11742
d_57	11743
d_58	11744
d_59	11745
d_6	11746
d_60	11747
d_61	11748
d_62	11749
d_63	11750
d_64	11751
d_65	11752
d_66	11753
d_67	11754
d_68	11755
d_69	11756
d_7	11757
d_70	11758
d_71	11759
d_72	11760
d_73	11761
d_74	11762
d_75	11763
d_76	11764
d_77	11765
d_78	11766
d_79	11767
d_8	11768
d_80	11769
d_81	11770
d_82	11771
d_83	11772
d_84	11773
d_85	11774
d_86	11775
d_87	11776
d_88	11777
d_89	11778
dsgdb9nsd_000012	11779
dsgdb9nsd_000020	11780
dsgdb9nsd_000022	11781
dsgdb9nsd_000034	11782
dsgdb9nsd_000039	11783
dsgdb9nsd_000046	11784
dsgdb9nsd_000051	11785
dsgdb9nsd_000097	11786
dsgdb9nsd_000103	11787
dsgdb9nsd_000120	11788
dsgdb9nsd_000128	11789
dsgdb9nsd_000136	11790
dsgdb9nsd_000152	11791
dsgdb9nsd_000154	11792
dsgdb9nsd_000157	11793
dsgdb9nsd_000175	11794
dsgdb9nsd_000186	11795
dsgdb9nsd_000189	11796
dsgdb9nsd_000192	11797
dsgdb9nsd_000200	11798
dsgdb9nsd_000211	11799
dsgdb9nsd_000218	11800
dsgdb9nsd_000233	11801
dsgdb9nsd_000256	11802
dsgdb9nsd_000264	11803
dsgdb9nsd_000278	11804
dsgdb9nsd_000282	11805
dsgdb9nsd_000285	11806
dsgdb9nsd_000301	11807
dsgdb9nsd_000315	11808
dsgdb9nsd_000337	11809
dsgdb9nsd_000346	11810
dsgdb9nsd_000347	11811
dsgdb9nsd_000349	11812
dsgdb9nsd_000372	11813
dsgdb9nsd_000385	11814
dsgdb9nsd_000403	11815
dsgdb9nsd_000430	11816
dsgdb9nsd_000453	11817
dsgdb9nsd_000457	11818
dsgdb9nsd_000472	11819
dsgdb9nsd_000477	11820
dsgdb9nsd_000497	11821
dsgdb9nsd_000503	11822
dsgdb9nsd_000506	11823
dsgdb9nsd_000526	11824
dsgdb9nsd_000549	11825
dsgdb9nsd_000554	11826
dsgdb9nsd_000559	11827
dsgdb9nsd_000589	11828
dsgdb9nsd_000594	11829
dsgdb9nsd_000617	11830
dsgdb9nsd_000620	11831
dsgdb9nsd_000622	11832
dsgdb9nsd_000634	11833
dsgdb9nsd_000636	11834
dsgdb9nsd_000647	11835
dsgdb9nsd_000670	11836
dsgdb9nsd_000685	11837
dsgdb9nsd_000705	11838
dsgdb9nsd_000712	11839
dsgdb9nsd_000719	11840
dsgdb9nsd_000720	11841
dsgdb9nsd_000721	11842
dsgdb9nsd_000728	11843
dsgdb9nsd_000733	11844
dsgdb9nsd_000738	11845
dsgdb9nsd_000757	11846
dsgdb9nsd_000759	11847
dsgdb9nsd_000765	11848
dsgdb9nsd_000769	11849
dsgdb9nsd_000770	11850
dsgdb9nsd_000773	11851
dsgdb9nsd_000783	11852
dsgdb9nsd_000811	11853
dsgdb9nsd_000817	11854
dsgdb9nsd_000852	11855
dsgdb9nsd_000871	11856
dsgdb9nsd_000876	11857
dsgdb9nsd_000888	11858
dsgdb9nsd_000890	11859
dsgdb9nsd_000903	11860
dsgdb9nsd_000925	11861
dsgdb9nsd_000930	11862
dsgdb9nsd_000941	11863
dsgdb9nsd_000942	11864
dsgdb9nsd_000958	11865
dsgdb9nsd_000969	11866
dsgdb9nsd_000970	11867
dsgdb9nsd_001017	11868
dsgdb9nsd_001020	11869
dsgdb9nsd_001036	11870
dsgdb9nsd_001057	11871
dsgdb9nsd_001066	11872
dsgdb9nsd_001068	11873
dsgdb9nsd_001070	11874
dsgdb9nsd_001075	11875
dsgdb9nsd_001119	11876
dsgdb9nsd_001145	11877
dsgdb9nsd_001157	11878
dsgdb9nsd_001158	11879
dsgdb9nsd_001166	11880
dsgdb9nsd_001167	11881
dsgdb9nsd_001174	11882
dsgdb9nsd_001175	11883
dsgdb9nsd_001187	11884
dsgdb9nsd_001191	11885
dsgdb9nsd_001196	11886
dsgdb9nsd_001199	11887
dsgdb9nsd_001200	11888
dsgdb9nsd_001231	11889
dsgdb9nsd_001233	11890
dsgdb9nsd_001234	11891
dsgdb9nsd_001242	11892
dsgdb9nsd_001250	11893
dsgdb9nsd_001261	11894
dsgdb9nsd_001267	11895
dsgdb9nsd_001269	11896
dsgdb9nsd_001274	11897
dsgdb9nsd_001281	11898
dsgdb9nsd_001292	11899
dsgdb9nsd_001294	11900
dsgdb9nsd_001313	11901
dsgdb9nsd_001314	11902
dsgdb9nsd_001331	11903
dsgdb9nsd_001335	11904
dsgdb9nsd_001347	11905
dsgdb9nsd_001349	11906
dsgdb9nsd_001352	11907
dsgdb9nsd_001356	11908
dsgdb9nsd_001361	11909
dsgdb9nsd_001364	11910
dsgdb9nsd_001382	11911
dsgdb9nsd_001397	11912
dsgdb9nsd_001400	11913
dsgdb9nsd_001417	11914
dsgdb9nsd_001423	11915
dsgdb9nsd_001435	11916
dsgdb9nsd_001436	11917
dsgdb9nsd_001442	11918
dsgdb9nsd_001445	11919
dsgdb9nsd_001454	11920
dsgdb9nsd_001459	11921
dsgdb9nsd_001472	11922
dsgdb9nsd_001493	11923
dsgdb9nsd_001506	11924
dsgdb9nsd_001518	11925
dsgdb9nsd_001523	11926
dsgdb9nsd_001532	11927
dsgdb9nsd_001533	11928
dsgdb9nsd_001539	11929
dsgdb9nsd_001542	11930
dsgdb9nsd_001553	11931
dsgdb9nsd_001581	11932
dsgdb9nsd_001583	11933
dsgdb9nsd_001584	11934
dsgdb9nsd_001585	11935
dsgdb9nsd_001593	11936
dsgdb9nsd_001599	11937
dsgdb9nsd_001621	11938
dsgdb9nsd_001628	11939
dsgdb9nsd_001644	11940
dsgdb9nsd_001645	11941
dsgdb9nsd_001656	11942
dsgdb9nsd_001658	11943
dsgdb9nsd_001662	11944
dsgdb9nsd_001671	11945
dsgdb9nsd_001674	11946
dsgdb9nsd_001697	11947
dsgdb9nsd_001703	11948
dsgdb9nsd_001716	11949
dsgdb9nsd_001748	11950
dsgdb9nsd_001750	11951
dsgdb9nsd_001765	11952
dsgdb9nsd_001772	11953
dsgdb9nsd_001775	11954
dsgdb9nsd_001783	11955
dsgdb9nsd_001789	11956
dsgdb9nsd_001791	11957
dsgdb9nsd_001799	11958
dsgdb9nsd_001804	11959
dsgdb9nsd_001811	11960
dsgdb9nsd_001814	11961
dsgdb9nsd_001816	11962
dsgdb9nsd_001828	11963
dsgdb9nsd_001832	11964
dsgdb9nsd_001833	11965
dsgdb9nsd_001846	11966
dsgdb9nsd_001848	11967
dsgdb9nsd_001855	11968
dsgdb9nsd_001860	11969
dsgdb9nsd_001870	11970
dsgdb9nsd_001871	11971
dsgdb9nsd_001893	11972
dsgdb9nsd_001898	11973
dsgdb9nsd_001915	11974
dsgdb9nsd_001930	11975
dsgdb9nsd_001933	11976
dsgdb9nsd_001935	11977
dsgdb9nsd_001946	11978
dsgdb9nsd_001957	11979
dsgdb9nsd_001977	11980
dsgdb9nsd_001989	11981
dsgdb9nsd_001995	11982
dsgdb9nsd_001997	11983
dsgdb9nsd_002001	11984
dsgdb9nsd_002003	11985
dsgdb9nsd_002009	11986
dsgdb9nsd_002020	11987
dsgdb9nsd_002046	11988
dsgdb9nsd_002053	11989
dsgdb9nsd_002076	11990
dsgdb9nsd_002077	11991
dsgdb9nsd_002099	11992
dsgdb9nsd_002101	11993
dsgdb9nsd_002102	11994
dsgdb9nsd_002109	11995
dsgdb9nsd_002110	11996
dsgdb9nsd_002122	11997
dsgdb9nsd_002128	11998
dsgdb9nsd_002132	11999
dsgdb9nsd_002133	12000
dsgdb9nsd_002143	12001
dsgdb9nsd_002145	12002
dsgdb9nsd_002151	12003
dsgdb9nsd_002182	12004
dsgdb9nsd_002193	12005
dsgdb9nsd_002207	12006
dsgdb9nsd_002217	12007
dsgdb9nsd_002223	12008
dsgdb9nsd_002231	12009
dsgdb9nsd_002252	12010
dsgdb9nsd_002257	12011
dsgdb9nsd_002294	12012
dsgdb9nsd_002304	12013
dsgdb9nsd_002314	12014
dsgdb9nsd_002323	12015
dsgdb9nsd_002332	12016
dsgdb9nsd_002333	12017
dsgdb9nsd_002358	12018
dsgdb9nsd_002361	12019
dsgdb9nsd_002365	12020
dsgdb9nsd_002371	12021
dsgdb9nsd_002375	12022
dsgdb9nsd_002376	12023
dsgdb9nsd_002383	12024
dsgdb9nsd_002411	12025
dsgdb9nsd_002412	12026
dsgdb9nsd_002418	12027
dsgdb9nsd_002433	12028
dsgdb9nsd_002434	12029
dsgdb9nsd_002440	12030
dsgdb9nsd_002451	12031
dsgdb9nsd_002458	12032
dsgdb9nsd_002461	12033
dsgdb9nsd_002472	12034
dsgdb9nsd_002497	12035
dsgdb9nsd_002509	12036
dsgdb9nsd_002523	12037
dsgdb9nsd_002531	12038
dsgdb9nsd_002532	12039
dsgdb9nsd_002556	12040
dsgdb9nsd_002566	12041
dsgdb9nsd_002568	12042
dsgdb9nsd_002573	12043
dsgdb9nsd_002607	12044
dsgdb9nsd_002609	12045
dsgdb9nsd_002619	12046
dsgdb9nsd_002620	12047
dsgdb9nsd_002630	12048
dsgdb9nsd_002632	12049
dsgdb9nsd_002655	12050
dsgdb9nsd_002661	12051
dsgdb9nsd_002672	12052
dsgdb9nsd_002676	12053
dsgdb9nsd_002678	12054
dsgdb9nsd_002680	12055
dsgdb9nsd_002689	12056
dsgdb9nsd_002700	12057
dsgdb9nsd_002716	12058
dsgdb9nsd_002724	12059
dsgdb9nsd_002739	12060
dsgdb9nsd_002744	12061
dsgdb9nsd_002753	12062
dsgdb9nsd_002765	12063
dsgdb9nsd_002770	12064
dsgdb9nsd_002776	12065
dsgdb9nsd_002790	12066
dsgdb9nsd_002796	12067
dsgdb9nsd_002803	12068
dsgdb9nsd_002804	12069
dsgdb9nsd_002807	12070
dsgdb9nsd_002811	12071
dsgdb9nsd_002816	12072
dsgdb9nsd_002817	12073
dsgdb9nsd_002818	12074
dsgdb9nsd_002827	12075
dsgdb9nsd_002830	12076
dsgdb9nsd_002849	12077
dsgdb9nsd_002856	12078
dsgdb9nsd_002858	12079
dsgdb9nsd_002859	12080
dsgdb9nsd_002889	12081
dsgdb9nsd_002900	12082
dsgdb9nsd_002905	12083
dsgdb9nsd_002910	12084
dsgdb9nsd_002949	12085
dsgdb9nsd_002959	12086
dsgdb9nsd_002977	12087
dsgdb9nsd_002989	12088
dsgdb9nsd_003001	12089
dsgdb9nsd_003007	12090
dsgdb9nsd_003014	12091
dsgdb9nsd_003015	12092
dsgdb9nsd_003017	12093
dsgdb9nsd_003026	12094
dsgdb9nsd_003047	12095
dsgdb9nsd_003055	12096
dsgdb9nsd_003058	12097
dsgdb9nsd_003071	12098
dsgdb9nsd_003079	12099
dsgdb9nsd_003090	12100
dsgdb9nsd_003092	12101
dsgdb9nsd_003098	12102
dsgdb9nsd_003106	12103
dsgdb9nsd_003115	12104
dsgdb9nsd_003119	12105
dsgdb9nsd_003120	12106
dsgdb9nsd_003123	12107
dsgdb9nsd_003137	12108
dsgdb9nsd_003145	12109
dsgdb9nsd_003150	12110
dsgdb9nsd_003165	12111
dsgdb9nsd_003176	12112
dsgdb9nsd_003184	12113
dsgdb9nsd_003198	12114
dsgdb9nsd_003205	12115
dsgdb9nsd_003211	12116
dsgdb9nsd_003223	12117
dsgdb9nsd_003235	12118
dsgdb9nsd_003278	12119
dsgdb9nsd_003282	12120
dsgdb9nsd_003286	12121
dsgdb9nsd_003287	12122
dsgdb9nsd_003297	12123
dsgdb9nsd_003318	12124
dsgdb9nsd_003322	12125
dsgdb9nsd_003326	12126
dsgdb9nsd_003327	12127
dsgdb9nsd_003336	12128
dsgdb9nsd_003340	12129
dsgdb9nsd_003344	12130
dsgdb9nsd_003369	12131
dsgdb9nsd_003375	12132
dsgdb9nsd_003388	12133
dsgdb9nsd_003413	12134
dsgdb9nsd_003423	12135
dsgdb9nsd_003428	12136
dsgdb9nsd_003431	12137
dsgdb9nsd_003434	12138
dsgdb9nsd_003449	12139
dsgdb9nsd_003475	12140
dsgdb9nsd_003481	12141
dsgdb9nsd_003486	12142
dsgdb9nsd_003506	12143
dsgdb9nsd_003528	12144
dsgdb9nsd_003532	12145
dsgdb9nsd_003549	12146
dsgdb9nsd_003563	12147
dsgdb9nsd_003564	12148
dsgdb9nsd_003570	12149
dsgdb9nsd_003595	12150
dsgdb9nsd_003609	12151
dsgdb9nsd_003619	12152
dsgdb9nsd_003626	12153
dsgdb9nsd_003636	12154
dsgdb9nsd_003650	12155
dsgdb9nsd_003652	12156
dsgdb9nsd_003655	12157
dsgdb9nsd_003656	12158
dsgdb9nsd_003658	12159
dsgdb9nsd_003673	12160
dsgdb9nsd_003679	12161
dsgdb9nsd_003690	12162
dsgdb9nsd_003692	12163
dsgdb9nsd_003696	12164
dsgdb9nsd_003703	12165
dsgdb9nsd_003708	12166
dsgdb9nsd_003714	12167
dsgdb9nsd_003719	12168
dsgdb9nsd_003721	12169
dsgdb9nsd_003730	12170
dsgdb9nsd_003734	12171
dsgdb9nsd_003735	12172
dsgdb9nsd_003738	12173
dsgdb9nsd_003745	12174
dsgdb9nsd_003748	12175
dsgdb9nsd_003750	12176
dsgdb9nsd_003758	12177
dsgdb9nsd_003766	12178
dsgdb9nsd_003770	12179
dsgdb9nsd_003786	12180
dsgdb9nsd_003813	12181
dsgdb9nsd_003826	12182
dsgdb9nsd_003834	12183
dsgdb9nsd_003844	12184
dsgdb9nsd_003847	12185
dsgdb9nsd_003853	12186
dsgdb9nsd_003884	12187
dsgdb9nsd_003897	12188
dsgdb9nsd_003908	12189
dsgdb9nsd_003909	12190
dsgdb9nsd_003914	12191
dsgdb9nsd_003920	12192
dsgdb9nsd_003921	12193
dsgdb9nsd_003924	12194
dsgdb9nsd_003926	12195
dsgdb9nsd_003935	12196
dsgdb9nsd_003941	12197
dsgdb9nsd_003947	12198
dsgdb9nsd_003948	12199
dsgdb9nsd_003952	12200
dsgdb9nsd_003960	12201
dsgdb9nsd_003965	12202
dsgdb9nsd_003972	12203
dsgdb9nsd_003985	12204
dsgdb9nsd_003986	12205
dsgdb9nsd_003999	12206
dsgdb9nsd_004004	12207
dsgdb9nsd_004007	12208
dsgdb9nsd_004009	12209
dsgdb9nsd_004011	12210
dsgdb9nsd_004012	12211
dsgdb9nsd_004021	12212
dsgdb9nsd_004028	12213
dsgdb9nsd_004029	12214
dsgdb9nsd_004042	12215
dsgdb9nsd_004049	12216
dsgdb9nsd_004054	12217
dsgdb9nsd_004082	12218
dsgdb9nsd_004092	12219
dsgdb9nsd_004102	12220
dsgdb9nsd_004106	12221
dsgdb9nsd_004120	12222
dsgdb9nsd_004124	12223
dsgdb9nsd_004133	12224
dsgdb9nsd_004134	12225
dsgdb9nsd_004143	12226
dsgdb9nsd_004147	12227
dsgdb9nsd_004155	12228
dsgdb9nsd_004228	12229
dsgdb9nsd_004289	12230
dsgdb9nsd_004290	12231
dsgdb9nsd_004292	12232
dsgdb9nsd_004310	12233
dsgdb9nsd_004321	12234
dsgdb9nsd_004324	12235
dsgdb9nsd_004327	12236
dsgdb9nsd_004355	12237
dsgdb9nsd_004392	12238
dsgdb9nsd_004406	12239
dsgdb9nsd_004407	12240
dsgdb9nsd_004411	12241
dsgdb9nsd_004413	12242
dsgdb9nsd_004421	12243
dsgdb9nsd_004427	12244
dsgdb9nsd_004429	12245
dsgdb9nsd_004432	12246
dsgdb9nsd_004443	12247
dsgdb9nsd_004466	12248
dsgdb9nsd_004477	12249
dsgdb9nsd_004502	12250
dsgdb9nsd_004514	12251
dsgdb9nsd_004523	12252
dsgdb9nsd_004526	12253
dsgdb9nsd_004528	12254
dsgdb9nsd_004543	12255
dsgdb9nsd_004550	12256
dsgdb9nsd_004554	12257
dsgdb9nsd_004565	12258
dsgdb9nsd_004578	12259
dsgdb9nsd_004583	12260
dsgdb9nsd_004593	12261
dsgdb9nsd_004635	12262
dsgdb9nsd_004655	12263
dsgdb9nsd_004664	12264
dsgdb9nsd_004678	12265
dsgdb9nsd_004697	12266
dsgdb9nsd_004710	12267
dsgdb9nsd_004719	12268
dsgdb9nsd_004726	12269
dsgdb9nsd_004729	12270
dsgdb9nsd_004735	12271
dsgdb9nsd_004751	12272
dsgdb9nsd_004757	12273
dsgdb9nsd_004770	12274
dsgdb9nsd_004776	12275
dsgdb9nsd_004800	12276
dsgdb9nsd_004810	12277
dsgdb9nsd_004824	12278
dsgdb9nsd_004827	12279
dsgdb9nsd_004828	12280
dsgdb9nsd_004832	12281
dsgdb9nsd_004833	12282
dsgdb9nsd_004838	12283
dsgdb9nsd_004857	12284
dsgdb9nsd_004862	12285
dsgdb9nsd_004872	12286
dsgdb9nsd_004888	12287
dsgdb9nsd_004920	12288
dsgdb9nsd_004927	12289
dsgdb9nsd_004929	12290
dsgdb9nsd_004949	12291
dsgdb9nsd_004961	12292
dsgdb9nsd_004963	12293
dsgdb9nsd_004989	12294
dsgdb9nsd_005008	12295
dsgdb9nsd_005024	12296
dsgdb9nsd_005045	12297
dsgdb9nsd_005053	12298
dsgdb9nsd_005055	12299
dsgdb9nsd_005060	12300
dsgdb9nsd_005089	12301
dsgdb9nsd_005092	12302
dsgdb9nsd_005107	12303
dsgdb9nsd_005140	12304
dsgdb9nsd_005148	12305
dsgdb9nsd_005154	12306
dsgdb9nsd_005167	12307
dsgdb9nsd_005181	12308
dsgdb9nsd_005191	12309
dsgdb9nsd_005193	12310
dsgdb9nsd_005195	12311
dsgdb9nsd_005209	12312
dsgdb9nsd_005218	12313
dsgdb9nsd_005229	12314
dsgdb9nsd_005231	12315
dsgdb9nsd_005237	12316
dsgdb9nsd_005250	12317
dsgdb9nsd_005264	12318
dsgdb9nsd_005300	12319
dsgdb9nsd_005306	12320
dsgdb9nsd_005344	12321
dsgdb9nsd_005373	12322
dsgdb9nsd_005374	12323
dsgdb9nsd_005382	12324
dsgdb9nsd_005385	12325
dsgdb9nsd_005396	12326
dsgdb9nsd_005399	12327
dsgdb9nsd_005416	12328
dsgdb9nsd_005419	12329
dsgdb9nsd_005423	12330
dsgdb9nsd_005429	12331
dsgdb9nsd_005433	12332
dsgdb9nsd_005442	12333
dsgdb9nsd_005445	12334
dsgdb9nsd_005471	12335
dsgdb9nsd_005472	12336
dsgdb9nsd_005508	12337
dsgdb9nsd_005514	12338
dsgdb9nsd_005519	12339
dsgdb9nsd_005532	12340
dsgdb9nsd_005543	12341
dsgdb9nsd_005549	12342
dsgdb9nsd_005559	12343
dsgdb9nsd_005596	12344
dsgdb9nsd_005599	12345
dsgdb9nsd_005612	12346
dsgdb9nsd_005624	12347
dsgdb9nsd_005630	12348
dsgdb9nsd_005642	12349
dsgdb9nsd_005643	12350
dsgdb9nsd_005649	12351
dsgdb9nsd_005650	12352
dsgdb9nsd_005689	12353
dsgdb9nsd_005695	12354
dsgdb9nsd_005710	12355
dsgdb9nsd_005711	12356
dsgdb9nsd_005716	12357
dsgdb9nsd_005718	12358
dsgdb9nsd_005723	12359
dsgdb9nsd_005728	12360
dsgdb9nsd_005733	12361
dsgdb9nsd_005759	12362
dsgdb9nsd_005763	12363
dsgdb9nsd_005774	12364
dsgdb9nsd_005779	12365
dsgdb9nsd_005784	12366
dsgdb9nsd_005787	12367
dsgdb9nsd_005789	12368
dsgdb9nsd_005805	12369
dsgdb9nsd_005808	12370
dsgdb9nsd_005818	12371
dsgdb9nsd_005820	12372
dsgdb9nsd_005830	12373
dsgdb9nsd_005831	12374
dsgdb9nsd_005873	12375
dsgdb9nsd_005875	12376
dsgdb9nsd_005877	12377
dsgdb9nsd_005906	12378
dsgdb9nsd_005917	12379
dsgdb9nsd_005919	12380
dsgdb9nsd_005936	12381
dsgdb9nsd_005948	12382
dsgdb9nsd_005952	12383
dsgdb9nsd_005968	12384
dsgdb9nsd_005970	12385
dsgdb9nsd_005974	12386
dsgdb9nsd_005990	12387
dsgdb9nsd_006013	12388
dsgdb9nsd_006018	12389
dsgdb9nsd_006026	12390
dsgdb9nsd_006032	12391
dsgdb9nsd_006052	12392
dsgdb9nsd_006065	12393
dsgdb9nsd_006066	12394
dsgdb9nsd_006090	12395
dsgdb9nsd_006112	12396
dsgdb9nsd_006130	12397
dsgdb9nsd_006134	12398
dsgdb9nsd_006144	12399
dsgdb9nsd_006160	12400
dsgdb9nsd_006172	12401
dsgdb9nsd_006177	12402
dsgdb9nsd_006178	12403
dsgdb9nsd_006186	12404
dsgdb9nsd_006191	12405
dsgdb9nsd_006210	12406
dsgdb9nsd_006216	12407
dsgdb9nsd_006227	12408
dsgdb9nsd_006244	12409
dsgdb9nsd_006259	12410
dsgdb9nsd_006269	12411
dsgdb9nsd_006277	12412
dsgdb9nsd_006283	12413
dsgdb9nsd_006287	12414
dsgdb9nsd_006289	12415
dsgdb9nsd_006309	12416
dsgdb9nsd_006317	12417
dsgdb9nsd_006328	12418
dsgdb9nsd_006339	12419
dsgdb9nsd_006345	12420
dsgdb9nsd_006349	12421
dsgdb9nsd_006363	12422
dsgdb9nsd_006369	12423
dsgdb9nsd_006371	12424
dsgdb9nsd_006383	12425
dsgdb9nsd_006393	12426
dsgdb9nsd_006436	12427
dsgdb9nsd_006444	12428
dsgdb9nsd_006446	12429
dsgdb9nsd_006453	12430
dsgdb9nsd_006466	12431
dsgdb9nsd_006489	12432
dsgdb9nsd_006503	12433
dsgdb9nsd_006510	12434
dsgdb9nsd_006525	12435
dsgdb9nsd_006549	12436
dsgdb9nsd_006564	12437
dsgdb9nsd_006572	12438
dsgdb9nsd_006579	12439
dsgdb9nsd_006581	12440
dsgdb9nsd_006592	12441
dsgdb9nsd_006598	12442
dsgdb9nsd_006600	12443
dsgdb9nsd_006639	12444
dsgdb9nsd_006640	12445
dsgdb9nsd_006644	12446
dsgdb9nsd_006650	12447
dsgdb9nsd_006667	12448
dsgdb9nsd_006679	12449
dsgdb9nsd_006692	12450
dsgdb9nsd_006694	12451
dsgdb9nsd_006697	12452
dsgdb9nsd_006699	12453
dsgdb9nsd_006700	12454
dsgdb9nsd_006710	12455
dsgdb9nsd_006715	12456
dsgdb9nsd_006725	12457
dsgdb9nsd_006726	12458
dsgdb9nsd_006736	12459
dsgdb9nsd_006778	12460
dsgdb9nsd_006787	12461
dsgdb9nsd_006805	12462
dsgdb9nsd_006810	12463
dsgdb9nsd_006839	12464
dsgdb9nsd_006846	12465
dsgdb9nsd_006848	12466
dsgdb9nsd_006854	12467
dsgdb9nsd_006855	12468
dsgdb9nsd_006884	12469
dsgdb9nsd_006887	12470
dsgdb9nsd_006902	12471
dsgdb9nsd_006916	12472
dsgdb9nsd_006934	12473
dsgdb9nsd_006938	12474
dsgdb9nsd_006963	12475
dsgdb9nsd_006966	12476
dsgdb9nsd_006972	12477
dsgdb9nsd_006987	12478
dsgdb9nsd_006988	12479
dsgdb9nsd_006993	12480
dsgdb9nsd_007016	12481
dsgdb9nsd_007022	12482
dsgdb9nsd_007049	12483
dsgdb9nsd_007052	12484
dsgdb9nsd_007062	12485
dsgdb9nsd_007070	12486
dsgdb9nsd_007075	12487
dsgdb9nsd_007084	12488
dsgdb9nsd_007087	12489
dsgdb9nsd_007115	12490
dsgdb9nsd_007122	12491
dsgdb9nsd_007125	12492
dsgdb9nsd_007131	12493
dsgdb9nsd_007143	12494
dsgdb9nsd_007150	12495
dsgdb9nsd_007155	12496
dsgdb9nsd_007156	12497
dsgdb9nsd_007170	12498
dsgdb9nsd_007176	12499
dsgdb9nsd_007184	12500
dsgdb9nsd_007185	12501
dsgdb9nsd_007186	12502
dsgdb9nsd_007188	12503
dsgdb9nsd_007197	12504
dsgdb9nsd_007201	12505
dsgdb9nsd_007214	12506
dsgdb9nsd_007222	12507
dsgdb9nsd_007231	12508
dsgdb9nsd_007241	12509
dsgdb9nsd_007244	12510
dsgdb9nsd_007255	12511
dsgdb9nsd_007257	12512
dsgdb9nsd_007265	12513
dsgdb9nsd_007267	12514
dsgdb9nsd_007268	12515
dsgdb9nsd_007279	12516
dsgdb9nsd_007290	12517
dsgdb9nsd_007293	12518
dsgdb9nsd_007306	12519
dsgdb9nsd_007326	12520
dsgdb9nsd_007331	12521
dsgdb9nsd_007332	12522
dsgdb9nsd_007334	12523
dsgdb9nsd_007367	12524
dsgdb9nsd_007403	12525
dsgdb9nsd_007409	12526
dsgdb9nsd_007415	12527
dsgdb9nsd_007440	12528
dsgdb9nsd_007441	12529
dsgdb9nsd_007464	12530
dsgdb9nsd_007465	12531
dsgdb9nsd_007480	12532
dsgdb9nsd_007484	12533
dsgdb9nsd_007503	12534
dsgdb9nsd_007517	12535
dsgdb9nsd_007538	12536
dsgdb9nsd_007595	12537
dsgdb9nsd_007615	12538
dsgdb9nsd_007619	12539
dsgdb9nsd_007621	12540
dsgdb9nsd_007632	12541
dsgdb9nsd_007637	12542
dsgdb9nsd_007652	12543
dsgdb9nsd_007657	12544
dsgdb9nsd_007663	12545
dsgdb9nsd_007679	12546
dsgdb9nsd_007685	12547
dsgdb9nsd_007688	12548
dsgdb9nsd_007691	12549
dsgdb9nsd_007695	12550
dsgdb9nsd_007719	12551
dsgdb9nsd_007726	12552
dsgdb9nsd_007727	12553
[truncated: 37,099 more rows]
