# Supplementary material for: Machine-Learning-Guided Discovery of Electrochemical Reactions
Source: J Am Chem Soc. 2022 Dec 2;144(49):22599–610. doi: 10.1021/jacs.2c08997 (PMC9756344; doi:10.1021/jacs.2c08997)
Supplement: Supplementary file 4 — ja2c08997_si_004.zip [file ja2c08997_si_004.zip › Reactivity Prediction/atom_properties.csv]

10_0	-0.4	-0.4	-0.2
10_1	-0.3	-0.4	-0.1
10_10	-0.2	-0.4	-0.1
10_11	-0.2	-0.4	-0.1
10_12	-0.3	-0.4	-0.1
10_13	-0.3	-0.4	-0.1
10_14	-0.2	-0.4	-0.1
10_15	-0.2	-0.4	-0.1
10_16	-0.2	-0.4	-0.1
10_17	-0.2	-0.4	-0.1
10_18	-0.3	-0.4	-0.1
10_19	-0.5	-0.6	-0.4
10_2	-0.3	-0.4	-0.1
10_20	-0.5	-0.6	-0.4
10_21	-0.5	-0.6	-0.4
10_22	-0.5	-0.6	-0.4
10_23	-0.5	-0.6	-0.4
10_24	-0.5	-0.6	-0.4
10_25	-0.5	-0.6	-0.4
10_26	-0.5	-0.6	-0.4
10_27	-0.5	-0.6	-0.4
10_28	-0.5	-0.6	-0.4
10_29	-0.5	-0.6	-0.4
10_3	-0.2	-0.4	-0.1
10_30	-0.5	-0.6	-0.4
10_31	-0.5	-0.6	-0.4
10_32	-0.5	-0.6	-0.4
10_33	-0.5	-0.6	-0.4
10_4	-0.2	-0.4	-0.1
10_5	-0.2	-0.4	-0.1
10_6	-0.2	-0.2	-0.1
10_7	-0.3	-0.4	-0.1
10_8	-0.2	-0.4	-0.1
10_9	-0.2	-0.4	-0.1
100_0	-0.3	-0.4	-0.1
100_1	-0.4	-0.5	-0.3
100_10	-0.3	-0.5	-0.2
100_11	-0.3	-0.3	-0.1
100_12	-0.3	-0.5	-0.1
100_13	-0.3	-0.5	-0.2
100_14	-0.3	-0.5	-0.1
100_15	-0.7	-0.8	-0.6
100_16	-0.5	-0.6	-0.4
100_17	-0.5	-0.6	-0.4
100_18	-0.5	-0.6	-0.4
100_19	-0.5	-0.6	-0.4
100_2	-0.3	-0.4	-0.2
100_20	-0.5	-0.7	-0.4
100_21	-0.5	-0.7	-0.4
100_22	-0.5	-0.7	-0.3
100_23	-0.5	-0.7	-0.4
100_24	-0.5	-0.7	-0.4
100_3	-0.5	-0.6	-0.4
100_4	-0.5	-0.6	-0.4
100_5	-0.5	-0.7	-0.4
100_6	-0.3	-0.6	-0.2
100_7	-0.3	-0.6	-0.1
100_8	-0.3	-0.5	-0.1
100_9	-0.3	-0.5	-0.1
101_0	-0.3	-0.3	-0.1
101_1	-0.5	-0.6	-0.3
101_10	-0.2	-0.4	-0.1
101_11	-0.2	-0.4	-0.1
101_12	-0.2	-0.2	-0.1
101_13	-0.2	-0.4	-0.1
101_14	-0.2	-0.4	0.0
101_15	-0.3	-0.4	-0.1
101_16	-0.5	-0.6	-0.4
101_17	-0.5	-0.6	-0.3
101_18	-0.5	-0.6	-0.4
101_19	-0.5	-0.6	-0.4
101_2	-0.3	-0.4	0.0
101_20	-0.5	-0.6	-0.4
101_21	-0.5	-0.6	-0.4
101_22	-0.5	-0.6	-0.4
101_23	-0.5	-0.7	-0.4
101_24	-0.5	-0.7	-0.4
101_25	-0.5	-0.7	-0.4
101_26	-0.5	-0.7	-0.4
101_27	-0.7	-0.8	-0.5
101_3	-0.3	-0.4	-0.1
101_4	-0.3	-0.4	-0.1
101_5	-0.3	-0.2	0.0
101_6	-0.3	-0.2	-0.1
101_7	-0.3	-0.4	-0.1
101_8	-0.3	-0.4	-0.1
101_9	-0.2	-0.4	0.1
102_0	-0.3	-0.5	-0.1
102_1	-0.4	-0.6	-0.2
102_10	-0.3	-0.3	-0.1
102_11	-0.3	-0.6	-0.1
102_12	-0.6	-0.7	-0.4
102_13	-0.5	-0.7	-0.4
102_14	-0.6	-0.8	-0.4
102_15	-0.6	-0.7	-0.4
102_16	-0.5	-0.7	-0.4
102_17	-0.6	-0.8	-0.4
102_2	-0.3	-0.6	-0.1
102_3	-0.3	-0.5	-0.1
102_4	-0.3	-0.5	-0.1
102_5	-0.3	-0.3	-0.1
102_6	-0.3	-0.6	-0.1
102_7	-0.3	-0.6	-0.1
102_8	-0.3	-0.5	-0.1
102_9	-0.3	-0.5	-0.1
103_0	-0.3	-0.5	-0.1
103_1	-0.7	-0.9	-0.5
103_2	-0.3	-0.5	-0.1
103_3	-0.3	-0.5	-0.1
103_4	-0.3	-0.5	-0.1
104_0	-0.2	-0.4	-0.3
104_1	-0.3	-0.4	-0.3
104_10	-0.2	-0.4	-0.3
104_11	-0.2	-0.4	-0.3
104_12	-0.2	-0.4	-0.3
104_13	-0.2	-0.4	-0.3
104_14	-0.2	-0.4	-0.3
104_15	-0.2	-0.2	-0.1
104_16	-0.5	-0.7	-0.3
104_17	-0.5	-0.7	-0.3
104_18	-0.5	-0.7	-0.3
104_19	-0.5	-0.6	-0.3
104_2	-0.3	-0.4	-0.3
104_20	-0.5	-0.7	-0.3
104_21	-0.5	-0.7	-0.3
104_22	-0.5	-0.7	-0.3
104_23	-0.5	-0.7	-0.3
104_24	-0.5	-0.6	-0.5
104_25	-0.5	-0.7	-0.1
104_3	-0.2	-0.4	-0.1
104_4	-0.2	-0.2	0.0
104_5	-0.2	-0.4	-0.3
104_6	-0.2	-0.4	-0.3
104_7	-0.2	-0.4	-0.3
104_8	-0.3	-0.4	-0.3
104_9	-0.3	-0.4	-0.3
105_0	-0.5	-0.7	-0.4
105_1	-0.5	-0.7	-0.3
105_10	-0.5	-0.7	-0.4
105_11	-0.5	-0.7	-0.3
105_12	-0.5	-0.7	-0.3
105_13	-0.5	-0.7	-0.3
105_14	-0.5	-0.7	-0.3
105_2	-0.3	-0.5	-0.3
105_3	-0.5	-0.7	-0.3
105_4	-0.5	-0.7	-0.3
105_5	-0.5	-0.7	-0.3
105_6	-0.5	-0.7	-0.6
105_7	-0.5	-0.7	-0.3
105_8	-0.5	-0.7	-0.3
105_9	-0.5	-0.7	-0.3
106_0	-0.5	-0.7	-0.2
106_1	-0.5	-0.7	-0.1
106_10	-0.7	-1.0	-0.1
106_2	-0.4	-0.7	-0.4
106_3	-0.3	-0.6	-0.4
106_4	-0.3	-0.5	-0.2
106_5	-0.5	-0.7	-0.1
106_6	-0.5	-0.7	-0.2
106_7	-0.5	-0.7	0.0
106_8	-0.5	-0.7	-0.6
106_9	-0.5	-0.7	-0.3
107_0	-0.5	-0.6	-0.3
107_1	-0.5	-0.6	-0.4
107_10	-0.5	-0.6	-0.4
107_11	-0.5	-0.6	-0.6
107_12	-0.5	-0.6	-0.6
107_13	-0.5	-0.6	-0.5
107_14	-0.5	-0.6	-0.3
107_15	-0.5	-0.7	-0.1
107_16	-0.5	-0.7	-0.3
107_17	-0.5	-0.7	-0.4
107_18	-0.5	-0.7	-0.2
107_19	-0.8	-1.0	-0.1
107_2	-0.5	-0.6	-0.1
107_3	-0.5	-0.7	-0.1
107_4	-0.5	-0.7	-0.1
107_5	-0.4	-0.7	-0.2
107_6	-0.3	-0.6	-0.1
107_7	-0.3	-0.4	-0.1
107_8	-0.5	-0.6	-0.4
107_9	-0.5	-0.6	-0.4
108_0	-0.4	-0.5	-0.4
108_1	-0.3	-0.4	-0.1
108_10	-0.4	-0.3	-0.1
108_11	-0.3	-0.4	-0.1
108_12	-0.8	-1.0	-0.4
108_13	-0.5	-0.7	-0.1
108_14	-0.5	-0.7	-0.2
108_15	-0.5	-0.7	-0.2
108_16	-0.5	-0.7	-0.1
108_17	-0.7	-0.9	-0.1
108_18	-0.7	-0.9	-0.4
108_19	-0.7	-0.9	-0.4
108_2	-0.5	-0.7	-0.4
108_3	-0.3	-0.4	-0.1
108_4	-0.5	-0.7	-0.1
108_5	-0.5	-0.7	-0.1
108_6	-0.3	-0.4	-0.1
108_7	-0.3	-0.5	-0.5
108_8	-0.3	-0.6	-0.1
108_9	-0.3	-0.6	-0.1
109_0	-0.3	-0.4	-0.4
109_1	-0.4	-0.5	-0.4
109_10	-0.2	-0.4	-0.4
109_11	-0.2	-0.4	-0.4
109_12	-0.5	-0.6	-0.6
109_13	-0.5	-0.6	-0.4
109_14	-0.5	-0.6	-0.4
109_15	-0.2	-0.2	-0.4
109_16	-0.2	-0.4	-0.1
109_17	-0.2	-0.4	-0.4
109_18	-0.5	-0.6	-0.4
109_19	-0.3	-0.2	-0.4
109_2	-0.3	-0.4	-0.4
109_20	-0.3	-0.4	-0.4
109_21	-0.3	-0.4	-0.4
109_22	-0.2	-0.4	-0.4
109_23	-0.5	-0.6	-0.4
109_24	-0.5	-0.6	-0.4
109_25	-0.5	-0.6	-0.6
109_26	-0.3	-0.4	-0.1
109_27	-0.3	-0.4	-0.4
109_28	-0.3	-0.4	-0.4
109_29	-0.3	-0.4	-0.4
109_3	-0.6	-0.7	-0.4
109_30	-0.3	-0.4	-0.4
109_31	-0.3	-0.4	-0.4
109_32	-0.5	-0.6	-0.4
109_33	-0.5	-0.6	-0.4
109_34	-0.5	-0.6	-0.4
109_35	-0.5	-0.6	-0.4
109_36	-0.7	-0.9	-0.1
109_37	-0.5	-0.6	-0.4
109_38	-0.5	-0.6	-0.4
109_39	-0.5	-0.6	-0.4
109_4	-0.2	-0.2	-0.1
109_40	-0.5	-0.6	-0.2
109_41	-0.5	-0.6	-0.1
109_42	-0.5	-0.6	-0.2
109_43	-0.5	-0.6	-0.2
109_44	-0.5	-0.6	-0.1
109_45	-0.5	-0.6	-0.6
109_46	-0.5	-0.6	-0.4
109_47	-0.5	-0.6	-0.4
109_48	-0.5	-0.6	-0.4
109_49	-0.7	-0.9	-0.4
109_5	-0.2	-0.2	-0.1
109_50	-0.5	-0.6	-0.2
109_51	-0.5	-0.6	-0.1
109_52	-0.5	-0.6	-0.1
109_53	-0.5	-0.6	-0.1
109_54	-0.5	-0.6	-0.1
109_55	-0.5	-0.6	-0.1
109_56	-0.5	-0.6	-0.1
109_57	-0.5	-0.6	-0.4
109_58	-0.5	-0.6	-0.1
109_59	-0.5	-0.6	-0.4
109_6	-0.2	-0.2	-0.1
109_60	-0.5	-0.6	-0.4
109_61	-0.5	-0.6	-0.4
109_7	-0.5	-0.6	-0.4
109_8	-0.2	-0.2	-0.3
109_9	-0.3	-0.4	-0.4
11_0	-0.3	-0.5	-0.4
11_1	-0.4	-0.6	-0.4
11_10	-0.4	-0.6	-0.3
11_11	-0.3	-0.5	0.0
11_12	-0.7	-0.1	-0.4
11_13	-0.5	-0.7	-0.4
11_14	-0.5	-0.7	-0.4
11_15	-0.5	-0.7	-0.3
11_16	-0.5	-0.7	0.0
11_2	-0.3	-0.5	0.0
11_3	-0.3	-0.5	-0.1
11_4	-0.3	-0.5	-0.4
11_5	-0.3	-0.5	0.0
11_6	-0.3	-0.3	-0.1
11_7	-0.3	-0.4	-0.1
11_8	-0.3	-0.4	-0.1
11_9	-0.3	-0.3	-0.3
110_0	-0.5	-0.7	-0.5
110_1	-0.3	-0.5	-0.3
110_10	-0.5	-0.7	-0.3
110_11	-0.2	-0.3	-0.6
110_12	-0.5	-0.7	-0.5
110_13	-0.5	-0.7	-0.6
110_14	-0.5	-0.7	-0.3
110_15	-0.5	-0.7	-0.2
110_16	-0.5	-0.7	-0.2
110_17	-0.5	-0.6	-0.1
110_18	-0.5	-0.7	-0.1
110_19	-0.5	-0.7	-0.2
110_2	-0.2	-0.5	-0.2
110_20	-0.5	-0.7	-0.1
110_21	-0.5	-0.7	-0.4
110_22	-0.5	-0.7	-0.3
110_23	-0.5	-0.7	-0.1
110_3	-0.2	-0.3	-0.3
110_4	-0.2	-0.3	-0.1
110_5	-0.3	-0.5	-0.1
110_6	-0.5	-0.6	-0.4
110_7	-0.2	-0.3	-0.4
110_8	-0.2	-0.5	-0.4
110_9	-0.3	-0.5	-0.4
111_0	-0.3	-0.5	-0.3
111_1	-0.5	-0.8	-0.3
111_10	-0.7	-1.0	-0.3
111_11	-0.5	-0.8	-0.3
111_12	-0.5	-0.7	-0.3
111_13	-0.8	-0.7	-0.3
111_14	-0.7	-0.9	-0.3
111_15	-0.8	-1.0	-0.6
111_2	-0.5	-0.7	-0.4
111_3	-0.4	-0.6	-0.3
111_4	-0.4	0.3	-0.3
111_5	-0.3	0.3	-0.3
111_6	-0.3	-0.5	-0.3
111_7	-0.4	-0.6	-0.1
111_8	-0.4	-0.6	-0.4
111_9	-0.3	-0.5	-0.4
112_0	-0.5	-0.6	-0.4
112_1	-0.5	-0.6	-0.1
112_10	-0.3	-0.4	-0.1
112_11	-0.5	-0.6	-0.1
112_12	-0.2	-0.4	-0.3
112_13	-0.2	-0.4	-0.2
112_14	-0.5	-0.6	-0.2
112_15	-0.5	-0.6	-0.2
112_16	-0.5	-0.6	-0.1
112_17	-0.5	-0.6	-0.3
112_18	-0.5	-0.6	-0.1
112_19	-0.5	-0.6	-0.1
112_2	-0.5	-0.6	-0.1
112_20	-0.5	-0.6	0.0
112_21	-0.5	-0.7	0.0
112_22	-0.5	-0.7	-0.3
112_23	-0.5	-0.6	-0.3
112_24	-0.7	-0.9	-0.3
112_25	-0.5	-0.6	-0.1
112_26	-0.5	-0.6	-0.2
112_27	-0.5	-0.6	-0.1
112_28	-0.5	-0.7	-0.1
112_29	-0.5	-0.7	-0.1
112_3	-0.2	-0.2	-0.1
112_30	-0.5	-0.6	-0.1
112_31	-0.5	-0.6	-0.1
112_32	-0.5	-0.6	-0.4
112_4	-0.2	-0.4	-0.4
112_5	-0.2	-0.4	-0.4
112_6	-0.2	-0.3	-0.4
112_7	-0.5	-0.6	-0.1
112_8	-0.4	-0.6	-0.4
112_9	-0.3	-0.5	-0.4
113_0	-0.5	-0.7	-0.4
113_1	-0.5	-0.7	-0.4
113_10	-0.5	-0.7	-0.4
113_11	-0.7	-1.0	-0.4
113_2	-0.5	-0.6	-0.1
113_3	-0.3	-0.6	-0.1
113_4	-0.5	-0.7	-0.1
113_5	-0.5	-0.7	-0.1
113_6	-0.5	-0.7	-0.1
113_7	-0.5	-0.7	-0.2
113_8	-0.5	-0.7	-0.1
113_9	-0.5	-0.1	0.0
114_0	-0.3	-0.5	-0.2
114_1	-0.3	-0.4	-0.2
114_10	-0.5	-0.7	-0.1
114_2	-0.3	-0.5	-0.3
114_3	-0.3	-0.5	-0.3
114_4	-0.3	-0.4	-0.3
114_5	-0.3	-0.5	-0.4
114_6	-0.3	-0.5	-0.4
114_7	-0.5	-0.7	-0.4
114_8	-0.5	-0.7	-0.4
114_9	-0.5	-0.7	-0.6
115_0	-0.3	-0.4	-0.3
115_1	-0.4	-0.3	-0.6
115_10	-0.3	-0.4	-0.6
115_11	-0.3	-0.4	-0.6
115_12	-0.3	-0.4	-0.5
115_13	-0.3	-0.4	-0.3
115_14	-0.3	-0.4	-0.4
115_15	-0.3	-0.4	-0.4
115_16	-0.5	-0.7	-0.4
115_17	-0.5	-0.6	-0.2
115_18	-0.5	-0.7	-0.2
115_19	-0.5	-0.6	-0.2
115_2	-0.3	-0.4	-0.4
115_20	-0.5	-0.7	-0.4
115_21	-0.5	-0.7	-0.3
115_22	-0.5	-0.6	-0.3
115_23	-0.5	-0.7	-0.4
115_24	-0.5	-0.6	-0.1
115_25	-0.5	-0.7	-0.4
115_3	-0.3	-0.4	-0.4
115_4	-0.3	-0.4	-0.4
115_5	-0.3	-0.4	-0.4
115_6	-0.3	-0.4	-0.4
115_7	-0.3	-0.4	-0.3
115_8	-0.4	-0.3	-0.3
115_9	-0.3	-0.4	-0.3
116_0	-0.3	-0.4	-0.4
116_1	-0.4	-0.6	-0.4
116_10	-0.3	-0.5	-0.4
116_11	-0.3	-0.4	-0.4
116_12	-0.5	-0.7	-0.4
116_13	-0.5	-0.7	-0.4
116_14	-0.5	-0.7	-0.4
116_15	-0.5	-0.7	-0.4
116_16	-0.5	-0.7	-0.4
116_17	-0.5	-0.5	-0.4
116_18	-0.5	-0.6	-0.4
116_19	-0.7	-0.9	-0.4
116_2	-0.5	-0.7	-0.4
116_20	-0.7	-0.9	-0.4
116_21	-0.7	-0.9	-0.3
116_22	-0.7	-0.9	-0.3
116_23	-0.7	-0.9	-0.3
116_3	-0.5	-0.7	-0.3
116_4	-0.5	-0.7	-0.4
116_5	-0.5	-0.6	-0.4
116_6	-0.5	-0.5	-0.4
116_7	-0.3	-0.5	-0.4
116_8	-0.3	-0.5	-0.4
116_9	-0.3	-0.5	-0.4
117_0	-0.5	-0.6	-0.4
117_1	-0.5	-0.6	-0.4
117_10	-0.5	-0.6	-0.4
117_11	-0.5	-0.6	-0.1
117_12	-0.5	-0.6	-0.4
117_13	-0.2	-0.4	-0.1
117_14	-0.5	-0.6	-0.1
117_15	-0.5	-0.6	-0.1
117_16	-0.5	-0.6	-0.1
117_17	-0.5	-0.6	-0.1
117_18	-0.5	-0.6	-0.1
117_19	-0.5	-0.6	-0.1
117_2	-0.5	-0.6	-0.1
117_20	-0.5	-0.6	-0.1
117_21	-0.5	-0.7	-0.1
117_22	-0.5	-0.7	-0.1
117_23	-0.5	-0.7	-0.4
117_24	-0.5	-0.7	-0.4
117_25	-0.5	-0.6	-0.4
117_26	-0.5	-0.6	-0.4
117_27	-0.5	-0.6	-0.4
117_28	-0.5	-0.6	-0.4
117_29	-0.5	-0.6	-0.4
117_3	-0.5	-0.7	-0.4
117_30	-0.5	-0.6	-0.4
117_31	-0.5	-0.6	-0.4
117_32	-0.5	-0.7	-0.1
117_33	-0.5	-0.7	-0.4
117_34	-0.5	-0.6	-0.4
117_35	-0.5	-0.6	-0.4
117_36	-0.5	-0.6	-0.4
117_37	-0.5	-0.6	-0.4
117_38	-0.5	-0.6	-0.1
117_39	-0.5	-0.6	-0.1
117_4	-0.6	-0.7	-0.1
117_40	-0.5	-0.6	-0.1
117_5	-0.5	-0.7	-0.1
117_6	-0.5	-0.6	-0.1
117_7	-0.5	-0.6	-0.3
117_8	-0.5	-0.6	0.0
117_9	-0.5	-0.7	-0.3
118_0	-0.2	-0.4	-0.3
118_1	-0.6	-0.7	-0.1
118_10	-0.3	-0.4	-0.1
118_11	-0.3	-0.2	0.0
118_12	-0.3	-0.4	0.0
118_13	-0.3	-0.4	-0.3
118_14	-0.3	-0.3	-0.3
118_15	-0.3	-0.4	-0.3
118_16	-0.3	-0.4	-0.3
118_17	-0.3	-0.2	0.0
118_18	-0.3	-0.4	-0.1
118_19	-0.3	-0.4	-0.3
118_2	-0.3	-0.3	-0.3
118_20	-0.5	-0.6	-0.3
118_21	-0.5	-0.6	-0.1
118_22	-0.5	-0.6	-0.1
118_23	-0.5	-0.6	-0.1
118_24	-0.5	-0.7	-0.1
118_25	-0.5	-0.7	-0.1
118_26	-0.5	-0.6	-0.1
118_27	-0.5	-0.6	-0.3
118_28	-0.5	-0.6	-0.4
118_29	-0.5	-0.6	-0.1
118_3	-0.3	-0.4	-0.1
118_30	-0.5	-0.7	-0.4
118_31	-0.5	-0.6	-0.4
118_32	-0.5	-0.6	-0.4
118_33	-0.5	-0.6	-0.4
118_34	-0.5	-0.6	-0.4
118_4	-0.3	-0.4	-0.1
118_5	-0.3	-0.2	-0.1
118_6	-0.3	-0.4	-0.6
118_7	-0.3	-0.4	-0.4
118_8	-0.3	-0.3	-0.4
118_9	-0.3	-0.4	-0.1
119_0	-0.5	-0.7	-0.4
119_1	-0.3	-0.6	-0.4
119_10	-0.5	-0.8	-0.4
119_11	-0.5	-0.8	-0.4
119_2	-0.3	-0.3	-0.4
119_3	-0.3	-0.4	-0.4
119_4	-0.3	-0.3	-0.4
119_5	-0.3	-0.6	-0.4
119_6	-0.5	-0.7	-0.4
119_7	-0.5	-0.7	-0.4
119_8	-0.5	-0.7	-0.1
119_9	-0.5	-0.8	-0.4
12_0	-0.3	-0.3	-0.4
12_1	-0.4	-0.5	-0.4
12_10	-0.5	-0.7	-0.4
12_11	-0.5	-0.7	-0.4
12_12	-0.5	-0.7	-0.4
12_2	-0.3	-0.5	-0.4
12_3	-0.3	-0.3	-0.4
12_4	-0.3	-0.5	-0.4
12_5	-0.3	-0.5	-0.4
12_6	-0.3	-0.5	-0.1
12_7	-0.3	-0.5	-0.4
12_8	-0.5	-0.7	-0.4
12_9	-0.5	-0.7	-0.4
120_0	-0.2	-0.4	-0.4
120_1	-0.2	-0.4	-0.4
120_10	-0.5	-0.6	-0.4
120_11	-0.5	-0.6	-0.4
120_12	-0.5	-0.6	-0.4
120_13	-0.5	-0.6	-0.4
120_14	-0.5	-0.6	-0.1
120_15	-0.2	-0.4	-0.3
120_16	-0.2	-0.4	-0.3
120_17	-0.7	-0.8	-0.3
120_18	-0.5	-0.6	-0.3
120_19	-0.5	-0.6	-0.4
120_2	-0.2	-0.4	-0.4
120_20	-0.5	-0.6	-0.3
120_21	-0.5	-0.6	-0.3
120_22	-0.5	-0.6	-0.3
120_23	-0.5	-0.6	-0.2
120_24	-0.5	-0.6	-0.2
120_25	-0.5	-0.6	-0.1
120_26	-0.5	-0.6	-0.4
120_27	-0.5	-0.6	-0.4
120_28	-0.5	-0.6	-0.4
120_29	-0.5	-0.6	-0.4
120_3	-0.2	-0.2	-0.4
120_30	-0.5	-0.6	-0.4
120_31	-0.5	-0.6	-0.4
120_32	-0.5	-0.6	-0.4
120_33	-0.5	-0.6	-0.4
120_34	-0.5	-0.6	-0.4
120_35	-0.5	-0.6	-0.4
120_36	-0.5	-0.6	-0.4
120_37	-0.5	-0.6	-0.4
120_38	-0.5	-0.6	-0.4
120_39	-0.5	-0.6	-0.4
120_4	-0.2	-0.4	-0.4
120_40	-0.5	-0.6	-0.4
120_41	-0.5	-0.6	-0.4
120_42	-0.5	-0.6	-0.4
120_43	-0.5	-0.6	-0.4
120_44	-0.5	-0.6	-0.4
120_45	-0.5	-0.6	-0.3
120_46	-0.5	-0.6	-0.3
120_47	-0.5	-0.6	-0.4
120_48	-0.5	-0.6	-0.3
120_5	-0.2	-0.2	-0.3
120_6	-0.5	-0.6	-0.4
120_7	-0.5	-0.6	-0.4
120_8	-0.5	-0.6	-0.3
120_9	-0.5	-0.6	-0.4
121_0	-0.5	-0.6	-0.6
121_1	-0.5	-0.6	-0.4
121_10	-0.5	-0.6	-0.4
121_11	-0.5	-0.6	-0.4
121_12	-0.5	-0.6	-0.4
121_13	-0.4	-0.6	-0.3
121_14	-0.3	-0.5	-0.1
121_15	-0.3	-0.4	-0.1
121_16	-0.5	-0.6	-0.3
121_17	-0.5	-0.6	-0.3
121_18	-0.5	-0.6	-0.3
121_19	-0.5	-0.6	-0.3
121_2	-0.5	-0.6	-0.3
121_20	-0.5	-0.6	-0.3
121_21	-0.5	-0.6	-0.3
121_22	-0.5	-0.6	-0.3
121_23	-0.5	-0.6	-0.3
121_24	-0.5	-0.6	-0.3
121_25	-0.5	-0.6	-0.4
121_26	-0.5	-0.6	-0.3
121_27	-0.5	-0.6	-0.3
121_28	-0.5	-0.6	-0.3
121_29	-0.5	-0.6	-0.3
121_3	-0.5	-0.6	-0.1
121_30	-0.5	-0.6	-0.3
121_31	-0.5	-0.6	-0.3
121_32	-0.5	-0.6	-0.3
121_33	-0.5	-0.6	-0.3
121_34	-0.5	-0.6	-0.3
121_35	-0.5	-0.6	-0.3
121_36	-0.5	-0.6	-0.3
121_37	-0.5	-0.6	-0.3
121_38	-0.5	-0.6	-0.3
121_39	-0.5	-0.6	-0.3
121_4	-0.5	-0.6	-0.3
121_40	-0.5	-0.6	-0.3
121_41	-0.5	-0.6	-0.3
121_42	-0.5	-0.7	-0.3
121_43	-0.8	-0.9	-0.3
121_5	-0.5	-0.6	-0.1
121_6	-0.5	-0.6	-0.3
121_7	-0.5	-0.6	-0.4
121_8	-0.5	-0.6	-0.4
121_9	-0.5	-0.6	-0.3
122_0	-0.3	-0.3	-0.3
122_1	-0.3	-0.3	-0.3
122_10	-0.5	-0.6	-0.3
122_11	-0.5	-0.6	-0.3
122_12	-0.5	-0.6	-0.3
122_13	-0.5	-0.6	-0.3
122_14	-0.5	-0.6	-0.3
122_15	-0.5	-0.6	0.0
122_2	-0.5	-0.7	-0.4
122_3	-0.5	-0.6	-0.4
122_4	-0.5	-0.6	-0.4
122_5	-0.5	-0.6	-0.4
122_6	-0.6	-0.8	-0.4
122_7	-0.5	-0.7	-0.4
122_8	-0.5	-0.7	-0.4
122_9	-0.5	-0.6	-0.4
123_0	-0.5	-0.7	-0.3
123_1	-0.3	-0.4	-0.4
123_10	-0.5	-0.7	0.0
123_11	-0.5	-0.6	0.0
123_12	-0.5	-0.7	0.0
123_13	-0.5	-0.7	0.0
123_14	-0.5	-0.6	0.0
123_15	-0.5	-0.7	-0.4
123_16	-0.5	-0.7	-0.4
123_2	-0.5	-0.7	-0.1
123_3	-0.5	-0.6	0.0
123_4	-0.5	-0.6	-0.4
123_5	-0.5	-0.7	-0.3
123_6	-0.5	-0.7	-0.3
123_7	-0.5	-0.7	-0.3
123_8	-0.5	-0.7	-0.3
123_9	-0.5	-0.7	-0.3
124_0	-0.3	-0.6	-0.4
124_1	-0.5	-0.7	-0.4
124_10	-0.5	-0.6	-0.4
124_11	-0.5	-0.6	-0.4
124_12	-0.5	-0.7	0.0
124_13	-0.5	-0.7	-0.4
124_14	-0.5	-0.7	-0.4
124_15	-0.5	-0.7	-0.4
124_16	-0.5	-0.6	-0.4
124_17	-0.5	-0.6	0.0
124_18	-0.5	-0.6	0.0
124_19	-0.5	-0.6	0.0
124_2	-0.2	-0.4	0.0
124_20	-0.5	-0.7	-0.4
124_21	-0.5	-0.7	-0.4
124_22	-0.5	-0.6	-0.4
124_23	-0.5	-0.6	-0.1
124_24	-0.5	-0.6	-0.3
124_25	-0.5	-0.6	-0.1
124_26	-0.5	-0.6	-0.1
124_27	-0.5	-0.6	-0.1
124_28	-0.5	-0.7	-0.3
124_29	-0.5	-0.7	-0.3
124_3	-0.2	-0.4	-0.3
124_4	-0.2	-0.4	-0.4
124_5	-0.2	-0.4	-0.4
124_6	-0.2	-0.4	-0.4
124_7	-0.2	-0.4	-0.4
124_8	-0.5	-0.7	-0.1
124_9	-0.5	-0.6	-0.3
125_0	-0.2	-0.5	-0.4
125_1	-0.2	-0.5	-0.3
125_10	-0.5	-0.7	-0.3
125_11	-0.5	-0.7	-0.1
125_12	-0.5	-0.7	-0.1
125_13	-0.5	-0.7	-0.1
125_14	-0.5	-0.7	-0.1
125_15	-0.5	-0.7	-0.1
125_16	-0.5	-0.7	-0.1
125_17	-0.5	-0.7	-0.1
125_18	-0.5	-0.6	-0.3
125_19	-0.5	-0.6	-0.3
125_2	-0.2	-0.4	-0.3
125_20	-0.5	-0.6	-0.3
125_21	-0.5	-0.6	-0.3
125_22	-0.5	-0.7	-0.3
125_23	-0.5	-0.7	-0.3
125_3	-0.2	-0.4	-0.3
125_4	-0.2	-0.2	-0.3
125_5	-0.2	-0.4	-0.3
125_6	-0.2	-0.4	0.0
125_7	-0.5	-0.7	0.0
125_8	-0.5	-0.6	0.0
125_9	-0.5	-0.6	0.0
126_0	-0.5	-0.6	0.0
126_1	-0.5	-0.7	0.0
126_10	-0.2	-0.4	-0.3
126_11	-0.5	-0.6	-0.3
126_12	-0.5	-0.6	-0.4
126_13	-0.5	-0.6	-0.1
126_14	-0.5	-0.7	-0.1
126_15	-0.5	-0.7	-0.1
126_16	-0.5	-0.7	-0.1
126_17	-0.5	-0.7	-0.1
126_18	-0.5	-0.6	-0.1
126_19	-0.5	-0.6	-0.1
126_2	-0.2	-0.5	-0.1
126_20	-0.5	-0.6	-0.4
126_21	-0.5	-0.7	-0.4
126_22	-0.5	-0.7	0.0
126_23	-0.5	-0.7	-0.4
126_24	-0.5	-0.7	-0.4
126_25	-0.5	-0.7	-0.4
126_3	-0.5	-0.7	-0.4
126_4	-0.5	-0.6	-0.4
126_5	-0.2	-0.5	-0.4
126_6	-0.2	-0.4	-0.4
126_7	-0.2	-0.4	-0.4
126_8	-0.2	-0.2	-0.4
126_9	-0.2	-0.4	-0.4
127_0	-0.3	-0.4	-0.4
127_1	-0.5	-0.6	-0.1
127_10	-0.3	-0.4	-0.4
127_11	-0.3	-0.4	-0.4
127_12	-0.3	-0.4	-0.4
127_13	-0.5	-0.6	-0.4
127_14	-0.5	-0.6	-0.4
127_15	-0.5	-0.7	-0.4
127_16	-0.5	-0.7	-0.4
127_17	-0.5	-0.7	-0.4
127_18	-0.5	-0.7	-0.4
127_19	-0.5	-0.7	-0.1
127_2	-0.2	-0.3	-0.1
127_20	-0.5	-0.7	-0.1
127_21	-0.5	-0.7	-0.1
127_22	-0.5	-0.7	-0.1
127_23	-0.5	-0.7	0.0
127_3	-0.2	-0.4	-0.2
127_4	-0.2	-0.4	-0.3
127_5	-0.2	-0.2	-0.1
127_6	-0.2	-0.4	-0.2
127_7	-0.2	-0.4	-0.1
127_8	-0.3	-0.5	-0.1
127_9	-0.3	-0.5	-0.4
128_0	-0.5	-0.6	-0.4
128_1	-0.5	-0.6	-0.4
128_10	-0.5	-0.6	-0.2
128_11	-0.5	-0.6	-0.2
128_12	-0.5	-0.6	-0.2
128_13	-0.5	-0.7	-0.2
128_14	-0.5	-0.7	-0.2
128_15	-0.5	-0.7	-0.2
128_16	-0.5	-0.7	-0.2
128_17	-0.5	-0.7	-0.4
128_2	-0.2	-0.3	-0.4
128_3	-0.2	-0.5	-0.4
128_4	-0.2	-0.5	-0.4
128_5	-0.2	-0.3	-0.4
128_6	-0.2	-0.5	-0.4
128_7	-0.2	-0.5	-0.4
128_8	-0.5	-0.6	-0.1
128_9	-0.5	-0.6	-0.4
129_0	-0.5	-0.3	-0.4
129_1	-0.2	-0.4	-0.4
129_10	-0.3	-0.3	-0.4
129_11	-0.3	-0.4	-0.4
129_12	-0.3	-0.4	-0.4
129_13	-0.3	-0.5	-0.4
129_14	-0.3	-0.4	-0.4
129_15	-0.3	-0.4	-0.2
129_16	-0.2	-0.5	-0.1
129_17	-0.5	-0.6	-0.1
129_18	-0.5	-0.6	-0.1
129_19	-0.2	-0.3	-0.1
129_2	-0.5	-0.6	-0.1
129_20	-0.6	-0.8	-0.3
129_21	-0.5	-0.4	-0.2
129_22	-0.5	-0.3	-0.3
129_23	-0.5	-0.6	-0.3
129_24	-0.5	-0.6	-0.3
129_25	-0.5	-0.6	-0.3
129_26	-0.5	-0.6	-0.3
129_27	-0.5	-0.7	-0.1
129_28	-0.5	-0.6	-0.3
129_29	-0.5	-0.6	-0.3
129_3	-0.3	-0.2	-0.1
129_30	-0.5	-0.7	-0.3
129_31	-0.5	-0.6	-0.3
129_32	-0.5	-0.6	-0.3
129_33	-0.5	-0.6	-0.3
129_34	-0.5	-0.6	-0.3
129_35	-0.5	-0.6	-0.3
129_36	-0.5	-0.6	-0.3
129_37	-0.5	-0.6	-0.3
129_38	-0.5	-0.6	-0.3
129_4	-0.3	-0.4	-0.3
129_5	-0.2	-0.4	-0.1
129_6	-0.3	-0.4	-0.3
129_7	-0.3	-0.4	-0.3
129_8	-0.3	-0.4	-0.3
129_9	-0.3	-0.4	-0.3
13_0	-0.3	-0.4	-0.3
13_1	-0.4	-0.2	-0.3
13_10	-0.3	-0.4	-0.3
13_11	-0.4	-0.5	0.0
13_12	-0.3	-0.4	-0.3
13_13	-0.3	-0.4	-0.3
13_14	-0.5	-0.6	-0.3
13_15	-0.5	-0.6	-0.3
13_16	-0.5	-0.6	-0.3
13_17	-0.2	-0.2	0.0
13_18	-0.2	-0.4	0.0
13_19	-0.2	-0.4	0.0
13_2	-0.4	-0.5	0.0
13_20	-0.2	-0.2	0.0
13_21	-0.2	-0.4	-0.3
13_22	-0.2	-0.4	-0.3
13_23	-0.5	-0.6	-0.3
13_24	-0.5	-0.6	0.0
13_25	-0.5	-0.6	-0.1
13_26	-0.5	-0.6	-0.3
13_27	-0.5	-0.6	-0.3
13_28	-0.5	-0.6	-0.3
13_29	-0.5	-0.6	-0.3
13_3	-0.3	-0.4	-0.3
13_30	-0.5	-0.6	-0.3
13_31	-0.5	-0.6	-0.3
13_32	-0.5	-0.6	-0.3
13_33	-0.5	-0.6	0.0
13_34	-0.5	-0.6	0.0
13_35	-0.5	-0.7	-0.3
13_36	-0.5	-0.6	-0.3
13_37	-0.5	-0.6	-0.3
13_4	-0.4	-0.5	-0.3
13_5	-0.3	-0.4	-0.3
13_6	-0.1	-0.4	-0.3
13_7	-0.3	-0.4	0.0
13_8	-0.3	-0.4	0.0
13_9	-0.1	-0.4	-0.3
130_0	-0.5	-0.7	-0.3
130_1	-0.3	-0.6	-0.3
130_10	-0.5	-0.7	-0.3
130_11	-0.5	-0.7	-0.3
130_12	-0.5	-0.7	-0.3
130_13	-0.5	-0.7	-0.3
130_14	-0.5	-0.7	-0.3
130_2	-0.2	-0.4	-0.3
130_3	-0.5	-0.7	-0.3
130_4	-0.5	-0.7	-0.3
130_5	-0.2	-0.5	-0.3
130_6	-0.5	-0.7	-0.3
130_7	-0.5	-0.7	-0.3
130_8	-0.5	-0.7	-0.3
130_9	-0.5	-0.7	-0.3
131_0	-0.5	-0.7	-0.3
131_1	-0.5	-0.7	-0.3
131_10	-0.5	-0.7	-0.3
131_11	-0.5	-0.7	-0.3
131_12	-0.5	-0.7	-0.3
131_2	-0.5	-0.7	-0.3
131_3	-0.3	-0.5	-0.3
131_4	-0.5	-0.7	-0.3
131_5	-0.5	-0.7	-0.3
131_6	-0.5	-0.7	-0.3
131_7	-0.5	-0.7	-0.1
131_8	-0.5	-0.7	-0.3
131_9	-0.5	-0.7	-0.3
132_0	-0.5	-0.7	-0.3
132_1	-0.2	-0.3	-0.3
132_10	-0.5	-0.7	-0.3
132_11	-0.5	-0.7	-0.3
132_12	-0.5	-0.7	-0.3
132_13	-0.5	-0.7	-0.3
132_14	-0.5	-0.7	-0.3
132_2	-0.2	-0.5	-0.2
132_3	-0.2	-0.5	-0.2
132_4	-0.2	-0.3	-0.4
132_5	-0.2	-0.5	-0.3
132_6	-0.2	-0.5	-0.4
132_7	-0.5	-0.7	-0.4
132_8	-0.5	-0.7	-0.4
132_9	-0.5	-0.7	-0.3
133_0	-0.2	-0.4	-0.3
133_1	-0.4	-0.6	-0.4
133_10	-0.5	-0.7	-0.4
133_11	-0.5	-0.7	-0.4
133_12	-0.5	-0.7	-0.2
133_13	-0.5	-0.7	-0.4
133_14	-0.5	-0.7	-0.4
133_15	-0.5	-0.7	-0.6
133_16	-0.5	-0.7	-0.4
133_17	-0.5	-0.7	-0.4
133_2	-0.3	-0.5	-0.4
133_3	-0.3	-0.5	-0.4
133_4	-0.5	-0.7	-0.3
133_5	-0.5	-0.7	-0.3
133_6	-0.5	-0.7	-0.4
133_7	-0.5	-0.7	-0.4
133_8	-0.5	-0.7	-0.4
133_9	-0.5	-0.7	-0.4
134_0	-0.3	-0.3	-0.3
134_1	-0.3	-0.3	-0.4
134_10	-0.5	-0.6	-0.4
134_11	-0.5	-0.6	-0.2
134_12	-0.5	-0.6	-0.2
134_13	-0.5	-0.6	-0.4
134_14	-0.5	-0.7	-0.1
134_15	-0.5	-0.7	-0.3
134_2	-0.5	-0.7	-0.3
134_3	-0.5	-0.6	-0.3
134_4	-0.5	-0.6	-0.3
134_5	-0.5	-0.7	-0.3
134_6	-0.5	-0.7	-0.3
134_7	-0.5	-0.7	-0.3
134_8	-0.5	-0.7	0.0
134_9	-0.5	-0.7	0.0
135_0	-0.5	-0.6	0.0
135_1	-0.5	-0.7	0.0
135_10	-0.5	-0.7	0.0
135_11	-0.5	-0.7	0.0
135_12	-0.5	-0.7	-0.5
135_13	-0.5	-0.7	-0.3
135_14	-0.5	-0.6	-0.1
135_15	-0.5	-0.6	0.0
135_16	-0.5	-0.6	-0.5
135_17	-0.5	-0.7	-0.5
135_18	-0.5	-0.7	-0.3
135_19	-0.5	-0.6	-0.3
135_2	-0.2	-0.4	-0.3
135_20	-0.5	-0.6	-0.3
135_21	-0.5	-0.6	-0.3
135_3	-0.5	-0.7	-0.3
135_4	-0.5	-0.6	-0.3
135_5	-0.5	-0.7	-0.3
135_6	-0.5	-0.6	0.0
135_7	-0.5	-0.6	-0.3
135_8	-0.5	-0.6	-0.3
135_9	-0.5	-0.6	-0.3
136_0	-0.3	-0.4	-0.3
136_1	-0.3	-0.6	0.0
136_10	-0.5	-0.6	0.0
136_11	-0.5	-0.6	-0.3
136_12	-0.5	-0.6	0.0
136_13	-0.5	-0.7	0.0
136_14	-0.5	-0.7	-0.3
136_15	-0.5	-0.6	-0.1
136_16	-0.5	-0.6	-0.3
136_17	-0.5	-0.6	0.0
136_18	-0.5	-0.6	-0.5
136_19	-0.5	-0.6	-0.3
136_2	-0.3	-0.5	-0.3
136_20	-0.5	-0.6	-0.3
136_21	-0.5	-0.6	-0.3
136_22	-0.8	-0.9	-0.3
136_23	-0.5	-0.7	-0.3
136_24	-0.5	-0.7	-0.3
136_25	-0.5	-0.6	-0.3
136_26	-0.5	-0.6	-0.3
136_27	-0.5	-0.6	-0.3
136_28	-0.5	-0.6	-0.3
136_29	-0.5	-0.6	-0.3
136_3	-0.5	-0.7	-0.3
136_30	-0.5	-0.6	-0.3
136_31	-0.5	-0.6	0.0
136_4	-0.5	-0.6	0.0
136_5	-0.5	-0.6	0.0
136_6	-0.5	-0.6	0.0
136_7	-0.3	-0.5	0.0
136_8	-0.3	-0.5	-0.2
136_9	-0.5	-0.7	-0.2
137_0	-0.3	-0.4	-0.1
137_1	-0.5	-0.7	-0.1
137_10	-0.5	-0.7	-0.1
137_11	-0.5	-0.7	-0.2
137_12	-0.5	-0.7	-0.2
137_13	-0.5	-0.7	-0.1
137_14	-0.5	-0.7	-0.1
137_15	-0.5	-0.7	-0.4
137_2	-0.2	-0.3	-0.4
137_3	-0.2	-0.5	-0.4
137_4	-0.2	-0.5	-0.1
137_5	-0.2	-0.3	-0.4
137_6	-0.2	-0.5	-0.4
137_7	-0.2	-0.5	-0.4
137_8	-0.7	-0.8	-0.4
137_9	-0.5	-0.7	-0.4
138_0	-0.3	-0.5	-0.4
138_1	-0.2	-0.5	-0.1
138_10	-0.6	-0.8	-0.1
138_11	-0.6	-0.8	-0.1
138_12	-0.5	-0.6	-0.5
138_13	-0.5	-0.6	-0.1
138_14	-0.5	-0.6	-0.1
138_15	-0.5	-0.7	-0.1
138_16	-0.5	-0.6	-0.2
138_17	-0.5	-0.6	-0.2
138_18	-0.5	-0.6	-0.1
138_19	-0.5	-0.7	-0.6
138_2	-0.2	-0.4	-0.3
138_20	-0.5	-0.6	-0.3
138_21	-0.5	-0.6	-0.3
138_22	-0.5	-0.6	-0.3
138_3	-0.5	-0.6	-0.3
138_4	-0.2	-0.4	-0.3
138_5	-0.2	-0.2	-0.3
138_6	-0.5	-0.6	-0.3
138_7	-0.2	-0.4	-0.3
138_8	-0.2	-0.4	-0.3
138_9	-0.5	-0.6	-0.3
139_0	-0.3	-0.4	0.0
139_1	-0.5	-0.6	0.0
139_10	-0.2	-0.4	-0.1
139_11	-0.7	-0.8	-0.1
139_12	-0.5	-0.6	-0.1
139_13	-0.5	-0.6	-0.1
139_14	-0.5	-0.6	-0.1
139_15	-0.5	-0.6	-0.2
139_16	-0.5	-0.6	-0.3
139_17	-0.5	-0.6	-0.3
139_18	-0.5	-0.6	-0.3
139_19	-0.5	-0.7	-0.4
139_2	-0.5	-0.6	-0.4
139_20	-0.5	-0.7	-0.4
139_21	-0.5	-0.7	-0.3
139_22	-0.5	-0.7	-0.3
139_3	-0.5	-0.6	-0.4
139_4	-0.5	-0.6	-0.1
139_5	-0.2	-0.3	-0.4
139_6	-0.2	-0.4	-0.4
139_7	-0.2	-0.4	-0.3
139_8	-0.2	-0.3	-0.3
139_9	-0.2	-0.4	-0.3
14_0	-0.4	-0.5	-0.3
14_1	-0.4	-0.5	-0.3
14_10	-0.3	-0.3	-0.3
14_11	-0.3	-0.4	-0.3
14_12	-0.3	-0.4	-0.3
14_13	-0.3	-0.4	-0.3
14_14	-0.3	-0.4	-0.3
14_15	-0.3	-0.4	-0.3
14_16	-0.3	-0.4	-0.3
14_17	-0.5	-0.7	-0.3
14_18	-0.5	-0.7	-0.3
14_19	-0.5	-0.7	-0.5
14_2	-0.3	-0.3	-0.3
14_20	-0.5	-0.7	-0.3
14_21	-0.5	-0.7	-0.3
14_22	-0.5	-0.7	-0.1
14_23	-0.5	-0.7	-0.3
14_24	-0.5	-0.7	-0.3
14_25	-0.5	-0.7	-0.3
14_3	-0.3	-0.4	-0.3
14_4	-0.3	-0.4	0.0
14_5	-0.3	-0.3	-0.3
14_6	-0.7	-0.9	-0.3
14_7	-0.3	-0.3	-0.3
14_8	-0.3	-0.4	-0.5
14_9	-0.3	-0.4	-0.1
140_0	-0.3	-0.5	-0.3
140_1	-0.4	-0.6	-0.3
140_10	-0.3	-0.4	-0.1
140_11	-0.8	-0.9	-0.5
140_12	-0.5	-0.7	-0.3
140_13	-0.5	-0.7	-0.3
140_14	-0.5	-0.7	-0.3
140_15	-0.5	-0.7	-0.3
140_16	-0.5	-0.7	-0.5
140_17	-0.5	-0.7	-0.3
140_18	-0.5	-0.7	0.0
140_19	-0.5	-0.7	0.1
140_2	-0.5	-0.7	0.1
140_20	-0.5	-0.7	-0.3
140_3	-0.5	-0.7	-0.3
140_4	-0.3	-0.4	-0.3
140_5	-0.3	-0.4	0.0
140_6	-0.3	-0.4	-0.1
140_7	-0.3	-0.3	-0.1
140_8	-0.3	-0.4	-0.1
140_9	-0.3	-0.4	-0.1
141_0	-0.3	-0.5	-0.1
141_1	-0.6	-0.9	-0.1
141_10	-0.5	-0.7	-0.1
141_11	-0.5	-0.7	-0.1
141_12	-0.5	-0.7	-0.1
141_13	-0.5	-0.7	-0.1
141_14	-0.5	-0.7	-0.1
141_2	-0.5	-0.7	-0.1
141_3	-0.5	-0.7	-0.1
141_4	-0.5	-0.7	-0.4
141_5	-0.5	-0.7	-0.1
141_6	-0.3	-0.5	-0.4
141_7	-0.5	-0.7	-0.4
141_8	-0.5	-0.7	-0.4
141_9	-0.5	-0.7	-0.4
142_0	-0.5	-0.6	-0.4
142_1	-0.5	-0.6	-0.4
142_10	-0.5	-0.6	-0.4
142_11	-0.5	-0.6	-0.4
142_12	-0.5	-0.6	-0.4
142_13	-0.5	-0.6	-0.4
142_14	-0.5	-0.6	-0.1
142_15	-0.5	-0.6	-0.4
142_16	-0.5	-0.6	-0.4
142_17	-0.5	-0.6	-0.1
142_18	-0.5	-0.7	-0.1
142_19	-0.5	-0.7	-0.1
142_2	-0.5	-0.6	-0.1
142_20	-0.7	-0.9	-0.1
142_3	-0.5	-0.6	-0.1
142_4	-0.5	-0.6	-0.3
142_5	-0.5	-0.7	-0.3
142_6	-0.3	-0.5	-0.3
142_7	-0.5	-0.6	-0.3
142_8	-0.5	-0.6	-0.3
142_9	-0.5	-0.6	-0.3
143_0	-0.5	-0.8	-0.3
143_1	-0.3	-0.6	-0.3
143_2	-0.5	-0.8	-0.3
143_3	-0.5	-0.8	-0.4
143_4	-0.5	-0.8	-0.4
143_5	-0.7	-1.1	-0.4
144_0	-0.5	-0.7	0.0
144_1	-0.5	-0.6	-0.3
144_2	-0.3	-0.6	-0.3
144_3	-0.5	-0.7	0.0
144_4	-0.5	-0.7	0.0
144_5	-0.5	-0.7	0.0
144_6	-0.5	-0.1	-0.1
144_7	-0.5	-0.8	-0.4
144_8	-0.7	-1.0	0.0
145_0	-0.5	-0.6	0.0
145_1	-0.6	-0.8	-0.2
145_10	-0.5	-0.6	-0.2
145_11	-0.5	-0.6	-0.4
145_12	-0.5	-0.7	-0.1
145_13	-0.5	-0.7	-0.4
145_14	-0.5	-0.6	-0.4
145_15	-0.5	-0.1	-0.3
145_16	-0.5	-0.7	-0.1
145_17	-0.7	-1.0	-0.6
145_2	-0.5	-0.6	-0.3
145_3	-0.5	-0.6	-0.4
145_4	-0.5	-0.5	-0.4
145_5	-0.3	-0.5	-0.3
145_6	-0.5	-0.6	-0.4
145_7	-0.5	-0.7	-0.4
145_8	-0.5	-0.7	-0.4
145_9	-0.5	-0.6	-0.4
146_0	-0.3	-0.5	-0.4
146_1	-0.5	-0.7	-0.4
146_2	-0.5	-0.7	-0.4
146_3	-0.3	-0.5	-0.4
146_4	-0.7	-1.0	-0.4
146_5	-0.5	-0.7	-0.4
146_6	-0.5	-0.7	-0.4
146_7	-0.5	-0.7	-0.4
146_8	-0.5	-0.7	-0.4
146_9	-0.7	-1.0	-0.4
147_0	-0.6	-0.5	-0.3
147_1	-0.5	-0.6	-0.3
147_2	-0.3	-0.6	-0.1
147_3	-0.3	-0.6	-0.1
147_4	-0.6	-0.7	-0.2
147_5	-0.6	-0.5	-0.5
147_6	-0.6	-0.7	-0.4
148_0	-0.1	-0.3	-0.4
148_1	-0.2	-0.2	-0.1
148_2	-0.2	-0.2	0.4
15_0	-0.3	-0.5	-0.6
15_1	-0.3	-0.3	-0.3
15_10	-0.2	-0.3	-0.3
15_11	-0.2	-0.4	-0.3
15_12	-0.2	-0.4	-0.3
15_13	-0.2	-0.2	-0.1
15_14	-0.2	-0.4	0.0
15_15	-0.2	-0.4	0.0
15_16	-0.2	-0.2	-0.1
15_17	-0.2	-0.4	-0.1
15_18	-0.2	-0.4	0.0
15_19	-0.5	-0.6	0.0
15_2	-0.3	-0.4	-0.6
15_20	-0.5	-0.6	-0.1
15_21	-0.5	-0.6	-0.2
15_22	-0.5	-0.6	-0.1
15_23	-0.5	-0.6	-0.1
15_24	-0.5	-0.7	-0.1
15_25	-0.5	-0.6	-0.1
15_26	-0.5	-0.6	-0.4
15_27	-0.5	-0.6	-0.4
15_28	-0.5	-0.6	-0.4
15_29	-0.5	-0.6	-0.4
15_3	-0.3	-0.4	-0.3
15_30	-0.5	-0.6	-0.3
15_31	-0.5	-0.7	-0.2
15_4	-0.3	-0.2	-0.4
15_5	-0.3	-0.4	-0.4
15_6	-0.3	-0.4	-0.4
15_7	-0.2	-0.5	-0.4
15_8	-0.2	-0.4	-0.1
15_9	-0.2	-0.4	-0.1
16_0	-0.5	-0.6	-0.1
16_1	-0.5	-0.6	-0.1
16_10	-0.5	-0.6	-0.1
16_11	-0.5	-0.6	-0.1
16_12	-0.5	-0.6	-0.1
16_13	-0.5	-0.6	-0.3
16_14	-0.5	-0.6	-0.4
16_15	-0.5	-0.7	-0.3
16_16	-0.5	-0.7	-0.3
16_17	-0.5	-0.7	-0.3
16_18	-0.5	-0.7	-0.3
16_19	-0.5	-0.7	-0.3
16_2	-0.2	-0.2	-0.3
16_20	-0.5	-0.7	-0.3
16_21	-0.5	-0.7	-0.3
16_3	-0.2	-0.4	-0.3
16_4	-0.2	-0.4	-0.3
16_5	-0.3	-0.6	-0.3
16_6	-0.3	-0.6	-0.3
16_7	-0.5	-0.7	-0.3
16_8	-0.3	-0.4	-0.3
16_9	-0.2	-0.4	-0.3
17_0	-0.3	-0.5	-0.3
17_1	-0.4	-0.6	-0.3
17_10	-0.5	-0.6	-0.3
17_11	-0.2	-0.4	-0.3
17_12	-0.5	-0.7	-0.3
17_13	-0.5	-0.6	0.0
17_14	-0.5	-0.6	0.0
17_15	-0.3	-0.4	-0.3
17_16	-0.7	-0.9	-0.3
17_17	-0.5	-0.7	-0.3
17_18	-0.5	-0.7	-0.3
17_19	-0.5	-0.7	0.0
17_2	-0.5	-0.7	0.0
17_20	-0.5	-0.6	-0.3
17_21	-0.5	-0.6	-0.5
17_22	-0.5	-0.6	-0.3
17_23	-0.5	-0.6	-0.2
17_24	-0.5	-0.6	-0.1
17_25	-0.5	-0.6	0.0
17_26	-0.5	-0.6	-0.3
17_27	-0.5	-0.6	-0.3
17_28	-0.5	-0.6	-0.3
17_29	-0.5	-0.7	-0.3
17_3	-0.5	-0.7	-0.3
17_30	-0.5	-0.7	0.0
17_31	-0.5	-0.6	-0.3
17_32	-0.5	-0.6	-0.3
17_33	-0.5	-0.6	-0.3
17_34	-0.5	-0.6	-0.3
17_4	-0.3	-0.4	-0.3
17_5	-0.7	-0.6	-0.3
17_6	-0.3	-0.5	-0.3
17_7	-0.6	-0.7	-0.3
17_8	-0.5	-0.6	-0.3
17_9	-0.5	-0.6	-0.3
18_0	-0.3	-0.5	0.0
18_1	0.0	0.1	-0.3
18_10	-0.7	-0.9	-0.3
18_11	-0.5	-0.7	-0.3
18_12	-0.5	-0.7	-0.3
18_13	-0.5	-0.7	-0.3
18_14	-0.5	-0.7	-0.3
18_2	-0.3	-0.5	-0.3
18_3	-0.1	-0.3	-0.3
18_4	-0.3	-0.5	-0.3
18_5	-0.3	-0.4	-0.3
18_6	-0.1	-0.5	-0.3
18_7	-0.1	-0.5	-0.3
18_8	-0.1	-0.3	-0.3
18_9	-0.7	-0.9	-0.3
19_0	-0.3	-0.3	-0.1
19_1	-0.4	-0.6	-0.3
19_10	-0.3	-0.4	-0.3
19_11	-0.3	-0.3	-0.3
19_12	-0.3	-0.4	-0.3
19_13	-0.3	-0.4	-0.3
19_14	-0.5	-0.7	-0.6
19_15	-0.5	-0.6	-0.3
19_16	-0.5	-0.6	-0.3
19_17	-0.5	-0.6	-0.2
19_18	-0.5	-0.7	-0.2
19_19	-0.5	-0.7	-0.1
19_2	-0.4	-0.6	0.0
19_20	-0.5	-0.6	-0.3
19_21	-0.5	-0.6	-0.3
19_22	-0.5	-0.6	-0.1
19_23	-0.5	-0.7	-0.4
19_3	-0.3	-0.4	-0.3
19_4	-0.3	-0.4	-0.3
19_5	-0.3	-0.4	-0.4
19_6	-0.3	-0.4	-0.4
19_7	-0.3	-0.4	-0.3
19_8	-0.3	-0.4	-0.4
19_9	-0.3	-0.4	-0.4
20_0	-0.5	-0.6	-0.3
20_1	-0.3	-0.4	-0.3
20_10	-0.2	-0.4	-0.3
20_11	-0.5	-0.6	-0.1
20_12	-0.5	-0.6	-0.3
20_13	-0.5	-0.6	-0.3
20_14	-0.5	-0.7	-0.4
20_15	-0.5	-0.7	-0.3
20_16	-0.5	-0.7	-0.4
20_17	-0.5	-0.7	-0.3
20_18	-0.5	-0.7	-0.4
20_19	-0.5	-0.7	-0.3
20_2	-0.3	-0.4	-0.3
20_3	-0.3	-0.4	-0.4
20_4	-0.3	-0.5	-0.3
20_5	-0.2	-0.5	-0.3
20_6	-0.3	-0.3	-0.3
20_7	-0.3	-0.4	-0.2
20_8	-0.3	-0.4	-0.5
20_9	-0.3	-0.3	-0.3
21_0	-0.5	-0.6	-0.2
21_1	-0.6	-0.7	-0.6
21_10	-0.5	-0.6	-0.4
21_11	-0.5	-0.6	-0.4
21_12	-0.5	-0.6	-0.3
21_13	-0.5	-0.6	-0.2
21_14	-0.5	-0.6	-0.1
21_15	-0.5	-0.6	-0.2
21_16	-0.5	-0.6	-0.1
21_17	-0.5	-0.6	-0.1
21_18	-0.5	-0.6	-0.1
21_19	-0.5	-0.7	-0.1
21_2	-0.5	-0.6	-0.3
21_20	-0.5	-0.6	-0.1
21_21	-0.5	-0.7	-0.1
21_22	-0.5	-0.6	-0.2
21_23	-0.5	-0.6	-0.1
21_24	-0.5	-0.6	-0.1
21_25	-0.5	-0.6	-0.2
21_26	-0.5	-0.7	-0.4
21_27	-0.5	-0.6	-0.4
21_3	-0.5	-0.6	-0.4
21_4	-0.3	-0.3	-0.4
21_5	-0.3	-0.3	-0.6
21_6	-0.5	-0.6	-0.4
21_7	-0.5	-0.6	-0.4
21_8	-0.5	-0.6	-0.4
21_9	-0.5	-0.6	-0.4
22_0	-0.3	-0.3	-0.4
22_1	-0.3	-0.3	-0.4
22_10	-0.5	-0.7	-0.4
22_11	-0.7	-0.9	-0.6
22_2	-0.5	-0.7	-0.4
22_3	-0.4	-0.4	-0.4
22_4	-0.3	-0.6	-0.4
22_5	-0.3	-0.4	-0.4
22_6	-0.5	-0.7	-0.4
22_7	-0.5	-0.7	-0.4
22_8	-0.5	-0.7	-0.4
22_9	-0.5	-0.7	-0.4
23_0	-0.5	-0.7	-0.4
23_1	-0.3	-0.6	-0.4
23_10	-0.5	-0.7	-0.4
23_11	-0.5	-0.7	-0.4
23_12	-0.5	-0.7	-0.4
23_13	-0.5	-0.7	-0.4
23_14	-0.5	-0.7	-0.4
23_15	-0.5	-0.7	-0.4
23_2	-0.3	-0.6	-0.4
23_3	-0.3	-0.3	-0.2
23_4	-0.3	-0.5	-0.4
23_5	-0.3	-0.5	-0.4
23_6	-0.3	-0.3	-0.4
23_7	-0.3	-0.3	-0.1
23_8	-0.3	-0.5	-0.4
23_9	-0.3	-0.5	-0.4
24_0	-0.5	-0.7	-0.4
24_1	-0.3	-0.3	-0.4
24_10	-0.5	-0.7	-0.3
24_11	-0.5	-0.7	-0.3
24_12	-0.5	-0.7	-0.3
24_13	-0.5	-0.7	-0.3
24_14	-0.5	-0.7	-0.1
24_15	-0.5	-0.7	-0.1
24_16	-0.5	-0.6	0.0
24_17	-0.5	-0.6	0.0
24_18	-0.5	-0.7	0.0
24_19	-0.5	-0.7	0.0
24_2	-0.3	-0.3	0.0
24_20	-0.5	-0.6	0.0
24_21	-0.5	-0.6	-0.3
24_22	-0.5	-0.6	0.0
24_23	-0.5	-0.6	-0.3
24_24	-0.5	-0.6	-0.3
24_25	-0.5	-0.6	-0.3
24_3	-0.5	-0.7	-0.3
24_4	-0.5	-0.6	-0.3
24_5	-0.5	-0.6	-0.4
24_6	-0.5	-0.7	-0.4
24_7	-0.5	-0.7	-0.4
24_8	-0.5	-0.6	-0.4
24_9	-0.5	-0.6	-0.4
25_0	-0.5	-0.7	0.0
25_1	-0.4	-0.6	-0.4
25_10	-0.5	-0.7	-0.3
25_11	-0.5	-0.7	-0.3
25_12	-0.5	-0.7	0.0
25_13	-0.5	-0.7	0.0
25_14	-0.5	-0.7	-0.1
25_15	-0.8	-0.9	-0.4
25_2	-0.5	-0.7	-0.4
25_3	-0.5	-0.7	0.0
25_4	-0.4	-0.6	0.0
25_5	-0.3	-0.5	-0.1
25_6	-0.3	-0.4	-0.5
25_7	-0.3	-0.4	-0.4
25_8	-0.5	-0.7	-0.4
25_9	-0.5	-0.7	-0.3
26_0	-0.2	-0.4	-0.3
26_1	-0.5	-0.6	-0.4
26_10	-0.5	-0.6	-0.3
26_11	-0.5	-0.6	-0.3
26_12	-0.5	-0.7	-0.3
26_13	-0.5	-0.7	-0.3
26_14	-0.5	-0.6	-0.3
26_15	-0.5	-0.7	-0.1
26_16	-0.5	-0.7	-0.3
26_17	-0.5	-0.6	-0.4
26_18	-0.5	-0.7	-0.4
26_19	-0.5	-0.7	-0.4
26_2	-0.2	-0.4	-0.4
26_20	-0.5	-0.6	-0.4
26_21	-0.5	-0.6	-0.4
26_22	-0.5	-0.6	-0.4
26_23	-0.5	-0.6	-0.4
26_24	-0.5	-0.6	-0.3
26_25	-0.5	-0.6	-0.3
26_26	-0.5	-0.6	-0.4
26_27	-0.5	-0.6	-0.3
26_28	-0.5	-0.6	-0.3
26_3	-0.5	-0.7	-0.3
26_4	-0.5	-0.6	-0.3
26_5	-0.5	-0.6	-0.4
26_6	-0.5	-0.7	-0.2
26_7	-0.3	-0.5	-0.5
26_8	-0.6	-0.7	-0.2
26_9	-0.5	-0.6	-0.3
27_0	-0.2	-0.4	-0.1
27_1	-0.7	-0.5	-0.2
27_10	-0.5	-0.6	-0.1
27_11	-0.5	-0.6	-0.1
27_12	-0.4	-0.5	-0.4
27_13	-0.4	-0.5	-0.4
27_14	-0.3	-0.4	-0.2
27_15	-0.4	-0.5	-0.2
27_16	-0.3	-0.2	-0.2
27_17	-0.3	-0.2	-0.2
27_18	-0.3	-0.2	-0.2
27_19	-0.3	-0.2	-0.2
27_2	-0.3	-0.4	-0.2
27_20	-0.3	-0.2	-0.2
27_21	-0.3	-0.2	-0.4
27_22	-0.4	-0.5	-0.2
27_23	-0.3	-0.4	-0.5
27_24	-0.3	-0.4	-0.4
27_25	-0.3	-0.4	-0.4
27_26	-0.5	-0.6	-0.4
27_27	-0.5	-0.6	-0.2
27_28	-0.5	-0.6	-0.1
27_29	-0.5	-0.6	-0.4
27_3	-0.6	-0.7	-0.4
27_30	-0.5	-0.6	-0.4
27_31	-0.5	-0.6	-0.4
27_32	-0.5	-0.6	-0.4
27_33	-0.5	-0.6	-0.4
27_34	-0.5	-0.6	-0.4
27_35	-0.5	-0.6	-0.4
27_36	-0.5	-0.6	-0.4
27_37	-0.6	-0.8	-0.4
27_38	-0.5	-0.6	-0.2
27_39	-0.5	-0.6	-0.4
27_4	-0.5	-0.6	-0.4
27_40	-0.5	-0.6	-0.6
27_41	-0.5	-0.6	-0.4
27_42	-0.5	-0.6	-0.4
27_43	-0.5	-0.6	-0.4
27_44	-0.5	-0.6	-0.4
27_45	-0.5	-0.6	-0.4
27_46	-0.5	-0.6	-0.4
27_47	-0.5	-0.6	-0.4
27_48	-0.5	-0.6	-0.1
27_49	-0.5	-0.6	-0.4
27_5	-0.5	-0.6	-0.4
27_50	-0.5	-0.6	-0.1
27_51	-0.5	-0.6	-0.1
27_6	-0.5	-0.6	-0.1
27_7	-0.3	-0.4	-0.1
27_8	-0.5	-0.6	-0.3
27_9	-0.5	-0.6	0.0
28_0	-0.5	-0.7	-0.3
28_1	-0.3	-0.5	-0.1
28_10	-0.5	-0.7	-0.1
28_11	-0.5	-0.7	-0.1
28_12	-0.5	-0.7	-0.1
28_13	-0.6	-0.7	-0.3
28_14	-0.5	-0.7	-0.3
28_15	-0.5	-0.7	-0.3
28_16	-0.5	-0.7	-0.3
28_17	-0.5	-0.7	-0.1
28_2	-0.3	-0.5	-0.1
28_3	-0.3	-0.4	-0.3
28_4	-0.2	-0.4	-0.3
28_5	-0.2	-0.4	-0.3
28_6	-0.2	-0.4	-0.3
28_7	-0.2	-0.4	-0.3
28_8	-0.2	-0.4	-0.3
28_9	-0.2	-0.3	-0.3
29_0	-0.3	-0.5	-0.3
29_1	-0.3	-0.5	-0.3
29_10	-0.5	-0.7	-0.3
29_11	-0.5	-0.7	-0.3
29_12	-0.5	-0.7	-0.3
29_13	-0.5	-0.7	-0.3
29_2	-0.3	-0.3	0.0
29_3	-0.3	-0.5	-0.5
29_4	-0.3	-0.5	-0.3
29_5	-0.3	-0.5	-0.2
29_6	-0.3	-0.3	-0.2
29_7	-0.3	-0.5	-0.1
29_8	-0.3	-0.5	-0.1
29_9	-0.6	-0.8	-0.1
3_0	-0.5	-0.6	-0.1
3_1	-0.2	-0.2	-0.1
3_10	-0.5	-0.6	-0.4
3_11	-0.5	-0.6	-0.4
3_12	-0.5	-0.6	-0.4
3_13	-0.5	-0.7	-0.4
3_14	-0.5	-0.7	-0.4
3_15	-0.5	-0.7	-0.4
3_16	-0.5	-0.7	-0.4
3_17	-0.5	-0.7	-0.4
3_18	-0.5	-0.7	-0.4
3_19	-0.5	-0.7	-0.4
3_2	-0.2	-0.4	-0.4
3_20	-0.5	-0.7	-0.4
3_21	-0.5	-0.7	-0.1
3_22	-0.5	-0.7	-0.1
3_3	-0.2	-0.4	-0.1
3_4	-0.2	-0.5	-0.1
3_5	-0.2	-0.5	-0.1
3_6	-0.5	-0.7	-0.1
3_7	-0.5	-0.7	-0.1
3_8	-0.2	-0.4	-0.3
3_9	-0.2	-0.4	-0.5
30_0	-0.2	-0.4	-0.5
30_1	-0.5	-0.6	-0.3
30_10	-0.5	-0.6	-0.3
30_11	-0.5	-0.6	-0.3
30_12	-0.5	-0.6	-0.1
30_13	-0.5	-0.7	-0.1
30_14	-0.5	-0.7	0.0
30_15	-0.5	-0.6	-0.3
30_16	-0.5	-0.6	-0.3
30_17	-0.5	-0.6	-0.1
30_18	-0.5	-0.6	-0.3
30_19	-0.5	-0.6	-0.3
30_2	-0.2	-0.4	-0.3
30_20	-0.5	-0.6	-0.3
30_21	-0.5	-0.7	-0.3
30_22	-0.5	-0.7	-0.3
30_23	-0.5	-0.6	-0.3
30_24	-0.5	-0.6	-0.3
30_25	-0.5	-0.6	-0.3
30_26	-0.5	-0.6	-0.3
30_27	-0.5	-0.6	-0.3
30_28	-0.5	-0.6	-0.3
30_29	-0.5	-0.6	-0.3
30_3	-0.5	-0.7	-0.3
30_30	-0.5	-0.6	-0.3
30_31	-0.5	-0.6	-0.3
30_4	-0.5	-0.6	-0.3
30_5	-0.5	-0.6	-0.2
30_6	-0.5	-0.6	-0.3
30_7	-0.5	-0.7	-0.1
30_8	-0.3	-0.5	-0.2
30_9	-0.6	-0.7	-0.1
31_0	-0.3	-0.4	-0.1
31_1	-0.4	-0.5	-0.4
31_10	-0.3	-0.4	-0.4
31_11	-0.4	-0.5	-0.2
31_12	-0.3	-0.4	-0.2
31_13	-0.3	-0.4	-0.2
31_14	-0.5	-0.7	-0.2
31_15	-0.5	-0.6	-0.2
31_16	-0.2	-0.2	-0.2
31_17	-0.3	-0.4	-0.2
31_18	-0.3	-0.4	-0.2
31_19	-0.2	-0.2	-0.3
31_2	-0.4	-0.5	-0.4
31_20	-0.2	-0.4	-0.2
31_21	-0.2	-0.4	-0.4
31_22	-0.3	-0.5	-0.4
31_23	-0.6	-0.5	-0.4
31_24	-0.3	-0.4	-0.4
31_25	-0.6	-0.7	-0.1
31_26	-0.5	-0.6	-0.4
31_27	-0.5	-0.6	-0.4
31_28	-0.5	-0.6	-0.4
31_29	-0.2	-0.4	-0.4
31_3	-0.3	-0.4	-0.4
31_30	-0.5	-0.6	-0.4
31_31	-0.5	-0.6	-0.4
31_32	-0.5	-0.6	-0.4
31_33	-0.5	-0.6	-0.6
31_34	-0.5	-0.7	-0.4
31_35	-0.5	-0.6	-0.2
31_36	-0.5	-0.6	-0.4
31_37	-0.5	-0.7	-0.4
31_38	-0.5	-0.6	-0.1
31_39	-0.5	-0.7	-0.1
31_4	-0.4	-0.5	-0.1
31_40	-0.5	-0.6	-0.1
31_41	-0.5	-0.6	-0.1
31_42	-0.6	-0.8	-0.4
31_43	-0.5	-0.6	-0.4
31_44	-0.5	-0.6	-0.1
31_45	-0.5	-0.6	0.1
31_46	-0.5	-0.6	-0.1
31_47	-0.5	-0.6	-0.1
31_48	-0.5	-0.6	-0.1
31_49	-0.5	-0.6	-0.1
31_5	-0.3	-0.4	-0.1
31_50	-0.5	-0.6	-0.1
31_51	-0.5	-0.6	-0.1
31_6	-0.1	-0.4	-0.3
31_7	-0.3	-0.2	-0.4
31_8	-0.3	-0.2	-0.3
31_9	-0.1	-0.4	-0.3
32_0	-0.5	-0.7	-0.3
32_1	-0.3	-0.6	-0.3
32_10	-0.6	-0.8	-0.6
32_2	-0.3	-0.6	-0.4
32_3	-0.3	-0.3	-0.4
32_4	-0.3	-0.5	-0.4
32_5	-0.3	-0.5	-0.4
32_6	-0.5	-0.7	-0.4
32_7	-0.5	-0.7	-0.4
32_8	-0.5	-0.7	-0.4
32_9	-0.5	-0.8	-0.4
34_0	-0.3	-0.6	-0.4
34_1	-0.4	-0.7	-0.4
34_10	-0.5	-0.7	-0.4
34_11	-0.5	-0.7	-0.4
34_12	-0.5	-0.6	-0.4
34_13	-0.5	-0.6	-0.4
34_14	-0.5	-0.6	-0.4
34_15	-0.5	-0.6	-0.4
34_16	-0.5	-0.7	-0.3
34_17	-0.5	-0.7	-0.4
34_2	-0.5	-0.7	-0.4
34_3	-0.5	-0.7	-0.4
34_4	-0.5	-0.6	-0.4
34_5	-0.5	-0.6	-0.4
34_6	-0.5	-0.7	-0.4
34_7	-0.3	-0.5	-0.4
34_8	-0.7	-1.0	-0.4
34_9	-0.5	-0.7	-0.4
35_0	-0.3	-0.5	-0.4
35_1	-0.3	-0.5	-0.3
35_10	-0.3	-0.4	-0.4
35_11	-0.3	-0.4	-0.4
35_12	-0.3	-0.2	-0.4
35_13	-0.3	-0.4	-0.1
35_14	-0.3	-0.4	-0.5
35_15	-0.5	-0.7	0.0
35_16	-0.5	-0.7	-0.1
35_17	-0.5	-0.7	-0.1
35_18	-0.5	-0.7	-0.3
35_19	-0.5	-0.7	0.0
35_2	-0.5	-0.7	0.0
35_20	-0.5	-0.7	-0.6
35_21	-0.5	-0.7	-0.3
35_22	-0.5	-0.7	-0.3
35_23	-0.5	-0.7	-0.3
35_24	-0.5	-0.7	-0.3
35_25	-0.5	-0.7	-0.4
35_3	-0.3	-0.3	-0.4
35_4	-0.3	-0.4	-0.4
35_5	-0.3	-0.4	-0.2
35_6	-0.3	-0.2	-0.3
35_7	-0.3	-0.4	-0.3
35_8	-0.3	-0.4	-0.3
35_9	-0.3	-0.3	-0.1
36_0	-0.4	-0.6	-0.1
36_1	-0.7	-0.9	-0.1
36_10	-0.8	-1.0	-0.1
36_2	-0.4	-0.6	-0.2
36_3	-0.4	-0.6	-0.4
36_4	-0.5	-0.8	0.1
36_5	-0.4	-0.7	-0.1
36_6	-0.4	-0.6	-0.1
36_7	-0.3	-0.5	-0.1
36_8	-0.5	-0.8	-0.1
36_9	-0.5	-0.8	-0.1
37_0	-0.3	-0.5	-0.1
37_1	-0.5	-0.7	-0.1
37_10	-0.5	-0.6	-0.4
37_11	-0.5	-0.6	-0.4
37_12	-0.5	-0.6	-0.4
37_13	-0.5	-0.6	-0.4
37_14	-0.5	-0.6	-0.1
37_15	-0.5	-0.6	-0.5
37_16	-0.5	-0.7	-0.4
37_17	-0.5	-0.7	-0.3
37_2	-0.5	-0.7	-0.4
37_3	-0.5	-0.6	-0.4
37_4	-0.5	-0.6	-0.4
37_5	-0.5	-0.6	-0.4
37_6	-0.5	-0.7	-0.4
37_7	-0.5	-0.7	-0.1
37_8	-0.5	-0.7	-0.1
37_9	-0.5	-0.7	0.0
38_0	-0.3	-0.4	-0.1
38_1	-0.4	-0.6	-0.1
38_10	-0.3	-0.4	-0.3
38_11	-0.4	-0.5	-0.1
38_12	-0.3	-0.4	-0.1
38_13	-0.3	-0.4	-0.1
38_14	-0.5	-0.7	0.0
38_15	-0.5	-0.6	-0.3
38_16	-0.2	-0.2	-0.3
38_17	-0.2	-0.4	-0.3
38_18	-0.2	-0.4	-0.3
38_19	-0.2	-0.2	-0.3
38_2	-0.4	-0.5	-0.3
38_20	-0.2	-0.4	-0.3
38_21	-0.2	-0.4	-0.4
38_22	-0.3	-0.5	-0.4
38_23	-0.4	-0.5	-0.3
38_24	-0.5	-0.6	-0.4
38_25	-0.2	-0.4	-0.3
38_26	-0.5	-0.6	-0.3
38_27	-0.5	-0.6	0.0
38_28	-0.5	-0.6	0.0
38_29	-0.5	-0.6	-0.1
38_3	-0.3	-0.4	-0.1
38_30	-0.5	-0.7	-0.2
38_31	-0.5	-0.6	-0.4
38_32	-0.5	-0.6	0.0
38_33	-0.5	-0.6	-0.4
38_34	-0.5	-0.6	-0.5
38_35	-0.5	-0.7	-0.4
38_36	-0.5	-0.6	-0.4
38_37	-0.5	-0.7	-0.4
38_38	-0.6	-0.8	-0.3
38_39	-0.5	-0.6	-0.3
38_4	-0.4	-0.5	-0.1
38_40	-0.5	-0.6	-0.1
38_41	-0.5	-0.6	-0.1
38_5	-0.3	-0.4	-0.1
38_6	-0.1	-0.4	-0.1
38_7	-0.3	-0.2	-0.1
38_8	-0.3	-0.2	-0.1
38_9	-0.1	-0.4	-0.4
39_0	-0.5	-0.6	-0.4
39_1	-0.5	-0.6	-0.1
39_10	-0.2	-0.4	-0.4
39_11	-0.3	-0.5	-0.4
39_12	-0.2	-0.4	-0.3
39_13	-0.2	-0.4	-0.3
39_14	-0.2	-0.4	-0.3
39_15	-0.2	-0.4	-0.3
39_16	-0.2	-0.2	-0.3
39_17	-0.2	-0.4	-0.3
39_18	-0.2	-0.2	-0.3
39_19	-0.5	-0.6	-0.3
39_2	-0.5	-0.6	0.0
39_20	-0.5	-0.6	0.0
39_21	-0.5	-0.6	0.0
39_22	-0.5	-0.6	0.0
39_23	-0.5	-0.6	0.0
39_24	-0.7	-0.8	0.0
39_25	-0.5	-0.6	-0.4
39_26	-0.5	-0.6	0.0
39_27	-0.5	-0.6	0.0
39_28	-0.5	-0.6	-0.3
39_29	-0.5	-0.6	-0.3
39_3	-0.5	-0.6	-0.3
39_30	-0.5	-0.7	-0.3
39_31	-0.5	-0.6	-0.3
39_32	-0.5	-0.6	-0.3
39_33	-0.5	-0.6	-0.3
39_34	-0.5	-0.6	-0.3
39_35	-0.5	-0.6	-0.3
39_36	-0.5	-0.6	-0.3
39_37	-0.5	-0.6	-0.3
39_38	-0.5	-0.6	-0.4
39_39	-0.5	-0.6	-0.4
39_4	-0.5	-0.7	-0.4
39_40	-0.5	-0.6	-0.3
39_41	-0.5	-0.6	-0.3
39_42	-0.5	-0.6	-0.3
39_43	-0.5	-0.6	-0.4
39_44	-0.5	-0.6	-0.4
39_45	-0.5	-0.6	-0.2
39_46	-0.5	-0.6	-0.3
39_47	-0.5	-0.6	0.0
39_48	-0.5	-0.6	-0.2
39_49	-0.5	-0.6	-0.3
39_5	-0.5	-0.7	-0.3
39_50	-0.5	-0.6	-0.3
39_51	-0.5	-0.6	-0.4
39_52	-0.5	-0.6	-0.3
39_6	-0.2	-0.4	-0.1
39_7	-0.6	-0.8	-0.3
39_8	-0.3	-0.7	-0.3
39_9	-0.2	-0.4	-0.3
40_0	-0.2	-0.3	-0.3
40_1	-0.5	-0.7	-0.6
40_10	-0.3	-0.4	-0.3
40_11	-0.3	-0.4	-0.3
40_12	-0.7	-0.9	-0.1
40_13	-0.5	-0.7	-0.1
40_14	-0.5	-0.7	-0.3
40_15	-0.5	-0.7	-0.3
40_16	-0.5	-0.7	-0.3
40_17	-0.5	-0.7	-0.3
40_18	-0.5	-0.7	-0.3
40_19	-0.5	-0.7	-0.3
40_2	-0.3	-0.5	-0.3
40_20	-0.5	-0.7	-0.3
40_21	-0.5	-0.7	-0.3
40_3	-0.5	-0.7	0.0
40_4	-0.3	-0.3	-0.5
40_5	-0.3	-0.5	-0.3
40_6	-0.3	-0.5	-0.3
40_7	-0.3	-0.6	-0.1
40_8	-0.3	-0.6	-0.1
40_9	-0.5	-0.7	-0.3
41_0	-0.2	-0.4	-0.3
41_1	-0.2	-0.4	-0.3
41_10	-0.3	-0.4	-0.4
41_11	-0.3	-0.4	-0.1
41_12	-0.3	-0.2	-0.1
41_13	-0.3	-0.2	-0.1
41_14	-0.3	-0.4	-0.1
41_15	-0.3	-0.4	-0.1
41_16	-0.5	-0.7	-0.1
41_17	-0.5	-0.7	-0.1
41_18	-0.5	-0.7	-0.3
41_19	-0.5	-0.7	-0.1
41_2	-0.2	-0.4	-0.1
41_20	-0.7	-0.8	-0.3
41_21	-0.5	-0.6	-0.3
41_22	-0.5	-0.6	-0.3
41_23	-0.5	-0.6	-0.3
41_24	-0.5	-0.6	-0.3
41_25	-0.5	-0.6	-0.3
41_26	-0.5	-0.6	-0.3
41_27	-0.5	-0.6	-0.1
41_3	-0.2	-0.2	-0.1
41_4	-0.2	-0.4	-0.1
41_5	-0.2	-0.4	-0.1
41_6	-0.3	-0.4	-0.1
41_7	-0.3	-0.3	-0.1
41_8	-0.5	-0.6	-0.1
41_9	-0.3	-0.4	-0.1
42_0	-0.3	-0.4	-0.3
42_1	-0.3	-0.4	-0.1
42_10	-0.2	-0.4	-0.3
42_11	-0.5	-0.6	-0.3
42_12	-0.5	-0.6	-0.3
42_13	-0.5	-0.6	-0.3
42_14	-0.5	-0.6	-0.4
42_15	-0.5	-0.6	-0.3
42_16	-0.5	-0.7	-0.1
42_17	-0.5	-0.7	-0.1
42_18	-0.5	-0.7	0.0
42_19	-0.5	-0.7	-0.1
42_2	-0.5	-0.6	-0.1
42_20	-0.5	-0.7	0.1
42_21	-0.5	-0.7	0.0
42_22	-0.5	-0.7	-0.3
42_3	-0.2	-0.2	-0.1
42_4	-0.2	-0.4	-0.3
42_5	-0.3	-0.4	-0.3
42_6	-0.3	-0.6	-0.3
42_7	-0.3	-0.6	-0.3
42_8	-0.5	-0.7	-0.3
42_9	-0.2	-0.4	-0.3
43_0	-0.6	-0.7	0.0
43_1	-0.7	-0.5	0.0
43_10	-0.6	-0.7	-0.1
43_11	-0.6	-0.7	-0.1
43_12	-0.6	-0.8	-0.1
43_13	-0.5	-0.8	-0.1
43_14	-0.6	-0.8	-0.3
43_2	-0.3	-0.5	-0.3
43_3	-0.3	-0.3	-0.1
43_4	-0.3	-0.5	-0.2
43_5	-0.3	-0.5	-0.4
43_6	-0.3	-0.3	-0.4
43_7	-0.3	-0.5	-0.4
43_8	-0.3	-0.5	-0.4
43_9	-0.6	-0.7	-0.4
44_0	-0.5	-0.2	-0.4
44_1	-0.3	-0.4	-0.4
44_10	-0.5	-0.7	-0.3
44_11	-0.5	-0.7	-0.3
44_12	-0.5	-0.7	-0.2
44_13	-0.5	-0.7	-0.4
44_14	-0.5	-0.7	-0.1
44_15	-0.5	-0.7	-0.4
44_16	-0.5	-0.7	-0.4
44_17	-0.5	-0.7	-0.5
44_18	-0.5	-0.7	-0.4
44_2	-0.5	-0.7	-0.4
44_3	-0.2	-0.3	-0.4
44_4	-0.2	-0.4	-0.2
44_5	-0.2	-0.3	-0.1
44_6	-0.2	-0.4	-0.4
44_7	-0.2	-0.4	-0.4
44_8	-0.2	-0.4	-0.4
44_9	-0.5	-0.7	-0.4
45_0	-0.3	-0.3	-0.4
45_1	-0.3	-0.3	-0.4
45_10	-0.5	-0.7	-0.4
45_11	-0.5	-0.7	-0.4
45_12	-0.5	-0.6	-0.4
45_13	-0.5	-0.6	-0.4
45_14	-0.5	-0.6	-0.4
45_15	-0.5	-0.6	-0.4
45_16	-0.5	-0.6	-0.4
45_17	-0.5	-0.6	-0.4
45_18	-0.5	-0.6	-0.4
45_19	-0.5	-0.6	-0.4
45_2	-0.5	-0.6	-0.4
45_20	-0.5	-0.7	-0.4
45_21	-0.5	-0.7	-0.4
45_22	-0.5	-0.7	-0.4
45_3	-0.5	-0.6	-0.4
45_4	-0.5	-0.6	-0.4
45_5	-0.5	-0.6	-0.4
45_6	-0.5	-0.7	-0.2
45_7	-0.5	-0.7	-0.4
45_8	-0.3	-0.4	-0.4
45_9	-0.5	-0.7	-0.7
46_0	-0.2	-0.4	-0.4
46_1	-0.4	-0.8	-0.4
46_10	-0.5	-0.7	-0.4
46_11	-0.5	-0.7	-0.4
46_12	-0.5	-0.7	-0.4
46_13	-0.5	-0.7	-0.4
46_14	-0.5	-0.7	-0.4
46_2	-0.3	-0.6	-0.4
46_3	-0.5	-0.7	-0.4
46_4	-0.5	-0.7	-0.4
46_5	-0.5	-0.7	-0.4
46_6	-0.5	-0.7	-0.4
46_7	-0.8	-1.0	-0.4
46_8	-0.5	-0.7	-0.4
46_9	-0.5	-0.7	-0.3
47_0	-0.3	-0.6	-0.4
47_1	-0.4	-0.7	-0.3
47_10	-0.5	-0.7	-0.5
47_11	-0.5	-0.7	-0.3
47_12	-0.5	-0.7	-0.3
47_13	-0.5	-0.7	-0.3
47_14	-0.5	-0.7	-0.3
47_2	-0.5	-0.7	-0.3
47_3	-0.5	-0.7	-0.3
47_4	-0.5	-0.7	-0.3
47_5	-0.5	-0.7	-0.3
47_6	-0.3	-0.5	-0.1
47_7	-0.7	-1.0	-0.3
47_8	-0.5	-0.7	-0.3
47_9	-0.5	-0.7	-0.3
48_0	-0.3	-0.5	-0.3
48_1	-0.3	-0.3	-0.3
48_10	-0.5	-0.7	-0.3
48_11	-0.5	-0.7	-0.3
48_12	-0.5	-0.7	-0.3
48_13	-0.6	-0.7	-0.3
48_2	-0.3	-0.4	-0.1
48_3	-0.3	-0.4	-0.3
48_4	-0.3	-0.3	-0.3
48_5	-0.3	-0.5	-0.3
48_6	-0.3	-0.5	-0.3
48_7	-0.3	-0.5	-0.3
48_8	-0.3	-0.4	-0.3
[truncated: 1,148 more rows]
