# Supplementary material for: Machine-Learning-Guided Discovery of Electrochemical Reactions
Source: J Am Chem Soc. 2022 Dec 2;144(49):22599–610. doi: 10.1021/jacs.2c08997 (PMC9756344; doi:10.1021/jacs.2c08997)
Supplement: Supplementary file 4 — ja2c08997_si_004.zip [file ja2c08997_si_004.zip › Reactivity Prediction/Nlogs_notimes/6.log]

 Entering Gaussian System, Link 0=g16
 Input=6.com
 Output=6.log
 Initial command:
  
 Copyright (c) 1988-2019, Gaussian, Inc.  All Rights Reserved.
  
 This is part of the Gaussian(R) 16 program.  It is based on
 the Gaussian(R) 09 system (copyright 2009, Gaussian, Inc.),
 the Gaussian(R) 03 system (copyright 2003, Gaussian, Inc.),
 the Gaussian(R) 98 system (copyright 1998, Gaussian, Inc.),
 the Gaussian(R) 94 system (copyright 1995, Gaussian, Inc.),
 the Gaussian 92(TM) system (copyright 1992, Gaussian, Inc.),
 the Gaussian 90(TM) system (copyright 1990, Gaussian, Inc.),
 the Gaussian 88(TM) system (copyright 1988, Gaussian, Inc.),
 the Gaussian 86(TM) system (copyright 1986, Carnegie Mellon
 University), and the Gaussian 82(TM) system (copyright 1983,
 Carnegie Mellon University). Gaussian is a federally registered
 trademark of Gaussian, Inc.
  
 This software contains proprietary and confidential information,
 including trade secrets, belonging to Gaussian, Inc.
  
 This software is provided under written license and may be
 used, copied, transmitted, or stored only in accord with that
 written license.
  
 The following legend is applicable only to US Government
 contracts under FAR:
  
                    RESTRICTED RIGHTS LEGEND
  
 Use, reproduction and disclosure by the US Government is
 subject to restrictions as set forth in subparagraphs (a)
 and (c) of the Commercial Computer Software - Restricted
 Rights clause in FAR 52.227-19.
  
 Gaussian, Inc.
 340 Quinnipiac St., Bldg. 40, Wallingford CT 06492
  
  
 ---------------------------------------------------------------
 Warning -- This program may not be used in any manner that
 competes with the business of Gaussian, Inc. or will provide
 assistance to any competitor of Gaussian, Inc.  The licensee
 of this program is prohibited from giving any competitor of
 Gaussian, Inc. access to this program.  By using this program,
 the user acknowledges that Gaussian, Inc. is engaged in the
 business of creating and licensing software in the field of
 computational chemistry and represents and warrants to the
 licensee that it is not a competitor of Gaussian, Inc. and that
 it will not use this program in any manner prohibited above.
 ---------------------------------------------------------------
  

 Cite this work as:
 Gaussian 16, Revision C.01,
 M. J. Frisch, G. W. Trucks, H. B. Schlegel, G. E. Scuseria, 
 M. A. Robb, J. R. Cheeseman, G. Scalmani, V. Barone, 
 G. A. Petersson, H. Nakatsuji, X. Li, M. Caricato, A. V. Marenich, 
 J. Bloino, B. G. Janesko, R. Gomperts, B. Mennucci, H. P. Hratchian, 
 J. V. Ortiz, A. F. Izmaylov, J. L. Sonnenberg, D. Williams-Young, 
 F. Ding, F. Lipparini, F. Egidi, J. Goings, B. Peng, A. Petrone, 
 T. Henderson, D. Ranasinghe, V. G. Zakrzewski, J. Gao, N. Rega, 
 G. Zheng, W. Liang, M. Hada, M. Ehara, K. Toyota, R. Fukuda, 
 J. Hasegawa, M. Ishida, T. Nakajima, Y. Honda, O. Kitao, H. Nakai, 
 T. Vreven, K. Throssell, J. A. Montgomery, Jr., J. E. Peralta, 
 F. Ogliaro, M. J. Bearpark, J. J. Heyd, E. N. Brothers, K. N. Kudin, 
 V. N. Staroverov, T. A. Keith, R. Kobayashi, J. Normand, 
 K. Raghavachari, A. P. Rendell, J. C. Burant, S. S. Iyengar, 
 J. Tomasi, M. Cossi, J. M. Millam, M. Klene, C. Adamo, R. Cammi, 
 J. W. Ochterski, R. L. Martin, K. Morokuma, O. Farkas, 
 J. B. Foresman, and D. J. Fox, Gaussian, Inc., Wallingford CT, 2019.
 
 ******************************************
 Gaussian 16:  ES64L-G16RevC.01  3-Jul-2019
                13-Mar-2021 
 ******************************************
 %nprocshared=16
 Will use up to   16 processors via shared memory.
 %mem=7GB
 -----------------------------------------
 # b3lyp/def2svp geom=NewRedundant pop=NBO
 -----------------------------------------
 1/29=4000,38=1,172=1/1;
 2/12=2,17=6,18=5,40=1/2;
 3/5=43,7=101,11=2,25=1,30=1,74=-5/1,2,3;
 4//1;
 5/5=2,38=5/2;
 6/7=2,8=2,9=2,10=2,28=1,40=1/1,7;
 99/5=1,9=1/99;
 -
 6
 -
 Symbolic Z-matrix:
 Charge =  0 Multiplicity = 1
 O                     2.48772  -0.62146  -0.09492 
 C                     1.1795   -0.40515   0.41307 
 C                     0.94041   1.08179   0.42697 
 C                    -0.2329    1.64515   0.11595 
 C                    -1.45285   0.85942  -0.29025 
 C                    -1.29239  -0.64274  -0.02292 
 C                     0.10727  -1.12285  -0.4121 
 H                     2.66855  -1.56908  -0.04811 
 H                     1.122    -0.77178   1.46283 
 H                     1.80141   1.69406   0.71239 
 H                    -0.32601   2.73643   0.13964 
 H                    -2.34274   1.25116   0.23267 
 H                    -1.64723   1.03531  -1.36611 
 H                    -1.45468  -0.83966   1.05192 
 H                    -2.06389  -1.21327  -0.56394 
 H                     0.19923  -2.21517  -0.28217 
 H                     0.3066   -0.90215  -1.4749 
 
                          Input orientation:                          
 ---------------------------------------------------------------------
 Center     Atomic      Atomic             Coordinates (Angstroms)
 Number     Number       Type             X           Y           Z
 ---------------------------------------------------------------------
      1          8           0        2.487719   -0.621462   -0.094923
      2          6           0        1.179501   -0.405154    0.413072
      3          6           0        0.940408    1.081787    0.426968
      4          6           0       -0.232904    1.645153    0.115949
      5          6           0       -1.452848    0.859419   -0.290247
      6          6           0       -1.292389   -0.642742   -0.022924
      7          6           0        0.107274   -1.122846   -0.412104
      8          1           0        2.668546   -1.569077   -0.048109
      9          1           0        1.122004   -0.771782    1.462829
     10          1           0        1.801409    1.694056    0.712393
     11          1           0       -0.326015    2.736426    0.139643
     12          1           0       -2.342740    1.251160    0.232667
     13          1           0       -1.647229    1.035312   -1.366111
     14          1           0       -1.454678   -0.839660    1.051916
     15          1           0       -2.063886   -1.213272   -0.563943
     16          1           0        0.199229   -2.215169   -0.282173
     17          1           0        0.306599   -0.902148   -1.474901
 ---------------------------------------------------------------------
                    Distance matrix (angstroms):
                    1          2          3          4          5
     1  O    0.000000
     2  C    1.419959   0.000000
     3  C    2.359576   1.506105   0.000000
     4  C    3.547366   2.507376   1.338199   0.000000
     5  C    4.214170   3.003842   2.508290   1.506863   0.000000
     6  C    3.780854   2.521266   2.856884   2.525126   1.534176
     7  C    2.453265   1.531557   2.501711   2.838376   2.525510
     8  H    0.965848   1.945419   3.199880   4.333198   4.789792
     9  H    2.077106   1.113424   2.131127   3.080818   3.516242
    10  H    2.546449   2.209761   1.094378   2.120511   3.506008
    11  H    4.387201   3.494405   2.103381   1.095494   2.231079
    12  H    5.191085   3.896422   3.293251   2.149479   1.103997
    13  H    4.632345   3.637422   3.148517   2.137457   1.107342
    14  H    4.111612   2.745145   3.133521   2.922852   2.165242
    15  H    4.613819   3.482409   3.908322   3.461985   2.178147
    16  H    2.795022   2.172660   3.452845   3.904783   3.490346
    17  H    2.596230   2.138552   2.820429   3.051330   2.757205
                    6          7          8          9         10
     6  C    0.000000
     7  C    1.530039   0.000000
     8  H    4.067891   2.625210   0.000000
     9  H    2.837853   2.160624   2.304431   0.000000
    10  H    3.946252   3.474122   3.460971   2.665540   0.000000
    11  H    3.518392   3.922517   5.247856   4.019341   2.437316
    12  H    2.180694   3.471916   5.757218   4.196432   4.195267
    13  H    2.178516   2.940418   5.210171   4.351683   4.080102
    14  H    1.104715   2.159455   4.329328   2.610124   4.139698
    15  H    1.101550   2.178340   4.773740   3.801659   5.002209
    16  H    2.182811   1.103860   2.563151   2.445385   4.340297
    17  H    2.175384   1.103620   2.838894   3.051580   3.709311
                   11         12         13         14         15
    11  H    0.000000
    12  H    2.506362   0.000000
    13  H    2.628058   1.756821   0.000000
    14  H    3.859341   2.414819   3.065853   0.000000
    15  H    4.372109   2.604951   2.423470   1.766840   0.000000
    16  H    4.997209   4.329215   3.892295   2.531250   2.490960
    17  H    4.030654   3.817267   2.753731   3.080716   2.558484
                   16         17
    16  H    0.000000
    17  H    1.777119   0.000000
 Stoichiometry    C6H10O
 Framework group  C1[X(C6H10O)]
 Deg. of freedom    45
 Full point group                 C1      NOp   1
 Largest Abelian subgroup         C1      NOp   1
 Largest concise Abelian subgroup C1      NOp   1
                         Standard orientation:                         
 ---------------------------------------------------------------------
 Center     Atomic      Atomic             Coordinates (Angstroms)
 Number     Number       Type             X           Y           Z
 ---------------------------------------------------------------------
      1          8           0        2.317312    0.111996   -0.272188
      2          6           0        1.050702   -0.036817    0.352181
      3          6           0        0.304926    1.259728    0.175710
      4          6           0       -1.008406    1.329804   -0.071321
      5          6           0       -1.896355    0.120003   -0.207575
      6          6           0       -1.201300   -1.166485    0.256691
      7          6           0        0.250897   -1.209382   -0.223206
      8          1           0        2.822602   -0.694695   -0.108496
      9          1           0        1.190858   -0.206250    1.443676
     10          1           0        0.911223    2.166700    0.262143
     11          1           0       -1.477977    2.311480   -0.197499
     12          1           0       -2.833079    0.276779    0.355256
     13          1           0       -2.206244    0.023690   -1.266300
     14          1           0       -1.217198   -1.209787    1.360442
     15          1           0       -1.754475   -2.050733   -0.097592
     16          1           0        0.729246   -2.164787    0.054088
     17          1           0        0.293760   -1.129473   -1.323094
 ---------------------------------------------------------------------
 Rotational constants (GHZ):           4.6158127           2.3300345           1.6779189
 Standard basis: def2SVP (5D, 7F)
 There are   155 symmetry adapted cartesian basis functions of A   symmetry.
 There are   148 symmetry adapted basis functions of A   symmetry.
   148 basis functions,   245 primitive gaussians,   155 cartesian basis functions
    27 alpha electrons       27 beta electrons
       nuclear repulsion energy       308.5197429590 Hartrees.
 NAtoms=   17 NActive=   17 NUniq=   17 SFac= 1.00D+00 NAtFMM=   60 NAOKFM=F Big=F
 Integral buffers will be    131072 words long.
 Raffenetti 2 integral format.
 Two-electron integral symmetry is turned on.
 One-electron integrals computed using PRISM.
   1 Symmetry operations used in ECPInt.
 ECPInt:  NShTT=    2628 NPrTT=    9166 LenC2=    2624 LenP2D=    7695.
 LDataN:  DoStor=T MaxTD1= 4 Len=   56
 NBasis=   148 RedAO= T EigKep=  9.09D-04  NBF=   148
 NBsUse=   148 1.00D-06 EigRej= -1.00D+00 NBFU=   148
 ExpMin= 1.22D-01 ExpMax= 2.27D+03 ExpMxC= 3.41D+02 IAcc=3 IRadAn=         5 AccDes= 0.00D+00
 Harris functional with IExCor=  402 and IRadAn=       5 diagonalized for initial guess.
 HarFok:  IExCor=  402 AccDes= 0.00D+00 IRadAn=         5 IDoV= 1 UseB2=F ITyADJ=14
 ICtDFT=  3500011 ScaDFX=  1.000000  1.000000  1.000000  1.000000
 FoFCou: FMM=F IPFlag=           0 FMFlag=      100000 FMFlg1=           0
         NFxFlg=           0 DoJE=T BraDBF=F KetDBF=T FulRan=T
         wScrn=  0.000000 ICntrl=       500 IOpCl=  0 I1Cent=   200000004 NGrid=           0
         NMat0=    1 NMatS0=      1 NMatT0=    0 NMatD0=    1 NMtDS0=    0 NMtDT0=    0
 Petite list used in FoFCou.
 Requested convergence on RMS density matrix=1.00D-08 within 128 cycles.
 Requested convergence on MAX density matrix=1.00D-06.
 Requested convergence on             energy=1.00D-06.
 No special actions if energy rises.
 Integral accuracy reduced to 1.0D-05 until final iterations.
 Initial convergence to 1.0D-05 achieved.  Increase integral accuracy.
 SCF Done:  E(RB3LYP) =  -309.636280645     A.U. after   13 cycles
            NFock= 13  Conv=0.76D-08     -V/T= 2.0110

 **********************************************************************

            Population analysis using the SCF Density.

 **********************************************************************

 Orbital symmetries:
       Occupied  (A) (A) (A) (A) (A) (A) (A) (A) (A) (A) (A) (A)
                 (A) (A) (A) (A) (A) (A) (A) (A) (A) (A) (A) (A)
                 (A) (A) (A)
       Virtual   (A) (A) (A) (A) (A) (A) (A) (A) (A) (A) (A) (A)
                 (A) (A) (A) (A) (A) (A) (A) (A) (A) (A) (A) (A)
                 (A) (A) (A) (A) (A) (A) (A) (A) (A) (A) (A) (A)
                 (A) (A) (A) (A) (A) (A) (A) (A) (A) (A) (A) (A)
                 (A) (A) (A) (A) (A) (A) (A) (A) (A) (A) (A) (A)
                 (A) (A) (A) (A) (A) (A) (A) (A) (A) (A) (A) (A)
                 (A) (A) (A) (A) (A) (A) (A) (A) (A) (A) (A) (A)
                 (A) (A) (A) (A) (A) (A) (A) (A) (A) (A) (A) (A)
                 (A) (A) (A) (A) (A) (A) (A) (A) (A) (A) (A) (A)
                 (A) (A) (A) (A) (A) (A) (A) (A) (A) (A) (A) (A)
                 (A)
 The electronic state is 1-A.
 Alpha  occ. eigenvalues --  -19.12368 -10.23214 -10.18874 -10.18733 -10.18388
 Alpha  occ. eigenvalues --  -10.18184 -10.17675  -1.00372  -0.82298  -0.73576
 Alpha  occ. eigenvalues --   -0.72413  -0.61193  -0.60046  -0.52056  -0.50279
 Alpha  occ. eigenvalues --   -0.48443  -0.44268  -0.42885  -0.40595  -0.39387
 Alpha  occ. eigenvalues --   -0.39143  -0.36021  -0.33594  -0.33386  -0.30438
 Alpha  occ. eigenvalues --   -0.27445  -0.24313
 Alpha virt. eigenvalues --    0.01070   0.05442   0.06443   0.08822   0.09785
 Alpha virt. eigenvalues --    0.10888   0.12848   0.13551   0.14442   0.15427
 Alpha virt. eigenvalues --    0.16382   0.20346   0.22182   0.22571   0.25417
 Alpha virt. eigenvalues --    0.27054   0.32228   0.39101   0.40930   0.42483
 Alpha virt. eigenvalues --    0.45052   0.46124   0.47790   0.50953   0.54174
 Alpha virt. eigenvalues --    0.55117   0.55679   0.58350   0.59453   0.61698
 Alpha virt. eigenvalues --    0.62328   0.62892   0.63918   0.64550   0.65633
 Alpha virt. eigenvalues --    0.66990   0.67241   0.68270   0.68928   0.70453
 Alpha virt. eigenvalues --    0.70818   0.71033   0.72635   0.74681   0.78197
 Alpha virt. eigenvalues --    0.79551   0.85164   0.96062   0.98622   1.02004
 Alpha virt. eigenvalues --    1.04600   1.08434   1.13440   1.17642   1.19423
 Alpha virt. eigenvalues --    1.26040   1.28355   1.30587   1.33709   1.37336
 Alpha virt. eigenvalues --    1.45648   1.48110   1.55563   1.57415   1.60170
 Alpha virt. eigenvalues --    1.63086   1.65682   1.68277   1.71386   1.73881
 Alpha virt. eigenvalues --    1.75239   1.77894   1.79122   1.79342   1.81216
 Alpha virt. eigenvalues --    1.81624   1.83641   1.85242   1.87384   1.89607
 Alpha virt. eigenvalues --    1.91038   1.92090   1.94160   1.95952   1.97462
 Alpha virt. eigenvalues --    1.99837   2.01378   2.05248   2.07024   2.14827
 Alpha virt. eigenvalues --    2.17742   2.18526   2.22221   2.25286   2.27265
 Alpha virt. eigenvalues --    2.34056   2.37529   2.39772   2.41831   2.46081
 Alpha virt. eigenvalues --    2.51522   2.56227   2.58126   2.61279   2.64057
 Alpha virt. eigenvalues --    2.70377   2.76950   2.80113   2.85802   2.88245
 Alpha virt. eigenvalues --    2.92250   2.97033   2.97914   3.01094   3.01948
 Alpha virt. eigenvalues --    3.04528   3.07908   3.16612   3.30235   3.37026
 Alpha virt. eigenvalues --    3.77609
          Condensed to atoms (all electrons):
               1          2          3          4          5          6
     1  O    7.762762   0.345394  -0.061384   0.003295   0.000189   0.006472
     2  C    0.345394   4.640750   0.260379  -0.002740  -0.063637  -0.012811
     3  C   -0.061384   0.260379   4.991501   0.612744  -0.010657  -0.021267
     4  C    0.003295  -0.002740   0.612744   4.856959   0.324100  -0.042384
     5  C    0.000189  -0.063637  -0.010657   0.324100   4.680050   0.418391
     6  C    0.006472  -0.012811  -0.021267  -0.042384   0.418391   4.670051
     7  C   -0.058170   0.407982  -0.050991  -0.013668  -0.046710   0.320564
     8  H    0.312187  -0.032063   0.010906  -0.000685   0.000050  -0.000112
     9  H   -0.028918   0.342048  -0.021708  -0.005501   0.002163  -0.000560
    10  H    0.005125  -0.056863   0.389748  -0.038287   0.011997  -0.001344
    11  H   -0.000117   0.012016  -0.038397   0.399994  -0.061519   0.008422
    12  H   -0.000004   0.000992   0.005020  -0.015435   0.351652  -0.021619
    13  H    0.000019   0.001906  -0.006083  -0.007935   0.335533  -0.007464
    14  H    0.000053  -0.003086  -0.003719  -0.003639  -0.024027   0.369530
    15  H   -0.000162   0.005280   0.001471   0.006107  -0.009812   0.331476
    16  H    0.000420  -0.014306   0.009599   0.001401   0.007679  -0.003462
    17  H    0.010609  -0.015154  -0.013369  -0.001229  -0.003306  -0.017066
               7          8          9         10         11         12
     1  O   -0.058170   0.312187  -0.028918   0.005125  -0.000117  -0.000004
     2  C    0.407982  -0.032063   0.342048  -0.056863   0.012016   0.000992
     3  C   -0.050991   0.010906  -0.021708   0.389748  -0.038397   0.005020
     4  C   -0.013668  -0.000685  -0.005501  -0.038287   0.399994  -0.015435
     5  C   -0.046710   0.000050   0.002163   0.011997  -0.061519   0.351652
     6  C    0.320564  -0.000112  -0.000560  -0.001344   0.008422  -0.021619
     7  C    4.830915   0.000786  -0.052058   0.011500  -0.000376   0.008541
     8  H    0.000786   0.555516  -0.007382  -0.000439   0.000029   0.000000
     9  H   -0.052058  -0.007382   0.779754  -0.001603  -0.000648   0.000280
    10  H    0.011500  -0.000439  -0.001603   0.704303  -0.018248  -0.000340
    11  H   -0.000376   0.000029  -0.000648  -0.018248   0.713372  -0.005613
    12  H    0.008541   0.000000   0.000280  -0.000340  -0.005613   0.714177
    13  H   -0.008132  -0.000012  -0.000193  -0.000404   0.000765  -0.027894
    14  H   -0.034084  -0.000017   0.006563  -0.000075  -0.000054  -0.011847
    15  H    0.001563  -0.000024  -0.000599   0.000081  -0.000445  -0.001601
    16  H    0.328817   0.006132  -0.012510  -0.000566   0.000060  -0.000381
    17  H    0.334248  -0.001923   0.013005  -0.000156  -0.000268   0.000221
              13         14         15         16         17
     1  O    0.000019   0.000053  -0.000162   0.000420   0.010609
     2  C    0.001906  -0.003086   0.005280  -0.014306  -0.015154
     3  C   -0.006083  -0.003719   0.001471   0.009599  -0.013369
     4  C   -0.007935  -0.003639   0.006107   0.001401  -0.001229
     5  C    0.335533  -0.024027  -0.009812   0.007679  -0.003306
     6  C   -0.007464   0.369530   0.331476  -0.003462  -0.017066
     7  C   -0.008132  -0.034084   0.001563   0.328817   0.334248
     8  H   -0.000012  -0.000017  -0.000024   0.006132  -0.001923
     9  H   -0.000193   0.006563  -0.000599  -0.012510   0.013005
    10  H   -0.000404  -0.000075   0.000081  -0.000566  -0.000156
    11  H    0.000765  -0.000054  -0.000445   0.000060  -0.000268
    12  H   -0.027894  -0.011847  -0.001601  -0.000381   0.000221
    13  H    0.707539   0.008721  -0.011415  -0.000246   0.003943
    14  H    0.008721   0.722437  -0.030255  -0.008049   0.010069
    15  H   -0.011415  -0.030255   0.729057  -0.008860  -0.008836
    16  H   -0.000246  -0.008049  -0.008860   0.746359  -0.035113
    17  H    0.003943   0.010069  -0.008836  -0.035113   0.722093
 Mulliken charges:
               1
     1  O   -0.297771
     2  C    0.183914
     3  C   -0.053794
     4  C   -0.073098
     5  C    0.087862
     6  C    0.003181
     7  C    0.019273
     8  H    0.157053
     9  H   -0.012133
    10  H   -0.004429
    11  H   -0.008972
    12  H    0.003852
    13  H    0.011351
    14  H    0.001480
    15  H   -0.003025
    16  H   -0.016974
    17  H    0.002231
 Sum of Mulliken charges =  -0.00000
 Mulliken charges with hydrogens summed into heavy atoms:
               1
     1  O   -0.140719
     2  C    0.171781
     3  C   -0.058223
     4  C   -0.082070
     5  C    0.103065
     6  C    0.001636
     7  C    0.004530
 Electronic spatial extent (au):  <R**2>=            763.3550
 Charge=             -0.0000 electrons
 Dipole moment (field-independent basis, Debye):
    X=             -0.6161    Y=             -1.4314    Z=              0.6680  Tot=              1.6955
 Quadrupole moment (field-independent basis, Debye-Ang):
   XX=            -42.1543   YY=            -42.1001   ZZ=            -44.6807
   XY=             -4.0019   XZ=              2.1240   YZ=              0.1258
 Traceless Quadrupole moment (field-independent basis, Debye-Ang):
   XX=              0.8241   YY=              0.8782   ZZ=             -1.7023
   XY=             -4.0019   XZ=              2.1240   YZ=              0.1258
 Octapole moment (field-independent basis, Debye-Ang**2):
  XXX=             14.2063  YYY=              2.2019  ZZZ=             -1.2269  XYY=              5.8878
  XXY=            -10.4921  XXZ=              2.6018  XZZ=              2.8078  YZZ=             -2.1868
  YYZ=             -0.6768  XYZ=              0.8432
 Hexadecapole moment (field-independent basis, Debye-Ang**3):
 XXXX=           -538.8853 YYYY=           -327.4129 ZZZZ=            -91.9311 XXXY=            -37.0368
 XXXZ=              2.6821 YYYX=             -2.6741 YYYZ=             -0.5736 ZZZX=             -0.5764
 ZZZY=             -0.4952 XXYY=           -141.3332 XXZZ=           -112.2293 YYZZ=            -75.8608
 XXYZ=              1.7528 YYXZ=              1.4374 ZZXY=              0.3815
 N-N= 3.085197429590D+02 E-N=-1.336102176624D+03  KE= 3.062703647854D+02
 ******************************Gaussian NBO Version 3.1******************************
             N A T U R A L   A T O M I C   O R B I T A L   A N D
          N A T U R A L   B O N D   O R B I T A L   A N A L Y S I S
 ******************************Gaussian NBO Version 3.1******************************
       /RESON  / : Allow strongly delocalized NBO set

 Analyzing the SCF density

 Job title: 6                                                               

 Storage needed:     66744 in NPA,     88363 in NBO ( 939522481 available)
 GSVD:  LWork=       12934 too small for GESVD, short by        4421 words or        4421 for optimal perf.


 NATURAL POPULATIONS:  Natural atomic orbital occupancies 
                                                          
   NAO  Atom  No  lang   Type(AO)    Occupancy      Energy
 ----------------------------------------------------------
     1    O    1  S      Cor( 1S)     1.99974     -18.93498
     2    O    1  S      Val( 2S)     1.67065      -0.84414
     3    O    1  S      Ryd( 3S)     0.00129       1.42518
     4    O    1  px     Val( 2p)     1.50818      -0.27435
     5    O    1  px     Ryd( 3p)     0.00226       1.15926
     6    O    1  py     Val( 2p)     1.68783      -0.27615
     7    O    1  py     Ryd( 3p)     0.00190       1.19624
     8    O    1  pz     Val( 2p)     1.86808      -0.28646
     9    O    1  pz     Ryd( 3p)     0.00171       1.10036
    10    O    1  dxy    Ryd( 3d)     0.00099       3.12093
    11    O    1  dxz    Ryd( 3d)     0.00060       2.94510
    12    O    1  dyz    Ryd( 3d)     0.00088       2.86161
    13    O    1  dx2y2  Ryd( 3d)     0.00085       3.05819
    14    O    1  dz2    Ryd( 3d)     0.00084       2.92762

    15    C    2  S      Cor( 1S)     1.99889     -10.11773
    16    C    2  S      Val( 2S)     0.91588      -0.17388
    17    C    2  S      Ryd( 3S)     0.00293       0.87034
    18    C    2  px     Val( 2p)     0.79587      -0.05693
    19    C    2  px     Ryd( 3p)     0.00565       0.65839
    20    C    2  py     Val( 2p)     1.05623      -0.07342
    21    C    2  py     Ryd( 3p)     0.00376       0.62188
    22    C    2  pz     Val( 2p)     1.09665      -0.06927
    23    C    2  pz     Ryd( 3p)     0.00237       0.76493
    24    C    2  dxy    Ryd( 3d)     0.00166       2.23311
    25    C    2  dxz    Ryd( 3d)     0.00167       2.14713
    26    C    2  dyz    Ryd( 3d)     0.00072       2.07217
    27    C    2  dx2y2  Ryd( 3d)     0.00168       2.17664
    28    C    2  dz2    Ryd( 3d)     0.00168       2.38375

    29    C    3  S      Cor( 1S)     1.99886     -10.04506
    30    C    3  S      Val( 2S)     0.95357      -0.13860
    31    C    3  S      Ryd( 3S)     0.00201       0.54490
    32    C    3  px     Val( 2p)     1.12417      -0.03869
    33    C    3  px     Ryd( 3p)     0.00513       0.72346
    34    C    3  py     Val( 2p)     1.12544      -0.04181
    35    C    3  py     Ryd( 3p)     0.00549       0.90795
    36    C    3  pz     Val( 2p)     1.01329      -0.09224
    37    C    3  pz     Ryd( 3p)     0.00265       0.57939
    38    C    3  dxy    Ryd( 3d)     0.00074       2.49206
    39    C    3  dxz    Ryd( 3d)     0.00082       2.04940
    40    C    3  dyz    Ryd( 3d)     0.00023       1.98116
    41    C    3  dx2y2  Ryd( 3d)     0.00066       2.40465
    42    C    3  dz2    Ryd( 3d)     0.00049       2.19537

    43    C    4  S      Cor( 1S)     1.99889     -10.05322
    44    C    4  S      Val( 2S)     0.94781      -0.13944
    45    C    4  S      Ryd( 3S)     0.00108       0.55698
    46    C    4  px     Val( 2p)     1.10327      -0.03692
    47    C    4  px     Ryd( 3p)     0.00357       0.64460
    48    C    4  py     Val( 2p)     1.13696      -0.04148
    49    C    4  py     Ryd( 3p)     0.00546       0.95056
    50    C    4  pz     Val( 2p)     1.00024      -0.09502
    51    C    4  pz     Ryd( 3p)     0.00202       0.57295
    52    C    4  dxy    Ryd( 3d)     0.00074       2.44284
    53    C    4  dxz    Ryd( 3d)     0.00093       2.04333
    54    C    4  dyz    Ryd( 3d)     0.00020       1.96092
    55    C    4  dx2y2  Ryd( 3d)     0.00076       2.43601
    56    C    4  dz2    Ryd( 3d)     0.00046       2.18744

    57    C    5  S      Cor( 1S)     1.99910     -10.06487
    58    C    5  S      Val( 2S)     1.01452      -0.20272
    59    C    5  S      Ryd( 3S)     0.00076       0.93500
    60    C    5  px     Val( 2p)     1.16434      -0.07151
    61    C    5  px     Ryd( 3p)     0.00382       0.61484
    62    C    5  py     Val( 2p)     1.05509      -0.06949
    63    C    5  py     Ryd( 3p)     0.00233       0.58979
    64    C    5  pz     Val( 2p)     1.20959      -0.07538
    65    C    5  pz     Ryd( 3p)     0.00230       0.70142
    66    C    5  dxy    Ryd( 3d)     0.00072       2.26572
    67    C    5  dxz    Ryd( 3d)     0.00059       2.30939
    68    C    5  dyz    Ryd( 3d)     0.00046       2.06615
    69    C    5  dx2y2  Ryd( 3d)     0.00067       2.21666
    70    C    5  dz2    Ryd( 3d)     0.00078       2.35243

    71    C    6  S      Cor( 1S)     1.99913     -10.06410
    72    C    6  S      Val( 2S)     1.01023      -0.20365
    73    C    6  S      Ryd( 3S)     0.00082       0.93021
    74    C    6  px     Val( 2p)     1.07461      -0.06963
    75    C    6  px     Ryd( 3p)     0.00292       0.60864
    76    C    6  py     Val( 2p)     1.13432      -0.07112
    77    C    6  py     Ryd( 3p)     0.00366       0.66589
    78    C    6  pz     Val( 2p)     1.19428      -0.07290
    79    C    6  pz     Ryd( 3p)     0.00268       0.68917
    80    C    6  dxy    Ryd( 3d)     0.00082       2.27627
    81    C    6  dxz    Ryd( 3d)     0.00045       2.12633
    82    C    6  dyz    Ryd( 3d)     0.00035       2.14252
    83    C    6  dx2y2  Ryd( 3d)     0.00063       2.21288
    84    C    6  dz2    Ryd( 3d)     0.00095       2.44861

    85    C    7  S      Cor( 1S)     1.99909     -10.05708
    86    C    7  S      Val( 2S)     1.01940      -0.20592
    87    C    7  S      Ryd( 3S)     0.00114       0.91305
    88    C    7  px     Val( 2p)     1.07451      -0.07274
    89    C    7  px     Ryd( 3p)     0.00447       0.59923
    90    C    7  py     Val( 2p)     1.15249      -0.07441
    91    C    7  py     Ryd( 3p)     0.00431       0.70427
    92    C    7  pz     Val( 2p)     1.19573      -0.07424
    93    C    7  pz     Ryd( 3p)     0.00252       0.69498
    94    C    7  dxy    Ryd( 3d)     0.00072       2.27728
    95    C    7  dxz    Ryd( 3d)     0.00050       2.12567
    96    C    7  dyz    Ryd( 3d)     0.00035       2.13567
    97    C    7  dx2y2  Ryd( 3d)     0.00062       2.23409
    98    C    7  dz2    Ryd( 3d)     0.00091       2.45801

    99    H    8  S      Val( 1S)     0.54321       0.10437
   100    H    8  S      Ryd( 2S)     0.00168       0.42180
   101    H    8  px     Ryd( 2p)     0.00149       1.97122
   102    H    8  py     Ryd( 2p)     0.00188       2.22426
   103    H    8  pz     Ryd( 2p)     0.00149       1.71927

   104    H    9  S      Val( 1S)     0.80677       0.06317
   105    H    9  S      Ryd( 2S)     0.00345       0.36165
   106    H    9  px     Ryd( 2p)     0.00010       1.94345
   107    H    9  py     Ryd( 2p)     0.00023       1.84956
   108    H    9  pz     Ryd( 2p)     0.00074       2.33751

   109    H   10  S      Val( 1S)     0.77160       0.09377
   110    H   10  S      Ryd( 2S)     0.00258       0.34369
   111    H   10  px     Ryd( 2p)     0.00034       2.10320
   112    H   10  py     Ryd( 2p)     0.00057       2.25667
   113    H   10  pz     Ryd( 2p)     0.00017       1.69557

   114    H   11  S      Val( 1S)     0.78125       0.08542
   115    H   11  S      Ryd( 2S)     0.00193       0.33461
   116    H   11  px     Ryd( 2p)     0.00023       2.02327
   117    H   11  py     Ryd( 2p)     0.00067       2.29536
   118    H   11  pz     Ryd( 2p)     0.00018       1.69228

   119    H   12  S      Val( 1S)     0.76818       0.07731
   120    H   12  S      Ryd( 2S)     0.00209       0.35513
   121    H   12  px     Ryd( 2p)     0.00054       2.22554
   122    H   12  py     Ryd( 2p)     0.00016       1.79101
   123    H   12  pz     Ryd( 2p)     0.00033       1.98559

   124    H   13  S      Val( 1S)     0.77051       0.07207
   125    H   13  S      Ryd( 2S)     0.00257       0.36497
   126    H   13  px     Ryd( 2p)     0.00023       1.92064
   127    H   13  py     Ryd( 2p)     0.00016       1.79670
   128    H   13  pz     Ryd( 2p)     0.00066       2.32365

   129    H   14  S      Val( 1S)     0.78396       0.07275
   130    H   14  S      Ryd( 2S)     0.00291       0.37006
   131    H   14  px     Ryd( 2p)     0.00015       1.80120
   132    H   14  py     Ryd( 2p)     0.00017       1.82957
   133    H   14  pz     Ryd( 2p)     0.00071       2.37250

   134    H   15  S      Val( 1S)     0.77159       0.08190
   135    H   15  S      Ryd( 2S)     0.00227       0.35147
   136    H   15  px     Ryd( 2p)     0.00027       1.94255
   137    H   15  py     Ryd( 2p)     0.00051       2.17687
   138    H   15  pz     Ryd( 2p)     0.00023       1.89209

   139    H   16  S      Val( 1S)     0.78201       0.07094
   140    H   16  S      Ryd( 2S)     0.00297       0.35453
   141    H   16  px     Ryd( 2p)     0.00025       1.91645
   142    H   16  py     Ryd( 2p)     0.00059       2.23544
   143    H   16  pz     Ryd( 2p)     0.00021       1.86200

   144    H   17  S      Val( 1S)     0.77449       0.07923
   145    H   17  S      Ryd( 2S)     0.00464       0.37520
   146    H   17  px     Ryd( 2p)     0.00013       1.83776
   147    H   17  py     Ryd( 2p)     0.00017       1.83303
   148    H   17  pz     Ryd( 2p)     0.00071       2.37505

 WARNING:  1 low occupancy (<1.9990e) core orbital  found on  C    2
           1 low occupancy (<1.9990e) core orbital  found on  C    3
           1 low occupancy (<1.9990e) core orbital  found on  C    4


 Summary of Natural Population Analysis:                  
                                                          
                                       Natural Population 
                Natural  -----------------------------------------------
    Atom  No    Charge         Core      Valence    Rydberg      Total
 -----------------------------------------------------------------------
      O    1   -0.74580      1.99974     6.73475    0.01131     8.74580
      C    2    0.11436      1.99889     3.86463    0.02211     5.88564
      C    3   -0.23355      1.99886     4.21648    0.01821     6.23355
      C    4   -0.20239      1.99889     4.18829    0.01521     6.20239
      C    5   -0.45508      1.99910     4.44354    0.01244     6.45508
      C    6   -0.42586      1.99913     4.41344    0.01328     6.42586
      C    7   -0.45676      1.99909     4.44212    0.01555     6.45676
      H    8    0.45026      0.00000     0.54321    0.00653     0.54974
      H    9    0.18870      0.00000     0.80677    0.00453     0.81130
      H   10    0.22474      0.00000     0.77160    0.00366     0.77526
      H   11    0.21575      0.00000     0.78125    0.00301     0.78425
      H   12    0.22871      0.00000     0.76818    0.00311     0.77129
      H   13    0.22586      0.00000     0.77051    0.00363     0.77414
      H   14    0.21211      0.00000     0.78396    0.00393     0.78789
      H   15    0.22513      0.00000     0.77159    0.00328     0.77487
      H   16    0.21397      0.00000     0.78201    0.00402     0.78603
      H   17    0.21986      0.00000     0.77449    0.00565     0.78014
 =======================================================================
   * Total *    0.00000     13.99371    39.85683    0.14946    54.00000

                                 Natural Population      
 --------------------------------------------------------
   Core                      13.99371 ( 99.9551% of  14)
   Valence                   39.85683 ( 99.6421% of  40)
   Natural Minimal Basis     53.85054 ( 99.7232% of  54)
   Natural Rydberg Basis      0.14946 (  0.2768% of  54)
 --------------------------------------------------------

    Atom  No          Natural Electron Configuration
 ----------------------------------------------------------------------------
      O    1      [core]2S( 1.67)2p( 5.06)3p( 0.01)
      C    2      [core]2S( 0.92)2p( 2.95)3p( 0.01)3d( 0.01)
      C    3      [core]2S( 0.95)2p( 3.26)3p( 0.01)
      C    4      [core]2S( 0.95)2p( 3.24)3p( 0.01)
      C    5      [core]2S( 1.01)2p( 3.43)3p( 0.01)
      C    6      [core]2S( 1.01)2p( 3.40)3p( 0.01)
      C    7      [core]2S( 1.02)2p( 3.42)3p( 0.01)
      H    8            1S( 0.54)
      H    9            1S( 0.81)
      H   10            1S( 0.77)
      H   11            1S( 0.78)
      H   12            1S( 0.77)
      H   13            1S( 0.77)
      H   14            1S( 0.78)
      H   15            1S( 0.77)
      H   16            1S( 0.78)
      H   17            1S( 0.77)


 NATURAL BOND ORBITAL ANALYSIS:

                       Occupancies       Lewis Structure    Low   High
           Occ.    -------------------  -----------------   occ   occ
  Cycle   Thresh.   Lewis   Non-Lewis     CR  BD  3C  LP    (L)   (NL)   Dev
 =============================================================================
   1(1)    1.90    53.50660   0.49340      7  18   0   2     0      0    0.03
 -----------------------------------------------------------------------------

 Structure accepted: No low occupancy Lewis orbitals

 WARNING:  1 low occupancy (<1.9990e) core orbital  found on  C    2
           1 low occupancy (<1.9990e) core orbital  found on  C    3
           1 low occupancy (<1.9990e) core orbital  found on  C    4

 --------------------------------------------------------
   Core                     13.99372 ( 99.955% of  14)
   Valence Lewis            39.51288 ( 98.782% of  40)
  ==================       ============================
   Total Lewis              53.50660 ( 99.086% of  54)
  -----------------------------------------------------
   Valence non-Lewis         0.38914 (  0.721% of  54)
   Rydberg non-Lewis         0.10426 (  0.193% of  54)
  ==================       ============================
   Total non-Lewis           0.49340 (  0.914% of  54)
 --------------------------------------------------------


       (Occupancy)   Bond orbital/ Coefficients/ Hybrids
 ---------------------------------------------------------------------------------
     1. (1.99084) BD ( 1) O   1 - C   2  
                ( 67.62%)   0.8223* O   1 s( 33.37%)p 1.99( 66.56%)d 0.00(  0.07%)
                                            0.0001 -0.5777 -0.0015  0.7167 -0.0009
                                            0.1003 -0.0053 -0.3767  0.0003 -0.0103
                                            0.0186  0.0097 -0.0104  0.0045
                ( 32.38%)   0.5690* C   2 s( 20.12%)p 3.96( 79.60%)d 0.01(  0.28%)
                                            0.0000 -0.4469 -0.0383 -0.8044 -0.0295
                                           -0.0633 -0.0117  0.3793  0.0070 -0.0062
                                            0.0351  0.0036 -0.0368  0.0117
     2. (1.98786) BD ( 1) O   1 - H   8  
                ( 72.83%)   0.8534* O   1 s( 19.44%)p 4.14( 80.48%)d 0.00(  0.08%)
                                           -0.0002 -0.4405 -0.0195 -0.5171 -0.0338
                                            0.7226  0.0186 -0.1167  0.0064  0.0140
                                           -0.0054  0.0130  0.0183  0.0105
                ( 27.17%)   0.5212* H   8 s( 99.62%)p 0.00(  0.38%)
                                           -0.9981  0.0040  0.0371 -0.0488  0.0070
     3. (1.97175) BD ( 1) C   2 - C   3  
                ( 50.47%)   0.7104* C   2 s( 28.44%)p 2.51( 71.51%)d 0.00(  0.05%)
                                            0.0001  0.5332  0.0072 -0.4034  0.0267
                                            0.7354  0.0128 -0.1027  0.0074 -0.0168
                                            0.0034 -0.0049 -0.0111 -0.0102
                ( 49.53%)   0.7038* C   3 s( 32.47%)p 2.08( 67.48%)d 0.00(  0.05%)
                                            0.0001  0.5699 -0.0003  0.4068  0.0315
                                           -0.7049  0.0176  0.1055  0.0072 -0.0137
                                            0.0027 -0.0035 -0.0098 -0.0127
     4. (1.97720) BD ( 1) C   2 - C   7  
                ( 49.46%)   0.7033* C   2 s( 29.21%)p 2.42( 70.74%)d 0.00(  0.05%)
                                            0.0002  0.5404 -0.0063 -0.4037  0.0218
                                           -0.6598 -0.0066 -0.3296  0.0039  0.0140
                                            0.0090  0.0104 -0.0058 -0.0067
                ( 50.54%)   0.7109* C   7 s( 27.53%)p 2.63( 72.42%)d 0.00(  0.05%)
                                            0.0003  0.5247  0.0019  0.4531  0.0298
                                            0.6421 -0.0132  0.3249  0.0003  0.0138
                                            0.0074  0.0116 -0.0062 -0.0060
     5. (1.96864) BD ( 1) C   2 - H   9  
                ( 60.22%)   0.7760* C   2 s( 22.20%)p 3.50( 77.75%)d 0.00(  0.05%)
                                           -0.0002  0.4708 -0.0194  0.1544  0.0090
                                           -0.1369  0.0070  0.8571 -0.0113 -0.0014
                                            0.0049 -0.0040 -0.0020  0.0220
                ( 39.78%)   0.6307* H   9 s( 99.91%)p 0.00(  0.09%)
                                            0.9995 -0.0080 -0.0039  0.0038 -0.0289
     6. (1.98265) BD ( 1) C   3 - C   4  
                ( 50.03%)   0.7073* C   3 s( 39.13%)p 1.55( 60.82%)d 0.00(  0.04%)
                                            0.0000  0.6253  0.0171 -0.7507 -0.0217
                                            0.0418  0.0368 -0.2028 -0.0033  0.0003
                                            0.0079 -0.0002  0.0169 -0.0097
                ( 49.97%)   0.7069* C   4 s( 38.76%)p 1.58( 61.19%)d 0.00(  0.05%)
                                            0.0001  0.6224  0.0129  0.7755  0.0234
                                           -0.0418  0.0320  0.0849  0.0044 -0.0036
                                            0.0054 -0.0006  0.0172 -0.0107
     7. (1.95530) BD ( 2) C   3 - C   4  
                ( 50.36%)   0.7096* C   3 s(  0.10%)p99.99( 99.82%)d 0.71(  0.07%)
                                           -0.0001  0.0323  0.0023 -0.2333  0.0021
                                            0.0365 -0.0012  0.9706 -0.0201  0.0005
                                           -0.0251 -0.0017  0.0056 -0.0086
                ( 49.64%)   0.7046* C   4 s(  0.17%)p99.99( 99.75%)d 0.47(  0.08%)
                                            0.0001  0.0408 -0.0025 -0.1394  0.0055
                                            0.0303  0.0021  0.9883 -0.0197  0.0014
                                            0.0263 -0.0033 -0.0038  0.0084
     8. (1.97499) BD ( 1) C   3 - H  10  
                ( 61.40%)   0.7836* C   3 s( 28.20%)p 2.55( 71.77%)d 0.00(  0.03%)
                                           -0.0003  0.5308 -0.0127  0.4632 -0.0053
                                            0.7062 -0.0028  0.0671 -0.0026  0.0135
                                            0.0018  0.0027 -0.0052 -0.0092
                ( 38.60%)   0.6213* H  10 s( 99.91%)p 0.00(  0.09%)
                                            0.9995 -0.0033 -0.0166 -0.0249 -0.0013
     9. (1.97912) BD ( 1) C   4 - C   5  
                ( 49.28%)   0.7020* C   4 s( 33.06%)p 2.02( 66.90%)d 0.00(  0.04%)
                                           -0.0000  0.5750 -0.0014 -0.4885 -0.0306
                                           -0.6509  0.0222 -0.0727 -0.0077  0.0150
                                            0.0023  0.0020 -0.0067 -0.0122
                ( 50.72%)   0.7122* C   5 s( 28.13%)p 2.55( 71.82%)d 0.00(  0.05%)
                                            0.0002  0.5304  0.0068  0.4950 -0.0151
                                            0.6826  0.0234  0.0803 -0.0032  0.0180
                                            0.0021  0.0030 -0.0051 -0.0104
    10. (1.97734) BD ( 1) C   4 - H  11  
                ( 60.95%)   0.7807* C   4 s( 27.91%)p 2.58( 72.06%)d 0.00(  0.03%)
                                           -0.0003  0.5282 -0.0100 -0.3723  0.0036
                                            0.7566 -0.0043 -0.0975  0.0012 -0.0121
                                            0.0017 -0.0033 -0.0098 -0.0091
                ( 39.05%)   0.6249* H  11 s( 99.91%)p 0.00(  0.09%)
                                            0.9996 -0.0027  0.0116 -0.0272  0.0034
    11. (1.98050) BD ( 1) C   5 - C   6  
                ( 50.17%)   0.7083* C   5 s( 28.33%)p 2.53( 71.63%)d 0.00(  0.04%)
                                            0.0002  0.5323  0.0012  0.3744 -0.0251
                                           -0.7148 -0.0123  0.2539  0.0045 -0.0137
                                            0.0056 -0.0086 -0.0071 -0.0076
                ( 49.83%)   0.7059* C   6 s( 27.66%)p 2.61( 72.29%)d 0.00(  0.04%)
                                            0.0002  0.5260  0.0034 -0.3957 -0.0298
                                            0.7071 -0.0086 -0.2557 -0.0006 -0.0127
                                            0.0046 -0.0099 -0.0103 -0.0077
    12. (1.97184) BD ( 1) C   5 - H  12  
                ( 61.48%)   0.7841* C   5 s( 22.05%)p 3.53( 77.90%)d 0.00(  0.04%)
                                            0.0001 -0.4696  0.0003  0.7449 -0.0025
                                           -0.1217  0.0027 -0.4574  0.0138  0.0052
                                            0.0148 -0.0041 -0.0122  0.0016
                ( 38.52%)   0.6207* H  12 s( 99.92%)p 0.00(  0.08%)
                                           -0.9996  0.0028 -0.0246  0.0032  0.0147
    13. (1.96596) BD ( 1) C   5 - H  13  
                ( 61.38%)   0.7835* C   5 s( 21.42%)p 3.67( 78.54%)d 0.00(  0.04%)
                                            0.0001 -0.4627  0.0056  0.2430  0.0127
                                            0.0836 -0.0023  0.8480 -0.0078 -0.0005
                                           -0.0078 -0.0011 -0.0015 -0.0190
                ( 38.62%)   0.6214* H  13 s( 99.92%)p 0.00(  0.08%)
                                           -0.9996  0.0042 -0.0091 -0.0028 -0.0271
    14. (1.97864) BD ( 1) C   6 - C   7  
                ( 49.79%)   0.7056* C   6 s( 27.79%)p 2.60( 72.16%)d 0.00(  0.04%)
                                            0.0003  0.5272 -0.0000  0.8045  0.0002
                                           -0.0391 -0.0326 -0.2681 -0.0041  0.0002
                                           -0.0111 -0.0001  0.0164 -0.0075
                ( 50.21%)   0.7086* C   7 s( 28.09%)p 2.56( 71.86%)d 0.00(  0.04%)
                                            0.0002  0.5300  0.0032 -0.8059 -0.0047
                                            0.0032 -0.0318  0.2610  0.0002 -0.0023
                                           -0.0117  0.0012  0.0155 -0.0068
    15. (1.97798) BD ( 1) C   6 - H  14  
                ( 60.85%)   0.7801* C   6 s( 21.71%)p 3.60( 78.25%)d 0.00(  0.05%)
                                           -0.0001  0.4659 -0.0076 -0.0131 -0.0131
                                           -0.0349 -0.0181  0.8835 -0.0025  0.0006
                                            0.0007 -0.0001  0.0001  0.0213
                ( 39.15%)   0.6257* H  14 s( 99.92%)p 0.00(  0.08%)
                                            0.9996 -0.0042  0.0022  0.0026 -0.0284
    16. (1.97975) BD ( 1) C   6 - H  15  
                ( 61.38%)   0.7835* C   6 s( 22.73%)p 3.40( 77.23%)d 0.00(  0.04%)
                                            0.0001 -0.4767 -0.0050  0.4412 -0.0042
                                            0.7042 -0.0049  0.2853 -0.0162 -0.0145
                                           -0.0057 -0.0094  0.0069  0.0062
                ( 38.62%)   0.6215* H  15 s( 99.92%)p 0.00(  0.08%)
                                           -0.9996  0.0027 -0.0144 -0.0235 -0.0083
    17. (1.97941) BD ( 1) C   7 - H  16  
                ( 60.88%)   0.7803* C   7 s( 22.38%)p 3.47( 77.58%)d 0.00(  0.04%)
                                           -0.0001  0.4730  0.0048  0.3788 -0.0084
                                           -0.7641  0.0043  0.2193 -0.0168 -0.0136
                                            0.0042 -0.0088 -0.0096 -0.0077
                ( 39.12%)   0.6255* H  16 s( 99.92%)p 0.00(  0.08%)
                                            0.9996 -0.0030 -0.0118  0.0254 -0.0054
    18. (1.97625) BD ( 1) C   7 - H  17  
                ( 61.33%)   0.7832* C   7 s( 21.88%)p 3.57( 78.07%)d 0.00(  0.04%)
                                            0.0002 -0.4678  0.0070 -0.0228 -0.0093
                                           -0.0473  0.0205  0.8817 -0.0010  0.0004
                                            0.0008  0.0039 -0.0004 -0.0202
                ( 38.67%)   0.6218* H  17 s( 99.92%)p 0.00(  0.08%)
                                           -0.9996  0.0059  0.0033  0.0014 -0.0288
    19. (1.99974) CR ( 1) O   1           s(100.00%)p 0.00(  0.00%)
                                            1.0000 -0.0001 -0.0000 -0.0002 -0.0000
                                            0.0001  0.0000  0.0000  0.0000  0.0000
                                           -0.0000  0.0000  0.0000  0.0000
    20. (1.99890) CR ( 1) C   2           s(100.00%)p 0.00(  0.00%)
                                            1.0000 -0.0000 -0.0000  0.0001 -0.0000
                                            0.0000  0.0000  0.0002 -0.0000 -0.0000
                                           -0.0000 -0.0000  0.0000  0.0000
    21. (1.99887) CR ( 1) C   3           s(100.00%)p 0.00(  0.00%)
                                            1.0000  0.0001 -0.0000  0.0001 -0.0000
                                            0.0003 -0.0000  0.0001 -0.0000  0.0000
                                           -0.0000  0.0000 -0.0000 -0.0000
    22. (1.99890) CR ( 1) C   4           s(100.00%)p 0.00(  0.00%)
                                            1.0000  0.0001 -0.0000 -0.0002 -0.0000
                                            0.0002 -0.0000 -0.0001  0.0000 -0.0000
                                           -0.0000 -0.0000 -0.0000 -0.0000
    23. (1.99910) CR ( 1) C   5           s(100.00%)p 0.00(  0.00%)
                                            1.0000 -0.0001 -0.0000 -0.0003  0.0000
                                           -0.0000 -0.0000 -0.0001 -0.0000 -0.0000
                                           -0.0000  0.0000  0.0000  0.0000
    24. (1.99913) CR ( 1) C   6           s(100.00%)p 0.00(  0.00%)
                                            1.0000 -0.0002 -0.0000 -0.0002  0.0000
                                           -0.0002  0.0000  0.0002  0.0000  0.0000
                                            0.0000  0.0000 -0.0000  0.0000
    25. (1.99909) CR ( 1) C   7           s(100.00%)p 0.00(  0.00%)
                                            1.0000 -0.0002 -0.0000  0.0001 -0.0000
                                           -0.0003  0.0000 -0.0003 -0.0000 -0.0000
                                            0.0000 -0.0000 -0.0000  0.0000
    26. (1.97998) LP ( 1) O   1           s( 46.90%)p 1.13( 53.07%)d 0.00(  0.03%)
                                            0.0000  0.6847 -0.0098  0.2400 -0.0007
                                            0.5152 -0.0056 -0.4556  0.0044 -0.0101
                                            0.0041  0.0126  0.0080 -0.0022
    27. (1.95686) LP ( 2) O   1           s(  0.29%)p99.99( 99.66%)d 0.18(  0.05%)
                                            0.0000  0.0537  0.0062  0.3997 -0.0086
                                            0.4477 -0.0077  0.7975 -0.0122 -0.0106
                                           -0.0004 -0.0094  0.0054  0.0170
    28. (0.00203) RY*( 1) O   1           s(  2.95%)p31.20( 92.13%)d 1.66(  4.91%)
                                           -0.0000  0.0018  0.1718 -0.0068 -0.4383
                                           -0.0049 -0.3584 -0.0113 -0.7750  0.0681
                                            0.1249  0.0007  0.0559 -0.1606
    29. (0.00136) RY*( 2) O   1           s( 20.37%)p 3.30( 67.31%)d 0.60( 12.31%)
                                           -0.0000  0.0045  0.4513  0.0040 -0.1043
                                           -0.0016  0.7888 -0.0025 -0.2000 -0.3092
                                            0.0358  0.1040  0.0594 -0.1091
    30. (0.00025) RY*( 3) O   1           s( 66.10%)p 0.47( 30.86%)d 0.05(  3.04%)
                                            0.0000 -0.0012  0.8130 -0.0088 -0.1769
                                            0.0097 -0.3378 -0.0086  0.4037  0.0455
                                           -0.0068 -0.0327 -0.0740  0.1474
    31. (0.00006) RY*( 4) O   1           s(  5.89%)p12.80( 75.46%)d 3.16( 18.65%)
    32. (0.00001) RY*( 5) O   1           s(  2.64%)p 4.76( 12.54%)d32.18( 84.83%)
    33. (0.00001) RY*( 6) O   1           s(  1.26%)p 6.93(  8.71%)d71.56( 90.03%)
    34. (0.00000) RY*( 7) O   1           s(  0.15%)p 9.02(  1.37%)d99.99( 98.48%)
    35. (0.00001) RY*( 8) O   1           s(  0.61%)p 7.81(  4.80%)d99.99( 94.59%)
    36. (0.00000) RY*( 9) O   1           s(  0.01%)p99.99(  7.06%)d99.99( 92.92%)
    37. (0.00610) RY*( 1) C   2           s(  0.50%)p99.99( 91.22%)d16.63(  8.28%)
                                            0.0000 -0.0372  0.0600 -0.0089  0.6863
                                           -0.0149  0.6318  0.0029 -0.2043 -0.1776
                                           -0.0590  0.1236 -0.1209  0.1339
    38. (0.00324) RY*( 2) C   2           s( 37.75%)p 0.96( 36.16%)d 0.69( 26.09%)
                                           -0.0000  0.0024  0.6144 -0.0196 -0.3334
                                           -0.0182  0.4514  0.0247  0.2130 -0.1813
                                            0.1486  0.0596  0.2738 -0.3569
    39. (0.00235) RY*( 3) C   2           s(  0.90%)p85.17( 76.46%)d25.22( 22.64%)
                                            0.0000 -0.0124  0.0939  0.0003  0.3004
                                           -0.0071 -0.1283  0.0216  0.8108  0.0302
                                           -0.4117  0.0644 -0.1936 -0.1201
    40. (0.00154) RY*( 4) C   2           s( 10.92%)p 2.83( 30.96%)d 5.32( 58.11%)
                                            0.0000 -0.0198  0.3299 -0.0098  0.4243
                                            0.0071 -0.2814  0.0284 -0.2225  0.5543
                                            0.1989  0.0020  0.0406 -0.4823
    41. (0.00108) RY*( 5) C   2           s(  5.77%)p 5.58( 32.22%)d10.74( 62.00%)
                                           -0.0000 -0.0058  0.2402 -0.0151  0.1479
                                           -0.0067 -0.4857  0.0138 -0.2531 -0.5964
                                           -0.2314  0.4132  0.1884 -0.0675
    42. (0.00074) RY*( 6) C   2           s( 11.00%)p 0.26(  2.86%)d 7.83( 86.14%)
                                           -0.0000 -0.0074  0.3316 -0.0491 -0.0357
                                            0.0001  0.0278  0.0116 -0.1549  0.3284
                                           -0.5934 -0.2247  0.4180  0.4197
    43. (0.00054) RY*( 7) C   2           s( 25.15%)p 0.18(  4.41%)d 2.80( 70.44%)
                                           -0.0000  0.0051  0.5015  0.0097 -0.0636
                                           -0.0124 -0.1490 -0.0037 -0.1327 -0.1846
                                            0.0320 -0.4407 -0.6660  0.1775
    44. (0.00019) RY*( 8) C   2           s(  5.84%)p 0.55(  3.19%)d15.58( 90.97%)
                                            0.0000  0.0100  0.2415  0.0114 -0.1713
                                            0.0151  0.0071 -0.0057  0.0460  0.3375
                                            0.1571  0.7233 -0.2648  0.4218
    45. (0.00005) RY*( 9) C   2           s(  2.19%)p10.47( 22.92%)d34.22( 74.89%)
    46. (0.00510) RY*( 1) C   3           s(  0.74%)p99.99( 91.91%)d 9.94(  7.35%)
                                           -0.0000  0.0253  0.0822 -0.0011 -0.5277
                                           -0.0298 -0.7800 -0.0049 -0.1767  0.2401
                                           -0.0529  0.0910 -0.0619 -0.0316
    47. (0.00374) RY*( 2) C   3           s(  1.30%)p73.10( 94.96%)d 2.88(  3.74%)
                                           -0.0000  0.0100  0.1135 -0.0215  0.7780
                                            0.0126 -0.3975 -0.0208 -0.4304 -0.0050
                                           -0.1000  0.1337  0.0591 -0.0777
    48. (0.00258) RY*( 3) C   3           s( 23.91%)p 2.94( 70.35%)d 0.24(  5.73%)
                                            0.0000 -0.0144  0.4888  0.0302 -0.2835
                                           -0.0023  0.4021 -0.0097 -0.6786 -0.0933
                                           -0.1371  0.1336 -0.0776 -0.0772
    49. (0.00111) RY*( 4) C   3           s( 72.81%)p 0.31( 22.22%)d 0.07(  4.97%)
                                            0.0000  0.0003  0.8533  0.0094  0.0910
                                            0.0127 -0.1283  0.0107  0.4440 -0.0694
                                            0.0988 -0.1523  0.1001  0.0434
    50. (0.00017) RY*( 5) C   3           s(  0.02%)p99.99(  1.79%)d99.99( 98.20%)
                                            0.0000  0.0003  0.0125  0.0202 -0.0284
                                           -0.0127  0.1284 -0.0041 -0.0019  0.4705
                                           -0.2692  0.1318  0.7880  0.2233
    51. (0.00009) RY*( 6) C   3           s(  0.00%)p 1.00(  9.97%)d 9.03( 90.03%)
    52. (0.00003) RY*( 7) C   3           s(  1.22%)p 5.89(  7.20%)d74.97( 91.58%)
    53. (0.00004) RY*( 8) C   3           s(  0.05%)p 7.71(  0.40%)d99.99( 99.55%)
    54. (0.00000) RY*( 9) C   3           s(  0.04%)p30.08(  1.31%)d99.99( 98.65%)
    55. (0.00477) RY*( 1) C   4           s(  0.09%)p99.99( 91.80%)d94.68(  8.11%)
                                           -0.0000  0.0288 -0.0055  0.0094  0.1465
                                           -0.0270 -0.9303  0.0062  0.1738 -0.2378
                                           -0.0312 -0.0789 -0.1294 -0.0256
    56. (0.00253) RY*( 2) C   4           s(  8.16%)p10.89( 88.80%)d 0.37(  3.04%)
                                            0.0000 -0.0058  0.2855 -0.0351  0.7904
                                           -0.0135  0.2279  0.0037  0.4582  0.0130
                                           -0.1245 -0.0883 -0.0737 -0.0393
    57. (0.00202) RY*( 3) C   4           s(  1.36%)p56.56( 76.96%)d15.94( 21.68%)
                                           -0.0000 -0.0011  0.1166  0.0047 -0.5291
                                            0.0115  0.0321  0.0273  0.6983  0.1084
                                           -0.3389 -0.2240  0.1476 -0.1350
    58. (0.00066) RY*( 4) C   4           s( 82.86%)p 0.10(  8.34%)d 0.11(  8.79%)
                                            0.0000  0.0001  0.9103 -0.0049 -0.1344
                                            0.0129 -0.1441 -0.0042 -0.2107  0.2241
                                            0.1192  0.1230  0.0580 -0.0708
    59. (0.00018) RY*( 5) C   4           s(  0.32%)p 7.46(  2.41%)d99.99( 97.27%)
                                            0.0000 -0.0006  0.0568 -0.0242  0.1121
                                           -0.0064 -0.0108 -0.0001 -0.1039 -0.4159
                                           -0.0702 -0.0769  0.8881  0.0089
    60. (0.00007) RY*( 6) C   4           s(  0.04%)p99.99( 18.75%)d99.99( 81.21%)
    61. (0.00002) RY*( 7) C   4           s(  6.32%)p 1.48(  9.35%)d13.34( 84.33%)
    62. (0.00001) RY*( 8) C   4           s(  0.94%)p 0.78(  0.73%)d99.99( 98.33%)
    63. (0.00000) RY*( 9) C   4           s(  0.02%)p99.99(  2.96%)d99.99( 97.03%)
    64. (0.00408) RY*( 1) C   5           s(  3.42%)p25.99( 88.83%)d 2.27(  7.75%)
                                           -0.0000  0.0209  0.1837  0.0210  0.7835
                                           -0.0052 -0.3016 -0.0148 -0.4276 -0.0461
                                           -0.0838  0.1038  0.2066 -0.1222
    65. (0.00213) RY*( 2) C   5           s(  2.21%)p37.51( 83.07%)d 6.64( 14.71%)
                                            0.0000 -0.0125  0.1483 -0.0045 -0.3201
                                           -0.0123  0.3630 -0.0139 -0.7721 -0.0603
                                           -0.2382 -0.0197 -0.2084 -0.2072
    66. (0.00144) RY*( 3) C   5           s(  1.86%)p47.86( 89.00%)d 4.91(  9.14%)
                                           -0.0000  0.0050  0.1363  0.0000  0.3664
                                           -0.0199  0.8552  0.0070  0.1551 -0.1322
                                            0.1415 -0.0007  0.1759  0.1515
    67. (0.00066) RY*( 4) C   5           s( 60.65%)p 0.06(  3.83%)d 0.59( 35.52%)
                                            0.0000 -0.0014  0.7788 -0.0132 -0.0377
                                           -0.0009 -0.0794  0.0007  0.1744  0.0162
                                            0.2165  0.3629 -0.4180 -0.0407
    68. (0.00034) RY*( 5) C   5           s( 22.12%)p 0.09(  2.05%)d 3.43( 75.83%)
                                            0.0000 -0.0002  0.4703 -0.0029  0.0014
                                            0.0032 -0.0580 -0.0046  0.1308  0.1157
                                           -0.2885 -0.8076  0.0931  0.0266
    69. (0.00012) RY*( 6) C   5           s(  0.45%)p 8.54(  3.88%)d99.99( 95.66%)
                                           -0.0000 -0.0020  0.0674  0.0074 -0.1121
                                            0.0266 -0.1584 -0.0018 -0.0199 -0.9551
                                            0.0905 -0.1106  0.0569  0.1438
    70. (0.00004) RY*( 7) C   5           s(  6.07%)p 2.30( 13.97%)d13.18( 79.97%)
    71. (0.00001) RY*( 8) C   5           s(  0.24%)p33.63(  8.04%)d99.99( 91.73%)
    72. (0.00001) RY*( 9) C   5           s(  3.05%)p 2.44(  7.44%)d29.39( 89.52%)
    73. (0.00486) RY*( 1) C   6           s(  5.11%)p17.45( 89.24%)d 1.10(  5.65%)
                                           -0.0000  0.0218  0.2251  0.0182  0.4538
                                            0.0250  0.5627  0.0158  0.6072  0.1306
                                            0.0338  0.0560 -0.0678 -0.1748
    74. (0.00159) RY*( 2) C   6           s(  6.64%)p 9.52( 63.24%)d 4.53( 30.11%)
                                            0.0000 -0.0211  0.2569 -0.0059 -0.2691
                                           -0.0088 -0.4842  0.0071  0.5704 -0.4019
                                            0.1006  0.1427  0.2010 -0.2622
    75. (0.00127) RY*( 3) C   6           s(  0.16%)p99.99( 94.54%)d33.78(  5.30%)
                                            0.0000  0.0013  0.0396 -0.0197  0.8034
                                            0.0114 -0.5354  0.0002 -0.1131 -0.0319
                                            0.1937 -0.1191 -0.0166  0.0022
    76. (0.00052) RY*( 4) C   6           s( 66.11%)p 0.26( 17.42%)d 0.25( 16.47%)
                                            0.0000  0.0066  0.8131 -0.0014  0.0552
                                           -0.0070  0.1525  0.0048 -0.3845 -0.3277
                                           -0.2256  0.0426  0.0086  0.0675
    77. (0.00028) RY*( 5) C   6           s(  6.18%)p 0.76(  4.70%)d14.41( 89.12%)
                                           -0.0000  0.0001  0.2486  0.0087 -0.1706
                                           -0.0053  0.1235 -0.0012 -0.0504  0.1646
                                            0.7382 -0.4623  0.3096  0.0974
    78. (0.00013) RY*( 6) C   6           s(  0.75%)p 2.80(  2.11%)d99.99( 97.13%)
                                            0.0000 -0.0016  0.0868 -0.0220  0.0756
                                            0.0145 -0.1000 -0.0042  0.0686  0.4269
                                           -0.3536  0.1354  0.7735  0.2178
    79. (0.00006) RY*( 7) C   6           s(  5.13%)p 3.58( 18.33%)d14.93( 76.54%)
    80. (0.00002) RY*( 8) C   6           s(  9.57%)p 0.99(  9.44%)d 8.46( 80.99%)
    81. (0.00001) RY*( 9) C   6           s(  0.45%)p 2.30(  1.04%)d99.99( 98.51%)
    82. (0.00534) RY*( 1) C   7           s(  6.00%)p14.90( 89.36%)d 0.77(  4.65%)
                                           -0.0000  0.0235  0.2437 -0.0096 -0.5433
                                            0.0322  0.6334 -0.0123 -0.4427 -0.1237
                                            0.0187 -0.0255 -0.0808 -0.1538
    83. (0.00273) RY*( 2) C   7           s(  0.63%)p99.99( 96.81%)d 4.09(  2.57%)
                                            0.0000 -0.0081  0.0788 -0.0197  0.7840
                                           -0.0094  0.2168 -0.0066 -0.5531  0.0151
                                           -0.0090 -0.0358 -0.0315 -0.1519
    84. (0.00119) RY*( 3) C   7           s( 17.69%)p 3.14( 55.54%)d 1.51( 26.77%)
                                            0.0000 -0.0194  0.4201  0.0117 -0.2033
                                           -0.0022 -0.5902 -0.0074 -0.4068  0.3276
                                            0.2709 -0.0253  0.2034 -0.2121
    85. (0.00084) RY*( 4) C   7           s( 60.01%)p 0.47( 27.96%)d 0.20( 12.03%)
                                            0.0000  0.0071  0.7746  0.0001  0.1755
                                           -0.0086  0.2418 -0.0036  0.4362  0.2181
                                           -0.1966 -0.0799  0.1415  0.0872
    86. (0.00028) RY*( 5) C   7           s(  2.13%)p 1.09(  2.33%)d44.83( 95.54%)
                                           -0.0000  0.0018  0.1460 -0.0053  0.1016
                                           -0.0017  0.0963  0.0030  0.0603 -0.4276
                                            0.6628  0.3717  0.3430  0.2782
    87. (0.00013) RY*( 6) C   7           s(  8.22%)p 1.45( 11.91%)d 9.71( 79.87%)
                                            0.0000 -0.0094  0.2866 -0.0034 -0.0237
                                            0.0024 -0.2534  0.0101 -0.2328 -0.2095
                                           -0.2140  0.2433 -0.5737  0.5663
    88. (0.00013) RY*( 7) C   7           s(  0.09%)p79.63(  7.05%)d99.99( 92.87%)
                                           -0.0000 -0.0066  0.0290  0.0225 -0.0487
                                            0.0133 -0.1641  0.0070 -0.2011 -0.4786
                                           -0.4869 -0.2864  0.5884  0.1851
    89. (0.00003) RY*( 8) C   7           s(  3.84%)p 1.80(  6.91%)d23.25( 89.25%)
    90. (0.00001) RY*( 9) C   7           s(  1.51%)p 1.45(  2.19%)d63.73( 96.30%)
    91. (0.00187) RY*( 1) H   8           s( 83.90%)p 0.19( 16.10%)
                                            0.0130  0.9159  0.3423  0.0396 -0.2056
    92. (0.00170) RY*( 2) H   8           s(  0.03%)p99.99( 99.97%)
                                           -0.0016  0.0178  0.3864  0.4443  0.8081
    93. (0.00091) RY*( 3) H   8           s( 12.93%)p 6.74( 87.07%)
                                            0.0077  0.3595 -0.5809 -0.4915  0.5401
    94. (0.00002) RY*( 4) H   8           s(  3.52%)p27.41( 96.48%)
    95. (0.00352) RY*( 1) H   9           s( 99.61%)p 0.00(  0.39%)
                                            0.0088  0.9980  0.0332 -0.0496  0.0178
    96. (0.00021) RY*( 2) H   9           s(  0.21%)p99.99( 99.79%)
                                            0.0014  0.0456  0.0149  0.9857  0.1615
    97. (0.00009) RY*( 3) H   9           s(  0.17%)p99.99( 99.83%)
    98. (0.00004) RY*( 4) H   9           s(  0.09%)p99.99( 99.91%)
    99. (0.00260) RY*( 1) H  10           s( 99.53%)p 0.00(  0.47%)
                                            0.0050  0.9977  0.0586  0.0284  0.0203
   100. (0.00017) RY*( 2) H  10           s(  0.01%)p 1.00( 99.99%)
                                            0.0024  0.0083  0.1851  0.0267 -0.9823
   101. (0.00011) RY*( 3) H  10           s(  0.32%)p99.99( 99.68%)
                                           -0.0116  0.0552 -0.9657  0.1819 -0.1766
   102. (0.00007) RY*( 4) H  10           s(  0.23%)p99.99( 99.77%)
   103. (0.00195) RY*( 1) H  11           s( 99.14%)p 0.01(  0.86%)
                                            0.0050  0.9957 -0.0785  0.0483 -0.0084
   104. (0.00017) RY*( 2) H  11           s(  0.01%)p 1.00( 99.99%)
                                           -0.0002  0.0089  0.1859 -0.0516 -0.9812
   105. (0.00010) RY*( 3) H  11           s(  0.58%)p99.99( 99.42%)
   106. (0.00006) RY*( 4) H  11           s(  0.35%)p99.99( 99.65%)
   107. (0.00211) RY*( 1) H  12           s( 99.06%)p 0.01(  0.94%)
                                            0.0052  0.9953 -0.0967 -0.0076  0.0050
   108. (0.00018) RY*( 2) H  12           s(  0.11%)p99.99( 99.89%)
                                            0.0049  0.0325  0.3291  0.5594  0.7600
   109. (0.00013) RY*( 3) H  12           s(  0.00%)p 1.00(100.00%)
                                            0.0042 -0.0028  0.0650 -0.8168  0.5732
   110. (0.00003) RY*( 4) H  12           s(  0.92%)p99.99( 99.08%)
   111. (0.00261) RY*( 1) H  13           s( 99.28%)p 0.01(  0.72%)
                                            0.0064  0.9964 -0.0564 -0.0169 -0.0607
   112. (0.00021) RY*( 2) H  13           s(  0.06%)p99.99( 99.94%)
                                            0.0041  0.0243  0.8600  0.2184 -0.4604
   113. (0.00015) RY*( 3) H  13           s(  0.01%)p 1.00( 99.99%)
                                           -0.0027  0.0089 -0.2106  0.9750  0.0695
   114. (0.00003) RY*( 4) H  13           s(  0.73%)p99.99( 99.27%)
   115. (0.00293) RY*( 1) H  14           s( 99.65%)p 0.00(  0.35%)
                                            0.0059  0.9982  0.0095 -0.0066  0.0577
   116. (0.00019) RY*( 2) H  14           s(  0.02%)p99.99( 99.98%)
                                           -0.0034  0.0125 -0.4642 -0.8536 -0.2360
   117. (0.00013) RY*( 3) H  14           s(  0.01%)p99.99( 99.99%)
                                            0.0010  0.0109 -0.8795  0.4756  0.0102
   118. (0.00004) RY*( 4) H  14           s(  0.40%)p99.99( 99.60%)
   119. (0.00228) RY*( 1) H  15           s( 99.54%)p 0.00(  0.46%)
                                            0.0044  0.9977 -0.0296 -0.0602  0.0097
   120. (0.00018) RY*( 2) H  15           s(  0.03%)p99.99( 99.97%)
                                            0.0044  0.0181  0.1686  0.0586 -0.9838
   121. (0.00012) RY*( 3) H  15           s(  0.01%)p 1.00( 99.99%)
                                            0.0006  0.0081 -0.8409  0.5292 -0.1125
   122. (0.00004) RY*( 4) H  15           s(  0.50%)p99.99( 99.50%)
   123. (0.00300) RY*( 1) H  16           s( 99.48%)p 0.01(  0.52%)
                                            0.0047  0.9974 -0.0104 -0.0708  0.0074
   124. (0.00019) RY*( 2) H  16           s(  0.05%)p99.99( 99.95%)
                                           -0.0028  0.0212  0.4615  0.1384 -0.8760
   125. (0.00014) RY*( 3) H  16           s(  0.10%)p99.99( 99.90%)
                                            0.0024  0.0317  0.7909  0.3812  0.4777
   126. (0.00004) RY*( 4) H  16           s(  0.45%)p99.99( 99.55%)
   127. (0.00468) RY*( 1) H  17           s( 99.82%)p 0.00(  0.18%)
                                            0.0067  0.9991 -0.0291  0.0089 -0.0303
   128. (0.00017) RY*( 2) H  17           s(  0.03%)p99.99( 99.97%)
                                           -0.0041  0.0166  0.1500 -0.9819  0.1144
   129. (0.00012) RY*( 3) H  17           s(  0.08%)p99.99( 99.92%)
                                            0.0022  0.0288  0.9858  0.1570  0.0511
   130. (0.00005) RY*( 4) H  17           s(  0.16%)p99.99( 99.84%)
   131. (0.02924) BD*( 1) O   1 - C   2  
                ( 32.38%)   0.5690* O   1 s( 33.37%)p 1.99( 66.56%)d 0.00(  0.07%)
                                           -0.0001  0.5777  0.0015 -0.7167  0.0009
                                           -0.1003  0.0053  0.3767 -0.0003  0.0103
                                           -0.0186 -0.0097  0.0104 -0.0045
                ( 67.62%)  -0.8223* C   2 s( 20.12%)p 3.96( 79.60%)d 0.01(  0.28%)
                                           -0.0000  0.4469  0.0383  0.8044  0.0295
                                            0.0633  0.0117 -0.3793 -0.0070  0.0062
                                           -0.0351 -0.0036  0.0368 -0.0117
   132. (0.00710) BD*( 1) O   1 - H   8  
                ( 27.17%)   0.5212* O   1 s( 19.44%)p 4.14( 80.48%)d 0.00(  0.08%)
                                            0.0002  0.4405  0.0195  0.5171  0.0338
                                           -0.7226 -0.0186  0.1167 -0.0064 -0.0140
                                            0.0054 -0.0130 -0.0183 -0.0105
                ( 72.83%)  -0.8534* H   8 s( 99.62%)p 0.00(  0.38%)
                                            0.9981 -0.0040 -0.0371  0.0488 -0.0070
   133. (0.03078) BD*( 1) C   2 - C   3  
                ( 49.53%)   0.7038* C   2 s( 28.44%)p 2.51( 71.51%)d 0.00(  0.05%)
                                           -0.0001 -0.5332 -0.0072  0.4034 -0.0267
                                           -0.7354 -0.0128  0.1027 -0.0074  0.0168
                                           -0.0034  0.0049  0.0111  0.0102
                ( 50.47%)  -0.7104* C   3 s( 32.47%)p 2.08( 67.48%)d 0.00(  0.05%)
                                           -0.0001 -0.5699  0.0003 -0.4068 -0.0315
                                            0.7049 -0.0176 -0.1055 -0.0072  0.0137
                                           -0.0027  0.0035  0.0098  0.0127
   134. (0.03330) BD*( 1) C   2 - C   7  
                ( 50.54%)   0.7109* C   2 s( 29.21%)p 2.42( 70.74%)d 0.00(  0.05%)
                                            0.0002  0.5404 -0.0063 -0.4037  0.0218
                                           -0.6598 -0.0066 -0.3296  0.0039  0.0140
                                            0.0090  0.0104 -0.0058 -0.0067
                ( 49.46%)  -0.7033* C   7 s( 27.53%)p 2.63( 72.42%)d 0.00(  0.05%)
                                            0.0003  0.5247  0.0019  0.4531  0.0298
                                            0.6421 -0.0132  0.3249  0.0003  0.0138
                                            0.0074  0.0116 -0.0062 -0.0060
   135. (0.04027) BD*( 1) C   2 - H   9  
                ( 39.78%)   0.6307* C   2 s( 22.20%)p 3.50( 77.75%)d 0.00(  0.05%)
                                            0.0002 -0.4708  0.0194 -0.1544 -0.0090
                                            0.1369 -0.0070 -0.8571  0.0113  0.0014
                                           -0.0049  0.0040  0.0020 -0.0220
                ( 60.22%)  -0.7760* H   9 s( 99.91%)p 0.00(  0.09%)
                                           -0.9995  0.0080  0.0039 -0.0038  0.0289
   136. (0.01578) BD*( 1) C   3 - C   4  
                ( 49.97%)   0.7069* C   3 s( 39.13%)p 1.55( 60.82%)d 0.00(  0.04%)
                                           -0.0000 -0.6253 -0.0171  0.7507  0.0217
                                           -0.0418 -0.0368  0.2028  0.0033 -0.0003
                                           -0.0079  0.0002 -0.0169  0.0097
                ( 50.03%)  -0.7073* C   4 s( 38.76%)p 1.58( 61.19%)d 0.00(  0.05%)
                                           -0.0001 -0.6224 -0.0129 -0.7755 -0.0234
                                            0.0418 -0.0320 -0.0849 -0.0044  0.0036
                                           -0.0054  0.0006 -0.0172  0.0107
   137. (0.05355) BD*( 2) C   3 - C   4  
                ( 49.64%)   0.7046* C   3 s(  0.10%)p99.99( 99.82%)d 0.71(  0.07%)
                                            0.0001 -0.0323 -0.0023  0.2333 -0.0021
                                           -0.0365  0.0012 -0.9706  0.0201 -0.0005
                                            0.0251  0.0017 -0.0056  0.0086
                ( 50.36%)  -0.7096* C   4 s(  0.17%)p99.99( 99.75%)d 0.47(  0.08%)
                                           -0.0001 -0.0408  0.0025  0.1394 -0.0055
                                           -0.0303 -0.0021 -0.9883  0.0197 -0.0014
                                           -0.0263  0.0033  0.0038 -0.0084
   138. (0.01614) BD*( 1) C   3 - H  10  
                ( 38.60%)   0.6213* C   3 s( 28.20%)p 2.55( 71.77%)d 0.00(  0.03%)
                                            0.0003 -0.5308  0.0127 -0.4632  0.0053
                                           -0.7062  0.0028 -0.0671  0.0026 -0.0135
                                           -0.0018 -0.0027  0.0052  0.0092
                ( 61.40%)  -0.7836* H  10 s( 99.91%)p 0.00(  0.09%)
                                           -0.9995  0.0033  0.0166  0.0249  0.0013
   139. (0.01993) BD*( 1) C   4 - C   5  
                ( 50.72%)   0.7122* C   4 s( 33.06%)p 2.02( 66.90%)d 0.00(  0.04%)
                                           -0.0000  0.5750 -0.0014 -0.4885 -0.0306
                                           -0.6509  0.0222 -0.0727 -0.0077  0.0150
                                            0.0023  0.0020 -0.0067 -0.0122
                ( 49.28%)  -0.7020* C   5 s( 28.13%)p 2.55( 71.82%)d 0.00(  0.05%)
                                            0.0002  0.5304  0.0068  0.4950 -0.0151
                                            0.6826  0.0234  0.0803 -0.0032  0.0180
                                            0.0021  0.0030 -0.0051 -0.0104
   140. (0.01615) BD*( 1) C   4 - H  11  
                ( 39.05%)   0.6249* C   4 s( 27.91%)p 2.58( 72.06%)d 0.00(  0.03%)
                                            0.0003 -0.5282  0.0100  0.3723 -0.0036
                                           -0.7566  0.0043  0.0975 -0.0012  0.0121
                                           -0.0017  0.0033  0.0098  0.0091
                ( 60.95%)  -0.7807* H  11 s( 99.91%)p 0.00(  0.09%)
                                           -0.9996  0.0027 -0.0116  0.0272 -0.0034
   141. (0.01495) BD*( 1) C   5 - C   6  
                ( 49.83%)   0.7059* C   5 s( 28.33%)p 2.53( 71.63%)d 0.00(  0.04%)
                                           -0.0002 -0.5323 -0.0012 -0.3744  0.0251
                                            0.7148  0.0123 -0.2539 -0.0045  0.0137
                                           -0.0056  0.0086  0.0071  0.0076
                ( 50.17%)  -0.7083* C   6 s( 27.66%)p 2.61( 72.29%)d 0.00(  0.04%)
                                           -0.0002 -0.5260 -0.0034  0.3957  0.0298
                                           -0.7071  0.0086  0.2557  0.0006  0.0127
                                           -0.0046  0.0099  0.0103  0.0077
   142. (0.01507) BD*( 1) C   5 - H  12  
                ( 38.52%)   0.6207* C   5 s( 22.05%)p 3.53( 77.90%)d 0.00(  0.04%)
                                           -0.0001  0.4696 -0.0003 -0.7449  0.0025
                                            0.1217 -0.0027  0.4574 -0.0138 -0.0052
                                           -0.0148  0.0041  0.0122 -0.0016
                ( 61.48%)  -0.7841* H  12 s( 99.92%)p 0.00(  0.08%)
                                            0.9996 -0.0028  0.0246 -0.0032 -0.0147
   143. (0.01951) BD*( 1) C   5 - H  13  
                ( 38.62%)   0.6214* C   5 s( 21.42%)p 3.67( 78.54%)d 0.00(  0.04%)
                                           -0.0001  0.4627 -0.0056 -0.2430 -0.0127
                                           -0.0836  0.0023 -0.8480  0.0078  0.0005
                                            0.0078  0.0011  0.0015  0.0190
                ( 61.38%)  -0.7835* H  13 s( 99.92%)p 0.00(  0.08%)
                                            0.9996 -0.0042  0.0091  0.0028  0.0271
   144. (0.01641) BD*( 1) C   6 - C   7  
                ( 50.21%)   0.7086* C   6 s( 27.79%)p 2.60( 72.16%)d 0.00(  0.04%)
                                            0.0003  0.5272 -0.0000  0.8045  0.0002
                                           -0.0391 -0.0326 -0.2681 -0.0041  0.0002
                                           -0.0111 -0.0001  0.0164 -0.0075
                ( 49.79%)  -0.7056* C   7 s( 28.09%)p 2.56( 71.86%)d 0.00(  0.04%)
                                            0.0002  0.5300  0.0032 -0.8059 -0.0047
                                            0.0032 -0.0318  0.2610  0.0002 -0.0023
                                           -0.0117  0.0012  0.0155 -0.0068
   145. (0.01688) BD*( 1) C   6 - H  14  
                ( 39.15%)   0.6257* C   6 s( 21.71%)p 3.60( 78.25%)d 0.00(  0.05%)
                                            0.0001 -0.4659  0.0076  0.0131  0.0131
                                            0.0349  0.0181 -0.8835  0.0025 -0.0006
                                           -0.0007  0.0001 -0.0001 -0.0213
                ( 60.85%)  -0.7801* H  14 s( 99.92%)p 0.00(  0.08%)
                                           -0.9996  0.0042 -0.0022 -0.0026  0.0284
   146. (0.01247) BD*( 1) C   6 - H  15  
                ( 38.62%)   0.6215* C   6 s( 22.73%)p 3.40( 77.23%)d 0.00(  0.04%)
                                           -0.0001  0.4767  0.0050 -0.4412  0.0042
                                           -0.7042  0.0049 -0.2853  0.0162  0.0145
                                            0.0057  0.0094 -0.0069 -0.0062
                ( 61.38%)  -0.7835* H  15 s( 99.92%)p 0.00(  0.08%)
                                            0.9996 -0.0027  0.0144  0.0235  0.0083
   147. (0.01365) BD*( 1) C   7 - H  16  
                ( 39.12%)   0.6255* C   7 s( 22.38%)p 3.47( 77.58%)d 0.00(  0.04%)
                                            0.0001 -0.4730 -0.0048 -0.3788  0.0084
                                            0.7641 -0.0043 -0.2193  0.0168  0.0136
                                           -0.0042  0.0088  0.0096  0.0077
                ( 60.88%)  -0.7803* H  16 s( 99.92%)p 0.00(  0.08%)
                                           -0.9996  0.0030  0.0118 -0.0254  0.0054
   148. (0.01795) BD*( 1) C   7 - H  17  
                ( 38.67%)   0.6218* C   7 s( 21.88%)p 3.57( 78.07%)d 0.00(  0.04%)
                                           -0.0002  0.4678 -0.0070  0.0228  0.0093
                                            0.0473 -0.0205 -0.8817  0.0010 -0.0004
                                           -0.0008 -0.0039  0.0004  0.0202
                ( 61.33%)  -0.7832* H  17 s( 99.92%)p 0.00(  0.08%)
                                            0.9996 -0.0059 -0.0033 -0.0014  0.0288


 NHO Directionality and "Bond Bending" (deviations from line of nuclear centers)

         [Thresholds for printing:  angular deviation  >  1.0 degree]
                                    hybrid p-character > 25.0%
                                    orbital occupancy  >  0.10e

                                Line of Centers        Hybrid 1              Hybrid 2
                                ---------------  -------------------   ------------------
                NBO               Theta   Phi    Theta   Phi    Dev    Theta   Phi    Dev
 ========================================================================================
     1. BD (   1) O   1 - C   2    63.9  186.7    62.5  187.6   1.6    114.8    5.1   1.9
     2. BD (   1) O   1 - H   8    80.2  302.1    83.2  306.6   5.4      --     --    --
     3. BD (   1) C   2 - C   3    96.7  119.9    96.5  116.7   3.2     82.1  302.5   2.8
     4. BD (   1) C   2 - C   7   112.1  235.7   113.0  240.2   4.2     67.7   52.5   3.0
     5. BD (   1) C   2 - H   9    11.4  309.6    13.9  321.5   3.6      --     --    --
     6. BD (   1) C   3 - C   4   100.6  176.9   104.9  174.2   5.0     83.6  359.3   4.8
     7. BD (   2) C   3 - C   4   100.6  176.9    13.8  171.3  86.9      8.1  166.4  87.3
     9. BD (   1) C   4 - C   5    95.2  233.7    95.6  230.5   3.3     84.8   55.8   2.1
    11. BD (   1) C   5 - C   6    72.4  298.4    72.2  295.7   2.6    107.4  121.3   2.8
    14. BD (   1) C   6 - C   7   108.3  358.3   108.6  354.9   3.2     72.2  182.0   3.6
    15. BD (   1) C   6 - H  14     2.4  249.8     3.8  243.7   1.5      --     --    --
    17. BD (   1) C   7 - H  16    75.5  296.6    76.5  296.0   1.2      --     --    --
    18. BD (   1) C   7 - H  17   175.3   61.8   177.3   39.9   2.4      --     --    --
    26. LP (   1) O   1             --     --    128.7   64.8   --       --     --    --
    27. LP (   2) O   1             --     --     36.9   48.4   --       --     --    --


 Second Order Perturbation Theory Analysis of Fock Matrix in NBO Basis

     Threshold for printing:   0.50 kcal/mol
                                                                              E(2)  E(j)-E(i) F(i,j)
         Donor NBO (i)                     Acceptor NBO (j)                 kcal/mol   a.u.    a.u. 
 ===================================================================================================

 within unit  1
   1. BD (   1) O   1 - C   2        / 91. RY*(   1) H   8                    0.61    1.48    0.027
   1. BD (   1) O   1 - C   2        /136. BD*(   1) C   3 - C   4            1.30    1.50    0.039
   1. BD (   1) O   1 - C   2        /137. BD*(   2) C   3 - C   4            0.97    0.89    0.026
   1. BD (   1) O   1 - C   2        /144. BD*(   1) C   6 - C   7            1.44    1.22    0.037
   2. BD (   1) O   1 - H   8        / 37. RY*(   1) C   2                    0.56    1.46    0.026
   2. BD (   1) O   1 - H   8        /133. BD*(   1) C   2 - C   3            2.98    1.13    0.052
   3. BD (   1) C   2 - C   3        / 29. RY*(   2) O   1                    0.95    2.03    0.040
   3. BD (   1) C   2 - C   3        / 55. RY*(   1) C   4                    1.25    1.74    0.042
   3. BD (   1) C   2 - C   3        / 56. RY*(   2) C   4                    0.88    1.25    0.030
   3. BD (   1) C   2 - C   3        / 82. RY*(   1) C   7                    1.22    1.57    0.039
   3. BD (   1) C   2 - C   3        /132. BD*(   1) O   1 - H   8            1.99    1.04    0.041
   3. BD (   1) C   2 - C   3        /134. BD*(   1) C   2 - C   7            1.35    1.01    0.033
   3. BD (   1) C   2 - C   3        /135. BD*(   1) C   2 - H   9            0.71    1.05    0.024
   3. BD (   1) C   2 - C   3        /136. BD*(   1) C   3 - C   4            3.06    1.29    0.056
   3. BD (   1) C   2 - C   3        /138. BD*(   1) C   3 - H  10            0.56    1.09    0.022
   3. BD (   1) C   2 - C   3        /140. BD*(   1) C   4 - H  11            3.17    1.09    0.053
   3. BD (   1) C   2 - C   3        /147. BD*(   1) C   7 - H  16            1.96    1.06    0.041
   4. BD (   1) C   2 - C   7        / 28. RY*(   1) O   1                    0.92    1.74    0.036
   4. BD (   1) C   2 - C   7        / 46. RY*(   1) C   3                    0.79    1.71    0.033
   4. BD (   1) C   2 - C   7        / 48. RY*(   3) C   3                    0.58    1.26    0.024
   4. BD (   1) C   2 - C   7        / 73. RY*(   1) C   6                    1.11    1.57    0.037
   4. BD (   1) C   2 - C   7        /133. BD*(   1) C   2 - C   3            1.65    1.03    0.037
   4. BD (   1) C   2 - C   7        /135. BD*(   1) C   2 - H   9            0.58    1.03    0.022
   4. BD (   1) C   2 - C   7        /138. BD*(   1) C   3 - H  10            2.32    1.08    0.045
   4. BD (   1) C   2 - C   7        /144. BD*(   1) C   6 - C   7            1.16    0.99    0.030
   4. BD (   1) C   2 - C   7        /146. BD*(   1) C   6 - H  15            1.88    1.05    0.040
   4. BD (   1) C   2 - C   7        /147. BD*(   1) C   7 - H  16            0.73    1.04    0.025
   4. BD (   1) C   2 - C   7        /148. BD*(   1) C   7 - H  17            0.56    1.04    0.022
   5. BD (   1) C   2 - H   9        / 28. RY*(   1) O   1                    0.55    1.63    0.027
   5. BD (   1) C   2 - H   9        / 47. RY*(   2) C   3                    0.93    1.17    0.030
   5. BD (   1) C   2 - H   9        /136. BD*(   1) C   3 - C   4            1.15    1.16    0.033
   5. BD (   1) C   2 - H   9        /137. BD*(   2) C   3 - C   4            4.14    0.55    0.043
   5. BD (   1) C   2 - H   9        /148. BD*(   1) C   7 - H  17            3.09    0.93    0.048
   6. BD (   1) C   3 - C   4        / 37. RY*(   1) C   2                    1.21    1.49    0.038
   6. BD (   1) C   3 - C   4        / 64. RY*(   1) C   5                    0.56    1.58    0.027
   6. BD (   1) C   3 - C   4        /131. BD*(   1) O   1 - C   2            0.60    1.02    0.022
   6. BD (   1) C   3 - C   4        /133. BD*(   1) C   2 - C   3            2.44    1.15    0.048
   6. BD (   1) C   3 - C   4        /138. BD*(   1) C   3 - H  10            2.08    1.20    0.045
   6. BD (   1) C   3 - C   4        /139. BD*(   1) C   4 - C   5            2.53    1.15    0.048
   6. BD (   1) C   3 - C   4        /140. BD*(   1) C   4 - H  11            1.85    1.19    0.042
   6. BD (   1) C   3 - C   4        /142. BD*(   1) C   5 - H  12            0.86    1.16    0.028
   7. BD (   2) C   3 - C   4        /131. BD*(   1) O   1 - C   2            3.18    0.57    0.038
   7. BD (   2) C   3 - C   4        /135. BD*(   1) C   2 - H   9            3.16    0.70    0.042
   7. BD (   2) C   3 - C   4        /142. BD*(   1) C   5 - H  12            1.81    0.71    0.032
   7. BD (   2) C   3 - C   4        /143. BD*(   1) C   5 - H  13            3.42    0.70    0.044
   8. BD (   1) C   3 - H  10        / 55. RY*(   1) C   4                    0.78    1.63    0.032
   8. BD (   1) C   3 - H  10        /131. BD*(   1) O   1 - C   2            1.11    0.80    0.027
   8. BD (   1) C   3 - H  10        /134. BD*(   1) C   2 - C   7            2.48    0.89    0.042
   8. BD (   1) C   3 - H  10        /136. BD*(   1) C   3 - C   4            1.86    1.17    0.042
   8. BD (   1) C   3 - H  10        /139. BD*(   1) C   4 - C   5            5.77    0.93    0.065
   9. BD (   1) C   4 - C   5        / 46. RY*(   1) C   3                    0.64    1.73    0.030
   9. BD (   1) C   4 - C   5        / 47. RY*(   2) C   3                    0.92    1.30    0.031
   9. BD (   1) C   4 - C   5        / 48. RY*(   3) C   3                    0.91    1.27    0.030
   9. BD (   1) C   4 - C   5        / 73. RY*(   1) C   6                    0.84    1.58    0.033
   9. BD (   1) C   4 - C   5        /136. BD*(   1) C   3 - C   4            3.08    1.28    0.056
   9. BD (   1) C   4 - C   5        /138. BD*(   1) C   3 - H  10            3.36    1.09    0.054
   9. BD (   1) C   4 - C   5        /140. BD*(   1) C   4 - H  11            0.57    1.09    0.022
   9. BD (   1) C   4 - C   5        /141. BD*(   1) C   5 - C   6            1.05    1.00    0.029
   9. BD (   1) C   4 - C   5        /142. BD*(   1) C   5 - H  12            0.74    1.06    0.025
   9. BD (   1) C   4 - C   5        /143. BD*(   1) C   5 - H  13            0.61    1.05    0.023
   9. BD (   1) C   4 - C   5        /146. BD*(   1) C   6 - H  15            1.71    1.06    0.038
  10. BD (   1) C   4 - H  11        / 46. RY*(   1) C   3                    1.05    1.61    0.037
  10. BD (   1) C   4 - H  11        /133. BD*(   1) C   2 - C   3            5.91    0.93    0.066
  10. BD (   1) C   4 - H  11        /136. BD*(   1) C   3 - C   4            1.71    1.17    0.040
  10. BD (   1) C   4 - H  11        /141. BD*(   1) C   5 - C   6            2.70    0.89    0.044
  11. BD (   1) C   5 - C   6        / 56. RY*(   2) C   4                    0.94    1.23    0.031
  11. BD (   1) C   5 - C   6        / 82. RY*(   1) C   7                    0.89    1.55    0.033
  11. BD (   1) C   5 - C   6        /139. BD*(   1) C   4 - C   5            1.23    1.03    0.032
  11. BD (   1) C   5 - C   6        /140. BD*(   1) C   4 - H  11            2.50    1.06    0.046
  11. BD (   1) C   5 - C   6        /142. BD*(   1) C   5 - H  12            0.66    1.04    0.023
  11. BD (   1) C   5 - C   6        /143. BD*(   1) C   5 - H  13            0.65    1.03    0.023
  11. BD (   1) C   5 - C   6        /144. BD*(   1) C   6 - C   7            0.98    0.99    0.028
  11. BD (   1) C   5 - C   6        /145. BD*(   1) C   6 - H  14            0.54    1.03    0.021
  11. BD (   1) C   5 - C   6        /146. BD*(   1) C   6 - H  15            0.70    1.04    0.024
  11. BD (   1) C   5 - C   6        /147. BD*(   1) C   7 - H  16            2.05    1.03    0.041
  12. BD (   1) C   5 - H  12        / 57. RY*(   3) C   4                    0.66    1.37    0.027
  12. BD (   1) C   5 - H  12        / 74. RY*(   2) C   6                    0.59    1.56    0.027
  12. BD (   1) C   5 - H  12        /136. BD*(   1) C   3 - C   4            2.61    1.16    0.049
  12. BD (   1) C   5 - H  12        /137. BD*(   2) C   3 - C   4            2.37    0.55    0.032
  12. BD (   1) C   5 - H  12        /144. BD*(   1) C   6 - C   7            3.20    0.88    0.047
  13. BD (   1) C   5 - H  13        / 57. RY*(   3) C   4                    0.95    1.37    0.032
  13. BD (   1) C   5 - H  13        /136. BD*(   1) C   3 - C   4            1.03    1.15    0.031
  13. BD (   1) C   5 - H  13        /137. BD*(   2) C   3 - C   4            5.38    0.54    0.048
  13. BD (   1) C   5 - H  13        /145. BD*(   1) C   6 - H  14            2.84    0.92    0.046
  14. BD (   1) C   6 - C   7        / 38. RY*(   2) C   2                    0.74    1.75    0.032
  14. BD (   1) C   6 - C   7        / 64. RY*(   1) C   5                    0.78    1.45    0.030
  14. BD (   1) C   6 - C   7        /131. BD*(   1) O   1 - C   2            3.07    0.90    0.047
  14. BD (   1) C   6 - C   7        /134. BD*(   1) C   2 - C   7            0.91    0.99    0.027
  14. BD (   1) C   6 - C   7        /141. BD*(   1) C   5 - C   6            0.98    0.99    0.028
  14. BD (   1) C   6 - C   7        /142. BD*(   1) C   5 - H  12            1.90    1.04    0.040
  14. BD (   1) C   6 - C   7        /146. BD*(   1) C   6 - H  15            0.72    1.05    0.025
  14. BD (   1) C   6 - C   7        /147. BD*(   1) C   7 - H  16            0.78    1.04    0.025
  14. BD (   1) C   6 - C   7        /148. BD*(   1) C   7 - H  17            0.56    1.04    0.021
  15. BD (   1) C   6 - H  14        / 64. RY*(   1) C   5                    0.51    1.34    0.023
  15. BD (   1) C   6 - H  14        /143. BD*(   1) C   5 - H  13            3.01    0.92    0.047
  15. BD (   1) C   6 - H  14        /148. BD*(   1) C   7 - H  17            3.35    0.92    0.050
  16. BD (   1) C   6 - H  15        /134. BD*(   1) C   2 - C   7            3.25    0.88    0.048
  16. BD (   1) C   6 - H  15        /139. BD*(   1) C   4 - C   5            3.15    0.92    0.048
  17. BD (   1) C   7 - H  16        / 39. RY*(   3) C   2                    0.51    1.55    0.025
  17. BD (   1) C   7 - H  16        / 74. RY*(   2) C   6                    0.58    1.56    0.027
  17. BD (   1) C   7 - H  16        /133. BD*(   1) C   2 - C   3            3.15    0.92    0.048
  17. BD (   1) C   7 - H  16        /141. BD*(   1) C   5 - C   6            3.25    0.88    0.048
  18. BD (   1) C   7 - H  17        / 37. RY*(   1) C   2                    0.78    1.25    0.028
  18. BD (   1) C   7 - H  17        /131. BD*(   1) O   1 - C   2            0.92    0.78    0.024
  18. BD (   1) C   7 - H  17        /135. BD*(   1) C   2 - H   9            3.17    0.91    0.048
  18. BD (   1) C   7 - H  17        /145. BD*(   1) C   6 - H  14            3.11    0.92    0.048
  19. CR (   1) O   1                / 37. RY*(   1) C   2                    1.51   19.71    0.154
  19. CR (   1) O   1                / 40. RY*(   4) C   2                    0.87   20.49    0.119
  20. CR (   1) C   2                / 47. RY*(   2) C   3                    0.78   10.81    0.082
  20. CR (   1) C   2                / 49. RY*(   4) C   3                    0.52   10.77    0.067
  20. CR (   1) C   2                / 85. RY*(   4) C   7                    0.67   11.10    0.077
  20. CR (   1) C   2                / 95. RY*(   1) H   9                    0.53   10.49    0.067
  20. CR (   1) C   2                /131. BD*(   1) O   1 - C   2            0.95   10.43    0.089
  20. CR (   1) C   2                /136. BD*(   1) C   3 - C   4            0.80   10.80    0.083
  21. CR (   1) C   3                / 38. RY*(   2) C   2                    1.05   11.20    0.097
  21. CR (   1) C   3                / 56. RY*(   2) C   4                    2.40   10.69    0.143
  21. CR (   1) C   3                / 99. RY*(   1) H  10                    0.70   10.41    0.076
  21. CR (   1) C   3                /136. BD*(   1) C   3 - C   4            0.94   10.72    0.090
  21. CR (   1) C   3                /139. BD*(   1) C   4 - C   5            1.32   10.49    0.106
  21. CR (   1) C   3                /140. BD*(   1) C   4 - H  11            0.78   10.52    0.081
  22. CR (   1) C   4                / 47. RY*(   2) C   3                    1.05   10.74    0.095
  22. CR (   1) C   4                / 48. RY*(   3) C   3                    1.26   10.72    0.104
  22. CR (   1) C   4                / 66. RY*(   3) C   5                    1.19   10.78    0.101
  22. CR (   1) C   4                /103. RY*(   1) H  11                    0.65   10.42    0.074
  22. CR (   1) C   4                /133. BD*(   1) C   2 - C   3            1.30   10.49    0.105
  22. CR (   1) C   4                /136. BD*(   1) C   3 - C   4            0.97   10.73    0.091
  22. CR (   1) C   4                /138. BD*(   1) C   3 - H  10            0.84   10.54    0.084
  23. CR (   1) C   5                / 56. RY*(   2) C   4                    0.52   10.71    0.067
  23. CR (   1) C   5                / 58. RY*(   4) C   4                    0.62   10.79    0.073
  23. CR (   1) C   5                / 75. RY*(   3) C   6                    0.81   10.72    0.083
  23. CR (   1) C   5                /107. RY*(   1) H  12                    0.60   10.46    0.071
  23. CR (   1) C   5                /111. RY*(   1) H  13                    0.62   10.46    0.072
  23. CR (   1) C   5                /136. BD*(   1) C   3 - C   4            0.80   10.74    0.083
  24. CR (   1) C   6                / 83. RY*(   2) C   7                    0.99   10.72    0.092
  24. CR (   1) C   6                /115. RY*(   1) H  14                    0.59   10.45    0.070
  24. CR (   1) C   6                /119. RY*(   1) H  15                    0.58   10.44    0.070
  25. CR (   1) C   7                / 37. RY*(   1) C   2                    0.81   10.84    0.084
  25. CR (   1) C   7                / 75. RY*(   3) C   6                    0.96   10.71    0.091
  25. CR (   1) C   7                /123. RY*(   1) H  16                    0.57   10.43    0.069
  25. CR (   1) C   7                /127. RY*(   1) H  17                    0.63   10.44    0.073
  26. LP (   1) O   1                / 37. RY*(   1) C   2                    1.91    1.34    0.045
  26. LP (   1) O   1                / 93. RY*(   3) H   8                    0.88    2.23    0.040
  26. LP (   1) O   1                /133. BD*(   1) C   2 - C   3            0.90    1.00    0.027
  26. LP (   1) O   1                /134. BD*(   1) C   2 - C   7            1.01    0.96    0.028
  26. LP (   1) O   1                /135. BD*(   1) C   2 - H   9            1.73    1.00    0.037
  27. LP (   2) O   1                / 92. RY*(   2) H   8                    2.16    1.94    0.058
  27. LP (   2) O   1                /134. BD*(   1) C   2 - C   7            6.78    0.69    0.061
  27. LP (   2) O   1                /135. BD*(   1) C   2 - H   9            5.95    0.73    0.059
  27. LP (   2) O   1                /144. BD*(   1) C   6 - C   7            0.79    0.69    0.021


 Natural Bond Orbitals (Summary):

                                                            Principal Delocalizations
           NBO                        Occupancy    Energy   (geminal,vicinal,remote)
 ====================================================================================
 Molecular unit  1  (C6H10O)
     1. BD (   1) O   1 - C   2          1.99084    -0.81610  144(v),136(v),137(v),91(v)
     2. BD (   1) O   1 - H   8          1.98786    -0.68554  133(v),37(v)
     3. BD (   1) C   2 - C   3          1.97175    -0.60698  140(v),136(g),132(v),147(v)
                                                    134(g),55(v),82(v),29(v)
                                                    56(v),135(g),138(g)
     4. BD (   1) C   2 - C   7          1.97720    -0.59216  138(v),146(v),133(g),144(g)
                                                    73(v),28(v),46(v),147(g)
                                                    135(g),48(v),148(g)
     5. BD (   1) C   2 - H   9          1.96864    -0.48012  137(v),148(v),136(v),47(v)
                                                    28(v)
     6. BD (   1) C   3 - C   4          1.98265    -0.71160  139(g),133(g),138(g),140(g)
                                                    37(v),142(v),131(v),64(v)
     7. BD (   2) C   3 - C   4          1.95530    -0.26238  143(v),131(v),135(v),142(v)
     8. BD (   1) C   3 - H  10          1.97499    -0.48762  139(v),134(v),136(g),131(v)
                                                    55(v)
     9. BD (   1) C   4 - C   5          1.97912    -0.60541  138(v),136(g),146(v),141(g)
                                                    47(v),48(v),73(v),142(g)
                                                    46(v),143(g),140(g)
    10. BD (   1) C   4 - H  11          1.97734    -0.49231  133(v),141(v),136(g),46(v)
    11. BD (   1) C   5 - C   6          1.98050    -0.58496  140(v),147(v),139(g),144(g)
                                                    56(v),82(v),146(g),142(g)
                                                    143(g),145(g)
    12. BD (   1) C   5 - H  12          1.97184    -0.47599  144(v),136(v),137(v),57(v)
                                                    74(v)
    13. BD (   1) C   5 - H  13          1.96596    -0.47304  137(v),145(v),136(v),57(v)
    14. BD (   1) C   6 - C   7          1.97864    -0.58718  131(v),142(v),141(g),134(g)
                                                    64(v),147(g),38(v),146(g)
                                                    148(g)
    15. BD (   1) C   6 - H  14          1.97798    -0.47436  148(v),143(v),64(v)
    16. BD (   1) C   6 - H  15          1.97975    -0.47767  134(v),139(v)
    17. BD (   1) C   7 - H  16          1.97941    -0.47974  141(v),133(v),74(v),39(v)
    18. BD (   1) C   7 - H  17          1.97625    -0.47196  135(v),145(v),131(v),37(v)
    19. CR (   1) O   1                  1.99974   -18.93518  37(v),40(v)
    20. CR (   1) C   2                  1.99890   -10.11772  131(g),136(v),47(v),85(v)
                                                    95(v),49(v)
    21. CR (   1) C   3                  1.99887   -10.04520  56(v),139(v),38(v),136(g)
                                                    140(v),99(v)
    22. CR (   1) C   4                  1.99890   -10.05344  133(v),48(v),66(v),47(v)
                                                    136(g),138(v),103(v)
    23. CR (   1) C   5                  1.99910   -10.06471  75(v),136(v),111(v),58(v)
                                                    107(v),56(v)
    24. CR (   1) C   6                  1.99913   -10.06386  83(v),115(v),119(v)
    25. CR (   1) C   7                  1.99909   -10.05684  75(v),37(v),127(v),123(v)
    26. LP (   1) O   1                  1.97998    -0.56202  37(v),135(v),134(v),133(v)
                                                    93(v)
    27. LP (   2) O   1                  1.95686    -0.28657  134(v),135(v),92(v),144(r)
    28. RY*(   1) O   1                  0.00203     1.14733   
    29. RY*(   2) O   1                  0.00136     1.42682   
    30. RY*(   3) O   1                  0.00025     1.55745   
    31. RY*(   4) O   1                  0.00006     1.42989   
    32. RY*(   5) O   1                  0.00001     2.83019   
    33. RY*(   6) O   1                  0.00001     2.78243   
    34. RY*(   7) O   1                  0.00000     2.85814   
    35. RY*(   8) O   1                  0.00001     2.97065   
    36. RY*(   9) O   1                  0.00000     2.78864   
    37. RY*(   1) C   2                  0.00610     0.77884   
    38. RY*(   2) C   2                  0.00324     1.15915   
    39. RY*(   3) C   2                  0.00235     1.07301   
    40. RY*(   4) C   2                  0.00154     1.55890   
    41. RY*(   5) C   2                  0.00108     1.56662   
    42. RY*(   6) C   2                  0.00074     2.09549   
    43. RY*(   7) C   2                  0.00054     1.79707   
    44. RY*(   8) C   2                  0.00019     2.06691   
    45. RY*(   9) C   2                  0.00005     1.81112   
    46. RY*(   1) C   3                  0.00510     1.12149   
    47. RY*(   2) C   3                  0.00374     0.69098   
    48. RY*(   3) C   3                  0.00258     0.66567   
    49. RY*(   4) C   3                  0.00111     0.65074   
    50. RY*(   5) C   3                  0.00017     2.27325   
    51. RY*(   6) C   3                  0.00009     1.89515   
    52. RY*(   7) C   3                  0.00003     2.32206   
    53. RY*(   8) C   3                  0.00004     2.27634   
    54. RY*(   9) C   3                  0.00000     1.96751   
    55. RY*(   1) C   4                  0.00477     1.13771   
    56. RY*(   2) C   4                  0.00253     0.64589   
    57. RY*(   3) C   4                  0.00202     0.89215   
    58. RY*(   4) C   4                  0.00066     0.72836   
    59. RY*(   5) C   4                  0.00018     2.32085   
    60. RY*(   6) C   4                  0.00007     1.77406   
    61. RY*(   7) C   4                  0.00002     2.16862   
    62. RY*(   8) C   4                  0.00001     2.19839   
    63. RY*(   9) C   4                  0.00000     1.91492   
    64. RY*(   1) C   5                  0.00408     0.86340   
    65. RY*(   2) C   5                  0.00213     0.89174   
    66. RY*(   3) C   5                  0.00144     0.73099   
    67. RY*(   4) C   5                  0.00066     1.39281   
    68. RY*(   5) C   5                  0.00034     1.76938   
    69. RY*(   6) C   5                  0.00012     2.19715   
    70. RY*(   7) C   5                  0.00004     1.99500   
    71. RY*(   8) C   5                  0.00001     2.15951   
    72. RY*(   9) C   5                  0.00001     2.03642   
    73. RY*(   1) C   6                  0.00486     0.97664   
    74. RY*(   2) C   6                  0.00159     1.08324   
    75. RY*(   3) C   6                  0.00127     0.65098   
    76. RY*(   4) C   6                  0.00052     1.09023   
    77. RY*(   5) C   6                  0.00028     1.90162   
    78. RY*(   6) C   6                  0.00013     2.22191   
    79. RY*(   7) C   6                  0.00006     1.92229   
    80. RY*(   8) C   6                  0.00002     2.05512   
    81. RY*(   9) C   6                  0.00001     2.18440   
    82. RY*(   1) C   7                  0.00534     0.96428   
    83. RY*(   2) C   7                  0.00273     0.65997   
    84. RY*(   3) C   7                  0.00119     1.05842   
    85. RY*(   4) C   7                  0.00084     0.98685   
    86. RY*(   5) C   7                  0.00028     1.99752   
    87. RY*(   6) C   7                  0.00013     1.91855   
    88. RY*(   7) C   7                  0.00013     2.16101   
    89. RY*(   8) C   7                  0.00003     2.14866   
    90. RY*(   9) C   7                  0.00001     2.23233   
    91. RY*(   1) H   8                  0.00187     0.66722   
    92. RY*(   2) H   8                  0.00170     1.65532   
    93. RY*(   3) H   8                  0.00091     1.67022   
    94. RY*(   4) H   8                  0.00002     2.31592   
    95. RY*(   1) H   9                  0.00352     0.37189   
    96. RY*(   2) H   9                  0.00021     1.83189   
    97. RY*(   3) H   9                  0.00009     1.98494   
    98. RY*(   4) H   9                  0.00004     2.29333   
    99. RY*(   1) H  10                  0.00260     0.36475   
   100. RY*(   2) H  10                  0.00017     1.68629   
   101. RY*(   3) H  10                  0.00011     2.03853   
   102. RY*(   4) H  10                  0.00007     2.30027   
   103. RY*(   1) H  11                  0.00195     0.36873   
   104. RY*(   2) H  11                  0.00017     1.67570   
   105. RY*(   3) H  11                  0.00010     2.00039   
   106. RY*(   4) H  11                  0.00006     2.29180   
   107. RY*(   1) H  12                  0.00211     0.39203   
   108. RY*(   2) H  12                  0.00018     1.85181   
   109. RY*(   3) H  12                  0.00013     1.80422   
   110. RY*(   4) H  12                  0.00003     2.30079   
   111. RY*(   1) H  13                  0.00261     0.39470   
   112. RY*(   2) H  13                  0.00021     1.87982   
   113. RY*(   3) H  13                  0.00015     1.81530   
   114. RY*(   4) H  13                  0.00003     2.30739   
   115. RY*(   1) H  14                  0.00293     0.38858   
   116. RY*(   2) H  14                  0.00019     1.87531   
   117. RY*(   3) H  14                  0.00013     1.77721   
   118. RY*(   4) H  14                  0.00004     2.32353   
   119. RY*(   1) H  15                  0.00228     0.37412   
   120. RY*(   2) H  15                  0.00018     1.85066   
   121. RY*(   3) H  15                  0.00012     1.79893   
   122. RY*(   4) H  15                  0.00004     2.33079   
   123. RY*(   1) H  16                  0.00300     0.37740   
   124. RY*(   2) H  16                  0.00019     1.84206   
   125. RY*(   3) H  16                  0.00014     1.81516   
   126. RY*(   4) H  16                  0.00004     2.32539   
   127. RY*(   1) H  17                  0.00468     0.38233   
   128. RY*(   2) H  17                  0.00017     1.85372   
   129. RY*(   3) H  17                  0.00012     1.83049   
   130. RY*(   4) H  17                  0.00005     2.34504   
   131. BD*(   1) O   1 - C   2          0.02924     0.31214   
   132. BD*(   1) O   1 - H   8          0.00710     0.43522   
   133. BD*(   1) C   2 - C   3          0.03078     0.43992   
   134. BD*(   1) C   2 - C   7          0.03330     0.39953   
   135. BD*(   1) C   2 - H   9          0.04027     0.43922   
   136. BD*(   1) C   3 - C   4          0.01578     0.67941   
   137. BD*(   2) C   3 - C   4          0.05355     0.06979   
   138. BD*(   1) C   3 - H  10          0.01614     0.48527   
   139. BD*(   1) C   4 - C   5          0.01993     0.44093   
   140. BD*(   1) C   4 - H  11          0.01615     0.47960   
   141. BD*(   1) C   5 - C   6          0.01495     0.39907   
   142. BD*(   1) C   5 - H  12          0.01507     0.45102   
   143. BD*(   1) C   5 - H  13          0.01951     0.44134   
   144. BD*(   1) C   6 - C   7          0.01641     0.40146   
   145. BD*(   1) C   6 - H  14          0.01688     0.44637   
   146. BD*(   1) C   6 - H  15          0.01247     0.45909   
   147. BD*(   1) C   7 - H  16          0.01365     0.44858   
   148. BD*(   1) C   7 - H  17          0.01795     0.45017   
       -------------------------------
              Total Lewis   53.50660  ( 99.0863%)
        Valence non-Lewis    0.38914  (  0.7206%)
        Rydberg non-Lewis    0.10426  (  0.1931%)
       -------------------------------
            Total unit  1   54.00000  (100.0000%)
           Charge unit  1    0.00000
 Unable to Open any file for archive entry.
 1\1\GINC-COMPUTE-0-10\SP\RB3LYP\def2SVP\C6H10O1\ZAHRT2\13-Mar-2021\0\\
 # b3lyp/def2svp geom=NewRedundant pop=NBO\\6\\0,1\O,0,2.4877193249,-0.
 6214624282,-0.0949233648\C,0,1.1795013376,-0.4051542109,0.4130716616\C
 ,0,0.9404082592,1.0817865025,0.4269676498\C,0,-0.2329041694,1.64515337
 62,0.115948676\C,0,-1.4528479523,0.8594188708,-0.2902471208\C,0,-1.292
 3894834,-0.6427420515,-0.0229238127\C,0,0.1072738693,-1.1228458897,-0.
 4121039904\H,0,2.6685455915,-1.5690769715,-0.0481090275\H,0,1.12200377
 79,-0.7717824434,1.4628290917\H,0,1.8014093271,1.6940557541,0.71239259
 68\H,0,-0.3260145743,2.7364255873,0.1396431448\H,0,-2.3427400752,1.251
 159969,0.2326673693\H,0,-1.6472291082,1.0353123443,-1.3661114507\H,0,-
 1.4546783564,-0.8396596172,1.051916245\H,0,-2.0638858639,-1.2132715123
 ,-0.5639434661\H,0,0.1992290708,-2.2151687881,-0.2821727283\H,0,0.3065
 990249,-0.9021484914,-1.4749014736\\Version=ES64L-G16RevC.01\State=1-A
 \HF=-309.6362806\RMSD=7.554e-09\Dipole=-0.4474801,-0.4739607,0.1417638
 \Quadrupole=-1.6424891,2.6804755,-1.0379863,-2.4024462,1.127915,-0.180
 8865\PG=C01 [X(C6H10O1)]\\@
 The archive entry for this job was punched.


 THERE'S A SUCKER BORN EVERY MINUTE

              -- PHINEAS TAYLOR (P.T.) BARNUM
 File lengths (MBytes):  RWF=     16 Int=      0 D2E=      0 Chk=      2 Scr=      1
 Normal termination of Gaussian 16
