# Supplementary material for: Machine-Learning-Guided Discovery of Electrochemical Reactions
Source: J Am Chem Soc. 2022 Dec 2;144(49):22599–610. doi: 10.1021/jacs.2c08997 (PMC9756344; doi:10.1021/jacs.2c08997)
Supplement: Supplementary file 4 — ja2c08997_si_004.zip [file ja2c08997_si_004.zip › Reactivity Prediction/Nlogs_notimes/3.log]

 Entering Gaussian System, Link 0=g16
 Input=3.com
 Output=3.log
 Initial command:
  
 Copyright (c) 1988-2019, Gaussian, Inc.  All Rights Reserved.
  
 This is part of the Gaussian(R) 16 program.  It is based on
 the Gaussian(R) 09 system (copyright 2009, Gaussian, Inc.),
 the Gaussian(R) 03 system (copyright 2003, Gaussian, Inc.),
 the Gaussian(R) 98 system (copyright 1998, Gaussian, Inc.),
 the Gaussian(R) 94 system (copyright 1995, Gaussian, Inc.),
 the Gaussian 92(TM) system (copyright 1992, Gaussian, Inc.),
 the Gaussian 90(TM) system (copyright 1990, Gaussian, Inc.),
 the Gaussian 88(TM) system (copyright 1988, Gaussian, Inc.),
 the Gaussian 86(TM) system (copyright 1986, Carnegie Mellon
 University), and the Gaussian 82(TM) system (copyright 1983,
 Carnegie Mellon University). Gaussian is a federally registered
 trademark of Gaussian, Inc.
  
 This software contains proprietary and confidential information,
 including trade secrets, belonging to Gaussian, Inc.
  
 This software is provided under written license and may be
 used, copied, transmitted, or stored only in accord with that
 written license.
  
 The following legend is applicable only to US Government
 contracts under FAR:
  
                    RESTRICTED RIGHTS LEGEND
  
 Use, reproduction and disclosure by the US Government is
 subject to restrictions as set forth in subparagraphs (a)
 and (c) of the Commercial Computer Software - Restricted
 Rights clause in FAR 52.227-19.
  
 Gaussian, Inc.
 340 Quinnipiac St., Bldg. 40, Wallingford CT 06492
  
  
 ---------------------------------------------------------------
 Warning -- This program may not be used in any manner that
 competes with the business of Gaussian, Inc. or will provide
 assistance to any competitor of Gaussian, Inc.  The licensee
 of this program is prohibited from giving any competitor of
 Gaussian, Inc. access to this program.  By using this program,
 the user acknowledges that Gaussian, Inc. is engaged in the
 business of creating and licensing software in the field of
 computational chemistry and represents and warrants to the
 licensee that it is not a competitor of Gaussian, Inc. and that
 it will not use this program in any manner prohibited above.
 ---------------------------------------------------------------
  

 Cite this work as:
 Gaussian 16, Revision C.01,
 M. J. Frisch, G. W. Trucks, H. B. Schlegel, G. E. Scuseria, 
 M. A. Robb, J. R. Cheeseman, G. Scalmani, V. Barone, 
 G. A. Petersson, H. Nakatsuji, X. Li, M. Caricato, A. V. Marenich, 
 J. Bloino, B. G. Janesko, R. Gomperts, B. Mennucci, H. P. Hratchian, 
 J. V. Ortiz, A. F. Izmaylov, J. L. Sonnenberg, D. Williams-Young, 
 F. Ding, F. Lipparini, F. Egidi, J. Goings, B. Peng, A. Petrone, 
 T. Henderson, D. Ranasinghe, V. G. Zakrzewski, J. Gao, N. Rega, 
 G. Zheng, W. Liang, M. Hada, M. Ehara, K. Toyota, R. Fukuda, 
 J. Hasegawa, M. Ishida, T. Nakajima, Y. Honda, O. Kitao, H. Nakai, 
 T. Vreven, K. Throssell, J. A. Montgomery, Jr., J. E. Peralta, 
 F. Ogliaro, M. J. Bearpark, J. J. Heyd, E. N. Brothers, K. N. Kudin, 
 V. N. Staroverov, T. A. Keith, R. Kobayashi, J. Normand, 
 K. Raghavachari, A. P. Rendell, J. C. Burant, S. S. Iyengar, 
 J. Tomasi, M. Cossi, J. M. Millam, M. Klene, C. Adamo, R. Cammi, 
 J. W. Ochterski, R. L. Martin, K. Morokuma, O. Farkas, 
 J. B. Foresman, and D. J. Fox, Gaussian, Inc., Wallingford CT, 2019.
 
 ******************************************
 Gaussian 16:  ES64L-G16RevC.01  3-Jul-2019
                13-Mar-2021 
 ******************************************
 %nprocshared=16
 Will use up to   16 processors via shared memory.
 %mem=7GB
 -----------------------------------------
 # b3lyp/def2svp geom=NewRedundant pop=NBO
 -----------------------------------------
 1/29=4000,38=1,172=1/1;
 2/12=2,17=6,18=5,40=1/2;
 3/5=43,7=101,11=2,25=1,30=1,74=-5/1,2,3;
 4//1;
 5/5=2,38=5/2;
 6/7=2,8=2,9=2,10=2,28=1,40=1/1,7;
 99/5=1,9=1/99;
 -
 3
 -
 Symbolic Z-matrix:
 Charge =  0 Multiplicity = 1
 C                     3.76864  -0.2335   -0.24851 
 C                     2.26666  -0.13744  -0.15586 
 C                     1.56511   0.94891  -0.69594 
 C                     0.17509   1.03382  -0.64443 
 C                    -0.59523   0.01107  -0.04234 
 N                    -1.9792    0.07719   0.00219 
 C                    -2.65427   1.26628  -0.46403 
 C                    -2.72007  -0.92088   0.73838 
 C                     0.1115   -1.07943   0.51734 
 C                     1.50222  -1.14166   0.45336 
 H                     4.0866   -0.74911  -1.17247 
 H                     4.19028  -0.7979    0.59786 
 H                     4.2374    0.76293  -0.25698 
 H                     2.12131   1.76283  -1.17081 
 H                    -0.30999   1.90817  -1.07594 
 H                    -2.43454   1.4701   -1.527 
 H                    -2.37508   2.17232   0.10999 
 H                    -3.73951   1.12922  -0.37237 
 H                    -2.53707  -1.93689   0.34601 
 H                    -2.46851  -0.93396   1.81769 
 H                    -3.79515  -0.72012   0.64436 
 H                    -0.42422  -1.88868   1.0114 
 H                     2.00802  -2.00326   0.89961 
 
                          Input orientation:                          
 ---------------------------------------------------------------------
 Center     Atomic      Atomic             Coordinates (Angstroms)
 Number     Number       Type             X           Y           Z
 ---------------------------------------------------------------------
      1          6           0        3.768645   -0.233500   -0.248506
      2          6           0        2.266656   -0.137437   -0.155857
      3          6           0        1.565106    0.948912   -0.695938
      4          6           0        0.175086    1.033822   -0.644435
      5          6           0       -0.595231    0.011065   -0.042341
      6          7           0       -1.979195    0.077190    0.002189
      7          6           0       -2.654270    1.266279   -0.464034
      8          6           0       -2.720073   -0.920878    0.738384
      9          6           0        0.111505   -1.079432    0.517339
     10          6           0        1.502220   -1.141660    0.453363
     11          1           0        4.086602   -0.749111   -1.172471
     12          1           0        4.190283   -0.797896    0.597864
     13          1           0        4.237405    0.762933   -0.256980
     14          1           0        2.121314    1.762833   -1.170813
     15          1           0       -0.309992    1.908167   -1.075943
     16          1           0       -2.434544    1.470095   -1.527002
     17          1           0       -2.375083    2.172315    0.109987
     18          1           0       -3.739512    1.129223   -0.372375
     19          1           0       -2.537065   -1.936886    0.346012
     20          1           0       -2.468514   -0.933964    1.817687
     21          1           0       -3.795151   -0.720124    0.644361
     22          1           0       -0.424216   -1.888683    1.011399
     23          1           0        2.008024   -2.003263    0.899614
 ---------------------------------------------------------------------
                    Distance matrix (angstroms):
                    1          2          3          4          5
     1  C    0.000000
     2  C    1.507907   0.000000
     3  C    2.540448   1.401433   0.000000
     4  C    3.830995   2.446470   1.393562   0.000000
     5  C    4.375583   2.867985   2.444136   1.414898   0.000000
     6  N    5.761687   4.254209   3.716093   2.444217   1.386258
     7  C    6.599214   5.126490   4.237644   2.844615   2.448066
     8  C    6.599234   5.126491   4.890414   3.756991   2.448060
     9  C    3.831030   2.446472   2.774739   2.412385   1.414886
    10  C    2.540484   1.401419   2.386491   2.774737   2.444136
    11  H    1.104837   2.172523   3.077062   4.331008   4.875923
    12  H    1.101210   2.169019   3.408345   4.584790   4.895450
    13  H    1.101221   2.169042   2.714490   4.089735   4.895482
    14  H    2.747671   2.159233   1.094231   2.143906   3.423705
    15  H    4.680456   3.416163   2.140225   1.089027   2.179149
    16  H    6.558684   5.154170   4.118191   2.789163   2.777779
    17  H    6.607711   5.191470   4.203726   2.892867   2.803939
    18  H    7.631826   6.142097   5.317534   3.925200   3.353461
    19  H    6.558731   5.154185   5.122626   4.142687   2.777778
    20  H    6.607719   5.191451   5.112105   4.113739   2.803921
    21  H    7.631843   6.142098   5.771866   4.527704   3.353459
    22  H    4.680499   3.416159   3.863204   3.412035   2.179142
    23  H    2.747731   2.159216   3.384863   3.868802   3.423702
                    6          7          8          9         10
     6  N    0.000000
     7  C    1.444653   0.000000
     8  C    1.444653   2.496757   0.000000
     9  C    2.444214   3.756988   2.844614   0.000000
    10  C    3.716101   4.890419   4.237657   1.393576   0.000000
    11  H    6.233498   7.071283   7.071895   4.331971   3.078387
    12  H    6.259638   7.227472   6.912878   4.089276   2.713805
    13  H    6.259675   6.913133   7.227203   4.584423   3.407829
    14  H    4.586011   4.853071   5.855455   3.868806   3.384864
    15  H    2.702052   2.506410   4.135670   3.412031   3.863203
    16  H    2.118007   1.104410   3.306093   4.142678   5.122618
    17  H    2.134923   1.108308   3.175176   4.113747   5.112124
    18  H    2.084655   1.097696   2.544790   4.527701   5.771872
    19  H    2.118003   3.306082   1.104409   2.789176   4.118220
    20  H    2.134924   3.175190   1.108309   2.892847   4.203718
    21  H    2.084656   2.544789   1.097696   3.925200   5.317547
    22  H    2.702059   4.135678   2.506420   1.089027   2.140234
    23  H    4.586019   5.855461   4.853086   2.143917   1.094229
                   11         12         13         14         15
    11  H    0.000000
    12  H    1.774039   0.000000
    13  H    1.774019   1.780216   0.000000
    14  H    3.189393   3.737136   2.512515   0.000000
    15  H    5.138140   5.511523   4.760365   2.437492   0.000000
    16  H    6.897529   7.317593   6.828465   4.579127   2.215645
    17  H    7.206442   7.222479   6.770968   4.693155   2.395997
    18  H    8.088038   8.218077   7.986155   5.948801   3.586554
    19  H    6.898520   6.827733   7.317518   6.139151   4.665431
    20  H    7.207272   6.770971   7.221707   6.104946   4.594564
    21  H    8.088495   7.985948   8.217897   6.668170   4.691876
    22  H    5.139591   4.759667   5.510949   4.957352   4.334295
    23  H    3.191696   2.511218   3.736267   4.299184   4.957349
                   16         17         18         19         20
    16  H    0.000000
    17  H    1.782241   0.000000
    18  H    1.775472   1.783923   0.000000
    19  H    3.889243   4.119160   3.370902   0.000000
    20  H    4.119175   3.545975   3.266275   1.782240   0.000000
    21  H    3.370925   3.266245   2.111145   1.775472   1.783925
    22  H    4.665436   4.594576   4.691884   2.215670   2.395985
    23  H    6.139144   6.104964   6.668177   4.579161   4.693149
                   21         22         23
    21  H    0.000000
    22  H    3.586565   0.000000
    23  H    5.948818   2.437502   0.000000
 Stoichiometry    C9H13N
 Framework group  C1[X(C9H13N)]
 Deg. of freedom    63
 Full point group                 C1      NOp   1
 Largest Abelian subgroup         C1      NOp   1
 Largest concise Abelian subgroup C1      NOp   1
                         Standard orientation:                         
 ---------------------------------------------------------------------
 Center     Atomic      Atomic             Coordinates (Angstroms)
 Number     Number       Type             X           Y           Z
 ---------------------------------------------------------------------
      1          6           0       -3.710298   -0.000017    0.007105
      2          6           0       -2.202417    0.000025    0.015915
      3          6           0       -1.467506   -1.193231    0.008126
      4          6           0       -0.074206   -1.206184   -0.015575
      5          6           0        0.665043    0.000009   -0.038933
      6          7           0        2.050771   -0.000007   -0.077243
      7          6           0        2.769718   -1.248391    0.030800
      8          6           0        2.769738    1.248365    0.030810
      9          6           0       -0.074185    1.206201   -0.015579
     10          6           0       -1.467500    1.193260    0.008120
     11          1           0       -4.110616   -0.001689   -1.022656
     12          1           0       -4.117207    0.890888    0.510471
     13          1           0       -4.117201   -0.889326    0.513313
     14          1           0       -1.998944   -2.149576    0.025986
     15          1           0        0.438176   -2.167141   -0.012807
     16          1           0        2.503304   -1.944637   -0.784054
     17          1           0        2.579033   -1.772994    0.988286
     18          1           0        3.848029   -1.055594   -0.039998
     19          1           0        2.503353    1.944606   -0.784057
     20          1           0        2.579035    1.772981    0.988286
     21          1           0        3.848047    1.055551   -0.039961
     22          1           0        0.438201    2.167154   -0.012814
     23          1           0       -1.998929    2.149608    0.025973
 ---------------------------------------------------------------------
 Rotational constants (GHZ):           3.4146583           0.7848164           0.6461896
 Standard basis: def2SVP (5D, 7F)
 There are   215 symmetry adapted cartesian basis functions of A   symmetry.
 There are   205 symmetry adapted basis functions of A   symmetry.
   205 basis functions,   341 primitive gaussians,   215 cartesian basis functions
    37 alpha electrons       37 beta electrons
       nuclear repulsion energy       508.5946394068 Hartrees.
 NAtoms=   23 NActive=   23 NUniq=   23 SFac= 1.00D+00 NAtFMM=   60 NAOKFM=F Big=F
 Integral buffers will be    131072 words long.
 Raffenetti 2 integral format.
 Two-electron integral symmetry is turned on.
 One-electron integrals computed using PRISM.
   1 Symmetry operations used in ECPInt.
 ECPInt:  NShTT=    4950 NPrTT=   17374 LenC2=    4810 LenP2D=   13092.
 LDataN:  DoStor=T MaxTD1= 4 Len=   56
 NBasis=   205 RedAO= T EigKep=  2.59D-04  NBF=   205
 NBsUse=   205 1.00D-06 EigRej= -1.00D+00 NBFU=   205
 ExpMin= 1.22D-01 ExpMax= 1.71D+03 ExpMxC= 2.58D+02 IAcc=3 IRadAn=         5 AccDes= 0.00D+00
 Harris functional with IExCor=  402 and IRadAn=       5 diagonalized for initial guess.
 HarFok:  IExCor=  402 AccDes= 0.00D+00 IRadAn=         5 IDoV= 1 UseB2=F ITyADJ=14
 ICtDFT=  3500011 ScaDFX=  1.000000  1.000000  1.000000  1.000000
 FoFCou: FMM=F IPFlag=           0 FMFlag=      100000 FMFlg1=           0
         NFxFlg=           0 DoJE=T BraDBF=F KetDBF=T FulRan=T
         wScrn=  0.000000 ICntrl=       500 IOpCl=  0 I1Cent=   200000004 NGrid=           0
         NMat0=    1 NMatS0=      1 NMatT0=    0 NMatD0=    1 NMtDS0=    0 NMtDT0=    0
 Petite list used in FoFCou.
 Requested convergence on RMS density matrix=1.00D-08 within 128 cycles.
 Requested convergence on MAX density matrix=1.00D-06.
 Requested convergence on             energy=1.00D-06.
 No special actions if energy rises.
 Integral accuracy reduced to 1.0D-05 until final iterations.
 Initial convergence to 1.0D-05 achieved.  Increase integral accuracy.
 SCF Done:  E(RB3LYP) =  -405.243181440     A.U. after   13 cycles
            NFock= 13  Conv=0.72D-08     -V/T= 2.0121

 **********************************************************************

            Population analysis using the SCF Density.

 **********************************************************************

 Orbital symmetries:
       Occupied  (A) (A) (A) (A) (A) (A) (A) (A) (A) (A) (A) (A)
                 (A) (A) (A) (A) (A) (A) (A) (A) (A) (A) (A) (A)
                 (A) (A) (A) (A) (A) (A) (A) (A) (A) (A) (A) (A)
                 (A)
       Virtual   (A) (A) (A) (A) (A) (A) (A) (A) (A) (A) (A) (A)
                 (A) (A) (A) (A) (A) (A) (A) (A) (A) (A) (A) (A)
                 (A) (A) (A) (A) (A) (A) (A) (A) (A) (A) (A) (A)
                 (A) (A) (A) (A) (A) (A) (A) (A) (A) (A) (A) (A)
                 (A) (A) (A) (A) (A) (A) (A) (A) (A) (A) (A) (A)
                 (A) (A) (A) (A) (A) (A) (A) (A) (A) (A) (A) (A)
                 (A) (A) (A) (A) (A) (A) (A) (A) (A) (A) (A) (A)
                 (A) (A) (A) (A) (A) (A) (A) (A) (A) (A) (A) (A)
                 (A) (A) (A) (A) (A) (A) (A) (A) (A) (A) (A) (A)
                 (A) (A) (A) (A) (A) (A) (A) (A) (A) (A) (A) (A)
                 (A) (A) (A) (A) (A) (A) (A) (A) (A) (A) (A) (A)
                 (A) (A) (A) (A) (A) (A) (A) (A) (A) (A) (A) (A)
                 (A) (A) (A) (A) (A) (A) (A) (A) (A) (A) (A) (A)
                 (A) (A) (A) (A) (A) (A) (A) (A) (A) (A) (A) (A)
 The electronic state is 1-A.
 Alpha  occ. eigenvalues --  -14.33972 -10.21998 -10.21992 -10.21698 -10.17711
 Alpha  occ. eigenvalues --  -10.17551 -10.17547 -10.17379 -10.17261 -10.17260
 Alpha  occ. eigenvalues --   -0.93727  -0.82960  -0.75153  -0.73382  -0.70945
 Alpha  occ. eigenvalues --   -0.68574  -0.62607  -0.58927  -0.55648  -0.52040
 Alpha  occ. eigenvalues --   -0.48221  -0.46250  -0.44784  -0.43711  -0.42864
 Alpha  occ. eigenvalues --   -0.41143  -0.40698  -0.40484  -0.39198  -0.37894
 Alpha  occ. eigenvalues --   -0.37174  -0.35093  -0.34603  -0.32486  -0.27417
 Alpha  occ. eigenvalues --   -0.24275  -0.18511
 Alpha virt. eigenvalues --    0.00258   0.01912   0.05491   0.07557   0.08637
 Alpha virt. eigenvalues --    0.08641   0.10336   0.11195   0.13019   0.13654
 Alpha virt. eigenvalues --    0.14252   0.14674   0.15331   0.15691   0.16955
 Alpha virt. eigenvalues --    0.18277   0.18871   0.23565   0.23819   0.29207
 Alpha virt. eigenvalues --    0.30400   0.31392   0.32670   0.33119   0.37420
 Alpha virt. eigenvalues --    0.39382   0.39991   0.41327   0.42806   0.43428
 Alpha virt. eigenvalues --    0.45743   0.45813   0.47791   0.49144   0.49166
 Alpha virt. eigenvalues --    0.50018   0.51243   0.52600   0.55340   0.59776
 Alpha virt. eigenvalues --    0.60033   0.62007   0.62453   0.62983   0.63265
 Alpha virt. eigenvalues --    0.63315   0.63814   0.65046   0.65389   0.65497
 Alpha virt. eigenvalues --    0.66926   0.67394   0.68126   0.68714   0.69194
 Alpha virt. eigenvalues --    0.69585   0.69934   0.71645   0.73453   0.74036
 Alpha virt. eigenvalues --    0.74407   0.76968   0.77689   0.81530   0.83818
 Alpha virt. eigenvalues --    0.84842   0.89053   0.90626   0.95623   0.98808
 Alpha virt. eigenvalues --    1.01269   1.06234   1.09174   1.13679   1.14544
 Alpha virt. eigenvalues --    1.19489   1.22404   1.24250   1.26038   1.26571
 Alpha virt. eigenvalues --    1.28377   1.30694   1.31697   1.32811   1.34025
 Alpha virt. eigenvalues --    1.47832   1.47892   1.50800   1.51402   1.52545
 Alpha virt. eigenvalues --    1.52842   1.53982   1.54337   1.55641   1.67949
 Alpha virt. eigenvalues --    1.68898   1.70710   1.70726   1.72755   1.74172
 Alpha virt. eigenvalues --    1.75287   1.75677   1.76444   1.76992   1.79199
 Alpha virt. eigenvalues --    1.79316   1.79993   1.81520   1.81758   1.81878
 Alpha virt. eigenvalues --    1.84731   1.86894   1.88536   1.90682   1.92750
 Alpha virt. eigenvalues --    1.94394   1.96266   1.99492   2.00187   2.00539
 Alpha virt. eigenvalues --    2.04872   2.06590   2.10033   2.10570   2.16403
 Alpha virt. eigenvalues --    2.17454   2.17962   2.18469   2.19799   2.23053
 Alpha virt. eigenvalues --    2.24831   2.27939   2.31195   2.32199   2.34697
 Alpha virt. eigenvalues --    2.35884   2.36181   2.40747   2.44151   2.44705
 Alpha virt. eigenvalues --    2.46243   2.48183   2.57560   2.59783   2.61954
 Alpha virt. eigenvalues --    2.62506   2.62553   2.65668   2.65946   2.72750
 Alpha virt. eigenvalues --    2.73053   2.74892   2.80398   2.80927   2.88726
 Alpha virt. eigenvalues --    2.88756   2.90823   2.92223   2.92599   2.94240
 Alpha virt. eigenvalues --    2.95430   2.96658   3.02591   3.10165   3.17660
 Alpha virt. eigenvalues --    3.20211   3.39506   3.61919
          Condensed to atoms (all electrons):
               1          2          3          4          5          6
     1  C    4.574591   0.429171  -0.088745   0.011977   0.000313   0.000011
     2  C    0.429171   5.242275   0.246696   0.110890  -0.182091  -0.000534
     3  C   -0.088745   0.246696   5.142237   0.252559   0.137863   0.008227
     4  C    0.011977   0.110890   0.252559   5.256149   0.198282  -0.101337
     5  C    0.000313  -0.182091   0.137863   0.198282   5.186388   0.389774
     6  N    0.000011  -0.000534   0.008227  -0.101337   0.389774   6.553508
     7  C   -0.000001   0.000054   0.000454  -0.003362  -0.050953   0.381218
     8  C   -0.000001   0.000054  -0.000136   0.009727  -0.050954   0.381220
     9  C    0.011991   0.110873  -0.154755   0.080360   0.198291  -0.101348
    10  C   -0.088700   0.246761   0.099715  -0.154751   0.137880   0.008227
    11  H    0.368641  -0.015107  -0.001286  -0.000371   0.000122  -0.000000
    12  H    0.369046  -0.014487   0.007358  -0.000544   0.000005  -0.000000
    13  H    0.369055  -0.014522  -0.007820   0.000722   0.000005  -0.000000
    14  H   -0.018149  -0.083177   0.436395  -0.072675   0.017589  -0.000124
    15  H   -0.000342   0.018851  -0.075870   0.447877  -0.091169  -0.017845
    16  H    0.000000  -0.000090   0.001672   0.008137  -0.014492  -0.026175
    17  H    0.000000  -0.000068   0.000653   0.007919  -0.008894  -0.035381
    18  H   -0.000000   0.000006  -0.000083   0.000551   0.007567  -0.021422
    19  H    0.000000  -0.000090   0.000034  -0.000612  -0.014493  -0.026175
    20  H    0.000000  -0.000068  -0.000025   0.000008  -0.008895  -0.035380
    21  H   -0.000000   0.000006   0.000010  -0.000213   0.007567  -0.021422
    22  H   -0.000342   0.018854  -0.002866   0.018201  -0.091180  -0.017845
    23  H   -0.018171  -0.083132   0.017352  -0.001832   0.017587  -0.000124
               7          8          9         10         11         12
     1  C   -0.000001  -0.000001   0.011991  -0.088700   0.368641   0.369046
     2  C    0.000054   0.000054   0.110873   0.246761  -0.015107  -0.014487
     3  C    0.000454  -0.000136  -0.154755   0.099715  -0.001286   0.007358
     4  C   -0.003362   0.009727   0.080360  -0.154751  -0.000371  -0.000544
     5  C   -0.050953  -0.050954   0.198291   0.137880   0.000122   0.000005
     6  N    0.381218   0.381220  -0.101348   0.008227  -0.000000  -0.000000
     7  C    4.414003  -0.049821   0.009728  -0.000136  -0.000000  -0.000000
     8  C   -0.049821   4.414002  -0.003361   0.000454  -0.000000   0.000000
     9  C    0.009728  -0.003361   5.256246   0.252489  -0.000374   0.000722
    10  C   -0.000136   0.000454   0.252489   5.142216  -0.001269  -0.007856
    11  H   -0.000000  -0.000000  -0.000374  -0.001269   0.673199  -0.024231
    12  H   -0.000000   0.000000   0.000722  -0.007856  -0.024231   0.679070
    13  H    0.000000  -0.000000  -0.000545   0.007340  -0.024249  -0.022552
    14  H   -0.000046   0.000009  -0.001832   0.017350   0.001064   0.000102
    15  H    0.012930  -0.000019   0.018203  -0.002867   0.000005   0.000013
    16  H    0.385705   0.004766  -0.000612   0.000034   0.000000  -0.000000
    17  H    0.383497   0.002081   0.000008  -0.000025  -0.000000   0.000000
    18  H    0.385066  -0.013310  -0.000213   0.000010   0.000000   0.000000
    19  H    0.004766   0.385705   0.008138   0.001672   0.000000  -0.000000
    20  H    0.002081   0.383496   0.007920   0.000653  -0.000000   0.000000
    21  H   -0.013310   0.385066   0.000551  -0.000083   0.000000  -0.000000
    22  H   -0.000019   0.012929   0.447874  -0.075859   0.000005  -0.000009
    23  H    0.000009  -0.000046  -0.072688   0.436382   0.001056   0.006549
              13         14         15         16         17         18
     1  C    0.369055  -0.018149  -0.000342   0.000000   0.000000  -0.000000
     2  C   -0.014522  -0.083177   0.018851  -0.000090  -0.000068   0.000006
     3  C   -0.007820   0.436395  -0.075870   0.001672   0.000653  -0.000083
     4  C    0.000722  -0.072675   0.447877   0.008137   0.007919   0.000551
     5  C    0.000005   0.017589  -0.091169  -0.014492  -0.008894   0.007567
     6  N   -0.000000  -0.000124  -0.017845  -0.026175  -0.035381  -0.021422
     7  C    0.000000  -0.000046   0.012930   0.385705   0.383497   0.385066
     8  C   -0.000000   0.000009  -0.000019   0.004766   0.002081  -0.013310
     9  C   -0.000545  -0.001832   0.018203  -0.000612   0.000008  -0.000213
    10  C    0.007340   0.017350  -0.002867   0.000034  -0.000025   0.000010
    11  H   -0.024249   0.001064   0.000005   0.000000  -0.000000   0.000000
    12  H   -0.022552   0.000102   0.000013  -0.000000   0.000000   0.000000
    13  H    0.679044   0.006531  -0.000009  -0.000000   0.000000  -0.000000
    14  H    0.006531   0.755205  -0.016813   0.000015   0.000014  -0.000000
    15  H   -0.000009  -0.016813   0.757959  -0.002839  -0.000722  -0.000104
    16  H   -0.000000   0.000015  -0.002839   0.694788  -0.052540  -0.020220
    17  H    0.000000   0.000014  -0.000722  -0.052540   0.716095  -0.027035
    18  H   -0.000000  -0.000000  -0.000104  -0.020220  -0.027035   0.671040
    19  H   -0.000000  -0.000000  -0.000029   0.000828  -0.001169   0.000774
    20  H    0.000000   0.000000  -0.000006  -0.001169   0.003211  -0.000286
    21  H    0.000000  -0.000000  -0.000005   0.000774  -0.000286   0.005480
    22  H    0.000013   0.000030  -0.000264  -0.000029  -0.000006  -0.000005
    23  H    0.000103  -0.000420   0.000030  -0.000000   0.000000  -0.000000
              19         20         21         22         23
     1  C    0.000000   0.000000  -0.000000  -0.000342  -0.018171
     2  C   -0.000090  -0.000068   0.000006   0.018854  -0.083132
     3  C    0.000034  -0.000025   0.000010  -0.002866   0.017352
     4  C   -0.000612   0.000008  -0.000213   0.018201  -0.001832
     5  C   -0.014493  -0.008895   0.007567  -0.091180   0.017587
     6  N   -0.026175  -0.035380  -0.021422  -0.017845  -0.000124
     7  C    0.004766   0.002081  -0.013310  -0.000019   0.000009
     8  C    0.385705   0.383496   0.385066   0.012929  -0.000046
     9  C    0.008138   0.007920   0.000551   0.447874  -0.072688
    10  C    0.001672   0.000653  -0.000083  -0.075859   0.436382
    11  H    0.000000  -0.000000   0.000000   0.000005   0.001056
    12  H   -0.000000   0.000000  -0.000000  -0.000009   0.006549
    13  H   -0.000000   0.000000   0.000000   0.000013   0.000103
    14  H   -0.000000   0.000000  -0.000000   0.000030  -0.000420
    15  H   -0.000029  -0.000006  -0.000005  -0.000264   0.000030
    16  H    0.000828  -0.001169   0.000774  -0.000029  -0.000000
    17  H   -0.001169   0.003211  -0.000286  -0.000006   0.000000
    18  H    0.000774  -0.000286   0.005480  -0.000005  -0.000000
    19  H    0.694789  -0.052540  -0.020221  -0.002839   0.000015
    20  H   -0.052540   0.716093  -0.027034  -0.000722   0.000014
    21  H   -0.020221  -0.027034   0.671041  -0.000104  -0.000000
    22  H   -0.002839  -0.000722  -0.000104   0.757967  -0.016813
    23  H    0.000015   0.000014  -0.000000  -0.016813   0.755193
 Mulliken charges:
               1
     1  C    0.079652
     2  C   -0.031124
     3  C   -0.019639
     4  C   -0.067660
     5  C    0.213884
     6  N   -0.317070
     7  C    0.138136
     8  C    0.138137
     9  C   -0.067664
    10  C   -0.019636
    11  H    0.022797
    12  H    0.006815
    13  H    0.006883
    14  H   -0.041069
    15  H   -0.046963
    16  H    0.021448
    17  H    0.012646
    18  H    0.012185
    19  H    0.021448
    20  H    0.012646
    21  H    0.012185
    22  H   -0.046971
    23  H   -0.041065
 Sum of Mulliken charges =  -0.00000
 Mulliken charges with hydrogens summed into heavy atoms:
               1
     1  C    0.116147
     2  C   -0.031124
     3  C   -0.060708
     4  C   -0.114623
     5  C    0.213884
     6  N   -0.317070
     7  C    0.184415
     8  C    0.184416
     9  C   -0.114635
    10  C   -0.060702
 Electronic spatial extent (au):  <R**2>=           1812.2039
 Charge=             -0.0000 electrons
 Dipole moment (field-independent basis, Debye):
    X=              1.7656    Y=             -0.0003    Z=              0.0457  Tot=              1.7662
 Quadrupole moment (field-independent basis, Debye-Ang):
   XX=            -53.2536   YY=            -57.8175   ZZ=            -65.2664
   XY=              0.0007   XZ=              0.2348   YZ=              0.0000
 Traceless Quadrupole moment (field-independent basis, Debye-Ang):
   XX=              5.5255   YY=              0.9617   ZZ=             -6.4872
   XY=              0.0007   XZ=              0.2348   YZ=              0.0000
 Octapole moment (field-independent basis, Debye-Ang**2):
  XXX=             23.9464  YYY=              0.0012  ZZZ=             -0.4348  XYY=              3.8822
  XXY=             -0.0025  XXZ=             -0.2894  XZZ=              3.5702  YZZ=             -0.0023
  YYZ=             -0.1601  XYZ=              0.0001
 Hexadecapole moment (field-independent basis, Debye-Ang**3):
 XXXX=          -1814.6340 YYYY=           -485.1272 ZZZZ=            -91.6820 XXXY=              0.0076
 XXXZ=             -0.7556 YYYX=             -0.0068 YYYZ=              0.0000 ZZZX=              2.1213
 ZZZY=              0.0001 XXYY=           -383.9755 XXZZ=           -339.9121 YYZZ=           -103.2417
 XXYZ=             -0.0002 YYXZ=             -3.1887 ZZXY=              0.0090
 N-N= 5.085946394068D+02 E-N=-1.954196072804D+03  KE= 4.004029596845D+02
 ******************************Gaussian NBO Version 3.1******************************
             N A T U R A L   A T O M I C   O R B I T A L   A N D
          N A T U R A L   B O N D   O R B I T A L   A N A L Y S I S
 ******************************Gaussian NBO Version 3.1******************************
       /RESON  / : Allow strongly delocalized NBO set

 Analyzing the SCF density

 Job title: 3                                                               

 Storage needed:    127890 in NPA,    169258 in NBO ( 939521221 available)
 GSVD:  LWork=       25471 too small for GESVD, short by        6836 words or        6836 for optimal perf.


 NATURAL POPULATIONS:  Natural atomic orbital occupancies 
                                                          
   NAO  Atom  No  lang   Type(AO)    Occupancy      Energy
 ----------------------------------------------------------
     1    C    1  S      Cor( 1S)     1.99921     -10.05731
     2    C    1  S      Val( 2S)     1.08015      -0.21492
     3    C    1  S      Ryd( 3S)     0.00036       0.87167
     4    C    1  px     Val( 2p)     1.09342      -0.05472
     5    C    1  px     Ryd( 3p)     0.00105       0.49139
     6    C    1  py     Val( 2p)     1.22846      -0.06765
     7    C    1  py     Ryd( 3p)     0.00388       0.60892
     8    C    1  pz     Val( 2p)     1.22035      -0.06691
     9    C    1  pz     Ryd( 3p)     0.00077       0.59452
    10    C    1  dxy    Ryd( 3d)     0.00044       2.30576
    11    C    1  dxz    Ryd( 3d)     0.00060       2.18391
    12    C    1  dyz    Ryd( 3d)     0.00039       2.32339
    13    C    1  dx2y2  Ryd( 3d)     0.00064       2.32311
    14    C    1  dz2    Ryd( 3d)     0.00049       2.31873

    15    C    2  S      Cor( 1S)     1.99884     -10.03969
    16    C    2  S      Val( 2S)     0.85845      -0.08852
    17    C    2  S      Ryd( 3S)     0.00107       0.56360
    18    C    2  px     Val( 2p)     1.07250      -0.03973
    19    C    2  px     Ryd( 3p)     0.00523       1.12335
    20    C    2  py     Val( 2p)     1.09380      -0.03019
    21    C    2  py     Ryd( 3p)     0.00345       0.84255
    22    C    2  pz     Val( 2p)     1.03790      -0.07793
    23    C    2  pz     Ryd( 3p)     0.00221       0.64573
    24    C    2  dxy    Ryd( 3d)     0.00092       2.49385
    25    C    2  dxz    Ryd( 3d)     0.00069       1.93817
    26    C    2  dyz    Ryd( 3d)     0.00053       1.94520
    27    C    2  dx2y2  Ryd( 3d)     0.00081       2.41961
    28    C    2  dz2    Ryd( 3d)     0.00038       2.22198

    29    C    3  S      Cor( 1S)     1.99889     -10.04018
    30    C    3  S      Val( 2S)     0.92724      -0.10853
    31    C    3  S      Ryd( 3S)     0.00146       0.59153
    32    C    3  px     Val( 2p)     1.10028      -0.02534
    33    C    3  px     Ryd( 3p)     0.00415       0.78868
    34    C    3  py     Val( 2p)     1.16001      -0.03534
    35    C    3  py     Ryd( 3p)     0.00592       0.95148
    36    C    3  pz     Val( 2p)     0.99791      -0.08696
    37    C    3  pz     Ryd( 3p)     0.00073       0.57814
    38    C    3  dxy    Ryd( 3d)     0.00074       2.51539
    39    C    3  dxz    Ryd( 3d)     0.00063       1.95388
    40    C    3  dyz    Ryd( 3d)     0.00040       1.94435
    41    C    3  dx2y2  Ryd( 3d)     0.00070       2.48625
    42    C    3  dz2    Ryd( 3d)     0.00040       2.24569

    43    C    4  S      Cor( 1S)     1.99894     -10.04024
    44    C    4  S      Val( 2S)     0.92533      -0.11360
    45    C    4  S      Ryd( 3S)     0.00149       0.59013
    46    C    4  px     Val( 2p)     1.10901      -0.03597
    47    C    4  px     Ryd( 3p)     0.00333       0.86739
    48    C    4  py     Val( 2p)     1.15178      -0.03868
    49    C    4  py     Ryd( 3p)     0.00505       0.97465
    50    C    4  pz     Val( 2p)     1.07820      -0.09418
    51    C    4  pz     Ryd( 3p)     0.00163       0.58505
    52    C    4  dxy    Ryd( 3d)     0.00075       2.51201
    53    C    4  dxz    Ryd( 3d)     0.00050       1.94857
    54    C    4  dyz    Ryd( 3d)     0.00035       1.94153
    55    C    4  dx2y2  Ryd( 3d)     0.00057       2.50956
    56    C    4  dz2    Ryd( 3d)     0.00041       2.24211

    57    C    5  S      Cor( 1S)     1.99888     -10.08363
    58    C    5  S      Val( 2S)     0.80049      -0.07164
    59    C    5  S      Ryd( 3S)     0.00194       0.56071
    60    C    5  px     Val( 2p)     0.89447      -0.00020
    61    C    5  px     Ryd( 3p)     0.00437       0.96757
    62    C    5  py     Val( 2p)     1.11128      -0.05159
    63    C    5  py     Ryd( 3p)     0.00663       0.98703
    64    C    5  pz     Val( 2p)     0.98925      -0.09366
    65    C    5  pz     Ryd( 3p)     0.00126       0.61498
    66    C    5  dxy    Ryd( 3d)     0.00088       2.49258
    67    C    5  dxz    Ryd( 3d)     0.00183       1.94168
    68    C    5  dyz    Ryd( 3d)     0.00062       1.91291
    69    C    5  dx2y2  Ryd( 3d)     0.00126       2.42039
    70    C    5  dz2    Ryd( 3d)     0.00055       2.19504

    71    N    6  S      Cor( 1S)     1.99906     -14.18174
    72    N    6  S      Val( 2S)     1.15329      -0.45506
    73    N    6  S      Ryd( 3S)     0.00035       1.22016
    74    N    6  px     Val( 2p)     1.30612      -0.22809
    75    N    6  px     Ryd( 3p)     0.00068       1.17606
    76    N    6  py     Val( 2p)     1.28890      -0.22841
    77    N    6  py     Ryd( 3p)     0.00118       1.47887
    78    N    6  pz     Val( 2p)     1.73106      -0.22794
    79    N    6  pz     Ryd( 3p)     0.00385       0.95678
    80    N    6  dxy    Ryd( 3d)     0.00069       2.73504
    81    N    6  dxz    Ryd( 3d)     0.00043       2.32532
    82    N    6  dyz    Ryd( 3d)     0.00044       2.32728
    83    N    6  dx2y2  Ryd( 3d)     0.00086       2.80511
    84    N    6  dz2    Ryd( 3d)     0.00048       2.57676

    85    C    7  S      Cor( 1S)     1.99930     -10.10754
    86    C    7  S      Val( 2S)     1.06329      -0.22899
    87    C    7  S      Ryd( 3S)     0.00124       0.83875
    88    C    7  px     Val( 2p)     1.13270      -0.08266
    89    C    7  px     Ryd( 3p)     0.00343       0.69521
    90    C    7  py     Val( 2p)     0.97491      -0.06300
    91    C    7  py     Ryd( 3p)     0.00225       0.48811
    92    C    7  pz     Val( 2p)     1.21650      -0.08758
    93    C    7  pz     Ryd( 3p)     0.00106       0.55737
    94    C    7  dxy    Ryd( 3d)     0.00089       2.22113
    95    C    7  dxz    Ryd( 3d)     0.00031       2.08120
    96    C    7  dyz    Ryd( 3d)     0.00141       2.36698
    97    C    7  dx2y2  Ryd( 3d)     0.00080       2.36689
    98    C    7  dz2    Ryd( 3d)     0.00071       2.31116

    99    C    8  S      Cor( 1S)     1.99930     -10.10754
   100    C    8  S      Val( 2S)     1.06329      -0.22899
   101    C    8  S      Ryd( 3S)     0.00124       0.83875
   102    C    8  px     Val( 2p)     1.13270      -0.08266
   103    C    8  px     Ryd( 3p)     0.00343       0.69521
   104    C    8  py     Val( 2p)     0.97492      -0.06300
   105    C    8  py     Ryd( 3p)     0.00225       0.48811
   106    C    8  pz     Val( 2p)     1.21650      -0.08758
   107    C    8  pz     Ryd( 3p)     0.00106       0.55737
   108    C    8  dxy    Ryd( 3d)     0.00089       2.22113
   109    C    8  dxz    Ryd( 3d)     0.00031       2.08120
   110    C    8  dyz    Ryd( 3d)     0.00141       2.36698
   111    C    8  dx2y2  Ryd( 3d)     0.00080       2.36689
   112    C    8  dz2    Ryd( 3d)     0.00071       2.31116

   113    C    9  S      Cor( 1S)     1.99894     -10.04024
   114    C    9  S      Val( 2S)     0.92532      -0.11360
   115    C    9  S      Ryd( 3S)     0.00149       0.59013
   116    C    9  px     Val( 2p)     1.10901      -0.03597
   117    C    9  px     Ryd( 3p)     0.00333       0.86739
   118    C    9  py     Val( 2p)     1.15178      -0.03867
   119    C    9  py     Ryd( 3p)     0.00505       0.97466
   120    C    9  pz     Val( 2p)     1.07822      -0.09418
   121    C    9  pz     Ryd( 3p)     0.00163       0.58506
   122    C    9  dxy    Ryd( 3d)     0.00075       2.51201
   123    C    9  dxz    Ryd( 3d)     0.00050       1.94856
   124    C    9  dyz    Ryd( 3d)     0.00035       1.94154
   125    C    9  dx2y2  Ryd( 3d)     0.00057       2.50955
   126    C    9  dz2    Ryd( 3d)     0.00041       2.24210

   127    C   10  S      Cor( 1S)     1.99889     -10.04018
   128    C   10  S      Val( 2S)     0.92724      -0.10853
   129    C   10  S      Ryd( 3S)     0.00146       0.59155
   130    C   10  px     Val( 2p)     1.10028      -0.02535
   131    C   10  px     Ryd( 3p)     0.00415       0.78861
   132    C   10  py     Val( 2p)     1.16001      -0.03534
   133    C   10  py     Ryd( 3p)     0.00592       0.95151
   134    C   10  pz     Val( 2p)     0.99793      -0.08696
   135    C   10  pz     Ryd( 3p)     0.00073       0.57811
   136    C   10  dxy    Ryd( 3d)     0.00074       2.51541
   137    C   10  dxz    Ryd( 3d)     0.00063       1.95388
   138    C   10  dyz    Ryd( 3d)     0.00040       1.94436
   139    C   10  dx2y2  Ryd( 3d)     0.00070       2.48622
   140    C   10  dz2    Ryd( 3d)     0.00040       2.24570

   141    H   11  S      Val( 1S)     0.77641       0.07540
   142    H   11  S      Ryd( 2S)     0.00175       0.35952
   143    H   11  px     Ryd( 2p)     0.00022       1.84169
   144    H   11  py     Ryd( 2p)     0.00024       1.82724
   145    H   11  pz     Ryd( 2p)     0.00063       2.28637

   146    H   12  S      Val( 1S)     0.77948       0.07636
   147    H   12  S      Ryd( 2S)     0.00146       0.36974
   148    H   12  px     Ryd( 2p)     0.00021       1.83679
   149    H   12  py     Ryd( 2p)     0.00050       2.16609
   150    H   12  pz     Ryd( 2p)     0.00032       1.90919

   151    H   13  S      Val( 1S)     0.77947       0.07635
   152    H   13  S      Ryd( 2S)     0.00146       0.36971
   153    H   13  px     Ryd( 2p)     0.00021       1.83668
   154    H   13  py     Ryd( 2p)     0.00050       2.16464
   155    H   13  pz     Ryd( 2p)     0.00032       1.91077

   156    H   14  S      Val( 1S)     0.78168       0.08618
   157    H   14  S      Ryd( 2S)     0.00180       0.34671
   158    H   14  px     Ryd( 2p)     0.00026       2.11190
   159    H   14  py     Ryd( 2p)     0.00063       2.30510
   160    H   14  pz     Ryd( 2p)     0.00019       1.67269

   161    H   15  S      Val( 1S)     0.77622       0.08619
   162    H   15  S      Ryd( 2S)     0.00161       0.38133
   163    H   15  px     Ryd( 2p)     0.00023       2.11249
   164    H   15  py     Ryd( 2p)     0.00063       2.31573
   165    H   15  pz     Ryd( 2p)     0.00024       1.67250

   166    H   16  S      Val( 1S)     0.79115       0.05744
   167    H   16  S      Ryd( 2S)     0.00254       0.37070
   168    H   16  px     Ryd( 2p)     0.00022       1.79216
   169    H   16  py     Ryd( 2p)     0.00032       1.98009
   170    H   16  pz     Ryd( 2p)     0.00051       2.08993

   171    H   17  S      Val( 1S)     0.79923       0.05368
   172    H   17  S      Ryd( 2S)     0.00343       0.36104
   173    H   17  px     Ryd( 2p)     0.00020       1.80980
   174    H   17  py     Ryd( 2p)     0.00022       1.88085
   175    H   17  pz     Ryd( 2p)     0.00063       2.20922

   176    H   18  S      Val( 1S)     0.78479       0.05597
   177    H   18  S      Ryd( 2S)     0.00092       0.35607
   178    H   18  px     Ryd( 2p)     0.00071       2.35169
   179    H   18  py     Ryd( 2p)     0.00013       1.71665
   180    H   18  pz     Ryd( 2p)     0.00023       1.73546

   181    H   19  S      Val( 1S)     0.79115       0.05744
   182    H   19  S      Ryd( 2S)     0.00254       0.37070
   183    H   19  px     Ryd( 2p)     0.00022       1.79216
   184    H   19  py     Ryd( 2p)     0.00032       1.98009
   185    H   19  pz     Ryd( 2p)     0.00051       2.08995

   186    H   20  S      Val( 1S)     0.79923       0.05368
   187    H   20  S      Ryd( 2S)     0.00343       0.36104
   188    H   20  px     Ryd( 2p)     0.00020       1.80980
   189    H   20  py     Ryd( 2p)     0.00022       1.88085
   190    H   20  pz     Ryd( 2p)     0.00063       2.20921

   191    H   21  S      Val( 1S)     0.78479       0.05597
   192    H   21  S      Ryd( 2S)     0.00092       0.35607
   193    H   21  px     Ryd( 2p)     0.00071       2.35169
   194    H   21  py     Ryd( 2p)     0.00013       1.71666
   195    H   21  pz     Ryd( 2p)     0.00023       1.73546

   196    H   22  S      Val( 1S)     0.77622       0.08619
   197    H   22  S      Ryd( 2S)     0.00161       0.38134
   198    H   22  px     Ryd( 2p)     0.00023       2.11249
   199    H   22  py     Ryd( 2p)     0.00063       2.31573
   200    H   22  pz     Ryd( 2p)     0.00024       1.67250

   201    H   23  S      Val( 1S)     0.78168       0.08618
   202    H   23  S      Ryd( 2S)     0.00180       0.34673
   203    H   23  px     Ryd( 2p)     0.00026       2.11192
   204    H   23  py     Ryd( 2p)     0.00063       2.30511
   205    H   23  pz     Ryd( 2p)     0.00019       1.67268

 WARNING:  1 low occupancy (<1.9990e) core orbital  found on  C    2
           1 low occupancy (<1.9990e) core orbital  found on  C    3
           1 low occupancy (<1.9990e) core orbital  found on  C    4
           1 low occupancy (<1.9990e) core orbital  found on  C    5
           1 low occupancy (<1.9990e) core orbital  found on  C    9
           1 low occupancy (<1.9990e) core orbital  found on  C   10


 Summary of Natural Population Analysis:                  
                                                          
                                       Natural Population 
                Natural  -----------------------------------------------
    Atom  No    Charge         Core      Valence    Rydberg      Total
 -----------------------------------------------------------------------
      C    1   -0.63020      1.99921     4.62238    0.00862     6.63020
      C    2   -0.07678      1.99884     4.06264    0.01530     6.07678
      C    3   -0.19948      1.99889     4.18545    0.01514     6.19948
      C    4   -0.27735      1.99894     4.26431    0.01409     6.27735
      C    5    0.18629      1.99888     3.79549    0.01934     5.81371
      N    6   -0.48737      1.99906     5.47936    0.00896     7.48737
      C    7   -0.39881      1.99930     4.38741    0.01210     6.39881
      C    8   -0.39881      1.99930     4.38741    0.01210     6.39881
      C    9   -0.27736      1.99894     4.26433    0.01409     6.27736
      C   10   -0.19949      1.99889     4.18547    0.01514     6.19949
      H   11    0.22075      0.00000     0.77641    0.00284     0.77925
      H   12    0.21803      0.00000     0.77948    0.00249     0.78197
      H   13    0.21804      0.00000     0.77947    0.00249     0.78196
      H   14    0.21544      0.00000     0.78168    0.00288     0.78456
      H   15    0.22106      0.00000     0.77622    0.00272     0.77894
      H   16    0.20526      0.00000     0.79115    0.00359     0.79474
      H   17    0.19630      0.00000     0.79923    0.00448     0.80370
      H   18    0.21322      0.00000     0.78479    0.00199     0.78678
      H   19    0.20526      0.00000     0.79115    0.00359     0.79474
      H   20    0.19630      0.00000     0.79923    0.00448     0.80370
      H   21    0.21322      0.00000     0.78479    0.00199     0.78678
      H   22    0.22106      0.00000     0.77622    0.00272     0.77894
      H   23    0.21544      0.00000     0.78168    0.00288     0.78456
 =======================================================================
   * Total *   -0.00000     19.99025    53.83576    0.17399    74.00000

                                 Natural Population      
 --------------------------------------------------------
   Core                      19.99025 ( 99.9512% of  20)
   Valence                   53.83576 ( 99.6958% of  54)
   Natural Minimal Basis     73.82601 ( 99.7649% of  74)
   Natural Rydberg Basis      0.17399 (  0.2351% of  74)
 --------------------------------------------------------

    Atom  No          Natural Electron Configuration
 ----------------------------------------------------------------------------
      C    1      [core]2S( 1.08)2p( 3.54)3p( 0.01)
      C    2      [core]2S( 0.86)2p( 3.20)3p( 0.01)
      C    3      [core]2S( 0.93)2p( 3.26)3p( 0.01)
      C    4      [core]2S( 0.93)2p( 3.34)3p( 0.01)
      C    5      [core]2S( 0.80)2p( 3.00)3p( 0.01)3d( 0.01)
      N    6      [core]2S( 1.15)2p( 4.33)3p( 0.01)
      C    7      [core]2S( 1.06)2p( 3.32)3p( 0.01)
      C    8      [core]2S( 1.06)2p( 3.32)3p( 0.01)
      C    9      [core]2S( 0.93)2p( 3.34)3p( 0.01)
      C   10      [core]2S( 0.93)2p( 3.26)3p( 0.01)
      H   11            1S( 0.78)
      H   12            1S( 0.78)
      H   13            1S( 0.78)
      H   14            1S( 0.78)
      H   15            1S( 0.78)
      H   16            1S( 0.79)
      H   17            1S( 0.80)
      H   18            1S( 0.78)
      H   19            1S( 0.79)
      H   20            1S( 0.80)
      H   21            1S( 0.78)
      H   22            1S( 0.78)
      H   23            1S( 0.78)


 NATURAL BOND ORBITAL ANALYSIS:

                       Occupancies       Lewis Structure    Low   High
           Occ.    -------------------  -----------------   occ   occ
  Cycle   Thresh.   Lewis   Non-Lewis     CR  BD  3C  LP    (L)   (NL)   Dev
 =============================================================================
   1(1)    1.90    70.68748   3.31252     10  24   0   3     3      3    0.46
   2(2)    1.90    70.68748   3.31252     10  24   0   3     3      3    0.46
   3(1)    1.80    70.68748   3.31252     10  24   0   3     3      3    0.46
   4(2)    1.80    70.68748   3.31252     10  24   0   3     3      3    0.46
   5(1)    1.70    71.78171   2.21829     10  25   0   2     1      3    0.38
   6(2)    1.70    71.78171   2.21829     10  25   0   2     1      3    0.38
   7(1)    1.60    72.31441   1.68559     10  26   0   1     0      3    0.46
   8(2)    1.60    72.31422   1.68578     10  26   0   1     0      3    0.46
   9(3)    1.60    71.78171   2.21829     10  25   0   2     1      3    0.38
  10(4)    1.60    72.31441   1.68559     10  26   0   1     0      3    0.46
  11(5)    1.60    72.31422   1.68578     10  26   0   1     0      3    0.46
  12(6)    1.60    71.78171   2.21829     10  25   0   2     1      3    0.38
  13(7)    1.60    72.31441   1.68559     10  26   0   1     0      3    0.46
  14(8)    1.60    72.31422   1.68578     10  26   0   1     0      3    0.46
  15(9)    1.60    71.78171   2.21829     10  25   0   2     1      3    0.38
  16(1)    1.50    72.31441   1.68559     10  26   0   1     0      3    0.46
  17(2)    1.50    72.31422   1.68578     10  26   0   1     0      3    0.46
  18(3)    1.50    71.78171   2.21829     10  25   0   2     1      3    0.38
  19(4)    1.50    72.31441   1.68559     10  26   0   1     0      3    0.46
  20(5)    1.50    72.31422   1.68578     10  26   0   1     0      3    0.46
  21(6)    1.50    71.78171   2.21829     10  25   0   2     1      3    0.38
  22(7)    1.50    72.31441   1.68559     10  26   0   1     0      3    0.46
  23(8)    1.50    72.31422   1.68578     10  26   0   1     0      3    0.46
  24(9)    1.50    71.78171   2.21829     10  25   0   2     1      3    0.38
  25(1)    1.60    72.31441   1.68559     10  26   0   1     0      3    0.46
 -----------------------------------------------------------------------------

 Structure accepted: RESONANCE keyword permits strongly delocalized structure

 WARNING:  1 low occupancy (<1.9990e) core orbital  found on  C    2
           1 low occupancy (<1.9990e) core orbital  found on  C    3
           1 low occupancy (<1.9990e) core orbital  found on  C    4
           1 low occupancy (<1.9990e) core orbital  found on  C    5
           1 low occupancy (<1.9990e) core orbital  found on  C    9
           1 low occupancy (<1.9990e) core orbital  found on  C   10

 --------------------------------------------------------
   Core                     19.99026 ( 99.951% of  20)
   Valence Lewis            52.32415 ( 96.897% of  54)
  ==================       ============================
   Total Lewis              72.31441 ( 97.722% of  74)
  -----------------------------------------------------
   Valence non-Lewis         1.55375 (  2.100% of  74)
   Rydberg non-Lewis         0.13184 (  0.178% of  74)
  ==================       ============================
   Total non-Lewis           1.68559 (  2.278% of  74)
 --------------------------------------------------------


       (Occupancy)   Bond orbital/ Coefficients/ Hybrids
 ---------------------------------------------------------------------------------
     1. (1.98011) BD ( 1) C   1 - C   2  
                ( 49.35%)   0.7025* C   1 s( 30.69%)p 2.26( 69.26%)d 0.00(  0.04%)
                                            0.0005  0.5540  0.0027  0.8322  0.0009
                                            0.0000  0.0000  0.0057  0.0027  0.0000
                                            0.0001  0.0000  0.0184 -0.0102
                ( 50.65%)   0.7117* C   2 s( 31.69%)p 2.15( 68.28%)d 0.00(  0.04%)
                                           -0.0000  0.5629 -0.0007 -0.8262  0.0089
                                           -0.0000  0.0000  0.0015  0.0001  0.0000
                                            0.0005 -0.0000  0.0152 -0.0114
     2. (1.97777) BD ( 1) C   1 - H  11  
                ( 61.09%)   0.7816* C   1 s( 22.78%)p 3.39( 77.18%)d 0.00(  0.04%)
                                            0.0000 -0.4773  0.0010  0.3119  0.0126
                                            0.0013 -0.0000  0.8211 -0.0032 -0.0000
                                           -0.0108 -0.0001 -0.0013 -0.0167
                ( 38.91%)   0.6238* H  11 s( 99.92%)p 0.00(  0.08%)
                                           -0.9996  0.0025 -0.0102 -0.0000 -0.0261
     3. (1.98706) BD ( 1) C   1 - H  12  
                ( 60.92%)   0.7805* C   1 s( 23.25%)p 3.30( 76.71%)d 0.00(  0.04%)
                                            0.0000 -0.4821  0.0002  0.3235  0.0128
                                           -0.7075  0.0091 -0.4021  0.0009  0.0102
                                            0.0053 -0.0125  0.0100  0.0035
                ( 39.08%)   0.6251* H  12 s( 99.92%)p 0.00(  0.08%)
                                           -0.9996  0.0009 -0.0111  0.0218  0.0137
     4. (1.98703) BD ( 1) C   1 - H  13  
                ( 60.92%)   0.7805* C   1 s( 23.24%)p 3.30( 76.72%)d 0.00(  0.04%)
                                            0.0000 -0.4821  0.0002  0.3235  0.0128
                                            0.7062 -0.0091 -0.4043  0.0009 -0.0102
                                            0.0054  0.0125  0.0100  0.0034
                ( 39.08%)   0.6251* H  13 s( 99.92%)p 0.00(  0.08%)
                                           -0.9996  0.0009 -0.0111 -0.0218  0.0138
     5. (1.97032) BD ( 1) C   2 - C   3  
                ( 50.46%)   0.7104* C   2 s( 34.12%)p 1.93( 65.84%)d 0.00(  0.04%)
                                           -0.0001  0.5841  0.0009  0.3978 -0.0162
                                           -0.7067 -0.0179 -0.0080  0.0006 -0.0152
                                           -0.0003  0.0007 -0.0067 -0.0116
                ( 49.54%)   0.7038* C   3 s( 36.37%)p 1.75( 63.59%)d 0.00(  0.04%)
                                            0.0001  0.6030  0.0026 -0.4367 -0.0240
                                            0.6667 -0.0128  0.0005  0.0016 -0.0146
                                            0.0000 -0.0000 -0.0082 -0.0121
     6. (1.97032) BD ( 1) C   2 - C  10  
                ( 50.46%)   0.7104* C   2 s( 34.12%)p 1.93( 65.84%)d 0.00(  0.04%)
                                           -0.0001  0.5842  0.0009  0.3978 -0.0162
                                            0.7067  0.0179 -0.0080  0.0006  0.0152
                                           -0.0003 -0.0007 -0.0067 -0.0116
                ( 49.54%)   0.7038* C  10 s( 36.37%)p 1.75( 63.59%)d 0.00(  0.04%)
                                            0.0001  0.6030  0.0026 -0.4367 -0.0240
                                           -0.6667  0.0128  0.0004  0.0016  0.0146
                                            0.0000  0.0000 -0.0082 -0.0121
     7. (1.65970) BD ( 2) C   2 - C  10  
                ( 51.56%)   0.7181* C   2 s(  0.01%)p 1.00( 99.95%)d 0.00(  0.04%)
                                            0.0000  0.0085 -0.0020  0.0076 -0.0003
                                           -0.0000 -0.0003  0.9997 -0.0043  0.0002
                                            0.0174  0.0094  0.0004 -0.0002
                ( 48.44%)   0.6960* C  10 s(  0.00%)p 1.00( 99.96%)d 0.00(  0.04%)
                                            0.0000  0.0026  0.0001  0.0142 -0.0012
                                           -0.0063  0.0003  0.9997 -0.0035 -0.0003
                                           -0.0016 -0.0204 -0.0001 -0.0001
     8. (1.97393) BD ( 1) C   3 - C   4  
                ( 49.77%)   0.7055* C   3 s( 36.05%)p 1.77( 63.90%)d 0.00(  0.04%)
                                            0.0000  0.6003  0.0138  0.7980  0.0096
                                           -0.0208 -0.0391 -0.0137 -0.0004  0.0014
                                           -0.0007 -0.0000  0.0174 -0.0120
                ( 50.23%)   0.7087* C   4 s( 36.72%)p 1.72( 63.23%)d 0.00(  0.04%)
                                            0.0000  0.6059  0.0131 -0.7942 -0.0104
                                           -0.0032 -0.0367  0.0132  0.0009 -0.0024
                                           -0.0006 -0.0000  0.0163 -0.0118
     9. (1.72255) BD ( 2) C   3 - C   4  
                ( 47.06%)   0.6860* C   3 s(  0.00%)p 1.00( 99.95%)d 0.00(  0.05%)
                                           -0.0000  0.0008  0.0012  0.0168 -0.0008
                                            0.0095  0.0003  0.9996 -0.0051  0.0004
                                            0.0198  0.0080  0.0002 -0.0005
                ( 52.94%)   0.7276* C   4 s(  0.00%)p 1.00( 99.96%)d 0.00(  0.04%)
                                           -0.0000  0.0013 -0.0008  0.0176 -0.0002
                                            0.0112 -0.0005  0.9996 -0.0073 -0.0000
                                           -0.0165  0.0099 -0.0003  0.0003
    10. (1.97930) BD ( 1) C   3 - H  14  
                ( 60.93%)   0.7805* C   3 s( 27.49%)p 2.64( 72.48%)d 0.00(  0.03%)
                                            0.0003 -0.5241  0.0134  0.4131 -0.0087
                                            0.7442 -0.0029 -0.0137  0.0002 -0.0128
                                            0.0002  0.0005  0.0085  0.0102
                ( 39.07%)   0.6251* H  14 s( 99.91%)p 0.00(  0.09%)
                                           -0.9996  0.0020 -0.0146 -0.0259  0.0005
    11. (1.96869) BD ( 1) C   4 - C   5  
                ( 48.96%)   0.6997* C   4 s( 34.81%)p 1.87( 65.14%)d 0.00(  0.05%)
                                            0.0001  0.5900  0.0051  0.4471  0.0199
                                            0.6714 -0.0053 -0.0161 -0.0011  0.0159
                                           -0.0004 -0.0006 -0.0071 -0.0128
                ( 51.04%)   0.7144* C   5 s( 35.64%)p 1.80( 64.32%)d 0.00(  0.04%)
                                           -0.0002  0.5970 -0.0028 -0.3779  0.0216
                                           -0.7070 -0.0001  0.0089 -0.0009  0.0129
                                           -0.0004 -0.0004 -0.0088 -0.0119
    12. (1.97699) BD ( 1) C   4 - H  15  
                ( 61.13%)   0.7818* C   4 s( 28.39%)p 2.52( 71.58%)d 0.00(  0.03%)
                                            0.0003 -0.5326  0.0149 -0.4095  0.0131
                                            0.7402  0.0051 -0.0004  0.0000  0.0126
                                           -0.0000  0.0000  0.0077  0.0105
                ( 38.87%)   0.6235* H  15 s( 99.91%)p 0.00(  0.09%)
                                           -0.9996  0.0009  0.0129 -0.0265  0.0003
    13. (1.98230) BD ( 1) C   5 - N   6  
                ( 38.01%)   0.6165* C   5 s( 28.53%)p 2.50( 71.35%)d 0.00(  0.12%)
                                            0.0001 -0.5340 -0.0130 -0.8441 -0.0207
                                            0.0000  0.0000  0.0229  0.0050  0.0000
                                            0.0015 -0.0000 -0.0289  0.0198
                ( 61.99%)   0.7874* N   6 s( 35.70%)p 1.80( 64.26%)d 0.00(  0.03%)
                                           -0.0000 -0.5975 -0.0026  0.8015 -0.0070
                                           -0.0000 -0.0000 -0.0119 -0.0025  0.0000
                                            0.0032 -0.0000 -0.0139  0.0119
    14. (1.96869) BD ( 1) C   5 - C   9  
                ( 51.04%)   0.7144* C   5 s( 35.64%)p 1.80( 64.32%)d 0.00(  0.04%)
                                           -0.0002  0.5970 -0.0028 -0.3779  0.0216
                                            0.7070  0.0001  0.0084 -0.0009 -0.0129
                                           -0.0004  0.0004 -0.0088 -0.0119
                ( 48.96%)   0.6997* C   9 s( 34.81%)p 1.87( 65.14%)d 0.00(  0.05%)
                                            0.0001  0.5900  0.0051  0.4471  0.0199
                                           -0.6714  0.0053 -0.0160 -0.0011 -0.0159
                                           -0.0005  0.0006 -0.0071 -0.0128
    15. (1.63369) BD ( 2) C   5 - C   9  
                ( 46.27%)   0.6802* C   5 s(  0.00%)p 1.00( 99.96%)d 0.00(  0.04%)
                                           -0.0000  0.0020 -0.0038  0.0260 -0.0027
                                            0.0004 -0.0001  0.9994 -0.0009  0.0004
                                           -0.0162  0.0117  0.0002  0.0009
                ( 53.73%)   0.7330* C   9 s(  0.00%)p 1.00( 99.96%)d 0.00(  0.03%)
                                            0.0000  0.0015 -0.0012  0.0197  0.0003
                                           -0.0094  0.0008  0.9996 -0.0074 -0.0002
                                           -0.0006 -0.0187 -0.0000 -0.0003
    16. (1.98722) BD ( 1) N   6 - C   7  
                ( 62.70%)   0.7919* N   6 s( 31.83%)p 2.14( 68.14%)d 0.00(  0.03%)
                                            0.0001  0.5642 -0.0007  0.4215 -0.0086
                                           -0.7070 -0.0022  0.0617  0.0020 -0.0105
                                            0.0025 -0.0043 -0.0072 -0.0103
                ( 37.30%)   0.6107* C   7 s( 25.23%)p 2.96( 74.62%)d 0.01(  0.14%)
                                            0.0003  0.5021  0.0149 -0.4416 -0.0036
                                            0.7394  0.0350 -0.0570 -0.0084 -0.0276
                                            0.0022 -0.0040 -0.0164 -0.0196
    17. (1.98722) BD ( 1) N   6 - C   8  
                ( 62.70%)   0.7919* N   6 s( 31.83%)p 2.14( 68.14%)d 0.00(  0.03%)
                                            0.0001  0.5642 -0.0007  0.4215 -0.0086
                                            0.7070  0.0022  0.0617  0.0020  0.0105
                                            0.0025  0.0043 -0.0072 -0.0103
                ( 37.30%)   0.6107* C   8 s( 25.23%)p 2.96( 74.62%)d 0.01(  0.14%)
                                            0.0003  0.5021  0.0149 -0.4416 -0.0036
                                           -0.7394 -0.0350 -0.0570 -0.0084  0.0276
                                            0.0022  0.0040 -0.0164 -0.0196
    18. (1.99037) BD ( 1) C   7 - H  16  
                ( 60.76%)   0.7795* C   7 s( 24.94%)p 3.01( 75.02%)d 0.00(  0.04%)
                                           -0.0000  0.4993 -0.0051 -0.2314  0.0197
                                           -0.5265 -0.0007 -0.6474  0.0018  0.0070
                                            0.0061  0.0169 -0.0039  0.0072
                ( 39.24%)   0.6264* H  16 s( 99.92%)p 0.00(  0.08%)
                                            0.9996 -0.0048  0.0052  0.0182  0.0218
    19. (1.99211) BD ( 1) C   7 - H  17  
                ( 60.57%)   0.7783* C   7 s( 25.03%)p 2.99( 74.93%)d 0.00(  0.04%)
                                            0.0000  0.5003 -0.0079 -0.1701  0.0181
                                           -0.3820 -0.0050  0.7577 -0.0022  0.0044
                                           -0.0052 -0.0143 -0.0017  0.0134
                ( 39.43%)   0.6280* H  17 s( 99.92%)p 0.00(  0.08%)
                                            0.9996 -0.0072  0.0038  0.0137 -0.0251
    20. (1.99023) BD ( 1) C   7 - H  18  
                ( 60.68%)   0.7790* C   7 s( 24.81%)p 3.03( 75.14%)d 0.00(  0.05%)
                                           -0.0000  0.4981  0.0057  0.8489 -0.0094
                                            0.1657 -0.0173 -0.0545  0.0003  0.0090
                                           -0.0026 -0.0001  0.0169 -0.0094
                ( 39.32%)   0.6271* H  18 s( 99.92%)p 0.00(  0.08%)
                                            0.9996 -0.0004 -0.0289 -0.0020  0.0019
    21. (1.99037) BD ( 1) C   8 - H  19  
                ( 60.76%)   0.7795* C   8 s( 24.93%)p 3.01( 75.02%)d 0.00(  0.04%)
                                           -0.0000  0.4993 -0.0051 -0.2314  0.0197
                                            0.5265  0.0007 -0.6474  0.0018 -0.0070
                                            0.0061 -0.0169 -0.0039  0.0072
                ( 39.24%)   0.6264* H  19 s( 99.92%)p 0.00(  0.08%)
                                            0.9996 -0.0048  0.0052 -0.0182  0.0218
    22. (1.99211) BD ( 1) C   8 - H  20  
                ( 60.57%)   0.7783* C   8 s( 25.03%)p 2.99( 74.93%)d 0.00(  0.04%)
                                            0.0000  0.5003 -0.0079 -0.1701  0.0181
                                            0.3820  0.0050  0.7577 -0.0022 -0.0044
                                           -0.0052  0.0143 -0.0017  0.0133
                ( 39.43%)   0.6280* H  20 s( 99.92%)p 0.00(  0.08%)
                                            0.9996 -0.0072  0.0038 -0.0137 -0.0251
    23. (1.99023) BD ( 1) C   8 - H  21  
                ( 60.68%)   0.7790* C   8 s( 24.81%)p 3.03( 75.14%)d 0.00(  0.05%)
                                           -0.0000  0.4981  0.0057  0.8489 -0.0094
                                           -0.1657  0.0173 -0.0545  0.0003 -0.0090
                                           -0.0026  0.0001  0.0169 -0.0094
                ( 39.32%)   0.6271* H  21 s( 99.92%)p 0.00(  0.08%)
                                            0.9996 -0.0004 -0.0289  0.0020  0.0019
    24. (1.97392) BD ( 1) C   9 - C  10  
                ( 50.23%)   0.7087* C   9 s( 36.72%)p 1.72( 63.24%)d 0.00(  0.04%)
                                            0.0000  0.6059  0.0131 -0.7941 -0.0104
                                            0.0032  0.0367  0.0148  0.0009  0.0024
                                           -0.0006 -0.0000  0.0163 -0.0118
                ( 49.77%)   0.7055* C  10 s( 36.05%)p 1.77( 63.90%)d 0.00(  0.04%)
                                            0.0000  0.6003  0.0138  0.7980  0.0096
                                            0.0207  0.0391 -0.0127 -0.0004 -0.0014
                                           -0.0007  0.0000  0.0174 -0.0120
    25. (1.97698) BD ( 1) C   9 - H  22  
                ( 61.13%)   0.7818* C   9 s( 28.39%)p 2.52( 71.58%)d 0.00(  0.03%)
                                           -0.0003  0.5326 -0.0149  0.4095 -0.0131
                                            0.7402  0.0051 -0.0020 -0.0000  0.0126
                                            0.0000  0.0001 -0.0077 -0.0105
                ( 38.87%)   0.6235* H  22 s( 99.91%)p 0.00(  0.09%)
                                            0.9996 -0.0009 -0.0129 -0.0265 -0.0003
    26. (1.97929) BD ( 1) C  10 - H  23  
                ( 60.93%)   0.7805* C  10 s( 27.49%)p 2.64( 72.48%)d 0.00(  0.03%)
                                           -0.0003  0.5241 -0.0134 -0.4132  0.0087
                                            0.7443 -0.0029  0.0092 -0.0002 -0.0128
                                           -0.0002  0.0005 -0.0085 -0.0102
                ( 39.07%)   0.6251* H  23 s( 99.91%)p 0.00(  0.09%)
                                            0.9996 -0.0020  0.0146 -0.0259 -0.0005
    27. (1.99921) CR ( 1) C   1           s(100.00%)p 0.00(  0.00%)
                                            1.0000 -0.0002 -0.0000 -0.0004 -0.0000
                                            0.0000 -0.0000 -0.0000 -0.0000 -0.0000
                                           -0.0000  0.0000 -0.0000  0.0000
    28. (1.99884) CR ( 1) C   2           s(100.00%)
                                            1.0000  0.0001  0.0000  0.0000 -0.0000
                                            0.0000  0.0000 -0.0000  0.0000 -0.0000
                                           -0.0000 -0.0000 -0.0000 -0.0000
    29. (1.99889) CR ( 1) C   3           s(100.00%)p 0.00(  0.00%)
                                            1.0000  0.0001 -0.0000 -0.0001  0.0000
                                           -0.0003  0.0000  0.0000 -0.0000  0.0000
                                            0.0000  0.0000 -0.0000 -0.0000
    30. (1.99894) CR ( 1) C   4           s(100.00%)p 0.00(  0.00%)
                                            1.0000  0.0001 -0.0000  0.0001 -0.0000
                                           -0.0003  0.0000  0.0000 -0.0000 -0.0000
                                           -0.0000  0.0000 -0.0000 -0.0000
    31. (1.99888) CR ( 1) C   5           s(100.00%)
                                            1.0000  0.0002 -0.0000 -0.0001  0.0000
                                           -0.0000 -0.0000  0.0000 -0.0000  0.0000
                                           -0.0000  0.0000 -0.0000 -0.0000
    32. (1.99906) CR ( 1) N   6           s(100.00%)p 0.00(  0.00%)
                                            1.0000 -0.0001 -0.0000 -0.0000  0.0000
                                           -0.0000 -0.0000 -0.0002 -0.0000 -0.0000
                                            0.0000 -0.0000  0.0000  0.0000
    33. (1.99930) CR ( 1) C   7           s(100.00%)p 0.00(  0.00%)
                                            1.0000 -0.0001 -0.0000  0.0001  0.0000
                                           -0.0002 -0.0000  0.0000  0.0000  0.0000
                                           -0.0000  0.0000  0.0000  0.0000
    34. (1.99930) CR ( 1) C   8           s(100.00%)p 0.00(  0.00%)
                                            1.0000 -0.0001 -0.0000  0.0001  0.0000
                                            0.0002  0.0000  0.0000  0.0000 -0.0000
                                           -0.0000 -0.0000  0.0000  0.0000
    35. (1.99894) CR ( 1) C   9           s(100.00%)p 0.00(  0.00%)
                                            1.0000  0.0001 -0.0000  0.0001 -0.0000
                                            0.0003 -0.0000 -0.0000  0.0000  0.0000
                                            0.0000  0.0000 -0.0000 -0.0000
    36. (1.99889) CR ( 1) C  10           s(100.00%)p 0.00(  0.00%)
                                            1.0000  0.0001 -0.0000 -0.0001  0.0000
                                            0.0003 -0.0000 -0.0000 -0.0000 -0.0000
                                           -0.0000  0.0000 -0.0000 -0.0000
    37. (1.73568) LP ( 1) N   6           s(  0.59%)p99.99( 99.40%)d 0.01(  0.00%)
                                           -0.0002  0.0770 -0.0004  0.0426  0.0010
                                            0.0000  0.0000 -0.9961 -0.0071  0.0000
                                            0.0046  0.0000 -0.0001 -0.0044
    38. (0.00394) RY*( 1) C   1           s(  0.00%)p 1.00( 95.05%)d 0.05(  4.95%)
                                            0.0000 -0.0000 -0.0001 -0.0000 -0.0001
                                            0.0158  0.9748  0.0000 -0.0000  0.2225
                                           -0.0000 -0.0058  0.0000  0.0000
    39. (0.00120) RY*( 2) C   1           s(  1.02%)p62.68( 64.14%)d34.05( 34.84%)
                                           -0.0000  0.0037  0.1011 -0.0002  0.1149
                                           -0.0000  0.0000 -0.0123 -0.7925  0.0000
                                           -0.5812 -0.0004 -0.0506 -0.0897
    40. (0.00076) RY*( 3) C   1           s( 40.64%)p 1.41( 57.21%)d 0.05(  2.15%)
                                            0.0000  0.0127  0.6374 -0.0112  0.7501
                                           -0.0000  0.0001  0.0007  0.0969  0.0001
                                            0.1361  0.0001 -0.0418 -0.0348
    41. (0.00007) RY*( 4) C   1           s( 41.53%)p 0.83( 34.52%)d 0.58( 23.95%)
    42. (0.00002) RY*( 5) C   1           s( 11.43%)p 0.65(  7.45%)d 7.10( 81.12%)
    43. (0.00001) RY*( 6) C   1           s(  0.99%)p36.30( 35.93%)d63.74( 63.09%)
    44. (0.00001) RY*( 7) C   1           s(  0.00%)p 1.00(  0.03%)d99.99( 99.97%)
    45. (0.00000) RY*( 8) C   1           s(  0.00%)p 1.00(  4.97%)d19.12( 95.03%)
    46. (0.00000) RY*( 9) C   1           s(  4.42%)p 0.19(  0.84%)d21.46( 94.75%)
    47. (0.00550) RY*( 1) C   2           s(  6.98%)p12.39( 86.46%)d 0.94(  6.57%)
                                            0.0000  0.0118  0.2638  0.0231  0.9293
                                            0.0000 -0.0000  0.0004 -0.0183 -0.0000
                                           -0.0042 -0.0003  0.2530 -0.0408
    48. (0.00306) RY*( 2) C   2           s(  0.00%)p 1.00( 95.24%)d 0.05(  4.76%)
                                           -0.0000 -0.0000  0.0003  0.0000 -0.0001
                                           -0.0200  0.9757  0.0003 -0.0003 -0.2179
                                           -0.0003  0.0095 -0.0000 -0.0001
    49. (0.00242) RY*( 3) C   2           s(  4.39%)p19.90( 87.43%)d 1.86(  8.17%)
                                           -0.0000 -0.0021  0.2096 -0.0021 -0.0351
                                            0.0000  0.0001  0.0093  0.9343 -0.0001
                                           -0.2809  0.0042 -0.0333 -0.0414
    50. (0.00070) RY*( 4) C   2           s( 79.69%)p 0.12(  9.33%)d 0.14( 10.98%)
                                           -0.0000 -0.0042  0.8927 -0.0099 -0.1844
                                           -0.0003  0.0025  0.0035 -0.2434  0.0069
                                           -0.0784 -0.1370 -0.2829 -0.0693
    51. (0.00062) RY*( 5) C   2           s(  1.85%)p 0.09(  0.16%)d52.98( 97.99%)
                                           -0.0000 -0.0006  0.1360 -0.0015 -0.0258
                                            0.0033 -0.0268 -0.0105 -0.0103 -0.0772
                                            0.0916  0.9815 -0.0462 -0.0079
    52. (0.00034) RY*( 6) C   2           s(  0.04%)p99.99(  4.78%)d99.99( 95.19%)
                                           -0.0000 -0.0000  0.0195 -0.0002 -0.0009
                                           -0.0260  0.2142 -0.0029  0.0346  0.9643
                                            0.1317  0.0666 -0.0116  0.0022
    53. (0.00031) RY*( 7) C   2           s(  1.29%)p 5.16(  6.65%)d71.44( 92.06%)
                                           -0.0000 -0.0000  0.1135 -0.0011 -0.0024
                                            0.0033 -0.0268 -0.0139  0.2561 -0.1270
                                            0.9411 -0.1151 -0.0730  0.0159
    54. (0.00012) RY*( 8) C   2           s(  5.42%)p 1.80(  9.74%)d15.64( 84.84%)
                                            0.0000 -0.0033  0.2329  0.0097 -0.3116
                                           -0.0000  0.0000 -0.0009 -0.0139  0.0003
                                            0.0443 -0.0009  0.9155  0.0912
    55. (0.00002) RY*( 9) C   2           s(  0.40%)p 0.76(  0.31%)d99.99( 99.29%)
    56. (0.00597) RY*( 1) C   3           s(  0.83%)p99.99( 93.25%)d 7.16(  5.93%)
                                            0.0000 -0.0260  0.0872 -0.0168 -0.5521
                                           -0.0254 -0.7917  0.0003 -0.0028 -0.2056
                                           -0.0041  0.0082  0.1272  0.0273
    57. (0.00268) RY*( 2) C   3           s(  2.47%)p38.51( 95.04%)d 1.01(  2.49%)
                                           -0.0000  0.0128  0.1566  0.0212 -0.7873
                                           -0.0128  0.5724 -0.0013 -0.0481  0.0610
                                           -0.0129  0.0037  0.1429 -0.0241
    58. (0.00103) RY*( 3) C   3           s( 87.56%)p 0.08(  7.39%)d 0.06(  5.05%)
                                           -0.0000 -0.0041  0.9357 -0.0169  0.1807
                                           -0.0080 -0.0108 -0.0036 -0.2020 -0.0739
                                            0.1464 -0.1184 -0.0205 -0.0957
    59. (0.00088) RY*( 4) C   3           s(  2.27%)p 1.07(  2.43%)d42.01( 95.30%)
                                           -0.0000 -0.0006  0.1506 -0.0029  0.0443
                                           -0.0006 -0.0066  0.0126 -0.1487 -0.0095
                                           -0.8637  0.4541 -0.0289  0.0020
    60. (0.00068) RY*( 5) C   3           s(  5.01%)p17.70( 88.64%)d 1.27(  6.35%)
                                            0.0000 -0.0010  0.2238 -0.0019  0.0089
                                           -0.0043  0.0318  0.0026  0.9409 -0.0552
                                            0.0056  0.2433  0.0049 -0.0349
    61. (0.00012) RY*( 6) C   3           s(  0.45%)p 5.88(  2.63%)d99.99( 96.93%)
                                           -0.0000 -0.0015  0.0668 -0.0219  0.0981
                                            0.0131 -0.1242  0.0000  0.0231  0.6881
                                           -0.0076  0.0177  0.6978  0.0921
    62. (0.00005) RY*( 7) C   3           s(  0.91%)p 4.90(  4.46%)d99.99( 94.62%)
    63. (0.00001) RY*( 8) C   3           s(  0.09%)p58.86(  5.13%)d99.99( 94.79%)
    64. (0.00001) RY*( 9) C   3           s(  0.52%)p 2.15(  1.11%)d99.99( 98.37%)
    65. (0.00460) RY*( 1) C   4           s(  0.07%)p99.99( 94.10%)d79.63(  5.83%)
                                           -0.0000  0.0232  0.0139 -0.0169 -0.4476
                                            0.0142  0.8604  0.0004  0.0020 -0.2166
                                            0.0001  0.0024 -0.1002 -0.0358
    66. (0.00245) RY*( 2) C   4           s(  2.64%)p36.08( 95.40%)d 0.74(  1.96%)
                                            0.0000  0.0130  0.1621 -0.0164  0.8657
                                           -0.0218  0.4510  0.0010 -0.0202 -0.0441
                                            0.0011 -0.0003  0.1316 -0.0167
    67. (0.00153) RY*( 3) C   4           s(  3.98%)p23.22( 92.30%)d 0.94(  3.72%)
                                            0.0000 -0.0009  0.1994  0.0040 -0.0091
                                           -0.0025 -0.0046  0.0036  0.9607  0.0288
                                           -0.1834  0.0507 -0.0119 -0.0070
    68. (0.00098) RY*( 4) C   4           s( 90.93%)p 0.07(  6.18%)d 0.03(  2.89%)
                                            0.0000 -0.0062  0.9535  0.0144 -0.1340
                                           -0.0135 -0.0615 -0.0002 -0.1992  0.1341
                                            0.0212 -0.0325 -0.0753 -0.0610
    69. (0.00060) RY*( 5) C   4           s(  0.05%)p37.50(  1.75%)d99.99( 98.20%)
                                            0.0000 -0.0001  0.0216  0.0007 -0.0031
                                            0.0001 -0.0005  0.0101  0.1318  0.0141
                                            0.8553  0.4989  0.0099 -0.0354
    70. (0.00011) RY*( 6) C   4           s(  2.16%)p 1.71(  3.70%)d43.63( 94.14%)
                                           -0.0000 -0.0026  0.1469  0.0180 -0.0296
                                            0.0160 -0.1885 -0.0004  0.0009 -0.8796
                                            0.0052  0.0108  0.3869  0.1335
    71. (0.00006) RY*( 7) C   4           s(  0.02%)p99.99(  3.66%)d99.99( 96.32%)
    72. (0.00002) RY*( 8) C   4           s(  0.01%)p 1.00(  1.99%)d49.29( 98.00%)
    73. (0.00001) RY*( 9) C   4           s(  0.23%)p 4.35(  0.99%)d99.99( 98.78%)
    74. (0.00699) RY*( 1) C   5           s(  0.00%)p 1.00( 94.63%)d 0.06(  5.37%)
                                           -0.0000 -0.0000  0.0000  0.0000  0.0000
                                            0.0041  0.9728  0.0000  0.0000  0.2318
                                            0.0001  0.0013 -0.0000 -0.0000
    75. (0.00388) RY*( 2) C   5           s(  8.24%)p 9.93( 81.81%)d 1.21(  9.95%)
                                            0.0000  0.0295  0.2855 -0.0125 -0.9040
                                            0.0000 -0.0000 -0.0027 -0.0278  0.0002
                                           -0.0890  0.0059  0.2996 -0.0423
    76. (0.00252) RY*( 3) C   5           s( 15.35%)p 1.55( 23.83%)d 3.96( 60.82%)
                                            0.0000 -0.0015  0.3918 -0.0033  0.0403
                                           -0.0000  0.0006  0.0155  0.4862 -0.0026
                                            0.7750 -0.0667  0.0175 -0.0539
    77. (0.00148) RY*( 4) C   5           s( 75.74%)p 0.13( 10.16%)d 0.19( 14.09%)
                                           -0.0000 -0.0148  0.8702 -0.0097  0.2814
                                            0.0000 -0.0005 -0.0021 -0.1495  0.0019
                                           -0.3565  0.0471 -0.1038 -0.0298
    78. (0.00086) RY*( 5) C   5           s(  0.36%)p99.99( 59.28%)d99.99( 40.36%)
                                           -0.0000 -0.0040  0.0596 -0.0042  0.0115
                                           -0.0001  0.0058  0.0120 -0.7697 -0.0216
                                            0.4069 -0.4851  0.0326 -0.0344
    79. (0.00072) RY*( 6) C   5           s(  0.02%)p99.99( 14.75%)d99.99( 85.23%)
                                           -0.0000 -0.0019  0.0143 -0.0024  0.0014
                                            0.0002 -0.0108 -0.0054 -0.3838  0.0405
                                            0.3065  0.8693  0.0258 -0.0219
    80. (0.00022) RY*( 7) C   5           s(  0.03%)p99.99( 10.07%)d99.99( 89.90%)
                                           -0.0000  0.0159  0.0048  0.0296 -0.3153
                                            0.0000 -0.0001 -0.0007 -0.0204  0.0005
                                            0.0473  0.0024 -0.9468 -0.0187
    81. (0.00018) RY*( 8) C   5           s(  0.00%)p 1.00(  5.39%)d17.55( 94.61%)
                                           -0.0000 -0.0000 -0.0000 -0.0000  0.0001
                                            0.0178 -0.2315  0.0001  0.0005  0.9715
                                           -0.0010 -0.0475  0.0003  0.0001
    82. (0.00002) RY*( 9) C   5           s(  0.45%)p 0.29(  0.13%)d99.99( 99.42%)
    83. (0.00386) RY*( 1) N   6           s(  2.02%)p48.27( 97.66%)d 0.16(  0.31%)
                                            0.0000 -0.0047  0.1422  0.0002 -0.0821
                                            0.0000 -0.0000 -0.0073  0.9848 -0.0000
                                           -0.0108 -0.0000  0.0078 -0.0544
    84. (0.00145) RY*( 2) N   6           s(  0.00%)p 1.00( 78.92%)d 0.27( 21.08%)
                                           -0.0000  0.0000  0.0000  0.0000  0.0000
                                           -0.0098  0.8883 -0.0000  0.0000  0.4579
                                            0.0000  0.0340  0.0000 -0.0000
    85. (0.00059) RY*( 3) N   6           s( 19.63%)p 0.03(  0.60%)d 4.06( 79.77%)
                                           -0.0000 -0.0021  0.4431  0.0161 -0.0011
                                           -0.0000 -0.0000  0.0016 -0.0756 -0.0000
                                            0.0759  0.0000  0.8846 -0.0968
    86. (0.00049) RY*( 4) N   6           s( 14.36%)p 5.69( 81.75%)d 0.27(  3.89%)
                                           -0.0000  0.0045  0.3790  0.0091  0.9038
                                           -0.0000 -0.0000  0.0016  0.0227 -0.0000
                                            0.0485  0.0000 -0.1912 -0.0010
    87. (0.00040) RY*( 5) N   6           s(  0.00%)p 1.00(  0.07%)d99.99( 99.93%)
                                           -0.0000 -0.0000 -0.0000 -0.0000 -0.0000
                                           -0.0043  0.0258 -0.0000 -0.0000 -0.1237
                                           -0.0001  0.9920  0.0000 -0.0000
    88. (0.00037) RY*( 6) N   6           s(  0.75%)p 0.17(  0.13%)d99.99( 99.13%)
                                           -0.0000  0.0003  0.0864  0.0059  0.0246
                                            0.0000  0.0000 -0.0039 -0.0248  0.0000
                                           -0.9934 -0.0001  0.0334 -0.0576
    89. (0.00017) RY*( 7) N   6           s(  0.00%)p 1.00( 21.04%)d 3.75( 78.96%)
                                           -0.0000  0.0000 -0.0000  0.0000  0.0000
                                           -0.0123 -0.4585 -0.0000  0.0000  0.8802
                                           -0.0000  0.1217  0.0000  0.0000
    90. (0.00013) RY*( 8) N   6           s( 58.16%)p 0.33( 19.03%)d 0.39( 22.82%)
                                            0.0000 -0.0064  0.7626 -0.0107 -0.4087
                                           -0.0000 -0.0000  0.0006 -0.1519  0.0000
                                            0.0581  0.0000 -0.4236 -0.2131
    91. (0.00002) RY*( 9) N   6           s(  5.12%)p 0.17(  0.87%)d18.37( 94.01%)
    92. (0.00316) RY*( 1) C   7           s(  4.31%)p20.41( 88.06%)d 1.77(  7.63%)
                                           -0.0000  0.0123  0.2073 -0.0255 -0.8826
                                           -0.0160 -0.3171  0.0017  0.0125 -0.1169
                                           -0.0109  0.0481  0.2443 -0.0214
    93. (0.00200) RY*( 2) C   7           s( 11.37%)p 4.21( 47.84%)d 3.59( 40.80%)
                                            0.0000 -0.0005  0.3372  0.0070 -0.0300
                                           -0.0101  0.3483  0.0155  0.5965  0.0426
                                           -0.2520  0.5704 -0.0850 -0.1003
    94. (0.00138) RY*( 3) C   7           s( 37.15%)p 1.16( 43.05%)d 0.53( 19.80%)
                                            0.0000 -0.0054  0.6095  0.0171 -0.1452
                                           -0.0299  0.5675 -0.0022 -0.2936  0.1295
                                            0.1617 -0.3645 -0.1476  0.0213
    95. (0.00037) RY*( 4) C   7           s(  3.94%)p14.33( 56.45%)d10.06( 39.61%)
                                           -0.0000  0.0029  0.1984 -0.0110  0.1204
                                            0.0121 -0.2529 -0.0099  0.6969  0.1076
                                            0.2350 -0.5581  0.0835  0.1045
    96. (0.00019) RY*( 5) C   7           s( 29.91%)p 1.57( 47.08%)d 0.77( 23.01%)
                                           -0.0000 -0.0019  0.5469 -0.0196  0.2882
                                            0.0192 -0.5672  0.0033 -0.2555  0.4095
                                           -0.0800  0.2282 -0.0047 -0.0630
    97. (0.00002) RY*( 6) C   7           s(  0.23%)p34.44(  7.99%)d99.99( 91.78%)
    98. (0.00002) RY*( 7) C   7           s( 12.72%)p 0.67(  8.56%)d 6.19( 78.72%)
    99. (0.00001) RY*( 8) C   7           s(  0.03%)p 2.00(  0.05%)d99.99( 99.92%)
   100. (0.00001) RY*( 9) C   7           s(  0.33%)p 3.66(  1.21%)d99.99( 98.46%)
   101. (0.00316) RY*( 1) C   8           s(  4.31%)p20.41( 88.06%)d 1.77(  7.63%)
                                           -0.0000  0.0123  0.2073 -0.0255 -0.8826
                                            0.0160  0.3171  0.0017  0.0125  0.1169
                                           -0.0109 -0.0481  0.2443 -0.0214
   102. (0.00200) RY*( 2) C   8           s( 11.37%)p 4.21( 47.84%)d 3.59( 40.80%)
                                            0.0000 -0.0005  0.3372  0.0070 -0.0300
                                            0.0101 -0.3483  0.0155  0.5965 -0.0426
                                           -0.2520 -0.5704 -0.0850 -0.1003
   103. (0.00138) RY*( 3) C   8           s( 37.15%)p 1.16( 43.05%)d 0.53( 19.80%)
                                            0.0000 -0.0054  0.6095  0.0171 -0.1452
                                            0.0299 -0.5674 -0.0022 -0.2937 -0.1295
                                            0.1617  0.3645 -0.1476  0.0213
   104. (0.00037) RY*( 4) C   8           s(  3.94%)p14.33( 56.45%)d10.06( 39.62%)
                                           -0.0000  0.0029  0.1984 -0.0110  0.1205
                                           -0.0121  0.2529 -0.0099  0.6969 -0.1076
                                            0.2350  0.5581  0.0835  0.1046
   105. (0.00019) RY*( 5) C   8           s( 29.91%)p 1.57( 47.08%)d 0.77( 23.01%)
                                           -0.0000 -0.0019  0.5469 -0.0196  0.2882
                                           -0.0192  0.5672  0.0033 -0.2555 -0.4095
                                           -0.0800 -0.2282 -0.0047 -0.0630
   106. (0.00002) RY*( 6) C   8           s(  0.23%)p34.44(  7.99%)d99.99( 91.78%)
   107. (0.00002) RY*( 7) C   8           s( 12.72%)p 0.67(  8.56%)d 6.19( 78.72%)
   108. (0.00001) RY*( 8) C   8           s(  0.03%)p 2.00(  0.05%)d99.99( 99.92%)
   109. (0.00001) RY*( 9) C   8           s(  0.33%)p 3.66(  1.21%)d99.99( 98.46%)
   110. (0.00460) RY*( 1) C   9           s(  0.07%)p99.99( 94.10%)d79.77(  5.83%)
                                           -0.0000  0.0232  0.0139 -0.0169 -0.4476
                                           -0.0142 -0.8603  0.0010  0.0008  0.2166
                                           -0.0004 -0.0019 -0.1002 -0.0358
   111. (0.00245) RY*( 2) C   9           s(  2.65%)p35.98( 95.39%)d 0.74(  1.96%)
                                            0.0000  0.0130  0.1623 -0.0164  0.8657
                                            0.0218 -0.4510  0.0007 -0.0179  0.0440
                                            0.0019 -0.0006  0.1317 -0.0168
   112. (0.00151) RY*( 3) C   9           s(  3.83%)p24.61( 94.22%)d 0.51(  1.95%)
                                            0.0000 -0.0008  0.1957  0.0040 -0.0114
                                            0.0023  0.0043  0.0050  0.9706 -0.0300
                                           -0.0545 -0.1241 -0.0103 -0.0119
   113. (0.00099) RY*( 4) C   9           s( 90.88%)p 0.07(  5.95%)d 0.03(  3.17%)
                                            0.0000 -0.0062  0.9533  0.0144 -0.1334
                                            0.0135  0.0615  0.0007 -0.1937 -0.1334
                                           -0.0316  0.0610 -0.0760 -0.0589
   114. (0.00063) RY*( 5) C   9           s(  0.24%)p 0.32(  0.08%)d99.99( 99.68%)
                                            0.0000 -0.0003  0.0490  0.0007 -0.0112
                                            0.0005  0.0034 -0.0086 -0.0237 -0.0181
                                            0.8728 -0.4830  0.0078 -0.0376
   115. (0.00011) RY*( 6) C   9           s(  2.16%)p 1.71(  3.70%)d43.65( 94.15%)
                                           -0.0000 -0.0026  0.1468  0.0180 -0.0295
                                           -0.0160  0.1885 -0.0004  0.0010  0.8796
                                            0.0052 -0.0108  0.3869  0.1335
   116. (0.00006) RY*( 7) C   9           s(  0.02%)p99.99(  3.66%)d99.99( 96.32%)
   117. (0.00002) RY*( 8) C   9           s(  0.01%)p 1.00(  1.98%)d49.41( 98.01%)
   118. (0.00001) RY*( 9) C   9           s(  0.23%)p 4.35(  0.99%)d99.99( 98.78%)
   119. (0.00597) RY*( 1) C  10           s(  0.83%)p99.99( 93.25%)d 7.18(  5.93%)
                                            0.0000 -0.0260  0.0871 -0.0168 -0.5517
                                            0.0254  0.7919 -0.0005 -0.0023  0.2056
                                           -0.0030 -0.0077  0.1272  0.0273
   120. (0.00268) RY*( 2) C  10           s(  2.47%)p38.42( 95.05%)d 1.00(  2.48%)
                                            0.0000  0.0128  0.1568  0.0212 -0.7876
                                            0.0128 -0.5720 -0.0012 -0.0489 -0.0608
                                           -0.0053  0.0007  0.1431 -0.0242
   121. (0.00104) RY*( 3) C  10           s( 77.62%)p 0.14( 11.02%)d 0.15( 11.36%)
                                            0.0000 -0.0039  0.8810 -0.0160  0.1745
                                            0.0072  0.0148  0.0038 -0.2815  0.0671
                                            0.2484  0.1968 -0.0187 -0.0910
   122. (0.00088) RY*( 4) C  10           s( 13.96%)p 0.40(  5.52%)d 5.77( 80.52%)
                                            0.0000 -0.0015  0.3736 -0.0063  0.0650
                                            0.0039 -0.0088 -0.0102  0.2252  0.0399
                                           -0.7508 -0.4885 -0.0224 -0.0276
   123. (0.00067) RY*( 5) C  10           s(  3.25%)p25.21( 81.94%)d 4.56( 14.81%)
                                            0.0000 -0.0008  0.1803 -0.0011 -0.0005
                                            0.0039 -0.0308  0.0034  0.9047  0.0502
                                            0.3789 -0.0214  0.0151 -0.0369
   124. (0.00012) RY*( 6) C  10           s(  0.44%)p 5.91(  2.62%)d99.99( 96.94%)
                                           -0.0000 -0.0015  0.0666 -0.0219  0.0982
                                           -0.0131  0.1241 -0.0000  0.0226 -0.6877
                                           -0.0038 -0.0152  0.6984  0.0918
   125. (0.00005) RY*( 7) C  10           s(  0.92%)p 4.86(  4.46%)d99.99( 94.62%)
   126. (0.00001) RY*( 8) C  10           s(  0.11%)p45.40(  5.07%)d99.99( 94.82%)
   127. (0.00001) RY*( 9) C  10           s(  0.49%)p 2.32(  1.14%)d99.99( 98.36%)
   128. (0.00180) RY*( 1) H  11           s( 97.04%)p 0.03(  2.96%)
                                            0.0056  0.9851 -0.1624 -0.0001 -0.0568
   129. (0.00024) RY*( 2) H  11           s(  0.00%)p 1.00(100.00%)
                                            0.0000  0.0000 -0.0002  1.0000 -0.0015
   130. (0.00015) RY*( 3) H  11           s(  0.81%)p99.99( 99.19%)
                                            0.0090  0.0897  0.7669 -0.0008 -0.6354
   131. (0.00003) RY*( 4) H  11           s(  2.23%)p43.93( 97.77%)
   132. (0.00149) RY*( 1) H  12           s( 97.71%)p 0.02(  2.29%)
                                            0.0046  0.9885 -0.1161  0.0949  0.0206
   133. (0.00020) RY*( 2) H  12           s(  0.05%)p99.99( 99.95%)
                                            0.0017  0.0220 -0.0694 -0.5016  0.8620
   134. (0.00014) RY*( 3) H  12           s(  0.15%)p99.99( 99.85%)
                                            0.0069  0.0381  0.7927  0.4965  0.3517
   135. (0.00003) RY*( 4) H  12           s(  2.17%)p45.03( 97.83%)
   136. (0.00150) RY*( 1) H  13           s( 97.71%)p 0.02(  2.29%)
                                            0.0046  0.9885 -0.1162 -0.0948  0.0208
   137. (0.00020) RY*( 2) H  13           s(  0.05%)p99.99( 99.95%)
                                            0.0017  0.0221 -0.0697  0.5045  0.8603
   138. (0.00014) RY*( 3) H  13           s(  0.15%)p99.99( 99.85%)
                                            0.0069  0.0383  0.7927 -0.4951  0.3535
   139. (0.00003) RY*( 4) H  13           s(  2.17%)p45.06( 97.83%)
   140. (0.00182) RY*( 1) H  14           s( 99.17%)p 0.01(  0.83%)
                                            0.0046  0.9958 -0.0601 -0.0679 -0.0064
   141. (0.00019) RY*( 2) H  14           s(  0.01%)p 1.00( 99.99%)
                                            0.0002  0.0073  0.0054  0.0073  0.9999
   142. (0.00009) RY*( 3) H  14           s(  0.03%)p99.99( 99.97%)
   143. (0.00006) RY*( 4) H  14           s(  0.88%)p99.99( 99.12%)
   144. (0.00162) RY*( 1) H  15           s( 99.16%)p 0.01(  0.84%)
                                            0.0033  0.9958  0.0712 -0.0575  0.0053
   145. (0.00024) RY*( 2) H  15           s(  0.00%)p 1.00(100.00%)
                                            0.0007  0.0023  0.0217 -0.0251 -0.9994
   146. (0.00009) RY*( 3) H  15           s(  0.45%)p99.99( 99.55%)
   147. (0.00006) RY*( 4) H  15           s(  0.48%)p99.99( 99.52%)
   148. (0.00257) RY*( 1) H  16           s( 99.76%)p 0.00(  0.24%)
                                            0.0058  0.9988  0.0125 -0.0466 -0.0096
   149. (0.00022) RY*( 2) H  16           s(  0.00%)p 1.00(100.00%)
                                            0.0008  0.0007 -0.8567 -0.3008  0.4191
   150. (0.00012) RY*( 3) H  16           s(  0.04%)p99.99( 99.96%)
                                            0.0160  0.0103 -0.4963  0.2595 -0.8283
   151. (0.00003) RY*( 4) H  16           s(  0.29%)p99.99( 99.71%)
   152. (0.00348) RY*( 1) H  17           s( 99.58%)p 0.00(  0.42%)
                                            0.0081  0.9979  0.0297 -0.0570  0.0091
   153. (0.00021) RY*( 2) H  17           s(  0.00%)p 1.00(100.00%)
                                           -0.0002  0.0061 -0.8491 -0.3925 -0.3534
   154. (0.00012) RY*( 3) H  17           s(  0.12%)p99.99( 99.88%)
                                            0.0160  0.0306 -0.5026  0.3970  0.7672
   155. (0.00003) RY*( 4) H  17           s(  0.38%)p99.99( 99.62%)
   156. (0.00094) RY*( 1) H  18           s( 97.90%)p 0.02(  2.10%)
                                            0.0044  0.9895  0.1346  0.0524 -0.0094
   157. (0.00023) RY*( 2) H  18           s(  0.01%)p 1.00( 99.99%)
                                           -0.0004  0.0080 -0.0680 -0.1528 -0.9859
   158. (0.00013) RY*( 3) H  18           s(  0.81%)p99.99( 99.19%)
                                           -0.0103  0.0896 -0.2808 -0.9410  0.1659
   159. (0.00002) RY*( 4) H  18           s(  1.36%)p72.59( 98.64%)
   160. (0.00257) RY*( 1) H  19           s( 99.76%)p 0.00(  0.24%)
                                            0.0058  0.9988  0.0125  0.0466 -0.0096
   161. (0.00022) RY*( 2) H  19           s(  0.00%)p 1.00(100.00%)
                                            0.0008  0.0007 -0.8567  0.3008  0.4191
   162. (0.00012) RY*( 3) H  19           s(  0.04%)p99.99( 99.96%)
                                            0.0160  0.0103 -0.4963 -0.2595 -0.8283
   163. (0.00003) RY*( 4) H  19           s(  0.29%)p99.99( 99.71%)
   164. (0.00348) RY*( 1) H  20           s( 99.58%)p 0.00(  0.42%)
                                            0.0081  0.9979  0.0297  0.0570  0.0091
   165. (0.00021) RY*( 2) H  20           s(  0.00%)p 1.00(100.00%)
                                           -0.0002  0.0061 -0.8491  0.3925 -0.3534
   166. (0.00012) RY*( 3) H  20           s(  0.12%)p99.99( 99.88%)
                                            0.0160  0.0305 -0.5026 -0.3969  0.7672
   167. (0.00003) RY*( 4) H  20           s(  0.38%)p99.99( 99.62%)
   168. (0.00094) RY*( 1) H  21           s( 97.90%)p 0.02(  2.10%)
                                            0.0044  0.9895  0.1346 -0.0524 -0.0094
   169. (0.00023) RY*( 2) H  21           s(  0.01%)p 1.00( 99.99%)
                                           -0.0004  0.0080 -0.0680  0.1527 -0.9859
   170. (0.00013) RY*( 3) H  21           s(  0.81%)p99.99( 99.19%)
                                           -0.0103  0.0896 -0.2808  0.9410  0.1659
   171. (0.00002) RY*( 4) H  21           s(  1.36%)p72.59( 98.64%)
   172. (0.00162) RY*( 1) H  22           s( 99.16%)p 0.01(  0.84%)
                                            0.0033  0.9958  0.0712  0.0575  0.0053
   173. (0.00024) RY*( 2) H  22           s(  0.00%)p 1.00(100.00%)
                                            0.0007  0.0023  0.0216  0.0251 -0.9994
   174. (0.00009) RY*( 3) H  22           s(  0.45%)p99.99( 99.55%)
   175. (0.00006) RY*( 4) H  22           s(  0.48%)p99.99( 99.52%)
   176. (0.00182) RY*( 1) H  23           s( 99.17%)p 0.01(  0.83%)
                                            0.0046  0.9958 -0.0601  0.0679 -0.0064
   177. (0.00019) RY*( 2) H  23           s(  0.01%)p 1.00( 99.99%)
                                            0.0002  0.0073  0.0053 -0.0073  0.9999
   178. (0.00009) RY*( 3) H  23           s(  0.03%)p99.99( 99.97%)
   179. (0.00006) RY*( 4) H  23           s(  0.88%)p99.99( 99.12%)
   180. (0.01798) BD*( 1) C   1 - C   2  
                ( 50.65%)   0.7117* C   1 s( 30.69%)p 2.26( 69.26%)d 0.00(  0.04%)
                                            0.0005  0.5540  0.0027  0.8322  0.0009
                                            0.0000  0.0000  0.0057  0.0027  0.0000
                                            0.0001  0.0000  0.0184 -0.0102
                ( 49.35%)  -0.7025* C   2 s( 31.69%)p 2.15( 68.28%)d 0.00(  0.04%)
                                           -0.0000  0.5629 -0.0007 -0.8262  0.0089
                                           -0.0000  0.0000  0.0015  0.0001  0.0000
                                            0.0005 -0.0000  0.0152 -0.0114
   181. (0.01209) BD*( 1) C   1 - H  11  
                ( 38.91%)   0.6238* C   1 s( 22.78%)p 3.39( 77.18%)d 0.00(  0.04%)
                                           -0.0000  0.4773 -0.0010 -0.3119 -0.0126
                                           -0.0013  0.0000 -0.8211  0.0032  0.0000
                                            0.0108  0.0001  0.0013  0.0167
                ( 61.09%)  -0.7816* H  11 s( 99.92%)p 0.00(  0.08%)
                                            0.9996 -0.0025  0.0102  0.0000  0.0261
   182. (0.00598) BD*( 1) C   1 - H  12  
                ( 39.08%)   0.6251* C   1 s( 23.25%)p 3.30( 76.71%)d 0.00(  0.04%)
                                           -0.0000  0.4821 -0.0002 -0.3235 -0.0128
                                            0.7075 -0.0091  0.4021 -0.0009 -0.0102
                                           -0.0053  0.0125 -0.0100 -0.0035
                ( 60.92%)  -0.7805* H  12 s( 99.92%)p 0.00(  0.08%)
                                            0.9996 -0.0009  0.0111 -0.0218 -0.0137
   183. (0.00600) BD*( 1) C   1 - H  13  
                ( 39.08%)   0.6251* C   1 s( 23.24%)p 3.30( 76.72%)d 0.00(  0.04%)
                                           -0.0000  0.4821 -0.0002 -0.3235 -0.0128
                                           -0.7062  0.0091  0.4043 -0.0009  0.0102
                                           -0.0054 -0.0125 -0.0100 -0.0034
                ( 60.92%)  -0.7805* H  13 s( 99.92%)p 0.00(  0.08%)
                                            0.9996 -0.0009  0.0111  0.0218 -0.0138
   184. (0.02660) BD*( 1) C   2 - C   3  
                ( 49.54%)   0.7038* C   2 s( 34.12%)p 1.93( 65.84%)d 0.00(  0.04%)
                                            0.0001 -0.5841 -0.0009 -0.3978  0.0162
                                            0.7067  0.0179  0.0080 -0.0006  0.0152
                                            0.0003 -0.0007  0.0067  0.0116
                ( 50.46%)  -0.7104* C   3 s( 36.37%)p 1.75( 63.59%)d 0.00(  0.04%)
                                           -0.0001 -0.6030 -0.0026  0.4367  0.0240
                                           -0.6667  0.0128 -0.0005 -0.0016  0.0146
                                           -0.0000  0.0000  0.0082  0.0121
   185. (0.02659) BD*( 1) C   2 - C  10  
                ( 49.54%)   0.7038* C   2 s( 34.12%)p 1.93( 65.84%)d 0.00(  0.04%)
                                            0.0001 -0.5842 -0.0009 -0.3978  0.0162
                                           -0.7067 -0.0179  0.0080 -0.0006 -0.0152
                                            0.0003  0.0007  0.0067  0.0116
                ( 50.46%)  -0.7104* C  10 s( 36.37%)p 1.75( 63.59%)d 0.00(  0.04%)
                                           -0.0001 -0.6030 -0.0026  0.4367  0.0240
                                            0.6667 -0.0128 -0.0004 -0.0016 -0.0146
                                           -0.0000 -0.0000  0.0082  0.0121
   186. (0.37640) BD*( 2) C   2 - C  10  
                ( 48.44%)   0.6960* C   2 s(  0.01%)p 1.00( 99.95%)d 0.00(  0.04%)
                                           -0.0000 -0.0085  0.0020 -0.0076  0.0003
                                            0.0000  0.0003 -0.9997  0.0043 -0.0002
                                           -0.0174 -0.0094 -0.0004  0.0002
                ( 51.56%)  -0.7181* C  10 s(  0.00%)p 1.00( 99.96%)d 0.00(  0.04%)
                                           -0.0000 -0.0026 -0.0001 -0.0142  0.0012
                                            0.0063 -0.0003 -0.9997  0.0035  0.0003
                                            0.0016  0.0204  0.0001  0.0001
   187. (0.01503) BD*( 1) C   3 - C   4  
                ( 50.23%)   0.7087* C   3 s( 36.05%)p 1.77( 63.90%)d 0.00(  0.04%)
                                            0.0000  0.6003  0.0138  0.7980  0.0096
                                           -0.0208 -0.0391 -0.0137 -0.0004  0.0014
                                           -0.0007 -0.0000  0.0174 -0.0120
                ( 49.77%)  -0.7055* C   4 s( 36.72%)p 1.72( 63.23%)d 0.00(  0.04%)
                                            0.0000  0.6059  0.0131 -0.7942 -0.0104
                                           -0.0032 -0.0367  0.0132  0.0009 -0.0024
                                           -0.0006 -0.0000  0.0163 -0.0118
   188. (0.35405) BD*( 2) C   3 - C   4  
                ( 52.94%)   0.7276* C   3 s(  0.00%)p 1.00( 99.95%)d 0.00(  0.05%)
                                           -0.0000  0.0008  0.0012  0.0168 -0.0008
                                            0.0095  0.0003  0.9996 -0.0051  0.0004
                                            0.0198  0.0080  0.0002 -0.0005
                ( 47.06%)  -0.6860* C   4 s(  0.00%)p 1.00( 99.96%)d 0.00(  0.04%)
                                           -0.0000  0.0013 -0.0008  0.0176 -0.0002
                                            0.0112 -0.0005  0.9996 -0.0073 -0.0000
                                           -0.0165  0.0099 -0.0003  0.0003
   189. (0.01476) BD*( 1) C   3 - H  14  
                ( 39.07%)   0.6251* C   3 s( 27.49%)p 2.64( 72.48%)d 0.00(  0.03%)
                                           -0.0003  0.5241 -0.0134 -0.4131  0.0087
                                           -0.7442  0.0029  0.0137 -0.0002  0.0128
                                           -0.0002 -0.0005 -0.0085 -0.0102
                ( 60.93%)  -0.7805* H  14 s( 99.91%)p 0.00(  0.09%)
                                            0.9996 -0.0020  0.0146  0.0259 -0.0005
   190. (0.02500) BD*( 1) C   4 - C   5  
                ( 51.04%)   0.7144* C   4 s( 34.81%)p 1.87( 65.14%)d 0.00(  0.05%)
                                            0.0001  0.5900  0.0051  0.4471  0.0199
                                            0.6714 -0.0053 -0.0161 -0.0011  0.0159
                                           -0.0004 -0.0006 -0.0071 -0.0128
                ( 48.96%)  -0.6997* C   5 s( 35.64%)p 1.80( 64.32%)d 0.00(  0.04%)
                                           -0.0002  0.5970 -0.0028 -0.3779  0.0216
                                           -0.7070 -0.0001  0.0089 -0.0009  0.0129
                                           -0.0004 -0.0004 -0.0088 -0.0119
   191. (0.01377) BD*( 1) C   4 - H  15  
                ( 38.87%)   0.6235* C   4 s( 28.39%)p 2.52( 71.58%)d 0.00(  0.03%)
                                           -0.0003  0.5326 -0.0149  0.4095 -0.0131
                                           -0.7402 -0.0051  0.0004 -0.0000 -0.0126
                                            0.0000 -0.0000 -0.0077 -0.0105
                ( 61.13%)  -0.7818* H  15 s( 99.91%)p 0.00(  0.09%)
                                            0.9996 -0.0009 -0.0129  0.0265 -0.0003
   192. (0.03468) BD*( 1) C   5 - N   6  
                ( 61.99%)   0.7874* C   5 s( 28.53%)p 2.50( 71.35%)d 0.00(  0.12%)
                                            0.0001 -0.5340 -0.0130 -0.8441 -0.0207
                                            0.0000  0.0000  0.0229  0.0050  0.0000
                                            0.0015 -0.0000 -0.0289  0.0198
                ( 38.01%)  -0.6165* N   6 s( 35.70%)p 1.80( 64.26%)d 0.00(  0.03%)
                                           -0.0000 -0.5975 -0.0026  0.8015 -0.0070
                                           -0.0000 -0.0000 -0.0119 -0.0025  0.0000
                                            0.0032 -0.0000 -0.0139  0.0119
   193. (0.02500) BD*( 1) C   5 - C   9  
                ( 48.96%)   0.6997* C   5 s( 35.64%)p 1.80( 64.32%)d 0.00(  0.04%)
                                            0.0002 -0.5970  0.0028  0.3779 -0.0216
                                           -0.7070 -0.0001 -0.0084  0.0009  0.0129
                                            0.0004 -0.0004  0.0088  0.0119
                ( 51.04%)  -0.7144* C   9 s( 34.81%)p 1.87( 65.14%)d 0.00(  0.05%)
                                           -0.0001 -0.5900 -0.0051 -0.4471 -0.0199
                                            0.6714 -0.0053  0.0160  0.0011  0.0159
                                            0.0005 -0.0006  0.0071  0.0128
   194. (0.43402) BD*( 2) C   5 - C   9  
                ( 53.73%)   0.7330* C   5 s(  0.00%)p 1.00( 99.96%)d 0.00(  0.04%)
                                           -0.0000  0.0020 -0.0038  0.0260 -0.0027
                                            0.0004 -0.0001  0.9994 -0.0009  0.0004
                                           -0.0162  0.0117  0.0002  0.0009
                ( 46.27%)  -0.6802* C   9 s(  0.00%)p 1.00( 99.96%)d 0.00(  0.03%)
                                            0.0000  0.0015 -0.0012  0.0197  0.0003
                                           -0.0094  0.0008  0.9996 -0.0074 -0.0002
                                           -0.0006 -0.0187 -0.0000 -0.0003
   195. (0.01477) BD*( 1) N   6 - C   7  
                ( 37.30%)   0.6107* N   6 s( 31.83%)p 2.14( 68.14%)d 0.00(  0.03%)
                                           -0.0001 -0.5642  0.0007 -0.4215  0.0086
                                            0.7070  0.0022 -0.0617 -0.0020  0.0105
                                           -0.0025  0.0043  0.0072  0.0103
                ( 62.70%)  -0.7919* C   7 s( 25.23%)p 2.96( 74.62%)d 0.01(  0.14%)
                                           -0.0003 -0.5021 -0.0149  0.4416  0.0036
                                           -0.7394 -0.0350  0.0570  0.0084  0.0276
                                           -0.0022  0.0040  0.0164  0.0196
   196. (0.01477) BD*( 1) N   6 - C   8  
                ( 37.30%)   0.6107* N   6 s( 31.83%)p 2.14( 68.14%)d 0.00(  0.03%)
                                           -0.0001 -0.5642  0.0007 -0.4215  0.0086
                                           -0.7070 -0.0022 -0.0617 -0.0020 -0.0105
                                           -0.0025 -0.0043  0.0072  0.0103
                ( 62.70%)  -0.7919* C   8 s( 25.23%)p 2.96( 74.62%)d 0.01(  0.14%)
                                           -0.0003 -0.5021 -0.0149  0.4416  0.0036
                                            0.7394  0.0350  0.0570  0.0084 -0.0276
                                           -0.0022 -0.0040  0.0164  0.0196
   197. (0.01790) BD*( 1) C   7 - H  16  
                ( 39.24%)   0.6264* C   7 s( 24.94%)p 3.01( 75.02%)d 0.00(  0.04%)
                                            0.0000 -0.4993  0.0051  0.2314 -0.0197
                                            0.5265  0.0007  0.6474 -0.0018 -0.0070
                                           -0.0061 -0.0169  0.0039 -0.0072
                ( 60.76%)  -0.7795* H  16 s( 99.92%)p 0.00(  0.08%)
                                           -0.9996  0.0048 -0.0052 -0.0182 -0.0218
   198. (0.02366) BD*( 1) C   7 - H  17  
                ( 39.43%)   0.6280* C   7 s( 25.03%)p 2.99( 74.93%)d 0.00(  0.04%)
                                           -0.0000 -0.5003  0.0079  0.1701 -0.0181
                                            0.3820  0.0050 -0.7577  0.0022 -0.0044
                                            0.0052  0.0143  0.0017 -0.0134
                ( 60.57%)  -0.7783* H  17 s( 99.92%)p 0.00(  0.08%)
                                           -0.9996  0.0072 -0.0038 -0.0137  0.0251
   199. (0.00478) BD*( 1) C   7 - H  18  
                ( 39.32%)   0.6271* C   7 s( 24.81%)p 3.03( 75.14%)d 0.00(  0.05%)
                                            0.0000 -0.4981 -0.0057 -0.8489  0.0094
                                           -0.1657  0.0173  0.0545 -0.0003 -0.0090
                                            0.0026  0.0001 -0.0169  0.0094
                ( 60.68%)  -0.7790* H  18 s( 99.92%)p 0.00(  0.08%)
                                           -0.9996  0.0004  0.0289  0.0020 -0.0019
   200. (0.01790) BD*( 1) C   8 - H  19  
                ( 39.24%)   0.6264* C   8 s( 24.93%)p 3.01( 75.02%)d 0.00(  0.04%)
                                            0.0000 -0.4993  0.0051  0.2314 -0.0197
                                           -0.5265 -0.0007  0.6474 -0.0018  0.0070
                                           -0.0061  0.0169  0.0039 -0.0072
                ( 60.76%)  -0.7795* H  19 s( 99.92%)p 0.00(  0.08%)
                                           -0.9996  0.0048 -0.0052  0.0182 -0.0218
   201. (0.02366) BD*( 1) C   8 - H  20  
                ( 39.43%)   0.6280* C   8 s( 25.03%)p 2.99( 74.93%)d 0.00(  0.04%)
                                           -0.0000 -0.5003  0.0079  0.1701 -0.0181
                                           -0.3820 -0.0050 -0.7577  0.0022  0.0044
                                            0.0052 -0.0143  0.0017 -0.0133
                ( 60.57%)  -0.7783* H  20 s( 99.92%)p 0.00(  0.08%)
                                           -0.9996  0.0072 -0.0038  0.0137  0.0251
   202. (0.00478) BD*( 1) C   8 - H  21  
                ( 39.32%)   0.6271* C   8 s( 24.81%)p 3.03( 75.14%)d 0.00(  0.05%)
                                            0.0000 -0.4981 -0.0057 -0.8489  0.0094
                                            0.1657 -0.0173  0.0545 -0.0003  0.0090
                                            0.0026 -0.0001 -0.0169  0.0094
                ( 60.68%)  -0.7790* H  21 s( 99.92%)p 0.00(  0.08%)
                                           -0.9996  0.0004  0.0289 -0.0020 -0.0019
   203. (0.01503) BD*( 1) C   9 - C  10  
                ( 49.77%)   0.7055* C   9 s( 36.72%)p 1.72( 63.24%)d 0.00(  0.04%)
                                           -0.0000 -0.6059 -0.0131  0.7941  0.0104
                                           -0.0032 -0.0367 -0.0148 -0.0009 -0.0024
                                            0.0006  0.0000 -0.0163  0.0118
                ( 50.23%)  -0.7087* C  10 s( 36.05%)p 1.77( 63.90%)d 0.00(  0.04%)
                                           -0.0000 -0.6003 -0.0138 -0.7980 -0.0096
                                           -0.0207 -0.0391  0.0127  0.0004  0.0014
                                            0.0007 -0.0000 -0.0174  0.0120
   204. (0.01377) BD*( 1) C   9 - H  22  
                ( 38.87%)   0.6235* C   9 s( 28.39%)p 2.52( 71.58%)d 0.00(  0.03%)
                                            0.0003 -0.5326  0.0149 -0.4095  0.0131
                                           -0.7402 -0.0051  0.0020  0.0000 -0.0126
                                           -0.0000 -0.0001  0.0077  0.0105
                ( 61.13%)  -0.7818* H  22 s( 99.91%)p 0.00(  0.09%)
                                           -0.9996  0.0009  0.0129  0.0265  0.0003
   205. (0.01477) BD*( 1) C  10 - H  23  
                ( 39.07%)   0.6251* C  10 s( 27.49%)p 2.64( 72.48%)d 0.00(  0.03%)
                                            0.0003 -0.5241  0.0134  0.4132 -0.0087
                                           -0.7443  0.0029 -0.0092  0.0002  0.0128
                                            0.0002 -0.0005  0.0085  0.0102
                ( 60.93%)  -0.7805* H  23 s( 99.91%)p 0.00(  0.09%)
                                           -0.9996  0.0020 -0.0146  0.0259  0.0005


 NHO Directionality and "Bond Bending" (deviations from line of nuclear centers)

         [Thresholds for printing:  angular deviation  >  1.0 degree]
                                    hybrid p-character > 25.0%
                                    orbital occupancy  >  0.10e

                                Line of Centers        Hybrid 1              Hybrid 2
                                ---------------  -------------------   ------------------
                NBO               Theta   Phi    Theta   Phi    Dev    Theta   Phi    Dev
 ========================================================================================
     3. BD (   1) C   1 - H  12    62.8  114.5    62.6  115.7   1.1      --     --    --
     4. BD (   1) C   1 - H  13    62.6  245.4    62.5  244.2   1.0      --     --    --
     5. BD (   1) C   2 - C   3    90.3  301.6    90.5  297.8   3.9     89.8  125.2   3.5
     6. BD (   1) C   2 - C  10    90.3   58.4    90.5   62.2   3.9     89.9  234.8   3.5
     7. BD (   2) C   2 - C  10    90.3   58.4     0.4  357.5  90.1      0.8  334.9  89.8
     8. BD (   1) C   3 - C   4    91.0  359.5    91.0  355.8   3.7     89.0  182.8   3.4
     9. BD (   2) C   3 - C   4    91.0  359.5     1.1   31.4  90.1      1.2   31.6  90.0
    11. BD (   1) C   4 - C   5    90.9   58.5    91.2   55.0   3.5     89.4  243.3   4.8
    14. BD (   1) C   5 - C   9    89.1  121.5    89.5  116.7   4.8     91.2  305.0   3.5
    15. BD (   2) C   5 - C   9    89.1  121.5   178.7  180.6  90.3      1.3  336.7  89.9
    18. BD (   1) C   7 - H  16   137.5  249.1   138.6  248.1   1.3      --     --    --
    19. BD (   1) C   7 - H  17    30.2  250.0    28.8  248.6   1.6      --     --    --
    21. BD (   1) C   8 - H  19   137.5  110.9   138.7  111.9   1.3      --     --    --
    22. BD (   1) C   8 - H  20    30.2  110.0    28.8  111.4   1.6      --     --    --
    24. BD (   1) C   9 - C  10    89.0  180.5    88.9  177.2   3.4     90.9    4.2   3.7
    37. LP (   1) N   6             --     --    177.5    0.0   --       --     --    --
   186. BD*(   2) C   2 - C  10    90.3   58.4     0.4  357.5  90.1      0.8  334.9  89.8
   188. BD*(   2) C   3 - C   4    91.0  359.5     1.1   31.4  90.1      1.2   31.6  90.0
   194. BD*(   2) C   5 - C   9    89.1  121.5   178.7  180.6  90.3      1.3  336.7  89.9


 Second Order Perturbation Theory Analysis of Fock Matrix in NBO Basis

     Threshold for printing:   0.50 kcal/mol
                                                                              E(2)  E(j)-E(i) F(i,j)
         Donor NBO (i)                     Acceptor NBO (j)                 kcal/mol   a.u.    a.u. 
 ===================================================================================================

 within unit  1
   1. BD (   1) C   1 - C   2        / 56. RY*(   1) C   3                    1.10    1.76    0.039
   1. BD (   1) C   1 - C   2        /119. RY*(   1) C  10                    1.10    1.76    0.039
   1. BD (   1) C   1 - C   2        /181. BD*(   1) C   1 - H  11            0.57    1.05    0.022
   1. BD (   1) C   1 - C   2        /182. BD*(   1) C   1 - H  12            0.60    1.05    0.023
   1. BD (   1) C   1 - C   2        /183. BD*(   1) C   1 - H  13            0.60    1.05    0.023
   1. BD (   1) C   1 - C   2        /184. BD*(   1) C   2 - C   3            2.91    1.20    0.053
   1. BD (   1) C   1 - C   2        /185. BD*(   1) C   2 - C  10            2.91    1.20    0.053
   1. BD (   1) C   1 - C   2        /187. BD*(   1) C   3 - C   4            2.57    1.20    0.050
   1. BD (   1) C   1 - C   2        /203. BD*(   1) C   9 - C  10            2.57    1.20    0.050
   2. BD (   1) C   1 - H  11        / 49. RY*(   3) C   2                    1.31    1.22    0.036
   2. BD (   1) C   1 - H  11        /184. BD*(   1) C   2 - C   3            0.56    1.07    0.022
   2. BD (   1) C   1 - H  11        /185. BD*(   1) C   2 - C  10            0.57    1.07    0.022
   2. BD (   1) C   1 - H  11        /186. BD*(   2) C   2 - C  10            4.20    0.53    0.047
   3. BD (   1) C   1 - H  12        /184. BD*(   1) C   2 - C   3            3.77    1.07    0.057
   3. BD (   1) C   1 - H  12        /186. BD*(   2) C   2 - C  10            0.83    0.54    0.021
   4. BD (   1) C   1 - H  13        /185. BD*(   1) C   2 - C  10            3.76    1.07    0.057
   4. BD (   1) C   1 - H  13        /186. BD*(   2) C   2 - C  10            0.98    0.54    0.023
   5. BD (   1) C   2 - C   3        / 38. RY*(   1) C   1                    0.90    1.35    0.031
   5. BD (   1) C   2 - C   3        / 65. RY*(   1) C   4                    1.05    1.84    0.040
   5. BD (   1) C   2 - C   3        / 66. RY*(   2) C   4                    1.10    1.47    0.036
   5. BD (   1) C   2 - C   3        /119. RY*(   1) C  10                    0.74    1.82    0.033
   5. BD (   1) C   2 - C   3        /180. BD*(   1) C   1 - C   2            2.55    1.10    0.047
   5. BD (   1) C   2 - C   3        /182. BD*(   1) C   1 - H  12            0.81    1.11    0.027
   5. BD (   1) C   2 - C   3        /185. BD*(   1) C   2 - C  10            4.12    1.25    0.064
   5. BD (   1) C   2 - C   3        /187. BD*(   1) C   3 - C   4            3.72    1.26    0.061
   5. BD (   1) C   2 - C   3        /189. BD*(   1) C   3 - H  14            1.46    1.13    0.036
   5. BD (   1) C   2 - C   3        /191. BD*(   1) C   4 - H  15            2.30    1.13    0.046
   5. BD (   1) C   2 - C   3        /205. BD*(   1) C  10 - H  23            2.87    1.13    0.051
   6. BD (   1) C   2 - C  10        / 38. RY*(   1) C   1                    0.90    1.35    0.031
   6. BD (   1) C   2 - C  10        / 56. RY*(   1) C   3                    0.74    1.82    0.033
   6. BD (   1) C   2 - C  10        /110. RY*(   1) C   9                    1.05    1.84    0.040
   6. BD (   1) C   2 - C  10        /111. RY*(   2) C   9                    1.10    1.47    0.036
   6. BD (   1) C   2 - C  10        /180. BD*(   1) C   1 - C   2            2.55    1.10    0.047
   6. BD (   1) C   2 - C  10        /183. BD*(   1) C   1 - H  13            0.81    1.11    0.027
   6. BD (   1) C   2 - C  10        /184. BD*(   1) C   2 - C   3            4.12    1.25    0.064
   6. BD (   1) C   2 - C  10        /189. BD*(   1) C   3 - H  14            2.87    1.13    0.051
   6. BD (   1) C   2 - C  10        /203. BD*(   1) C   9 - C  10            3.72    1.26    0.061
   6. BD (   1) C   2 - C  10        /204. BD*(   1) C   9 - H  22            2.30    1.13    0.046
   6. BD (   1) C   2 - C  10        /205. BD*(   1) C  10 - H  23            1.46    1.13    0.036
   7. BD (   2) C   2 - C  10        / 39. RY*(   2) C   1                    0.68    1.41    0.030
   7. BD (   2) C   2 - C  10        / 60. RY*(   5) C   3                    1.93    0.88    0.040
   7. BD (   2) C   2 - C  10        /112. RY*(   3) C   9                    1.66    0.83    0.036
   7. BD (   2) C   2 - C  10        /181. BD*(   1) C   1 - H  11            3.30    0.67    0.046
   7. BD (   2) C   2 - C  10        /182. BD*(   1) C   1 - H  12            0.56    0.68    0.019
   7. BD (   2) C   2 - C  10        /183. BD*(   1) C   1 - H  13            1.05    0.68    0.026
   7. BD (   2) C   2 - C  10        /188. BD*(   2) C   3 - C   4           23.41    0.28    0.072
   7. BD (   2) C   2 - C  10        /194. BD*(   2) C   5 - C   9           18.69    0.27    0.065
   8. BD (   1) C   3 - C   4        / 47. RY*(   1) C   2                    1.04    1.88    0.040
   8. BD (   1) C   3 - C   4        / 48. RY*(   2) C   2                    1.43    1.60    0.043
   8. BD (   1) C   3 - C   4        / 74. RY*(   1) C   5                    1.13    1.76    0.040
   8. BD (   1) C   3 - C   4        / 75. RY*(   2) C   5                    0.77    1.84    0.034
   8. BD (   1) C   3 - C   4        /180. BD*(   1) C   1 - C   2            3.58    1.11    0.056
   8. BD (   1) C   3 - C   4        /184. BD*(   1) C   2 - C   3            4.07    1.26    0.064
   8. BD (   1) C   3 - C   4        /189. BD*(   1) C   3 - H  14            1.37    1.14    0.035
   8. BD (   1) C   3 - C   4        /190. BD*(   1) C   4 - C   5            4.02    1.23    0.063
   8. BD (   1) C   3 - C   4        /191. BD*(   1) C   4 - H  15            1.80    1.14    0.041
   8. BD (   1) C   3 - C   4        /192. BD*(   1) C   5 - N   6            4.10    1.14    0.061
   9. BD (   2) C   3 - C   4        / 49. RY*(   3) C   2                    0.54    0.99    0.022
   9. BD (   2) C   3 - C   4        / 79. RY*(   6) C   5                    1.05    1.96    0.044
   9. BD (   2) C   3 - C   4        /186. BD*(   2) C   2 - C  10           16.83    0.30    0.065
   9. BD (   2) C   3 - C   4        /194. BD*(   2) C   5 - C   9           20.70    0.28    0.071
  10. BD (   1) C   3 - H  14        / 47. RY*(   1) C   2                    0.91    1.70    0.035
  10. BD (   1) C   3 - H  14        / 65. RY*(   1) C   4                    0.61    1.67    0.029
  10. BD (   1) C   3 - H  14        /184. BD*(   1) C   2 - C   3            1.00    1.08    0.029
  10. BD (   1) C   3 - H  14        /185. BD*(   1) C   2 - C  10            4.07    1.08    0.059
  10. BD (   1) C   3 - H  14        /187. BD*(   1) C   3 - C   4            0.98    1.09    0.029
  10. BD (   1) C   3 - H  14        /190. BD*(   1) C   4 - C   5            4.32    1.05    0.060
  11. BD (   1) C   4 - C   5        / 56. RY*(   1) C   3                    0.83    1.82    0.035
  11. BD (   1) C   4 - C   5        / 57. RY*(   2) C   3                    1.50    1.39    0.041
  11. BD (   1) C   4 - C   5        / 84. RY*(   2) N   6                    0.75    2.52    0.039
  11. BD (   1) C   4 - C   5        /110. RY*(   1) C   9                    0.53    1.85    0.028
  11. BD (   1) C   4 - C   5        /111. RY*(   2) C   9                    0.53    1.47    0.025
  11. BD (   1) C   4 - C   5        /187. BD*(   1) C   3 - C   4            3.68    1.26    0.061
  11. BD (   1) C   4 - C   5        /189. BD*(   1) C   3 - H  14            2.22    1.14    0.045
  11. BD (   1) C   4 - C   5        /191. BD*(   1) C   4 - H  15            1.48    1.14    0.037
  11. BD (   1) C   4 - C   5        /192. BD*(   1) C   5 - N   6            2.31    1.14    0.046
  11. BD (   1) C   4 - C   5        /193. BD*(   1) C   5 - C   9            4.62    1.22    0.067
  11. BD (   1) C   4 - C   5        /196. BD*(   1) N   6 - C   8            3.26    1.03    0.052
  11. BD (   1) C   4 - C   5        /204. BD*(   1) C   9 - H  22            2.59    1.14    0.049
  12. BD (   1) C   4 - H  15        / 56. RY*(   1) C   3                    0.73    1.66    0.031
  12. BD (   1) C   4 - H  15        / 75. RY*(   2) C   5                    0.66    1.67    0.030
  12. BD (   1) C   4 - H  15        /184. BD*(   1) C   2 - C   3            4.00    1.09    0.059
  12. BD (   1) C   4 - H  15        /187. BD*(   1) C   3 - C   4            1.23    1.10    0.033
  12. BD (   1) C   4 - H  15        /190. BD*(   1) C   4 - C   5            0.91    1.06    0.028
  12. BD (   1) C   4 - H  15        /192. BD*(   1) C   5 - N   6            0.55    0.97    0.021
  12. BD (   1) C   4 - H  15        /193. BD*(   1) C   5 - C   9            4.02    1.06    0.058
  13. BD (   1) C   5 - N   6        / 92. RY*(   1) C   7                    0.68    1.65    0.030
  13. BD (   1) C   5 - N   6        /101. RY*(   1) C   8                    0.68    1.65    0.030
  13. BD (   1) C   5 - N   6        /187. BD*(   1) C   3 - C   4            1.34    1.37    0.038
  13. BD (   1) C   5 - N   6        /190. BD*(   1) C   4 - C   5            2.09    1.33    0.047
  13. BD (   1) C   5 - N   6        /193. BD*(   1) C   5 - C   9            2.09    1.33    0.047
  13. BD (   1) C   5 - N   6        /195. BD*(   1) N   6 - C   7            1.84    1.14    0.041
  13. BD (   1) C   5 - N   6        /196. BD*(   1) N   6 - C   8            1.84    1.14    0.041
  13. BD (   1) C   5 - N   6        /199. BD*(   1) C   7 - H  18            0.71    1.21    0.026
  13. BD (   1) C   5 - N   6        /202. BD*(   1) C   8 - H  21            0.71    1.21    0.026
  13. BD (   1) C   5 - N   6        /203. BD*(   1) C   9 - C  10            1.34    1.37    0.038
  14. BD (   1) C   5 - C   9        / 65. RY*(   1) C   4                    0.53    1.85    0.028
  14. BD (   1) C   5 - C   9        / 66. RY*(   2) C   4                    0.53    1.47    0.025
  14. BD (   1) C   5 - C   9        / 84. RY*(   2) N   6                    0.75    2.52    0.039
  14. BD (   1) C   5 - C   9        /119. RY*(   1) C  10                    0.83    1.82    0.035
  14. BD (   1) C   5 - C   9        /120. RY*(   2) C  10                    1.50    1.39    0.041
  14. BD (   1) C   5 - C   9        /190. BD*(   1) C   4 - C   5            4.62    1.22    0.067
  14. BD (   1) C   5 - C   9        /191. BD*(   1) C   4 - H  15            2.59    1.14    0.049
  14. BD (   1) C   5 - C   9        /192. BD*(   1) C   5 - N   6            2.31    1.14    0.046
  14. BD (   1) C   5 - C   9        /195. BD*(   1) N   6 - C   7            3.26    1.03    0.052
  14. BD (   1) C   5 - C   9        /203. BD*(   1) C   9 - C  10            3.68    1.26    0.061
  14. BD (   1) C   5 - C   9        /204. BD*(   1) C   9 - H  22            1.48    1.14    0.037
  14. BD (   1) C   5 - C   9        /205. BD*(   1) C  10 - H  23            2.22    1.14    0.045
  15. BD (   2) C   5 - C   9        / 67. RY*(   3) C   4                    1.16    0.86    0.031
  15. BD (   2) C   5 - C   9        / 83. RY*(   1) N   6                    0.69    1.19    0.028
  15. BD (   2) C   5 - C   9        /123. RY*(   5) C  10                    2.23    1.00    0.047
  15. BD (   2) C   5 - C   9        /186. BD*(   2) C   2 - C  10           23.35    0.29    0.074
  15. BD (   2) C   5 - C   9        /188. BD*(   2) C   3 - C   4           17.02    0.29    0.063
  16. BD (   1) N   6 - C   7        / 74. RY*(   1) C   5                    2.23    1.81    0.057
  16. BD (   1) N   6 - C   7        /101. RY*(   1) C   8                    0.54    1.60    0.026
  16. BD (   1) N   6 - C   7        /192. BD*(   1) C   5 - N   6            2.44    1.20    0.049
  16. BD (   1) N   6 - C   7        /193. BD*(   1) C   5 - C   9            3.04    1.28    0.056
  16. BD (   1) N   6 - C   7        /196. BD*(   1) N   6 - C   8            1.25    1.09    0.033
  16. BD (   1) N   6 - C   7        /200. BD*(   1) C   8 - H  19            0.67    1.15    0.025
  17. BD (   1) N   6 - C   8        / 74. RY*(   1) C   5                    2.23    1.81    0.057
  17. BD (   1) N   6 - C   8        / 92. RY*(   1) C   7                    0.54    1.60    0.026
  17. BD (   1) N   6 - C   8        /190. BD*(   1) C   4 - C   5            3.04    1.28    0.056
  17. BD (   1) N   6 - C   8        /192. BD*(   1) C   5 - N   6            2.44    1.20    0.049
  17. BD (   1) N   6 - C   8        /195. BD*(   1) N   6 - C   7            1.25    1.09    0.033
  17. BD (   1) N   6 - C   8        /197. BD*(   1) C   7 - H  16            0.67    1.15    0.025
  18. BD (   1) C   7 - H  16        /196. BD*(   1) N   6 - C   8            2.40    0.87    0.041
  19. BD (   1) C   7 - H  17        / 83. RY*(   1) N   6                    0.68    1.46    0.028
  19. BD (   1) C   7 - H  17        /196. BD*(   1) N   6 - C   8            1.25    0.87    0.029
  20. BD (   1) C   7 - H  18        /192. BD*(   1) C   5 - N   6            3.80    0.99    0.055
  21. BD (   1) C   8 - H  19        /195. BD*(   1) N   6 - C   7            2.40    0.87    0.041
  22. BD (   1) C   8 - H  20        / 83. RY*(   1) N   6                    0.68    1.46    0.028
  22. BD (   1) C   8 - H  20        /195. BD*(   1) N   6 - C   7            1.25    0.87    0.029
  23. BD (   1) C   8 - H  21        /192. BD*(   1) C   5 - N   6            3.80    0.99    0.055
  24. BD (   1) C   9 - C  10        / 47. RY*(   1) C   2                    1.04    1.88    0.040
  24. BD (   1) C   9 - C  10        / 48. RY*(   2) C   2                    1.43    1.60    0.043
  24. BD (   1) C   9 - C  10        / 74. RY*(   1) C   5                    1.13    1.76    0.040
  24. BD (   1) C   9 - C  10        / 75. RY*(   2) C   5                    0.77    1.84    0.034
  24. BD (   1) C   9 - C  10        /180. BD*(   1) C   1 - C   2            3.58    1.11    0.056
  24. BD (   1) C   9 - C  10        /185. BD*(   1) C   2 - C  10            4.07    1.26    0.064
  24. BD (   1) C   9 - C  10        /192. BD*(   1) C   5 - N   6            4.10    1.14    0.061
  24. BD (   1) C   9 - C  10        /193. BD*(   1) C   5 - C   9            4.02    1.23    0.063
  24. BD (   1) C   9 - C  10        /204. BD*(   1) C   9 - H  22            1.80    1.14    0.041
  24. BD (   1) C   9 - C  10        /205. BD*(   1) C  10 - H  23            1.37    1.14    0.035
  25. BD (   1) C   9 - H  22        / 75. RY*(   2) C   5                    0.66    1.67    0.030
  25. BD (   1) C   9 - H  22        /119. RY*(   1) C  10                    0.73    1.66    0.031
  25. BD (   1) C   9 - H  22        /185. BD*(   1) C   2 - C  10            4.00    1.09    0.059
  25. BD (   1) C   9 - H  22        /190. BD*(   1) C   4 - C   5            4.02    1.06    0.058
  25. BD (   1) C   9 - H  22        /192. BD*(   1) C   5 - N   6            0.55    0.97    0.021
  25. BD (   1) C   9 - H  22        /193. BD*(   1) C   5 - C   9            0.91    1.06    0.028
  25. BD (   1) C   9 - H  22        /203. BD*(   1) C   9 - C  10            1.23    1.10    0.033
  26. BD (   1) C  10 - H  23        / 47. RY*(   1) C   2                    0.91    1.70    0.035
  26. BD (   1) C  10 - H  23        /110. RY*(   1) C   9                    0.61    1.67    0.029
  26. BD (   1) C  10 - H  23        /184. BD*(   1) C   2 - C   3            4.07    1.08    0.059
  26. BD (   1) C  10 - H  23        /185. BD*(   1) C   2 - C  10            1.00    1.08    0.029
  26. BD (   1) C  10 - H  23        /193. BD*(   1) C   5 - C   9            4.32    1.05    0.060
  26. BD (   1) C  10 - H  23        /203. BD*(   1) C   9 - C  10            0.98    1.09    0.029
  27. CR (   1) C   1                / 47. RY*(   1) C   2                    0.58   11.27    0.072
  27. CR (   1) C   1                /128. RY*(   1) H  11                    0.62   10.49    0.072
  27. CR (   1) C   1                /132. RY*(   1) H  12                    0.62   10.50    0.072
  27. CR (   1) C   1                /136. RY*(   1) H  13                    0.62   10.50    0.072
  27. CR (   1) C   1                /184. BD*(   1) C   2 - C   3            0.88   10.65    0.087
  27. CR (   1) C   1                /185. BD*(   1) C   2 - C  10            0.88   10.65    0.087
  28. CR (   1) C   2                / 40. RY*(   3) C   1                    1.17   10.70    0.100
  28. CR (   1) C   2                / 57. RY*(   2) C   3                    1.61   10.77    0.118
  28. CR (   1) C   2                /120. RY*(   2) C  10                    1.61   10.77    0.118
  28. CR (   1) C   2                /187. BD*(   1) C   3 - C   4            0.99   10.65    0.092
  28. CR (   1) C   2                /189. BD*(   1) C   3 - H  14            0.69   10.52    0.076
  28. CR (   1) C   2                /203. BD*(   1) C   9 - C  10            0.99   10.65    0.092
  28. CR (   1) C   2                /205. BD*(   1) C  10 - H  23            0.69   10.52    0.076
  29. CR (   1) C   3                / 47. RY*(   1) C   2                    0.54   11.26    0.070
  29. CR (   1) C   3                / 48. RY*(   2) C   2                    1.47   10.98    0.114
  29. CR (   1) C   3                / 66. RY*(   2) C   4                    0.94   10.86    0.090
  29. CR (   1) C   3                / 68. RY*(   4) C   4                    0.75   10.69    0.080
  29. CR (   1) C   3                /140. RY*(   1) H  14                    0.64   10.42    0.073
  29. CR (   1) C   3                /180. BD*(   1) C   1 - C   2            1.15   10.49    0.098
  29. CR (   1) C   3                /185. BD*(   1) C   2 - C  10            1.00   10.64    0.093
  29. CR (   1) C   3                /190. BD*(   1) C   4 - C   5            1.18   10.61    0.100
  29. CR (   1) C   3                /191. BD*(   1) C   4 - H  15            0.72   10.52    0.078
  30. CR (   1) C   4                / 57. RY*(   2) C   3                    0.97   10.78    0.091
  30. CR (   1) C   4                / 58. RY*(   3) C   3                    0.86   10.72    0.086
  30. CR (   1) C   4                / 74. RY*(   1) C   5                    1.19   11.13    0.103
  30. CR (   1) C   4                /144. RY*(   1) H  15                    0.72   10.46    0.077
  30. CR (   1) C   4                /184. BD*(   1) C   2 - C   3            1.17   10.64    0.100
  30. CR (   1) C   4                /189. BD*(   1) C   3 - H  14            0.66   10.52    0.074
  30. CR (   1) C   4                /192. BD*(   1) C   5 - N   6            0.90   10.52    0.087
  30. CR (   1) C   4                /193. BD*(   1) C   5 - C   9            1.11   10.61    0.097
  31. CR (   1) C   5                / 66. RY*(   2) C   4                    1.22   10.90    0.103
  31. CR (   1) C   5                / 86. RY*(   4) N   6                    0.52   11.38    0.069
  31. CR (   1) C   5                /111. RY*(   2) C   9                    1.22   10.90    0.103
  31. CR (   1) C   5                /187. BD*(   1) C   3 - C   4            0.85   10.69    0.085
  31. CR (   1) C   5                /191. BD*(   1) C   4 - H  15            0.70   10.56    0.077
  31. CR (   1) C   5                /195. BD*(   1) N   6 - C   7            1.18   10.46    0.099
  31. CR (   1) C   5                /196. BD*(   1) N   6 - C   8            1.18   10.46    0.099
  31. CR (   1) C   5                /203. BD*(   1) C   9 - C  10            0.85   10.69    0.085
  31. CR (   1) C   5                /204. BD*(   1) C   9 - H  22            0.70   10.56    0.077
  32. CR (   1) N   6                / 75. RY*(   2) C   5                    1.34   15.36    0.128
  32. CR (   1) N   6                / 77. RY*(   4) C   5                    1.26   14.88    0.122
  32. CR (   1) N   6                / 80. RY*(   7) C   5                    0.69   16.43    0.095
  32. CR (   1) N   6                / 94. RY*(   3) C   7                    1.28   15.08    0.124
  32. CR (   1) N   6                /103. RY*(   3) C   8                    1.28   15.08    0.124
  32. CR (   1) N   6                /190. BD*(   1) C   4 - C   5            0.69   14.75    0.091
  32. CR (   1) N   6                /193. BD*(   1) C   5 - C   9            0.69   14.75    0.091
  33. CR (   1) C   7                /148. RY*(   1) H  16                    0.61   10.49    0.071
  33. CR (   1) C   7                /152. RY*(   1) H  17                    0.59   10.48    0.070
  33. CR (   1) C   7                /156. RY*(   1) H  18                    0.67   10.54    0.075
  33. CR (   1) C   7                /192. BD*(   1) C   5 - N   6            1.09   10.59    0.097
  33. CR (   1) C   7                /196. BD*(   1) N   6 - C   8            0.97   10.48    0.090
  34. CR (   1) C   8                /160. RY*(   1) H  19                    0.61   10.49    0.071
  34. CR (   1) C   8                /164. RY*(   1) H  20                    0.59   10.48    0.070
  34. CR (   1) C   8                /168. RY*(   1) H  21                    0.67   10.54    0.075
  34. CR (   1) C   8                /192. BD*(   1) C   5 - N   6            1.09   10.59    0.097
  34. CR (   1) C   8                /195. BD*(   1) N   6 - C   7            0.97   10.48    0.090
  35. CR (   1) C   9                / 74. RY*(   1) C   5                    1.19   11.13    0.103
  35. CR (   1) C   9                /120. RY*(   2) C  10                    0.97   10.78    0.091
  35. CR (   1) C   9                /121. RY*(   3) C  10                    0.77   10.80    0.082
  35. CR (   1) C   9                /172. RY*(   1) H  22                    0.72   10.46    0.077
  35. CR (   1) C   9                /185. BD*(   1) C   2 - C  10            1.17   10.64    0.100
  35. CR (   1) C   9                /190. BD*(   1) C   4 - C   5            1.11   10.61    0.097
  35. CR (   1) C   9                /192. BD*(   1) C   5 - N   6            0.90   10.52    0.087
  35. CR (   1) C   9                /205. BD*(   1) C  10 - H  23            0.66   10.52    0.074
  36. CR (   1) C  10                / 47. RY*(   1) C   2                    0.54   11.26    0.070
  36. CR (   1) C  10                / 48. RY*(   2) C   2                    1.48   10.98    0.114
  36. CR (   1) C  10                /111. RY*(   2) C   9                    0.94   10.86    0.090
  36. CR (   1) C  10                /113. RY*(   4) C   9                    0.75   10.69    0.080
  36. CR (   1) C  10                /176. RY*(   1) H  23                    0.64   10.42    0.073
  36. CR (   1) C  10                /180. BD*(   1) C   1 - C   2            1.15   10.49    0.098
  36. CR (   1) C  10                /184. BD*(   1) C   2 - C   3            1.00   10.64    0.093
  36. CR (   1) C  10                /193. BD*(   1) C   5 - C   9            1.18   10.61    0.100
  36. CR (   1) C  10                /204. BD*(   1) C   9 - H  22            0.72   10.52    0.078
  37. LP (   1) N   6                / 76. RY*(   3) C   5                    2.70    1.64    0.064
  37. LP (   1) N   6                / 77. RY*(   4) C   5                    0.63    0.93    0.023
  37. LP (   1) N   6                / 93. RY*(   2) C   7                    1.34    1.50    0.043
  37. LP (   1) N   6                /102. RY*(   2) C   8                    1.34    1.50    0.043
  37. LP (   1) N   6                /194. BD*(   2) C   5 - C   9           42.16    0.28    0.101
  37. LP (   1) N   6                /197. BD*(   1) C   7 - H  16            4.90    0.67    0.054
  37. LP (   1) N   6                /198. BD*(   1) C   7 - H  17            7.36    0.66    0.066
  37. LP (   1) N   6                /200. BD*(   1) C   8 - H  19            4.90    0.67    0.054
  37. LP (   1) N   6                /201. BD*(   1) C   8 - H  20            7.36    0.66    0.066
 186. BD*(   2) C   2 - C  10        / 49. RY*(   3) C   2                    0.85    0.69    0.050
 186. BD*(   2) C   2 - C  10        / 60. RY*(   5) C   3                    0.65    0.59    0.040
 186. BD*(   2) C   2 - C  10        /112. RY*(   3) C   9                    0.54    0.54    0.035
 186. BD*(   2) C   2 - C  10        /121. RY*(   3) C  10                    0.65    0.70    0.044
 186. BD*(   2) C   2 - C  10        /122. RY*(   4) C  10                    0.72    1.64    0.070
 186. BD*(   2) C   2 - C  10        /123. RY*(   5) C  10                    1.54    0.71    0.068
 186. BD*(   2) C   2 - C  10        /181. BD*(   1) C   1 - H  11            1.77    0.39    0.053
 186. BD*(   2) C   2 - C  10        /182. BD*(   1) C   1 - H  12            0.59    0.39    0.031
 188. BD*(   2) C   3 - C   4        / 59. RY*(   4) C   3                    0.58    1.85    0.069
 188. BD*(   2) C   3 - C   4        / 60. RY*(   5) C   3                    2.47    0.60    0.082
 188. BD*(   2) C   3 - C   4        / 67. RY*(   3) C   4                    3.18    0.57    0.090
 194. BD*(   2) C   5 - C   9        / 78. RY*(   5) C   5                    2.27    1.10    0.096
 194. BD*(   2) C   5 - C   9        /112. RY*(   3) C   9                    3.49    0.56    0.084
 194. BD*(   2) C   5 - C   9        /123. RY*(   5) C  10                    0.75    0.72    0.045
 194. BD*(   2) C   5 - C   9        /186. BD*(   2) C   2 - C  10          218.35    0.02    0.082


 Natural Bond Orbitals (Summary):

                                                            Principal Delocalizations
           NBO                        Occupancy    Energy   (geminal,vicinal,remote)
 ====================================================================================
 Molecular unit  1  (C9H13N)
     1. BD (   1) C   1 - C   2          1.98011    -0.59811  185(g),184(g),187(v),203(v)
                                                    56(v),119(v),182(g),183(g)
                                                    181(g)
     2. BD (   1) C   1 - H  11          1.97777    -0.47294  186(v),49(v),185(v),184(v)
     3. BD (   1) C   1 - H  12          1.98706    -0.47656  184(v),186(v)
     4. BD (   1) C   1 - H  13          1.98703    -0.47655  185(v),186(v)
     5. BD (   1) C   2 - C   3          1.97032    -0.65350  185(g),187(g),205(v),180(g)
                                                    191(v),189(g),66(v),65(v)
                                                    38(v),182(v),119(v)
     6. BD (   1) C   2 - C  10          1.97032    -0.65351  184(g),203(g),189(v),180(g)
                                                    204(v),205(g),111(v),110(v)
                                                    38(v),183(v),56(v)
     7. BD (   2) C   2 - C  10          1.65970    -0.22566  188(v),194(v),181(v),60(v)
                                                    112(v),183(v),39(v),182(v)
     8. BD (   1) C   3 - C   4          1.97393    -0.66217  192(v),184(g),190(g),180(v)
                                                    191(g),48(v),189(g),74(v)
                                                    47(v),75(v)
     9. BD (   2) C   3 - C   4          1.72255    -0.23438  194(v),186(v),79(v),49(v)
    10. BD (   1) C   3 - H  14          1.97930    -0.48676  190(v),185(v),184(g),187(g)
                                                    47(v),65(v)
    11. BD (   1) C   4 - C   5          1.96869    -0.65831  193(g),187(g),196(v),204(v)
                                                    192(g),189(v),57(v),191(g)
                                                    56(v),84(v),111(v),110(v)
    12. BD (   1) C   4 - H  15          1.97699    -0.49333  193(v),184(v),187(g),190(g)
                                                    56(v),75(v),192(v)
    13. BD (   1) C   5 - N   6          1.98230    -0.76797  193(g),190(g),195(g),196(g)
                                                    187(v),203(v),199(v),202(v)
                                                    92(v),101(v)
    14. BD (   1) C   5 - C   9          1.96869    -0.65832  190(g),203(g),195(v),191(v)
                                                    192(g),205(v),120(v),204(g)
                                                    119(v),84(v),66(v),65(v)
    15. BD (   2) C   5 - C   9          1.63369    -0.23301  186(v),188(v),123(v),67(v)
                                                    83(v)
    16. BD (   1) N   6 - C   7          1.98722    -0.71823  193(v),192(g),74(v),196(g)
                                                    200(v),101(v)
    17. BD (   1) N   6 - C   8          1.98722    -0.71823  190(v),192(g),74(v),195(g)
                                                    197(v),92(v)
    18. BD (   1) C   7 - H  16          1.99037    -0.50191  196(v)
    19. BD (   1) C   7 - H  17          1.99211    -0.50064  196(v),83(v)
    20. BD (   1) C   7 - H  18          1.99023    -0.50946  192(v)
    21. BD (   1) C   8 - H  19          1.99037    -0.50190  195(v)
    22. BD (   1) C   8 - H  20          1.99211    -0.50064  195(v),83(v)
    23. BD (   1) C   8 - H  21          1.99023    -0.50946  192(v)
    24. BD (   1) C   9 - C  10          1.97392    -0.66216  192(v),185(g),193(g),180(v)
                                                    204(g),48(v),205(g),74(v)
                                                    47(v),75(v)
    25. BD (   1) C   9 - H  22          1.97698    -0.49333  190(v),185(v),203(g),193(g)
                                                    119(v),75(v),192(v)
    26. BD (   1) C  10 - H  23          1.97929    -0.48675  193(v),184(v),185(g),203(g)
                                                    47(v),110(v)
    27. CR (   1) C   1                  1.99921   -10.05701  185(v),184(v),132(v),136(v)
                                                    128(v),47(v)
    28. CR (   1) C   2                  1.99884   -10.03984  120(v),57(v),40(v),187(v)
                                                    203(v),205(v),189(v)
    29. CR (   1) C   3                  1.99889   -10.04033  48(v),190(v),180(v),185(v)
                                                    66(v),68(v),191(v),140(v)
                                                    47(v)
    30. CR (   1) C   4                  1.99894   -10.04036  74(v),184(v),193(v),57(v)
                                                    192(v),58(v),144(v),189(v)
    31. CR (   1) C   5                  1.99888   -10.08395  111(v),66(v),195(v),196(v)
                                                    187(v),203(v),191(v),204(v)
                                                    86(v)
    32. CR (   1) N   6                  1.99906   -14.18188  75(v),94(v),103(v),77(v)
                                                    190(v),193(v),80(v)
    33. CR (   1) C   7                  1.99930   -10.10738  192(v),196(v),156(v),148(v)
                                                    152(v)
    34. CR (   1) C   8                  1.99930   -10.10738  192(v),195(v),168(v),160(v)
                                                    164(v)
    35. CR (   1) C   9                  1.99894   -10.04036  74(v),185(v),190(v),120(v)
                                                    192(v),121(v),172(v),205(v)
    36. CR (   1) C  10                  1.99889   -10.04033  48(v),193(v),180(v),184(v)
                                                    111(v),113(v),204(v),176(v)
                                                    47(v)
    37. LP (   1) N   6                  1.73568    -0.22978  194(v),198(v),201(v),200(v)
                                                    197(v),76(v),93(v),102(v)
                                                    77(v)
    38. RY*(   1) C   1                  0.00394     0.69543   
    39. RY*(   2) C   1                  0.00120     1.17971   
    40. RY*(   3) C   1                  0.00076     0.66213   
    41. RY*(   4) C   1                  0.00007     1.06469   
    42. RY*(   5) C   1                  0.00002     2.04188   
    43. RY*(   6) C   1                  0.00001     1.63668   
    44. RY*(   7) C   1                  0.00001     2.31909   
    45. RY*(   8) C   1                  0.00000     2.21958   
    46. RY*(   9) C   1                  0.00000     2.18780   
    47. RY*(   1) C   2                  0.00550     1.21702   
    48. RY*(   2) C   2                  0.00306     0.93997   
    49. RY*(   3) C   2                  0.00242     0.75132   
    50. RY*(   4) C   2                  0.00070     0.77365   
    51. RY*(   5) C   2                  0.00062     1.92316   
    52. RY*(   6) C   2                  0.00034     2.37596   
    53. RY*(   7) C   2                  0.00031     1.84857   
    54. RY*(   8) C   2                  0.00012     2.14141   
    55. RY*(   9) C   2                  0.00002     2.21350   
    56. RY*(   1) C   3                  0.00597     1.16325   
    57. RY*(   2) C   3                  0.00268     0.73500   
    58. RY*(   3) C   3                  0.00103     0.67782   
    59. RY*(   4) C   3                  0.00088     1.90068   
    60. RY*(   5) C   3                  0.00068     0.65261   
    61. RY*(   6) C   3                  0.00012     2.38136   
    62. RY*(   7) C   3                  0.00005     2.39505   
    63. RY*(   8) C   3                  0.00001     1.89967   
    64. RY*(   9) C   3                  0.00001     2.23530   
    65. RY*(   1) C   4                  0.00460     1.18793   
    66. RY*(   2) C   4                  0.00245     0.81545   
    67. RY*(   3) C   4                  0.00153     0.62644   
    68. RY*(   4) C   4                  0.00098     0.64872   
    69. RY*(   5) C   4                  0.00060     1.93188   
    70. RY*(   6) C   4                  0.00011     2.35231   
    71. RY*(   7) C   4                  0.00006     2.43278   
    72. RY*(   8) C   4                  0.00002     1.91762   
    73. RY*(   9) C   4                  0.00001     2.24369   
    74. RY*(   1) C   5                  0.00699     1.09311   
    75. RY*(   2) C   5                  0.00388     1.17863   
    76. RY*(   3) C   5                  0.00252     1.40797   
    77. RY*(   4) C   5                  0.00148     0.70173   
    78. RY*(   5) C   5                  0.00086     1.14441   
    79. RY*(   6) C   5                  0.00072     1.72472   
    80. RY*(   7) C   5                  0.00022     2.25129   
    81. RY*(   8) C   5                  0.00018     2.38402   
    82. RY*(   9) C   5                  0.00002     2.19259   
    83. RY*(   1) N   6                  0.00386     0.95814   
    84. RY*(   2) N   6                  0.00145     1.86015   
    85. RY*(   3) N   6                  0.00059     2.46518   
    86. RY*(   4) N   6                  0.00049     1.29857   
    87. RY*(   5) N   6                  0.00040     2.32201   
    88. RY*(   6) N   6                  0.00037     2.31715   
    89. RY*(   7) N   6                  0.00017     2.35769   
    90. RY*(   8) N   6                  0.00013     1.44297   
    91. RY*(   9) N   6                  0.00002     2.57306   
    92. RY*(   1) C   7                  0.00316     0.87719   
    93. RY*(   2) C   7                  0.00200     1.26617   
    94. RY*(   3) C   7                  0.00138     0.90269   
    95. RY*(   4) C   7                  0.00037     1.21986   
    96. RY*(   5) C   7                  0.00019     1.01080   
    97. RY*(   6) C   7                  0.00002     2.27784   
    98. RY*(   7) C   7                  0.00002     1.92662   
    99. RY*(   8) C   7                  0.00001     2.21788   
   100. RY*(   9) C   7                  0.00001     2.20069   
   101. RY*(   1) C   8                  0.00316     0.87719   
   102. RY*(   2) C   8                  0.00200     1.26615   
   103. RY*(   3) C   8                  0.00138     0.90269   
   104. RY*(   4) C   8                  0.00037     1.21987   
   105. RY*(   5) C   8                  0.00019     1.01081   
   106. RY*(   6) C   8                  0.00002     2.27784   
   107. RY*(   7) C   8                  0.00002     1.92663   
   108. RY*(   8) C   8                  0.00001     2.21788   
   109. RY*(   9) C   8                  0.00001     2.20069   
   110. RY*(   1) C   9                  0.00460     1.18795   
   111. RY*(   2) C   9                  0.00245     0.81547   
   112. RY*(   3) C   9                  0.00151     0.60135   
   113. RY*(   4) C   9                  0.00099     0.65240   
   114. RY*(   5) C   9                  0.00063     1.95335   
   115. RY*(   6) C   9                  0.00011     2.35233   
   116. RY*(   7) C   9                  0.00006     2.43277   
   117. RY*(   8) C   9                  0.00002     1.91767   
   118. RY*(   9) C   9                  0.00001     2.24369   
   119. RY*(   1) C  10                  0.00597     1.16331   
   120. RY*(   2) C  10                  0.00268     0.73484   
   121. RY*(   3) C  10                  0.00104     0.76092   
   122. RY*(   4) C  10                  0.00088     1.69972   
   123. RY*(   5) C  10                  0.00067     0.77005   
   124. RY*(   6) C  10                  0.00012     2.38154   
   125. RY*(   7) C  10                  0.00005     2.39480   
   126. RY*(   8) C  10                  0.00001     1.89719   
   127. RY*(   9) C  10                  0.00001     2.23817   
   128. RY*(   1) H  11                  0.00180     0.43365   
   129. RY*(   2) H  11                  0.00024     1.82724   
   130. RY*(   3) H  11                  0.00015     1.80636   
   131. RY*(   4) H  11                  0.00003     2.23965   
   132. RY*(   1) H  12                  0.00149     0.44055   
   133. RY*(   2) H  12                  0.00020     1.77303   
   134. RY*(   3) H  12                  0.00014     1.80000   
   135. RY*(   4) H  12                  0.00003     2.26089   
   136. RY*(   1) H  13                  0.00150     0.44049   
   137. RY*(   2) H  13                  0.00020     1.77317   
   138. RY*(   3) H  13                  0.00014     1.79993   
   139. RY*(   4) H  13                  0.00003     2.26087   
   140. RY*(   1) H  14                  0.00182     0.38311   
   141. RY*(   2) H  14                  0.00019     1.67243   
   142. RY*(   3) H  14                  0.00009     2.02255   
   143. RY*(   4) H  14                  0.00006     2.34968   
   144. RY*(   1) H  15                  0.00162     0.41748   
   145. RY*(   2) H  15                  0.00024     1.67322   
   146. RY*(   3) H  15                  0.00009     2.06908   
   147. RY*(   4) H  15                  0.00006     2.31405   
   148. RY*(   1) H  16                  0.00257     0.38031   
   149. RY*(   2) H  16                  0.00022     1.79293   
   150. RY*(   3) H  16                  0.00012     1.92051   
   151. RY*(   4) H  16                  0.00003     2.13015   
   152. RY*(   1) H  17                  0.00348     0.37217   
   153. RY*(   2) H  17                  0.00021     1.82040   
   154. RY*(   3) H  17                  0.00012     1.91897   
   155. RY*(   4) H  17                  0.00003     2.13952   
   156. RY*(   1) H  18                  0.00094     0.43073   
   157. RY*(   2) H  18                  0.00023     1.73257   
   158. RY*(   3) H  18                  0.00013     1.81199   
   159. RY*(   4) H  18                  0.00002     2.17701   
   160. RY*(   1) H  19                  0.00257     0.38031   
   161. RY*(   2) H  19                  0.00022     1.79294   
   162. RY*(   3) H  19                  0.00012     1.92051   
   163. RY*(   4) H  19                  0.00003     2.13016   
   164. RY*(   1) H  20                  0.00348     0.37217   
   165. RY*(   2) H  20                  0.00021     1.82039   
   166. RY*(   3) H  20                  0.00012     1.91897   
   167. RY*(   4) H  20                  0.00003     2.13951   
   168. RY*(   1) H  21                  0.00094     0.43073   
   169. RY*(   2) H  21                  0.00023     1.73257   
   170. RY*(   3) H  21                  0.00013     1.81198   
   171. RY*(   4) H  21                  0.00002     2.17701   
   172. RY*(   1) H  22                  0.00162     0.41748   
   173. RY*(   2) H  22                  0.00024     1.67322   
   174. RY*(   3) H  22                  0.00009     2.06906   
   175. RY*(   4) H  22                  0.00006     2.31407   
   176. RY*(   1) H  23                  0.00182     0.38315   
   177. RY*(   2) H  23                  0.00019     1.67242   
   178. RY*(   3) H  23                  0.00009     2.02257   
   179. RY*(   4) H  23                  0.00006     2.34967   
   180. BD*(   1) C   1 - C   2          0.01798     0.44560   
   181. BD*(   1) C   1 - H  11          0.01209     0.44835   
   182. BD*(   1) C   1 - H  12          0.00598     0.45363   
   183. BD*(   1) C   1 - H  13          0.00600     0.45362   
   184. BD*(   1) C   2 - C   3          0.02660     0.59722   
   185. BD*(   1) C   2 - C  10          0.02659     0.59725   
   186. BD*(   2) C   2 - C  10          0.37640     0.06142  188(v),194(v),181(v),123(g)
                                                    49(g),122(g),121(g),60(v)
                                                    182(v),112(v)
   187. BD*(   1) C   3 - C   4          0.01503     0.60593   
   188. BD*(   2) C   3 - C   4          0.35405     0.05339  186(v),194(v),67(g),60(g)
                                                    59(g)
   189. BD*(   1) C   3 - H  14          0.01476     0.47739   
   190. BD*(   1) C   4 - C   5          0.02500     0.56576   
   191. BD*(   1) C   4 - H  15          0.01377     0.48059   
   192. BD*(   1) C   5 - N   6          0.03468     0.48055   
   193. BD*(   1) C   5 - C   9          0.02500     0.56578   
   194. BD*(   2) C   5 - C   9          0.43402     0.04564  188(v),186(v),112(g),78(g)
                                                    123(v)
   195. BD*(   1) N   6 - C   7          0.01477     0.37114   
   196. BD*(   1) N   6 - C   8          0.01477     0.37114   
   197. BD*(   1) C   7 - H  16          0.01790     0.43592   
   198. BD*(   1) C   7 - H  17          0.02366     0.43012   
   199. BD*(   1) C   7 - H  18          0.00478     0.44384   
   200. BD*(   1) C   8 - H  19          0.01790     0.43592   
   201. BD*(   1) C   8 - H  20          0.02366     0.43012   
   202. BD*(   1) C   8 - H  21          0.00478     0.44384   
   203. BD*(   1) C   9 - C  10          0.01503     0.60591   
   204. BD*(   1) C   9 - H  22          0.01377     0.48059   
   205. BD*(   1) C  10 - H  23          0.01477     0.47739   
       -------------------------------
              Total Lewis   72.31441  ( 97.7222%)
        Valence non-Lewis    1.55375  (  2.0997%)
        Rydberg non-Lewis    0.13184  (  0.1782%)
       -------------------------------
            Total unit  1   74.00000  (100.0000%)
           Charge unit  1    0.00000
 Unable to Open any file for archive entry.
 1\1\GINC-COMPUTE-0-6\SP\RB3LYP\def2SVP\C9H13N1\ZAHRT2\13-Mar-2021\0\\#
  b3lyp/def2svp geom=NewRedundant pop=NBO\\3\\0,1\C,0,3.768644737,-0.23
 34997131,-0.2485059221\C,0,2.266655648,-0.137437147,-0.1558570781\C,0,
 1.5651057068,0.9489119347,-0.6959382545\C,0,0.175086285,1.0338216264,-
 0.6444345746\C,0,-0.5952313094,0.0110652131,-0.042341187\N,0,-1.979195
 1807,0.077190222,0.0021892459\C,0,-2.6542696994,1.2662791614,-0.464034
 1203\C,0,-2.7200726029,-0.9208778536,0.7383838926\C,0,0.1115047025,-1.
 0794320349,0.5173389572\C,0,1.5022198649,-1.1416601477,0.4533629432\H,
 0,4.0866024001,-0.7491109733,-1.1724712817\H,0,4.1902828551,-0.7978962
 989,0.5978638202\H,0,4.2374047239,0.7629334141,-0.256979925\H,0,2.1213
 136508,1.7628330369,-1.1708127421\H,0,-0.3099919061,1.9081672302,-1.07
 5942532\H,0,-2.4345435401,1.4700952554,-1.5270022188\H,0,-2.3750827599
 ,2.1723150732,0.109987352\H,0,-3.7395116155,1.129223248,-0.3723748452\
 H,0,-2.537065181,-1.936885856,0.3460116819\H,0,-2.468513565,-0.9339644
 809,1.8176873723\H,0,-3.7951510228,-0.72012448,0.644361141\H,0,-0.4242
 158728,-1.888683345,1.0113987547\H,0,2.0080236817,-2.0032630852,0.8996
 136146\\Version=ES64L-G16RevC.01\State=1-A\HF=-405.2431814\RMSD=7.176e
 -09\Dipole=-0.690818,0.0510312,0.0547775\Quadrupole=4.0231091,-0.53000
 81,-3.4931009,-0.4964923,-0.7231744,-2.2917106\PG=C01 [X(C9H13N1)]\\@
 The archive entry for this job was punched.


 The chemist is a guest at the physicist's table and
 frequently dines well.
                   -- Richard Bersohn
 File lengths (MBytes):  RWF=     25 Int=      0 D2E=      0 Chk=      4 Scr=      1
 Normal termination of Gaussian 16
