# Supplementary material for: Machine-Learning-Guided Discovery of Electrochemical Reactions
Source: J Am Chem Soc. 2022 Dec 2;144(49):22599–610. doi: 10.1021/jacs.2c08997 (PMC9756344; doi:10.1021/jacs.2c08997)
Supplement: Supplementary file 4 — ja2c08997_si_004.zip [file ja2c08997_si_004.zip › Reactivity Prediction/Nlogs_notimes/5.log]

 Entering Gaussian System, Link 0=g16
 Input=5.com
 Output=5.log
 Initial command:
  
 Copyright (c) 1988-2019, Gaussian, Inc.  All Rights Reserved.
  
 This is part of the Gaussian(R) 16 program.  It is based on
 the Gaussian(R) 09 system (copyright 2009, Gaussian, Inc.),
 the Gaussian(R) 03 system (copyright 2003, Gaussian, Inc.),
 the Gaussian(R) 98 system (copyright 1998, Gaussian, Inc.),
 the Gaussian(R) 94 system (copyright 1995, Gaussian, Inc.),
 the Gaussian 92(TM) system (copyright 1992, Gaussian, Inc.),
 the Gaussian 90(TM) system (copyright 1990, Gaussian, Inc.),
 the Gaussian 88(TM) system (copyright 1988, Gaussian, Inc.),
 the Gaussian 86(TM) system (copyright 1986, Carnegie Mellon
 University), and the Gaussian 82(TM) system (copyright 1983,
 Carnegie Mellon University). Gaussian is a federally registered
 trademark of Gaussian, Inc.
  
 This software contains proprietary and confidential information,
 including trade secrets, belonging to Gaussian, Inc.
  
 This software is provided under written license and may be
 used, copied, transmitted, or stored only in accord with that
 written license.
  
 The following legend is applicable only to US Government
 contracts under FAR:
  
                    RESTRICTED RIGHTS LEGEND
  
 Use, reproduction and disclosure by the US Government is
 subject to restrictions as set forth in subparagraphs (a)
 and (c) of the Commercial Computer Software - Restricted
 Rights clause in FAR 52.227-19.
  
 Gaussian, Inc.
 340 Quinnipiac St., Bldg. 40, Wallingford CT 06492
  
  
 ---------------------------------------------------------------
 Warning -- This program may not be used in any manner that
 competes with the business of Gaussian, Inc. or will provide
 assistance to any competitor of Gaussian, Inc.  The licensee
 of this program is prohibited from giving any competitor of
 Gaussian, Inc. access to this program.  By using this program,
 the user acknowledges that Gaussian, Inc. is engaged in the
 business of creating and licensing software in the field of
 computational chemistry and represents and warrants to the
 licensee that it is not a competitor of Gaussian, Inc. and that
 it will not use this program in any manner prohibited above.
 ---------------------------------------------------------------
  

 Cite this work as:
 Gaussian 16, Revision C.01,
 M. J. Frisch, G. W. Trucks, H. B. Schlegel, G. E. Scuseria, 
 M. A. Robb, J. R. Cheeseman, G. Scalmani, V. Barone, 
 G. A. Petersson, H. Nakatsuji, X. Li, M. Caricato, A. V. Marenich, 
 J. Bloino, B. G. Janesko, R. Gomperts, B. Mennucci, H. P. Hratchian, 
 J. V. Ortiz, A. F. Izmaylov, J. L. Sonnenberg, D. Williams-Young, 
 F. Ding, F. Lipparini, F. Egidi, J. Goings, B. Peng, A. Petrone, 
 T. Henderson, D. Ranasinghe, V. G. Zakrzewski, J. Gao, N. Rega, 
 G. Zheng, W. Liang, M. Hada, M. Ehara, K. Toyota, R. Fukuda, 
 J. Hasegawa, M. Ishida, T. Nakajima, Y. Honda, O. Kitao, H. Nakai, 
 T. Vreven, K. Throssell, J. A. Montgomery, Jr., J. E. Peralta, 
 F. Ogliaro, M. J. Bearpark, J. J. Heyd, E. N. Brothers, K. N. Kudin, 
 V. N. Staroverov, T. A. Keith, R. Kobayashi, J. Normand, 
 K. Raghavachari, A. P. Rendell, J. C. Burant, S. S. Iyengar, 
 J. Tomasi, M. Cossi, J. M. Millam, M. Klene, C. Adamo, R. Cammi, 
 J. W. Ochterski, R. L. Martin, K. Morokuma, O. Farkas, 
 J. B. Foresman, and D. J. Fox, Gaussian, Inc., Wallingford CT, 2019.
 
 ******************************************
 Gaussian 16:  ES64L-G16RevC.01  3-Jul-2019
                13-Mar-2021 
 ******************************************
 %nprocshared=16
 Will use up to   16 processors via shared memory.
 %mem=7GB
 -----------------------------------------
 # b3lyp/def2svp geom=NewRedundant pop=NBO
 -----------------------------------------
 1/29=4000,38=1,172=1/1;
 2/12=2,17=6,18=5,40=1/2;
 3/5=43,7=101,11=2,25=1,30=1,74=-5/1,2,3;
 4//1;
 5/5=2,38=5/2;
 6/7=2,8=2,9=2,10=2,28=1,40=1/1,7;
 99/5=1,9=1/99;
 -
 5
 -
 Symbolic Z-matrix:
 Charge =  0 Multiplicity = 1
 C                     2.35529  -0.93734  -0.23267 
 C                     1.65099   0.35535   0.12944 
 C                     0.15015   0.37444   0.11063 
 C                    -0.51343   1.56952   0.44521 
 N                    -1.83804   1.702     0.46202 
 C                    -2.57489   0.63335   0.14128 
 C                    -2.02673  -0.60457  -0.20755 
 C                    -0.63857  -0.73512  -0.22278 
 O                     2.27758   1.35212   0.42764 
 H                     3.43899  -0.77996  -0.16962 
 H                     2.06148  -1.74949   0.45174 
 H                     2.08913  -1.25684  -1.25318 
 H                     0.0891    2.44461   0.70784 
 H                    -3.6629    0.76643   0.1621 
 H                    -2.67631  -1.44485  -0.46089 
 H                    -0.18184  -1.68965  -0.4912 
 
                          Input orientation:                          
 ---------------------------------------------------------------------
 Center     Atomic      Atomic             Coordinates (Angstroms)
 Number     Number       Type             X           Y           Z
 ---------------------------------------------------------------------
      1          6           0        2.355288   -0.937336   -0.232675
      2          6           0        1.650992    0.355348    0.129436
      3          6           0        0.150146    0.374442    0.110629
      4          6           0       -0.513427    1.569523    0.445211
      5          7           0       -1.838039    1.701997    0.462023
      6          6           0       -2.574894    0.633352    0.141279
      7          6           0       -2.026733   -0.604569   -0.207553
      8          6           0       -0.638575   -0.735122   -0.222779
      9          8           0        2.277578    1.352122    0.427639
     10          1           0        3.438994   -0.779962   -0.169623
     11          1           0        2.061483   -1.749491    0.451744
     12          1           0        2.089135   -1.256835   -1.253179
     13          1           0        0.089095    2.444605    0.707845
     14          1           0       -3.662898    0.766433    0.162101
     15          1           0       -2.676311   -1.444854   -0.460895
     16          1           0       -0.181836   -1.689654   -0.491204
 ---------------------------------------------------------------------
                    Distance matrix (angstroms):
                    1          2          3          4          5
     1  C    0.000000
     2  C    1.515977   0.000000
     3  C    2.588681   1.501085   0.000000
     4  C    3.869547   2.501728   1.407300   0.000000
     5  N    5.003267   3.754653   2.416352   1.331326   0.000000
     6  C    5.187832   4.235037   2.737484   2.284390   1.337098
     7  C    4.394710   3.815843   2.408009   2.728163   2.409187
     8  C    3.000700   2.560331   1.401561   2.402761   2.801288
     9  O    2.384044   1.214534   2.362693   2.799514   4.130605
    10  H    1.096887   2.138999   3.496815   4.638937   5.865678
    11  H    1.101974   2.168578   2.877614   4.200721   5.207605
    12  H    1.101974   2.168577   2.877624   4.200733   5.207620
    13  H    4.178245   2.671905   2.155451   1.094431   2.079842
    14  H    6.267156   5.329867   3.833485   3.262556   2.072520
    15  H    5.062277   4.723851   3.409595   3.819105   3.384840
    16  H    2.658913   2.815401   2.175525   3.407207   3.892936
                    6          7          8          9         10
     6  C    0.000000
     7  C    1.398075   0.000000
     8  C    2.398873   1.394367   0.000000
     9  O    4.913768   4.770660   3.644664   0.000000
    10  H    6.185545   5.468672   4.078162   2.500278   0.000000
    11  H    5.222099   4.296397   2.962134   3.109225   1.795445
    12  H    5.222115   4.296412   2.962146   3.109231   1.795445
    13  H    3.270852   3.822584   3.392083   2.462010   4.731766
    14  H    1.096310   2.166409   3.398431   5.975182   7.275868
    15  H    2.166065   1.091885   2.170896   5.757915   6.158237
    16  H    3.394572   2.159054   1.091693   4.018132   3.747181
                   11         12         13         14         15
    11  H    0.000000
    12  H    1.774891   0.000000
    13  H    4.641804   4.641814   0.000000
    14  H    6.259577   6.259594   4.146269   0.000000
    15  H    4.834502   4.834516   4.913381   2.500253   0.000000
    16  H    2.434175   2.434183   4.313145   4.310101   2.506642
                   16
    16  H    0.000000
 Stoichiometry    C7H7NO
 Framework group  C1[X(C7H7NO)]
 Deg. of freedom    42
 Full point group                 C1      NOp   1
 Largest Abelian subgroup         C1      NOp   1
 Largest concise Abelian subgroup C1      NOp   1
                         Standard orientation:                         
 ---------------------------------------------------------------------
 Center     Atomic      Atomic             Coordinates (Angstroms)
 Number     Number       Type             X           Y           Z
 ---------------------------------------------------------------------
      1          6           0       -2.541183    1.053730    0.000004
      2          6           0       -1.687494   -0.199028   -0.000009
      3          6           0       -0.194865   -0.039917   -0.000004
      4          6           0        0.606734   -1.196607   -0.000002
      5          7           0        1.937896   -1.175737    0.000001
      6          6           0        2.542024    0.017101    0.000003
      7          6           0        1.849916    1.231843    0.000001
      8          6           0        0.455881    1.201414   -0.000003
      9          8           0       -2.190704   -1.304412    0.000004
     10          1           0       -3.598523    0.761850    0.000012
     11          1           0       -2.330702    1.672184    0.887449
     12          1           0       -2.330717    1.672189   -0.887442
     13          1           0        0.112891   -2.173284   -0.000003
     14          1           0        3.638306    0.009146    0.000006
     15          1           0        2.394639    2.178146    0.000002
     16          1           0       -0.111614    2.134014   -0.000004
 ---------------------------------------------------------------------
 Rotational constants (GHZ):           3.7544800           1.2272333           0.9303128
 Standard basis: def2SVP (5D, 7F)
 There are   170 symmetry adapted cartesian basis functions of A   symmetry.
 There are   161 symmetry adapted basis functions of A   symmetry.
   161 basis functions,   274 primitive gaussians,   170 cartesian basis functions
    32 alpha electrons       32 beta electrons
       nuclear repulsion energy       403.8169633654 Hartrees.
 NAtoms=   16 NActive=   16 NUniq=   16 SFac= 1.00D+00 NAtFMM=   60 NAOKFM=F Big=F
 Integral buffers will be    131072 words long.
 Raffenetti 2 integral format.
 Two-electron integral symmetry is turned on.
 One-electron integrals computed using PRISM.
   1 Symmetry operations used in ECPInt.
 ECPInt:  NShTT=    2850 NPrTT=   10434 LenC2=    2810 LenP2D=    8140.
 LDataN:  DoStor=T MaxTD1= 4 Len=   56
 NBasis=   161 RedAO= T EigKep=  6.83D-04  NBF=   161
 NBsUse=   161 1.00D-06 EigRej= -1.00D+00 NBFU=   161
 ExpMin= 1.22D-01 ExpMax= 2.27D+03 ExpMxC= 3.41D+02 IAcc=3 IRadAn=         5 AccDes= 0.00D+00
 Harris functional with IExCor=  402 and IRadAn=       5 diagonalized for initial guess.
 HarFok:  IExCor=  402 AccDes= 0.00D+00 IRadAn=         5 IDoV= 1 UseB2=F ITyADJ=14
 ICtDFT=  3500011 ScaDFX=  1.000000  1.000000  1.000000  1.000000
 FoFCou: FMM=F IPFlag=           0 FMFlag=      100000 FMFlg1=           0
         NFxFlg=           0 DoJE=T BraDBF=F KetDBF=T FulRan=T
         wScrn=  0.000000 ICntrl=       500 IOpCl=  0 I1Cent=   200000004 NGrid=           0
         NMat0=    1 NMatS0=      1 NMatT0=    0 NMatD0=    1 NMtDS0=    0 NMtDT0=    0
 Petite list used in FoFCou.
 Requested convergence on RMS density matrix=1.00D-08 within 128 cycles.
 Requested convergence on MAX density matrix=1.00D-06.
 Requested convergence on             energy=1.00D-06.
 No special actions if energy rises.
 Integral accuracy reduced to 1.0D-05 until final iterations.
 Initial convergence to 1.0D-05 achieved.  Increase integral accuracy.
 SCF Done:  E(RB3LYP) =  -400.637447064     A.U. after   15 cycles
            NFock= 15  Conv=0.36D-08     -V/T= 2.0103

 **********************************************************************

            Population analysis using the SCF Density.

 **********************************************************************

 Orbital symmetries:
       Occupied  (A) (A) (A) (A) (A) (A) (A) (A) (A) (A) (A) (A)
                 (A) (A) (A) (A) (A) (A) (A) (A) (A) (A) (A) (A)
                 (A) (A) (A) (A) (A) (A) (A) (A)
       Virtual   (A) (A) (A) (A) (A) (A) (A) (A) (A) (A) (A) (A)
                 (A) (A) (A) (A) (A) (A) (A) (A) (A) (A) (A) (A)
                 (A) (A) (A) (A) (A) (A) (A) (A) (A) (A) (A) (A)
                 (A) (A) (A) (A) (A) (A) (A) (A) (A) (A) (A) (A)
                 (A) (A) (A) (A) (A) (A) (A) (A) (A) (A) (A) (A)
                 (A) (A) (A) (A) (A) (A) (A) (A) (A) (A) (A) (A)
                 (A) (A) (A) (A) (A) (A) (A) (A) (A) (A) (A) (A)
                 (A) (A) (A) (A) (A) (A) (A) (A) (A) (A) (A) (A)
                 (A) (A) (A) (A) (A) (A) (A) (A) (A) (A) (A) (A)
                 (A) (A) (A) (A) (A) (A) (A) (A) (A) (A) (A) (A)
                 (A) (A) (A) (A) (A) (A) (A) (A) (A)
 The electronic state is 1-A.
 Alpha  occ. eigenvalues --  -19.13096 -14.33275 -10.28520 -10.23922 -10.23448
 Alpha  occ. eigenvalues --  -10.22765 -10.21475 -10.21283 -10.20237  -1.03907
 Alpha  occ. eigenvalues --   -0.94835  -0.82058  -0.77634  -0.74223  -0.65443
 Alpha  occ. eigenvalues --   -0.63720  -0.56561  -0.52843  -0.50382  -0.47565
 Alpha  occ. eigenvalues --   -0.45735  -0.45424  -0.43410  -0.41920  -0.41358
 Alpha  occ. eigenvalues --   -0.40520  -0.38211  -0.37283  -0.30690  -0.27899
 Alpha  occ. eigenvalues --   -0.27550  -0.25379
 Alpha virt. eigenvalues --   -0.07389  -0.03968   0.01888   0.04759   0.07470
 Alpha virt. eigenvalues --    0.11104   0.11843   0.12255   0.12536   0.13982
 Alpha virt. eigenvalues --    0.14267   0.19829   0.21203   0.24981   0.26053
 Alpha virt. eigenvalues --    0.28155   0.29099   0.31082   0.34497   0.37409
 Alpha virt. eigenvalues --    0.37759   0.41876   0.43327   0.43614   0.45350
 Alpha virt. eigenvalues --    0.46624   0.49908   0.50024   0.52680   0.53543
 Alpha virt. eigenvalues --    0.56849   0.57667   0.58666   0.59559   0.60130
 Alpha virt. eigenvalues --    0.62503   0.63253   0.64278   0.65737   0.66020
 Alpha virt. eigenvalues --    0.67862   0.68031   0.68200   0.70202   0.72905
 Alpha virt. eigenvalues --    0.74218   0.76868   0.77488   0.84028   0.87528
 Alpha virt. eigenvalues --    0.88347   0.89695   1.02293   1.02388   1.03331
 Alpha virt. eigenvalues --    1.05581   1.11112   1.14235   1.15808   1.19050
 Alpha virt. eigenvalues --    1.20561   1.23743   1.25462   1.26060   1.30413
 Alpha virt. eigenvalues --    1.32357   1.32440   1.37434   1.40783   1.49943
 Alpha virt. eigenvalues --    1.50507   1.56021   1.57614   1.64067   1.66982
 Alpha virt. eigenvalues --    1.69569   1.70728   1.71856   1.72536   1.76323
 Alpha virt. eigenvalues --    1.76937   1.77531   1.78003   1.80180   1.81221
 Alpha virt. eigenvalues --    1.87967   1.88601   1.90190   1.93574   1.95858
 Alpha virt. eigenvalues --    1.96282   1.98525   2.02224   2.09502   2.09559
 Alpha virt. eigenvalues --    2.12470   2.14904   2.23700   2.26916   2.29790
 Alpha virt. eigenvalues --    2.31602   2.36890   2.37684   2.38110   2.41292
 Alpha virt. eigenvalues --    2.44158   2.46630   2.51152   2.57029   2.59731
 Alpha virt. eigenvalues --    2.60402   2.68305   2.69341   2.69580   2.70331
 Alpha virt. eigenvalues --    2.75492   2.80522   2.85688   2.90628   2.93014
 Alpha virt. eigenvalues --    2.93949   2.99177   3.08207   3.11898   3.14531
 Alpha virt. eigenvalues --    3.28150   3.39528   3.61594   3.62336
          Condensed to atoms (all electrons):
               1          2          3          4          5          6
     1  C    4.758657   0.401587  -0.183572   0.015769  -0.000080  -0.000123
     2  C    0.401587   4.852962   0.074638  -0.035185   0.008810   0.000522
     3  C   -0.183572   0.074638   5.756588   0.381826  -0.034800  -0.072871
     4  C    0.015769  -0.035185   0.381826   4.825387   0.509316  -0.055419
     5  N   -0.000080   0.008810  -0.034800   0.509316   6.249314   0.514144
     6  C   -0.000123   0.000522  -0.072871  -0.055419   0.514144   4.770092
     7  C   -0.000954   0.011969   0.011932  -0.062048  -0.030785   0.415931
     8  C   -0.000772  -0.057723   0.349963  -0.063912  -0.053315   0.004377
     9  O   -0.085990   0.752545  -0.143702   0.016327   0.000432  -0.000004
    10  H    0.337283  -0.002604   0.016004  -0.000384   0.000001   0.000004
    11  H    0.348008   0.004104  -0.001096  -0.000650  -0.000006  -0.000001
    12  H    0.348003   0.004107  -0.001097  -0.000650  -0.000006  -0.000001
    13  H    0.001578  -0.008524  -0.077231   0.416390  -0.036746   0.004423
    14  H   -0.000003   0.000083   0.001569   0.004278  -0.042958   0.413434
    15  H    0.000004  -0.000115   0.014155   0.000288   0.006400  -0.050088
    16  H    0.015169  -0.024480  -0.054627   0.010820  -0.000388   0.010785
               7          8          9         10         11         12
     1  C   -0.000954  -0.000772  -0.085990   0.337283   0.348008   0.348003
     2  C    0.011969  -0.057723   0.752545  -0.002604   0.004104   0.004107
     3  C    0.011932   0.349963  -0.143702   0.016004  -0.001096  -0.001097
     4  C   -0.062048  -0.063912   0.016327  -0.000384  -0.000650  -0.000650
     5  N   -0.030785  -0.053315   0.000432   0.000001  -0.000006  -0.000006
     6  C    0.415931   0.004377  -0.000004   0.000004  -0.000001  -0.000001
     7  C    4.972154   0.396280  -0.000097  -0.000008   0.000656   0.000656
     8  C    0.396280   5.005790   0.003612  -0.000116   0.002677   0.002678
     9  O   -0.000097   0.003612   7.608361   0.010785   0.001784   0.001784
    10  H   -0.000008  -0.000116   0.010785   0.629306  -0.011940  -0.011940
    11  H    0.000656   0.002677   0.001784  -0.011940   0.637334  -0.019316
    12  H    0.000656   0.002678   0.001784  -0.011940  -0.019316   0.637337
    13  H    0.001029   0.007616   0.020507  -0.000062  -0.000083  -0.000083
    14  H   -0.072870   0.007618   0.000000   0.000000   0.000000   0.000000
    15  H    0.411198  -0.062775   0.000001  -0.000001  -0.000005  -0.000005
    16  H   -0.061108   0.425501   0.000039  -0.000369   0.001317   0.001317
              13         14         15         16
     1  C    0.001578  -0.000003   0.000004   0.015169
     2  C   -0.008524   0.000083  -0.000115  -0.024480
     3  C   -0.077231   0.001569   0.014155  -0.054627
     4  C    0.416390   0.004278   0.000288   0.010820
     5  N   -0.036746  -0.042958   0.006400  -0.000388
     6  C    0.004423   0.413434  -0.050088   0.010785
     7  C    0.001029  -0.072870   0.411198  -0.061108
     8  C    0.007616   0.007618  -0.062775   0.425501
     9  O    0.020507   0.000000   0.000001   0.000039
    10  H   -0.000062   0.000000  -0.000001  -0.000369
    11  H   -0.000083   0.000000  -0.000005   0.001317
    12  H   -0.000083   0.000000  -0.000005   0.001317
    13  H    0.651626  -0.000351   0.000076  -0.000304
    14  H   -0.000351   0.685511  -0.007086  -0.000344
    15  H    0.000076  -0.007086   0.704394  -0.012755
    16  H   -0.000304  -0.000344  -0.012755   0.696020
 Mulliken charges:
               1
     1  C    0.045435
     2  C    0.017303
     3  C   -0.037679
     4  C    0.037847
     5  N   -0.089334
     6  C    0.044793
     7  C    0.006065
     8  C    0.032501
     9  O   -0.186384
    10  H    0.034042
    11  H    0.037218
    12  H    0.037216
    13  H    0.020139
    14  H    0.011119
    15  H   -0.003687
    16  H   -0.006594
 Sum of Mulliken charges =  -0.00000
 Mulliken charges with hydrogens summed into heavy atoms:
               1
     1  C    0.153911
     2  C    0.017303
     3  C   -0.037679
     4  C    0.057986
     5  N   -0.089334
     6  C    0.055912
     7  C    0.002378
     8  C    0.025906
     9  O   -0.186384
 Electronic spatial extent (au):  <R**2>=           1206.1926
 Charge=             -0.0000 electrons
 Dipole moment (field-independent basis, Debye):
    X=              0.4448    Y=              4.1182    Z=             -0.0000  Tot=              4.1422
 Quadrupole moment (field-independent basis, Debye-Ang):
   XX=            -53.0917   YY=            -53.1770   ZZ=            -52.8685
   XY=             -0.9526   XZ=              0.0000   YZ=              0.0000
 Traceless Quadrupole moment (field-independent basis, Debye-Ang):
   XX=             -0.0460   YY=             -0.1312   ZZ=              0.1772
   XY=             -0.9526   XZ=              0.0000   YZ=              0.0000
 Octapole moment (field-independent basis, Debye-Ang**2):
  XXX=              6.7755  YYY=              6.5976  ZZZ=              0.0000  XYY=             -1.4170
  XXY=             24.2613  XXZ=              0.0000  XZZ=             -6.2474  YZZ=             -2.6119
  YYZ=             -0.0000  XYZ=             -0.0000
 Hexadecapole moment (field-independent basis, Debye-Ang**3):
 XXXX=          -1076.1964 YYYY=           -400.6146 ZZZZ=            -59.6612 XXXY=              7.5202
 XXXZ=              0.0001 YYYX=             18.7444 YYYZ=              0.0000 ZZZX=             -0.0000
 ZZZY=             -0.0000 XXYY=           -283.6560 XXZZ=           -200.2134 YYZZ=            -79.2839
 XXYZ=              0.0001 YYXZ=              0.0000 ZZXY=              0.0012
 N-N= 4.038169633654D+02 E-N=-1.738444479488D+03  KE= 3.965551349878D+02
 ******************************Gaussian NBO Version 3.1******************************
             N A T U R A L   A T O M I C   O R B I T A L   A N D
          N A T U R A L   B O N D   O R B I T A L   A N A L Y S I S
 ******************************Gaussian NBO Version 3.1******************************
       /RESON  / : Allow strongly delocalized NBO set

 Analyzing the SCF density

 Job title: 5                                                               

 Storage needed:     78708 in NPA,    104437 in NBO ( 939522656 available)
 GSVD:  LWork=       16681 too small for GESVD, short by        1205 words or        1205 for optimal perf.


 NATURAL POPULATIONS:  Natural atomic orbital occupancies 
                                                          
   NAO  Atom  No  lang   Type(AO)    Occupancy      Energy
 ----------------------------------------------------------
     1    C    1  S      Cor( 1S)     1.99920     -10.08657
     2    C    1  S      Val( 2S)     1.11830      -0.26465
     3    C    1  S      Ryd( 3S)     0.00090       0.86788
     4    C    1  px     Val( 2p)     1.21327      -0.10345
     5    C    1  px     Ryd( 3p)     0.00293       0.64219
     6    C    1  py     Val( 2p)     1.15699      -0.10115
     7    C    1  py     Ryd( 3p)     0.00169       0.49697
     8    C    1  pz     Val( 2p)     1.22242      -0.10218
     9    C    1  pz     Ryd( 3p)     0.00033       0.55889
    10    C    1  dxy    Ryd( 3d)     0.00067       2.24335
    11    C    1  dxz    Ryd( 3d)     0.00021       2.05938
    12    C    1  dyz    Ryd( 3d)     0.00055       2.36571
    13    C    1  dx2y2  Ryd( 3d)     0.00039       2.28982
    14    C    1  dz2    Ryd( 3d)     0.00044       2.30573

    15    C    2  S      Cor( 1S)     1.99915     -10.16859
    16    C    2  S      Val( 2S)     0.81241      -0.14366
    17    C    2  S      Ryd( 3S)     0.00441       0.53308
    18    C    2  px     Val( 2p)     0.97376      -0.04768
    19    C    2  px     Ryd( 3p)     0.00729       0.69432
    20    C    2  py     Val( 2p)     0.84195      -0.01922
    21    C    2  py     Ryd( 3p)     0.01888       0.75549
    22    C    2  pz     Val( 2p)     0.75210      -0.12520
    23    C    2  pz     Ryd( 3p)     0.00163       0.54351
    24    C    2  dxy    Ryd( 3d)     0.00313       2.37756
    25    C    2  dxz    Ryd( 3d)     0.00087       1.84942
    26    C    2  dyz    Ryd( 3d)     0.00260       1.91451
    27    C    2  dx2y2  Ryd( 3d)     0.00335       2.34741
    28    C    2  dz2    Ryd( 3d)     0.00058       2.11216

    29    C    3  S      Cor( 1S)     1.99881     -10.08070
    30    C    3  S      Val( 2S)     0.90190      -0.14458
    31    C    3  S      Ryd( 3S)     0.00333       0.52758
    32    C    3  px     Val( 2p)     1.11924      -0.09917
    33    C    3  px     Ryd( 3p)     0.00468       1.03996
    34    C    3  py     Val( 2p)     1.11394      -0.08753
    35    C    3  py     Ryd( 3p)     0.00582       0.95910
    36    C    3  pz     Val( 2p)     1.04366      -0.12780
    37    C    3  pz     Ryd( 3p)     0.00075       0.62093
    38    C    3  dxy    Ryd( 3d)     0.00071       2.45242
    39    C    3  dxz    Ryd( 3d)     0.00032       1.86723
    40    C    3  dyz    Ryd( 3d)     0.00049       1.89731
    41    C    3  dx2y2  Ryd( 3d)     0.00087       2.37647
    42    C    3  dz2    Ryd( 3d)     0.00040       2.17488

    43    C    4  S      Cor( 1S)     1.99902     -10.10879
    44    C    4  S      Val( 2S)     0.90517      -0.14323
    45    C    4  S      Ryd( 3S)     0.00202       0.49516
    46    C    4  px     Val( 2p)     0.92346      -0.01572
    47    C    4  px     Ryd( 3p)     0.00994       0.69156
    48    C    4  py     Val( 2p)     1.15820      -0.06352
    49    C    4  py     Ryd( 3p)     0.00698       0.82156
    50    C    4  pz     Val( 2p)     0.87561      -0.12164
    51    C    4  pz     Ryd( 3p)     0.00090       0.52221
    52    C    4  dxy    Ryd( 3d)     0.00192       2.45667
    53    C    4  dxz    Ryd( 3d)     0.00110       1.92396
    54    C    4  dyz    Ryd( 3d)     0.00042       1.89035
    55    C    4  dx2y2  Ryd( 3d)     0.00121       2.44961
    56    C    4  dz2    Ryd( 3d)     0.00048       2.18291

    57    N    5  S      Cor( 1S)     1.99930     -14.15485
    58    N    5  S      Val( 2S)     1.35902      -0.49342
    59    N    5  S      Ryd( 3S)     0.00129       1.13227
    60    N    5  px     Val( 2p)     1.37812      -0.19710
    61    N    5  px     Ryd( 3p)     0.00452       1.12896
    62    N    5  py     Val( 2p)     1.58171      -0.21837
    63    N    5  py     Ryd( 3p)     0.00569       1.02281
    64    N    5  pz     Val( 2p)     1.14433      -0.18447
    65    N    5  pz     Ryd( 3p)     0.00034       0.87251
    66    N    5  dxy    Ryd( 3d)     0.00147       2.67894
    67    N    5  dxz    Ryd( 3d)     0.00075       2.33807
    68    N    5  dyz    Ryd( 3d)     0.00122       2.28948
    69    N    5  dx2y2  Ryd( 3d)     0.00147       2.89067
    70    N    5  dz2    Ryd( 3d)     0.00076       2.57921

    71    C    6  S      Cor( 1S)     1.99905     -10.11660
    72    C    6  S      Val( 2S)     0.91580      -0.15781
    73    C    6  S      Ryd( 3S)     0.00140       0.47848
    74    C    6  px     Val( 2p)     1.14476      -0.07051
    75    C    6  px     Ryd( 3p)     0.00630       0.91506
    76    C    6  py     Val( 2p)     0.93170      -0.02053
    77    C    6  py     Ryd( 3p)     0.00989       0.53553
    78    C    6  pz     Val( 2p)     0.91085      -0.12828
    79    C    6  pz     Ryd( 3p)     0.00115       0.51501
    80    C    6  dxy    Ryd( 3d)     0.00134       2.36648
    81    C    6  dxz    Ryd( 3d)     0.00055       1.86999
    82    C    6  dyz    Ryd( 3d)     0.00098       1.92554
    83    C    6  dx2y2  Ryd( 3d)     0.00188       2.50061
    84    C    6  dz2    Ryd( 3d)     0.00048       2.17568

    85    C    7  S      Cor( 1S)     1.99894     -10.08509
    86    C    7  S      Val( 2S)     0.95964      -0.17191
    87    C    7  S      Ryd( 3S)     0.00141       0.52881
    88    C    7  px     Val( 2p)     1.10113      -0.06909
    89    C    7  px     Ryd( 3p)     0.00400       0.70008
    90    C    7  py     Val( 2p)     1.17684      -0.08415
    91    C    7  py     Ryd( 3p)     0.00547       0.89389
    92    C    7  pz     Val( 2p)     1.01025      -0.13028
    93    C    7  pz     Ryd( 3p)     0.00085       0.53389
    94    C    7  dxy    Ryd( 3d)     0.00075       2.47260
    95    C    7  dxz    Ryd( 3d)     0.00044       1.90709
    96    C    7  dyz    Ryd( 3d)     0.00040       1.89462
    97    C    7  dx2y2  Ryd( 3d)     0.00066       2.42877
    98    C    7  dz2    Ryd( 3d)     0.00038       2.20224

    99    C    8  S      Cor( 1S)     1.99893     -10.09357
   100    C    8  S      Val( 2S)     0.94062      -0.16461
   101    C    8  S      Ryd( 3S)     0.00149       0.52078
   102    C    8  px     Val( 2p)     1.11545      -0.07991
   103    C    8  px     Ryd( 3p)     0.00356       0.80813
   104    C    8  py     Val( 2p)     1.16073      -0.08157
   105    C    8  py     Ryd( 3p)     0.00544       0.88089
   106    C    8  pz     Val( 2p)     0.93946      -0.13407
   107    C    8  pz     Ryd( 3p)     0.00049       0.53536
   108    C    8  dxy    Ryd( 3d)     0.00079       2.47797
   109    C    8  dxz    Ryd( 3d)     0.00056       1.89531
   110    C    8  dyz    Ryd( 3d)     0.00041       1.90085
   111    C    8  dx2y2  Ryd( 3d)     0.00067       2.45788
   112    C    8  dz2    Ryd( 3d)     0.00040       2.19216

   113    O    9  S      Cor( 1S)     1.99973     -18.87504
   114    O    9  S      Val( 2S)     1.68495      -0.86523
   115    O    9  S      Ryd( 3S)     0.00103       1.43122
   116    O    9  px     Val( 2p)     1.84214      -0.27733
   117    O    9  px     Ryd( 3p)     0.00299       1.17448
   118    O    9  py     Val( 2p)     1.66811      -0.31477
   119    O    9  py     Ryd( 3p)     0.00115       1.07533
   120    O    9  pz     Val( 2p)     1.33997      -0.24898
   121    O    9  pz     Ryd( 3p)     0.00039       1.04909
   122    O    9  dxy    Ryd( 3d)     0.00130       3.13619
   123    O    9  dxz    Ryd( 3d)     0.00035       2.67739
   124    O    9  dyz    Ryd( 3d)     0.00157       2.82314
   125    O    9  dx2y2  Ryd( 3d)     0.00135       3.08559
   126    O    9  dz2    Ryd( 3d)     0.00035       2.87008

   127    H   10  S      Val( 1S)     0.75238       0.07017
   128    H   10  S      Ryd( 2S)     0.00279       0.33839
   129    H   10  px     Ryd( 2p)     0.00064       2.33721
   130    H   10  py     Ryd( 2p)     0.00018       1.81653
   131    H   10  pz     Ryd( 2p)     0.00013       1.74185

   132    H   11  S      Val( 1S)     0.76363       0.04280
   133    H   11  S      Ryd( 2S)     0.00128       0.35588
   134    H   11  px     Ryd( 2p)     0.00018       1.75700
   135    H   11  py     Ryd( 2p)     0.00037       1.94263
   136    H   11  pz     Ryd( 2p)     0.00055       2.14571

   137    H   12  S      Val( 1S)     0.76363       0.04280
   138    H   12  S      Ryd( 2S)     0.00128       0.35588
   139    H   12  px     Ryd( 2p)     0.00018       1.75700
   140    H   12  py     Ryd( 2p)     0.00037       1.94264
   141    H   12  pz     Ryd( 2p)     0.00055       2.14571

   142    H   13  S      Val( 1S)     0.77106       0.08168
   143    H   13  S      Ryd( 2S)     0.00318       0.33906
   144    H   13  px     Ryd( 2p)     0.00025       2.05874
   145    H   13  py     Ryd( 2p)     0.00071       2.28087
   146    H   13  pz     Ryd( 2p)     0.00010       1.65273

   147    H   14  S      Val( 1S)     0.78942       0.06135
   148    H   14  S      Ryd( 2S)     0.00163       0.30905
   149    H   14  px     Ryd( 2p)     0.00088       2.35914
   150    H   14  py     Ryd( 2p)     0.00004       1.91905
   151    H   14  pz     Ryd( 2p)     0.00012       1.63006

   152    H   15  S      Val( 1S)     0.76622       0.06027
   153    H   15  S      Ryd( 2S)     0.00181       0.30298
   154    H   15  px     Ryd( 2p)     0.00027       2.05101
   155    H   15  py     Ryd( 2p)     0.00064       2.25362
   156    H   15  pz     Ryd( 2p)     0.00016       1.63109

   157    H   16  S      Val( 1S)     0.76941       0.05182
   158    H   16  S      Ryd( 2S)     0.00157       0.34732
   159    H   16  px     Ryd( 2p)     0.00026       2.07249
   160    H   16  py     Ryd( 2p)     0.00064       2.24542
   161    H   16  pz     Ryd( 2p)     0.00016       1.62925

 WARNING:  1 low occupancy (<1.9990e) core orbital  found on  C    3
           1 low occupancy (<1.9990e) core orbital  found on  C    7
           1 low occupancy (<1.9990e) core orbital  found on  C    8


 Summary of Natural Population Analysis:                  
                                                          
                                       Natural Population 
                Natural  -----------------------------------------------
    Atom  No    Charge         Core      Valence    Rydberg      Total
 -----------------------------------------------------------------------
      C    1   -0.71828      1.99920     4.71098    0.00810     6.71828
      C    2    0.57790      1.99915     3.38022    0.04274     5.42210
      C    3   -0.19491      1.99881     4.17874    0.01736     6.19491
      C    4    0.11358      1.99902     3.86244    0.02496     5.88642
      N    5   -0.47998      1.99930     5.46318    0.01750     7.47998
      C    6    0.07388      1.99905     3.90311    0.02397     5.92612
      C    7   -0.26117      1.99894     4.24786    0.01437     6.26117
      C    8   -0.16898      1.99893     4.15625    0.01380     6.16898
      O    9   -0.54538      1.99973     6.53517    0.01047     8.54538
      H   10    0.24388      0.00000     0.75238    0.00374     0.75612
      H   11    0.23399      0.00000     0.76363    0.00238     0.76601
      H   12    0.23399      0.00000     0.76363    0.00238     0.76601
      H   13    0.22470      0.00000     0.77106    0.00424     0.77530
      H   14    0.20792      0.00000     0.78942    0.00266     0.79208
      H   15    0.23090      0.00000     0.76622    0.00289     0.76910
      H   16    0.22796      0.00000     0.76941    0.00263     0.77204
 =======================================================================
   * Total *    0.00000     17.99212    45.81370    0.19418    64.00000

                                 Natural Population      
 --------------------------------------------------------
   Core                      17.99212 ( 99.9562% of  18)
   Valence                   45.81370 ( 99.5950% of  46)
   Natural Minimal Basis     63.80582 ( 99.6966% of  64)
   Natural Rydberg Basis      0.19418 (  0.3034% of  64)
 --------------------------------------------------------

    Atom  No          Natural Electron Configuration
 ----------------------------------------------------------------------------
      C    1      [core]2S( 1.12)2p( 3.59)
      C    2      [core]2S( 0.81)2p( 2.57)3p( 0.03)3d( 0.01)
      C    3      [core]2S( 0.90)2p( 3.28)3p( 0.01)
      C    4      [core]2S( 0.91)2p( 2.96)3p( 0.02)3d( 0.01)
      N    5      [core]2S( 1.36)2p( 4.10)3p( 0.01)3d( 0.01)
      C    6      [core]2S( 0.92)2p( 2.99)3p( 0.02)3d( 0.01)
      C    7      [core]2S( 0.96)2p( 3.29)3p( 0.01)
      C    8      [core]2S( 0.94)2p( 3.22)3p( 0.01)
      O    9      [core]2S( 1.68)2p( 4.85)
      H   10            1S( 0.75)
      H   11            1S( 0.76)
      H   12            1S( 0.76)
      H   13            1S( 0.77)
      H   14            1S( 0.79)
      H   15            1S( 0.77)
      H   16            1S( 0.77)


 NATURAL BOND ORBITAL ANALYSIS:

                       Occupancies       Lewis Structure    Low   High
           Occ.    -------------------  -----------------   occ   occ
  Cycle   Thresh.   Lewis   Non-Lewis     CR  BD  3C  LP    (L)   (NL)   Dev
 =============================================================================
   1(1)    1.90    60.29978   3.70022      9  18   0   5     5      5    0.44
   2(2)    1.90    60.29978   3.70022      9  18   0   5     5      5    0.44
   3(1)    1.80    60.64654   3.35346      9  17   0   6     3      4    0.44
   4(2)    1.80    60.64654   3.35346      9  17   0   6     3      4    0.44
   5(1)    1.70    61.20118   2.79882      9  18   0   5     2      4    0.44
   6(2)    1.70    61.20118   2.79882      9  18   0   5     2      4    0.44
   7(1)    1.60    61.82276   2.17724      9  19   0   4     1      4    0.44
   8(2)    1.60    62.40507   1.59493      9  20   0   3     0      4    0.44
   9(3)    1.60    61.83608   2.16392      9  19   0   4     1      4    0.43
  10(4)    1.60    62.40507   1.59493      9  20   0   3     0      4    0.44
  11(5)    1.60    61.83608   2.16392      9  19   0   4     1      4    0.43
  12(6)    1.60    62.40507   1.59493      9  20   0   3     0      4    0.44
  13(7)    1.60    61.83608   2.16392      9  19   0   4     1      4    0.43
  14(8)    1.60    62.40507   1.59493      9  20   0   3     0      4    0.44
  15(9)    1.60    61.83608   2.16392      9  19   0   4     1      4    0.43
  16(1)    1.50    62.40507   1.59493      9  20   0   3     0      4    0.44
  17(2)    1.50    61.83608   2.16392      9  19   0   4     1      4    0.43
  18(3)    1.50    62.40507   1.59493      9  20   0   3     0      4    0.44
  19(4)    1.50    61.83608   2.16392      9  19   0   4     1      4    0.43
  20(5)    1.50    62.40507   1.59493      9  20   0   3     0      4    0.44
  21(6)    1.50    61.83608   2.16392      9  19   0   4     1      4    0.43
  22(7)    1.50    62.40507   1.59493      9  20   0   3     0      4    0.44
  23(8)    1.50    61.83608   2.16392      9  19   0   4     1      4    0.43
  24(9)    1.50    62.40507   1.59493      9  20   0   3     0      4    0.44
  25(1)    1.60    62.40507   1.59493      9  20   0   3     0      4    0.44
 -----------------------------------------------------------------------------

 Structure accepted: RESONANCE keyword permits strongly delocalized structure

 WARNING:  1 low occupancy (<1.9990e) core orbital  found on  C    3
           1 low occupancy (<1.9990e) core orbital  found on  C    7
           1 low occupancy (<1.9990e) core orbital  found on  C    8

 --------------------------------------------------------
   Core                     17.99213 ( 99.956% of  18)
   Valence Lewis            44.41294 ( 96.550% of  46)
  ==================       ============================
   Total Lewis              62.40507 ( 97.508% of  64)
  -----------------------------------------------------
   Valence non-Lewis         1.45843 (  2.279% of  64)
   Rydberg non-Lewis         0.13651 (  0.213% of  64)
  ==================       ============================
   Total non-Lewis           1.59493 (  2.492% of  64)
 --------------------------------------------------------


       (Occupancy)   Bond orbital/ Coefficients/ Hybrids
 ---------------------------------------------------------------------------------
     1. (1.98823) BD ( 1) C   1 - C   2  
                ( 51.36%)   0.7166* C   1 s( 28.48%)p 2.51( 71.47%)d 0.00(  0.05%)
                                            0.0004  0.5337 -0.0000  0.4873 -0.0101
                                           -0.6907 -0.0114 -0.0000 -0.0000 -0.0189
                                           -0.0000  0.0000 -0.0053 -0.0101
                ( 48.64%)   0.6974* C   2 s( 34.86%)p 1.87( 65.08%)d 0.00(  0.05%)
                                           -0.0001  0.5903  0.0118 -0.4831 -0.0163
                                            0.6454 -0.0252  0.0000 -0.0000 -0.0188
                                           -0.0000  0.0000 -0.0087 -0.0099
     2. (1.98732) BD ( 1) C   1 - H  10  
                ( 62.25%)   0.7890* C   1 s( 24.58%)p 3.07( 75.39%)d 0.00(  0.03%)
                                            0.0000 -0.4957 -0.0057  0.8420 -0.0052
                                            0.2115 -0.0119 -0.0000 -0.0000 -0.0093
                                            0.0000  0.0000 -0.0135  0.0085
                ( 37.75%)   0.6144* H  10 s( 99.92%)p 0.00(  0.08%)
                                           -0.9996  0.0013 -0.0275 -0.0089  0.0000
     3. (1.97232) BD ( 1) C   1 - H  11  
                ( 61.44%)   0.7839* C   1 s( 23.45%)p 3.26( 76.51%)d 0.00(  0.04%)
                                           -0.0001  0.4843 -0.0011  0.1623 -0.0168
                                            0.4886  0.0074  0.7069  0.0021  0.0056
                                            0.0088  0.0133 -0.0038  0.0095
                ( 38.56%)   0.6209* H  11 s( 99.92%)p 0.00(  0.08%)
                                            0.9996 -0.0009 -0.0016 -0.0169 -0.0236
     4. (1.97232) BD ( 1) C   1 - H  12  
                ( 61.44%)   0.7839* C   1 s( 23.45%)p 3.26( 76.51%)d 0.00(  0.04%)
                                           -0.0001  0.4843 -0.0011  0.1623 -0.0168
                                            0.4886  0.0074 -0.7069 -0.0021  0.0056
                                           -0.0088 -0.0133 -0.0038  0.0095
                ( 38.56%)   0.6209* H  12 s( 99.92%)p 0.00(  0.08%)
                                            0.9996 -0.0009 -0.0016 -0.0169  0.0236
     5. (1.97624) BD ( 1) C   2 - C   3  
                ( 47.15%)   0.6867* C   2 s( 35.13%)p 1.84( 64.81%)d 0.00(  0.06%)
                                            0.0002  0.5926  0.0100  0.8028 -0.0103
                                            0.0583 -0.0078 -0.0000 -0.0000  0.0057
                                            0.0000 -0.0000  0.0207 -0.0102
                ( 52.85%)   0.7270* C   3 s( 31.71%)p 2.15( 68.25%)d 0.00(  0.04%)
                                           -0.0000  0.5631 -0.0035 -0.8230  0.0145
                                           -0.0697 -0.0048 -0.0000 -0.0000  0.0028
                                            0.0000  0.0000  0.0159 -0.0109
     6. (1.99461) BD ( 1) C   2 - O   9  
                ( 33.32%)   0.5772* C   2 s( 29.68%)p 2.36( 70.07%)d 0.01(  0.25%)
                                           -0.0000  0.5436 -0.0351 -0.3465 -0.0396
                                           -0.7589 -0.0559  0.0000  0.0000  0.0324
                                           -0.0000 -0.0000 -0.0299 -0.0240
                ( 66.68%)   0.8166* O   9 s( 45.35%)p 1.20( 54.57%)d 0.00(  0.08%)
                                           -0.0000  0.6731 -0.0206  0.3101  0.0079
                                            0.6701  0.0195 -0.0000 -0.0000  0.0200
                                           -0.0000 -0.0000 -0.0168 -0.0125
     7. (1.97009) BD ( 2) C   2 - O   9  
                ( 34.05%)   0.5835* C   2 s(  0.00%)p 1.00( 99.64%)d 0.00(  0.36%)
                                            0.0000 -0.0000 -0.0000  0.0000 -0.0000
                                            0.0000 -0.0000  0.9978 -0.0274 -0.0000
                                           -0.0225 -0.0554  0.0000  0.0000
                ( 65.95%)   0.8121* O   9 s(  0.00%)p 1.00( 99.85%)d 0.00(  0.15%)
                                           -0.0000  0.0000  0.0000  0.0000  0.0000
                                            0.0000  0.0000  0.9992  0.0102  0.0000
                                            0.0162  0.0345 -0.0000 -0.0000
     8. (1.97649) BD ( 1) C   3 - C   4  
                ( 52.25%)   0.7228* C   3 s( 33.51%)p 1.98( 66.45%)d 0.00(  0.04%)
                                           -0.0002  0.5788  0.0062  0.4533 -0.0078
                                           -0.6773 -0.0139  0.0000  0.0000 -0.0156
                                            0.0000 -0.0000 -0.0039 -0.0117
                ( 47.75%)   0.6910* C   4 s( 38.24%)p 1.61( 61.70%)d 0.00(  0.05%)
                                            0.0002  0.6184 -0.0024 -0.4342 -0.0167
                                            0.6542 -0.0163 -0.0000 -0.0000 -0.0174
                                            0.0000 -0.0000 -0.0085 -0.0114
     9. (1.97256) BD ( 1) C   3 - C   8  
                ( 50.61%)   0.7114* C   3 s( 34.75%)p 1.88( 65.21%)d 0.00(  0.04%)
                                           -0.0001  0.5894  0.0094  0.3410 -0.0112
                                            0.7318  0.0116  0.0000 -0.0000  0.0131
                                            0.0000  0.0000 -0.0090 -0.0121
                ( 49.39%)   0.7028* C   8 s( 35.45%)p 1.82( 64.51%)d 0.00(  0.05%)
                                            0.0001  0.5954  0.0030 -0.4044 -0.0195
                                           -0.6936  0.0100 -0.0000 -0.0000  0.0141
                                            0.0000  0.0000 -0.0101 -0.0125
    10. (1.63210) BD ( 2) C   3 - C   8  
                ( 54.06%)   0.7353* C   3 s(  0.00%)p 1.00( 99.98%)d 0.00(  0.02%)
                                           -0.0000  0.0000 -0.0000 -0.0000  0.0000
                                            0.0000 -0.0000  0.9999  0.0036 -0.0000
                                            0.0117  0.0097 -0.0000  0.0000
                ( 45.94%)   0.6778* C   8 s(  0.00%)p 1.00( 99.95%)d 0.00(  0.05%)
                                            0.0000  0.0000  0.0000 -0.0000 -0.0000
                                           -0.0000  0.0000  0.9997 -0.0006  0.0000
                                            0.0006 -0.0224  0.0000  0.0000
    11. (1.98596) BD ( 1) C   4 - N   5  
                ( 39.78%)   0.6307* C   4 s( 31.47%)p 2.17( 68.40%)d 0.00(  0.13%)
                                            0.0000  0.5605  0.0245  0.8241  0.0405
                                            0.0171 -0.0537  0.0000  0.0000  0.0037
                                            0.0000  0.0000  0.0307 -0.0188
                ( 60.22%)   0.7760* N   5 s( 37.32%)p 1.68( 62.61%)d 0.00(  0.07%)
                                            0.0001  0.6108  0.0115 -0.7876  0.0152
                                           -0.0689  0.0274 -0.0000  0.0000 -0.0101
                                            0.0000 -0.0000  0.0208 -0.0124
    12. (1.70063) BD ( 2) C   4 - N   5  
                ( 40.21%)   0.6341* C   4 s(  0.00%)p 1.00( 99.87%)d 0.00(  0.13%)
                                            0.0000  0.0000  0.0000 -0.0000 -0.0000
                                            0.0000 -0.0000  0.9993 -0.0082 -0.0000
                                            0.0330  0.0140 -0.0000  0.0000
                ( 59.79%)   0.7732* N   5 s(  0.00%)p 1.00( 99.86%)d 0.00(  0.14%)
                                           -0.0000 -0.0000 -0.0000 -0.0000  0.0000
                                            0.0000 -0.0000  0.9992 -0.0106 -0.0000
                                           -0.0255  0.0280  0.0000 -0.0000
    13. (1.98025) BD ( 1) C   4 - H  13  
                ( 61.79%)   0.7860* C   4 s( 30.09%)p 2.32( 69.88%)d 0.00(  0.03%)
                                            0.0005 -0.5484  0.0123  0.3578 -0.0257
                                            0.7550 -0.0051  0.0000 -0.0000 -0.0128
                                           -0.0000 -0.0000  0.0096  0.0084
                ( 38.21%)   0.6182* H  13 s( 99.90%)p 0.00(  0.10%)
                                           -0.9995  0.0058 -0.0146 -0.0281 -0.0000
    14. (1.98616) BD ( 1) N   5 - C   6  
                ( 60.20%)   0.7759* N   5 s( 36.69%)p 1.72( 63.24%)d 0.00(  0.07%)
                                            0.0001  0.6056  0.0120  0.4091 -0.0325
                                            0.6811 -0.0014  0.0000 -0.0000  0.0102
                                           -0.0000  0.0000 -0.0208 -0.0124
                ( 39.80%)   0.6309* C   6 s( 31.24%)p 2.20( 68.63%)d 0.00(  0.13%)
                                            0.0000  0.5587  0.0175 -0.3767  0.0272
                                           -0.7347 -0.0621 -0.0000  0.0000  0.0262
                                            0.0000  0.0000 -0.0163 -0.0190
    15. (1.98400) BD ( 1) C   6 - C   7  
                ( 48.87%)   0.6991* C   6 s( 39.05%)p 1.56( 60.91%)d 0.00(  0.05%)
                                            0.0002  0.6249  0.0015 -0.3907  0.0314
                                            0.6743  0.0257 -0.0000  0.0000 -0.0174
                                            0.0000 -0.0000 -0.0083 -0.0108
                ( 51.13%)   0.7150* C   7 s( 35.00%)p 1.86( 64.95%)d 0.00(  0.05%)
                                           -0.0000  0.5916  0.0095  0.4237  0.0390
                                           -0.6844  0.0056  0.0000  0.0000 -0.0138
                                            0.0000 -0.0000 -0.0115 -0.0118
    16. (1.62647) BD ( 2) C   6 - C   7  
                ( 46.27%)   0.6802* C   6 s(  0.00%)p 1.00( 99.94%)d 0.00(  0.06%)
                                            0.0000 -0.0000  0.0000 -0.0000  0.0000
                                            0.0000  0.0000  0.9996 -0.0168 -0.0000
                                           -0.0219  0.0096  0.0000 -0.0000
                ( 53.73%)   0.7330* C   7 s(  0.00%)p 1.00( 99.95%)d 0.00(  0.05%)
                                            0.0000 -0.0000  0.0000 -0.0000  0.0000
                                            0.0000 -0.0000  0.9996 -0.0165  0.0000
                                           -0.0032 -0.0210  0.0000  0.0000
    17. (1.98195) BD ( 1) C   6 - H  14  
                ( 60.84%)   0.7800* C   6 s( 29.55%)p 2.38( 70.41%)d 0.00(  0.03%)
                                           -0.0005  0.5435 -0.0116  0.8386 -0.0163
                                           -0.0162 -0.0177  0.0000 -0.0000 -0.0006
                                            0.0000 -0.0000  0.0167 -0.0083
                ( 39.16%)   0.6258* H  14 s( 99.90%)p 0.00(  0.10%)
                                            0.9995 -0.0041 -0.0309  0.0014 -0.0000
    18. (1.97677) BD ( 1) C   7 - C   8  
                ( 49.49%)   0.7035* C   7 s( 35.46%)p 1.82( 64.50%)d 0.00(  0.05%)
                                            0.0000  0.5954  0.0087 -0.8019 -0.0105
                                            0.0178  0.0383 -0.0000 -0.0000  0.0026
                                            0.0000  0.0000  0.0173 -0.0121
                ( 50.51%)   0.7107* C   8 s( 35.81%)p 1.79( 64.14%)d 0.00(  0.04%)
                                            0.0001  0.5983  0.0141  0.7985  0.0065
                                            0.0484  0.0391  0.0000  0.0000 -0.0006
                                            0.0000 -0.0000  0.0174 -0.0117
    19. (1.97991) BD ( 1) C   7 - H  15  
                ( 61.71%)   0.7856* C   7 s( 29.47%)p 2.39( 70.50%)d 0.00(  0.03%)
                                           -0.0003  0.5426 -0.0140  0.4186 -0.0028
                                            0.7278 -0.0076  0.0000 -0.0000  0.0121
                                            0.0000  0.0000 -0.0069 -0.0096
                ( 38.29%)   0.6188* H  15 s( 99.91%)p 0.00(  0.09%)
                                            0.9995 -0.0022 -0.0154 -0.0265 -0.0000
    20. (1.98019) BD ( 1) C   8 - H  16  
                ( 61.60%)   0.7848* C   8 s( 28.66%)p 2.49( 71.31%)d 0.00(  0.03%)
                                           -0.0003  0.5351 -0.0139 -0.4444  0.0131
                                            0.7180 -0.0004 -0.0000 -0.0000 -0.0136
                                            0.0000 -0.0000 -0.0066 -0.0099
                ( 38.40%)   0.6197* H  16 s( 99.91%)p 0.00(  0.09%)
                                            0.9995 -0.0016  0.0146 -0.0266  0.0000
    21. (1.99920) CR ( 1) C   1           s(100.00%)p 0.00(  0.00%)
                                            1.0000 -0.0001 -0.0000 -0.0002  0.0000
                                            0.0003  0.0000  0.0000  0.0000  0.0000
                                            0.0000  0.0000  0.0000  0.0000
    22. (1.99915) CR ( 1) C   2           s(100.00%)p 0.00(  0.00%)
                                            1.0000 -0.0001 -0.0000 -0.0002  0.0000
                                            0.0000 -0.0000 -0.0000  0.0000 -0.0000
                                            0.0000  0.0000 -0.0000  0.0000
    23. (1.99881) CR ( 1) C   3           s(100.00%)
                                            1.0000  0.0002  0.0000  0.0001 -0.0000
                                           -0.0000 -0.0000  0.0000  0.0000 -0.0000
                                            0.0000  0.0000 -0.0000 -0.0000
    24. (1.99903) CR ( 1) C   4           s(100.00%)p 0.00(  0.00%)
                                            1.0000  0.0001 -0.0000 -0.0001  0.0000
                                           -0.0006  0.0000 -0.0000  0.0000  0.0000
                                           -0.0000 -0.0000 -0.0000 -0.0000
    25. (1.99930) CR ( 1) N   5           s(100.00%)
                                            1.0000 -0.0002  0.0000 -0.0000 -0.0000
                                            0.0001  0.0000  0.0000 -0.0000 -0.0000
                                           -0.0000  0.0000 -0.0000  0.0000
    26. (1.99905) CR ( 1) C   6           s(100.00%)p 0.00(  0.00%)
                                            1.0000  0.0002 -0.0000  0.0005 -0.0000
                                           -0.0001 -0.0000 -0.0000 -0.0000  0.0000
                                            0.0000 -0.0000  0.0000 -0.0000
    27. (1.99895) CR ( 1) C   7           s(100.00%)p 0.00(  0.00%)
                                            1.0000  0.0001 -0.0000  0.0002  0.0000
                                            0.0002 -0.0000 -0.0000  0.0000  0.0000
                                            0.0000  0.0000 -0.0000 -0.0000
    28. (1.99893) CR ( 1) C   8           s(100.00%)p 0.00(  0.00%)
                                            1.0000  0.0001 -0.0000 -0.0002  0.0000
                                            0.0002 -0.0000 -0.0000 -0.0000 -0.0000
                                           -0.0000  0.0000 -0.0000 -0.0000
    29. (1.99973) CR ( 1) O   9           s(100.00%)p 0.00(  0.00%)
                                            1.0000 -0.0004 -0.0000  0.0002  0.0000
                                            0.0003  0.0000 -0.0000 -0.0000  0.0000
                                           -0.0000 -0.0000 -0.0000 -0.0000
    30. (1.92243) LP ( 1) N   5           s( 26.01%)p 2.84( 73.91%)d 0.00(  0.08%)
                                            0.0002  0.5097 -0.0156  0.4579  0.0154
                                           -0.7271 -0.0236  0.0000  0.0000  0.0222
                                           -0.0000  0.0000  0.0108  0.0140
    31. (1.97579) LP ( 1) O   9           s( 54.66%)p 0.83( 45.32%)d 0.00(  0.02%)
                                            0.0005  0.7392  0.0123 -0.2970  0.0007
                                           -0.6042  0.0004  0.0000  0.0000 -0.0085
                                            0.0000  0.0000  0.0062  0.0083
    32. (1.89014) LP ( 2) O   9           s(  0.02%)p99.99( 99.91%)d 4.33(  0.07%)
                                            0.0000  0.0117  0.0058  0.9026 -0.0147
                                           -0.4292  0.0059 -0.0000  0.0000  0.0172
                                           -0.0000  0.0000  0.0210 -0.0004
    33. (0.00259) RY*( 1) C   1           s(  4.26%)p21.90( 93.40%)d 0.55(  2.33%)
                                           -0.0000  0.0134  0.2061  0.0217  0.8741
                                            0.0055  0.4117  0.0000  0.0000 -0.0063
                                            0.0000 -0.0000  0.1509 -0.0230
    34. (0.00165) RY*( 2) C   1           s( 41.66%)p 1.30( 54.33%)d 0.10(  4.01%)
                                            0.0000  0.0079  0.6454 -0.0036  0.2097
                                            0.0103 -0.7065  0.0000  0.0000  0.1147
                                            0.0000 -0.0000 -0.1641 -0.0020
    35. (0.00046) RY*( 3) C   1           s(  0.00%)p 1.00( 67.74%)d 0.48( 32.26%)
                                            0.0000 -0.0000 -0.0000  0.0000 -0.0000
                                           -0.0000  0.0000  0.0061  0.8230 -0.0000
                                            0.1470 -0.5487  0.0000 -0.0000
    36. (0.00012) RY*( 4) C   1           s( 41.61%)p 1.04( 43.24%)d 0.36( 15.16%)
                                           -0.0000 -0.0123  0.6449  0.0100 -0.3985
                                           -0.0174  0.5227 -0.0000  0.0000  0.3719
                                            0.0000 -0.0000  0.0339  0.1101
    37. (0.00004) RY*( 5) C   1           s( 12.08%)p 0.31(  3.72%)d 6.97( 84.20%)
    38. (0.00001) RY*( 6) C   1           s(  0.00%)p 1.00(  0.30%)d99.99( 99.70%)
    39. (0.00000) RY*( 7) C   1           s(  0.00%)p 1.00( 32.01%)d 2.12( 67.99%)
    40. (0.00001) RY*( 8) C   1           s(  0.10%)p50.66(  5.31%)d99.99( 94.59%)
    41. (0.00000) RY*( 9) C   1           s(  0.32%)p 0.26(  0.08%)d99.99( 99.60%)
    42. (0.01933) RY*( 1) C   2           s( 12.31%)p 7.11( 87.61%)d 0.01(  0.07%)
                                           -0.0000  0.0576  0.3462 -0.0315  0.2869
                                           -0.0399  0.8895  0.0000 -0.0000  0.0243
                                            0.0000  0.0000 -0.0055  0.0100
    43. (0.00687) RY*( 2) C   2           s(  0.57%)p88.71( 50.77%)d85.02( 48.66%)
                                           -0.0000 -0.0153  0.0741  0.0203 -0.6828
                                           -0.0021  0.2027 -0.0000  0.0000 -0.4654
                                            0.0000 -0.0000 -0.5195 -0.0077
    44. (0.00321) RY*( 3) C   2           s(  0.00%)p 1.00( 49.62%)d 1.02( 50.38%)
                                            0.0000  0.0000 -0.0000  0.0000 -0.0000
                                            0.0000  0.0000  0.0618  0.7017  0.0000
                                            0.2725  0.6554 -0.0000 -0.0000
    45. (0.00256) RY*( 4) C   2           s(  9.49%)p 4.97( 47.12%)d 4.57( 43.39%)
                                           -0.0000  0.0100  0.3079  0.0104  0.6127
                                           -0.0236 -0.3085  0.0000  0.0000 -0.4781
                                            0.0000  0.0000 -0.4531 -0.0021
    46. (0.00099) RY*( 5) C   2           s( 72.11%)p 0.18( 13.24%)d 0.20( 14.65%)
                                            0.0000 -0.0117  0.8491 -0.0147 -0.2690
                                           -0.0259 -0.2431  0.0000  0.0000  0.0027
                                           -0.0000  0.0000  0.3763  0.0700
    47. (0.00062) RY*( 6) C   2           s(  5.28%)p 0.24(  1.25%)d17.69( 93.47%)
                                           -0.0000 -0.0173  0.2292  0.0171 -0.0400
                                            0.0335 -0.0975 -0.0000  0.0000  0.7429
                                           -0.0000 -0.0000 -0.6178  0.0331
    48. (0.00056) RY*( 7) C   2           s(  0.00%)p 1.00(  6.47%)d14.46( 93.53%)
                                            0.0000 -0.0000  0.0000 -0.0000 -0.0000
                                            0.0000 -0.0000  0.0075 -0.2542  0.0000
                                            0.9587 -0.1271  0.0000 -0.0000
    49. (0.00004) RY*( 8) C   2           s(  0.00%)p 1.00( 44.27%)d 1.26( 55.73%)
    50. (0.00003) RY*( 9) C   2           s(  0.56%)p 0.07(  0.04%)d99.99( 99.40%)
    51. (0.00598) RY*( 1) C   3           s( 11.54%)p 7.57( 87.37%)d 0.09(  1.09%)
                                           -0.0000  0.0007  0.3397 -0.0095 -0.1888
                                           -0.0169  0.9152  0.0000  0.0000 -0.0885
                                           -0.0000 -0.0000 -0.0553  0.0009
    52. (0.00461) RY*( 2) C   3           s(  3.27%)p27.86( 91.14%)d 1.71(  5.59%)
                                            0.0000  0.0014  0.1809  0.0207  0.9434
                                            0.0011  0.1448  0.0000 -0.0000  0.0311
                                            0.0000  0.0000  0.2339 -0.0145
    53. (0.00281) RY*( 3) C   3           s( 83.99%)p 0.17( 13.87%)d 0.03(  2.14%)
                                           -0.0000 -0.0090  0.9164 -0.0098 -0.1169
                                            0.0004 -0.3534  0.0000  0.0000  0.1367
                                           -0.0000 -0.0000 -0.0379 -0.0360
    54. (0.00084) RY*( 4) C   3           s(  0.00%)p 1.00( 81.65%)d 0.22( 18.35%)
                                            0.0000  0.0000 -0.0000  0.0000  0.0000
                                            0.0000  0.0000 -0.0056  0.9036 -0.0000
                                           -0.1333  0.4071  0.0000 -0.0000
    55. (0.00054) RY*( 5) C   3           s(  0.00%)p 1.00( 11.77%)d 7.49( 88.23%)
                                            0.0000 -0.0000  0.0000  0.0000 -0.0000
                                           -0.0000 -0.0000 -0.0113 -0.3429 -0.0000
                                            0.3445  0.8739 -0.0000 -0.0000
    56. (0.00025) RY*( 6) C   3           s(  0.17%)p29.64(  5.10%)d99.99( 94.72%)
                                            0.0000 -0.0023  0.0414  0.0106 -0.2229
                                            0.0102 -0.0338 -0.0000 -0.0000 -0.2979
                                            0.0000 -0.0000  0.9266  0.0005
    57. (0.00017) RY*( 7) C   3           s(  0.82%)p 3.06(  2.52%)d99.99( 96.66%)
                                           -0.0000 -0.0020  0.0908 -0.0084  0.1014
                                            0.0196 -0.1202 -0.0000  0.0000 -0.9366
                                           -0.0000 -0.0000 -0.2852 -0.0899
    58. (0.00017) RY*( 8) C   3           s(  0.00%)p 1.00(  6.60%)d14.15( 93.40%)
                                            0.0000 -0.0000  0.0000 -0.0000  0.0000
                                           -0.0000  0.0000 -0.0092  0.2567  0.0000
                                            0.9292 -0.2656 -0.0000 -0.0000
    59. (0.00002) RY*( 9) C   3           s(  0.23%)p 0.37(  0.09%)d99.99( 99.68%)
    60. (0.00929) RY*( 1) C   4           s(  0.52%)p99.99( 88.77%)d20.48( 10.71%)
                                           -0.0000 -0.0131  0.0711 -0.0178  0.9003
                                            0.0370  0.2748 -0.0000  0.0000  0.3051
                                           -0.0000  0.0000 -0.1168 -0.0191
    61. (0.00478) RY*( 2) C   4           s(  4.68%)p20.15( 94.40%)d 0.19(  0.91%)
                                            0.0000  0.0419  0.2124  0.0429 -0.3202
                                            0.0039  0.9163  0.0000 -0.0000  0.0404
                                            0.0000 -0.0000 -0.0835 -0.0227
    62. (0.00139) RY*( 3) C   4           s( 66.60%)p 0.12(  7.71%)d 0.39( 25.69%)
                                            0.0000 -0.0122  0.8160 -0.0351 -0.1326
                                           -0.0048 -0.2413 -0.0000 -0.0000  0.4737
                                            0.0000 -0.0000  0.1620 -0.0794
    63. (0.00118) RY*( 4) C   4           s(  0.00%)p 1.00(  2.04%)d48.01( 97.96%)
                                           -0.0000  0.0000 -0.0000  0.0000  0.0000
                                            0.0000  0.0000 -0.0281 -0.1400 -0.0000
                                            0.9435 -0.2991 -0.0000  0.0000
    64. (0.00086) RY*( 5) C   4           s(  0.00%)p 1.00( 91.52%)d 0.09(  8.48%)
                                           -0.0000 -0.0000  0.0000 -0.0000 -0.0000
                                            0.0000 -0.0000 -0.0018  0.9567  0.0000
                                            0.2069  0.2049 -0.0000  0.0000
    65. (0.00059) RY*( 6) C   4           s( 25.31%)p 0.23(  5.89%)d 2.72( 68.80%)
                                            0.0000 -0.0123  0.5029 -0.0173  0.2415
                                           -0.0143  0.0078 -0.0000  0.0000 -0.8246
                                           -0.0000 -0.0000  0.0444 -0.0775
    66. (0.00011) RY*( 7) C   4           s(  1.92%)p 1.65(  3.18%)d49.31( 94.90%)
                                           -0.0000  0.0034  0.1387  0.0253 -0.0892
                                           -0.0039 -0.1523  0.0000 -0.0000  0.0002
                                           -0.0000  0.0000 -0.9733  0.0414
    67. (0.00000) RY*( 8) C   4           s(  0.00%)p 1.00(  6.57%)d14.23( 93.43%)
    68. (0.00001) RY*( 9) C   4           s(  1.15%)p 0.06(  0.07%)d85.61( 98.78%)
    69. (0.00522) RY*( 1) N   5           s(  7.81%)p11.18( 87.33%)d 0.62(  4.86%)
                                            0.0000 -0.0090  0.2793  0.0184 -0.4817
                                           -0.0299  0.8000  0.0000 -0.0000  0.2000
                                            0.0000  0.0000  0.0903 -0.0223
    70. (0.00200) RY*( 2) N   5           s(  0.01%)p 1.00( 99.20%)d 0.01(  0.79%)
                                           -0.0000  0.0003  0.0099  0.0302  0.8534
                                            0.0202  0.5122  0.0000  0.0000  0.0309
                                           -0.0000  0.0000 -0.0833  0.0011
    71. (0.00045) RY*( 3) N   5           s(  0.00%)p 1.00(  5.16%)d18.39( 94.84%)
                                            0.0000  0.0000 -0.0000  0.0000  0.0000
                                            0.0000  0.0000  0.0031 -0.2271 -0.0000
                                            0.8099  0.5407 -0.0000  0.0000
    72. (0.00024) RY*( 4) N   5           s(  0.00%)p 1.00( 87.29%)d 0.15( 12.71%)
                                            0.0000 -0.0000  0.0000 -0.0000 -0.0000
                                           -0.0000 -0.0000  0.0218  0.9340  0.0000
                                            0.3378 -0.1139 -0.0000  0.0000
    73. (0.00019) RY*( 5) N   5           s( 49.77%)p 0.13(  6.29%)d 0.88( 43.94%)
                                            0.0000 -0.0055  0.7055 -0.0161  0.0710
                                           -0.0192 -0.2392 -0.0000 -0.0000  0.3677
                                           -0.0000  0.0000 -0.5352 -0.1330
    74. (0.00013) RY*( 6) N   5           s( 33.96%)p 0.13(  4.42%)d 1.81( 61.62%)
                                            0.0000 -0.0055  0.5827  0.0265  0.1554
                                            0.0086 -0.1389  0.0000  0.0000 -0.2338
                                            0.0000 -0.0000  0.7306 -0.1668
    75. (0.00005) RY*( 7) N   5           s(  7.60%)p 0.22(  1.66%)d11.94( 90.74%)
    76. (0.00000) RY*( 8) N   5           s(  0.00%)p 1.00(  7.70%)d11.99( 92.30%)
    77. (0.00001) RY*( 9) N   5           s(  0.82%)p 1.64(  1.35%)d99.99( 97.83%)
    78. (0.00807) RY*( 1) C   6           s(  2.26%)p36.88( 83.30%)d 6.39( 14.44%)
                                           -0.0000 -0.0086  0.1500 -0.0244 -0.5024
                                            0.0530 -0.7597 -0.0000 -0.0000  0.1322
                                            0.0000  0.0000  0.3546 -0.0341
    79. (0.00493) RY*( 2) C   6           s(  3.04%)p30.94( 93.95%)d 0.99(  3.01%)
                                           -0.0000  0.0367  0.1704 -0.0276 -0.7585
                                           -0.0377  0.6017 -0.0000 -0.0000 -0.0518
                                            0.0000 -0.0000  0.1643 -0.0214
    80. (0.00118) RY*( 3) C   6           s(  0.00%)p 1.00(  5.38%)d17.59( 94.62%)
                                           -0.0000 -0.0000  0.0000  0.0000  0.0000
                                            0.0000 -0.0000 -0.0091 -0.2318 -0.0000
                                            0.1810  0.9557 -0.0000  0.0000
    81. (0.00083) RY*( 4) C   6           s(  0.00%)p 1.00( 87.28%)d 0.15( 12.72%)
                                            0.0000  0.0000 -0.0000 -0.0000 -0.0000
                                           -0.0000  0.0000  0.0080  0.9342 -0.0000
                                           -0.2323  0.2706  0.0000  0.0000
    82. (0.00079) RY*( 5) C   6           s( 83.06%)p 0.03(  2.08%)d 0.18( 14.87%)
                                            0.0000 -0.0124  0.9113  0.0283  0.1394
                                            0.0199  0.0113  0.0000  0.0000  0.2465
                                           -0.0000  0.0000 -0.2690 -0.1245
    83. (0.00059) RY*( 6) C   6           s(  0.19%)p61.44( 11.91%)d99.99( 87.90%)
                                            0.0000 -0.0018  0.0440  0.0032 -0.2571
                                           -0.0023 -0.2302  0.0000  0.0000 -0.7040
                                           -0.0000 -0.0000 -0.6174 -0.0463
    84. (0.00006) RY*( 7) C   6           s( 11.17%)p 0.72(  8.03%)d 7.23( 80.79%)
    85. (0.00000) RY*( 8) C   6           s(  0.00%)p 1.00(  7.40%)d12.52( 92.60%)
    86. (0.00000) RY*( 9) C   6           s(  0.44%)p 1.80(  0.79%)d99.99( 98.77%)
    87. (0.00476) RY*( 1) C   7           s(  0.10%)p99.99( 92.74%)d72.16(  7.16%)
                                           -0.0000  0.0242 -0.0202 -0.0239 -0.2787
                                           -0.0207 -0.9213 -0.0000 -0.0000  0.2494
                                            0.0000  0.0000 -0.0932 -0.0256
    88. (0.00234) RY*( 2) C   7           s(  0.73%)p99.99( 98.45%)d 1.14(  0.83%)
                                           -0.0000 -0.0088  0.0848 -0.0291  0.9469
                                            0.0258 -0.2937 -0.0000  0.0000  0.0105
                                            0.0000  0.0000  0.0869 -0.0243
    89. (0.00104) RY*( 3) C   7           s( 96.22%)p 0.01(  1.18%)d 0.03(  2.60%)
                                            0.0000 -0.0029  0.9809  0.0122 -0.1046
                                            0.0146 -0.0226 -0.0000 -0.0000 -0.0945
                                            0.0000 -0.0000  0.0898 -0.0950
    90. (0.00072) RY*( 4) C   7           s(  0.00%)p 1.00( 62.13%)d 0.61( 37.87%)
                                            0.0000 -0.0000  0.0000  0.0000 -0.0000
                                            0.0000 -0.0000  0.0137  0.7881 -0.0000
                                           -0.6028  0.1235  0.0000 -0.0000
    91. (0.00035) RY*( 5) C   7           s(  0.00%)p 1.00( 30.59%)d 2.27( 69.41%)
                                           -0.0000  0.0000 -0.0000 -0.0000 -0.0000
                                            0.0000 -0.0000 -0.0010  0.5531  0.0000
                                            0.6059 -0.5718 -0.0000  0.0000
    92. (0.00011) RY*( 6) C   7           s(  0.38%)p 1.85(  0.70%)d99.99( 98.91%)
                                           -0.0000 -0.0005  0.0617 -0.0232  0.0755
                                            0.0123 -0.0256 -0.0000 -0.0000 -0.3510
                                           -0.0000 -0.0000 -0.9301  0.0287
    93. (0.00008) RY*( 7) C   7           s(  2.19%)p 2.86(  6.27%)d41.75( 91.53%)
    94. (0.00000) RY*( 8) C   7           s(  0.00%)p 1.00(  7.32%)d12.66( 92.68%)
    95. (0.00001) RY*( 9) C   7           s(  0.46%)p 1.52(  0.70%)d99.99( 98.85%)
    96. (0.00526) RY*( 1) C   8           s(  0.14%)p99.99( 92.61%)d53.16(  7.25%)
                                            0.0000 -0.0237  0.0283 -0.0212 -0.5232
                                            0.0212  0.8071 -0.0000 -0.0000  0.2430
                                           -0.0000  0.0000  0.1116  0.0313
    97. (0.00242) RY*( 2) C   8           s(  6.26%)p14.72( 92.10%)d 0.26(  1.64%)
                                            0.0000  0.0135  0.2498  0.0138 -0.8015
                                            0.0174 -0.5274 -0.0000 -0.0000 -0.0500
                                           -0.0000 -0.0000  0.1136 -0.0319
    98. (0.00096) RY*( 3) C   8           s( 92.56%)p 0.07(  6.05%)d 0.02(  1.40%)
                                            0.0000 -0.0070  0.9620 -0.0187  0.2231
                                            0.0079  0.1014 -0.0000 -0.0000  0.0663
                                           -0.0000 -0.0000 -0.0609 -0.0766
    99. (0.00077) RY*( 4) C   8           s(  0.00%)p 1.00( 11.59%)d 7.63( 88.41%)
                                            0.0000 -0.0000  0.0000 -0.0000  0.0000
                                            0.0000  0.0000  0.0113 -0.3402 -0.0000
                                            0.7745  0.5331 -0.0000  0.0000
   100. (0.00048) RY*( 5) C   8           s(  0.00%)p 1.00( 83.13%)d 0.20( 16.87%)
                                            0.0000 -0.0000  0.0000 -0.0000 -0.0000
                                            0.0000  0.0000 -0.0000  0.9118  0.0000
                                            0.4105 -0.0145 -0.0000  0.0000
   101. (0.00011) RY*( 6) C   8           s(  0.44%)p 5.39(  2.36%)d99.99( 97.21%)
                                           -0.0000 -0.0025  0.0661 -0.0211  0.0767
                                           -0.0151  0.1305 -0.0000  0.0000 -0.6325
                                            0.0000 -0.0000  0.7515  0.0844
   102. (0.00007) RY*( 7) C   8           s(  0.22%)p25.79(  5.77%)d99.99( 94.01%)
   103. (0.00001) RY*( 8) C   8           s(  0.00%)p 1.00(  5.33%)d17.75( 94.67%)
   104. (0.00001) RY*( 9) C   8           s(  0.48%)p 2.42(  1.15%)d99.99( 98.38%)
   105. (0.00309) RY*( 1) O   9           s(  0.30%)p99.99( 97.11%)d 8.77(  2.59%)
                                            0.0000 -0.0003  0.0544 -0.0103 -0.8965
                                            0.0053  0.4090 -0.0000  0.0000 -0.1023
                                            0.0000 -0.0000 -0.1242 -0.0002
   106. (0.00033) RY*( 2) O   9           s(  0.00%)p 1.00( 96.87%)d 0.03(  3.13%)
                                           -0.0000  0.0000 -0.0000 -0.0000  0.0000
                                           -0.0000  0.0000 -0.0164  0.9841  0.0000
                                            0.1237  0.1263  0.0000 -0.0000
   107. (0.00012) RY*( 3) O   9           s( 86.51%)p 0.15( 12.58%)d 0.01(  0.91%)
                                           -0.0000  0.0088  0.9301  0.0072 -0.0927
                                            0.0241 -0.3414 -0.0000  0.0000  0.0148
                                           -0.0000 -0.0000 -0.0597 -0.0728
   108. (0.00009) RY*( 4) O   9           s(  9.16%)p 7.94( 72.78%)d 1.97( 18.06%)
   109. (0.00001) RY*( 5) O   9           s(  1.97%)p 6.88( 13.56%)d42.86( 84.47%)
   110. (0.00001) RY*( 6) O   9           s(  0.00%)p 1.00(  1.58%)d62.20( 98.42%)
   111. (0.00000) RY*( 7) O   9           s(  0.00%)p 1.00(  1.69%)d58.20( 98.31%)
   112. (0.00001) RY*( 8) O   9           s(  1.62%)p 2.49(  4.03%)d58.40( 94.36%)
   113. (0.00001) RY*( 9) O   9           s(  0.42%)p 0.34(  0.14%)d99.99( 99.44%)
   114. (0.00282) RY*( 1) H  10           s( 99.21%)p 0.01(  0.79%)
                                            0.0034  0.9960 -0.0850  0.0268 -0.0000
   115. (0.00013) RY*( 2) H  10           s(  0.00%)p 1.00(100.00%)
                                           -0.0000  0.0000  0.0000  0.0000  1.0000
   116. (0.00011) RY*( 3) H  10           s(  0.06%)p99.99( 99.94%)
                                            0.0109  0.0208 -0.0696 -0.9973  0.0000
   117. (0.00004) RY*( 4) H  10           s(  0.82%)p99.99( 99.18%)
   118. (0.00131) RY*( 1) H  11           s( 97.39%)p 0.03(  2.61%)
                                            0.0046  0.9869  0.0463  0.1476  0.0466
   119. (0.00021) RY*( 2) H  11           s(  0.75%)p99.99( 99.25%)
                                            0.0032  0.0866 -0.4812 -0.6215  0.6121
   120. (0.00016) RY*( 3) H  11           s(  0.00%)p 1.00(100.00%)
                                            0.0024 -0.0003  0.8749 -0.3707  0.3115
   121. (0.00004) RY*( 4) H  11           s(  1.94%)p50.52( 98.06%)
   122. (0.00131) RY*( 1) H  12           s( 97.39%)p 0.03(  2.61%)
                                            0.0046  0.9869  0.0463  0.1476 -0.0465
   123. (0.00021) RY*( 2) H  12           s(  0.75%)p99.99( 99.25%)
                                            0.0032  0.0866 -0.4813 -0.6215 -0.6121
   124. (0.00016) RY*( 3) H  12           s(  0.00%)p 1.00(100.00%)
                                            0.0024 -0.0003  0.8749 -0.3707 -0.3116
   125. (0.00004) RY*( 4) H  12           s(  1.94%)p50.52( 98.06%)
   126. (0.00321) RY*( 1) H  13           s( 99.91%)p 0.00(  0.09%)
                                            0.0062  0.9995 -0.0306  0.0013  0.0000
   127. (0.00010) RY*( 2) H  13           s(  0.00%)p 1.00(100.00%)
                                            0.0000 -0.0000 -0.0000 -0.0000  1.0000
   128. (0.00009) RY*( 3) H  13           s(  0.14%)p99.99( 99.86%)
   129. (0.00006) RY*( 4) H  13           s(  0.06%)p99.99( 99.94%)
   130. (0.00165) RY*( 1) H  14           s( 99.52%)p 0.00(  0.48%)
                                            0.0040  0.9976 -0.0043 -0.0692 -0.0000
   131. (0.00012) RY*( 2) H  14           s(  0.00%)p 1.00(100.00%)
                                            0.0000  0.0000 -0.0000 -0.0000  1.0000
   132. (0.00008) RY*( 3) H  14           s(  0.10%)p99.99( 99.90%)
   133. (0.00003) RY*( 4) H  14           s(  0.47%)p99.99( 99.53%)
   134. (0.00183) RY*( 1) H  15           s( 99.42%)p 0.01(  0.58%)
                                            0.0046  0.9971  0.0337  0.0681  0.0000
   135. (0.00016) RY*( 2) H  15           s(  0.00%)p 1.00(100.00%)
                                            0.0000 -0.0000 -0.0000  0.0000  1.0000
   136. (0.00007) RY*( 3) H  15           s(  0.53%)p99.99( 99.47%)
   137. (0.00008) RY*( 4) H  15           s(  0.14%)p99.99( 99.86%)
   138. (0.00158) RY*( 1) H  16           s( 99.14%)p 0.01(  0.86%)
                                            0.0039  0.9957 -0.0821  0.0436 -0.0000
   139. (0.00016) RY*( 2) H  16           s(  0.00%)p 1.00(100.00%)
                                            0.0000  0.0000 -0.0000  0.0000  1.0000
   140. (0.00008) RY*( 3) H  16           s(  0.37%)p99.99( 99.63%)
   141. (0.00007) RY*( 4) H  16           s(  0.58%)p99.99( 99.42%)
   142. (0.05306) BD*( 1) C   1 - C   2  
                ( 48.64%)   0.6974* C   1 s( 28.48%)p 2.51( 71.47%)d 0.00(  0.05%)
                                           -0.0004 -0.5337  0.0000 -0.4873  0.0101
                                            0.6907  0.0114  0.0000  0.0000  0.0189
                                            0.0000 -0.0000  0.0053  0.0101
                ( 51.36%)  -0.7166* C   2 s( 34.86%)p 1.87( 65.08%)d 0.00(  0.05%)
                                            0.0001 -0.5903 -0.0118  0.4831  0.0163
                                           -0.6454  0.0252 -0.0000  0.0000  0.0188
                                            0.0000 -0.0000  0.0087  0.0099
   143. (0.00439) BD*( 1) C   1 - H  10  
                ( 37.75%)   0.6144* C   1 s( 24.58%)p 3.07( 75.39%)d 0.00(  0.03%)
                                           -0.0000  0.4957  0.0057 -0.8420  0.0052
                                           -0.2115  0.0119  0.0000  0.0000  0.0093
                                           -0.0000 -0.0000  0.0135 -0.0085
                ( 62.25%)  -0.7890* H  10 s( 99.92%)p 0.00(  0.08%)
                                            0.9996 -0.0013  0.0275  0.0089 -0.0000
   144. (0.00627) BD*( 1) C   1 - H  11  
                ( 38.56%)   0.6209* C   1 s( 23.45%)p 3.26( 76.51%)d 0.00(  0.04%)
                                            0.0001 -0.4843  0.0011 -0.1623  0.0168
                                           -0.4886 -0.0074 -0.7069 -0.0021 -0.0056
                                           -0.0088 -0.0133  0.0038 -0.0095
                ( 61.44%)  -0.7839* H  11 s( 99.92%)p 0.00(  0.08%)
                                           -0.9996  0.0009  0.0016  0.0169  0.0236
   145. (0.00627) BD*( 1) C   1 - H  12  
                ( 38.56%)   0.6209* C   1 s( 23.45%)p 3.26( 76.51%)d 0.00(  0.04%)
                                            0.0001 -0.4843  0.0011 -0.1623  0.0168
                                           -0.4886 -0.0074  0.7069  0.0021 -0.0056
                                            0.0088  0.0133  0.0038 -0.0095
                ( 61.44%)  -0.7839* H  12 s( 99.92%)p 0.00(  0.08%)
                                           -0.9996  0.0009  0.0016  0.0169 -0.0236
   146. (0.06903) BD*( 1) C   2 - C   3  
                ( 52.85%)   0.7270* C   2 s( 35.13%)p 1.84( 64.81%)d 0.00(  0.06%)
                                            0.0002  0.5926  0.0100  0.8028 -0.0103
                                            0.0583 -0.0078 -0.0000 -0.0000  0.0057
                                            0.0000 -0.0000  0.0207 -0.0102
                ( 47.15%)  -0.6867* C   3 s( 31.71%)p 2.15( 68.25%)d 0.00(  0.04%)
                                           -0.0000  0.5631 -0.0035 -0.8230  0.0145
                                           -0.0697 -0.0048 -0.0000 -0.0000  0.0028
                                            0.0000  0.0000  0.0159 -0.0109
   147. (0.01220) BD*( 1) C   2 - O   9  
                ( 66.68%)   0.8166* C   2 s( 29.68%)p 2.36( 70.07%)d 0.01(  0.25%)
                                           -0.0000  0.5436 -0.0351 -0.3465 -0.0396
                                           -0.7589 -0.0559  0.0000  0.0000  0.0324
                                           -0.0000 -0.0000 -0.0299 -0.0240
                ( 33.32%)  -0.5772* O   9 s( 45.35%)p 1.20( 54.57%)d 0.00(  0.08%)
                                           -0.0000  0.6731 -0.0206  0.3101  0.0079
                                            0.6701  0.0195 -0.0000 -0.0000  0.0200
                                           -0.0000 -0.0000 -0.0168 -0.0125
   148. (0.12524) BD*( 2) C   2 - O   9  
                ( 65.95%)   0.8121* C   2 s(  0.00%)p 1.00( 99.64%)d 0.00(  0.36%)
                                            0.0000 -0.0000 -0.0000  0.0000 -0.0000
                                            0.0000 -0.0000  0.9978 -0.0274 -0.0000
                                           -0.0225 -0.0554  0.0000  0.0000
                ( 34.05%)  -0.5835* O   9 s(  0.00%)p 1.00( 99.85%)d 0.00(  0.15%)
                                           -0.0000  0.0000  0.0000  0.0000  0.0000
                                            0.0000  0.0000  0.9992  0.0102  0.0000
                                            0.0162  0.0345 -0.0000 -0.0000
   149. (0.03432) BD*( 1) C   3 - C   4  
                ( 47.75%)   0.6910* C   3 s( 33.51%)p 1.98( 66.45%)d 0.00(  0.04%)
                                            0.0002 -0.5788 -0.0062 -0.4533  0.0078
                                            0.6773  0.0139 -0.0000 -0.0000  0.0156
                                           -0.0000  0.0000  0.0039  0.0117
                ( 52.25%)  -0.7228* C   4 s( 38.24%)p 1.61( 61.70%)d 0.00(  0.05%)
                                           -0.0002 -0.6184  0.0024  0.4342  0.0167
                                           -0.6542  0.0163  0.0000  0.0000  0.0174
                                           -0.0000  0.0000  0.0085  0.0114
   150. (0.02576) BD*( 1) C   3 - C   8  
                ( 49.39%)   0.7028* C   3 s( 34.75%)p 1.88( 65.21%)d 0.00(  0.04%)
                                            0.0001 -0.5894 -0.0094 -0.3410  0.0112
                                           -0.7318 -0.0116 -0.0000  0.0000 -0.0131
                                           -0.0000 -0.0000  0.0090  0.0121
                ( 50.61%)  -0.7114* C   8 s( 35.45%)p 1.82( 64.51%)d 0.00(  0.05%)
                                           -0.0001 -0.5954 -0.0030  0.4044  0.0195
                                            0.6936 -0.0100  0.0000  0.0000 -0.0141
                                           -0.0000 -0.0000  0.0101  0.0125
   151. (0.35122) BD*( 2) C   3 - C   8  
                ( 45.94%)   0.6778* C   3 s(  0.00%)p 1.00( 99.98%)d 0.00(  0.02%)
                                            0.0000 -0.0000  0.0000  0.0000 -0.0000
                                           -0.0000  0.0000 -0.9999 -0.0036  0.0000
                                           -0.0117 -0.0097  0.0000 -0.0000
                ( 54.06%)  -0.7353* C   8 s(  0.00%)p 1.00( 99.95%)d 0.00(  0.05%)
                                           -0.0000 -0.0000 -0.0000  0.0000  0.0000
                                            0.0000 -0.0000 -0.9997  0.0006 -0.0000
                                           -0.0006  0.0224 -0.0000 -0.0000
   152. (0.01436) BD*( 1) C   4 - N   5  
                ( 60.22%)   0.7760* C   4 s( 31.47%)p 2.17( 68.40%)d 0.00(  0.13%)
                                            0.0000  0.5605  0.0245  0.8241  0.0405
                                            0.0171 -0.0537  0.0000  0.0000  0.0037
                                            0.0000  0.0000  0.0307 -0.0188
                ( 39.78%)  -0.6307* N   5 s( 37.32%)p 1.68( 62.61%)d 0.00(  0.07%)
                                            0.0001  0.6108  0.0115 -0.7876  0.0152
                                           -0.0689  0.0274 -0.0000  0.0000 -0.0101
                                            0.0000 -0.0000  0.0208 -0.0124
   153. (0.32129) BD*( 2) C   4 - N   5  
                ( 59.79%)   0.7732* C   4 s(  0.00%)p 1.00( 99.87%)d 0.00(  0.13%)
                                            0.0000  0.0000  0.0000 -0.0000 -0.0000
                                            0.0000 -0.0000  0.9993 -0.0082 -0.0000
                                            0.0330  0.0140 -0.0000  0.0000
                ( 40.21%)  -0.6341* N   5 s(  0.00%)p 1.00( 99.86%)d 0.00(  0.14%)
                                           -0.0000 -0.0000 -0.0000 -0.0000  0.0000
                                            0.0000 -0.0000  0.9992 -0.0106 -0.0000
                                           -0.0255  0.0280  0.0000 -0.0000
   154. (0.02448) BD*( 1) C   4 - H  13  
                ( 38.21%)   0.6182* C   4 s( 30.09%)p 2.32( 69.88%)d 0.00(  0.03%)
                                           -0.0005  0.5484 -0.0123 -0.3578  0.0257
                                           -0.7550  0.0051 -0.0000  0.0000  0.0128
                                            0.0000  0.0000 -0.0096 -0.0084
                ( 61.79%)  -0.7860* H  13 s( 99.90%)p 0.00(  0.10%)
                                            0.9995 -0.0058  0.0146  0.0281  0.0000
   155. (0.01687) BD*( 1) N   5 - C   6  
                ( 39.80%)   0.6309* N   5 s( 36.69%)p 1.72( 63.24%)d 0.00(  0.07%)
                                           -0.0001 -0.6056 -0.0120 -0.4091  0.0325
                                           -0.6811  0.0014 -0.0000  0.0000 -0.0102
                                            0.0000 -0.0000  0.0208  0.0124
                ( 60.20%)  -0.7759* C   6 s( 31.24%)p 2.20( 68.63%)d 0.00(  0.13%)
                                           -0.0000 -0.5587 -0.0175  0.3767 -0.0272
                                            0.7347  0.0621  0.0000 -0.0000 -0.0262
                                           -0.0000 -0.0000  0.0163  0.0190
   156. (0.02723) BD*( 1) C   6 - C   7  
                ( 51.13%)   0.7150* C   6 s( 39.05%)p 1.56( 60.91%)d 0.00(  0.05%)
                                            0.0002  0.6249  0.0015 -0.3907  0.0314
                                            0.6743  0.0257 -0.0000  0.0000 -0.0174
                                            0.0000 -0.0000 -0.0083 -0.0108
                ( 48.87%)  -0.6991* C   7 s( 35.00%)p 1.86( 64.95%)d 0.00(  0.05%)
                                           -0.0000  0.5916  0.0095  0.4237  0.0390
                                           -0.6844  0.0056  0.0000  0.0000 -0.0138
                                            0.0000 -0.0000 -0.0115 -0.0118
   157. (0.29591) BD*( 2) C   6 - C   7  
                ( 53.73%)   0.7330* C   6 s(  0.00%)p 1.00( 99.94%)d 0.00(  0.06%)
                                            0.0000 -0.0000  0.0000 -0.0000  0.0000
                                            0.0000  0.0000  0.9996 -0.0168 -0.0000
                                           -0.0219  0.0096  0.0000 -0.0000
                ( 46.27%)  -0.6802* C   7 s(  0.00%)p 1.00( 99.95%)d 0.00(  0.05%)
                                            0.0000 -0.0000  0.0000 -0.0000  0.0000
                                            0.0000 -0.0000  0.9996 -0.0165  0.0000
                                           -0.0032 -0.0210  0.0000  0.0000
   158. (0.02302) BD*( 1) C   6 - H  14  
                ( 39.16%)   0.6258* C   6 s( 29.55%)p 2.38( 70.41%)d 0.00(  0.03%)
                                            0.0005 -0.5435  0.0116 -0.8386  0.0163
                                            0.0162  0.0177 -0.0000  0.0000  0.0006
                                           -0.0000  0.0000 -0.0167  0.0083
                ( 60.84%)  -0.7800* H  14 s( 99.90%)p 0.00(  0.10%)
                                           -0.9995  0.0041  0.0309 -0.0014  0.0000
   159. (0.01740) BD*( 1) C   7 - C   8  
                ( 50.51%)   0.7107* C   7 s( 35.46%)p 1.82( 64.50%)d 0.00(  0.05%)
                                            0.0000  0.5954  0.0087 -0.8019 -0.0105
                                            0.0178  0.0383 -0.0000 -0.0000  0.0026
                                            0.0000  0.0000  0.0173 -0.0121
                ( 49.49%)  -0.7035* C   8 s( 35.81%)p 1.79( 64.14%)d 0.00(  0.04%)
                                            0.0001  0.5983  0.0141  0.7985  0.0065
                                            0.0484  0.0391  0.0000  0.0000 -0.0006
                                            0.0000 -0.0000  0.0174 -0.0117
   160. (0.01436) BD*( 1) C   7 - H  15  
                ( 38.29%)   0.6188* C   7 s( 29.47%)p 2.39( 70.50%)d 0.00(  0.03%)
                                            0.0003 -0.5426  0.0140 -0.4186  0.0028
                                           -0.7278  0.0076 -0.0000  0.0000 -0.0121
                                           -0.0000 -0.0000  0.0069  0.0096
                ( 61.71%)  -0.7856* H  15 s( 99.91%)p 0.00(  0.09%)
                                           -0.9995  0.0022  0.0154  0.0265  0.0000
   161. (0.01574) BD*( 1) C   8 - H  16  
                ( 38.40%)   0.6197* C   8 s( 28.66%)p 2.49( 71.31%)d 0.00(  0.03%)
                                            0.0003 -0.5351  0.0139  0.4444 -0.0131
                                           -0.7180  0.0004  0.0000  0.0000  0.0136
                                           -0.0000  0.0000  0.0066  0.0099
                ( 61.60%)  -0.7848* H  16 s( 99.91%)p 0.00(  0.09%)
                                           -0.9995  0.0016 -0.0146  0.0266 -0.0000


 NHO Directionality and "Bond Bending" (deviations from line of nuclear centers)

         [Thresholds for printing:  angular deviation  >  1.0 degree]
                                    hybrid p-character > 25.0%
                                    orbital occupancy  >  0.10e

                                Line of Centers        Hybrid 1              Hybrid 2
                                ---------------  -------------------   ------------------
                NBO               Theta   Phi    Theta   Phi    Dev    Theta   Phi    Dev
 ========================================================================================
     1. BD (   1) C   1 - C   2    90.0  304.3     --     --    --      90.0  128.8   4.6
     2. BD (   1) C   1 - H  10    90.0  195.4    90.0  193.4   2.0      --     --    --
     3. BD (   1) C   1 - H  11    36.4   71.2    36.1   73.7   1.5      --     --    --
     4. BD (   1) C   1 - H  12   143.6   71.2   143.9   73.7   1.5      --     --    --
     5. BD (   1) C   2 - C   3    90.0    6.1    90.0    3.7   2.4      --     --    --
     7. BD (   2) C   2 - O   9    90.0  245.5     0.0    0.0  90.0      0.0    0.0  90.0
     8. BD (   1) C   3 - C   4    90.0  304.7    90.0  302.8   1.9      --     --    --
     9. BD (   1) C   3 - C   8    90.0   62.3    90.0   66.1   3.7     90.0  238.2   4.1
    10. BD (   2) C   3 - C   8    90.0   62.3     0.0    0.0  90.0      0.0    0.0  90.0
    11. BD (   1) C   4 - N   5    90.0    0.9    90.0  357.6   3.3     90.0  183.1   2.2
    12. BD (   2) C   4 - N   5    90.0    0.9     0.0    0.0  90.0      0.0    0.0  90.0
    13. BD (   1) C   4 - H  13    90.0  243.2    90.0  246.1   2.9      --     --    --
    14. BD (   1) N   5 - C   6    90.0   63.1    90.0   61.0   2.1     90.0  246.3   3.2
    15. BD (   1) C   6 - C   7    90.0  119.7    90.0  117.2   2.5     90.0  304.3   4.6
    16. BD (   2) C   6 - C   7    90.0  119.7     0.0    0.0  90.0      0.0    0.0  90.0
    17. BD (   1) C   6 - H  14    90.0  359.6    90.0  357.6   1.9      --     --    --
    18. BD (   1) C   7 - C   8    90.0  181.3    90.0  176.0   5.2     90.0    6.2   5.0
    30. LP (   1) N   5             --     --     90.0  302.2   --       --     --    --
    31. LP (   1) O   9             --     --     90.0  243.9   --       --     --    --
    32. LP (   2) O   9             --     --     90.0  334.5   --       --     --    --
   148. BD*(   2) C   2 - O   9    90.0  245.5     0.0    0.0  90.0      0.0    0.0  90.0
   151. BD*(   2) C   3 - C   8    90.0   62.3     0.0    0.0  90.0      0.0    0.0  90.0
   153. BD*(   2) C   4 - N   5    90.0    0.9     0.0    0.0  90.0      0.0    0.0  90.0
   157. BD*(   2) C   6 - C   7    90.0  119.7     0.0    0.0  90.0      0.0    0.0  90.0


 Second Order Perturbation Theory Analysis of Fock Matrix in NBO Basis

     Threshold for printing:   0.50 kcal/mol
                                                                              E(2)  E(j)-E(i) F(i,j)
         Donor NBO (i)                     Acceptor NBO (j)                 kcal/mol   a.u.    a.u. 
 ===================================================================================================

 within unit  1
   1. BD (   1) C   1 - C   2        / 51. RY*(   1) C   3                    1.96    1.58    0.050
   1. BD (   1) C   1 - C   2        /105. RY*(   1) O   9                    1.11    1.87    0.041
   1. BD (   1) C   1 - C   2        /143. BD*(   1) C   1 - H  10            0.56    1.09    0.022
   1. BD (   1) C   1 - C   2        /144. BD*(   1) C   1 - H  11            0.54    1.06    0.021
   1. BD (   1) C   1 - C   2        /145. BD*(   1) C   1 - H  12            0.54    1.06    0.021
   1. BD (   1) C   1 - C   2        /146. BD*(   1) C   2 - C   3            0.83    1.07    0.027
   1. BD (   1) C   1 - C   2        /147. BD*(   1) C   2 - O   9            1.04    1.24    0.032
   1. BD (   1) C   1 - C   2        /149. BD*(   1) C   3 - C   4            2.53    1.18    0.049
   2. BD (   1) C   1 - H  10        /146. BD*(   1) C   2 - C   3            4.32    0.93    0.057
   2. BD (   1) C   1 - H  10        /147. BD*(   1) C   2 - O   9            0.93    1.11    0.029
   3. BD (   1) C   1 - H  11        / 44. RY*(   3) C   2                    0.55    1.76    0.028
   3. BD (   1) C   1 - H  11        /147. BD*(   1) C   2 - O   9            1.97    1.11    0.042
   3. BD (   1) C   1 - H  11        /148. BD*(   2) C   2 - O   9            4.79    0.53    0.046
   4. BD (   1) C   1 - H  12        / 44. RY*(   3) C   2                    0.55    1.76    0.028
   4. BD (   1) C   1 - H  12        /147. BD*(   1) C   2 - O   9            1.97    1.11    0.042
   4. BD (   1) C   1 - H  12        /148. BD*(   2) C   2 - O   9            4.79    0.53    0.046
   5. BD (   1) C   2 - C   3        / 33. RY*(   1) C   1                    0.81    1.41    0.030
   5. BD (   1) C   2 - C   3        / 60. RY*(   1) C   4                    0.90    1.65    0.035
   5. BD (   1) C   2 - C   3        / 96. RY*(   1) C   8                    0.86    1.80    0.035
   5. BD (   1) C   2 - C   3        /105. RY*(   1) O   9                    1.21    1.89    0.043
   5. BD (   1) C   2 - C   3        /142. BD*(   1) C   1 - C   2            0.56    1.05    0.022
   5. BD (   1) C   2 - C   3        /143. BD*(   1) C   1 - H  10            1.04    1.10    0.030
   5. BD (   1) C   2 - C   3        /147. BD*(   1) C   2 - O   9            0.98    1.26    0.031
   5. BD (   1) C   2 - C   3        /149. BD*(   1) C   3 - C   4            2.50    1.20    0.049
   5. BD (   1) C   2 - C   3        /150. BD*(   1) C   3 - C   8            3.15    1.20    0.055
   5. BD (   1) C   2 - C   3        /152. BD*(   1) C   4 - N   5            2.89    1.20    0.053
   5. BD (   1) C   2 - C   3        /159. BD*(   1) C   7 - C   8            2.12    1.21    0.045
   6. BD (   1) C   2 - O   9        / 42. RY*(   1) C   2                    1.75    1.67    0.048
   6. BD (   1) C   2 - O   9        / 51. RY*(   1) C   3                    0.76    2.02    0.035
   6. BD (   1) C   2 - O   9        /142. BD*(   1) C   1 - C   2            1.12    1.47    0.037
   6. BD (   1) C   2 - O   9        /146. BD*(   1) C   2 - C   3            1.34    1.50    0.041
   6. BD (   1) C   2 - O   9        /150. BD*(   1) C   3 - C   8            1.52    1.63    0.045
   7. BD (   2) C   2 - O   9        /144. BD*(   1) C   1 - H  11            1.73    0.80    0.033
   7. BD (   2) C   2 - O   9        /145. BD*(   1) C   1 - H  12            1.73    0.80    0.033
   7. BD (   2) C   2 - O   9        /151. BD*(   2) C   3 - C   8            5.30    0.40    0.045
   8. BD (   1) C   3 - C   4        / 42. RY*(   1) C   2                    1.76    1.29    0.042
   8. BD (   1) C   3 - C   4        / 69. RY*(   1) N   5                    0.75    1.63    0.031
   8. BD (   1) C   3 - C   4        / 70. RY*(   2) N   5                    1.29    1.94    0.045
   8. BD (   1) C   3 - C   4        /142. BD*(   1) C   1 - C   2            2.06    1.09    0.043
   8. BD (   1) C   3 - C   4        /146. BD*(   1) C   2 - C   3            2.76    1.12    0.050
   8. BD (   1) C   3 - C   4        /150. BD*(   1) C   3 - C   8            4.33    1.24    0.066
   8. BD (   1) C   3 - C   4        /152. BD*(   1) C   4 - N   5            1.49    1.24    0.038
   8. BD (   1) C   3 - C   4        /154. BD*(   1) C   4 - H  13            1.22    1.17    0.034
   8. BD (   1) C   3 - C   4        /161. BD*(   1) C   8 - H  16            3.17    1.14    0.054
   9. BD (   1) C   3 - C   8        / 45. RY*(   4) C   2                    0.72    2.23    0.036
   9. BD (   1) C   3 - C   8        / 60. RY*(   1) C   4                    0.83    1.70    0.034
   9. BD (   1) C   3 - C   8        / 87. RY*(   1) C   7                    1.38    1.82    0.045
   9. BD (   1) C   3 - C   8        / 88. RY*(   2) C   7                    0.75    1.34    0.028
   9. BD (   1) C   3 - C   8        /146. BD*(   1) C   2 - C   3            2.58    1.13    0.049
   9. BD (   1) C   3 - C   8        /147. BD*(   1) C   2 - O   9            1.60    1.31    0.041
   9. BD (   1) C   3 - C   8        /149. BD*(   1) C   3 - C   4            4.13    1.24    0.064
   9. BD (   1) C   3 - C   8        /154. BD*(   1) C   4 - H  13            2.27    1.18    0.046
   9. BD (   1) C   3 - C   8        /159. BD*(   1) C   7 - C   8            3.37    1.26    0.058
   9. BD (   1) C   3 - C   8        /160. BD*(   1) C   7 - H  15            2.65    1.16    0.050
   9. BD (   1) C   3 - C   8        /161. BD*(   1) C   8 - H  16            1.52    1.15    0.037
  10. BD (   2) C   3 - C   8        / 44. RY*(   3) C   2                    0.66    1.52    0.031
  10. BD (   2) C   3 - C   8        / 63. RY*(   4) C   4                    0.55    2.18    0.034
  10. BD (   2) C   3 - C   8        / 64. RY*(   5) C   4                    1.43    0.89    0.035
  10. BD (   2) C   3 - C   8        / 90. RY*(   4) C   7                    1.74    1.32    0.047
  10. BD (   2) C   3 - C   8        /148. BD*(   2) C   2 - O   9           17.70    0.29    0.068
  10. BD (   2) C   3 - C   8        /151. BD*(   2) C   3 - C   8            0.95    0.29    0.015
  10. BD (   2) C   3 - C   8        /153. BD*(   2) C   4 - N   5           26.90    0.28    0.078
  10. BD (   2) C   3 - C   8        /157. BD*(   2) C   6 - C   7           16.72    0.29    0.063
  11. BD (   1) C   4 - N   5        / 52. RY*(   2) C   3                    0.90    1.97    0.038
  11. BD (   1) C   4 - N   5        / 79. RY*(   2) C   6                    2.62    1.65    0.059
  11. BD (   1) C   4 - N   5        /146. BD*(   1) C   2 - C   3            2.20    1.25    0.047
  11. BD (   1) C   4 - N   5        /149. BD*(   1) C   3 - C   4            1.95    1.37    0.046
  11. BD (   1) C   4 - N   5        /154. BD*(   1) C   4 - H  13            0.61    1.30    0.025
  11. BD (   1) C   4 - N   5        /155. BD*(   1) N   5 - C   6            1.51    1.36    0.040
  11. BD (   1) C   4 - N   5        /158. BD*(   1) C   6 - H  14            2.20    1.28    0.048
  12. BD (   2) C   4 - N   5        / 80. RY*(   3) C   6                    1.44    2.15    0.054
  12. BD (   2) C   4 - N   5        / 81. RY*(   4) C   6                    0.66    0.98    0.025
  12. BD (   2) C   4 - N   5        /151. BD*(   2) C   3 - C   8           13.37    0.32    0.059
  12. BD (   2) C   4 - N   5        /157. BD*(   2) C   6 - C   7           27.91    0.32    0.084
  13. BD (   1) C   4 - H  13        / 52. RY*(   2) C   3                    0.72    1.66    0.031
  13. BD (   1) C   4 - H  13        / 69. RY*(   1) N   5                    1.19    1.45    0.037
  13. BD (   1) C   4 - H  13        /149. BD*(   1) C   3 - C   4            0.72    1.05    0.025
  13. BD (   1) C   4 - H  13        /150. BD*(   1) C   3 - C   8            4.75    1.06    0.063
  13. BD (   1) C   4 - H  13        /155. BD*(   1) N   5 - C   6            4.76    1.04    0.063
  14. BD (   1) N   5 - C   6        / 61. RY*(   2) C   4                    2.91    1.55    0.060
  14. BD (   1) N   5 - C   6        / 88. RY*(   2) C   7                    1.27    1.46    0.039
  14. BD (   1) N   5 - C   6        /152. BD*(   1) C   4 - N   5            1.49    1.36    0.040
  14. BD (   1) N   5 - C   6        /154. BD*(   1) C   4 - H  13            2.28    1.29    0.049
  14. BD (   1) N   5 - C   6        /156. BD*(   1) C   6 - C   7            1.67    1.37    0.043
  14. BD (   1) N   5 - C   6        /158. BD*(   1) C   6 - H  14            0.51    1.28    0.023
  14. BD (   1) N   5 - C   6        /160. BD*(   1) C   7 - H  15            1.76    1.27    0.042
  15. BD (   1) C   6 - C   7        / 69. RY*(   1) N   5                    0.62    1.65    0.029
  15. BD (   1) C   6 - C   7        / 70. RY*(   2) N   5                    1.20    1.95    0.043
  15. BD (   1) C   6 - C   7        / 96. RY*(   1) C   8                    0.83    1.85    0.035
  15. BD (   1) C   6 - C   7        / 97. RY*(   2) C   8                    1.06    1.43    0.035
  15. BD (   1) C   6 - C   7        /155. BD*(   1) N   5 - C   6            1.46    1.24    0.038
  15. BD (   1) C   6 - C   7        /158. BD*(   1) C   6 - H  14            1.23    1.17    0.034
  15. BD (   1) C   6 - C   7        /159. BD*(   1) C   7 - C   8            2.97    1.27    0.055
  15. BD (   1) C   6 - C   7        /160. BD*(   1) C   7 - H  15            1.46    1.16    0.037
  15. BD (   1) C   6 - C   7        /161. BD*(   1) C   8 - H  16            3.02    1.15    0.053
  16. BD (   2) C   6 - C   7        / 71. RY*(   3) N   5                    0.53    2.56    0.036
  16. BD (   2) C   6 - C   7        / 72. RY*(   4) N   5                    0.58    1.30    0.027
  16. BD (   2) C   6 - C   7        / 90. RY*(   4) C   7                    0.68    1.32    0.030
  16. BD (   2) C   6 - C   7        /100. RY*(   5) C   8                    2.22    1.02    0.047
  16. BD (   2) C   6 - C   7        /151. BD*(   2) C   3 - C   8           24.30    0.29    0.075
  16. BD (   2) C   6 - C   7        /153. BD*(   2) C   4 - N   5           15.32    0.28    0.059
  17. BD (   1) C   6 - H  14        / 69. RY*(   1) N   5                    1.21    1.46    0.038
  17. BD (   1) C   6 - H  14        / 87. RY*(   1) C   7                    0.59    1.64    0.028
  17. BD (   1) C   6 - H  14        /152. BD*(   1) C   4 - N   5            4.63    1.07    0.063
  17. BD (   1) C   6 - H  14        /156. BD*(   1) C   6 - C   7            0.53    1.07    0.021
  17. BD (   1) C   6 - H  14        /159. BD*(   1) C   7 - C   8            4.02    1.08    0.059
  18. BD (   1) C   7 - C   8        / 51. RY*(   1) C   3                    1.10    1.65    0.038
  18. BD (   1) C   7 - C   8        / 52. RY*(   2) C   3                    1.05    1.85    0.040
  18. BD (   1) C   7 - C   8        / 78. RY*(   1) C   6                    1.57    1.63    0.045
  18. BD (   1) C   7 - C   8        /146. BD*(   1) C   2 - C   3            3.88    1.13    0.060
  18. BD (   1) C   7 - C   8        /150. BD*(   1) C   3 - C   8            3.76    1.25    0.061
  18. BD (   1) C   7 - C   8        /156. BD*(   1) C   6 - C   7            2.77    1.26    0.053
  18. BD (   1) C   7 - C   8        /158. BD*(   1) C   6 - H  14            2.55    1.16    0.049
  18. BD (   1) C   7 - C   8        /160. BD*(   1) C   7 - H  15            1.46    1.16    0.037
  18. BD (   1) C   7 - C   8        /161. BD*(   1) C   8 - H  16            1.50    1.15    0.037
  19. BD (   1) C   7 - H  15        / 79. RY*(   2) C   6                    0.72    1.36    0.028
  19. BD (   1) C   7 - H  15        / 96. RY*(   1) C   8                    0.64    1.67    0.029
  19. BD (   1) C   7 - H  15        /150. BD*(   1) C   3 - C   8            3.73    1.08    0.057
  19. BD (   1) C   7 - H  15        /155. BD*(   1) N   5 - C   6            4.31    1.06    0.060
  19. BD (   1) C   7 - H  15        /156. BD*(   1) C   6 - C   7            0.82    1.08    0.027
  19. BD (   1) C   7 - H  15        /159. BD*(   1) C   7 - C   8            1.00    1.09    0.029
  20. BD (   1) C   8 - H  16        / 52. RY*(   2) C   3                    0.86    1.68    0.034
  20. BD (   1) C   8 - H  16        / 87. RY*(   1) C   7                    0.68    1.65    0.030
  20. BD (   1) C   8 - H  16        /149. BD*(   1) C   3 - C   4            3.99    1.08    0.059
  20. BD (   1) C   8 - H  16        /150. BD*(   1) C   3 - C   8            1.06    1.09    0.030
  20. BD (   1) C   8 - H  16        /156. BD*(   1) C   6 - C   7            3.45    1.09    0.055
  20. BD (   1) C   8 - H  16        /159. BD*(   1) C   7 - C   8            0.95    1.10    0.029
  21. CR (   1) C   1                / 43. RY*(   2) C   2                    0.74   11.56    0.083
  21. CR (   1) C   1                /114. RY*(   1) H  10                    0.74   10.46    0.079
  21. CR (   1) C   1                /118. RY*(   1) H  11                    0.72   10.52    0.078
  21. CR (   1) C   1                /122. RY*(   1) H  12                    0.72   10.52    0.078
  21. CR (   1) C   1                /146. BD*(   1) C   2 - C   3            0.70   10.51    0.078
  22. CR (   1) C   2                / 34. RY*(   2) C   1                    1.04   10.86    0.095
  22. CR (   1) C   2                / 52. RY*(   2) C   3                    0.62   11.31    0.075
  22. CR (   1) C   2                /149. BD*(   1) C   3 - C   4            0.71   10.71    0.078
  22. CR (   1) C   2                /150. BD*(   1) C   3 - C   8            0.99   10.72    0.092
  23. CR (   1) C   3                / 43. RY*(   2) C   2                    1.08   11.56    0.100
  23. CR (   1) C   3                / 61. RY*(   2) C   4                    1.59   10.81    0.117
  23. CR (   1) C   3                / 97. RY*(   2) C   8                    1.58   10.80    0.117
  23. CR (   1) C   3                /142. BD*(   1) C   1 - C   2            0.62   10.47    0.073
  23. CR (   1) C   3                /152. BD*(   1) C   4 - N   5            0.59   10.62    0.071
  23. CR (   1) C   3                /154. BD*(   1) C   4 - H  13            0.54   10.55    0.068
  23. CR (   1) C   3                /159. BD*(   1) C   7 - C   8            0.85   10.64    0.085
  23. CR (   1) C   3                /161. BD*(   1) C   8 - H  16            0.75   10.52    0.080
  24. CR (   1) C   4                / 51. RY*(   1) C   3                    0.80   11.05    0.084
  24. CR (   1) C   4                / 53. RY*(   3) C   3                    0.82   10.73    0.084
  24. CR (   1) C   4                / 70. RY*(   2) N   5                    0.75   11.35    0.082
  24. CR (   1) C   4                /126. RY*(   1) H  13                    0.75   10.45    0.079
  24. CR (   1) C   4                /146. BD*(   1) C   2 - C   3            0.95   10.53    0.091
  24. CR (   1) C   4                /150. BD*(   1) C   3 - C   8            1.13   10.66    0.099
  24. CR (   1) C   4                /155. BD*(   1) N   5 - C   6            1.79   10.64    0.124
  25. CR (   1) N   5                / 60. RY*(   1) C   4                    1.96   15.15    0.154
  25. CR (   1) N   5                / 61. RY*(   2) C   4                    0.51   14.88    0.078
  25. CR (   1) N   5                / 65. RY*(   6) C   4                    0.65   16.01    0.091
  25. CR (   1) N   5                / 78. RY*(   1) C   6                    2.40   15.08    0.170
  25. CR (   1) N   5                / 82. RY*(   5) C   6                    0.64   14.94    0.087
  25. CR (   1) N   5                /149. BD*(   1) C   3 - C   4            0.80   14.69    0.098
  25. CR (   1) N   5                /156. BD*(   1) C   6 - C   7            0.74   14.70    0.094
  26. CR (   1) C   6                / 70. RY*(   2) N   5                    0.74   11.35    0.082
  26. CR (   1) C   6                / 88. RY*(   2) C   7                    1.44   10.75    0.111
  26. CR (   1) C   6                /130. RY*(   1) H  14                    0.63   10.43    0.072
  26. CR (   1) C   6                /152. BD*(   1) C   4 - N   5            1.76   10.66    0.122
  26. CR (   1) C   6                /159. BD*(   1) C   7 - C   8            0.91   10.67    0.088
  26. CR (   1) C   6                /160. BD*(   1) C   7 - H  15            0.69   10.57    0.076
  27. CR (   1) C   7                / 78. RY*(   1) C   6                    0.53   11.01    0.068
  27. CR (   1) C   7                / 79. RY*(   2) C   6                    1.49   10.91    0.114
  27. CR (   1) C   7                / 97. RY*(   2) C   8                    0.86   10.80    0.086
  27. CR (   1) C   7                / 98. RY*(   3) C   8                    1.02   10.65    0.093
  27. CR (   1) C   7                /134. RY*(   1) H  15                    0.72   10.42    0.077
  27. CR (   1) C   7                /150. BD*(   1) C   3 - C   8            1.03   10.63    0.094
  27. CR (   1) C   7                /155. BD*(   1) N   5 - C   6            0.64   10.61    0.074
  27. CR (   1) C   7                /158. BD*(   1) C   6 - H  14            0.62   10.54    0.072
  27. CR (   1) C   7                /161. BD*(   1) C   8 - H  16            0.76   10.53    0.080
  28. CR (   1) C   8                / 51. RY*(   1) C   3                    1.47   11.03    0.114
  28. CR (   1) C   8                / 52. RY*(   2) C   3                    0.55   11.23    0.070
  28. CR (   1) C   8                / 88. RY*(   2) C   7                    1.43   10.73    0.111
  28. CR (   1) C   8                / 89. RY*(   3) C   7                    0.73   10.67    0.079
  28. CR (   1) C   8                /138. RY*(   1) H  16                    0.76   10.47    0.079
  28. CR (   1) C   8                /146. BD*(   1) C   2 - C   3            1.14   10.52    0.099
  28. CR (   1) C   8                /149. BD*(   1) C   3 - C   4            0.98   10.63    0.092
  28. CR (   1) C   8                /156. BD*(   1) C   6 - C   7            0.84   10.64    0.085
  28. CR (   1) C   8                /160. BD*(   1) C   7 - H  15            0.71   10.55    0.078
  29. CR (   1) O   9                / 42. RY*(   1) C   2                    6.92   19.46    0.329
  29. CR (   1) O   9                /142. BD*(   1) C   1 - C   2            0.62   19.26    0.099
  29. CR (   1) O   9                /146. BD*(   1) C   2 - C   3            0.62   19.30    0.100
  30. LP (   1) N   5                / 60. RY*(   1) C   4                    2.88    1.32    0.056
  30. LP (   1) N   5                / 62. RY*(   3) C   4                    0.69    1.32    0.027
  30. LP (   1) N   5                / 78. RY*(   1) C   6                    3.69    1.25    0.062
  30. LP (   1) N   5                /149. BD*(   1) C   3 - C   4            9.77    0.87    0.083
  30. LP (   1) N   5                /154. BD*(   1) C   4 - H  13            3.45    0.80    0.048
  30. LP (   1) N   5                /156. BD*(   1) C   6 - C   7            9.38    0.88    0.082
  30. LP (   1) N   5                /158. BD*(   1) C   6 - H  14            3.59    0.78    0.048
  31. LP (   1) O   9                / 42. RY*(   1) C   2                   14.31    1.24    0.119
  31. LP (   1) O   9                /142. BD*(   1) C   1 - C   2            1.67    1.05    0.038
  31. LP (   1) O   9                /146. BD*(   1) C   2 - C   3            2.01    1.08    0.042
  32. LP (   2) O   9                / 43. RY*(   2) C   2                    2.98    1.74    0.066
  32. LP (   2) O   9                / 45. RY*(   4) C   2                    2.26    1.80    0.058
  32. LP (   2) O   9                /142. BD*(   1) C   1 - C   2           19.54    0.66    0.103
  32. LP (   2) O   9                /146. BD*(   1) C   2 - C   3           19.20    0.69    0.104
 148. BD*(   2) C   2 - O   9        / 49. RY*(   8) C   2                    1.02    1.28    0.129
 148. BD*(   2) C   2 - O   9        /106. RY*(   2) O   9                    0.90    1.07    0.111
 151. BD*(   2) C   3 - C   8        / 54. RY*(   4) C   3                    1.71    0.84    0.081
 151. BD*(   2) C   3 - C   8        / 90. RY*(   4) C   7                    0.67    1.03    0.056
 151. BD*(   2) C   3 - C   8        / 99. RY*(   4) C   8                    0.81    1.73    0.080
 151. BD*(   2) C   3 - C   8        /100. RY*(   5) C   8                    1.48    0.73    0.070
 153. BD*(   2) C   4 - N   5        / 63. RY*(   4) C   4                    0.57    1.90    0.073
 153. BD*(   2) C   4 - N   5        / 64. RY*(   5) C   4                    2.95    0.61    0.095
 153. BD*(   2) C   4 - N   5        / 72. RY*(   4) N   5                    1.92    1.02    0.098
 153. BD*(   2) C   4 - N   5        /148. BD*(   2) C   2 - O   9            0.74    0.01    0.006
 157. BD*(   2) C   6 - C   7        / 81. RY*(   4) C   6                    2.64    0.66    0.097
 157. BD*(   2) C   6 - C   7        / 91. RY*(   5) C   7                    1.11    1.47    0.093
 157. BD*(   2) C   6 - C   7        /100. RY*(   5) C   8                    0.51    0.73    0.045


 Natural Bond Orbitals (Summary):

                                                            Principal Delocalizations
           NBO                        Occupancy    Energy   (geminal,vicinal,remote)
 ====================================================================================
 Molecular unit  1  (C7H7NO)
     1. BD (   1) C   1 - C   2          1.98823    -0.64189  149(v),51(v),105(v),147(g)
                                                    146(g),143(g),144(g),145(g)
     2. BD (   1) C   1 - H  10          1.98732    -0.50496  146(v),147(v)
     3. BD (   1) C   1 - H  11          1.97232    -0.51219  148(v),147(v),44(v)
     4. BD (   1) C   1 - H  12          1.97232    -0.51219  148(v),147(v),44(v)
     5. BD (   1) C   2 - C   3          1.97624    -0.65739  150(g),152(v),149(g),159(v)
                                                    105(v),143(v),147(g),60(v)
                                                    96(v),33(v),142(g)
     6. BD (   1) C   2 - O   9          1.99461    -1.08031  42(g),150(v),146(g),142(g)
                                                    51(v)
     7. BD (   2) C   2 - O   9          1.97009    -0.38341  151(v),144(v),145(v)
     8. BD (   1) C   3 - C   4          1.97649    -0.69838  150(g),161(v),146(g),142(v)
                                                    42(v),152(g),70(v),154(g)
                                                    69(v)
     9. BD (   1) C   3 - C   8          1.97256    -0.70472  149(g),159(g),160(v),146(g)
                                                    154(v),147(v),161(g),87(v)
                                                    60(v),88(v),45(v)
    10. BD (   2) C   3 - C   8          1.63210    -0.27315  153(v),148(v),157(v),90(v)
                                                    64(v),151(g),44(v),63(v)
    11. BD (   1) C   4 - N   5          1.98596    -0.82701  79(v),146(v),158(v),149(g)
                                                    155(g),52(v),154(g)
    12. BD (   2) C   4 - N   5          1.70063    -0.30712  157(v),151(v),80(v),81(v)
    13. BD (   1) C   4 - H  13          1.98025    -0.51412  155(v),150(v),69(v),149(g)
                                                    52(v)
    14. BD (   1) N   5 - C   6          1.98616    -0.82300  61(v),154(v),160(v),156(g)
                                                    152(g),88(v),158(g)
    15. BD (   1) C   6 - C   7          1.98400    -0.71114  161(v),159(g),155(g),160(g)
                                                    158(g),70(v),97(v),96(v)
                                                    69(v)
    16. BD (   2) C   6 - C   7          1.62647    -0.27378  151(v),153(v),100(v),90(g)
                                                    72(v),71(v)
    17. BD (   1) C   6 - H  14          1.98195    -0.52452  152(v),159(v),69(v),87(v)
                                                    156(g)
    18. BD (   1) C   7 - C   8          1.97677    -0.70824  146(v),150(g),156(g),158(v)
                                                    78(v),161(g),160(g),51(v)
                                                    52(v)
    19. BD (   1) C   7 - H  15          1.97991    -0.53110  155(v),150(v),159(g),156(g)
                                                    79(v),96(v)
    20. BD (   1) C   8 - H  16          1.98019    -0.53881  149(v),156(v),150(g),159(g)
                                                    52(v),87(v)
    21. CR (   1) C   1                  1.99920   -10.08641  43(v),114(v),118(v),122(v)
                                                    146(v)
    22. CR (   1) C   2                  1.99915   -10.16852  34(v),150(v),149(v),52(v)
    23. CR (   1) C   3                  1.99881   -10.08096  61(v),97(v),43(v),159(v)
                                                    161(v),142(v),152(v),154(v)
    24. CR (   1) C   4                  1.99903   -10.10902  155(v),150(v),146(v),53(v)
                                                    51(v),126(v),70(v)
    25. CR (   1) N   5                  1.99930   -14.15547  78(v),60(v),149(v),156(v)
                                                    65(v),82(v),61(v)
    26. CR (   1) C   6                  1.99905   -10.11686  152(v),88(v),159(v),70(v)
                                                    160(v),130(v)
    27. CR (   1) C   7                  1.99895   -10.08531  79(v),150(v),98(v),97(v)
                                                    161(v),134(v),155(v),158(v)
                                                    78(v)
    28. CR (   1) C   8                  1.99893   -10.09371  51(v),88(v),146(v),149(v)
                                                    156(v),138(v),89(v),160(v)
                                                    52(v)
    29. CR (   1) O   9                  1.99973   -18.87651  42(v),146(v),142(v)
    30. LP (   1) N   5                  1.92243    -0.32819  149(v),156(v),78(v),158(v)
                                                    154(v),60(v),62(v)
    31. LP (   1) O   9                  1.97579    -0.65759  42(v),146(v),142(v)
    32. LP (   2) O   9                  1.89014    -0.26825  142(v),146(v),43(v),45(v)
    33. RY*(   1) C   1                  0.00259     0.75298   
    34. RY*(   2) C   1                  0.00165     0.69210   
    35. RY*(   3) C   1                  0.00046     1.11620   
    36. RY*(   4) C   1                  0.00012     0.88221   
    37. RY*(   5) C   1                  0.00004     2.03349   
    38. RY*(   6) C   1                  0.00001     2.17338   
    39. RY*(   7) C   1                  0.00000     1.68986   
    40. RY*(   8) C   1                  0.00001     2.23206   
    41. RY*(   9) C   1                  0.00000     2.24341   
    42. RY*(   1) C   2                  0.01933     0.58669   
    43. RY*(   2) C   2                  0.00687     1.47510   
    44. RY*(   3) C   2                  0.00321     1.24770   
    45. RY*(   4) C   2                  0.00256     1.52809   
    46. RY*(   5) C   2                  0.00099     0.83189   
    47. RY*(   6) C   2                  0.00062     2.25548   
    48. RY*(   7) C   2                  0.00056     1.75715   
    49. RY*(   8) C   2                  0.00004     1.29846   
    50. RY*(   9) C   2                  0.00003     2.10866   
    51. RY*(   1) C   3                  0.00598     0.93874   
    52. RY*(   2) C   3                  0.00461     1.14126   
    53. RY*(   3) C   3                  0.00281     0.62584   
    54. RY*(   4) C   3                  0.00084     0.85580   
    55. RY*(   5) C   3                  0.00054     1.74357   
    56. RY*(   6) C   3                  0.00025     2.27640   
    57. RY*(   7) C   3                  0.00017     2.36232   
    58. RY*(   8) C   3                  0.00017     1.78519   
    59. RY*(   9) C   3                  0.00002     2.17582   
    60. RY*(   1) C   4                  0.00929     0.99554   
    61. RY*(   2) C   4                  0.00478     0.72648   
    62. RY*(   3) C   4                  0.00139     0.99446   
    63. RY*(   4) C   4                  0.00118     1.90430   
    64. RY*(   5) C   4                  0.00086     0.61497   
    65. RY*(   6) C   4                  0.00059     1.85453   
    66. RY*(   7) C   4                  0.00011     2.34043   
    67. RY*(   8) C   4                  0.00000     1.81621   
    68. RY*(   9) C   4                  0.00001     2.16143   
    69. RY*(   1) N   5                  0.00522     0.93509   
    70. RY*(   2) N   5                  0.00200     1.23734   
    71. RY*(   3) N   5                  0.00045     2.28816   
    72. RY*(   4) N   5                  0.00024     1.02362   
    73. RY*(   5) N   5                  0.00019     1.92230   
    74. RY*(   6) N   5                  0.00013     2.22902   
    75. RY*(   7) N   5                  0.00005     2.65693   
    76. RY*(   8) N   5                  0.00000     2.18708   
    77. RY*(   9) N   5                  0.00001     2.44037   
    78. RY*(   1) C   6                  0.00807     0.92260   
    79. RY*(   2) C   6                  0.00493     0.82650   
    80. RY*(   3) C   6                  0.00118     1.84546   
    81. RY*(   4) C   6                  0.00083     0.67456   
    82. RY*(   5) C   6                  0.00079     0.78633   
    83. RY*(   6) C   6                  0.00059     2.18853   
    84. RY*(   7) C   6                  0.00006     2.05108   
    85. RY*(   8) C   6                  0.00000     1.79173   
    86. RY*(   9) C   6                  0.00000     2.16990   
    87. RY*(   1) C   7                  0.00476     1.11403   
    88. RY*(   2) C   7                  0.00234     0.63521   
    89. RY*(   3) C   7                  0.00104     0.57597   
    90. RY*(   4) C   7                  0.00072     1.04393   
    91. RY*(   5) C   7                  0.00035     1.47827   
    92. RY*(   6) C   7                  0.00011     2.38540   
    93. RY*(   7) C   7                  0.00008     2.29642   
    94. RY*(   8) C   7                  0.00000     1.81480   
    95. RY*(   9) C   7                  0.00001     2.20220   
    96. RY*(   1) C   8                  0.00526     1.14116   
    97. RY*(   2) C   8                  0.00242     0.71493   
    98. RY*(   3) C   8                  0.00096     0.56572   
    99. RY*(   4) C   8                  0.00077     1.74596   
   100. RY*(   5) C   8                  0.00048     0.74752   
   101. RY*(   6) C   8                  0.00011     2.36721   
   102. RY*(   7) C   8                  0.00007     2.34147   
   103. RY*(   8) C   8                  0.00001     1.83708   
   104. RY*(   9) C   8                  0.00001     2.19277   
   105. RY*(   1) O   9                  0.00309     1.22854   
   106. RY*(   2) O   9                  0.00033     1.08528   
   107. RY*(   3) O   9                  0.00012     1.50113   
   108. RY*(   4) O   9                  0.00009     1.36836   
   109. RY*(   5) O   9                  0.00001     2.83440   
   110. RY*(   6) O   9                  0.00001     2.65778   
   111. RY*(   7) O   9                  0.00000     2.80519   
   112. RY*(   8) O   9                  0.00001     2.97897   
   113. RY*(   9) O   9                  0.00001     2.85477   
   114. RY*(   1) H  10                  0.00282     0.36915   
   115. RY*(   2) H  10                  0.00013     1.74185   
   116. RY*(   3) H  10                  0.00011     1.83936   
   117. RY*(   4) H  10                  0.00004     2.27564   
   118. RY*(   1) H  11                  0.00131     0.42877   
   119. RY*(   2) H  11                  0.00021     1.78747   
   120. RY*(   3) H  11                  0.00016     1.73143   
   121. RY*(   4) H  11                  0.00004     2.24614   
   122. RY*(   1) H  12                  0.00131     0.42877   
   123. RY*(   2) H  12                  0.00021     1.78747   
   124. RY*(   3) H  12                  0.00016     1.73143   
   125. RY*(   4) H  12                  0.00004     2.24614   
   126. RY*(   1) H  13                  0.00321     0.34035   
   127. RY*(   2) H  13                  0.00010     1.65273   
   128. RY*(   3) H  13                  0.00009     2.33941   
   129. RY*(   4) H  13                  0.00006     1.98856   
   130. RY*(   1) H  14                  0.00165     0.31522   
   131. RY*(   2) H  14                  0.00012     1.63006   
   132. RY*(   3) H  14                  0.00008     2.32867   
   133. RY*(   4) H  14                  0.00003     1.93371   
   134. RY*(   1) H  15                  0.00183     0.33128   
   135. RY*(   2) H  15                  0.00016     1.63109   
   136. RY*(   3) H  15                  0.00007     2.22398   
   137. RY*(   4) H  15                  0.00008     2.04315   
   138. RY*(   1) H  16                  0.00158     0.38080   
   139. RY*(   2) H  16                  0.00016     1.62925   
   140. RY*(   3) H  16                  0.00008     1.96144   
   141. RY*(   4) H  16                  0.00007     2.31429   
   142. BD*(   1) C   1 - C   2          0.05306     0.38830   
   143. BD*(   1) C   1 - H  10          0.00439     0.44431   
   144. BD*(   1) C   1 - H  11          0.00627     0.41845   
   145. BD*(   1) C   1 - H  12          0.00627     0.41845   
   146. BD*(   1) C   2 - C   3          0.06903     0.42354   
   147. BD*(   1) C   2 - O   9          0.01220     0.60044   
   148. BD*(   2) C   2 - O   9          0.12524     0.01475  151(v),49(g),106(g)
   149. BD*(   1) C   3 - C   4          0.03432     0.53946   
   150. BD*(   1) C   3 - C   8          0.02576     0.54659   
   151. BD*(   2) C   3 - C   8          0.35122     0.01315  157(v),148(v),153(v),54(g)
                                                    100(g),99(g),90(v)
   152. BD*(   1) C   4 - N   5          0.01436     0.54077   
   153. BD*(   2) C   4 - N   5          0.32129     0.00326  151(v),157(v),64(g),72(g)
                                                    63(g),148(r)
   154. BD*(   1) C   4 - H  13          0.02448     0.47146   
   155. BD*(   1) N   5 - C   6          0.01687     0.52816   
   156. BD*(   1) C   6 - C   7          0.02723     0.54949   
   157. BD*(   2) C   6 - C   7          0.29591     0.01260  151(v),153(v),81(g),91(g)
                                                    100(v)
   158. BD*(   1) C   6 - H  14          0.02302     0.45664   
   159. BD*(   1) C   7 - C   8          0.01740     0.55678   
   160. BD*(   1) C   7 - H  15          0.01436     0.45135   
   161. BD*(   1) C   8 - H  16          0.01574     0.44245   
       -------------------------------
              Total Lewis   62.40507  ( 97.5079%)
        Valence non-Lewis    1.45843  (  2.2788%)
        Rydberg non-Lewis    0.13651  (  0.2133%)
       -------------------------------
            Total unit  1   64.00000  (100.0000%)
           Charge unit  1    0.00000
 Unable to Open any file for archive entry.
 1\1\GINC-COMPUTE-0-7\SP\RB3LYP\def2SVP\C7H7N1O1\ZAHRT2\13-Mar-2021\0\\
 # b3lyp/def2svp geom=NewRedundant pop=NBO\\5\\0,1\C,0,2.3552883627,-0.
 9373355558,-0.232674542\C,0,1.6509918654,0.3553477643,0.1294357696\C,0
 ,0.1501459858,0.3744423683,0.1106292107\C,0,-0.5134269691,1.5695229731
 ,0.4452114451\N,0,-1.838039309,1.7019967248,0.4620228425\C,0,-2.574893
 8717,0.6333522973,0.1412788193\C,0,-2.0267329915,-0.6045688456,-0.2075
 531918\C,0,-0.6385745227,-0.7351217266,-0.2227794603\O,0,2.2775780558,
 1.3521216881,0.4276394005\H,0,3.4389943878,-0.7799621192,-0.1696232533
 \H,0,2.0614830064,-1.74949095,0.4517442125\H,0,2.089134977,-1.25683527
 61,-1.2531788892\H,0,0.0890954211,2.4446050549,0.7078449708\H,0,-3.662
 8978253,0.7664332789,0.1621007305\H,0,-2.676311021,-1.4448535472,-0.46
 08945342\H,0,-0.1818355521,-1.6896541347,-0.4912035112\\Version=ES64L-
 G16RevC.01\State=1-A\HF=-400.6374471\RMSD=3.625e-09\Dipole=-0.3595991,
 -1.5254497,-0.4466359\Quadrupole=-0.1963028,0.0756066,0.1206961,-0.667
 9276,-0.1983534,-0.0270656\PG=C01 [X(C7H7N1O1)]\\@
 The archive entry for this job was punched.


 I CLAIM NOT TO HAVE CONTROLLED EVENTS,
 BUT CONFESS PLAINLY THAT EVENTS HAVE CONTROLLED ME.

                                         A. LINCOLN
 File lengths (MBytes):  RWF=     20 Int=      0 D2E=      0 Chk=      3 Scr=      1
 Normal termination of Gaussian 16
