# Supplementary material for: Machine-Learning-Guided Discovery of Electrochemical Reactions
Source: J Am Chem Soc. 2022 Dec 2;144(49):22599–610. doi: 10.1021/jacs.2c08997 (PMC9756344; doi:10.1021/jacs.2c08997)
Supplement: Supplementary file 4 — ja2c08997_si_004.zip [file ja2c08997_si_004.zip › Reactivity Prediction/Nlogs_notimes/7.log]

 Entering Gaussian System, Link 0=g16
 Input=7.com
 Output=7.log
 Initial command:
  
 Copyright (c) 1988-2019, Gaussian, Inc.  All Rights Reserved.
  
 This is part of the Gaussian(R) 16 program.  It is based on
 the Gaussian(R) 09 system (copyright 2009, Gaussian, Inc.),
 the Gaussian(R) 03 system (copyright 2003, Gaussian, Inc.),
 the Gaussian(R) 98 system (copyright 1998, Gaussian, Inc.),
 the Gaussian(R) 94 system (copyright 1995, Gaussian, Inc.),
 the Gaussian 92(TM) system (copyright 1992, Gaussian, Inc.),
 the Gaussian 90(TM) system (copyright 1990, Gaussian, Inc.),
 the Gaussian 88(TM) system (copyright 1988, Gaussian, Inc.),
 the Gaussian 86(TM) system (copyright 1986, Carnegie Mellon
 University), and the Gaussian 82(TM) system (copyright 1983,
 Carnegie Mellon University). Gaussian is a federally registered
 trademark of Gaussian, Inc.
  
 This software contains proprietary and confidential information,
 including trade secrets, belonging to Gaussian, Inc.
  
 This software is provided under written license and may be
 used, copied, transmitted, or stored only in accord with that
 written license.
  
 The following legend is applicable only to US Government
 contracts under FAR:
  
                    RESTRICTED RIGHTS LEGEND
  
 Use, reproduction and disclosure by the US Government is
 subject to restrictions as set forth in subparagraphs (a)
 and (c) of the Commercial Computer Software - Restricted
 Rights clause in FAR 52.227-19.
  
 Gaussian, Inc.
 340 Quinnipiac St., Bldg. 40, Wallingford CT 06492
  
  
 ---------------------------------------------------------------
 Warning -- This program may not be used in any manner that
 competes with the business of Gaussian, Inc. or will provide
 assistance to any competitor of Gaussian, Inc.  The licensee
 of this program is prohibited from giving any competitor of
 Gaussian, Inc. access to this program.  By using this program,
 the user acknowledges that Gaussian, Inc. is engaged in the
 business of creating and licensing software in the field of
 computational chemistry and represents and warrants to the
 licensee that it is not a competitor of Gaussian, Inc. and that
 it will not use this program in any manner prohibited above.
 ---------------------------------------------------------------
  

 Cite this work as:
 Gaussian 16, Revision C.01,
 M. J. Frisch, G. W. Trucks, H. B. Schlegel, G. E. Scuseria, 
 M. A. Robb, J. R. Cheeseman, G. Scalmani, V. Barone, 
 G. A. Petersson, H. Nakatsuji, X. Li, M. Caricato, A. V. Marenich, 
 J. Bloino, B. G. Janesko, R. Gomperts, B. Mennucci, H. P. Hratchian, 
 J. V. Ortiz, A. F. Izmaylov, J. L. Sonnenberg, D. Williams-Young, 
 F. Ding, F. Lipparini, F. Egidi, J. Goings, B. Peng, A. Petrone, 
 T. Henderson, D. Ranasinghe, V. G. Zakrzewski, J. Gao, N. Rega, 
 G. Zheng, W. Liang, M. Hada, M. Ehara, K. Toyota, R. Fukuda, 
 J. Hasegawa, M. Ishida, T. Nakajima, Y. Honda, O. Kitao, H. Nakai, 
 T. Vreven, K. Throssell, J. A. Montgomery, Jr., J. E. Peralta, 
 F. Ogliaro, M. J. Bearpark, J. J. Heyd, E. N. Brothers, K. N. Kudin, 
 V. N. Staroverov, T. A. Keith, R. Kobayashi, J. Normand, 
 K. Raghavachari, A. P. Rendell, J. C. Burant, S. S. Iyengar, 
 J. Tomasi, M. Cossi, J. M. Millam, M. Klene, C. Adamo, R. Cammi, 
 J. W. Ochterski, R. L. Martin, K. Morokuma, O. Farkas, 
 J. B. Foresman, and D. J. Fox, Gaussian, Inc., Wallingford CT, 2019.
 
 ******************************************
 Gaussian 16:  ES64L-G16RevC.01  3-Jul-2019
                13-Mar-2021 
 ******************************************
 %nprocshared=16
 Will use up to   16 processors via shared memory.
 %mem=7GB
 -----------------------------------------
 # b3lyp/def2svp geom=NewRedundant pop=NBO
 -----------------------------------------
 1/29=4000,38=1,172=1/1;
 2/12=2,17=6,18=5,40=1/2;
 3/5=43,7=101,11=2,25=1,30=1,74=-5/1,2,3;
 4//1;
 5/5=2,38=5/2;
 6/7=2,8=2,9=2,10=2,28=1,40=1/1,7;
 99/5=1,9=1/99;
 -
 7
 -
 Symbolic Z-matrix:
 Charge =  0 Multiplicity = 1
 C                     2.33746   0.08596   0.60361 
 C                     1.48555  -0.21165  -0.63802 
 C                     0.00978  -0.02286  -0.38837 
 C                    -0.63108   1.19005  -0.68771 
 N                    -1.91999   1.43917  -0.45252 
 C                    -2.65089   0.47177   0.10502 
 C                    -2.12658  -0.77888   0.44571 
 C                    -0.77691  -1.02471   0.19471 
 H                     2.05856  -0.57308   1.44133 
 H                     3.40906  -0.0619    0.39581 
 H                     2.19377   1.12526   0.93889 
 H                     1.80149   0.44409  -1.46605 
 H                     1.6706   -1.24677  -0.97101 
 H                    -0.05448   2.00108  -1.15153 
 H                    -3.70782   0.69745   0.28928 
 H                    -2.76571  -1.54231   0.89508 
 H                    -0.33281  -1.99267   0.44577 
 
                          Input orientation:                          
 ---------------------------------------------------------------------
 Center     Atomic      Atomic             Coordinates (Angstroms)
 Number     Number       Type             X           Y           Z
 ---------------------------------------------------------------------
      1          6           0        2.337455    0.085956    0.603614
      2          6           0        1.485553   -0.211651   -0.638024
      3          6           0        0.009785   -0.022864   -0.388366
      4          6           0       -0.631076    1.190052   -0.687710
      5          7           0       -1.919990    1.439171   -0.452523
      6          6           0       -2.650895    0.471768    0.105021
      7          6           0       -2.126583   -0.778875    0.445711
      8          6           0       -0.776912   -1.024705    0.194709
      9          1           0        2.058559   -0.573075    1.441327
     10          1           0        3.409057   -0.061903    0.395806
     11          1           0        2.193774    1.125263    0.938892
     12          1           0        1.801495    0.444095   -1.466045
     13          1           0        1.670604   -1.246767   -0.971015
     14          1           0       -0.054481    2.001077   -1.151529
     15          1           0       -3.707822    0.697446    0.289283
     16          1           0       -2.765712   -1.542315    0.895082
     17          1           0       -0.332811   -1.992673    0.445767
 ---------------------------------------------------------------------
                    Distance matrix (angstroms):
                    1          2          3          4          5
     1  C    0.000000
     2  C    1.534918   0.000000
     3  C    2.532571   1.508596   0.000000
     4  C    3.420340   2.539165   1.404092   0.000000
     5  N    4.590474   3.789108   2.421919   1.333668   0.000000
     6  C    5.028030   4.257861   2.750874   2.285612   1.334520
     7  C    4.549780   3.813627   2.414810   2.719901   2.401923
     8  C    3.331674   2.544258   1.400912   2.388531   2.792171
     9  H    1.101757   2.186931   2.801425   3.856884   4.844032
    10  H    1.101534   2.188857   3.488767   4.366242   5.601037
    11  H    1.101461   2.185310   2.801717   3.260339   4.354036
    12  H    2.167719   1.102470   2.142351   2.660763   3.983321
    13  H    2.168017   1.102992   2.143767   3.363938   4.513918
    14  H    3.531229   2.744369   2.163998   1.097885   2.069896
    15  H    6.084250   5.353269   3.846902   3.265508   2.072866
    16  H    5.364562   4.711085   3.414579   3.811525   3.379428
    17  H    3.387615   2.766422   2.166402   3.391677   3.886337
                    6          7          8          9         10
     6  C    0.000000
     7  C    1.398242   0.000000
     8  C    2.399852   1.394649   0.000000
     9  H    5.005634   4.306857   3.130163   0.000000
    10  H    6.090351   5.582101   4.299972   1.782767   0.000000
    11  H    4.959155   4.747047   3.741811   1.776255   1.783596
    12  H    4.721524   4.536547   3.400538   3.090879   2.511330
    13  H    4.773528   4.079787   2.720029   2.534515   2.508849
    14  H    3.264823   3.817450   3.389635   4.220676   4.318128
    15  H    1.096347   2.168942   3.400732   6.016026   7.158066
    16  H    2.166543   1.092364   2.171121   4.950898   6.369353
    17  H    3.400455   2.165854   1.094175   2.953819   4.210931
                   11         12         13         14         15
    11  H    0.000000
    12  H    2.530137   0.000000
    13  H    3.089980   1.766692   0.000000
    14  H    3.192423   2.442900   3.681983   0.000000
    15  H    5.952634   5.787740   5.856259   4.137909   0.000000
    16  H    5.631553   5.511816   4.821883   4.908667   2.504214
    17  H    4.043307   3.761399   2.564628   4.310321   4.318787
                   16         17
    16  H    0.000000
    17  H    2.514699   0.000000
 Stoichiometry    C7H9N
 Framework group  C1[X(C7H9N)]
 Deg. of freedom    45
 Full point group                 C1      NOp   1
 Largest Abelian subgroup         C1      NOp   1
 Largest concise Abelian subgroup C1      NOp   1
                         Standard orientation:                         
 ---------------------------------------------------------------------
 Center     Atomic      Atomic             Coordinates (Angstroms)
 Number     Number       Type             X           Y           Z
 ---------------------------------------------------------------------
      1          6           0       -2.735779    0.070731    0.691704
      2          6           0       -1.905669   -0.073252   -0.591323
      3          6           0       -0.420624   -0.022621   -0.330673
      4          6           0        0.328124   -1.196343   -0.148383
      5          7           0        1.632559   -1.222484    0.128087
      6          6           0        2.270291   -0.055518    0.239594
      7          6           0        1.633974    1.178898    0.077110
      8          6           0        0.269425    1.190650   -0.210839
      9          1           0       -2.522519    1.027346    1.194971
     10          1           0       -3.814904    0.033391    0.473826
     11          1           0       -2.501956   -0.736481    1.403708
     12          1           0       -2.156183   -1.026187   -1.085892
     13          1           0       -2.180336    0.727514   -1.298375
     14          1           0       -0.170528   -2.170189   -0.239608
     15          1           0        3.341917   -0.099922    0.466801
     16          1           0        2.199260    2.108802    0.171912
     17          1           0       -0.261127    2.137839   -0.347092
 ---------------------------------------------------------------------
 Rotational constants (GHZ):           4.6403792           1.4801416           1.2315355
 Standard basis: def2SVP (5D, 7F)
 There are   165 symmetry adapted cartesian basis functions of A   symmetry.
 There are   157 symmetry adapted basis functions of A   symmetry.
   157 basis functions,   263 primitive gaussians,   165 cartesian basis functions
    29 alpha electrons       29 beta electrons
       nuclear repulsion energy       342.4200858422 Hartrees.
 NAtoms=   17 NActive=   17 NUniq=   17 SFac= 1.00D+00 NAtFMM=   60 NAOKFM=F Big=F
 Integral buffers will be    131072 words long.
 Raffenetti 2 integral format.
 Two-electron integral symmetry is turned on.
 One-electron integrals computed using PRISM.
   1 Symmetry operations used in ECPInt.
 ECPInt:  NShTT=    2850 NPrTT=   10142 LenC2=    2828 LenP2D=    8145.
 LDataN:  DoStor=T MaxTD1= 4 Len=   56
 NBasis=   157 RedAO= T EigKep=  6.82D-04  NBF=   157
 NBsUse=   157 1.00D-06 EigRej= -1.00D+00 NBFU=   157
 ExpMin= 1.22D-01 ExpMax= 1.71D+03 ExpMxC= 2.58D+02 IAcc=3 IRadAn=         5 AccDes= 0.00D+00
 Harris functional with IExCor=  402 and IRadAn=       5 diagonalized for initial guess.
 HarFok:  IExCor=  402 AccDes= 0.00D+00 IRadAn=         5 IDoV= 1 UseB2=F ITyADJ=14
 ICtDFT=  3500011 ScaDFX=  1.000000  1.000000  1.000000  1.000000
 FoFCou: FMM=F IPFlag=           0 FMFlag=      100000 FMFlg1=           0
         NFxFlg=           0 DoJE=T BraDBF=F KetDBF=T FulRan=T
         wScrn=  0.000000 ICntrl=       500 IOpCl=  0 I1Cent=   200000004 NGrid=           0
         NMat0=    1 NMatS0=      1 NMatT0=    0 NMatD0=    1 NMtDS0=    0 NMtDT0=    0
 Petite list used in FoFCou.
 Requested convergence on RMS density matrix=1.00D-08 within 128 cycles.
 Requested convergence on MAX density matrix=1.00D-06.
 Requested convergence on             energy=1.00D-06.
 No special actions if energy rises.
 Integral accuracy reduced to 1.0D-05 until final iterations.
 Initial convergence to 1.0D-05 achieved.  Increase integral accuracy.
 SCF Done:  E(RB3LYP) =  -326.679859448     A.U. after   14 cycles
            NFock= 14  Conv=0.48D-08     -V/T= 2.0116

 **********************************************************************

            Population analysis using the SCF Density.

 **********************************************************************

 Orbital symmetries:
       Occupied  (A) (A) (A) (A) (A) (A) (A) (A) (A) (A) (A) (A)
                 (A) (A) (A) (A) (A) (A) (A) (A) (A) (A) (A) (A)
                 (A) (A) (A) (A) (A)
       Virtual   (A) (A) (A) (A) (A) (A) (A) (A) (A) (A) (A) (A)
                 (A) (A) (A) (A) (A) (A) (A) (A) (A) (A) (A) (A)
                 (A) (A) (A) (A) (A) (A) (A) (A) (A) (A) (A) (A)
                 (A) (A) (A) (A) (A) (A) (A) (A) (A) (A) (A) (A)
                 (A) (A) (A) (A) (A) (A) (A) (A) (A) (A) (A) (A)
                 (A) (A) (A) (A) (A) (A) (A) (A) (A) (A) (A) (A)
                 (A) (A) (A) (A) (A) (A) (A) (A) (A) (A) (A) (A)
                 (A) (A) (A) (A) (A) (A) (A) (A) (A) (A) (A) (A)
                 (A) (A) (A) (A) (A) (A) (A) (A) (A) (A) (A) (A)
                 (A) (A) (A) (A) (A) (A) (A) (A) (A) (A) (A) (A)
                 (A) (A) (A) (A) (A) (A) (A) (A)
 The electronic state is 1-A.
 Alpha  occ. eigenvalues --  -14.31831 -10.21966 -10.21891 -10.20636 -10.20234
 Alpha  occ. eigenvalues --  -10.19921 -10.19881 -10.18931  -0.93286  -0.81447
 Alpha  occ. eigenvalues --   -0.77375  -0.72983  -0.64251  -0.62528  -0.58943
 Alpha  occ. eigenvalues --   -0.51748  -0.49572  -0.46278  -0.43913  -0.43178
 Alpha  occ. eigenvalues --   -0.41106  -0.40224  -0.38716  -0.37645  -0.35611
 Alpha  occ. eigenvalues --   -0.34749  -0.28743  -0.25869  -0.25098
 Alpha virt. eigenvalues --   -0.02862  -0.01680   0.05503   0.07460   0.09349
 Alpha virt. eigenvalues --    0.10066   0.11311   0.12757   0.13814   0.14392
 Alpha virt. eigenvalues --    0.14754   0.15733   0.19708   0.23313   0.24344
 Alpha virt. eigenvalues --    0.29091   0.29921   0.33327   0.33794   0.37086
 Alpha virt. eigenvalues --    0.39122   0.39802   0.43341   0.43967   0.45686
 Alpha virt. eigenvalues --    0.47312   0.48136   0.48612   0.50941   0.54078
 Alpha virt. eigenvalues --    0.57119   0.58706   0.59085   0.60718   0.61956
 Alpha virt. eigenvalues --    0.63488   0.63621   0.65008   0.66530   0.67004
 Alpha virt. eigenvalues --    0.67615   0.68769   0.69086   0.70647   0.72334
 Alpha virt. eigenvalues --    0.73482   0.74178   0.74602   0.77367   0.82655
 Alpha virt. eigenvalues --    0.84524   0.88268   0.90124   0.92891   1.02952
 Alpha virt. eigenvalues --    1.03887   1.06094   1.14032   1.16117   1.20712
 Alpha virt. eigenvalues --    1.22094   1.25666   1.26976   1.30644   1.32733
 Alpha virt. eigenvalues --    1.33698   1.35869   1.40103   1.47145   1.51184
 Alpha virt. eigenvalues --    1.53280   1.65317   1.66593   1.68403   1.71733
 Alpha virt. eigenvalues --    1.72037   1.74857   1.75984   1.76753   1.77415
 Alpha virt. eigenvalues --    1.78346   1.78970   1.80026   1.81212   1.84308
 Alpha virt. eigenvalues --    1.85563   1.87583   1.89440   1.91726   1.93239
 Alpha virt. eigenvalues --    1.94445   1.96918   1.99337   2.02650   2.09761
 Alpha virt. eigenvalues --    2.11146   2.14848   2.18298   2.23705   2.27759
 Alpha virt. eigenvalues --    2.28222   2.30308   2.35736   2.38007   2.40314
 Alpha virt. eigenvalues --    2.40928   2.45230   2.48687   2.52199   2.53004
 Alpha virt. eigenvalues --    2.58526   2.59763   2.63138   2.70290   2.70700
 Alpha virt. eigenvalues --    2.76391   2.81676   2.85883   2.87778   2.94241
 Alpha virt. eigenvalues --    2.94516   2.95658   2.98275   3.06680   3.08740
 Alpha virt. eigenvalues --    3.13290   3.32505   3.61653
          Condensed to atoms (all electrons):
               1          2          3          4          5          6
     1  C    4.505071   0.454682  -0.057128  -0.006571  -0.000025   0.000089
     2  C    0.454682   4.604868   0.378835  -0.055685   0.005955   0.000917
     3  C   -0.057128   0.378835   5.160582   0.432707  -0.032012  -0.076199
     4  C   -0.006571  -0.055685   0.432707   4.816081   0.536289  -0.061726
     5  N   -0.000025   0.005955  -0.032012   0.536289   6.223758   0.524144
     6  C    0.000089   0.000917  -0.076199  -0.061726   0.524144   4.783545
     7  C   -0.000001   0.010966   0.026176  -0.061229  -0.032660   0.417018
     8  C   -0.007561  -0.080641   0.394391  -0.039998  -0.052885   0.006510
     9  H    0.384408  -0.023975  -0.005884  -0.001084  -0.000003   0.000016
    10  H    0.372463  -0.013163   0.007181   0.000081   0.000005  -0.000001
    11  H    0.381557  -0.024006  -0.000212   0.004685  -0.000178  -0.000090
    12  H   -0.019680   0.352001  -0.015612  -0.009913   0.000268   0.000078
    13  H   -0.022545   0.348727  -0.006241   0.007110  -0.000279  -0.000089
    14  H   -0.000195  -0.008238  -0.077754   0.411757  -0.041584   0.005244
    15  H   -0.000000   0.000077   0.001798   0.004545  -0.043760   0.410767
    16  H   -0.000001  -0.000193   0.014234   0.000237   0.006721  -0.051386
    17  H   -0.000171  -0.015044  -0.068646   0.011961  -0.000428   0.011299
               7          8          9         10         11         12
     1  C   -0.000001  -0.007561   0.384408   0.372463   0.381557  -0.019680
     2  C    0.010966  -0.080641  -0.023975  -0.013163  -0.024006   0.352001
     3  C    0.026176   0.394391  -0.005884   0.007181  -0.000212  -0.015612
     4  C   -0.061229  -0.039998  -0.001084   0.000081   0.004685  -0.009913
     5  N   -0.032660  -0.052885  -0.000003   0.000005  -0.000178   0.000268
     6  C    0.417018   0.006510   0.000016  -0.000001  -0.000090   0.000078
     7  C    4.973383   0.390891  -0.000711   0.000021   0.000075  -0.000736
     8  C    0.390891   4.971019   0.007531   0.000112  -0.002137   0.010843
     9  H   -0.000711   0.007531   0.676609  -0.023274  -0.025187   0.009055
    10  H    0.000021   0.000112  -0.023274   0.675124  -0.023185  -0.006296
    11  H    0.000075  -0.002137  -0.025187  -0.023185   0.674008  -0.009397
    12  H   -0.000736   0.010843   0.009055  -0.006296  -0.009397   0.709056
    13  H    0.000813  -0.013321  -0.009150  -0.006514   0.009349  -0.031765
    14  H    0.001236   0.008154   0.000048  -0.000080   0.000642   0.007716
    15  H   -0.073367   0.007396  -0.000000   0.000000  -0.000001  -0.000000
    16  H    0.409500  -0.065085   0.000012  -0.000000   0.000001   0.000014
    17  H   -0.063431   0.431157   0.001340  -0.000160   0.000089   0.000081
              13         14         15         16         17
     1  C   -0.022545  -0.000195  -0.000000  -0.000001  -0.000171
     2  C    0.348727  -0.008238   0.000077  -0.000193  -0.015044
     3  C   -0.006241  -0.077754   0.001798   0.014234  -0.068646
     4  C    0.007110   0.411757   0.004545   0.000237   0.011961
     5  N   -0.000279  -0.041584  -0.043760   0.006721  -0.000428
     6  C   -0.000089   0.005244   0.410767  -0.051386   0.011299
     7  C    0.000813   0.001236  -0.073367   0.409500  -0.063431
     8  C   -0.013321   0.008154   0.007396  -0.065085   0.431157
     9  H   -0.009150   0.000048  -0.000000   0.000012   0.001340
    10  H   -0.006514  -0.000080   0.000000  -0.000000  -0.000160
    11  H    0.009349   0.000642  -0.000001   0.000001   0.000089
    12  H   -0.031765   0.007716  -0.000000   0.000014   0.000081
    13  H    0.713857  -0.000095  -0.000004  -0.000016   0.005779
    14  H   -0.000095   0.705174  -0.000400   0.000090  -0.000375
    15  H   -0.000004  -0.000400   0.700029  -0.007171  -0.000372
    16  H   -0.000016   0.000090  -0.007171   0.715640  -0.012876
    17  H    0.005779  -0.000375  -0.000372  -0.012876   0.716061
 Mulliken charges:
               1
     1  C    0.015607
     2  C    0.063918
     3  C   -0.076217
     4  C    0.010753
     5  N   -0.093329
     6  C    0.029862
     7  C    0.002055
     8  C    0.033622
     9  H    0.010250
    10  H    0.017686
    11  H    0.013986
    12  H    0.004287
    13  H    0.004385
    14  H   -0.011343
    15  H    0.000463
    16  H   -0.009720
    17  H   -0.016265
 Sum of Mulliken charges =  -0.00000
 Mulliken charges with hydrogens summed into heavy atoms:
               1
     1  C    0.057529
     2  C    0.072589
     3  C   -0.076217
     4  C   -0.000590
     5  N   -0.093329
     6  C    0.030325
     7  C   -0.007665
     8  C    0.017357
 Electronic spatial extent (au):  <R**2>=           1012.8776
 Charge=             -0.0000 electrons
 Dipole moment (field-independent basis, Debye):
    X=             -1.4900    Y=              1.8163    Z=             -0.2458  Tot=              2.3621
 Quadrupole moment (field-independent basis, Debye-Ang):
   XX=            -46.6651   YY=            -48.1489   ZZ=            -50.1699
   XY=              4.4956   XZ=              0.9212   YZ=              0.3904
 Traceless Quadrupole moment (field-independent basis, Debye-Ang):
   XX=              1.6629   YY=              0.1791   ZZ=             -1.8419
   XY=              4.4956   XZ=              0.9212   YZ=              0.3904
 Octapole moment (field-independent basis, Debye-Ang**2):
  XXX=              3.9672  YYY=              7.1527  ZZZ=              0.3552  XYY=             -6.3907
  XXY=              8.7037  XXZ=              0.9231  XZZ=             -1.5907  YZZ=             -1.2299
  YYZ=             -1.4981  XYZ=              1.2679
 Hexadecapole moment (field-independent basis, Debye-Ang**3):
 XXXX=           -930.8777 YYYY=           -297.5548 ZZZZ=           -120.1065 XXXY=             17.3525
 XXXZ=             12.6897 YYYX=             18.3142 YYYZ=              1.9257 ZZZX=              1.0697
 ZZZY=             -0.7469 XXYY=           -222.2675 XXZZ=           -186.4310 YYZZ=            -72.4606
 XXYZ=              1.8354 YYXZ=              0.3704 ZZXY=             -1.5879
 N-N= 3.424200858422D+02 E-N=-1.440532406797D+03  KE= 3.229312223165D+02
 ******************************Gaussian NBO Version 3.1******************************
             N A T U R A L   A T O M I C   O R B I T A L   A N D
          N A T U R A L   B O N D   O R B I T A L   A N A L Y S I S
 ******************************Gaussian NBO Version 3.1******************************
       /RESON  / : Allow strongly delocalized NBO set

 Analyzing the SCF density

 Job title: 7                                                               

 Storage needed:     74988 in NPA,     99370 in NBO ( 939522481 available)
 GSVD:  LWork=       15135 too small for GESVD, short by        3290 words or        3290 for optimal perf.


 NATURAL POPULATIONS:  Natural atomic orbital occupancies 
                                                          
   NAO  Atom  No  lang   Type(AO)    Occupancy      Energy
 ----------------------------------------------------------
     1    C    1  S      Cor( 1S)     1.99925     -10.07404
     2    C    1  S      Val( 2S)     1.09367      -0.23839
     3    C    1  S      Ryd( 3S)     0.00039       0.86913
     4    C    1  px     Val( 2p)     1.17701      -0.07706
     5    C    1  px     Ryd( 3p)     0.00222       0.60815
     6    C    1  py     Val( 2p)     1.21947      -0.07928
     7    C    1  py     Ryd( 3p)     0.00110       0.58717
     8    C    1  pz     Val( 2p)     1.11596      -0.07288
     9    C    1  pz     Ryd( 3p)     0.00101       0.51668
    10    C    1  dxy    Ryd( 3d)     0.00015       2.11175
    11    C    1  dxz    Ryd( 3d)     0.00043       2.20531
    12    C    1  dyz    Ryd( 3d)     0.00084       2.39559
    13    C    1  dx2y2  Ryd( 3d)     0.00075       2.44275
    14    C    1  dz2    Ryd( 3d)     0.00043       2.16702

    15    C    2  S      Cor( 1S)     1.99910     -10.07422
    16    C    2  S      Val( 2S)     1.00819      -0.20894
    17    C    2  S      Ryd( 3S)     0.00082       0.89727
    18    C    2  px     Val( 2p)     1.05317      -0.07386
    19    C    2  px     Ryd( 3p)     0.00168       0.52217
    20    C    2  py     Val( 2p)     1.23176      -0.08590
    21    C    2  py     Ryd( 3p)     0.00658       0.77614
    22    C    2  pz     Val( 2p)     1.13210      -0.08238
    23    C    2  pz     Ryd( 3p)     0.00124       0.57563
    24    C    2  dxy    Ryd( 3d)     0.00032       2.15709
    25    C    2  dxz    Ryd( 3d)     0.00065       2.16404
    26    C    2  dyz    Ryd( 3d)     0.00082       2.41387
    27    C    2  dx2y2  Ryd( 3d)     0.00088       2.34836
    28    C    2  dz2    Ryd( 3d)     0.00050       2.13585

    29    C    3  S      Cor( 1S)     1.99884     -10.06799
    30    C    3  S      Val( 2S)     0.87536      -0.12357
    31    C    3  S      Ryd( 3S)     0.00234       0.60306
    32    C    3  px     Val( 2p)     1.08389      -0.06933
    33    C    3  px     Ryd( 3p)     0.00514       1.07131
    34    C    3  py     Val( 2p)     1.10373      -0.06710
    35    C    3  py     Ryd( 3p)     0.00344       0.83594
    36    C    3  pz     Val( 2p)     0.99545      -0.10468
    37    C    3  pz     Ryd( 3p)     0.00306       0.66986
    38    C    3  dxy    Ryd( 3d)     0.00092       2.43478
    39    C    3  dxz    Ryd( 3d)     0.00070       1.96185
    40    C    3  dyz    Ryd( 3d)     0.00052       1.93769
    41    C    3  dx2y2  Ryd( 3d)     0.00076       2.37901
    42    C    3  dz2    Ryd( 3d)     0.00041       2.15696

    43    C    4  S      Cor( 1S)     1.99895     -10.09261
    44    C    4  S      Val( 2S)     0.89787      -0.12837
    45    C    4  S      Ryd( 3S)     0.00191       0.50852
    46    C    4  px     Val( 2p)     0.93055      -0.01286
    47    C    4  px     Ryd( 3p)     0.00894       0.68470
    48    C    4  py     Val( 2p)     1.14573      -0.05101
    49    C    4  py     Ryd( 3p)     0.00685       0.82784
    50    C    4  pz     Val( 2p)     0.94242      -0.10785
    51    C    4  pz     Ryd( 3p)     0.00156       0.54217
    52    C    4  dxy    Ryd( 3d)     0.00185       2.44190
    53    C    4  dxz    Ryd( 3d)     0.00103       1.98907
    54    C    4  dyz    Ryd( 3d)     0.00048       1.93746
    55    C    4  dx2y2  Ryd( 3d)     0.00117       2.43094
    56    C    4  dz2    Ryd( 3d)     0.00054       2.16448

    57    N    5  S      Cor( 1S)     1.99930     -14.13957
    58    N    5  S      Val( 2S)     1.35357      -0.47691
    59    N    5  S      Ryd( 3S)     0.00117       1.13663
    60    N    5  px     Val( 2p)     1.35183      -0.18037
    61    N    5  px     Ryd( 3p)     0.00425       1.13972
    62    N    5  py     Val( 2p)     1.60067      -0.20654
    63    N    5  py     Ryd( 3p)     0.00598       1.02569
    64    N    5  pz     Val( 2p)     1.15494      -0.17049
    65    N    5  pz     Ryd( 3p)     0.00060       0.89744
    66    N    5  dxy    Ryd( 3d)     0.00141       2.69968
    67    N    5  dxz    Ryd( 3d)     0.00070       2.42115
    68    N    5  dyz    Ryd( 3d)     0.00125       2.31696
    69    N    5  dx2y2  Ryd( 3d)     0.00141       2.85323
    70    N    5  dz2    Ryd( 3d)     0.00076       2.55722

    71    C    6  S      Cor( 1S)     1.99904     -10.09683
    72    C    6  S      Val( 2S)     0.91062      -0.13768
    73    C    6  S      Ryd( 3S)     0.00140       0.48898
    74    C    6  px     Val( 2p)     1.12842      -0.05479
    75    C    6  px     Ryd( 3p)     0.00596       0.91255
    76    C    6  py     Val( 2p)     0.93599      -0.00543
    77    C    6  py     Ryd( 3p)     0.00983       0.54730
    78    C    6  pz     Val( 2p)     0.95412      -0.10999
    79    C    6  pz     Ryd( 3p)     0.00165       0.54662
    80    C    6  dxy    Ryd( 3d)     0.00127       2.37023
    81    C    6  dxz    Ryd( 3d)     0.00059       1.95184
    82    C    6  dyz    Ryd( 3d)     0.00096       1.96404
    83    C    6  dx2y2  Ryd( 3d)     0.00184       2.48966
    84    C    6  dz2    Ryd( 3d)     0.00050       2.15630

    85    C    7  S      Cor( 1S)     1.99894     -10.06921
    86    C    7  S      Val( 2S)     0.95867      -0.15553
    87    C    7  S      Ryd( 3S)     0.00132       0.54014
    88    C    7  px     Val( 2p)     1.10188      -0.05584
    89    C    7  px     Ryd( 3p)     0.00389       0.71632
    90    C    7  py     Val( 2p)     1.17178      -0.06753
    91    C    7  py     Ryd( 3p)     0.00530       0.89942
    92    C    7  pz     Val( 2p)     1.00975      -0.11156
    93    C    7  pz     Ryd( 3p)     0.00097       0.55433
    94    C    7  dxy    Ryd( 3d)     0.00074       2.46613
    95    C    7  dxz    Ryd( 3d)     0.00048       1.98081
    96    C    7  dyz    Ryd( 3d)     0.00041       1.93560
    97    C    7  dx2y2  Ryd( 3d)     0.00065       2.41819
    98    C    7  dz2    Ryd( 3d)     0.00040       2.18045

    99    C    8  S      Cor( 1S)     1.99887     -10.07171
   100    C    8  S      Val( 2S)     0.93930      -0.14525
   101    C    8  S      Ryd( 3S)     0.00168       0.53629
   102    C    8  px     Val( 2p)     1.10268      -0.06137
   103    C    8  px     Ryd( 3p)     0.00432       0.76876
   104    C    8  py     Val( 2p)     1.16273      -0.06522
   105    C    8  py     Ryd( 3p)     0.00579       0.89047
   106    C    8  pz     Val( 2p)     0.97354      -0.11361
   107    C    8  pz     Ryd( 3p)     0.00064       0.56473
   108    C    8  dxy    Ryd( 3d)     0.00075       2.45767
   109    C    8  dxz    Ryd( 3d)     0.00052       1.97671
   110    C    8  dyz    Ryd( 3d)     0.00044       1.94846
   111    C    8  dx2y2  Ryd( 3d)     0.00070       2.43625
   112    C    8  dz2    Ryd( 3d)     0.00040       2.17688

   113    H    9  S      Val( 1S)     0.78653       0.06506
   114    H    9  S      Ryd( 2S)     0.00157       0.36925
   115    H    9  px     Ryd( 2p)     0.00019       1.79593
   116    H    9  py     Ryd( 2p)     0.00056       2.22335
   117    H    9  pz     Ryd( 2p)     0.00028       1.86394

   118    H   10  S      Val( 1S)     0.78116       0.06818
   119    H   10  S      Ryd( 2S)     0.00148       0.34496
   120    H   10  px     Ryd( 2p)     0.00067       2.34913
   121    H   10  py     Ryd( 2p)     0.00020       1.79166
   122    H   10  pz     Ryd( 2p)     0.00015       1.74796

   123    H   11  S      Val( 1S)     0.78330       0.06788
   124    H   11  S      Ryd( 2S)     0.00167       0.36431
   125    H   11  px     Ryd( 2p)     0.00018       1.79225
   126    H   11  py     Ryd( 2p)     0.00045       2.08527
   127    H   11  pz     Ryd( 2p)     0.00039       1.99828

   128    H   12  S      Val( 1S)     0.77183       0.06930
   129    H   12  S      Ryd( 2S)     0.00247       0.36522
   130    H   12  px     Ryd( 2p)     0.00017       1.81418
   131    H   12  py     Ryd( 2p)     0.00054       2.22968
   132    H   12  pz     Ryd( 2p)     0.00030       1.90620

   133    H   13  S      Val( 1S)     0.77267       0.06734
   134    H   13  S      Ryd( 2S)     0.00248       0.35966
   135    H   13  px     Ryd( 2p)     0.00018       1.81702
   136    H   13  py     Ryd( 2p)     0.00042       2.10621
   137    H   13  pz     Ryd( 2p)     0.00042       2.03187

   138    H   14  S      Val( 1S)     0.79702       0.06902
   139    H   14  S      Ryd( 2S)     0.00160       0.33761
   140    H   14  px     Ryd( 2p)     0.00018       2.05020
   141    H   14  py     Ryd( 2p)     0.00071       2.26959
   142    H   14  pz     Ryd( 2p)     0.00014       1.67203

   143    H   15  S      Val( 1S)     0.79418       0.07342
   144    H   15  S      Ryd( 2S)     0.00166       0.32036
   145    H   15  px     Ryd( 2p)     0.00083       2.34204
   146    H   15  py     Ryd( 2p)     0.00004       1.93028
   147    H   15  pz     Ryd( 2p)     0.00017       1.67605

   148    H   16  S      Val( 1S)     0.77059       0.07167
   149    H   16  S      Ryd( 2S)     0.00189       0.31446
   150    H   16  px     Ryd( 2p)     0.00028       2.05158
   151    H   16  py     Ryd( 2p)     0.00062       2.25303
   152    H   16  pz     Ryd( 2p)     0.00017       1.66077

   153    H   17  S      Val( 1S)     0.77438       0.06548
   154    H   17  S      Ryd( 2S)     0.00174       0.32754
   155    H   17  px     Ryd( 2p)     0.00025       2.05522
   156    H   17  py     Ryd( 2p)     0.00064       2.26377
   157    H   17  pz     Ryd( 2p)     0.00017       1.66820

 WARNING:  1 low occupancy (<1.9990e) core orbital  found on  C    3
           1 low occupancy (<1.9990e) core orbital  found on  C    4
           1 low occupancy (<1.9990e) core orbital  found on  C    7
           1 low occupancy (<1.9990e) core orbital  found on  C    8


 Summary of Natural Population Analysis:                  
                                                          
                                       Natural Population 
                Natural  -----------------------------------------------
    Atom  No    Charge         Core      Valence    Rydberg      Total
 -----------------------------------------------------------------------
      C    1   -0.61268      1.99925     4.60610    0.00733     6.61268
      C    2   -0.43781      1.99910     4.42523    0.01349     6.43781
      C    3   -0.07455      1.99884     4.05843    0.01728     6.07455
      C    4    0.06016      1.99895     3.91657    0.02432     5.93984
      N    5   -0.47784      1.99930     5.46101    0.01753     7.47784
      C    6    0.04781      1.99904     3.92915    0.02400     5.95219
      C    7   -0.25516      1.99894     4.24208    0.01414     6.25516
      C    8   -0.19235      1.99887     4.17825    0.01524     6.19235
      H    9    0.21086      0.00000     0.78653    0.00260     0.78914
      H   10    0.21633      0.00000     0.78116    0.00251     0.78367
      H   11    0.21401      0.00000     0.78330    0.00270     0.78599
      H   12    0.22469      0.00000     0.77183    0.00349     0.77531
      H   13    0.22382      0.00000     0.77267    0.00351     0.77618
      H   14    0.20035      0.00000     0.79702    0.00263     0.79965
      H   15    0.20312      0.00000     0.79418    0.00270     0.79688
      H   16    0.22645      0.00000     0.77059    0.00296     0.77355
      H   17    0.22281      0.00000     0.77438    0.00281     0.77719
 =======================================================================
   * Total *    0.00000     15.99229    41.84848    0.15923    58.00000

                                 Natural Population      
 --------------------------------------------------------
   Core                      15.99229 ( 99.9518% of  16)
   Valence                   41.84848 ( 99.6392% of  42)
   Natural Minimal Basis     57.84077 ( 99.7255% of  58)
   Natural Rydberg Basis      0.15923 (  0.2745% of  58)
 --------------------------------------------------------

    Atom  No          Natural Electron Configuration
 ----------------------------------------------------------------------------
      C    1      [core]2S( 1.09)2p( 3.51)
      C    2      [core]2S( 1.01)2p( 3.42)3p( 0.01)
      C    3      [core]2S( 0.88)2p( 3.18)3p( 0.01)
      C    4      [core]2S( 0.90)2p( 3.02)3p( 0.02)3d( 0.01)
      N    5      [core]2S( 1.35)2p( 4.11)3p( 0.01)3d( 0.01)
      C    6      [core]2S( 0.91)2p( 3.02)3p( 0.02)3d( 0.01)
      C    7      [core]2S( 0.96)2p( 3.28)3p( 0.01)
      C    8      [core]2S( 0.94)2p( 3.24)3p( 0.01)
      H    9            1S( 0.79)
      H   10            1S( 0.78)
      H   11            1S( 0.78)
      H   12            1S( 0.77)
      H   13            1S( 0.77)
      H   14            1S( 0.80)
      H   15            1S( 0.79)
      H   16            1S( 0.77)
      H   17            1S( 0.77)


 NATURAL BOND ORBITAL ANALYSIS:

                       Occupancies       Lewis Structure    Low   High
           Occ.    -------------------  -----------------   occ   occ
  Cycle   Thresh.   Lewis   Non-Lewis     CR  BD  3C  LP    (L)   (NL)   Dev
 =============================================================================
   1(1)    1.90    54.72701   3.27299      8  17   0   4     3      3    0.44
   2(2)    1.90    54.72701   3.27299      8  17   0   4     3      3    0.44
   3(1)    1.80    54.72701   3.27299      8  17   0   4     3      3    0.44
   4(2)    1.80    54.72701   3.27299      8  17   0   4     3      3    0.44
   5(1)    1.70    55.29609   2.70391      8  18   0   3     2      3    0.44
   6(2)    1.70    55.29609   2.70391      8  18   0   3     2      3    0.44
   7(1)    1.60    55.94682   2.05318      8  19   0   2     1      3    0.42
   8(2)    1.60    56.56838   1.43162      8  20   0   1     0      3    0.44
   9(3)    1.60    55.94682   2.05318      8  19   0   2     1      3    0.42
  10(4)    1.60    56.56838   1.43162      8  20   0   1     0      3    0.44
  11(5)    1.60    55.94682   2.05318      8  19   0   2     1      3    0.42
  12(6)    1.60    56.56838   1.43162      8  20   0   1     0      3    0.44
  13(7)    1.60    55.94682   2.05318      8  19   0   2     1      3    0.42
  14(8)    1.60    56.56838   1.43162      8  20   0   1     0      3    0.44
  15(9)    1.60    55.94682   2.05318      8  19   0   2     1      3    0.42
  16(1)    1.50    56.56838   1.43162      8  20   0   1     0      3    0.44
  17(2)    1.50    55.94682   2.05318      8  19   0   2     1      3    0.42
  18(3)    1.50    56.56838   1.43162      8  20   0   1     0      3    0.44
  19(4)    1.50    55.94682   2.05318      8  19   0   2     1      3    0.42
  20(5)    1.50    56.56838   1.43162      8  20   0   1     0      3    0.44
  21(6)    1.50    55.94682   2.05318      8  19   0   2     1      3    0.42
  22(7)    1.50    56.56838   1.43162      8  20   0   1     0      3    0.44
  23(8)    1.50    55.94682   2.05318      8  19   0   2     1      3    0.42
  24(9)    1.50    56.56838   1.43162      8  20   0   1     0      3    0.44
  25(1)    1.60    56.56838   1.43162      8  20   0   1     0      3    0.44
 -----------------------------------------------------------------------------

 Structure accepted: RESONANCE keyword permits strongly delocalized structure

 WARNING:  1 low occupancy (<1.9990e) core orbital  found on  C    3
           1 low occupancy (<1.9990e) core orbital  found on  C    4
           1 low occupancy (<1.9990e) core orbital  found on  C    7
           1 low occupancy (<1.9990e) core orbital  found on  C    8

 --------------------------------------------------------
   Core                     15.99230 ( 99.952% of  16)
   Valence Lewis            40.57607 ( 96.610% of  42)
  ==================       ============================
   Total Lewis              56.56838 ( 97.532% of  58)
  -----------------------------------------------------
   Valence non-Lewis         1.32089 (  2.277% of  58)
   Rydberg non-Lewis         0.11074 (  0.191% of  58)
  ==================       ============================
   Total non-Lewis           1.43162 (  2.468% of  58)
 --------------------------------------------------------


       (Occupancy)   Bond orbital/ Coefficients/ Hybrids
 ---------------------------------------------------------------------------------
     1. (1.97759) BD ( 1) C   1 - C   2  
                ( 49.02%)   0.7001* C   1 s( 29.41%)p 2.40( 70.55%)d 0.00(  0.04%)
                                            0.0005  0.5423  0.0035  0.4503 -0.0106
                                           -0.0782 -0.0013 -0.7046 -0.0086 -0.0017
                                           -0.0163  0.0026  0.0051  0.0111
                ( 50.98%)   0.7140* C   2 s( 27.45%)p 2.64( 72.51%)d 0.00(  0.04%)
                                            0.0002  0.5238  0.0095 -0.4614 -0.0240
                                            0.0808 -0.0018  0.7107 -0.0012 -0.0017
                                           -0.0141  0.0031  0.0041  0.0126
     2. (1.98870) BD ( 1) C   1 - H   9  
                ( 60.66%)   0.7789* C   1 s( 23.49%)p 3.25( 76.46%)d 0.00(  0.04%)
                                            0.0000  0.4847 -0.0029  0.1685 -0.0125
                                            0.7609 -0.0028  0.3961  0.0107  0.0065
                                            0.0035  0.0138 -0.0128 -0.0045
                ( 39.34%)   0.6272* H   9 s( 99.92%)p 0.00(  0.08%)
                                            0.9996 -0.0016 -0.0044 -0.0239 -0.0141
     3. (1.98713) BD ( 1) C   1 - H  10  
                ( 60.85%)   0.7801* C   1 s( 23.50%)p 3.25( 76.46%)d 0.00(  0.04%)
                                            0.0000 -0.4847 -0.0032  0.8568 -0.0022
                                            0.0296 -0.0014  0.1715 -0.0122 -0.0012
                                           -0.0079 -0.0002 -0.0166  0.0092
                ( 39.15%)   0.6257* H  10 s( 99.92%)p 0.00(  0.08%)
                                           -0.9996  0.0012 -0.0278 -0.0009 -0.0043
     4. (1.98878) BD ( 1) C   1 - H  11  
                ( 60.83%)   0.7799* C   1 s( 23.56%)p 3.24( 76.40%)d 0.00(  0.04%)
                                           -0.0000 -0.4854  0.0027 -0.1842  0.0122
                                            0.6429 -0.0049 -0.5625 -0.0091  0.0059
                                           -0.0054  0.0168  0.0087 -0.0020
                ( 39.17%)   0.6259* H  11 s( 99.92%)p 0.00(  0.08%)
                                           -0.9996  0.0017  0.0050 -0.0202  0.0193
     5. (1.97291) BD ( 1) C   2 - C   3  
                ( 49.04%)   0.7003* C   2 s( 28.53%)p 2.50( 71.42%)d 0.00(  0.05%)
                                            0.0004  0.5341  0.0032  0.8321  0.0056
                                            0.0288 -0.0019  0.1436 -0.0169  0.0013
                                            0.0072  0.0003  0.0185 -0.0095
                ( 50.96%)   0.7138* C   3 s( 32.61%)p 2.07( 67.35%)d 0.00(  0.03%)
                                            0.0001  0.5710 -0.0085 -0.8046  0.0228
                                           -0.0285 -0.0024 -0.1574 -0.0089  0.0011
                                            0.0052  0.0000  0.0141 -0.0107
     6. (1.97675) BD ( 1) C   2 - H  12  
                ( 61.36%)   0.7833* C   2 s( 22.06%)p 3.53( 77.90%)d 0.00(  0.04%)
                                            0.0002 -0.4696  0.0048  0.2070  0.0067
                                            0.7620 -0.0176  0.3938  0.0101 -0.0064
                                           -0.0029 -0.0130  0.0135  0.0045
                ( 38.64%)   0.6216* H  12 s( 99.92%)p 0.00(  0.08%)
                                           -0.9996  0.0031 -0.0070 -0.0235 -0.0152
     7. (1.97518) BD ( 1) C   2 - H  13  
                ( 61.30%)   0.7830* C   2 s( 21.93%)p 3.56( 78.03%)d 0.00(  0.04%)
                                           -0.0002  0.4682 -0.0054 -0.2253 -0.0059
                                            0.6409 -0.0194 -0.5643 -0.0071 -0.0060
                                            0.0045 -0.0165 -0.0096  0.0016
                ( 38.70%)   0.6221* H  13 s( 99.92%)p 0.00(  0.08%)
                                            0.9996 -0.0032  0.0076 -0.0188  0.0205
     8. (1.97655) BD ( 1) C   3 - C   4  
                ( 51.84%)   0.7200* C   3 s( 33.50%)p 1.98( 66.46%)d 0.00(  0.04%)
                                           -0.0001  0.5788  0.0066  0.4148 -0.0079
                                           -0.6936 -0.0210  0.1045 -0.0027 -0.0159
                                            0.0035 -0.0045 -0.0053 -0.0106
                ( 48.16%)   0.6940* C   4 s( 39.39%)p 1.54( 60.56%)d 0.00(  0.05%)
                                            0.0002  0.6276 -0.0040 -0.4052 -0.0201
                                            0.6569 -0.0167 -0.0960 -0.0061 -0.0162
                                            0.0023 -0.0039 -0.0089 -0.0107
     9. (1.97040) BD ( 1) C   3 - C   8  
                ( 50.53%)   0.7109* C   3 s( 33.84%)p 1.95( 66.12%)d 0.00(  0.04%)
                                           -0.0001  0.5817  0.0063  0.3738 -0.0108
                                            0.7186  0.0182  0.0675 -0.0054  0.0147
                                            0.0025  0.0032 -0.0079 -0.0114
                ( 49.47%)   0.7033* C   8 s( 35.92%)p 1.78( 64.03%)d 0.00(  0.04%)
                                            0.0001  0.5993  0.0028 -0.4189 -0.0208
                                           -0.6779  0.0124 -0.0684 -0.0072  0.0141
                                            0.0019  0.0022 -0.0097 -0.0119
    10. (1.63202) BD ( 2) C   3 - C   8  
                ( 50.95%)   0.7138* C   3 s(  0.01%)p99.99( 99.94%)d 3.29(  0.05%)
                                           -0.0000 -0.0101 -0.0062 -0.1993  0.0054
                                            0.0199 -0.0005  0.9794 -0.0032 -0.0014
                                            0.0180  0.0088 -0.0038  0.0064
                ( 49.05%)   0.7004* C   8 s(  0.00%)p 1.00( 99.95%)d 0.00(  0.05%)
                                           -0.0000 -0.0027 -0.0023 -0.2034  0.0026
                                            0.0245  0.0006  0.9785 -0.0030  0.0043
                                            0.0008 -0.0215  0.0002  0.0012
    11. (1.98526) BD ( 1) C   4 - N   5  
                ( 39.86%)   0.6314* C   4 s( 31.33%)p 2.19( 68.54%)d 0.00(  0.13%)
                                           -0.0000  0.5592  0.0241  0.8072  0.0404
                                           -0.0114 -0.0546  0.1701  0.0103  0.0009
                                            0.0128  0.0001  0.0292 -0.0166
                ( 60.14%)   0.7755* N   5 s( 37.38%)p 1.67( 62.55%)d 0.00(  0.07%)
                                            0.0001  0.6113  0.0116 -0.7721  0.0159
                                           -0.0424  0.0271 -0.1631  0.0030 -0.0110
                                            0.0086 -0.0024  0.0189 -0.0108
    12. (1.71488) BD ( 2) C   4 - N   5  
                ( 42.48%)   0.6518* C   4 s(  0.00%)p 1.00( 99.89%)d 0.00(  0.11%)
                                           -0.0000 -0.0001 -0.0018 -0.2057  0.0032
                                            0.0161 -0.0006  0.9779 -0.0103 -0.0020
                                            0.0281  0.0117 -0.0065  0.0103
                ( 57.52%)   0.7584* N   5 s(  0.00%)p 1.00( 99.86%)d 0.00(  0.14%)
                                            0.0000  0.0005 -0.0001 -0.2070  0.0027
                                            0.0168 -0.0003  0.9774 -0.0124 -0.0062
                                           -0.0224  0.0272  0.0045 -0.0095
    13. (1.98166) BD ( 1) C   4 - H  14  
                ( 60.49%)   0.7777* C   4 s( 29.05%)p 2.44( 70.91%)d 0.00(  0.04%)
                                            0.0006 -0.5389  0.0105  0.3712 -0.0287
                                            0.7525 -0.0001  0.0657 -0.0057 -0.0133
                                           -0.0008 -0.0025  0.0101  0.0085
                ( 39.51%)   0.6286* H  14 s( 99.91%)p 0.00(  0.09%)
                                           -0.9995  0.0041 -0.0124 -0.0276 -0.0024
    14. (1.98562) BD ( 1) N   5 - C   6  
                ( 60.33%)   0.7767* N   5 s( 37.13%)p 1.69( 62.80%)d 0.00(  0.07%)
                                            0.0001  0.6093  0.0114  0.4284 -0.0319
                                            0.6612 -0.0007  0.0791 -0.0068  0.0116
                                            0.0002  0.0017 -0.0195 -0.0123
                ( 39.67%)   0.6299* C   6 s( 31.21%)p 2.20( 68.66%)d 0.00(  0.13%)
                                            0.0000  0.5584  0.0177 -0.3958  0.0234
                                           -0.7216 -0.0638 -0.0677  0.0062  0.0267
                                            0.0033  0.0047 -0.0147 -0.0186
    15. (1.98361) BD ( 1) C   6 - C   7  
                ( 48.83%)   0.6988* C   6 s( 39.04%)p 1.56( 60.91%)d 0.00(  0.05%)
                                            0.0002  0.6248  0.0014 -0.3576  0.0312
                                            0.6867  0.0255 -0.0896  0.0060 -0.0162
                                            0.0023 -0.0041 -0.0095 -0.0104
                ( 51.17%)   0.7153* C   7 s( 35.11%)p 1.85( 64.85%)d 0.00(  0.05%)
                                           -0.0000  0.5924  0.0098  0.3920  0.0384
                                           -0.6951  0.0042  0.1004  0.0079 -0.0126
                                            0.0019 -0.0034 -0.0122 -0.0113
    16. (1.63961) BD ( 2) C   6 - C   7  
                ( 47.72%)   0.6908* C   6 s(  0.00%)p 1.00( 99.95%)d 0.00(  0.05%)
                                           -0.0000 -0.0007 -0.0003 -0.2062  0.0036
                                            0.0208 -0.0005  0.9779 -0.0179 -0.0024
                                           -0.0192  0.0090  0.0040 -0.0078
                ( 52.28%)   0.7230* C   7 s(  0.00%)p 1.00( 99.96%)d 0.00(  0.04%)
                                           -0.0000 -0.0001  0.0001 -0.2070  0.0033
                                            0.0244 -0.0005  0.9777 -0.0161  0.0042
                                           -0.0026 -0.0205  0.0010 -0.0001
    17. (1.98196) BD ( 1) C   6 - H  15  
                ( 60.61%)   0.7785* C   6 s( 29.59%)p 2.38( 70.37%)d 0.00(  0.03%)
                                           -0.0005  0.5439 -0.0117  0.8191 -0.0156
                                           -0.0442 -0.0171  0.1740 -0.0029 -0.0017
                                            0.0063 -0.0003  0.0158 -0.0072
                ( 39.39%)   0.6276* H  15 s( 99.91%)p 0.00(  0.09%)
                                            0.9995 -0.0040 -0.0298  0.0023 -0.0063
    18. (1.97644) BD ( 1) C   7 - C   8  
                ( 49.61%)   0.7044* C   7 s( 35.60%)p 1.81( 64.35%)d 0.00(  0.04%)
                                            0.0000  0.5966  0.0075 -0.7825 -0.0084
                                            0.0428  0.0385 -0.1667 -0.0029  0.0014
                                            0.0077  0.0002  0.0164 -0.0107
                ( 50.39%)   0.7098* C   8 s( 35.66%)p 1.80( 64.30%)d 0.00(  0.04%)
                                            0.0000  0.5969  0.0148  0.7834  0.0089
                                            0.0276  0.0404  0.1637  0.0017 -0.0016
                                            0.0077 -0.0004  0.0168 -0.0103
    19. (1.98002) BD ( 1) C   7 - H  16  
                ( 61.49%)   0.7842* C   7 s( 29.21%)p 2.42( 70.76%)d 0.00(  0.03%)
                                           -0.0003  0.5403 -0.0134  0.4349 -0.0029
                                            0.7162 -0.0072  0.0743 -0.0004  0.0125
                                            0.0018  0.0020 -0.0064 -0.0094
                ( 38.51%)   0.6206* H  16 s( 99.91%)p 0.00(  0.09%)
                                            0.9995 -0.0022 -0.0158 -0.0259 -0.0026
    20. (1.98093) BD ( 1) C   8 - H  17  
                ( 61.37%)   0.7834* C   8 s( 28.33%)p 2.53( 71.64%)d 0.00(  0.03%)
                                           -0.0003  0.5321 -0.0140 -0.4097  0.0106
                                            0.7335 -0.0020 -0.1021  0.0017 -0.0126
                                            0.0021 -0.0033 -0.0078 -0.0093
                ( 38.63%)   0.6216* H  17 s( 99.91%)p 0.00(  0.09%)
                                            0.9995 -0.0023  0.0143 -0.0264  0.0038
    21. (1.99925) CR ( 1) C   1           s(100.00%)p 0.00(  0.00%)
                                            1.0000 -0.0003 -0.0000 -0.0002  0.0000
                                            0.0000  0.0000  0.0003  0.0000  0.0000
                                            0.0000 -0.0000 -0.0000 -0.0000
    22. (1.99910) CR ( 1) C   2           s(100.00%)p 0.00(  0.00%)
                                            1.0000 -0.0002 -0.0000 -0.0003 -0.0000
                                           -0.0000  0.0000 -0.0003  0.0000 -0.0000
                                            0.0000 -0.0000 -0.0000  0.0000
    23. (1.99884) CR ( 1) C   3           s(100.00%)p 0.00(  0.00%)
                                            1.0000  0.0001  0.0000  0.0001 -0.0000
                                           -0.0000 -0.0000  0.0000 -0.0000 -0.0000
                                            0.0000 -0.0000 -0.0000 -0.0000
    24. (1.99896) CR ( 1) C   4           s(100.00%)p 0.00(  0.00%)
                                            1.0000  0.0002 -0.0000 -0.0001  0.0000
                                           -0.0006  0.0000 -0.0000  0.0000  0.0000
                                            0.0000  0.0000 -0.0000 -0.0000
    25. (1.99930) CR ( 1) N   5           s(100.00%)
                                            1.0000 -0.0003 -0.0000 -0.0000 -0.0000
                                            0.0001  0.0000 -0.0000  0.0000 -0.0000
                                           -0.0000 -0.0000 -0.0000  0.0000
    26. (1.99905) CR ( 1) C   6           s(100.00%)p 0.00(  0.00%)
                                            1.0000  0.0002 -0.0000  0.0005 -0.0000
                                           -0.0001 -0.0000  0.0001 -0.0000  0.0000
                                            0.0000  0.0000  0.0000 -0.0000
    27. (1.99894) CR ( 1) C   7           s(100.00%)p 0.00(  0.00%)
                                            1.0000  0.0001 -0.0000  0.0002  0.0000
                                            0.0002 -0.0000  0.0001 -0.0000  0.0000
                                            0.0000  0.0000 -0.0000 -0.0000
    28. (1.99887) CR ( 1) C   8           s(100.00%)p 0.00(  0.00%)
                                            1.0000  0.0001 -0.0000 -0.0001  0.0000
                                            0.0003 -0.0000 -0.0000  0.0000 -0.0000
                                            0.0000 -0.0000 -0.0000 -0.0000
    29. (1.92007) LP ( 1) N   5           s( 25.51%)p 2.92( 74.42%)d 0.00(  0.08%)
                                            0.0002  0.5048 -0.0156  0.4183  0.0141
                                           -0.7471 -0.0249  0.1012  0.0034  0.0204
                                           -0.0028  0.0049  0.0124  0.0133
    30. (0.00243) RY*( 1) C   1           s(  8.76%)p 9.21( 80.72%)d 1.20( 10.52%)
                                           -0.0000  0.0110  0.2958  0.0181  0.8555
                                            0.0005  0.0168  0.0050  0.2733 -0.0102
                                           -0.0843 -0.0100  0.2087 -0.2331
    31. (0.00144) RY*( 2) C   1           s(  0.00%)p 1.00( 74.96%)d 0.33( 25.04%)
                                           -0.0000  0.0004  0.0051  0.0004  0.0146
                                            0.0136  0.8608 -0.0015 -0.0908  0.1765
                                           -0.0172 -0.4557  0.0598  0.0876
    32. (0.00040) RY*( 3) C   1           s( 11.36%)p 7.78( 88.36%)d 0.02(  0.28%)
                                            0.0000  0.0126  0.3368 -0.0065  0.1678
                                            0.0024 -0.1045  0.0157 -0.9188  0.0033
                                            0.0197  0.0010  0.0491 -0.0044
    33. (0.00013) RY*( 4) C   1           s( 70.72%)p 0.16( 11.50%)d 0.25( 17.78%)
                                            0.0000 -0.0071  0.8409 -0.0038 -0.2204
                                           -0.0002  0.0317 -0.0012  0.2557  0.0056
                                            0.1030  0.0578 -0.1707  0.3669
    34. (0.00003) RY*( 5) C   1           s(  6.17%)p 2.27( 13.99%)d12.93( 79.84%)
    35. (0.00002) RY*( 6) C   1           s(  1.44%)p 3.81(  5.49%)d64.45( 93.06%)
    36. (0.00001) RY*( 7) C   1           s(  0.03%)p99.99( 20.50%)d99.99( 79.47%)
    37. (0.00000) RY*( 8) C   1           s(  1.54%)p 0.43(  0.66%)d63.63( 97.81%)
    38. (0.00000) RY*( 9) C   1           s(  0.01%)p 1.00(  3.95%)d24.30( 96.04%)
    39. (0.00626) RY*( 1) C   2           s(  0.01%)p99.99( 96.62%)d99.99(  3.37%)
                                            0.0000 -0.0007  0.0122 -0.0001  0.0483
                                           -0.0298 -0.9786  0.0027  0.0724 -0.1153
                                            0.0064 -0.1380  0.0221  0.0288
    40. (0.00139) RY*( 2) C   2           s( 14.71%)p 3.16( 46.43%)d 2.64( 38.86%)
                                            0.0000 -0.0172  0.3832 -0.0010 -0.4837
                                           -0.0014 -0.0539 -0.0157 -0.4766 -0.0307
                                           -0.4431 -0.0069  0.3258 -0.2917
    41. (0.00099) RY*( 3) C   2           s( 15.38%)p 5.31( 81.60%)d 0.20(  3.03%)
                                            0.0000  0.0051  0.3921 -0.0166  0.8153
                                            0.0019  0.0130  0.0034 -0.3883 -0.0365
                                           -0.1614  0.0446 -0.0275  0.0118
    42. (0.00064) RY*( 4) C   2           s( 50.13%)p 0.91( 45.39%)d 0.09(  4.48%)
                                            0.0000  0.0107  0.7079  0.0019 -0.0008
                                           -0.0016  0.0633 -0.0106  0.6707  0.0247
                                            0.0543 -0.0762  0.0797 -0.1705
    43. (0.00035) RY*( 5) C   2           s(  0.05%)p 8.76(  0.41%)d99.99( 99.54%)
                                           -0.0000 -0.0000  0.0217 -0.0004 -0.0344
                                            0.0099 -0.0378 -0.0014  0.0377 -0.6169
                                            0.1287  0.7480 -0.0622 -0.1868
    44. (0.00018) RY*( 6) C   2           s(  1.12%)p 3.83(  4.29%)d84.57( 94.59%)
                                           -0.0000  0.0008  0.1058  0.0269 -0.1361
                                            0.0007 -0.0023 -0.0094  0.1534 -0.0728
                                           -0.6302  0.1312 -0.4664  0.5557
    45. (0.00004) RY*( 7) C   2           s( 11.94%)p 1.53( 18.21%)d 5.85( 69.85%)
    46. (0.00000) RY*( 8) C   2           s(  0.43%)p 7.74(  3.34%)d99.99( 96.23%)
    47. (0.00001) RY*( 9) C   2           s(  6.28%)p 0.61(  3.83%)d14.32( 89.89%)
    48. (0.00500) RY*( 1) C   3           s(  3.73%)p24.00( 89.56%)d 1.80(  6.71%)
                                            0.0000 -0.0041  0.1931  0.0267  0.9352
                                            0.0055 -0.1422 -0.0003 -0.0097  0.0695
                                            0.1312  0.0162  0.2113 -0.0111
    49. (0.00392) RY*( 2) C   3           s( 26.19%)p 2.58( 67.56%)d 0.24(  6.25%)
                                           -0.0000  0.0068  0.5117 -0.0128 -0.0960
                                            0.0020 -0.0435  0.0083  0.8150  0.0121
                                           -0.2194  0.0408  0.0927 -0.0628
    50. (0.00280) RY*( 3) C   3           s(  0.04%)p99.99( 95.44%)d99.99(  4.52%)
                                           -0.0000 -0.0036  0.0189 -0.0042 -0.1559
                                            0.0213 -0.9606 -0.0016 -0.0829  0.1953
                                            0.0024  0.0659 -0.0493 -0.0181
    51. (0.00135) RY*( 4) C   3           s( 69.33%)p 0.37( 25.41%)d 0.08(  5.26%)
                                           -0.0000 -0.0072  0.8326 -0.0146 -0.1479
                                           -0.0036  0.0851 -0.0010 -0.4740  0.0046
                                            0.1479 -0.0797 -0.1560  0.0036
    52. (0.00056) RY*( 5) C   3           s(  0.10%)p 4.33(  0.41%)d99.99( 99.49%)
                                            0.0000  0.0000  0.0309  0.0008 -0.0083
                                           -0.0061  0.0622 -0.0121 -0.0025 -0.0627
                                            0.1792  0.9725 -0.1141  0.0112
    53. (0.00035) RY*( 6) C   3           s(  0.06%)p72.95(  4.32%)d99.99( 95.62%)
                                           -0.0000 -0.0004  0.0243  0.0002 -0.0105
                                            0.0270 -0.2043 -0.0040  0.0245 -0.9546
                                            0.1585 -0.0661  0.1106  0.0574
    54. (0.00018) RY*( 7) C   3           s(  0.22%)p36.27(  7.88%)d99.99( 91.91%)
                                            0.0000 -0.0001  0.0466  0.0094 -0.2354
                                           -0.0024  0.0312  0.0045 -0.1492  0.1086
                                            0.0500  0.1015  0.9421  0.0830
    55. (0.00013) RY*( 8) C   3           s(  0.15%)p58.83(  9.02%)d99.99( 90.83%)
                                           -0.0000 -0.0041  0.0389 -0.0006  0.1002
                                            0.0026 -0.0138  0.0151 -0.2823 -0.1715
                                           -0.8571  0.1575  0.0571 -0.3409
    56. (0.00002) RY*( 9) C   3           s(  0.22%)p 2.51(  0.54%)d99.99( 99.24%)
    57. (0.00832) RY*( 1) C   4           s(  1.26%)p66.24( 83.74%)d11.86( 15.00%)
                                           -0.0000 -0.0116  0.1118 -0.0178  0.8613
                                            0.0419  0.2623 -0.0051  0.1572  0.3613
                                           -0.0235  0.0760 -0.1099 -0.0314
    58. (0.00463) RY*( 2) C   4           s(  2.05%)p47.50( 97.14%)d 0.40(  0.82%)
                                           -0.0000  0.0461  0.1354  0.0441 -0.2961
                                           -0.0020  0.9344  0.0100 -0.0923  0.0024
                                           -0.0072 -0.0060 -0.0887 -0.0153
    59. (0.00156) RY*( 3) C   4           s( 33.35%)p 1.05( 35.09%)d 0.95( 31.56%)
                                           -0.0000 -0.0058  0.5775 -0.0200 -0.2047
                                           -0.0030 -0.0849 -0.0116  0.5488  0.1930
                                            0.5088 -0.0394  0.0295  0.1305
    60. (0.00120) RY*( 4) C   4           s( 33.88%)p 0.08(  2.57%)d 1.88( 63.55%)
                                           -0.0000 -0.0065  0.5821 -0.0250 -0.0973
                                           -0.0041 -0.1010  0.0152 -0.0719  0.1257
                                           -0.6045  0.2578  0.2992 -0.3135
    61. (0.00083) RY*( 5) C   4           s( 12.67%)p 4.89( 61.94%)d 2.00( 25.39%)
                                           -0.0000 -0.0055  0.3558 -0.0105  0.0918
                                           -0.0040 -0.0899 -0.0160 -0.7762  0.1894
                                            0.3315 -0.3082  0.0709  0.0902
    62. (0.00048) RY*( 6) C   4           s( 13.62%)p 0.58(  7.95%)d 5.76( 78.42%)
                                            0.0000 -0.0112  0.3689 -0.0094  0.2782
                                           -0.0094  0.0201 -0.0012  0.0392 -0.8372
                                           -0.0122 -0.1916 -0.2012 -0.0775
    63. (0.00006) RY*( 7) C   4           s(  1.97%)p 2.88(  5.69%)d46.84( 92.34%)
    64. (0.00001) RY*( 8) C   4           s(  0.26%)p21.64(  5.65%)d99.99( 94.09%)
    65. (0.00001) RY*( 9) C   4           s(  1.15%)p 0.29(  0.33%)d85.41( 98.51%)
    66. (0.00522) RY*( 1) N   5           s(  6.73%)p13.17( 88.55%)d 0.70(  4.72%)
                                            0.0000 -0.0086  0.2592  0.0183 -0.4217
                                           -0.0300  0.8348  0.0046 -0.0979  0.1844
                                            0.0267  0.0409  0.1026 -0.0173
    67. (0.00207) RY*( 2) N   5           s(  0.02%)p99.99( 99.06%)d42.61(  0.92%)
                                           -0.0000  0.0009  0.0146  0.0304  0.8617
                                            0.0194  0.4585  0.0064  0.1910  0.0273
                                           -0.0172  0.0043 -0.0901 -0.0001
    68. (0.00052) RY*( 3) N   5           s(  0.02%)p99.99(  4.00%)d99.99( 95.98%)
                                           -0.0000 -0.0001  0.0150 -0.0026 -0.0440
                                           -0.0002 -0.0055  0.0111  0.1947 -0.0761
                                            0.7968  0.4471 -0.1879  0.2898
    69. (0.00030) RY*( 4) N   5           s(  0.00%)p 1.00( 89.64%)d 0.12( 10.36%)
                                            0.0000 -0.0001  0.0035  0.0048  0.2088
                                            0.0001 -0.0061 -0.0191 -0.9232 -0.0636
                                            0.0536  0.3109 -0.0043  0.0061
    70. (0.00015) RY*( 5) N   5           s(  0.38%)p 2.78(  1.05%)d99.99( 98.57%)
                                            0.0000 -0.0007  0.0614 -0.0300 -0.0662
                                           -0.0183 -0.0649 -0.0064 -0.0250  0.5045
                                           -0.1783  0.0920 -0.8294 -0.0547
    71. (0.00010) RY*( 6) N   5           s( 76.88%)p 0.12(  8.92%)d 0.18( 14.20%)
                                            0.0000 -0.0092  0.8768  0.0064  0.1332
                                           -0.0078 -0.2652  0.0018  0.0322  0.1529
                                            0.1296  0.0076  0.1582 -0.2770
    72. (0.00005) RY*( 7) N   5           s( 13.87%)p 0.08(  1.07%)d 6.13( 85.06%)
    73. (0.00000) RY*( 8) N   5           s(  0.10%)p61.81(  6.40%)d99.99( 93.50%)
    74. (0.00001) RY*( 9) N   5           s(  1.97%)p 0.85(  1.69%)d48.84( 96.34%)
    75. (0.00800) RY*( 1) C   6           s(  2.50%)p33.18( 82.99%)d 5.80( 14.51%)
                                           -0.0000 -0.0082  0.1579 -0.0213 -0.5280
                                            0.0543 -0.7334 -0.0058 -0.0986  0.1033
                                            0.0851  0.0276  0.3550 -0.0202
    76. (0.00480) RY*( 2) C   6           s(  2.64%)p35.71( 94.32%)d 1.15(  3.04%)
                                           -0.0000  0.0366  0.1583 -0.0275 -0.7115
                                           -0.0381  0.6388 -0.0049 -0.1636 -0.0592
                                            0.0414 -0.0100  0.1579 -0.0119
    77. (0.00118) RY*( 3) C   6           s(  0.01%)p 1.00( 29.96%)d 2.34( 70.03%)
                                            0.0000 -0.0001  0.0084  0.0027  0.1136
                                           -0.0001 -0.0111 -0.0114 -0.5352 -0.1586
                                            0.2518  0.7755 -0.0771  0.0671
    78. (0.00100) RY*( 4) C   6           s(  0.31%)p99.99( 63.05%)d99.99( 36.64%)
                                            0.0000 -0.0007  0.0553  0.0031  0.1777
                                            0.0009 -0.0104 -0.0059 -0.7738  0.1487
                                            0.1092 -0.5730 -0.0182  0.0608
    79. (0.00078) RY*( 5) C   6           s( 81.23%)p 0.04(  3.30%)d 0.19( 15.47%)
                                            0.0000 -0.0116  0.9012  0.0274  0.1510
                                            0.0185  0.0417  0.0060  0.0854  0.3194
                                           -0.0132  0.0908 -0.1717 -0.1218
    80. (0.00057) RY*( 6) C   6           s(  2.05%)p 5.38( 11.05%)d42.31( 86.89%)
                                            0.0000 -0.0030  0.1433  0.0063 -0.2505
                                            0.0001 -0.2122  0.0012 -0.0521 -0.6033
                                           -0.1056 -0.1534 -0.6808 -0.0828
    81. (0.00006) RY*( 7) C   6           s( 11.00%)p 0.71(  7.83%)d 7.38( 81.17%)
    82. (0.00000) RY*( 8) C   6           s(  0.04%)p99.99(  5.91%)d99.99( 94.05%)
    83. (0.00000) RY*( 9) C   6           s(  0.37%)p 4.60(  1.71%)d99.99( 97.92%)
    84. (0.00461) RY*( 1) C   7           s(  0.13%)p99.99( 92.53%)d56.30(  7.34%)
                                            0.0000 -0.0243  0.0267  0.0242  0.3043
                                            0.0197  0.9113  0.0046  0.0366 -0.2521
                                            0.0119 -0.0499  0.0794  0.0302
    85. (0.00238) RY*( 2) C   7           s(  1.08%)p91.02( 98.04%)d 0.82(  0.88%)
                                           -0.0000 -0.0092  0.1034 -0.0272  0.9097
                                            0.0270 -0.3224 -0.0061  0.2180  0.0012
                                            0.0230  0.0021  0.0882 -0.0221
    86. (0.00098) RY*( 3) C   7           s( 94.73%)p 0.02(  2.07%)d 0.03(  3.20%)
                                            0.0000 -0.0024  0.9733  0.0112 -0.1058
                                            0.0137 -0.0248  0.0004 -0.0925 -0.1041
                                            0.1127 -0.0474  0.0443 -0.0654
    87. (0.00072) RY*( 4) C   7           s(  0.91%)p53.50( 48.89%)d54.93( 50.20%)
                                            0.0000 -0.0002  0.0956 -0.0013 -0.1700
                                            0.0012  0.0229  0.0141  0.6777 -0.0680
                                           -0.6100  0.1959  0.1404 -0.2591
    88. (0.00039) RY*( 5) C   7           s(  0.00%)p 1.00( 43.36%)d 1.31( 56.64%)
                                           -0.0000 -0.0001  0.0030 -0.0001  0.1429
                                            0.0002 -0.0218 -0.0006 -0.6424 -0.1231
                                           -0.4620  0.5387  0.0902 -0.1988
    89. (0.00011) RY*( 6) C   7           s(  0.23%)p 3.39(  0.77%)d99.99( 99.01%)
                                           -0.0000 -0.0002  0.0476 -0.0222  0.0790
                                            0.0123 -0.0187 -0.0050  0.0204 -0.2537
                                           -0.2107 -0.0731 -0.9358  0.0175
    90. (0.00008) RY*( 7) C   7           s(  2.44%)p 2.63(  6.42%)d37.34( 91.13%)
    91. (0.00000) RY*( 8) C   7           s(  0.01%)p99.99(  7.14%)d99.99( 92.85%)
    92. (0.00001) RY*( 9) C   7           s(  0.55%)p 1.60(  0.87%)d99.99( 98.58%)
    93. (0.00613) RY*( 1) C   8           s(  0.85%)p99.99( 92.75%)d 7.49(  6.40%)
                                            0.0000 -0.0236  0.0894 -0.0165 -0.6187
                                            0.0258  0.7285 -0.0030 -0.1144  0.2071
                                            0.0162  0.0483  0.1339  0.0240
    94. (0.00268) RY*( 2) C   8           s(  8.79%)p10.12( 88.98%)d 0.25(  2.23%)
                                            0.0000  0.0164  0.2960  0.0175 -0.7029
                                            0.0118 -0.6280  0.0063 -0.0293 -0.0949
                                            0.0458 -0.0152  0.1010 -0.0272
    95. (0.00107) RY*( 3) C   8           s( 84.72%)p 0.17( 14.09%)d 0.01(  1.19%)
                                            0.0000 -0.0073  0.9204 -0.0212  0.2461
                                            0.0062  0.1318 -0.0029  0.2499  0.0580
                                            0.0220 -0.0109 -0.0627 -0.0631
    96. (0.00069) RY*( 4) C   8           s(  0.36%)p22.55(  8.05%)d99.99( 91.59%)
                                            0.0000 -0.0005  0.0598 -0.0025  0.0581
                                            0.0016 -0.0106  0.0095 -0.2774 -0.0677
                                            0.7391  0.5226 -0.1694  0.2515
    97. (0.00045) RY*( 5) C   8           s(  4.24%)p19.26( 81.67%)d 3.32( 14.09%)
                                            0.0000 -0.0018  0.2059 -0.0007  0.1605
                                            0.0050 -0.0493 -0.0016 -0.8880  0.0424
                                           -0.3167  0.0499  0.0958 -0.1647
    98. (0.00011) RY*( 6) C   8           s(  0.29%)p10.51(  3.01%)d99.99( 96.71%)
                                           -0.0000 -0.0027  0.0534 -0.0208  0.0824
                                           -0.0148  0.1497 -0.0040 -0.0150 -0.7196
                                            0.1088 -0.1197  0.6386  0.1234
    99. (0.00005) RY*( 7) C   8           s(  0.28%)p17.15(  4.75%)d99.99( 94.97%)
   100. (0.00001) RY*( 8) C   8           s(  0.05%)p99.99(  5.39%)d99.99( 94.56%)
   101. (0.00001) RY*( 9) C   8           s(  0.51%)p 2.71(  1.38%)d99.99( 98.11%)
   102. (0.00161) RY*( 1) H   9           s( 98.05%)p 0.02(  1.95%)
                                            0.0052  0.9902 -0.0119  0.0916  0.1049
   103. (0.00020) RY*( 2) H   9           s(  0.01%)p 1.00( 99.99%)
                                           -0.0003  0.0090 -0.7055  0.4437 -0.5526
   104. (0.00013) RY*( 3) H   9           s(  0.04%)p99.99( 99.96%)
                                            0.0076  0.0175  0.7074  0.4879 -0.5111
   105. (0.00003) RY*( 4) H   9           s(  1.99%)p49.33( 98.01%)
   106. (0.00151) RY*( 1) H  10           s( 98.09%)p 0.02(  1.91%)
                                            0.0047  0.9904 -0.1329  0.0049  0.0379
   107. (0.00020) RY*( 2) H  10           s(  0.00%)p 1.00(100.00%)
                                            0.0002  0.0025  0.0097 -0.9951  0.0979
   108. (0.00013) RY*( 3) H  10           s(  0.06%)p99.99( 99.94%)
                                            0.0074  0.0238 -0.1081 -0.0983 -0.9890
   109. (0.00003) RY*( 4) H  10           s(  1.93%)p50.84( 98.07%)
   110. (0.00170) RY*( 1) H  11           s( 98.29%)p 0.02(  1.71%)
                                            0.0051  0.9914 -0.0117 -0.0573  0.1172
   111. (0.00020) RY*( 2) H  11           s(  0.01%)p99.99( 99.99%)
                                           -0.0002  0.0114 -0.6721 -0.5873 -0.4508
   112. (0.00013) RY*( 3) H  11           s(  0.04%)p99.99( 99.96%)
                                            0.0082  0.0187  0.7391 -0.5673 -0.3625
   113. (0.00003) RY*( 4) H  11           s(  1.74%)p56.47( 98.26%)
   114. (0.00249) RY*( 1) H  12           s( 99.52%)p 0.00(  0.48%)
                                            0.0051  0.9976 -0.0134 -0.0570 -0.0364
   115. (0.00018) RY*( 2) H  12           s(  0.00%)p 1.00(100.00%)
                                           -0.0020  0.0066 -0.3786  0.6342 -0.6741
   116. (0.00013) RY*( 3) H  12           s(  0.00%)p 1.00(100.00%)
                                            0.0006  0.0016 -0.8908 -0.0519  0.4514
   117. (0.00004) RY*( 4) H  12           s(  0.55%)p99.99( 99.45%)
   118. (0.00250) RY*( 1) H  13           s( 99.53%)p 0.00(  0.47%)
                                            0.0052  0.9977 -0.0198  0.0436 -0.0486
   119. (0.00018) RY*( 2) H  13           s(  0.00%)p 1.00(100.00%)
                                           -0.0016  0.0024 -0.3375 -0.7859 -0.5182
   120. (0.00014) RY*( 3) H  13           s(  0.00%)p 1.00(100.00%)
                                           -0.0006  0.0029  0.9036 -0.1161 -0.4124
   121. (0.00004) RY*( 4) H  13           s(  0.55%)p99.99( 99.45%)
   122. (0.00162) RY*( 1) H  14           s( 99.60%)p 0.00(  0.40%)
                                            0.0040  0.9980  0.0513 -0.0246  0.0269
   123. (0.00014) RY*( 2) H  14           s(  0.02%)p99.99( 99.98%)
                                            0.0001  0.0139  0.2289 -0.0216 -0.9731
   124. (0.00008) RY*( 3) H  14           s(  0.10%)p99.99( 99.90%)
   125. (0.00003) RY*( 4) H  14           s(  0.37%)p99.99( 99.63%)
   126. (0.00168) RY*( 1) H  15           s( 99.54%)p 0.00(  0.46%)
                                            0.0041  0.9977 -0.0031 -0.0675  0.0002
   127. (0.00014) RY*( 2) H  15           s(  0.00%)p 1.00(100.00%)
                                           -0.0001  0.0004 -0.2083  0.0183  0.9779
   128. (0.00008) RY*( 3) H  15           s(  0.11%)p99.99( 99.89%)
   129. (0.00002) RY*( 4) H  15           s(  0.44%)p99.99( 99.56%)
   130. (0.00190) RY*( 1) H  16           s( 99.44%)p 0.01(  0.56%)
                                            0.0045  0.9972  0.0297  0.0688  0.0042
   131. (0.00017) RY*( 2) H  16           s(  0.00%)p 1.00(100.00%)
                                           -0.0000  0.0003 -0.2023  0.0230  0.9790
   132. (0.00007) RY*( 3) H  16           s(  0.54%)p99.99( 99.46%)
   133. (0.00008) RY*( 4) H  16           s(  0.11%)p99.99( 99.89%)
   134. (0.00176) RY*( 1) H  17           s( 99.33%)p 0.01(  0.67%)
                                            0.0047  0.9966 -0.0567  0.0594  0.0024
   135. (0.00017) RY*( 2) H  17           s(  0.02%)p99.99( 99.98%)
                                            0.0005  0.0148  0.1992 -0.0180 -0.9797
   136. (0.00007) RY*( 3) H  17           s(  0.42%)p99.99( 99.58%)
   137. (0.00008) RY*( 4) H  17           s(  0.33%)p99.99( 99.67%)
   138. (0.01083) BD*( 1) C   1 - C   2  
                ( 50.98%)   0.7140* C   1 s( 29.41%)p 2.40( 70.55%)d 0.00(  0.04%)
                                            0.0005  0.5423  0.0035  0.4503 -0.0106
                                           -0.0782 -0.0013 -0.7046 -0.0086 -0.0017
                                           -0.0163  0.0026  0.0051  0.0111
                ( 49.02%)  -0.7001* C   2 s( 27.45%)p 2.64( 72.51%)d 0.00(  0.04%)
                                            0.0002  0.5238  0.0095 -0.4614 -0.0240
                                            0.0808 -0.0018  0.7107 -0.0012 -0.0017
                                           -0.0141  0.0031  0.0041  0.0126
   139. (0.00803) BD*( 1) C   1 - H   9  
                ( 39.34%)   0.6272* C   1 s( 23.49%)p 3.25( 76.46%)d 0.00(  0.04%)
                                           -0.0000 -0.4847  0.0029 -0.1685  0.0125
                                           -0.7609  0.0028 -0.3961 -0.0107 -0.0065
                                           -0.0035 -0.0138  0.0128  0.0045
                ( 60.66%)  -0.7789* H   9 s( 99.92%)p 0.00(  0.08%)
                                           -0.9996  0.0016  0.0044  0.0239  0.0141
   140. (0.00624) BD*( 1) C   1 - H  10  
                ( 39.15%)   0.6257* C   1 s( 23.50%)p 3.25( 76.46%)d 0.00(  0.04%)
                                           -0.0000  0.4847  0.0032 -0.8568  0.0022
                                           -0.0296  0.0014 -0.1715  0.0122  0.0012
                                            0.0079  0.0002  0.0166 -0.0092
                ( 60.85%)  -0.7801* H  10 s( 99.92%)p 0.00(  0.08%)
                                            0.9996 -0.0012  0.0278  0.0009  0.0043
   141. (0.00803) BD*( 1) C   1 - H  11  
                ( 39.17%)   0.6259* C   1 s( 23.56%)p 3.24( 76.40%)d 0.00(  0.04%)
                                            0.0000  0.4854 -0.0027  0.1842 -0.0122
                                           -0.6429  0.0049  0.5625  0.0091 -0.0059
                                            0.0054 -0.0168 -0.0087  0.0020
                ( 60.83%)  -0.7799* H  11 s( 99.92%)p 0.00(  0.08%)
                                            0.9996 -0.0017 -0.0050  0.0202 -0.0193
   142. (0.02537) BD*( 1) C   2 - C   3  
                ( 50.96%)   0.7138* C   2 s( 28.53%)p 2.50( 71.42%)d 0.00(  0.05%)
                                            0.0004  0.5341  0.0032  0.8321  0.0056
                                            0.0288 -0.0019  0.1436 -0.0169  0.0013
                                            0.0072  0.0003  0.0185 -0.0095
                ( 49.04%)  -0.7003* C   3 s( 32.61%)p 2.07( 67.35%)d 0.00(  0.03%)
                                            0.0001  0.5710 -0.0085 -0.8046  0.0228
                                           -0.0285 -0.0024 -0.1574 -0.0089  0.0011
                                            0.0052  0.0000  0.0141 -0.0107
   143. (0.01404) BD*( 1) C   2 - H  12  
                ( 38.64%)   0.6216* C   2 s( 22.06%)p 3.53( 77.90%)d 0.00(  0.04%)
                                           -0.0002  0.4696 -0.0048 -0.2070 -0.0067
                                           -0.7620  0.0176 -0.3938 -0.0101  0.0064
                                            0.0029  0.0130 -0.0135 -0.0045
                ( 61.36%)  -0.7833* H  12 s( 99.92%)p 0.00(  0.08%)
                                            0.9996 -0.0031  0.0070  0.0235  0.0152
   144. (0.01472) BD*( 1) C   2 - H  13  
                ( 38.70%)   0.6221* C   2 s( 21.93%)p 3.56( 78.03%)d 0.00(  0.04%)
                                            0.0002 -0.4682  0.0054  0.2253  0.0059
                                           -0.6409  0.0194  0.5643  0.0071  0.0060
                                           -0.0045  0.0165  0.0096 -0.0016
                ( 61.30%)  -0.7830* H  13 s( 99.92%)p 0.00(  0.08%)
                                           -0.9996  0.0032 -0.0076  0.0188 -0.0205
   145. (0.03598) BD*( 1) C   3 - C   4  
                ( 48.16%)   0.6940* C   3 s( 33.50%)p 1.98( 66.46%)d 0.00(  0.04%)
                                            0.0001 -0.5788 -0.0066 -0.4148  0.0079
                                            0.6936  0.0210 -0.1045  0.0027  0.0159
                                           -0.0035  0.0045  0.0053  0.0106
                ( 51.84%)  -0.7200* C   4 s( 39.39%)p 1.54( 60.56%)d 0.00(  0.05%)
                                           -0.0002 -0.6276  0.0040  0.4052  0.0201
                                           -0.6569  0.0167  0.0960  0.0061  0.0162
                                           -0.0023  0.0039  0.0089  0.0107
   146. (0.02712) BD*( 1) C   3 - C   8  
                ( 49.47%)   0.7033* C   3 s( 33.84%)p 1.95( 66.12%)d 0.00(  0.04%)
                                            0.0001 -0.5817 -0.0063 -0.3738  0.0108
                                           -0.7186 -0.0182 -0.0675  0.0054 -0.0147
                                           -0.0025 -0.0032  0.0079  0.0114
                ( 50.53%)  -0.7109* C   8 s( 35.92%)p 1.78( 64.03%)d 0.00(  0.04%)
                                           -0.0001 -0.5993 -0.0028  0.4189  0.0208
                                            0.6779 -0.0124  0.0684  0.0072 -0.0141
                                           -0.0019 -0.0022  0.0097  0.0119
   147. (0.32830) BD*( 2) C   3 - C   8  
                ( 49.05%)   0.7004* C   3 s(  0.01%)p99.99( 99.94%)d 3.29(  0.05%)
                                            0.0000  0.0101  0.0062  0.1993 -0.0054
                                           -0.0199  0.0005 -0.9794  0.0032  0.0014
                                           -0.0180 -0.0088  0.0038 -0.0064
                ( 50.95%)  -0.7138* C   8 s(  0.00%)p 1.00( 99.95%)d 0.00(  0.05%)
                                            0.0000  0.0027  0.0023  0.2034 -0.0026
                                           -0.0245 -0.0006 -0.9785  0.0030 -0.0043
                                           -0.0008  0.0215 -0.0002 -0.0012
   148. (0.01519) BD*( 1) C   4 - N   5  
                ( 60.14%)   0.7755* C   4 s( 31.33%)p 2.19( 68.54%)d 0.00(  0.13%)
                                           -0.0000  0.5592  0.0241  0.8072  0.0404
                                           -0.0114 -0.0546  0.1701  0.0103  0.0009
                                            0.0128  0.0001  0.0292 -0.0166
                ( 39.86%)  -0.6314* N   5 s( 37.38%)p 1.67( 62.55%)d 0.00(  0.07%)
                                            0.0001  0.6113  0.0116 -0.7721  0.0159
                                           -0.0424  0.0271 -0.1631  0.0030 -0.0110
                                            0.0086 -0.0024  0.0189 -0.0108
   149. (0.37515) BD*( 2) C   4 - N   5  
                ( 57.52%)   0.7584* C   4 s(  0.00%)p 1.00( 99.89%)d 0.00(  0.11%)
                                           -0.0000 -0.0001 -0.0018 -0.2057  0.0032
                                            0.0161 -0.0006  0.9779 -0.0103 -0.0020
                                            0.0281  0.0117 -0.0065  0.0103
                ( 42.48%)  -0.6518* N   5 s(  0.00%)p 1.00( 99.86%)d 0.00(  0.14%)
                                            0.0000  0.0005 -0.0001 -0.2070  0.0027
                                            0.0168 -0.0003  0.9774 -0.0124 -0.0062
                                           -0.0224  0.0272  0.0045 -0.0095
   150. (0.02450) BD*( 1) C   4 - H  14  
                ( 39.51%)   0.6286* C   4 s( 29.05%)p 2.44( 70.91%)d 0.00(  0.04%)
                                           -0.0006  0.5389 -0.0105 -0.3712  0.0287
                                           -0.7525  0.0001 -0.0657  0.0057  0.0133
                                            0.0008  0.0025 -0.0101 -0.0085
                ( 60.49%)  -0.7777* H  14 s( 99.91%)p 0.00(  0.09%)
                                            0.9995 -0.0041  0.0124  0.0276  0.0024
   151. (0.01640) BD*( 1) N   5 - C   6  
                ( 39.67%)   0.6299* N   5 s( 37.13%)p 1.69( 62.80%)d 0.00(  0.07%)
                                           -0.0001 -0.6093 -0.0114 -0.4284  0.0319
                                           -0.6612  0.0007 -0.0791  0.0068 -0.0116
                                           -0.0002 -0.0017  0.0195  0.0123
                ( 60.33%)  -0.7767* C   6 s( 31.21%)p 2.20( 68.66%)d 0.00(  0.13%)
                                           -0.0000 -0.5584 -0.0177  0.3958 -0.0234
                                            0.7216  0.0638  0.0677 -0.0062 -0.0267
                                           -0.0033 -0.0047  0.0147  0.0186
   152. (0.02699) BD*( 1) C   6 - C   7  
                ( 51.17%)   0.7153* C   6 s( 39.04%)p 1.56( 60.91%)d 0.00(  0.05%)
                                            0.0002  0.6248  0.0014 -0.3576  0.0312
                                            0.6867  0.0255 -0.0896  0.0060 -0.0162
                                            0.0023 -0.0041 -0.0095 -0.0104
                ( 48.83%)  -0.6988* C   7 s( 35.11%)p 1.85( 64.85%)d 0.00(  0.05%)
                                           -0.0000  0.5924  0.0098  0.3920  0.0384
                                           -0.6951  0.0042  0.1004  0.0079 -0.0126
                                            0.0019 -0.0034 -0.0122 -0.0113
   153. (0.31325) BD*( 2) C   6 - C   7  
                ( 52.28%)   0.7230* C   6 s(  0.00%)p 1.00( 99.95%)d 0.00(  0.05%)
                                           -0.0000 -0.0007 -0.0003 -0.2062  0.0036
                                            0.0208 -0.0005  0.9779 -0.0179 -0.0024
                                           -0.0192  0.0090  0.0040 -0.0078
                ( 47.72%)  -0.6908* C   7 s(  0.00%)p 1.00( 99.96%)d 0.00(  0.04%)
                                           -0.0000 -0.0001  0.0001 -0.2070  0.0033
                                            0.0244 -0.0005  0.9777 -0.0161  0.0042
                                           -0.0026 -0.0205  0.0010 -0.0001
   154. (0.02342) BD*( 1) C   6 - H  15  
                ( 39.39%)   0.6276* C   6 s( 29.59%)p 2.38( 70.37%)d 0.00(  0.03%)
                                            0.0005 -0.5439  0.0117 -0.8191  0.0156
                                            0.0442  0.0171 -0.1740  0.0029  0.0017
                                           -0.0063  0.0003 -0.0158  0.0072
                ( 60.61%)  -0.7785* H  15 s( 99.91%)p 0.00(  0.09%)
                                           -0.9995  0.0040  0.0298 -0.0023  0.0063
   155. (0.01690) BD*( 1) C   7 - C   8  
                ( 50.39%)   0.7098* C   7 s( 35.60%)p 1.81( 64.35%)d 0.00(  0.04%)
                                            0.0000  0.5966  0.0075 -0.7825 -0.0084
                                            0.0428  0.0385 -0.1667 -0.0029  0.0014
                                            0.0077  0.0002  0.0164 -0.0107
                ( 49.61%)  -0.7044* C   8 s( 35.66%)p 1.80( 64.30%)d 0.00(  0.04%)
                                            0.0000  0.5969  0.0148  0.7834  0.0089
                                            0.0276  0.0404  0.1637  0.0017 -0.0016
                                            0.0077 -0.0004  0.0168 -0.0103
   156. (0.01440) BD*( 1) C   7 - H  16  
                ( 38.51%)   0.6206* C   7 s( 29.21%)p 2.42( 70.76%)d 0.00(  0.03%)
                                            0.0003 -0.5403  0.0134 -0.4349  0.0029
                                           -0.7162  0.0072 -0.0743  0.0004 -0.0125
                                           -0.0018 -0.0020  0.0064  0.0094
                ( 61.49%)  -0.7842* H  16 s( 99.91%)p 0.00(  0.09%)
                                           -0.9995  0.0022  0.0158  0.0259  0.0026
   157. (0.01602) BD*( 1) C   8 - H  17  
                ( 38.63%)   0.6216* C   8 s( 28.33%)p 2.53( 71.64%)d 0.00(  0.03%)
                                            0.0003 -0.5321  0.0140  0.4097 -0.0106
                                           -0.7335  0.0020  0.1021 -0.0017  0.0126
                                           -0.0021  0.0033  0.0078  0.0093
                ( 61.37%)  -0.7834* H  17 s( 99.91%)p 0.00(  0.09%)
                                           -0.9995  0.0023 -0.0143  0.0264 -0.0038


 NHO Directionality and "Bond Bending" (deviations from line of nuclear centers)

         [Thresholds for printing:  angular deviation  >  1.0 degree]
                                    hybrid p-character > 25.0%
                                    orbital occupancy  >  0.10e

                                Line of Centers        Hybrid 1              Hybrid 2
                                ---------------  -------------------   ------------------
                NBO               Theta   Phi    Theta   Phi    Dev    Theta   Phi    Dev
 ========================================================================================
     1. BD (   1) C   1 - C   2   146.7  350.2   147.9  349.7   1.2     34.7  170.8   1.5
     4. BD (   1) C   1 - H  11    49.7  286.2    49.1  285.1   1.0      --     --    --
     5. BD (   1) C   2 - C   3    80.1    2.0    81.4    1.8   1.4    102.0  182.3   2.1
     6. BD (   1) C   2 - H  12   116.7  255.3   117.5  254.0   1.4      --     --    --
     7. BD (   1) C   2 - H  13   129.9  108.9   130.7  110.4   1.4      --     --    --
     8. BD (   1) C   3 - C   4    82.5  302.5    82.9  299.7   2.9     97.6  123.6   1.1
     9. BD (   1) C   3 - C   8    85.1   60.4    85.7   63.8   3.4     95.4  236.5   3.8
    10. BD (   2) C   3 - C   8    85.1   60.4   168.7  354.3  90.3    168.3  352.9  89.6
    11. BD (   1) C   4 - N   5    78.0  358.9    78.0  355.6   3.2    102.0  181.2   2.3
    12. BD (   2) C   4 - N   5    78.0  358.9   168.1  355.6  90.1     12.0  175.4  90.0
    13. BD (   1) C   4 - H  14    94.8  242.9    94.1  245.5   2.7      --     --    --
    14. BD (   1) N   5 - C   6    85.2   61.3    84.6   59.0   2.4     94.1  244.6   3.4
    15. BD (   1) C   6 - C   7    96.7  117.3    96.1  114.6   2.7     82.4  301.9   4.7
    16. BD (   2) C   6 - C   7    96.7  117.3   168.0  354.3  89.9    168.0  353.3  89.9
    17. BD (   1) C   6 - H  15    78.0  357.6    78.0  355.6   1.9      --     --    --
    18. BD (   1) C   7 - C   8   101.9  179.5   102.0  174.1   5.3     78.2    4.9   5.3
    29. LP (   1) N   5             --     --     83.3  299.3   --       --     --    --
   147. BD*(   2) C   3 - C   8    85.1   60.4   168.7  354.3  90.3    168.3  352.9  89.6
   149. BD*(   2) C   4 - N   5    78.0  358.9   168.1  355.6  90.1     12.0  175.4  90.0
   153. BD*(   2) C   6 - C   7    96.7  117.3   168.0  354.3  89.9    168.0  353.3  89.9


 Second Order Perturbation Theory Analysis of Fock Matrix in NBO Basis

     Threshold for printing:   0.50 kcal/mol
                                                                              E(2)  E(j)-E(i) F(i,j)
         Donor NBO (i)                     Acceptor NBO (j)                 kcal/mol   a.u.    a.u. 
 ===================================================================================================

 within unit  1
   1. BD (   1) C   1 - C   2        / 49. RY*(   2) C   3                    1.85    1.36    0.045
   1. BD (   1) C   1 - C   2        /140. BD*(   1) C   1 - H  10            0.54    1.04    0.021
   1. BD (   1) C   1 - C   2        /142. BD*(   1) C   2 - C   3            1.47    1.02    0.035
   1. BD (   1) C   1 - C   2        /143. BD*(   1) C   2 - H  12            0.60    1.04    0.022
   1. BD (   1) C   1 - C   2        /144. BD*(   1) C   2 - H  13            0.58    1.04    0.022
   1. BD (   1) C   1 - C   2        /145. BD*(   1) C   3 - C   4            0.78    1.16    0.027
   1. BD (   1) C   1 - C   2        /147. BD*(   2) C   3 - C   8            2.87    0.63    0.041
   2. BD (   1) C   1 - H   9        /143. BD*(   1) C   2 - H  12            2.99    0.93    0.047
   3. BD (   1) C   1 - H  10        /142. BD*(   1) C   2 - C   3            3.37    0.92    0.050
   4. BD (   1) C   1 - H  11        /144. BD*(   1) C   2 - H  13            3.01    0.93    0.047
   5. BD (   1) C   2 - C   3        / 30. RY*(   1) C   1                    1.06    1.47    0.035
   5. BD (   1) C   2 - C   3        / 57. RY*(   1) C   4                    0.91    1.68    0.035
   5. BD (   1) C   2 - C   3        / 93. RY*(   1) C   8                    1.34    1.75    0.043
   5. BD (   1) C   2 - C   3        /138. BD*(   1) C   1 - C   2            1.11    1.00    0.030
   5. BD (   1) C   2 - C   3        /140. BD*(   1) C   1 - H  10            1.68    1.06    0.038
   5. BD (   1) C   2 - C   3        /143. BD*(   1) C   2 - H  12            0.63    1.06    0.023
   5. BD (   1) C   2 - C   3        /144. BD*(   1) C   2 - H  13            0.63    1.06    0.023
   5. BD (   1) C   2 - C   3        /145. BD*(   1) C   3 - C   4            2.88    1.18    0.052
   5. BD (   1) C   2 - C   3        /146. BD*(   1) C   3 - C   8            3.19    1.18    0.055
   5. BD (   1) C   2 - C   3        /148. BD*(   1) C   4 - N   5            2.93    1.17    0.052
   5. BD (   1) C   2 - C   3        /155. BD*(   1) C   7 - C   8            2.42    1.19    0.048
   6. BD (   1) C   2 - H  12        / 31. RY*(   2) C   1                    0.52    1.48    0.025
   6. BD (   1) C   2 - H  12        /139. BD*(   1) C   1 - H   9            3.09    0.93    0.048
   6. BD (   1) C   2 - H  12        /146. BD*(   1) C   3 - C   8            4.11    1.05    0.059
   6. BD (   1) C   2 - H  12        /147. BD*(   2) C   3 - C   8            0.80    0.52    0.020
   7. BD (   1) C   2 - H  13        /141. BD*(   1) C   1 - H  11            3.08    0.93    0.048
   7. BD (   1) C   2 - H  13        /145. BD*(   1) C   3 - C   4            3.56    1.05    0.055
   7. BD (   1) C   2 - H  13        /147. BD*(   2) C   3 - C   8            1.26    0.52    0.025
   8. BD (   1) C   3 - C   4        / 39. RY*(   1) C   2                    1.11    1.56    0.037
   8. BD (   1) C   3 - C   4        / 66. RY*(   1) N   5                    0.81    1.64    0.033
   8. BD (   1) C   3 - C   4        / 67. RY*(   2) N   5                    1.31    1.94    0.045
   8. BD (   1) C   3 - C   4        / 93. RY*(   1) C   8                    0.68    1.82    0.032
   8. BD (   1) C   3 - C   4        /142. BD*(   1) C   2 - C   3            2.95    1.11    0.051
   8. BD (   1) C   3 - C   4        /144. BD*(   1) C   2 - H  13            0.69    1.13    0.025
   8. BD (   1) C   3 - C   4        /146. BD*(   1) C   3 - C   8            3.75    1.25    0.061
   8. BD (   1) C   3 - C   4        /148. BD*(   1) C   4 - N   5            1.88    1.24    0.043
   8. BD (   1) C   3 - C   4        /150. BD*(   1) C   4 - H  14            1.30    1.15    0.035
   8. BD (   1) C   3 - C   4        /157. BD*(   1) C   8 - H  17            3.04    1.14    0.053
   9. BD (   1) C   3 - C   8        / 39. RY*(   1) C   2                    1.18    1.55    0.039
   9. BD (   1) C   3 - C   8        / 57. RY*(   1) C   4                    0.87    1.75    0.035
   9. BD (   1) C   3 - C   8        / 84. RY*(   1) C   7                    1.39    1.82    0.045
   9. BD (   1) C   3 - C   8        / 85. RY*(   2) C   7                    0.78    1.33    0.029
   9. BD (   1) C   3 - C   8        /142. BD*(   1) C   2 - C   3            2.90    1.11    0.051
   9. BD (   1) C   3 - C   8        /143. BD*(   1) C   2 - H  12            0.77    1.13    0.026
   9. BD (   1) C   3 - C   8        /145. BD*(   1) C   3 - C   4            3.61    1.25    0.060
   9. BD (   1) C   3 - C   8        /150. BD*(   1) C   4 - H  14            2.63    1.15    0.049
   9. BD (   1) C   3 - C   8        /155. BD*(   1) C   7 - C   8            3.43    1.26    0.059
   9. BD (   1) C   3 - C   8        /156. BD*(   1) C   7 - H  16            2.60    1.15    0.049
   9. BD (   1) C   3 - C   8        /157. BD*(   1) C   8 - H  17            1.39    1.14    0.036
  10. BD (   2) C   3 - C   8        / 61. RY*(   5) C   4                    1.71    1.15    0.044
  10. BD (   2) C   3 - C   8        / 87. RY*(   4) C   7                    1.63    1.49    0.049
  10. BD (   2) C   3 - C   8        / 97. RY*(   5) C   8                    0.52    0.99    0.022
  10. BD (   2) C   3 - C   8        /138. BD*(   1) C   1 - C   2            2.90    0.64    0.042
  10. BD (   2) C   3 - C   8        /143. BD*(   1) C   2 - H  12            0.72    0.70    0.022
  10. BD (   2) C   3 - C   8        /144. BD*(   1) C   2 - H  13            0.76    0.70    0.023
  10. BD (   2) C   3 - C   8        /149. BD*(   2) C   4 - N   5           27.11    0.27    0.076
  10. BD (   2) C   3 - C   8        /153. BD*(   2) C   6 - C   7           19.28    0.28    0.067
  11. BD (   1) C   4 - N   5        / 50. RY*(   3) C   3                    1.41    1.75    0.044
  11. BD (   1) C   4 - N   5        / 76. RY*(   2) C   6                    2.63    1.65    0.059
  11. BD (   1) C   4 - N   5        /142. BD*(   1) C   2 - C   3            2.51    1.24    0.050
  11. BD (   1) C   4 - N   5        /145. BD*(   1) C   3 - C   4            2.21    1.37    0.049
  11. BD (   1) C   4 - N   5        /150. BD*(   1) C   4 - H  14            0.56    1.27    0.024
  11. BD (   1) C   4 - N   5        /151. BD*(   1) N   5 - C   6            1.59    1.36    0.042
  11. BD (   1) C   4 - N   5        /154. BD*(   1) C   6 - H  15            2.26    1.28    0.048
  12. BD (   2) C   4 - N   5        / 77. RY*(   3) C   6                    2.00    1.80    0.058
  12. BD (   2) C   4 - N   5        /147. BD*(   2) C   3 - C   8           14.85    0.33    0.063
  12. BD (   2) C   4 - N   5        /153. BD*(   2) C   6 - C   7           25.59    0.32    0.082
  13. BD (   1) C   4 - H  14        / 48. RY*(   1) C   3                    0.90    1.65    0.034
  13. BD (   1) C   4 - H  14        / 66. RY*(   1) N   5                    1.19    1.46    0.037
  13. BD (   1) C   4 - H  14        /145. BD*(   1) C   3 - C   4            0.74    1.07    0.025
  13. BD (   1) C   4 - H  14        /146. BD*(   1) C   3 - C   8            4.44    1.07    0.062
  13. BD (   1) C   4 - H  14        /151. BD*(   1) N   5 - C   6            4.60    1.05    0.062
  14. BD (   1) N   5 - C   6        / 58. RY*(   2) C   4                    2.75    1.55    0.058
  14. BD (   1) N   5 - C   6        / 85. RY*(   2) C   7                    1.26    1.46    0.038
  14. BD (   1) N   5 - C   6        /148. BD*(   1) C   4 - N   5            1.58    1.36    0.041
  14. BD (   1) N   5 - C   6        /150. BD*(   1) C   4 - H  14            2.32    1.27    0.049
  14. BD (   1) N   5 - C   6        /152. BD*(   1) C   6 - C   7            1.75    1.38    0.044
  14. BD (   1) N   5 - C   6        /154. BD*(   1) C   6 - H  15            0.54    1.28    0.024
  14. BD (   1) N   5 - C   6        /156. BD*(   1) C   7 - H  16            1.79    1.27    0.043
  15. BD (   1) C   6 - C   7        / 66. RY*(   1) N   5                    0.59    1.64    0.028
  15. BD (   1) C   6 - C   7        / 67. RY*(   2) N   5                    1.24    1.95    0.044
  15. BD (   1) C   6 - C   7        / 93. RY*(   1) C   8                    0.55    1.82    0.028
  15. BD (   1) C   6 - C   7        / 94. RY*(   2) C   8                    1.46    1.39    0.040
  15. BD (   1) C   6 - C   7        /151. BD*(   1) N   5 - C   6            1.58    1.24    0.040
  15. BD (   1) C   6 - C   7        /154. BD*(   1) C   6 - H  15            1.29    1.16    0.035
  15. BD (   1) C   6 - C   7        /155. BD*(   1) C   7 - C   8            3.02    1.27    0.055
  15. BD (   1) C   6 - C   7        /156. BD*(   1) C   7 - H  16            1.47    1.16    0.037
  15. BD (   1) C   6 - C   7        /157. BD*(   1) C   8 - H  17            3.06    1.15    0.053
  16. BD (   2) C   6 - C   7        / 69. RY*(   4) N   5                    1.35    1.27    0.041
  16. BD (   2) C   6 - C   7        / 87. RY*(   4) C   7                    0.58    1.49    0.029
  16. BD (   2) C   6 - C   7        / 97. RY*(   5) C   8                    2.07    0.99    0.045
  16. BD (   2) C   6 - C   7        /147. BD*(   2) C   3 - C   8           21.72    0.29    0.072
  16. BD (   2) C   6 - C   7        /149. BD*(   2) C   4 - N   5           18.02    0.27    0.063
  17. BD (   1) C   6 - H  15        / 66. RY*(   1) N   5                    1.23    1.46    0.038
  17. BD (   1) C   6 - H  15        / 84. RY*(   1) C   7                    0.61    1.64    0.028
  17. BD (   1) C   6 - H  15        /148. BD*(   1) C   4 - N   5            4.66    1.06    0.063
  17. BD (   1) C   6 - H  15        /152. BD*(   1) C   6 - C   7            0.55    1.08    0.022
  17. BD (   1) C   6 - H  15        /155. BD*(   1) C   7 - C   8            3.95    1.08    0.058
  18. BD (   1) C   7 - C   8        / 48. RY*(   1) C   3                    1.66    1.83    0.049
  18. BD (   1) C   7 - C   8        / 50. RY*(   3) C   3                    0.79    1.63    0.032
  18. BD (   1) C   7 - C   8        / 75. RY*(   1) C   6                    1.53    1.63    0.045
  18. BD (   1) C   7 - C   8        /142. BD*(   1) C   2 - C   3            3.88    1.12    0.059
  18. BD (   1) C   7 - C   8        /146. BD*(   1) C   3 - C   8            3.69    1.26    0.061
  18. BD (   1) C   7 - C   8        /152. BD*(   1) C   6 - C   7            2.84    1.26    0.053
  18. BD (   1) C   7 - C   8        /154. BD*(   1) C   6 - H  15            2.61    1.16    0.049
  18. BD (   1) C   7 - C   8        /156. BD*(   1) C   7 - H  16            1.46    1.15    0.037
  18. BD (   1) C   7 - C   8        /157. BD*(   1) C   8 - H  17            1.42    1.14    0.036
  19. BD (   1) C   7 - H  16        / 76. RY*(   2) C   6                    0.70    1.35    0.028
  19. BD (   1) C   7 - H  16        / 93. RY*(   1) C   8                    0.64    1.65    0.029
  19. BD (   1) C   7 - H  16        /146. BD*(   1) C   3 - C   8            3.72    1.08    0.057
  19. BD (   1) C   7 - H  16        /151. BD*(   1) N   5 - C   6            4.27    1.06    0.060
  19. BD (   1) C   7 - H  16        /152. BD*(   1) C   6 - C   7            0.79    1.08    0.026
  19. BD (   1) C   7 - H  16        /155. BD*(   1) C   7 - C   8            0.98    1.09    0.029
  20. BD (   1) C   8 - H  17        / 48. RY*(   1) C   3                    0.84    1.66    0.033
  20. BD (   1) C   8 - H  17        / 84. RY*(   1) C   7                    0.62    1.65    0.029
  20. BD (   1) C   8 - H  17        /145. BD*(   1) C   3 - C   4            3.99    1.08    0.059
  20. BD (   1) C   8 - H  17        /146. BD*(   1) C   3 - C   8            1.11    1.08    0.031
  20. BD (   1) C   8 - H  17        /152. BD*(   1) C   6 - C   7            3.45    1.08    0.055
  20. BD (   1) C   8 - H  17        /155. BD*(   1) C   7 - C   8            0.90    1.09    0.028
  21. CR (   1) C   1                / 41. RY*(   3) C   2                    0.51   10.71    0.066
  21. CR (   1) C   1                / 42. RY*(   4) C   2                    0.73   10.88    0.079
  21. CR (   1) C   1                /102. RY*(   1) H   9                    0.66   10.51    0.074
  21. CR (   1) C   1                /106. RY*(   1) H  10                    0.64   10.48    0.073
  21. CR (   1) C   1                /110. RY*(   1) H  11                    0.66   10.49    0.074
  22. CR (   1) C   2                / 32. RY*(   3) C   1                    1.19   10.61    0.100
  22. CR (   1) C   2                / 48. RY*(   1) C   3                    0.58   11.22    0.072
  22. CR (   1) C   2                /114. RY*(   1) H  12                    0.59   10.46    0.070
  22. CR (   1) C   2                /118. RY*(   1) H  13                    0.59   10.46    0.070
  22. CR (   1) C   2                /145. BD*(   1) C   3 - C   4            0.83   10.64    0.085
  22. CR (   1) C   2                /146. BD*(   1) C   3 - C   8            0.87   10.64    0.087
  23. CR (   1) C   3                / 41. RY*(   3) C   2                    1.13   10.70    0.098
  23. CR (   1) C   3                / 58. RY*(   2) C   4                    1.60   10.81    0.117
  23. CR (   1) C   3                / 94. RY*(   2) C   8                    1.83   10.77    0.125
  23. CR (   1) C   3                /148. BD*(   1) C   4 - N   5            0.63   10.62    0.073
  23. CR (   1) C   3                /150. BD*(   1) C   4 - H  14            0.60   10.53    0.072
  23. CR (   1) C   3                /155. BD*(   1) C   7 - C   8            0.88   10.64    0.087
  23. CR (   1) C   3                /157. BD*(   1) C   8 - H  17            0.70   10.52    0.077
  24. CR (   1) C   4                / 48. RY*(   1) C   3                    0.76   11.24    0.083
  24. CR (   1) C   4                / 50. RY*(   3) C   3                    1.26   11.03    0.105
  24. CR (   1) C   4                / 67. RY*(   2) N   5                    0.75   11.35    0.082
  24. CR (   1) C   4                /122. RY*(   1) H  14                    0.59   10.44    0.070
  24. CR (   1) C   4                /142. BD*(   1) C   2 - C   3            1.13   10.52    0.098
  24. CR (   1) C   4                /146. BD*(   1) C   3 - C   8            1.02   10.66    0.094
  24. CR (   1) C   4                /151. BD*(   1) N   5 - C   6            1.78   10.64    0.123
  25. CR (   1) N   5                / 57. RY*(   1) C   4                    1.86   15.20    0.150
  25. CR (   1) N   5                / 58. RY*(   2) C   4                    0.66   14.88    0.089
  25. CR (   1) N   5                / 75. RY*(   1) C   6                    2.40   15.08    0.170
  25. CR (   1) N   5                / 79. RY*(   5) C   6                    0.54   14.95    0.080
  25. CR (   1) N   5                /145. BD*(   1) C   3 - C   4            0.84   14.70    0.100
  25. CR (   1) N   5                /152. BD*(   1) C   6 - C   7            0.73   14.71    0.093
  26. CR (   1) C   6                / 67. RY*(   2) N   5                    0.73   11.35    0.081
  26. CR (   1) C   6                / 85. RY*(   2) C   7                    1.47   10.75    0.112
  26. CR (   1) C   6                /126. RY*(   1) H  15                    0.62   10.42    0.072
  26. CR (   1) C   6                /148. BD*(   1) C   4 - N   5            1.80   10.65    0.124
  26. CR (   1) C   6                /155. BD*(   1) C   7 - C   8            0.91   10.67    0.088
  26. CR (   1) C   6                /156. BD*(   1) C   7 - H  16            0.70   10.56    0.077
  27. CR (   1) C   7                / 76. RY*(   2) C   6                    1.48   10.90    0.114
  27. CR (   1) C   7                / 94. RY*(   2) C   8                    0.62   10.77    0.073
  27. CR (   1) C   7                / 95. RY*(   3) C   8                    1.16   10.65    0.099
  27. CR (   1) C   7                /130. RY*(   1) H  16                    0.71   10.41    0.077
  27. CR (   1) C   7                /146. BD*(   1) C   3 - C   8            1.02   10.64    0.094
  27. CR (   1) C   7                /151. BD*(   1) N   5 - C   6            0.63   10.62    0.073
  27. CR (   1) C   7                /154. BD*(   1) C   6 - H  15            0.64   10.54    0.074
  27. CR (   1) C   7                /157. BD*(   1) C   8 - H  17            0.76   10.52    0.080
  28. CR (   1) C   8                / 50. RY*(   3) C   3                    1.68   11.01    0.121
  28. CR (   1) C   8                / 85. RY*(   2) C   7                    1.38   10.72    0.109
  28. CR (   1) C   8                / 86. RY*(   3) C   7                    0.73   10.67    0.079
  28. CR (   1) C   8                /134. RY*(   1) H  17                    0.68   10.43    0.075
  28. CR (   1) C   8                /142. BD*(   1) C   2 - C   3            1.17   10.50    0.099
  28. CR (   1) C   8                /145. BD*(   1) C   3 - C   4            0.95   10.63    0.090
  28. CR (   1) C   8                /152. BD*(   1) C   6 - C   7            0.85   10.64    0.085
  28. CR (   1) C   8                /156. BD*(   1) C   7 - H  16            0.72   10.54    0.078
  29. LP (   1) N   5                / 57. RY*(   1) C   4                    3.00    1.38    0.058
  29. LP (   1) N   5                / 75. RY*(   1) C   6                    3.69    1.25    0.062
  29. LP (   1) N   5                /145. BD*(   1) C   3 - C   4            9.75    0.88    0.083
  29. LP (   1) N   5                /150. BD*(   1) C   4 - H  14            3.70    0.78    0.048
  29. LP (   1) N   5                /152. BD*(   1) C   6 - C   7            9.32    0.88    0.082
  29. LP (   1) N   5                /154. BD*(   1) C   6 - H  15            3.66    0.78    0.048
 147. BD*(   2) C   3 - C   8        / 49. RY*(   2) C   3                    0.60    0.73    0.046
 147. BD*(   2) C   3 - C   8        / 61. RY*(   5) C   4                    0.56    0.87    0.048
 147. BD*(   2) C   3 - C   8        / 87. RY*(   4) C   7                    0.53    1.20    0.055
 147. BD*(   2) C   3 - C   8        / 96. RY*(   4) C   8                    0.67    1.78    0.076
 147. BD*(   2) C   3 - C   8        / 97. RY*(   5) C   8                    1.52    0.70    0.072
 147. BD*(   2) C   3 - C   8        /138. BD*(   1) C   1 - C   2            1.55    0.35    0.051
 147. BD*(   2) C   3 - C   8        /144. BD*(   1) C   2 - H  13            0.69    0.41    0.036
 149. BD*(   2) C   4 - N   5        / 59. RY*(   3) C   4                    1.88    0.97    0.088
 149. BD*(   2) C   4 - N   5        / 60. RY*(   4) C   4                    0.72    1.44    0.066
 149. BD*(   2) C   4 - N   5        / 68. RY*(   3) N   5                    0.59    2.31    0.076
 149. BD*(   2) C   4 - N   5        / 69. RY*(   4) N   5                    1.30    0.99    0.074
 149. BD*(   2) C   4 - N   5        /147. BD*(   2) C   3 - C   8          163.25    0.02    0.087
 149. BD*(   2) C   4 - N   5        /153. BD*(   2) C   6 - C   7          184.26    0.02    0.081
 153. BD*(   2) C   6 - C   7        / 78. RY*(   4) C   6                    1.88    1.01    0.098
 153. BD*(   2) C   6 - C   7        / 88. RY*(   5) C   7                    1.47    1.29    0.098
 153. BD*(   2) C   6 - C   7        / 97. RY*(   5) C   8                    0.51    0.70    0.043


 Natural Bond Orbitals (Summary):

                                                            Principal Delocalizations
           NBO                        Occupancy    Energy   (geminal,vicinal,remote)
 ====================================================================================
 Molecular unit  1  (C7H9N)
     1. BD (   1) C   1 - C   2          1.97759    -0.59436  147(v),49(v),142(g),145(v)
                                                    143(g),144(g),140(g)
     2. BD (   1) C   1 - H   9          1.98870    -0.48897  143(v)
     3. BD (   1) C   1 - H  10          1.98713    -0.48856  142(v)
     4. BD (   1) C   1 - H  11          1.98878    -0.48809  144(v)
     5. BD (   1) C   2 - C   3          1.97291    -0.61715  146(g),148(v),145(g),155(v)
                                                    140(v),93(v),138(g),30(v)
                                                    57(v),143(g),144(g)
     6. BD (   1) C   2 - H  12          1.97675    -0.48431  146(v),139(v),147(v),31(v)
     7. BD (   1) C   2 - H  13          1.97518    -0.48434  145(v),141(v),147(v)
     8. BD (   1) C   3 - C   4          1.97655    -0.68796  146(g),157(v),142(g),148(g)
                                                    67(v),150(g),39(v),66(v)
                                                    144(v),93(v)
     9. BD (   1) C   3 - C   8          1.97040    -0.68488  145(g),155(g),142(g),150(v)
                                                    156(v),84(v),157(g),39(v)
                                                    57(v),85(v),143(v)
    10. BD (   2) C   3 - C   8          1.63202    -0.25461  149(v),153(v),138(v),61(v)
                                                    87(v),144(v),143(v),97(g)
    11. BD (   1) C   4 - N   5          1.98526    -0.81045  76(v),142(v),154(v),145(g)
                                                    151(g),50(v),150(g)
    12. BD (   2) C   4 - N   5          1.71488    -0.29333  153(v),147(v),77(v)
    13. BD (   1) C   4 - H  14          1.98166    -0.50660  151(v),146(v),66(v),48(v)
                                                    145(g)
    14. BD (   1) N   5 - C   6          1.98562    -0.80906  58(v),150(v),156(v),152(g)
                                                    148(g),85(v),154(g)
    15. BD (   1) C   6 - C   7          1.98361    -0.69357  157(v),155(g),151(g),156(g)
                                                    94(v),154(g),67(v),66(v)
                                                    93(v)
    16. BD (   2) C   6 - C   7          1.63961    -0.25796  147(v),149(v),97(v),69(v)
                                                    87(g)
    17. BD (   1) C   6 - H  15          1.98196    -0.50889  148(v),155(v),66(v),84(v)
                                                    152(g)
    18. BD (   1) C   7 - C   8          1.97644    -0.69008  142(v),146(g),152(g),154(v)
                                                    48(v),75(v),156(g),157(g)
                                                    50(v)
    19. BD (   1) C   7 - H  16          1.98002    -0.51637  151(v),146(v),155(g),152(g)
                                                    76(v),93(v)
    20. BD (   1) C   8 - H  17          1.98093    -0.51756  145(v),152(v),146(g),155(g)
                                                    48(v),84(v)
    21. CR (   1) C   1                  1.99925   -10.07362  42(v),110(v),102(v),106(v)
                                                    41(v)
    22. CR (   1) C   2                  1.99910   -10.07400  32(v),146(v),145(v),114(v)
                                                    118(v),48(v)
    23. CR (   1) C   3                  1.99884   -10.06813  94(v),58(v),41(v),155(v)
                                                    157(v),148(v),150(v)
    24. CR (   1) C   4                  1.99896   -10.09290  151(v),50(v),142(v),146(v)
                                                    48(v),67(v),122(v)
    25. CR (   1) N   5                  1.99930   -14.14020  75(v),57(v),145(v),152(v)
                                                    58(v),79(v)
    26. CR (   1) C   6                  1.99905   -10.09708  148(v),85(v),155(v),67(v)
                                                    156(v),126(v)
    27. CR (   1) C   7                  1.99894   -10.06943  76(v),95(v),146(v),157(v)
                                                    130(v),154(v),151(v),94(v)
    28. CR (   1) C   8                  1.99887   -10.07188  50(v),85(v),142(v),145(v)
                                                    152(v),86(v),156(v),134(v)
    29. LP (   1) N   5                  1.92007    -0.31370  145(v),152(v),75(v),150(v)
                                                    154(v),57(v)
    30. RY*(   1) C   1                  0.00243     0.85009   
    31. RY*(   2) C   1                  0.00144     0.99782   
    32. RY*(   3) C   1                  0.00040     0.53930   
    33. RY*(   4) C   1                  0.00013     1.06773   
    34. RY*(   5) C   1                  0.00003     1.97444   
    35. RY*(   6) C   1                  0.00002     2.15671   
    36. RY*(   7) C   1                  0.00001     2.03952   
    37. RY*(   8) C   1                  0.00000     2.18726   
    38. RY*(   9) C   1                  0.00000     2.07631   
    39. RY*(   1) C   2                  0.00626     0.86870   
    40. RY*(   2) C   2                  0.00139     1.24121   
    41. RY*(   3) C   2                  0.00099     0.63545   
    42. RY*(   4) C   2                  0.00064     0.80655   
    43. RY*(   5) C   2                  0.00035     2.13521   
    44. RY*(   6) C   2                  0.00018     2.16576   
    45. RY*(   7) C   2                  0.00004     1.82126   
    46. RY*(   8) C   2                  0.00000     2.33089   
    47. RY*(   9) C   2                  0.00001     1.96778   
    48. RY*(   1) C   3                  0.00500     1.14491   
    49. RY*(   2) C   3                  0.00392     0.76356   
    50. RY*(   3) C   3                  0.00280     0.94004   
    51. RY*(   4) C   3                  0.00135     0.70251   
    52. RY*(   5) C   3                  0.00056     1.91955   
    53. RY*(   6) C   3                  0.00035     2.34024   
    54. RY*(   7) C   3                  0.00018     2.23607   
    55. RY*(   8) C   3                  0.00013     1.81639   
    56. RY*(   9) C   3                  0.00002     2.17836   
    57. RY*(   1) C   4                  0.00832     1.06426   
    58. RY*(   2) C   4                  0.00463     0.74103   
    59. RY*(   3) C   4                  0.00156     0.98672   
    60. RY*(   4) C   4                  0.00120     1.45571   
    61. RY*(   5) C   4                  0.00083     0.89945   
    62. RY*(   6) C   4                  0.00048     2.02045   
    63. RY*(   7) C   4                  0.00006     2.31582   
    64. RY*(   8) C   4                  0.00001     1.84839   
    65. RY*(   9) C   4                  0.00001     2.16980   
    66. RY*(   1) N   5                  0.00522     0.94922   
    67. RY*(   2) N   5                  0.00207     1.25263   
    68. RY*(   3) N   5                  0.00052     2.31939   
    69. RY*(   4) N   5                  0.00030     1.00773   
    70. RY*(   5) N   5                  0.00015     2.90854   
    71. RY*(   6) N   5                  0.00010     1.34902   
    72. RY*(   7) N   5                  0.00005     2.58748   
    73. RY*(   8) N   5                  0.00000     2.22150   
    74. RY*(   9) N   5                  0.00001     2.43889   
    75. RY*(   1) C   6                  0.00800     0.94008   
    76. RY*(   2) C   6                  0.00480     0.83528   
    77. RY*(   3) C   6                  0.00118     1.50818   
    78. RY*(   4) C   6                  0.00100     1.03821   
    79. RY*(   5) C   6                  0.00078     0.80875   
    80. RY*(   6) C   6                  0.00057     2.19063   
    81. RY*(   7) C   6                  0.00006     2.07529   
    82. RY*(   8) C   6                  0.00000     1.87059   
    83. RY*(   9) C   6                  0.00000     2.13463   
    84. RY*(   1) C   7                  0.00461     1.13133   
    85. RY*(   2) C   7                  0.00238     0.64873   
    86. RY*(   3) C   7                  0.00098     0.59739   
    87. RY*(   4) C   7                  0.00072     1.23192   
    88. RY*(   5) C   7                  0.00039     1.31606   
    89. RY*(   6) C   7                  0.00011     2.40298   
    90. RY*(   7) C   7                  0.00008     2.30413   
    91. RY*(   8) C   7                  0.00000     1.84132   
    92. RY*(   9) C   7                  0.00001     2.20195   
    93. RY*(   1) C   8                  0.00613     1.12922   
    94. RY*(   2) C   8                  0.00268     0.69741   
    95. RY*(   3) C   8                  0.00107     0.57609   
    96. RY*(   4) C   8                  0.00069     1.81451   
    97. RY*(   5) C   8                  0.00045     0.73229   
    98. RY*(   6) C   8                  0.00011     2.35910   
    99. RY*(   7) C   8                  0.00005     2.35193   
   100. RY*(   8) C   8                  0.00001     1.88230   
   101. RY*(   9) C   8                  0.00001     2.19820   
   102. RY*(   1) H   9                  0.00161     0.43243   
   103. RY*(   2) H   9                  0.00020     1.78116   
   104. RY*(   3) H   9                  0.00013     1.79439   
   105. RY*(   4) H   9                  0.00003     2.23695   
   106. RY*(   1) H  10                  0.00151     0.40888   
   107. RY*(   2) H  10                  0.00020     1.79164   
   108. RY*(   3) H  10                  0.00013     1.78139   
   109. RY*(   4) H  10                  0.00003     2.24425   
   110. RY*(   1) H  11                  0.00170     0.42079   
   111. RY*(   2) H  11                  0.00020     1.77347   
   112. RY*(   3) H  11                  0.00013     1.80124   
   113. RY*(   4) H  11                  0.00003     2.23694   
   114. RY*(   1) H  12                  0.00249     0.38932   
   115. RY*(   2) H  12                  0.00018     1.79483   
   116. RY*(   3) H  12                  0.00013     1.80216   
   117. RY*(   4) H  12                  0.00004     2.32058   
   118. RY*(   1) H  13                  0.00250     0.38341   
   119. RY*(   2) H  13                  0.00018     1.80452   
   120. RY*(   3) H  13                  0.00014     1.80226   
   121. RY*(   4) H  13                  0.00004     2.31612   
   122. RY*(   1) H  14                  0.00162     0.34278   
   123. RY*(   2) H  14                  0.00014     1.65479   
   124. RY*(   3) H  14                  0.00008     2.34788   
   125. RY*(   4) H  14                  0.00003     1.97461   
   126. RY*(   1) H  15                  0.00168     0.32687   
   127. RY*(   2) H  15                  0.00014     1.64480   
   128. RY*(   3) H  15                  0.00008     2.33939   
   129. RY*(   4) H  15                  0.00002     1.94806   
   130. RY*(   1) H  16                  0.00190     0.34229   
   131. RY*(   2) H  16                  0.00017     1.64446   
   132. RY*(   3) H  16                  0.00007     2.22456   
   133. RY*(   4) H  16                  0.00008     2.05941   
   134. RY*(   1) H  17                  0.00176     0.35761   
   135. RY*(   2) H  17                  0.00017     1.64697   
   136. RY*(   3) H  17                  0.00007     2.23859   
   137. RY*(   4) H  17                  0.00008     2.06259   
   138. BD*(   1) C   1 - C   2          0.01083     0.38647   
   139. BD*(   1) C   1 - H   9          0.00803     0.44245   
   140. BD*(   1) C   1 - H  10          0.00624     0.44707   
   141. BD*(   1) C   1 - H  11          0.00803     0.44424   
   142. BD*(   1) C   2 - C   3          0.02537     0.42690   
   143. BD*(   1) C   2 - H  12          0.01404     0.44295   
   144. BD*(   1) C   2 - H  13          0.01472     0.44104   
   145. BD*(   1) C   3 - C   4          0.03598     0.56178   
   146. BD*(   1) C   3 - C   8          0.02712     0.56600   
   147. BD*(   2) C   3 - C   8          0.32830     0.03336  153(v),149(v),97(g),138(v)
                                                    96(g),144(v),49(g),61(v)
                                                    87(v)
   148. BD*(   1) C   4 - N   5          0.01519     0.54956   
   149. BD*(   2) C   4 - N   5          0.37515     0.01296  153(v),147(v),59(g),69(g)
                                                    60(g),68(g)
   150. BD*(   1) C   4 - H  14          0.02450     0.46227   
   151. BD*(   1) N   5 - C   6          0.01640     0.54822   
   152. BD*(   1) C   6 - C   7          0.02699     0.56611   
   153. BD*(   2) C   6 - C   7          0.31325     0.02835  147(v),149(v),78(g),88(g)
                                                    97(v)
   154. BD*(   1) C   6 - H  15          0.02342     0.47005   
   155. BD*(   1) C   7 - C   8          0.01690     0.57237   
   156. BD*(   1) C   7 - H  16          0.01440     0.46397   
   157. BD*(   1) C   8 - H  17          0.01602     0.45436   
       -------------------------------
              Total Lewis   56.56838  ( 97.5317%)
        Valence non-Lewis    1.32089  (  2.2774%)
        Rydberg non-Lewis    0.11074  (  0.1909%)
       -------------------------------
            Total unit  1   58.00000  (100.0000%)
           Charge unit  1    0.00000
 Unable to Open any file for archive entry.
 1\1\GINC-COMPUTE-0-8\SP\RB3LYP\def2SVP\C7H9N1\ZAHRT2\13-Mar-2021\0\\# 
 b3lyp/def2svp geom=NewRedundant pop=NBO\\7\\0,1\C,0,2.337455052,0.0859
 557962,0.603614199\C,0,1.4855528109,-0.2116512456,-0.638023959\C,0,0.0
 097849429,-0.0228639417,-0.3883656936\C,0,-0.631076076,1.1900520129,-0
 .6877102108\N,0,-1.9199896225,1.4391706263,-0.4525228581\C,0,-2.650894
 9363,0.4717680411,0.1050205097\C,0,-2.1265830427,-0.77887512,0.4457114
 612\C,0,-0.7769120551,-1.0247050422,0.1947092607\H,0,2.0585586326,-0.5
 730754211,1.44132746\H,0,3.4090565926,-0.061902646,0.3958061602\H,0,2.
 1937744828,1.1252634566,0.9388915375\H,0,1.8014946544,0.4440947698,-1.
 4660450963\H,0,1.6706039273,-1.2467668943,-0.9710149577\H,0,-0.0544810
 882,2.0010774852,-1.1515292348\H,0,-3.7078217159,0.6974456734,0.289282
 7704\H,0,-2.7657115653,-1.5423145055,0.8950815254\H,0,-0.3328109936,-1
 .992673045,0.4457671264\\Version=ES64L-G16RevC.01\State=1-A\HF=-326.67
 98594\RMSD=4.819e-09\Dipole=0.5204323,-0.7444797,0.1962489\Quadrupole=
 1.7497588,-0.7973561,-0.9524027,2.6230083,-1.9876373,-0.5497567\PG=C01
  [X(C7H9N1)]\\@
 The archive entry for this job was punched.


 THE SOLUTION TO A PROBLEM CHANGES THE PROBLEM.

                                 -- JOHN PEERS
           PAUL DICKSON'S "THE OFFICIAL RULES"
 File lengths (MBytes):  RWF=     20 Int=      0 D2E=      0 Chk=      3 Scr=      1
 Normal termination of Gaussian 16
