# Supplementary material for: Machine-Learning-Guided Discovery of Electrochemical Reactions
Source: J Am Chem Soc. 2022 Dec 2;144(49):22599–610. doi: 10.1021/jacs.2c08997 (PMC9756344; doi:10.1021/jacs.2c08997)
Supplement: Supplementary file 4 — ja2c08997_si_004.zip [file ja2c08997_si_004.zip › Reactivity Prediction/Nlogs_notimes/8.log]

 Entering Gaussian System, Link 0=g16
 Input=8.com
 Output=8.log
 Initial command:
  
 Copyright (c) 1988-2019, Gaussian, Inc.  All Rights Reserved.
  
 This is part of the Gaussian(R) 16 program.  It is based on
 the Gaussian(R) 09 system (copyright 2009, Gaussian, Inc.),
 the Gaussian(R) 03 system (copyright 2003, Gaussian, Inc.),
 the Gaussian(R) 98 system (copyright 1998, Gaussian, Inc.),
 the Gaussian(R) 94 system (copyright 1995, Gaussian, Inc.),
 the Gaussian 92(TM) system (copyright 1992, Gaussian, Inc.),
 the Gaussian 90(TM) system (copyright 1990, Gaussian, Inc.),
 the Gaussian 88(TM) system (copyright 1988, Gaussian, Inc.),
 the Gaussian 86(TM) system (copyright 1986, Carnegie Mellon
 University), and the Gaussian 82(TM) system (copyright 1983,
 Carnegie Mellon University). Gaussian is a federally registered
 trademark of Gaussian, Inc.
  
 This software contains proprietary and confidential information,
 including trade secrets, belonging to Gaussian, Inc.
  
 This software is provided under written license and may be
 used, copied, transmitted, or stored only in accord with that
 written license.
  
 The following legend is applicable only to US Government
 contracts under FAR:
  
                    RESTRICTED RIGHTS LEGEND
  
 Use, reproduction and disclosure by the US Government is
 subject to restrictions as set forth in subparagraphs (a)
 and (c) of the Commercial Computer Software - Restricted
 Rights clause in FAR 52.227-19.
  
 Gaussian, Inc.
 340 Quinnipiac St., Bldg. 40, Wallingford CT 06492
  
  
 ---------------------------------------------------------------
 Warning -- This program may not be used in any manner that
 competes with the business of Gaussian, Inc. or will provide
 assistance to any competitor of Gaussian, Inc.  The licensee
 of this program is prohibited from giving any competitor of
 Gaussian, Inc. access to this program.  By using this program,
 the user acknowledges that Gaussian, Inc. is engaged in the
 business of creating and licensing software in the field of
 computational chemistry and represents and warrants to the
 licensee that it is not a competitor of Gaussian, Inc. and that
 it will not use this program in any manner prohibited above.
 ---------------------------------------------------------------
  

 Cite this work as:
 Gaussian 16, Revision C.01,
 M. J. Frisch, G. W. Trucks, H. B. Schlegel, G. E. Scuseria, 
 M. A. Robb, J. R. Cheeseman, G. Scalmani, V. Barone, 
 G. A. Petersson, H. Nakatsuji, X. Li, M. Caricato, A. V. Marenich, 
 J. Bloino, B. G. Janesko, R. Gomperts, B. Mennucci, H. P. Hratchian, 
 J. V. Ortiz, A. F. Izmaylov, J. L. Sonnenberg, D. Williams-Young, 
 F. Ding, F. Lipparini, F. Egidi, J. Goings, B. Peng, A. Petrone, 
 T. Henderson, D. Ranasinghe, V. G. Zakrzewski, J. Gao, N. Rega, 
 G. Zheng, W. Liang, M. Hada, M. Ehara, K. Toyota, R. Fukuda, 
 J. Hasegawa, M. Ishida, T. Nakajima, Y. Honda, O. Kitao, H. Nakai, 
 T. Vreven, K. Throssell, J. A. Montgomery, Jr., J. E. Peralta, 
 F. Ogliaro, M. J. Bearpark, J. J. Heyd, E. N. Brothers, K. N. Kudin, 
 V. N. Staroverov, T. A. Keith, R. Kobayashi, J. Normand, 
 K. Raghavachari, A. P. Rendell, J. C. Burant, S. S. Iyengar, 
 J. Tomasi, M. Cossi, J. M. Millam, M. Klene, C. Adamo, R. Cammi, 
 J. W. Ochterski, R. L. Martin, K. Morokuma, O. Farkas, 
 J. B. Foresman, and D. J. Fox, Gaussian, Inc., Wallingford CT, 2019.
 
 ******************************************
 Gaussian 16:  ES64L-G16RevC.01  3-Jul-2019
                13-Mar-2021 
 ******************************************
 %nprocshared=16
 Will use up to   16 processors via shared memory.
 %mem=7GB
 -----------------------------------------
 # b3lyp/def2svp geom=NewRedundant pop=NBO
 -----------------------------------------
 1/29=4000,38=1,172=1/1;
 2/12=2,17=6,18=5,40=1/2;
 3/5=43,7=101,11=2,25=1,30=1,74=-5/1,2,3;
 4//1;
 5/5=2,38=5/2;
 6/7=2,8=2,9=2,10=2,28=1,40=1/1,7;
 99/5=1,9=1/99;
 -
 8
 -
 Symbolic Z-matrix:
 Charge =  0 Multiplicity = 1
 C                     0.86294  -0.02203   0.03512 
 N                    -0.53819   0.01925   0.10789 
 C                    -1.2951   -1.1539   -0.32115 
 C                    -2.71927  -1.09423   0.21584 
 O                    -3.36284   0.10281  -0.16265 
 C                    -2.65402   1.22475   0.31396 
 C                    -1.22207   1.261    -0.21285 
 C                     1.569    -1.16749   0.46588 
 C                     2.96005  -1.21055   0.4291 
 C                     3.70061  -0.11621  -0.03088 
 C                     3.01569   1.02116  -0.45798 
 C                     1.61947   1.0711   -0.43601 
 H                    -0.81534  -2.07136   0.04115 
 H                    -1.32713  -1.21065  -1.4305 
 H                    -2.69569  -1.1843    1.32157 
 H                    -3.3143   -1.92587  -0.1903 
 H                    -3.20111   2.11999  -0.01732 
 H                    -2.62931   1.21875   1.42319 
 H                    -0.69689   2.10148   0.26358 
 H                    -1.23791   1.4499   -1.30842 
 H                     1.02328  -2.02559   0.85992 
 H                     3.47309  -2.11092   0.77696 
 H                     4.79167  -0.15233  -0.05442 
 H                     3.57052   1.8868   -0.82928 
 H                     1.12285   1.96843  -0.80242 
 
                          Input orientation:                          
 ---------------------------------------------------------------------
 Center     Atomic      Atomic             Coordinates (Angstroms)
 Number     Number       Type             X           Y           Z
 ---------------------------------------------------------------------
      1          6           0        0.862943   -0.022029    0.035124
      2          7           0       -0.538191    0.019251    0.107886
      3          6           0       -1.295102   -1.153899   -0.321146
      4          6           0       -2.719269   -1.094231    0.215839
      5          8           0       -3.362841    0.102810   -0.162646
      6          6           0       -2.654016    1.224755    0.313964
      7          6           0       -1.222069    1.260996   -0.212848
      8          6           0        1.568999   -1.167495    0.465884
      9          6           0        2.960049   -1.210549    0.429101
     10          6           0        3.700614   -0.116208   -0.030885
     11          6           0        3.015687    1.021163   -0.457975
     12          6           0        1.619468    1.071099   -0.436013
     13          1           0       -0.815345   -2.071358    0.041153
     14          1           0       -1.327134   -1.210646   -1.430496
     15          1           0       -2.695690   -1.184297    1.321575
     16          1           0       -3.314297   -1.925874   -0.190304
     17          1           0       -3.201113    2.119993   -0.017318
     18          1           0       -2.629310    1.218747    1.423186
     19          1           0       -0.696893    2.101479    0.263579
     20          1           0       -1.237907    1.449902   -1.308415
     21          1           0        1.023284   -2.025591    0.859919
     22          1           0        3.473094   -2.110917    0.776962
     23          1           0        4.791666   -0.152332   -0.054418
     24          1           0        3.570524    1.886804   -0.829285
     25          1           0        1.122849    1.968425   -0.802423
 ---------------------------------------------------------------------
                    Distance matrix (angstroms):
                    1          2          3          4          5
     1  C    0.000000
     2  N    1.403629   0.000000
     3  C    2.462766   1.460570   0.000000
     4  C    3.743597   2.451245   1.523209   0.000000
     5  O    4.232251   2.838806   2.424868   1.410796   0.000000
     6  C    3.741821   2.443854   2.812117   2.321978   1.410088
     7  C    2.460675   1.453441   2.418425   2.823558   2.434506
     8  C    1.412855   2.444745   2.970299   4.296177   5.131449
     9  C    2.442468   3.721998   4.321156   5.684511   6.484907
    10  C    2.840001   4.243239   5.110600   6.498639   7.068078
    11  C    2.442479   3.735516   4.830375   6.149687   6.451063
    12  C    1.410400   2.461239   3.668586   4.892668   5.082884
    13  H    2.648855   2.109956   1.096886   2.147142   3.355336
    14  H    2.890897   2.121721   1.111262   2.159170   2.734358
    15  H    3.958496   2.752521   2.158959   1.109648   2.074764
    16  H    4.596170   3.402822   2.165690   1.100290   2.029453
    17  H    4.594297   3.394105   3.800468   3.258493   2.028868
    18  H    3.957534   2.746194   3.232994   2.610680   2.073221
    19  H    2.644724   2.094062   3.361137   3.782175   3.359110
    20  H    2.895730   2.131261   2.785274   3.315177   2.764559
    21  H    2.172615   2.680510   2.744026   3.910112   4.981348
    22  H    3.424421   4.590826   4.985721   6.300307   7.246617
    23  H    3.931903   5.335088   6.174385   7.574587   8.159216
    24  H    3.423717   4.609510   5.760069   7.038491   7.190173
    25  H    2.175074   2.717904   3.978320   5.017829   4.900128
                    6          7          8          9         10
     6  C    0.000000
     7  C    1.526209   0.000000
     8  C    4.855902   3.761424   0.000000
     9  C    6.120595   4.900077   1.392203   0.000000
    10  C    6.503724   5.114941   2.428120   1.399144   0.000000
    11  C    5.725633   4.251610   2.781483   2.402194   1.394684
    12  C    4.341513   2.856606   2.413973   2.784151   2.430020
    13  H    3.784111   3.366679   2.585045   3.891670   4.921553
    14  H    3.276421   2.757303   3.462037   4.673119   5.332444
    15  H    2.611617   3.241214   4.349720   5.725782   6.624399
    16  H    3.258330   3.812357   4.985208   6.345296   7.246329
    17  H    1.100234   2.166269   5.813349   7.017957   7.254972
    18  H    1.109513   2.158406   4.923045   6.174999   6.630563
    19  H    2.145114   1.099638   3.982635   4.936613   4.933854
    20  H    2.165218   1.111847   4.228194   5.264960   5.336083
    21  H    4.938152   4.122390   1.090595   2.144984   3.406959
    22  H    6.991605   5.864646   2.147648   1.093108   2.164081
    23  H    7.580914   6.179613   3.418604   2.169893   1.091904
    24  H    6.363192   4.872430   3.874572   3.398501   2.160191
    25  H    4.008002   2.519266   3.411986   3.872704   3.403798
                   11         12         13         14         15
    11  C    0.000000
    12  C    1.397285   0.000000
    13  H    4.948699   4.003877   0.000000
    14  H    4.978641   3.857177   1.780029   0.000000
    15  H    6.375789   5.176534   2.441732   3.073684   0.000000
    16  H    6.987516   5.777911   2.513862   2.449173   1.793987
    17  H    6.328524   4.951109   4.823146   4.074559   3.600891
    18  H    5.953470   4.640100   4.003158   3.967507   2.406107
    19  H    3.933316   2.629950   4.180439   3.773230   3.988842
    20  H    4.358914   3.011506   3.794623   2.664842   3.997622
    21  H    3.871592   3.409451   2.013214   3.381509   3.840790
    22  H    3.397678   3.877172   4.351285   5.359622   6.261719
    23  H    2.166576   3.421293   5.927088   6.360294   7.682370
    24  H    1.093183   2.150967   5.971646   5.826037   7.302280
    25  H    2.144478   1.089074   4.559394   4.062436   5.388160
                   16         17         18         19         20
    16  H    0.000000
    17  H    4.051145   0.000000
    18  H    3.600166   1.792834   0.000000
    19  H    4.824560   2.519993   2.420359   0.000000
    20  H    4.117940   2.443385   3.074261   1.785613   0.000000
    21  H    4.464025   5.983389   4.917768   4.510802   4.679071
    22  H    6.858463   7.942072   6.981661   5.949506   6.262728
    23  H    8.298829   8.309594   7.689867   5.941807   6.363601
    24  H    7.895921   6.824128   6.630072   4.410361   4.851954
    25  H    5.935362   4.397273   4.426517   2.113179   2.469426
                   21         22         23         24         25
    21  H    0.000000
    22  H    2.452698   0.000000
    23  H    4.306485   2.503174   0.000000
    24  H    4.964743   4.309443   2.499937   0.000000
    25  H    4.327293   4.965797   4.303178   2.449182   0.000000
 Stoichiometry    C10H13NO
 Framework group  C1[X(C10H13NO)]
 Deg. of freedom    69
 Full point group                 C1      NOp   1
 Largest Abelian subgroup         C1      NOp   1
 Largest concise Abelian subgroup C1      NOp   1
                         Standard orientation:                         
 ---------------------------------------------------------------------
 Center     Atomic      Atomic             Coordinates (Angstroms)
 Number     Number       Type             X           Y           Z
 ---------------------------------------------------------------------
      1          6           0        0.835282    0.004447   -0.048856
      2          7           0       -0.567106    0.016570   -0.106611
      3          6           0       -1.283694    1.112847    0.539873
      4          6           0       -2.714222    1.192060    0.022686
      5          8           0       -3.390198   -0.035278    0.187123
      6          6           0       -2.720579   -1.071211   -0.496107
      7          6           0       -1.285297   -1.243058   -0.006466
      8          6           0        1.571627    1.188850   -0.275012
      9          6           0        2.963637    1.185304   -0.252160
     10          6           0        3.675016    0.005099   -0.009959
     11          6           0        2.960000   -1.171275    0.213738
     12          6           0        1.562759   -1.177045    0.204286
     13          1           0       -0.779803    2.067054    0.343045
     14          1           0       -1.303090    0.967564    1.641427
     15          1           0       -2.698768    1.481223   -1.048512
     16          1           0       -3.279633    1.952284    0.582159
     17          1           0       -3.291404   -1.996034   -0.324716
     18          1           0       -2.706594   -0.864064   -1.586022
     19          1           0       -0.790660   -1.997208   -0.635590
     20          1           0       -1.296122   -1.627737    1.036658
     21          1           0        1.048452    2.119360   -0.498250
     22          1           0        3.500420    2.119146   -0.438403
     23          1           0        4.766841    0.005600    0.003165
     24          1           0        3.491839   -2.105322    0.413122
     25          1           0        1.042669   -2.111738    0.409071
 ---------------------------------------------------------------------
 Rotational constants (GHZ):           2.6452918           0.5291650           0.4561739
 Standard basis: def2SVP (5D, 7F)
 There are   245 symmetry adapted cartesian basis functions of A   symmetry.
 There are   233 symmetry adapted basis functions of A   symmetry.
   233 basis functions,   391 primitive gaussians,   245 cartesian basis functions
    44 alpha electrons       44 beta electrons
       nuclear repulsion energy       692.1568797334 Hartrees.
 NAtoms=   25 NActive=   25 NUniq=   25 SFac= 1.00D+00 NAtFMM=   60 NAOKFM=F Big=F
 Integral buffers will be    131072 words long.
 Raffenetti 2 integral format.
 Two-electron integral symmetry is turned on.
 One-electron integrals computed using PRISM.
   1 Symmetry operations used in ECPInt.
 ECPInt:  NShTT=    6216 NPrTT=   22140 LenC2=    6007 LenP2D=   16334.
 LDataN:  DoStor=T MaxTD1= 4 Len=   56
 NBasis=   233 RedAO= T EigKep=  2.79D-04  NBF=   233
 NBsUse=   233 1.00D-06 EigRej= -1.00D+00 NBFU=   233
 ExpMin= 1.22D-01 ExpMax= 2.27D+03 ExpMxC= 3.41D+02 IAcc=3 IRadAn=         5 AccDes= 0.00D+00
 Harris functional with IExCor=  402 and IRadAn=       5 diagonalized for initial guess.
 HarFok:  IExCor=  402 AccDes= 0.00D+00 IRadAn=         5 IDoV= 1 UseB2=F ITyADJ=14
 ICtDFT=  3500011 ScaDFX=  1.000000  1.000000  1.000000  1.000000
 FoFCou: FMM=F IPFlag=           0 FMFlag=      100000 FMFlg1=           0
         NFxFlg=           0 DoJE=T BraDBF=F KetDBF=T FulRan=T
         wScrn=  0.000000 ICntrl=       500 IOpCl=  0 I1Cent=   200000004 NGrid=           0
         NMat0=    1 NMatS0=      1 NMatT0=    0 NMatD0=    1 NMtDS0=    0 NMtDT0=    0
 Petite list used in FoFCou.
 Requested convergence on RMS density matrix=1.00D-08 within 128 cycles.
 Requested convergence on MAX density matrix=1.00D-06.
 Requested convergence on             energy=1.00D-06.
 No special actions if energy rises.
 Integral accuracy reduced to 1.0D-05 until final iterations.
 Initial convergence to 1.0D-05 achieved.  Increase integral accuracy.
 SCF Done:  E(RB3LYP) =  -518.472574672     A.U. after   13 cycles
            NFock= 13  Conv=0.97D-08     -V/T= 2.0109

 **********************************************************************

            Population analysis using the SCF Density.

 **********************************************************************

 Orbital symmetries:
       Occupied  (A) (A) (A) (A) (A) (A) (A) (A) (A) (A) (A) (A)
                 (A) (A) (A) (A) (A) (A) (A) (A) (A) (A) (A) (A)
                 (A) (A) (A) (A) (A) (A) (A) (A) (A) (A) (A) (A)
                 (A) (A) (A) (A) (A) (A) (A) (A)
       Virtual   (A) (A) (A) (A) (A) (A) (A) (A) (A) (A) (A) (A)
                 (A) (A) (A) (A) (A) (A) (A) (A) (A) (A) (A) (A)
                 (A) (A) (A) (A) (A) (A) (A) (A) (A) (A) (A) (A)
                 (A) (A) (A) (A) (A) (A) (A) (A) (A) (A) (A) (A)
                 (A) (A) (A) (A) (A) (A) (A) (A) (A) (A) (A) (A)
                 (A) (A) (A) (A) (A) (A) (A) (A) (A) (A) (A) (A)
                 (A) (A) (A) (A) (A) (A) (A) (A) (A) (A) (A) (A)
                 (A) (A) (A) (A) (A) (A) (A) (A) (A) (A) (A) (A)
                 (A) (A) (A) (A) (A) (A) (A) (A) (A) (A) (A) (A)
                 (A) (A) (A) (A) (A) (A) (A) (A) (A) (A) (A) (A)
                 (A) (A) (A) (A) (A) (A) (A) (A) (A) (A) (A) (A)
                 (A) (A) (A) (A) (A) (A) (A) (A) (A) (A) (A) (A)
                 (A) (A) (A) (A) (A) (A) (A) (A) (A) (A) (A) (A)
                 (A) (A) (A) (A) (A) (A) (A) (A) (A) (A) (A) (A)
                 (A) (A) (A) (A) (A) (A) (A) (A) (A) (A) (A) (A)
                 (A) (A) (A) (A) (A) (A) (A) (A) (A)
 The electronic state is 1-A.
 Alpha  occ. eigenvalues --  -19.13709 -14.34121 -10.23726 -10.23722 -10.22561
 Alpha  occ. eigenvalues --  -10.22167 -10.22078 -10.18726 -10.18697 -10.18314
 Alpha  occ. eigenvalues --  -10.18234 -10.17898  -1.03785  -0.93920  -0.83581
 Alpha  occ. eigenvalues --   -0.77639  -0.74575  -0.73430  -0.67999  -0.66237
 Alpha  occ. eigenvalues --   -0.60019  -0.59242  -0.56177  -0.53976  -0.49130
 Alpha  occ. eigenvalues --   -0.48818  -0.47695  -0.47364  -0.45457  -0.44667
 Alpha  occ. eigenvalues --   -0.43075  -0.42353  -0.42115  -0.39742  -0.37540
 Alpha  occ. eigenvalues --   -0.36821  -0.36387  -0.35719  -0.33714  -0.31572
 Alpha  occ. eigenvalues --   -0.29064  -0.26191  -0.25195  -0.20221
 Alpha virt. eigenvalues --   -0.00626   0.00430   0.05441   0.07021   0.07385
 Alpha virt. eigenvalues --    0.08102   0.10256   0.10628   0.11910   0.12063
 Alpha virt. eigenvalues --    0.12969   0.13155   0.13876   0.14304   0.16262
 Alpha virt. eigenvalues --    0.16839   0.18564   0.20582   0.21756   0.22480
 Alpha virt. eigenvalues --    0.23436   0.25112   0.26735   0.29577   0.30729
 Alpha virt. eigenvalues --    0.31598   0.33363   0.36624   0.40671   0.41503
 Alpha virt. eigenvalues --    0.41978   0.44383   0.44934   0.45317   0.46084
 Alpha virt. eigenvalues --    0.47191   0.48777   0.49070   0.49370   0.49916
 Alpha virt. eigenvalues --    0.50912   0.52414   0.54947   0.56273   0.57833
 Alpha virt. eigenvalues --    0.59195   0.60419   0.60597   0.61920   0.62652
 Alpha virt. eigenvalues --    0.63013   0.63376   0.63667   0.64642   0.65394
 Alpha virt. eigenvalues --    0.65459   0.66432   0.66946   0.67257   0.68188
 Alpha virt. eigenvalues --    0.69383   0.70156   0.70811   0.72188   0.72629
 Alpha virt. eigenvalues --    0.74090   0.74891   0.76189   0.78852   0.81102
 Alpha virt. eigenvalues --    0.82534   0.83328   0.88841   0.91274   0.93418
 Alpha virt. eigenvalues --    0.95917   1.00968   1.06389   1.08394   1.09957
 Alpha virt. eigenvalues --    1.12778   1.16201   1.17311   1.19762   1.20542
 Alpha virt. eigenvalues --    1.20744   1.24933   1.26145   1.27301   1.27909
 Alpha virt. eigenvalues --    1.29080   1.30148   1.31199   1.31857   1.34586
 Alpha virt. eigenvalues --    1.44963   1.46378   1.47783   1.50959   1.51627
 Alpha virt. eigenvalues --    1.55765   1.60078   1.65738   1.67526   1.68168
 Alpha virt. eigenvalues --    1.69153   1.71018   1.71868   1.73767   1.74365
 Alpha virt. eigenvalues --    1.75543   1.76024   1.76590   1.77559   1.78025
 Alpha virt. eigenvalues --    1.78547   1.79178   1.80110   1.81192   1.81793
 Alpha virt. eigenvalues --    1.82898   1.85049   1.86101   1.87706   1.88287
 Alpha virt. eigenvalues --    1.89803   1.90219   1.92052   1.93108   1.94785
 Alpha virt. eigenvalues --    1.96452   1.97988   1.98748   1.99787   2.01608
 Alpha virt. eigenvalues --    2.05848   2.06602   2.10138   2.11313   2.14215
 Alpha virt. eigenvalues --    2.16231   2.16533   2.18178   2.19100   2.20798
 Alpha virt. eigenvalues --    2.25318   2.26447   2.28748   2.31624   2.32750
 Alpha virt. eigenvalues --    2.33276   2.35135   2.36636   2.38757   2.44655
 Alpha virt. eigenvalues --    2.45443   2.47223   2.49791   2.53891   2.59214
 Alpha virt. eigenvalues --    2.60255   2.62771   2.65100   2.67599   2.68106
 Alpha virt. eigenvalues --    2.71266   2.72513   2.73592   2.75468   2.82010
 Alpha virt. eigenvalues --    2.83657   2.86074   2.87137   2.88395   2.90288
 Alpha virt. eigenvalues --    2.93908   2.95573   2.96610   3.00851   3.07120
 Alpha virt. eigenvalues --    3.07703   3.12945   3.13951   3.16330   3.22141
 Alpha virt. eigenvalues --    3.31330   3.34232   3.52326   3.64582
          Condensed to atoms (all electrons):
               1          2          3          4          5          6
     1  C    5.159636   0.359539  -0.045083   0.005304  -0.000790   0.006103
     2  N    0.359539   6.697869   0.345049  -0.048657  -0.008015  -0.049682
     3  C   -0.045083   0.345049   4.656939   0.396023  -0.051150  -0.012027
     4  C    0.005304  -0.048657   0.396023   4.441148   0.339407  -0.040782
     5  O   -0.000790  -0.008015  -0.051150   0.339407   7.935518   0.340995
     6  C    0.006103  -0.049682  -0.012027  -0.040782   0.340995   4.421610
     7  C   -0.049883   0.354217  -0.047485  -0.011496  -0.052533   0.396133
     8  C    0.227188  -0.083130  -0.010963   0.000668   0.000021  -0.000140
     9  C    0.132371   0.007986   0.000623   0.000006   0.000000   0.000000
    10  C   -0.174926  -0.000641  -0.000036   0.000000  -0.000000   0.000004
    11  C    0.142420   0.009465   0.000108   0.000011   0.000000  -0.000036
    12  C    0.217977  -0.096995   0.003858  -0.000478  -0.000004   0.001606
    13  H   -0.019747  -0.021061   0.350340   0.005274   0.004317   0.000612
    14  H    0.004738  -0.048664   0.332218  -0.021167   0.000482  -0.004164
    15  H    0.000053  -0.001324  -0.030497   0.339301  -0.037681   0.003292
    16  H   -0.000164   0.005467  -0.016040   0.358994  -0.025483   0.006409
    17  H   -0.000130   0.005367   0.000351   0.006679  -0.025194   0.358575
    18  H   -0.000626  -0.000948  -0.009440   0.001674  -0.037121   0.344065
    19  H   -0.016853  -0.016947   0.008705   0.000520   0.004267  -0.000279
    20  H   -0.005482  -0.040538  -0.004409  -0.004123   0.000944  -0.023340
    21  H   -0.082358  -0.010188  -0.001333  -0.001013  -0.000005  -0.000033
    22  H    0.017079  -0.000144  -0.000016  -0.000000   0.000000  -0.000000
    23  H   -0.001418   0.000012   0.000000   0.000000   0.000000  -0.000000
    24  H    0.016763  -0.000126   0.000006  -0.000000   0.000000  -0.000001
    25  H   -0.084438  -0.017692  -0.000420  -0.000025  -0.000009   0.000567
               7          8          9         10         11         12
     1  C   -0.049883   0.227188   0.132371  -0.174926   0.142420   0.217977
     2  N    0.354217  -0.083130   0.007986  -0.000641   0.009465  -0.096995
     3  C   -0.047485  -0.010963   0.000623  -0.000036   0.000108   0.003858
     4  C   -0.011496   0.000668   0.000006   0.000000   0.000011  -0.000478
     5  O   -0.052533   0.000021   0.000000  -0.000000   0.000000  -0.000004
     6  C    0.396133  -0.000140   0.000000   0.000004  -0.000036   0.001606
     7  C    4.654692   0.007905  -0.000192   0.000070  -0.000033  -0.003067
     8  C    0.007905   5.207537   0.273313   0.106651  -0.162389   0.080394
     9  C   -0.000192   0.273313   5.072999   0.230446   0.127493  -0.163426
    10  C    0.000070   0.106651   0.230446   5.156978   0.232784   0.112052
    11  C   -0.000033  -0.162389   0.127493   0.232784   5.126410   0.210511
    12  C   -0.003067   0.080394  -0.163426   0.112052   0.210511   5.274433
    13  H    0.007687   0.007306   0.000986  -0.000044   0.000047  -0.000583
    14  H   -0.003799   0.000688  -0.000188  -0.000026  -0.000172   0.001951
    15  H   -0.010194  -0.000337  -0.000018   0.000001  -0.000003  -0.000031
    16  H    0.000371   0.000001   0.000002  -0.000000  -0.000000   0.000018
    17  H   -0.015469   0.000018  -0.000000  -0.000000  -0.000000  -0.000033
    18  H   -0.030527  -0.000102   0.000001   0.000000  -0.000004  -0.000145
    19  H    0.346639  -0.000011   0.000014  -0.000137   0.001961   0.006941
    20  H    0.339766  -0.000513   0.000040  -0.000038  -0.000164   0.004097
    21  H   -0.000289   0.438002  -0.068966   0.016723  -0.002597   0.018232
    22  H    0.000009  -0.071423   0.435610  -0.078574   0.015521  -0.001760
    23  H    0.000000   0.015589  -0.077233   0.441714  -0.076374   0.015817
    24  H   -0.000046  -0.001806   0.015646  -0.078408   0.435860  -0.071854
    25  H    0.008449   0.016749  -0.002364   0.016779  -0.078016   0.450267
              13         14         15         16         17         18
     1  C   -0.019747   0.004738   0.000053  -0.000164  -0.000130  -0.000626
     2  N   -0.021061  -0.048664  -0.001324   0.005467   0.005367  -0.000948
     3  C    0.350340   0.332218  -0.030497  -0.016040   0.000351  -0.009440
     4  C    0.005274  -0.021167   0.339301   0.358994   0.006679   0.001674
     5  O    0.004317   0.000482  -0.037681  -0.025483  -0.025194  -0.037121
     6  C    0.000612  -0.004164   0.003292   0.006409   0.358575   0.344065
     7  C    0.007687  -0.003799  -0.010194   0.000371  -0.015469  -0.030527
     8  C    0.007306   0.000688  -0.000337   0.000001   0.000018  -0.000102
     9  C    0.000986  -0.000188  -0.000018   0.000002  -0.000000   0.000001
    10  C   -0.000044  -0.000026   0.000001  -0.000000  -0.000000   0.000000
    11  C    0.000047  -0.000172  -0.000003  -0.000000  -0.000000  -0.000004
    12  C   -0.000583   0.001951  -0.000031   0.000018  -0.000033  -0.000145
    13  H    0.691680  -0.031682  -0.005136  -0.002656   0.000016   0.000200
    14  H   -0.031682   0.753564   0.012291  -0.006222   0.000220   0.001417
    15  H   -0.005136   0.012291   0.761007  -0.032229   0.000023   0.017070
    16  H   -0.002656  -0.006222  -0.032229   0.702042  -0.000377   0.000107
    17  H    0.000016   0.000220   0.000023  -0.000377   0.702274  -0.032257
    18  H    0.000200   0.001417   0.017070   0.000107  -0.032257   0.757577
    19  H   -0.000145  -0.000716   0.000196   0.000006  -0.001398  -0.007252
    20  H   -0.000509   0.015987   0.001349   0.000244  -0.006442   0.012193
    21  H   -0.001590   0.000745   0.000102   0.000097   0.000001   0.000016
    22  H    0.000081  -0.000005  -0.000000  -0.000000   0.000000  -0.000000
    23  H   -0.000000  -0.000000   0.000000  -0.000000  -0.000000   0.000000
    24  H    0.000000   0.000002   0.000000   0.000000   0.000000   0.000000
    25  H   -0.000035   0.000045  -0.000007   0.000002   0.000040  -0.000008
              19         20         21         22         23         24
     1  C   -0.016853  -0.005482  -0.082358   0.017079  -0.001418   0.016763
     2  N   -0.016947  -0.040538  -0.010188  -0.000144   0.000012  -0.000126
     3  C    0.008705  -0.004409  -0.001333  -0.000016   0.000000   0.000006
     4  C    0.000520  -0.004123  -0.001013  -0.000000   0.000000  -0.000000
     5  O    0.004267   0.000944  -0.000005   0.000000   0.000000   0.000000
     6  C   -0.000279  -0.023340  -0.000033  -0.000000  -0.000000  -0.000001
     7  C    0.346639   0.339766  -0.000289   0.000009   0.000000  -0.000046
     8  C   -0.000011  -0.000513   0.438002  -0.071423   0.015589  -0.001806
     9  C    0.000014   0.000040  -0.068966   0.435610  -0.077233   0.015646
    10  C   -0.000137  -0.000038   0.016723  -0.078574   0.441714  -0.078408
    11  C    0.001961  -0.000164  -0.002597   0.015521  -0.076374   0.435860
    12  C    0.006941   0.004097   0.018232  -0.001760   0.015817  -0.071854
    13  H   -0.000145  -0.000509  -0.001590   0.000081  -0.000000   0.000000
    14  H   -0.000716   0.015987   0.000745  -0.000005  -0.000000   0.000002
    15  H    0.000196   0.001349   0.000102  -0.000000   0.000000   0.000000
    16  H    0.000006   0.000244   0.000097  -0.000000  -0.000000   0.000000
    17  H   -0.001398  -0.006442   0.000001   0.000000  -0.000000   0.000000
    18  H   -0.007252   0.012193   0.000016  -0.000000   0.000000   0.000000
    19  H    0.698618  -0.040363  -0.000049   0.000001  -0.000000   0.000030
    20  H   -0.040363   0.756454   0.000062  -0.000001   0.000000   0.000030
    21  H   -0.000049   0.000062   0.746460  -0.016267  -0.000311   0.000032
    22  H    0.000001  -0.000001  -0.016267   0.735080  -0.013334  -0.000388
    23  H   -0.000000   0.000000  -0.000311  -0.013334   0.733795  -0.013535
    24  H    0.000030   0.000030   0.000032  -0.000388  -0.013535   0.734722
    25  H   -0.003124   0.000744  -0.000243   0.000028  -0.000310  -0.015598
              25
     1  C   -0.084438
     2  N   -0.017692
     3  C   -0.000420
     4  C   -0.000025
     5  O   -0.000009
     6  C    0.000567
     7  C    0.008449
     8  C    0.016749
     9  C   -0.002364
    10  C    0.016779
    11  C   -0.078016
    12  C    0.450267
    13  H   -0.000035
    14  H    0.000045
    15  H   -0.000007
    16  H    0.000002
    17  H    0.000040
    18  H   -0.000008
    19  H   -0.003124
    20  H    0.000744
    21  H   -0.000243
    22  H    0.000028
    23  H   -0.000310
    24  H   -0.015598
    25  H    0.741896
 Mulliken charges:
               1
     1  C    0.192725
     2  N   -0.340218
     3  C    0.134679
     4  C    0.232731
     5  O   -0.387966
     6  C    0.250513
     7  C    0.109073
     8  C   -0.051216
     9  C    0.014851
    10  C    0.018629
    11  C    0.017201
    12  C   -0.059775
    13  H    0.014642
    14  H   -0.007541
    15  H   -0.017228
    16  H    0.009410
    17  H    0.007735
    18  H   -0.015889
    19  H    0.019376
    20  H   -0.005986
    21  H   -0.035230
    22  H   -0.021495
    23  H   -0.024412
    24  H   -0.021329
    25  H   -0.033279
 Sum of Mulliken charges =  -0.00000
 Mulliken charges with hydrogens summed into heavy atoms:
               1
     1  C    0.192725
     2  N   -0.340218
     3  C    0.141779
     4  C    0.224913
     5  O   -0.387966
     6  C    0.242359
     7  C    0.122463
     8  C   -0.086446
     9  C   -0.006644
    10  C   -0.005783
    11  C   -0.004128
    12  C   -0.093054
 Electronic spatial extent (au):  <R**2>=           2420.9785
 Charge=             -0.0000 electrons
 Dipole moment (field-independent basis, Debye):
    X=             -0.0535    Y=              0.1034    Z=             -0.2084  Tot=              0.2387
 Quadrupole moment (field-independent basis, Debye-Ang):
   XX=            -76.8070   YY=            -64.4867   ZZ=            -75.2286
   XY=             -0.3147   XZ=              1.6129   YZ=             -0.0449
 Traceless Quadrupole moment (field-independent basis, Debye-Ang):
   XX=             -4.6329   YY=              7.6874   ZZ=             -3.0545
   XY=             -0.3147   XZ=              1.6129   YZ=             -0.0449
 Octapole moment (field-independent basis, Debye-Ang**2):
  XXX=             25.9003  YYY=              0.3965  ZZZ=              0.7320  XYY=            -11.4962
  XXY=              1.5201  XXZ=             -5.9228  XZZ=            -15.3251  YZZ=             -0.0124
  YYZ=             -0.1240  XYZ=             -5.6629
 Hexadecapole moment (field-independent basis, Debye-Ang**3):
 XXXX=          -2599.5420 YYYY=           -558.3206 ZZZZ=           -148.0073 XXXY=             -2.6890
 XXXZ=             19.0308 YYYX=              1.7206 YYYZ=             -3.8202 ZZZX=             -1.2645
 ZZZY=              2.5785 XXYY=           -471.0675 XXZZ=           -471.6262 YYZZ=           -125.2619
 XXYZ=             -2.0283 YYXZ=             -2.8618 ZZXY=             -0.9766
 N-N= 6.921568797334D+02 E-N=-2.587011469114D+03  KE= 5.128812264780D+02
 ******************************Gaussian NBO Version 3.1******************************
             N A T U R A L   A T O M I C   O R B I T A L   A N D
          N A T U R A L   B O N D   O R B I T A L   A N A L Y S I S
 ******************************Gaussian NBO Version 3.1******************************
       /RESON  / : Allow strongly delocalized NBO set

 Analyzing the SCF density

 Job title: 8                                                               

 Storage needed:    165000 in NPA,    218494 in NBO ( 939520721 available)
 GSVD:  LWork=       33895 too small for GESVD, short by        6002 words or        6002 for optimal perf.


 NATURAL POPULATIONS:  Natural atomic orbital occupancies 
                                                          
   NAO  Atom  No  lang   Type(AO)    Occupancy      Energy
 ----------------------------------------------------------
     1    C    1  S      Cor( 1S)     1.99885     -10.09302
     2    C    1  S      Val( 2S)     0.80583      -0.08518
     3    C    1  S      Ryd( 3S)     0.00219       0.58388
     4    C    1  px     Val( 2p)     0.89021      -0.01055
     5    C    1  px     Ryd( 3p)     0.00468       0.98386
     6    C    1  py     Val( 2p)     1.10691      -0.06294
     7    C    1  py     Ryd( 3p)     0.00612       0.94309
     8    C    1  pz     Val( 2p)     0.98859      -0.10099
     9    C    1  pz     Ryd( 3p)     0.00221       0.63148
    10    C    1  dxy    Ryd( 3d)     0.00093       2.46892
    11    C    1  dxz    Ryd( 3d)     0.00173       1.97539
    12    C    1  dyz    Ryd( 3d)     0.00061       1.96437
    13    C    1  dx2y2  Ryd( 3d)     0.00126       2.38803
    14    C    1  dz2    Ryd( 3d)     0.00057       2.16482

    15    N    2  S      Cor( 1S)     1.99911     -14.17839
    16    N    2  S      Val( 2S)     1.18704      -0.47027
    17    N    2  S      Ryd( 3S)     0.00147       1.22228
    18    N    2  px     Val( 2p)     1.30526      -0.23114
    19    N    2  px     Ryd( 3p)     0.00130       1.22025
    20    N    2  py     Val( 2p)     1.31120      -0.22599
    21    N    2  py     Ryd( 3p)     0.00189       1.36368
    22    N    2  pz     Val( 2p)     1.71119      -0.23491
    23    N    2  pz     Ryd( 3p)     0.00470       1.02161
    24    N    2  dxy    Ryd( 3d)     0.00059       2.67321
    25    N    2  dxz    Ryd( 3d)     0.00068       2.40229
    26    N    2  dyz    Ryd( 3d)     0.00069       2.45025
    27    N    2  dx2y2  Ryd( 3d)     0.00084       2.74867
    28    N    2  dz2    Ryd( 3d)     0.00068       2.52107

    29    C    3  S      Cor( 1S)     1.99916     -10.10312
    30    C    3  S      Val( 2S)     0.99974      -0.21436
    31    C    3  S      Ryd( 3S)     0.00241       0.91435
    32    C    3  px     Val( 2p)     1.04195      -0.08907
    33    C    3  px     Ryd( 3p)     0.00294       0.65500
    34    C    3  py     Val( 2p)     1.03816      -0.07112
    35    C    3  py     Ryd( 3p)     0.00359       0.66446
    36    C    3  pz     Val( 2p)     1.13738      -0.08356
    37    C    3  pz     Ryd( 3p)     0.00222       0.62483
    38    C    3  dxy    Ryd( 3d)     0.00101       2.24687
    39    C    3  dxz    Ryd( 3d)     0.00079       2.12756
    40    C    3  dyz    Ryd( 3d)     0.00083       2.13941
    41    C    3  dx2y2  Ryd( 3d)     0.00078       2.27867
    42    C    3  dz2    Ryd( 3d)     0.00132       2.42749

    43    C    4  S      Cor( 1S)     1.99908     -10.12888
    44    C    4  S      Val( 2S)     0.99632      -0.21689
    45    C    4  S      Ryd( 3S)     0.00168       0.88784
    46    C    4  px     Val( 2p)     0.99511      -0.07360
    47    C    4  px     Ryd( 3p)     0.00555       0.56093
    48    C    4  py     Val( 2p)     0.86338      -0.06393
    49    C    4  py     Ryd( 3p)     0.00395       0.61785
    50    C    4  pz     Val( 2p)     1.18594      -0.08808
    51    C    4  pz     Ryd( 3p)     0.00359       0.70890
    52    C    4  dxy    Ryd( 3d)     0.00182       2.22706
    53    C    4  dxz    Ryd( 3d)     0.00073       2.14820
    54    C    4  dyz    Ryd( 3d)     0.00138       2.20904
    55    C    4  dx2y2  Ryd( 3d)     0.00156       2.17505
    56    C    4  dz2    Ryd( 3d)     0.00122       2.32933

    57    O    5  S      Cor( 1S)     1.99972     -18.93837
    58    O    5  S      Val( 2S)     1.60235      -0.82988
    59    O    5  S      Ryd( 3S)     0.00082       1.46135
    60    O    5  px     Val( 2p)     1.77520      -0.30777
    61    O    5  px     Ryd( 3p)     0.00230       1.15390
    62    O    5  py     Val( 2p)     1.38645      -0.28080
    63    O    5  py     Ryd( 3p)     0.00096       1.44115
    64    O    5  pz     Val( 2p)     1.82615      -0.29573
    65    O    5  pz     Ryd( 3p)     0.00212       1.18647
    66    O    5  dxy    Ryd( 3d)     0.00112       3.07400
    67    O    5  dxz    Ryd( 3d)     0.00110       2.80447
    68    O    5  dyz    Ryd( 3d)     0.00056       2.90355
    69    O    5  dx2y2  Ryd( 3d)     0.00085       2.86756
    70    O    5  dz2    Ryd( 3d)     0.00083       2.82446

    71    C    6  S      Cor( 1S)     1.99908     -10.12895
    72    C    6  S      Val( 2S)     0.99492      -0.21548
    73    C    6  S      Ryd( 3S)     0.00168       0.89581
    74    C    6  px     Val( 2p)     0.99477      -0.07222
    75    C    6  px     Ryd( 3p)     0.00561       0.55804
    76    C    6  py     Val( 2p)     0.96750      -0.07333
    77    C    6  py     Ryd( 3p)     0.00511       0.71618
    78    C    6  pz     Val( 2p)     1.07979      -0.07794
    79    C    6  pz     Ryd( 3p)     0.00238       0.60799
    80    C    6  dxy    Ryd( 3d)     0.00164       2.25816
    81    C    6  dxz    Ryd( 3d)     0.00092       2.11606
    82    C    6  dyz    Ryd( 3d)     0.00134       2.13140
    83    C    6  dx2y2  Ryd( 3d)     0.00124       2.18855
    84    C    6  dz2    Ryd( 3d)     0.00158       2.39062

    85    C    7  S      Cor( 1S)     1.99917     -10.10171
    86    C    7  S      Val( 2S)     0.99907      -0.21448
    87    C    7  S      Ryd( 3S)     0.00255       0.91704
    88    C    7  px     Val( 2p)     1.04726      -0.08939
    89    C    7  px     Ryd( 3p)     0.00366       0.73002
    90    C    7  py     Val( 2p)     0.97096      -0.06557
    91    C    7  py     Ryd( 3p)     0.00277       0.55745
    92    C    7  pz     Val( 2p)     1.21264      -0.09229
    93    C    7  pz     Ryd( 3p)     0.00299       0.72891
    94    C    7  dxy    Ryd( 3d)     0.00109       2.23157
    95    C    7  dxz    Ryd( 3d)     0.00070       2.14338
    96    C    7  dyz    Ryd( 3d)     0.00116       2.28575
    97    C    7  dx2y2  Ryd( 3d)     0.00085       2.24623
    98    C    7  dz2    Ryd( 3d)     0.00092       2.29717

    99    C    8  S      Cor( 1S)     1.99892     -10.05045
   100    C    8  S      Val( 2S)     0.92933      -0.12563
   101    C    8  S      Ryd( 3S)     0.00163       0.57087
   102    C    8  px     Val( 2p)     1.10966      -0.04611
   103    C    8  px     Ryd( 3p)     0.00377       0.80356
   104    C    8  py     Val( 2p)     1.14984      -0.05047
   105    C    8  py     Ryd( 3p)     0.00495       0.92706
   106    C    8  pz     Val( 2p)     1.05462      -0.09951
   107    C    8  pz     Ryd( 3p)     0.00126       0.60639
   108    C    8  dxy    Ryd( 3d)     0.00073       2.47939
   109    C    8  dxz    Ryd( 3d)     0.00053       1.96638
   110    C    8  dyz    Ryd( 3d)     0.00038       1.99321
   111    C    8  dx2y2  Ryd( 3d)     0.00059       2.46310
   112    C    8  dz2    Ryd( 3d)     0.00040       2.19253

   113    C    9  S      Cor( 1S)     1.99894     -10.05524
   114    C    9  S      Val( 2S)     0.93984      -0.12941
   115    C    9  S      Ryd( 3S)     0.00112       0.57439
   116    C    9  px     Val( 2p)     1.09845      -0.03478
   117    C    9  px     Ryd( 3p)     0.00450       0.73454
   118    C    9  py     Val( 2p)     1.15632      -0.04856
   119    C    9  py     Ryd( 3p)     0.00563       0.92685
   120    C    9  pz     Val( 2p)     0.99646      -0.09444
   121    C    9  pz     Ryd( 3p)     0.00100       0.57938
   122    C    9  dxy    Ryd( 3d)     0.00075       2.48217
   123    C    9  dxz    Ryd( 3d)     0.00063       1.96775
   124    C    9  dyz    Ryd( 3d)     0.00042       1.97804
   125    C    9  dx2y2  Ryd( 3d)     0.00070       2.44259
   126    C    9  dz2    Ryd( 3d)     0.00039       2.19958

   127    C   10  S      Cor( 1S)     1.99892     -10.04794
   128    C   10  S      Val( 2S)     0.94084      -0.12611
   129    C   10  S      Ryd( 3S)     0.00120       0.56802
   130    C   10  px     Val( 2p)     1.19044      -0.04672
   131    C   10  px     Ryd( 3p)     0.00586       1.02827
   132    C   10  py     Val( 2p)     1.06650      -0.03189
   133    C   10  py     Ryd( 3p)     0.00405       0.63715
   134    C   10  pz     Val( 2p)     1.04103      -0.09258
   135    C   10  pz     Ryd( 3p)     0.00161       0.56896
   136    C   10  dxy    Ryd( 3d)     0.00069       2.42468
   137    C   10  dxz    Ryd( 3d)     0.00037       1.94686
   138    C   10  dyz    Ryd( 3d)     0.00051       2.00016
   139    C   10  dx2y2  Ryd( 3d)     0.00075       2.50487
   140    C   10  dz2    Ryd( 3d)     0.00041       2.20359

   141    C   11  S      Cor( 1S)     1.99894     -10.05483
   142    C   11  S      Val( 2S)     0.93914      -0.12854
   143    C   11  S      Ryd( 3S)     0.00115       0.57915
   144    C   11  px     Val( 2p)     1.09614      -0.03348
   145    C   11  px     Ryd( 3p)     0.00447       0.73570
   146    C   11  py     Val( 2p)     1.15706      -0.04826
   147    C   11  py     Ryd( 3p)     0.00569       0.92586
   148    C   11  pz     Val( 2p)     0.99503      -0.09413
   149    C   11  pz     Ryd( 3p)     0.00102       0.58042
   150    C   11  dxy    Ryd( 3d)     0.00075       2.48212
   151    C   11  dxz    Ryd( 3d)     0.00061       1.96516
   152    C   11  dyz    Ryd( 3d)     0.00043       1.98083
   153    C   11  dx2y2  Ryd( 3d)     0.00070       2.44231
   154    C   11  dz2    Ryd( 3d)     0.00039       2.20108

   155    C   12  S      Cor( 1S)     1.99892     -10.04979
   156    C   12  S      Val( 2S)     0.93007      -0.12548
   157    C   12  S      Ryd( 3S)     0.00169       0.57383
   158    C   12  px     Val( 2p)     1.11174      -0.04742
   159    C   12  px     Ryd( 3p)     0.00318       0.88026
   160    C   12  py     Val( 2p)     1.15728      -0.05100
   161    C   12  py     Ryd( 3p)     0.00481       0.93559
   162    C   12  pz     Val( 2p)     1.06583      -0.10032
   163    C   12  pz     Ryd( 3p)     0.00153       0.60290
   164    C   12  dxy    Ryd( 3d)     0.00074       2.47960
   165    C   12  dxz    Ryd( 3d)     0.00050       1.96251
   166    C   12  dyz    Ryd( 3d)     0.00039       1.99809
   167    C   12  dx2y2  Ryd( 3d)     0.00058       2.47892
   168    C   12  dz2    Ryd( 3d)     0.00040       2.19157

   169    H   13  S      Val( 1S)     0.77204       0.06475
   170    H   13  S      Ryd( 2S)     0.00211       0.40389
   171    H   13  px     Ryd( 2p)     0.00032       1.93472
   172    H   13  py     Ryd( 2p)     0.00057       2.24114
   173    H   13  pz     Ryd( 2p)     0.00018       1.84971

   174    H   14  S      Val( 1S)     0.79735       0.05618
   175    H   14  S      Ryd( 2S)     0.00567       0.36224
   176    H   14  px     Ryd( 2p)     0.00013       1.83701
   177    H   14  py     Ryd( 2p)     0.00014       1.86522
   178    H   14  pz     Ryd( 2p)     0.00074       2.34345

   179    H   15  S      Val( 1S)     0.81536       0.04698
   180    H   15  S      Ryd( 2S)     0.00464       0.36349
   181    H   15  px     Ryd( 2p)     0.00019       1.79216
   182    H   15  py     Ryd( 2p)     0.00014       1.87130
   183    H   15  pz     Ryd( 2p)     0.00074       2.31296

   184    H   16  S      Val( 1S)     0.78518       0.06686
   185    H   16  S      Ryd( 2S)     0.00163       0.32752
   186    H   16  px     Ryd( 2p)     0.00034       1.91497
   187    H   16  py     Ryd( 2p)     0.00038       2.07303
   188    H   16  pz     Ryd( 2p)     0.00033       1.94718

   189    H   17  S      Val( 1S)     0.78512       0.06722
   190    H   17  S      Ryd( 2S)     0.00162       0.32793
   191    H   17  px     Ryd( 2p)     0.00034       1.91321
   192    H   17  py     Ryd( 2p)     0.00054       2.18549
   193    H   17  pz     Ryd( 2p)     0.00017       1.82394

   194    H   18  S      Val( 1S)     0.81502       0.04811
   195    H   18  S      Ryd( 2S)     0.00455       0.36417
   196    H   18  px     Ryd( 2p)     0.00018       1.79510
   197    H   18  py     Ryd( 2p)     0.00014       1.84780
   198    H   18  pz     Ryd( 2p)     0.00075       2.33972

   199    H   19  S      Val( 1S)     0.76703       0.06320
   200    H   19  S      Ryd( 2S)     0.00245       0.38158
   201    H   19  px     Ryd( 2p)     0.00027       1.90306
   202    H   19  py     Ryd( 2p)     0.00041       2.07580
   203    H   19  pz     Ryd( 2p)     0.00037       2.00811

   204    H   20  S      Val( 1S)     0.79871       0.05363
   205    H   20  S      Ryd( 2S)     0.00573       0.37240
   206    H   20  px     Ryd( 2p)     0.00015       1.90929
   207    H   20  py     Ryd( 2p)     0.00019       1.91043
   208    H   20  pz     Ryd( 2p)     0.00069       2.29005

   209    H   21  S      Val( 1S)     0.77943       0.07625
   210    H   21  S      Ryd( 2S)     0.00173       0.37494
   211    H   21  px     Ryd( 2p)     0.00025       2.09718
   212    H   21  py     Ryd( 2p)     0.00059       2.26375
   213    H   21  pz     Ryd( 2p)     0.00025       1.69888

   214    H   22  S      Val( 1S)     0.77662       0.08311
   215    H   22  S      Ryd( 2S)     0.00166       0.32811
   216    H   22  px     Ryd( 2p)     0.00027       2.07804
   217    H   22  py     Ryd( 2p)     0.00061       2.26276
   218    H   22  pz     Ryd( 2p)     0.00020       1.68271

   219    H   23  S      Val( 1S)     0.77660       0.08698
   220    H   23  S      Ryd( 2S)     0.00157       0.32806
   221    H   23  px     Ryd( 2p)     0.00081       2.38883
   222    H   23  py     Ryd( 2p)     0.00009       1.97562
   223    H   23  pz     Ryd( 2p)     0.00020       1.67296

   224    H   24  S      Val( 1S)     0.77695       0.08333
   225    H   24  S      Ryd( 2S)     0.00169       0.32861
   226    H   24  px     Ryd( 2p)     0.00027       2.08137
   227    H   24  py     Ryd( 2p)     0.00061       2.26407
   228    H   24  pz     Ryd( 2p)     0.00021       1.68401

   229    H   25  S      Val( 1S)     0.77506       0.07939
   230    H   25  S      Ryd( 2S)     0.00174       0.37655
   231    H   25  px     Ryd( 2p)     0.00025       2.10633
   232    H   25  py     Ryd( 2p)     0.00061       2.27341
   233    H   25  pz     Ryd( 2p)     0.00025       1.69676

 WARNING:  1 low occupancy (<1.9990e) core orbital  found on  C    1
           1 low occupancy (<1.9990e) core orbital  found on  C    8
           1 low occupancy (<1.9990e) core orbital  found on  C    9
           1 low occupancy (<1.9990e) core orbital  found on  C   10
           1 low occupancy (<1.9990e) core orbital  found on  C   11
           1 low occupancy (<1.9990e) core orbital  found on  C   12


 Summary of Natural Population Analysis:                  
                                                          
                                       Natural Population 
                Natural  -----------------------------------------------
    Atom  No    Charge         Core      Valence    Rydberg      Total
 -----------------------------------------------------------------------
      C    1    0.18930      1.99885     3.79155    0.02031     5.81070
      N    2   -0.52663      1.99911     5.51469    0.01283     7.52663
      C    3   -0.23229      1.99916     4.21724    0.01589     6.23229
      C    4   -0.06129      1.99908     4.04075    0.02146     6.06129
      O    5   -0.60053      1.99972     6.59014    0.01067     8.60053
      C    6   -0.05756      1.99908     4.03698    0.02150     6.05756
      C    7   -0.24577      1.99917     4.22993    0.01667     6.24577
      C    8   -0.25661      1.99892     4.24345    0.01424     6.25661
      C    9   -0.20517      1.99894     4.19108    0.01515     6.20517
      C   10   -0.25317      1.99892     4.23880    0.01544     6.25317
      C   11   -0.20153      1.99894     4.18737    0.01521     6.20153
      C   12   -0.27764      1.99892     4.26491    0.01381     6.27764
      H   13    0.22477      0.00000     0.77204    0.00319     0.77523
      H   14    0.19597      0.00000     0.79735    0.00668     0.80403
      H   15    0.17893      0.00000     0.81536    0.00571     0.82107
      H   16    0.21215      0.00000     0.78518    0.00268     0.78785
      H   17    0.21221      0.00000     0.78512    0.00267     0.78779
      H   18    0.17936      0.00000     0.81502    0.00562     0.82064
      H   19    0.22948      0.00000     0.76703    0.00348     0.77052
      H   20    0.19453      0.00000     0.79871    0.00676     0.80547
      H   21    0.21775      0.00000     0.77943    0.00282     0.78225
      H   22    0.22063      0.00000     0.77662    0.00275     0.77937
      H   23    0.22074      0.00000     0.77660    0.00266     0.77926
      H   24    0.22027      0.00000     0.77695    0.00277     0.77973
      H   25    0.22210      0.00000     0.77506    0.00284     0.77790
 =======================================================================
   * Total *    0.00000     23.98882    63.76736    0.24382    88.00000

                                 Natural Population      
 --------------------------------------------------------
   Core                      23.98882 ( 99.9534% of  24)
   Valence                   63.76736 ( 99.6365% of  64)
   Natural Minimal Basis     87.75618 ( 99.7229% of  88)
   Natural Rydberg Basis      0.24382 (  0.2771% of  88)
 --------------------------------------------------------

    Atom  No          Natural Electron Configuration
 ----------------------------------------------------------------------------
      C    1      [core]2S( 0.81)2p( 2.99)3p( 0.01)3d( 0.01)
      N    2      [core]2S( 1.19)2p( 4.33)3p( 0.01)
      C    3      [core]2S( 1.00)2p( 3.22)3p( 0.01)
      C    4      [core]2S( 1.00)2p( 3.04)3p( 0.01)3d( 0.01)
      O    5      [core]2S( 1.60)2p( 4.99)3p( 0.01)
      C    6      [core]2S( 0.99)2p( 3.04)3p( 0.01)3d( 0.01)
      C    7      [core]2S( 1.00)2p( 3.23)3p( 0.01)
      C    8      [core]2S( 0.93)2p( 3.31)3p( 0.01)
      C    9      [core]2S( 0.94)2p( 3.25)3p( 0.01)
      C   10      [core]2S( 0.94)2p( 3.30)3p( 0.01)
      C   11      [core]2S( 0.94)2p( 3.25)3p( 0.01)
      C   12      [core]2S( 0.93)2p( 3.33)3p( 0.01)
      H   13            1S( 0.77)
      H   14            1S( 0.80)2S( 0.01)
      H   15            1S( 0.82)
      H   16            1S( 0.79)
      H   17            1S( 0.79)
      H   18            1S( 0.82)
      H   19            1S( 0.77)
      H   20            1S( 0.80)2S( 0.01)
      H   21            1S( 0.78)
      H   22            1S( 0.78)
      H   23            1S( 0.78)
      H   24            1S( 0.78)
      H   25            1S( 0.78)


 NATURAL BOND ORBITAL ANALYSIS:

                       Occupancies       Lewis Structure    Low   High
           Occ.    -------------------  -----------------   occ   occ
  Cycle   Thresh.   Lewis   Non-Lewis     CR  BD  3C  LP    (L)   (NL)   Dev
 =============================================================================
   1(1)    1.90    84.42798   3.57202     12  27   0   5     3      3    0.47
   2(2)    1.90    84.42798   3.57202     12  27   0   5     3      3    0.47
   3(1)    1.80    84.42798   3.57202     12  27   0   5     3      3    0.47
   4(2)    1.80    84.42798   3.57202     12  27   0   5     3      3    0.47
   5(1)    1.70    84.94979   3.05021     12  27   0   5     2      3    0.44
   6(2)    1.70    84.94979   3.05021     12  27   0   5     2      3    0.44
   7(1)    1.60    86.17583   1.82417     12  29   0   3     0      3    0.43
   8(2)    1.60    85.57842   2.42158     12  28   0   4     1      3    0.44
   9(3)    1.60    86.17583   1.82417     12  29   0   3     0      3    0.43
  10(1)    1.50    86.17583   1.82417     12  29   0   3     0      3    0.43
  11(2)    1.50    85.57842   2.42158     12  28   0   4     1      3    0.44
  12(3)    1.50    86.17583   1.82417     12  29   0   3     0      3    0.43
  13(1)    1.60    86.17583   1.82417     12  29   0   3     0      3    0.43
 -----------------------------------------------------------------------------

 Structure accepted: RESONANCE keyword permits strongly delocalized structure

 WARNING:  1 low occupancy (<1.9990e) core orbital  found on  C    1
           1 low occupancy (<1.9990e) core orbital  found on  C    8
           1 low occupancy (<1.9990e) core orbital  found on  C    9
           1 low occupancy (<1.9990e) core orbital  found on  C   10
           1 low occupancy (<1.9990e) core orbital  found on  C   11
           1 low occupancy (<1.9990e) core orbital  found on  C   12

 --------------------------------------------------------
   Core                     23.98884 ( 99.953% of  24)
   Valence Lewis            62.18700 ( 97.167% of  64)
  ==================       ============================
   Total Lewis              86.17583 ( 97.927% of  88)
  -----------------------------------------------------
   Valence non-Lewis         1.64598 (  1.870% of  88)
   Rydberg non-Lewis         0.17818 (  0.202% of  88)
  ==================       ============================
   Total non-Lewis           1.82417 (  2.073% of  88)
 --------------------------------------------------------


       (Occupancy)   Bond orbital/ Coefficients/ Hybrids
 ---------------------------------------------------------------------------------
     1. (1.98121) BD ( 1) C   1 - N   2  
                ( 38.07%)   0.6170* C   1 s( 28.15%)p 2.55( 71.73%)d 0.00(  0.12%)
                                           -0.0000  0.5305  0.0071 -0.8462 -0.0144
                                            0.0034  0.0021 -0.0261 -0.0155 -0.0007
                                            0.0018 -0.0004  0.0291 -0.0194
                ( 61.93%)   0.7870* N   2 s( 34.79%)p 1.87( 65.17%)d 0.00(  0.04%)
                                           -0.0000  0.5898  0.0076  0.8071 -0.0085
                                           -0.0025 -0.0010  0.0139  0.0105 -0.0018
                                            0.0081  0.0013  0.0148 -0.0110
     2. (1.96945) BD ( 1) C   1 - C   8  
                ( 50.97%)   0.7139* C   1 s( 35.58%)p 1.81( 64.38%)d 0.00(  0.04%)
                                           -0.0002  0.5965 -0.0002  0.3812 -0.0212
                                            0.6936  0.0022 -0.1298 -0.0072  0.0133
                                           -0.0030 -0.0044 -0.0084 -0.0111
                ( 49.03%)   0.7002* C   8 s( 35.08%)p 1.85( 64.87%)d 0.00(  0.05%)
                                            0.0001  0.5923  0.0047 -0.4429 -0.0203
                                           -0.6580  0.0067  0.1382 -0.0049  0.0153
                                           -0.0036 -0.0061 -0.0069 -0.0116
     3. (1.97015) BD ( 1) C   1 - C  12  
                ( 50.87%)   0.7133* C   1 s( 36.10%)p 1.77( 63.86%)d 0.00(  0.04%)
                                           -0.0002  0.6008 -0.0008  0.3698 -0.0179
                                           -0.6944 -0.0025  0.1394  0.0043 -0.0129
                                            0.0035 -0.0053 -0.0082 -0.0107
                ( 49.13%)   0.7009* C  12 s( 35.05%)p 1.85( 64.91%)d 0.00(  0.05%)
                                            0.0001  0.5920  0.0042 -0.4394 -0.0186
                                            0.6594 -0.0055 -0.1441  0.0001 -0.0151
                                            0.0039 -0.0066 -0.0067 -0.0113
     4. (1.65150) BD ( 2) C   1 - C  12  
                ( 46.78%)   0.6840* C   1 s(  0.02%)p99.99( 99.94%)d 2.84(  0.04%)
                                            0.0001  0.0080 -0.0093 -0.0247  0.0087
                                            0.1905 -0.0089  0.9810 -0.0008  0.0028
                                            0.0165 -0.0111  0.0029  0.0044
                ( 53.22%)   0.7295* C  12 s(  0.00%)p 1.00( 99.96%)d 0.00(  0.04%)
                                           -0.0000  0.0024 -0.0007 -0.0014 -0.0029
                                            0.2104 -0.0043  0.9774 -0.0059 -0.0001
                                            0.0004  0.0176 -0.0038 -0.0070
     5. (1.97734) BD ( 1) N   2 - C   3  
                ( 62.51%)   0.7906* N   2 s( 29.40%)p 2.40( 70.56%)d 0.00(  0.04%)
                                            0.0001  0.5422 -0.0015 -0.4003 -0.0010
                                            0.6466 -0.0079  0.3568 -0.0004 -0.0075
                                           -0.0092  0.0153 -0.0031 -0.0013
                ( 37.49%)   0.6123* C   3 s( 23.23%)p 3.30( 76.63%)d 0.01(  0.14%)
                                            0.0002  0.4819  0.0079  0.4399  0.0166
                                           -0.6529 -0.0080 -0.3819 -0.0198 -0.0228
                                           -0.0147  0.0231 -0.0106 -0.0078
     6. (1.98104) BD ( 1) N   2 - C   7  
                ( 62.36%)   0.7897* N   2 s( 30.25%)p 2.30( 69.71%)d 0.00(  0.04%)
                                           -0.0000 -0.5500  0.0018  0.4047  0.0020
                                            0.7295 -0.0037 -0.0325 -0.0089 -0.0112
                                            0.0058  0.0076  0.0084  0.0112
                ( 37.64%)   0.6135* C   7 s( 23.48%)p 3.25( 76.38%)d 0.01(  0.14%)
                                           -0.0001 -0.4845 -0.0087 -0.4448 -0.0148
                                           -0.7503 -0.0209  0.0461  0.0165 -0.0269
                                            0.0024  0.0037  0.0171  0.0198
     7. (1.98741) BD ( 1) C   3 - C   4  
                ( 51.16%)   0.7152* C   3 s( 28.69%)p 2.48( 71.26%)d 0.00(  0.05%)
                                            0.0002  0.5355  0.0118 -0.7917  0.0005
                                            0.0313  0.0186 -0.2908  0.0003  0.0012
                                            0.0141 -0.0001  0.0160 -0.0072
                ( 48.84%)   0.6989* C   4 s( 30.19%)p 2.31( 69.76%)d 0.00(  0.05%)
                                            0.0004  0.5494 -0.0026  0.7800  0.0015
                                           -0.0663  0.0277  0.2896  0.0142 -0.0056
                                            0.0124 -0.0008  0.0172 -0.0075
     8. (1.97576) BD ( 1) C   3 - H  13  
                ( 61.27%)   0.7828* C   3 s( 24.44%)p 3.09( 75.51%)d 0.00(  0.04%)
                                           -0.0001  0.4944  0.0001  0.4223 -0.0098
                                            0.7421 -0.0066 -0.1602  0.0152  0.0142
                                           -0.0034 -0.0080 -0.0091 -0.0087
                ( 38.73%)   0.6223* H  13 s( 99.91%)p 0.00(  0.09%)
                                            0.9996 -0.0015 -0.0129 -0.0260  0.0029
     9. (1.98267) BD ( 1) C   3 - H  14  
                ( 60.76%)   0.7795* C   3 s( 23.66%)p 3.23( 76.30%)d 0.00(  0.05%)
                                           -0.0002  0.4862 -0.0136  0.0068  0.0067
                                           -0.1413  0.0177  0.8617 -0.0008  0.0019
                                           -0.0011 -0.0064 -0.0008  0.0202
                ( 39.24%)   0.6264* H  14 s( 99.91%)p 0.00(  0.09%)
                                            0.9995 -0.0109 -0.0004  0.0020 -0.0294
    10. (1.98982) BD ( 1) C   4 - O   5  
                ( 32.10%)   0.5665* C   4 s( 20.83%)p 3.79( 78.88%)d 0.01(  0.29%)
                                            0.0000  0.4559  0.0211 -0.4197 -0.0538
                                           -0.7751 -0.0154  0.0909  0.0196  0.0364
                                           -0.0049 -0.0088 -0.0278 -0.0268
                ( 67.90%)   0.8240* O   5 s( 29.61%)p 2.38( 70.32%)d 0.00(  0.07%)
                                            0.0001  0.5441  0.0039  0.3750 -0.0097
                                            0.7445  0.0156 -0.0890  0.0066  0.0217
                                           -0.0086 -0.0081 -0.0021 -0.0111
    11. (1.98541) BD ( 1) C   4 - H  15  
                ( 59.88%)   0.7739* C   4 s( 24.42%)p 3.09( 75.53%)d 0.00(  0.05%)
                                           -0.0001  0.4938 -0.0177 -0.0177 -0.0178
                                            0.2010  0.0165 -0.8449  0.0104 -0.0020
                                           -0.0023 -0.0077 -0.0005  0.0211
                ( 40.12%)   0.6334* H  15 s( 99.91%)p 0.00(  0.09%)
                                            0.9995 -0.0092  0.0011 -0.0096  0.0279
    12. (1.98011) BD ( 1) C   4 - H  16  
                ( 60.78%)   0.7796* C   4 s( 24.48%)p 3.08( 75.47%)d 0.00(  0.05%)
                                           -0.0002  0.4947  0.0099 -0.4598 -0.0077
                                            0.5916 -0.0207  0.4388 -0.0175 -0.0140
                                           -0.0096  0.0137 -0.0029  0.0005
                ( 39.22%)   0.6263* H  16 s( 99.91%)p 0.00(  0.09%)
                                            0.9996 -0.0026  0.0163 -0.0207 -0.0139
    13. (1.99004) BD ( 1) O   5 - C   6  
                ( 67.91%)   0.8240* O   5 s( 29.70%)p 2.36( 70.23%)d 0.00(  0.07%)
                                            0.0001  0.5449  0.0040  0.3718 -0.0096
                                           -0.6332 -0.0169 -0.4034 -0.0008 -0.0158
                                           -0.0171  0.0135  0.0029 -0.0021
                ( 32.09%)   0.5665* C   6 s( 20.90%)p 3.77( 78.81%)d 0.01(  0.29%)
                                            0.0000  0.4567  0.0211 -0.4139 -0.0539
                                            0.6599  0.0057  0.4217  0.0246 -0.0304
                                           -0.0202  0.0347 -0.0176 -0.0086
    14. (1.98644) BD ( 1) C   6 - C   7  
                ( 48.65%)   0.6975* C   6 s( 30.17%)p 2.31( 69.78%)d 0.00(  0.05%)
                                            0.0004  0.5492 -0.0022  0.7804  0.0014
                                           -0.0729 -0.0311  0.2871  0.0004 -0.0006
                                            0.0136 -0.0013  0.0172 -0.0076
                ( 51.35%)   0.7166* C   7 s( 28.66%)p 2.49( 71.29%)d 0.00(  0.05%)
                                            0.0002  0.5352  0.0150 -0.7940  0.0041
                                            0.1095 -0.0184 -0.2646 -0.0053 -0.0079
                                            0.0117 -0.0017  0.0157 -0.0079
    15. (1.98026) BD ( 1) C   6 - H  17  
                ( 60.78%)   0.7796* C   6 s( 24.46%)p 3.09( 75.49%)d 0.00(  0.05%)
                                           -0.0002  0.4944  0.0097 -0.4644 -0.0077
                                           -0.7210  0.0265  0.1368 -0.0065  0.0169
                                           -0.0026 -0.0076 -0.0079 -0.0086
                ( 39.22%)   0.6262* H  17 s( 99.91%)p 0.00(  0.09%)
                                            0.9996 -0.0026  0.0164  0.0246 -0.0033
    16. (1.98555) BD ( 1) C   6 - H  18  
                ( 59.90%)   0.7739* C   6 s( 24.40%)p 3.10( 75.55%)d 0.00(  0.05%)
                                            0.0001 -0.4936  0.0180  0.0184  0.0179
                                           -0.1887  0.0195  0.8478 -0.0019 -0.0028
                                            0.0011  0.0094  0.0009 -0.0204
                ( 40.10%)   0.6332* H  18 s( 99.91%)p 0.00(  0.09%)
                                           -0.9995  0.0091 -0.0010  0.0034 -0.0293
    17. (1.97533) BD ( 1) C   7 - H  19  
                ( 61.54%)   0.7845* C   7 s( 23.92%)p 3.18( 76.03%)d 0.00(  0.04%)
                                           -0.0001  0.4891 -0.0023  0.4121 -0.0134
                                           -0.5896  0.0012 -0.4926  0.0087 -0.0112
                                           -0.0093  0.0147 -0.0033  0.0016
                ( 38.46%)   0.6201* H  19 s( 99.91%)p 0.00(  0.09%)
                                            0.9996 -0.0025 -0.0123  0.0213  0.0167
    18. (1.98287) BD ( 1) C   7 - H  20  
                ( 60.76%)   0.7795* C   7 s( 23.97%)p 3.17( 75.98%)d 0.00(  0.04%)
                                           -0.0001  0.4894 -0.0146  0.0163 -0.0007
                                           -0.2740 -0.0135  0.8272 -0.0075 -0.0016
                                           -0.0012 -0.0103 -0.0016  0.0183
                ( 39.24%)   0.6264* H  20 s( 99.91%)p 0.00(  0.09%)
                                            0.9995 -0.0112  0.0003  0.0119 -0.0270
    19. (1.97514) BD ( 1) C   8 - C   9  
                ( 50.41%)   0.7100* C   8 s( 36.68%)p 1.73( 63.28%)d 0.00(  0.04%)
                                            0.0000  0.6055  0.0138  0.7940  0.0113
                                            0.0154  0.0368  0.0225 -0.0061 -0.0018
                                            0.0014 -0.0009  0.0167 -0.0116
                ( 49.59%)   0.7042* C   9 s( 35.94%)p 1.78( 64.02%)d 0.00(  0.04%)
                                            0.0001  0.5994  0.0085 -0.7988 -0.0101
                                            0.0217  0.0369 -0.0065 -0.0083  0.0016
                                           -0.0001 -0.0007  0.0173 -0.0120
    20. (1.71180) BD ( 2) C   8 - C   9  
                ( 52.30%)   0.7232* C   8 s(  0.01%)p 1.00( 99.95%)d 0.00(  0.04%)
                                            0.0001 -0.0067 -0.0042 -0.0267  0.0050
                                            0.2166 -0.0022  0.9756 -0.0075  0.0034
                                            0.0168 -0.0091  0.0020  0.0045
                ( 47.70%)   0.6906* C   9 s(  0.00%)p 1.00( 99.95%)d 0.00(  0.05%)
                                           -0.0000 -0.0028 -0.0012 -0.0046  0.0008
                                            0.2023 -0.0009  0.9790 -0.0103 -0.0045
                                           -0.0196 -0.0083  0.0019  0.0026
    21. (1.97690) BD ( 1) C   8 - H  21  
                ( 60.99%)   0.7810* C   8 s( 28.15%)p 2.55( 71.82%)d 0.00(  0.03%)
                                           -0.0003  0.5304 -0.0150 -0.4137  0.0138
                                            0.7202  0.0016 -0.1677 -0.0041 -0.0123
                                            0.0026 -0.0055 -0.0071 -0.0092
                ( 39.01%)   0.6246* H  21 s( 99.91%)p 0.00(  0.09%)
                                            0.9996 -0.0012  0.0129 -0.0252  0.0075
    22. (1.97678) BD ( 1) C   9 - C  10  
                ( 50.22%)   0.7087* C   9 s( 35.94%)p 1.78( 64.02%)d 0.00(  0.04%)
                                            0.0001  0.5995  0.0075  0.4308  0.0388
                                           -0.6584  0.0104  0.1397 -0.0018 -0.0139
                                            0.0028 -0.0058 -0.0086 -0.0108
                ( 49.78%)   0.7055* C  10 s( 35.41%)p 1.82( 64.54%)d 0.00(  0.04%)
                                            0.0000  0.5950  0.0085 -0.3777  0.0271
                                            0.6939  0.0297 -0.1398 -0.0054 -0.0156
                                            0.0032 -0.0054 -0.0063 -0.0111
    23. (1.97960) BD ( 1) C   9 - H  22  
                ( 61.17%)   0.7821* C   9 s( 28.03%)p 2.57( 71.94%)d 0.00(  0.03%)
                                           -0.0003  0.5293 -0.0135  0.4175 -0.0036
                                            0.7236 -0.0079 -0.1461  0.0018  0.0125
                                           -0.0023 -0.0049 -0.0076 -0.0090
                ( 38.83%)   0.6231* H  22 s( 99.91%)p 0.00(  0.09%)
                                            0.9995 -0.0018 -0.0150 -0.0255  0.0052
    24. (1.97707) BD ( 1) C  10 - C  11  
                ( 49.80%)   0.7057* C  10 s( 35.62%)p 1.81( 64.34%)d 0.00(  0.04%)
                                            0.0000  0.5967  0.0087 -0.3810  0.0267
                                           -0.6924 -0.0300  0.1307  0.0060  0.0158
                                           -0.0029 -0.0049 -0.0062 -0.0112
                ( 50.20%)   0.7085* C  11 s( 36.11%)p 1.77( 63.85%)d 0.00(  0.04%)
                                            0.0001  0.6008  0.0078  0.4330  0.0388
                                            0.6579 -0.0101 -0.1284  0.0027  0.0141
                                           -0.0026 -0.0055 -0.0086 -0.0109
    25. (1.68186) BD ( 2) C  10 - C  11  
                ( 51.94%)   0.7207* C  10 s(  0.00%)p 1.00( 99.96%)d 0.00(  0.04%)
                                            0.0000 -0.0001  0.0002 -0.0116 -0.0001
                                            0.1915 -0.0030  0.9811 -0.0137 -0.0033
                                           -0.0179 -0.0088  0.0021  0.0027
                ( 48.06%)   0.6932* C  11 s(  0.00%)p 1.00( 99.95%)d 0.00(  0.05%)
                                           -0.0001  0.0020  0.0005 -0.0154  0.0001
                                            0.1994 -0.0028  0.9795 -0.0105  0.0001
                                            0.0015  0.0197 -0.0040 -0.0069
    26. (1.98031) BD ( 1) C  10 - H  23  
                ( 61.19%)   0.7822* C  10 s( 28.88%)p 2.46( 71.09%)d 0.00(  0.03%)
                                           -0.0003  0.5372 -0.0140  0.8430 -0.0062
                                            0.0006 -0.0001  0.0099 -0.0001  0.0000
                                            0.0004 -0.0005  0.0145 -0.0097
                ( 38.81%)   0.6230* H  23 s( 99.91%)p 0.00(  0.09%)
                                            0.9995 -0.0018 -0.0300  0.0000 -0.0004
    27. (1.97457) BD ( 1) C  11 - C  12  
                ( 49.53%)   0.7038* C  11 s( 35.80%)p 1.79( 64.16%)d 0.00(  0.05%)
                                            0.0001  0.5982  0.0085 -0.7997 -0.0101
                                           -0.0219 -0.0370 -0.0094  0.0078 -0.0016
                                            0.0009 -0.0007  0.0173 -0.0121
                ( 50.47%)   0.7104* C  12 s( 36.46%)p 1.74( 63.50%)d 0.00(  0.04%)
                                            0.0000  0.6036  0.0150  0.7959  0.0106
                                           -0.0112 -0.0359  0.0019  0.0074  0.0019
                                           -0.0006 -0.0007  0.0165 -0.0117
    28. (1.97961) BD ( 1) C  11 - H  24  
                ( 61.16%)   0.7820* C  11 s( 28.01%)p 2.57( 71.96%)d 0.00(  0.03%)
                                            0.0003 -0.5290  0.0138 -0.4133  0.0035
                                            0.7248 -0.0081 -0.1531  0.0019  0.0124
                                           -0.0026  0.0052  0.0076  0.0089
                ( 38.84%)   0.6233* H  24 s( 99.91%)p 0.00(  0.09%)
                                           -0.9995  0.0019  0.0150 -0.0254  0.0055
    29. (1.97685) BD ( 1) C  12 - H  25  
                ( 61.20%)   0.7823* C  12 s( 28.42%)p 2.52( 71.54%)d 0.00(  0.03%)
                                            0.0003 -0.5329  0.0153  0.4148 -0.0141
                                            0.7209  0.0040 -0.1533 -0.0031 -0.0124
                                            0.0026  0.0051  0.0069  0.0094
                ( 38.80%)   0.6229* H  25 s( 99.91%)p 0.00(  0.09%)
                                           -0.9996  0.0010 -0.0130 -0.0257  0.0064
    30. (1.99885) CR ( 1) C   1           s(100.00%)p 0.00(  0.00%)
                                            1.0000  0.0002  0.0000  0.0001 -0.0000
                                           -0.0000  0.0000 -0.0001 -0.0000 -0.0000
                                           -0.0000 -0.0000 -0.0000 -0.0000
    31. (1.99911) CR ( 1) N   2           s(100.00%)p 0.00(  0.00%)
                                            1.0000  0.0000 -0.0000  0.0000 -0.0000
                                            0.0000  0.0000 -0.0004 -0.0000  0.0000
                                           -0.0000 -0.0000  0.0000 -0.0000
    32. (1.99915) CR ( 1) C   3           s(100.00%)p 0.00(  0.00%)
                                            1.0000 -0.0001 -0.0000  0.0001 -0.0000
                                            0.0002  0.0000  0.0002  0.0000  0.0000
                                           -0.0000 -0.0000 -0.0000  0.0000
    33. (1.99908) CR ( 1) C   4           s(100.00%)p 0.00(  0.00%)
                                            1.0000 -0.0001  0.0000 -0.0004 -0.0000
                                            0.0002 -0.0000 -0.0001 -0.0000 -0.0000
                                           -0.0000  0.0000 -0.0000  0.0000
    34. (1.99972) CR ( 1) O   5           s(100.00%)
                                            1.0000 -0.0002 -0.0000  0.0001  0.0000
                                            0.0000  0.0000 -0.0000 -0.0000  0.0000
                                           -0.0000 -0.0000  0.0000  0.0000
    35. (1.99909) CR ( 1) C   6           s(100.00%)p 0.00(  0.00%)
                                            1.0000 -0.0001  0.0000 -0.0004 -0.0000
                                           -0.0001  0.0000 -0.0002 -0.0000  0.0000
                                           -0.0000 -0.0000 -0.0000  0.0000
    36. (1.99917) CR ( 1) C   7           s(100.00%)p 0.00(  0.00%)
                                            1.0000 -0.0000 -0.0000  0.0001 -0.0000
                                           -0.0002 -0.0000  0.0001  0.0000 -0.0000
                                           -0.0000  0.0000 -0.0000  0.0000
    37. (1.99892) CR ( 1) C   8           s(100.00%)p 0.00(  0.00%)
                                            1.0000  0.0001 -0.0000 -0.0001  0.0000
                                            0.0003 -0.0000 -0.0002  0.0000 -0.0000
                                           -0.0000  0.0000 -0.0000 -0.0000
    38. (1.99894) CR ( 1) C   9           s(100.00%)p 0.00(  0.00%)
                                            1.0000  0.0001 -0.0000  0.0001 -0.0000
                                            0.0003 -0.0000 -0.0000  0.0000  0.0000
                                           -0.0000 -0.0000 -0.0000 -0.0000
    39. (1.99893) CR ( 1) C  10           s(100.00%)p 0.00(  0.00%)
                                            1.0000  0.0001 -0.0000  0.0003 -0.0000
                                           -0.0000  0.0000 -0.0000  0.0000  0.0000
                                            0.0000  0.0000  0.0000 -0.0000
    40. (1.99895) CR ( 1) C  11           s(100.00%)p 0.00(  0.00%)
                                            1.0000  0.0001 -0.0000  0.0002 -0.0000
                                           -0.0002  0.0000  0.0001 -0.0000 -0.0000
                                            0.0000 -0.0000 -0.0000 -0.0000
    41. (1.99893) CR ( 1) C  12           s(100.00%)p 0.00(  0.00%)
                                            1.0000  0.0001 -0.0000 -0.0001  0.0000
                                           -0.0003 -0.0000  0.0001  0.0000  0.0000
                                           -0.0000 -0.0000 -0.0000 -0.0000
    42. (1.78536) LP ( 1) N   2           s(  5.53%)p17.09( 94.45%)d 0.00(  0.02%)
                                           -0.0004  0.2351 -0.0027 -0.1550 -0.0048
                                            0.2217  0.0040 -0.9334 -0.0089  0.0002
                                           -0.0065  0.0050  0.0000 -0.0110
    43. (1.96269) LP ( 1) O   5           s( 40.66%)p 1.46( 59.30%)d 0.00(  0.04%)
                                            0.0002  0.6376 -0.0033 -0.6499  0.0054
                                           -0.0901  0.0006  0.4031 -0.0025 -0.0031
                                            0.0140  0.0029 -0.0136  0.0009
    44. (1.91612) LP ( 2) O   5           s(  0.02%)p99.99( 99.92%)d 2.12(  0.05%)
                                           -0.0000  0.0138 -0.0071  0.5458 -0.0044
                                           -0.1875  0.0010  0.8162 -0.0044 -0.0022
                                            0.0094  0.0043  0.0110 -0.0168
    45. (0.00644) RY*( 1) C   1           s(  0.31%)p99.99( 93.98%)d18.60(  5.71%)
                                            0.0000  0.0015  0.0554 -0.0002  0.0515
                                           -0.0032 -0.9666 -0.0095 -0.0531  0.2362
                                            0.0327 -0.0087  0.0115 -0.0064
    46. (0.00447) RY*( 2) C   1           s(  1.69%)p50.72( 85.71%)d 7.45( 12.60%)
                                            0.0000  0.0245  0.1277  0.0138  0.9184
                                            0.0011  0.0581 -0.0106 -0.0998 -0.0591
                                            0.2153  0.0098  0.2740 -0.0312
    47. (0.00299) RY*( 3) C   1           s( 43.15%)p 0.79( 34.30%)d 0.52( 22.56%)
                                            0.0000  0.0051  0.6568 -0.0014  0.0657
                                            0.0043  0.0051  0.0138  0.5817  0.0462
                                           -0.4610  0.0698  0.0475 -0.0616
    48. (0.00144) RY*( 4) C   1           s( 17.79%)p 3.67( 65.24%)d 0.95( 16.97%)
                                           -0.0000 -0.0128  0.4216  0.0134 -0.0679
                                           -0.0084  0.0756  0.0138 -0.8010  0.0969
                                           -0.3863  0.0505  0.0372 -0.0844
    49. (0.00131) RY*( 5) C   1           s( 36.81%)p 0.15(  5.57%)d 1.57( 57.62%)
                                           -0.0000 -0.0093  0.6067  0.0007 -0.2310
                                            0.0031  0.0221 -0.0063 -0.0429 -0.1103
                                            0.7192 -0.1747 -0.1023  0.0753
    50. (0.00074) RY*( 6) C   1           s(  0.09%)p 0.55(  0.05%)d99.99( 99.87%)
                                           -0.0000 -0.0007  0.0292 -0.0014 -0.0005
                                            0.0033 -0.0189  0.0088 -0.0045 -0.0735
                                            0.1818  0.9005 -0.2349 -0.3070
    51. (0.00022) RY*( 7) C   1           s(  0.03%)p99.99(  8.90%)d99.99( 91.07%)
                                           -0.0000  0.0125  0.0120 -0.0281  0.2958
                                            0.0001  0.0042 -0.0014 -0.0264 -0.0059
                                           -0.1021 -0.2241 -0.9219 -0.0102
    52. (0.00018) RY*( 8) C   1           s(  0.01%)p 1.00(  5.96%)d15.79( 94.04%)
                                           -0.0000 -0.0009  0.0087  0.0013 -0.0220
                                            0.0175 -0.2360 -0.0004 -0.0554 -0.9544
                                           -0.1643 -0.0364  0.0265  0.0206
    53. (0.00003) RY*( 9) C   1           s(  0.28%)p 1.35(  0.38%)d99.99( 99.34%)
    54. (0.00639) RY*( 1) N   2           s( 15.66%)p 5.29( 82.79%)d 0.10(  1.54%)
                                            0.0000 -0.0085  0.3957 -0.0078  0.2579
                                            0.0052 -0.3363 -0.0097  0.8051  0.0322
                                            0.0044  0.0273  0.0434 -0.1084
    55. (0.00152) RY*( 2) N   2           s(  8.76%)p 9.11( 79.79%)d 1.31( 11.45%)
                                           -0.0000  0.0048  0.2959 -0.0043  0.5004
                                           -0.0004  0.7399  0.0011  0.0056 -0.2593
                                            0.0607  0.1003  0.1790  0.0388
    56. (0.00093) RY*( 3) N   2           s(  6.92%)p 9.62( 66.61%)d 3.82( 26.47%)
                                           -0.0000  0.0084  0.2630 -0.0019  0.5005
                                           -0.0018 -0.4357 -0.0007 -0.4752  0.1219
                                           -0.0704 -0.3368  0.3568  0.0641
    57. (0.00045) RY*( 4) N   2           s(  0.23%)p41.68(  9.58%)d99.99( 90.19%)
                                           -0.0000 -0.0049  0.0477  0.0008 -0.2886
                                           -0.0061  0.0409  0.0009  0.1041 -0.3138
                                           -0.7874 -0.0976  0.3925  0.1411
    58. (0.00039) RY*( 5) N   2           s( 12.17%)p 0.41(  4.99%)d 6.81( 82.84%)
                                            0.0000  0.0019  0.3488  0.0101  0.0286
                                           -0.0032 -0.1273 -0.0008 -0.1811 -0.5195
                                           -0.1571 -0.1813 -0.7012 -0.0963
    59. (0.00027) RY*( 6) N   2           s( 41.36%)p 0.89( 36.65%)d 0.53( 21.99%)
                                           -0.0000 -0.0034  0.6431 -0.0169 -0.5897
                                            0.0019  0.0711  0.0022 -0.1154  0.0105
                                            0.3738 -0.1140  0.2559 -0.0399
    60. (0.00028) RY*( 7) N   2           s( 13.51%)p 0.14(  1.90%)d 6.26( 84.59%)
                                           -0.0000  0.0032  0.3676  0.0102  0.0042
                                           -0.0053  0.0136 -0.0023 -0.1365  0.4759
                                           -0.3002  0.5101 -0.2626  0.4474
    61. (0.00014) RY*( 8) N   2           s(  0.33%)p43.13( 14.18%)d99.99( 85.49%)
                                            0.0000 -0.0005  0.0573  0.0052 -0.0230
                                            0.0223  0.3556  0.0049  0.1196  0.5484
                                           -0.2369 -0.6466 -0.2317 -0.1620
    62. (0.00003) RY*( 9) N   2           s(  1.09%)p 3.30(  3.61%)d87.12( 95.29%)
    63. (0.00478) RY*( 1) C   3           s( 15.99%)p 4.80( 76.71%)d 0.46(  7.29%)
                                           -0.0000  0.0094  0.3998 -0.0116 -0.3376
                                           -0.0190 -0.7013  0.0208  0.4006  0.0276
                                            0.0275 -0.0425 -0.0899 -0.2480
    64. (0.00331) RY*( 2) C   3           s( 32.05%)p 1.76( 56.39%)d 0.36( 11.56%)
                                            0.0000 -0.0068  0.5661  0.0048  0.7480
                                            0.0172 -0.0179  0.0138 -0.0594 -0.1824
                                            0.0698 -0.1617  0.1317 -0.1842
    65. (0.00154) RY*( 3) C   3           s(  0.21%)p99.99( 78.01%)d99.99( 21.78%)
                                            0.0000  0.0044  0.0458 -0.0131  0.0827
                                            0.0178 -0.5418  0.0033 -0.6922  0.2159
                                           -0.0057  0.1894 -0.0051  0.3677
    66. (0.00073) RY*( 4) C   3           s( 26.47%)p 0.73( 19.33%)d 2.05( 54.20%)
                                            0.0000 -0.0045  0.5144  0.0047 -0.3281
                                            0.0090  0.2742  0.0087 -0.1017 -0.0283
                                           -0.5582  0.2882  0.3729  0.0866
    67. (0.00062) RY*( 5) C   3           s(  6.93%)p 7.38( 51.15%)d 6.05( 41.92%)
                                            0.0000 -0.0011  0.2632  0.0126 -0.4358
                                           -0.0012  0.2265  0.0093 -0.5196 -0.1518
                                            0.4308 -0.2856 -0.1226 -0.3377
    68. (0.00036) RY*( 6) C   3           s( 14.50%)p 0.81( 11.73%)d 5.09( 73.77%)
                                           -0.0000 -0.0014  0.3808  0.0128 -0.0016
                                           -0.0218  0.2770 -0.0125  0.1995  0.6804
                                            0.2853 -0.0387 -0.2502  0.3595
    69. (0.00015) RY*( 7) C   3           s(  0.99%)p 2.60(  2.57%)d97.69( 96.44%)
                                            0.0000 -0.0061  0.0992 -0.0248  0.0955
                                            0.0171  0.0928  0.0111 -0.0833 -0.1382
                                           -0.3014  0.3515 -0.8375 -0.1720
    70. (0.00014) RY*( 8) C   3           s(  2.84%)p 1.29(  3.67%)d32.92( 93.49%)
                                            0.0000  0.0003  0.1685  0.0020 -0.1036
                                            0.0130  0.0020 -0.0076  0.1604 -0.6422
                                            0.2826  0.0658 -0.1097  0.6528
    71. (0.00002) RY*( 9) C   3           s(  0.00%)p 1.00(  0.73%)d99.99( 99.26%)
    72. (0.00439) RY*( 1) C   4           s(  3.98%)p22.59( 89.97%)d 1.52(  6.04%)
                                           -0.0000  0.0339  0.1967 -0.0054  0.7084
                                           -0.0375 -0.1312 -0.0230 -0.6154 -0.0204
                                           -0.0396  0.1926  0.0678 -0.1295
    73. (0.00411) RY*( 2) C   4           s(  2.33%)p33.57( 78.07%)d 8.43( 19.61%)
                                           -0.0000 -0.0085  0.1523  0.0500 -0.4377
                                            0.0066 -0.6973 -0.0161 -0.3164 -0.2735
                                           -0.0164  0.0392 -0.3443 -0.0302
    74. (0.00208) RY*( 3) C   4           s( 27.19%)p 0.38( 10.45%)d 2.29( 62.36%)
                                            0.0000 -0.0100  0.5214  0.0082 -0.1127
                                            0.0236 -0.1154 -0.0202  0.2783  0.2835
                                            0.3434  0.5822  0.1984 -0.2165
    75. (0.00122) RY*( 4) C   4           s(  0.05%)p99.99( 74.14%)d99.99( 25.81%)
                                            0.0000  0.0157  0.0152 -0.0130  0.4898
                                           -0.0199 -0.3905 -0.0001  0.5903 -0.4328
                                            0.1545 -0.0637 -0.0585  0.1985
    76. (0.00069) RY*( 5) C   4           s(  7.40%)p 2.30( 16.98%)d10.22( 75.62%)
                                           -0.0000 -0.0019  0.2720  0.0175  0.0457
                                            0.0242 -0.3818 -0.0073  0.1450  0.4073
                                           -0.4197 -0.5119  0.3573 -0.1562
    77. (0.00031) RY*( 6) C   4           s( 36.49%)p 0.39( 14.10%)d 1.35( 49.42%)
                                            0.0000 -0.0069  0.6040  0.0129  0.0881
                                            0.0215  0.3446 -0.0034  0.1174 -0.0111
                                           -0.2292 -0.1591 -0.6449 -0.0178
    78. (0.00017) RY*( 7) C   4           s( 20.71%)p 0.44(  9.02%)d 3.39( 70.27%)
                                           -0.0000  0.0012  0.4551 -0.0126 -0.1625
                                           -0.0260  0.1508  0.0064 -0.2004 -0.2858
                                            0.1025 -0.1454  0.4339  0.6334
    79. (0.00010) RY*( 8) C   4           s(  0.19%)p23.22(  4.47%)d99.99( 95.34%)
    80. (0.00001) RY*( 9) C   4           s(  1.74%)p 1.82(  3.17%)d54.61( 95.09%)
    81. (0.00280) RY*( 1) O   5           s(  2.52%)p37.50( 94.50%)d 1.18(  2.98%)
                                           -0.0000  0.0031  0.1587  0.0043  0.6164
                                           -0.0002 -0.1666  0.0011  0.7330 -0.0141
                                            0.0599  0.0287  0.0988 -0.1241
    82. (0.00186) RY*( 2) O   5           s( 10.78%)p 6.87( 74.05%)d 1.41( 15.17%)
                                            0.0000 -0.0101  0.3282 -0.0065 -0.6963
                                           -0.0012 -0.1120  0.0054  0.4930 -0.0212
                                            0.1005  0.1379 -0.3172 -0.1467
    83. (0.00049) RY*( 3) O   5           s( 84.18%)p 0.17( 14.11%)d 0.02(  1.70%)
                                           -0.0000  0.0005  0.9175  0.0043  0.1897
                                           -0.0021  0.1007  0.0071 -0.3081  0.0073
                                            0.0014 -0.0160 -0.0447  0.1214
    84. (0.00026) RY*( 4) O   5           s(  0.12%)p99.99( 44.63%)d99.99( 55.26%)
                                            0.0000  0.0000  0.0340  0.0002  0.0067
                                            0.0062 -0.6488  0.0016 -0.1590 -0.1101
                                           -0.0256 -0.6632 -0.1606 -0.2723
    85. (0.00012) RY*( 5) O   5           s(  0.00%)p 1.00(  0.74%)d99.99( 99.26%)
                                            0.0000  0.0000  0.0043  0.0001  0.0001
                                            0.0313 -0.0779  0.0073 -0.0178 -0.9465
                                           -0.2171  0.1993  0.0440  0.0891
    86. (0.00006) RY*( 6) O   5           s(  0.01%)p99.99( 54.57%)d99.99( 45.41%)
    87. (0.00002) RY*( 7) O   5           s(  0.90%)p 9.14(  8.25%)d99.99( 90.85%)
    88. (0.00000) RY*( 8) O   5           s(  1.04%)p 4.93(  5.10%)d90.69( 93.87%)
    89. (0.00001) RY*( 9) O   5           s(  0.46%)p 9.26(  4.27%)d99.99( 95.26%)
    90. (0.00442) RY*( 1) C   6           s(  3.55%)p25.53( 90.67%)d 1.63(  5.78%)
                                           -0.0000  0.0346  0.1852 -0.0078  0.7361
                                            0.0442  0.3542 -0.0032 -0.4872  0.0316
                                           -0.0265 -0.0629  0.0242 -0.2271
    91. (0.00413) RY*( 2) C   6           s(  2.05%)p38.23( 78.37%)d 9.55( 19.58%)
                                           -0.0000 -0.0071  0.1430  0.0497 -0.4074
                                            0.0028  0.7840 -0.0175 -0.0140  0.2592
                                            0.1000  0.1320 -0.3182  0.0010
    92. (0.00211) RY*( 3) C   6           s( 28.06%)p 0.36( 10.18%)d 2.20( 61.76%)
                                            0.0000 -0.0099  0.5296  0.0087 -0.1139
                                           -0.0120 -0.0060 -0.0290  0.2962 -0.3952
                                            0.1828 -0.2932 -0.0288 -0.5841
    93. (0.00119) RY*( 4) C   6           s(  0.05%)p99.99( 69.57%)d99.99( 30.38%)
                                            0.0000  0.0152  0.0165 -0.0130  0.4678
                                            0.0184  0.0770  0.0095  0.6858  0.3361
                                            0.3676 -0.0861 -0.0805  0.2043
    94. (0.00068) RY*( 5) C   6           s(  7.78%)p 2.52( 19.57%)d 9.34( 72.66%)
                                           -0.0000 -0.0014  0.2788  0.0168  0.0627
                                           -0.0175  0.2861 -0.0171  0.3302 -0.1657
                                           -0.5327  0.2759  0.5518  0.1863
    95. (0.00030) RY*( 6) C   6           s( 35.89%)p 0.38( 13.48%)d 1.41( 50.63%)
                                           -0.0000 -0.0068  0.5990  0.0131  0.0853
                                           -0.0181 -0.3524 -0.0129 -0.0514  0.1138
                                           -0.2068  0.3729 -0.5203  0.2021
    96. (0.00017) RY*( 7) C   6           s( 20.66%)p 0.51( 10.49%)d 3.33( 68.86%)
                                            0.0000  0.0007  0.4545 -0.0122 -0.1770
                                            0.0206 -0.0528  0.0172 -0.2644  0.2153
                                            0.2003 -0.5171  0.3349  0.4718
    97. (0.00010) RY*( 8) C   6           s(  0.15%)p30.93(  4.49%)d99.99( 95.36%)
    98. (0.00001) RY*( 9) C   6           s(  1.90%)p 1.87(  3.55%)d49.72( 94.55%)
    99. (0.00483) RY*( 1) C   7           s(  9.89%)p 8.37( 82.75%)d 0.74(  7.36%)
                                           -0.0000  0.0089  0.3144 -0.0107 -0.4271
                                            0.0078  0.4445  0.0215  0.6685 -0.0575
                                            0.0052  0.2279 -0.0500 -0.1256
   100. (0.00389) RY*( 2) C   7           s( 32.87%)p 1.86( 61.28%)d 0.18(  5.84%)
                                            0.0000 -0.0022  0.5734  0.0075  0.7650
                                           -0.0236  0.0941  0.0097  0.1340  0.0965
                                            0.0759  0.1060  0.1749 -0.0394
   101. (0.00152) RY*( 3) C   7           s(  0.00%)p 1.00( 71.30%)d 0.40( 28.70%)
                                           -0.0000  0.0014  0.0004 -0.0196  0.1028
                                           -0.0167  0.7785 -0.0053 -0.3093 -0.1794
                                           -0.1556 -0.4218 -0.1799  0.1426
   102. (0.00075) RY*( 4) C   7           s( 36.23%)p 1.04( 37.57%)d 0.72( 26.20%)
                                            0.0000 -0.0075  0.6019  0.0054 -0.4205
                                           -0.0150 -0.0896  0.0075 -0.4365  0.2770
                                           -0.2507 -0.1456  0.2448 -0.2032
   103. (0.00072) RY*( 5) C   7           s(  0.05%)p99.99( 29.40%)d99.99( 70.54%)
                                           -0.0000  0.0018  0.0232 -0.0010  0.1131
                                            0.0068 -0.2966 -0.0071  0.4395 -0.0109
                                           -0.6170 -0.5524 -0.1395 -0.0052
   104. (0.00039) RY*( 6) C   7           s( 18.24%)p 0.58( 10.50%)d 3.91( 71.26%)
                                           -0.0000 -0.0014  0.4271  0.0179 -0.1141
                                            0.0222 -0.2895  0.0001 -0.0854 -0.7011
                                            0.1789 -0.0394 -0.2676  0.3405
   105. (0.00015) RY*( 7) C   7           s(  2.54%)p 0.44(  1.11%)d37.92( 96.35%)
                                            0.0000 -0.0022  0.1594 -0.0104 -0.0545
                                           -0.0188 -0.0638 -0.0099  0.0590  0.5806
                                            0.4016 -0.2349 -0.5966  0.2326
   106. (0.00011) RY*( 8) C   7           s(  0.11%)p55.60(  5.96%)d99.99( 93.94%)
                                            0.0000 -0.0053  0.0323 -0.0215  0.1201
                                           -0.0125 -0.0110  0.0101 -0.2105 -0.0288
                                           -0.3988  0.4772 -0.6476 -0.3639
   107. (0.00003) RY*( 9) C   7           s(  0.03%)p12.93(  0.44%)d99.99( 99.52%)
   108. (0.00500) RY*( 1) C   8           s(  0.41%)p99.99( 94.00%)d13.73(  5.59%)
                                           -0.0000  0.0210  0.0603  0.0140  0.5515
                                           -0.0190 -0.7798  0.0017  0.1650 -0.2025
                                            0.0447 -0.0358 -0.1041 -0.0282
   109. (0.00243) RY*( 2) C   8           s(  2.56%)p37.31( 95.40%)d 0.80(  2.05%)
                                            0.0000  0.0162  0.1591  0.0186 -0.8099
                                            0.0194 -0.5326  0.0009  0.1167 -0.0683
                                            0.0198  0.0257  0.1181 -0.0281
   110. (0.00109) RY*( 3) C   8           s( 95.12%)p 0.02(  2.35%)d 0.03(  2.53%)
                                            0.0000 -0.0076  0.9753 -0.0178  0.0999
                                            0.0147  0.1135 -0.0002 -0.0106  0.1421
                                            0.0097  0.0112 -0.0405 -0.0571
   111. (0.00097) RY*( 4) C   8           s(  0.01%)p99.99( 97.23%)d99.99(  2.76%)
                                           -0.0000 -0.0030  0.0115  0.0032  0.0060
                                           -0.0017 -0.2024 -0.0050 -0.9650 -0.0214
                                           -0.0395  0.1478  0.0146 -0.0593
   112. (0.00061) RY*( 5) C   8           s(  0.24%)p 0.49(  0.12%)d99.99( 99.64%)
                                            0.0000 -0.0008  0.0491 -0.0000  0.0009
                                            0.0035 -0.0099  0.0098 -0.0311 -0.1575
                                           -0.8692 -0.4347  0.1054  0.1271
   113. (0.00012) RY*( 6) C   8           s(  1.35%)p 2.70(  3.65%)d70.29( 95.00%)
                                           -0.0000 -0.0024  0.1162 -0.0196  0.0424
                                           -0.0150  0.1844  0.0030 -0.0070 -0.8140
                                            0.1666  0.1216  0.4811  0.1155
   114. (0.00005) RY*( 7) C   8           s(  0.20%)p15.94(  3.25%)d99.99( 96.55%)
   115. (0.00003) RY*( 8) C   8           s(  0.08%)p35.76(  2.86%)d99.99( 97.06%)
   116. (0.00001) RY*( 9) C   8           s(  0.10%)p11.76(  1.23%)d99.99( 98.67%)
   117. (0.00551) RY*( 1) C   9           s(  0.08%)p99.99( 93.11%)d85.34(  6.81%)
                                           -0.0000  0.0275 -0.0064 -0.0174 -0.4287
                                           -0.0264 -0.8465  0.0072  0.1724  0.2231
                                           -0.0324 -0.0387 -0.1227 -0.0281
   118. (0.00272) RY*( 2) C   9           s(  0.32%)p99.99( 98.16%)d 4.66(  1.51%)
                                            0.0000  0.0022  0.0569  0.0316 -0.8834
                                           -0.0181  0.4267  0.0037 -0.1331 -0.0401
                                            0.0053 -0.0223 -0.1138 -0.0047
   119. (0.00085) RY*( 3) C   9           s( 22.42%)p 0.01(  0.34%)d 3.45( 77.25%)
                                            0.0000 -0.0019  0.4735  0.0041  0.0157
                                            0.0107 -0.0327  0.0097 -0.0425  0.0776
                                            0.7653 -0.3932  0.1232  0.1045
   120. (0.00081) RY*( 4) C   9           s( 71.52%)p 0.01(  0.96%)d 0.38( 27.53%)
                                            0.0000 -0.0027  0.8457  0.0066  0.0155
                                            0.0140 -0.0575 -0.0079  0.0755 -0.2455
                                           -0.3836  0.1849  0.0378 -0.1796
   121. (0.00064) RY*( 5) C   9           s(  0.10%)p99.99( 93.17%)d67.21(  6.73%)
                                            0.0000 -0.0003  0.0316 -0.0002  0.0410
                                           -0.0002 -0.2118 -0.0066 -0.9408  0.0176
                                            0.0554  0.2343 -0.0425 -0.0850
   122. (0.00014) RY*( 6) C   9           s(  0.01%)p99.99(  1.54%)d99.99( 98.45%)
                                            0.0000  0.0007  0.0101  0.0236 -0.1131
                                           -0.0114  0.0440  0.0028 -0.0025  0.4433
                                           -0.0884  0.1841  0.8636 -0.0233
   123. (0.00005) RY*( 7) C   9           s(  5.55%)p 0.85(  4.69%)d16.17( 89.76%)
   124. (0.00000) RY*( 8) C   9           s(  0.03%)p99.99(  5.69%)d99.99( 94.28%)
   125. (0.00000) RY*( 9) C   9           s(  0.07%)p37.08(  2.42%)d99.99( 97.51%)
   126. (0.00516) RY*( 1) C  10           s(  0.19%)p99.99( 92.44%)d39.04(  7.37%)
                                           -0.0000  0.0270  0.0340 -0.0287 -0.9609
                                            0.0003 -0.0027 -0.0007 -0.0134  0.0003
                                            0.0045  0.0373  0.2661 -0.0393
   127. (0.00256) RY*( 2) C  10           s(  0.00%)p 1.00( 98.52%)d 0.02(  1.48%)
                                           -0.0000 -0.0003  0.0027  0.0003 -0.0002
                                            0.0392 -0.9702 -0.0078  0.2056 -0.1200
                                            0.0207 -0.0025 -0.0005  0.0006
   128. (0.00121) RY*( 3) C  10           s(  0.01%)p 1.00( 95.02%)d 0.05(  4.97%)
                                            0.0000  0.0000  0.0079 -0.0000 -0.0130
                                            0.0007  0.2035  0.0093  0.9532 -0.0483
                                           -0.2131 -0.0415  0.0127  0.0084
   129. (0.00087) RY*( 4) C  10           s( 94.27%)p 0.00(  0.10%)d 0.06(  5.63%)
                                            0.0000 -0.0038  0.9709  0.0210 -0.0215
                                           -0.0001  0.0004 -0.0007 -0.0108  0.0036
                                            0.0012 -0.1333 -0.1891 -0.0525
   130. (0.00060) RY*( 5) C  10           s(  0.43%)p 0.45(  0.20%)d99.99( 99.37%)
                                            0.0000 -0.0002  0.0659  0.0014 -0.0083
                                            0.0019  0.0080  0.0097  0.0417 -0.0121
                                           -0.0038  0.9136 -0.2137 -0.3363
   131. (0.00013) RY*( 6) C  10           s(  0.00%)p 1.00(  1.53%)d64.15( 98.47%)
                                           -0.0000 -0.0000  0.0000  0.0000  0.0011
                                            0.0271 -0.1172 -0.0056  0.0292  0.9710
                                           -0.2040  0.0137  0.0051  0.0021
   132. (0.00005) RY*( 7) C  10           s(  5.10%)p 0.99(  5.06%)d17.60( 89.84%)
   133. (0.00000) RY*( 8) C  10           s(  0.00%)p 1.00(  4.82%)d19.77( 95.18%)
   134. (0.00000) RY*( 9) C  10           s(  0.08%)p28.69(  2.39%)d99.99( 97.52%)
   135. (0.00555) RY*( 1) C  11           s(  0.08%)p99.99( 93.16%)d81.16(  6.75%)
                                           -0.0000  0.0273 -0.0092 -0.0180 -0.4125
                                            0.0266  0.8508 -0.0052 -0.1911 -0.2212
                                            0.0337 -0.0435 -0.1219 -0.0266
   136. (0.00272) RY*( 2) C  11           s(  0.26%)p99.99( 98.21%)d 5.98(  1.53%)
                                           -0.0000  0.0029  0.0505  0.0314 -0.8925
                                            0.0185 -0.4194 -0.0034  0.0908  0.0385
                                           -0.0074 -0.0244 -0.1146 -0.0074
   137. (0.00086) RY*( 3) C  11           s( 37.77%)p 0.02(  0.72%)d 1.63( 61.51%)
                                            0.0000 -0.0022  0.6146  0.0049  0.0147
                                           -0.0090  0.0493  0.0117  0.0653 -0.0342
                                           -0.6805 -0.3612  0.1336  0.0506
   138. (0.00082) RY*( 4) C  11           s( 55.42%)p 0.08(  4.41%)d 0.72( 40.17%)
                                            0.0000 -0.0025  0.7444  0.0062  0.0109
                                           -0.0152  0.0201 -0.0060 -0.2080  0.2464
                                            0.5098  0.2313  0.0155 -0.1652
   139. (0.00064) RY*( 5) C  11           s(  1.21%)p73.60( 88.83%)d 8.25(  9.96%)
                                            0.0000 -0.0003  0.1099  0.0002  0.0005
                                           -0.0016  0.2144  0.0039  0.9178  0.0221
                                            0.0301  0.2848 -0.0608 -0.1157
   140. (0.00014) RY*( 6) C  11           s(  0.00%)p 1.00(  1.55%)d63.57( 98.45%)
                                            0.0000  0.0008  0.0065  0.0237 -0.1145
                                            0.0114 -0.0386 -0.0023  0.0140 -0.4411
                                            0.0969  0.1788  0.8647 -0.0276
   141. (0.00005) RY*( 7) C  11           s(  5.24%)p 0.90(  4.73%)d17.17( 90.03%)
   142. (0.00000) RY*( 8) C  11           s(  0.01%)p 1.00(  6.11%)d15.36( 93.88%)
   143. (0.00000) RY*( 9) C  11           s(  0.09%)p25.58(  2.35%)d99.99( 97.56%)
   144. (0.00454) RY*( 1) C  12           s(  0.52%)p99.99( 93.54%)d11.46(  5.94%)
                                           -0.0000  0.0216  0.0687  0.0163  0.4628
                                            0.0146  0.8363  0.0011 -0.1459  0.2167
                                           -0.0344 -0.0356 -0.0947 -0.0322
   145. (0.00221) RY*( 2) C  12           s(  4.18%)p22.36( 93.56%)d 0.54(  2.25%)
                                            0.0000  0.0138  0.2041  0.0143 -0.8542
                                           -0.0215  0.4439  0.0037 -0.0903  0.0458
                                            0.0053  0.0165  0.1401 -0.0226
   146. (0.00146) RY*( 3) C  12           s( 28.32%)p 2.45( 69.35%)d 0.08(  2.33%)
                                            0.0000 -0.0058  0.5322 -0.0119  0.0848
                                           -0.0044  0.0803  0.0049  0.8244 -0.0778
                                            0.0691  0.0876  0.0217 -0.0655
   147. (0.00097) RY*( 4) C  12           s( 64.44%)p 0.49( 31.57%)d 0.06(  3.99%)
                                            0.0000 -0.0064  0.8027 -0.0154  0.1241
                                           -0.0118 -0.2037  0.0021 -0.5083 -0.1058
                                            0.0601 -0.1524 -0.0427  0.0096
   148. (0.00061) RY*( 5) C  12           s(  0.66%)p 0.52(  0.35%)d99.99( 98.99%)
                                           -0.0000 -0.0000  0.0814 -0.0022  0.0079
                                           -0.0024 -0.0061 -0.0089 -0.0572 -0.1821
                                           -0.8533  0.4343 -0.0767 -0.1848
   149. (0.00012) RY*( 6) C  12           s(  1.37%)p 2.79(  3.83%)d69.09( 94.79%)
                                           -0.0000 -0.0029  0.1171 -0.0197  0.0532
                                            0.0154 -0.1866 -0.0035  0.0067  0.8042
                                           -0.1574  0.1346  0.4979  0.1019
   150. (0.00006) RY*( 7) C  12           s(  0.42%)p 9.52(  4.03%)d99.99( 95.55%)
   151. (0.00002) RY*( 8) C  12           s(  0.03%)p99.99(  3.04%)d99.99( 96.93%)
   152. (0.00001) RY*( 9) C  12           s(  0.12%)p 6.58(  0.81%)d99.99( 99.06%)
   153. (0.00213) RY*( 1) H  13           s( 99.27%)p 0.01(  0.73%)
                                            0.0027  0.9963  0.0809  0.0107  0.0253
   154. (0.00017) RY*( 2) H  13           s(  0.64%)p99.99( 99.36%)
                                           -0.0104  0.0793 -0.9926  0.0906  0.0151
   155. (0.00018) RY*( 3) H  13           s(  0.06%)p99.99( 99.94%)
                                            0.0073  0.0231  0.0019  0.1666 -0.9857
   156. (0.00004) RY*( 4) H  13           s(  0.12%)p99.99( 99.88%)
   157. (0.00577) RY*( 1) H  14           s( 99.76%)p 0.00(  0.24%)
                                            0.0115  0.9988 -0.0097  0.0406  0.0248
   158. (0.00016) RY*( 2) H  14           s(  0.03%)p99.99( 99.97%)
                                            0.0068  0.0163 -0.7036 -0.6852  0.1873
   159. (0.00011) RY*( 3) H  14           s(  0.08%)p99.99( 99.92%)
                                            0.0108  0.0253  0.7052 -0.6408  0.3021
   160. (0.00003) RY*( 4) H  14           s(  0.22%)p99.99( 99.78%)
   161. (0.00472) RY*( 1) H  15           s( 99.86%)p 0.00(  0.14%)
                                            0.0099  0.9993  0.0218  0.0255 -0.0163
   162. (0.00020) RY*( 2) H  15           s(  0.03%)p99.99( 99.97%)
                                           -0.0028  0.0166 -0.9216  0.2981  0.2481
   163. (0.00012) RY*( 3) H  15           s(  0.04%)p99.99( 99.96%)
                                            0.0142  0.0122 -0.3832 -0.6030 -0.6994
   164. (0.00002) RY*( 4) H  15           s(  0.16%)p99.99( 99.84%)
   165. (0.00164) RY*( 1) H  16           s( 99.37%)p 0.01(  0.63%)
                                            0.0041  0.9968 -0.0788  0.0101 -0.0039
   166. (0.00018) RY*( 2) H  16           s(  0.13%)p99.99( 99.87%)
                                            0.0043  0.0355  0.3906 -0.1038  0.9140
   167. (0.00010) RY*( 3) H  16           s(  0.53%)p99.99( 99.47%)
   168. (0.00003) RY*( 4) H  16           s(  0.06%)p99.99( 99.94%)
   169. (0.00164) RY*( 1) H  17           s( 99.29%)p 0.01(  0.71%)
                                            0.0041  0.9964 -0.0835 -0.0069 -0.0072
   170. (0.00018) RY*( 2) H  17           s(  0.14%)p99.99( 99.86%)
                                            0.0043  0.0365  0.3872 -0.3108  0.8672
   171. (0.00010) RY*( 3) H  17           s(  0.60%)p99.99( 99.40%)
   172. (0.00003) RY*( 4) H  17           s(  0.06%)p99.99( 99.94%)
   173. (0.00463) RY*( 1) H  18           s( 99.88%)p 0.00(  0.12%)
                                            0.0098  0.9993  0.0195 -0.0132 -0.0259
   174. (0.00019) RY*( 2) H  18           s(  0.02%)p99.99( 99.98%)
                                           -0.0033  0.0154 -0.9137 -0.3926  0.1038
   175. (0.00012) RY*( 3) H  18           s(  0.03%)p99.99( 99.97%)
                                            0.0136  0.0099 -0.4031  0.8463 -0.3479
   176. (0.00002) RY*( 4) H  18           s(  0.16%)p99.99( 99.84%)
   177. (0.00247) RY*( 1) H  19           s( 99.16%)p 0.01(  0.84%)
                                            0.0035  0.9958  0.0900 -0.0078  0.0150
   178. (0.00016) RY*( 2) H  19           s(  0.23%)p99.99( 99.77%)
                                            0.0043  0.0482 -0.3607  0.2904 -0.8850
   179. (0.00012) RY*( 3) H  19           s(  0.59%)p99.99( 99.41%)
                                           -0.0097  0.0761 -0.9132 -0.2824  0.2836
   180. (0.00004) RY*( 4) H  19           s(  0.10%)p99.99( 99.90%)
   181. (0.00585) RY*( 1) H  20           s( 99.77%)p 0.00(  0.23%)
                                            0.0118  0.9988 -0.0092 -0.0467  0.0005
   182. (0.00017) RY*( 2) H  20           s(  0.02%)p99.99( 99.98%)
                                            0.0059  0.0110 -0.8306  0.4056  0.3814
   183. (0.00011) RY*( 3) H  20           s(  0.11%)p99.99( 99.89%)
                                            0.0100  0.0310  0.5558  0.5608  0.6128
   184. (0.00003) RY*( 4) H  20           s(  0.19%)p99.99( 99.81%)
   185. (0.00174) RY*( 1) H  21           s( 99.43%)p 0.01(  0.57%)
                                            0.0034  0.9972 -0.0469  0.0582 -0.0095
   186. (0.00022) RY*( 2) H  21           s(  0.02%)p99.99( 99.98%)
                                           -0.0015  0.0137  0.1566 -0.2636 -0.9517
   187. (0.00011) RY*( 3) H  21           s(  0.25%)p99.99( 99.75%)
                                           -0.0140  0.0482  0.9852 -0.0031  0.1637
   188. (0.00006) RY*( 4) H  21           s(  0.38%)p99.99( 99.62%)
   189. (0.00168) RY*( 1) H  22           s( 99.14%)p 0.01(  0.86%)
                                            0.0046  0.9957  0.0497  0.0773 -0.0117
   190. (0.00018) RY*( 2) H  22           s(  0.00%)p 1.00(100.00%)
                                            0.0002  0.0032  0.0088 -0.1953 -0.9807
   191. (0.00010) RY*( 3) H  22           s(  0.00%)p 1.00(100.00%)
   192. (0.00006) RY*( 4) H  22           s(  0.95%)p99.99( 99.05%)
   193. (0.00158) RY*( 1) H  23           s( 99.18%)p 0.01(  0.82%)
                                            0.0045  0.9959  0.0906  0.0007 -0.0001
   194. (0.00020) RY*( 2) H  23           s(  0.00%)p 1.00(100.00%)
                                            0.0000  0.0010 -0.0111  0.1963  0.9805
   195. (0.00008) RY*( 3) H  23           s(  0.00%)p 1.00(100.00%)
   196. (0.00006) RY*( 4) H  23           s(  0.91%)p99.99( 99.09%)
   197. (0.00170) RY*( 1) H  24           s( 99.15%)p 0.01(  0.85%)
                                            0.0046  0.9957  0.0476 -0.0780  0.0127
   198. (0.00019) RY*( 2) H  24           s(  0.00%)p 1.00(100.00%)
                                            0.0002  0.0034 -0.0182  0.1912  0.9814
   199. (0.00009) RY*( 3) H  24           s(  0.00%)p 1.00(100.00%)
   200. (0.00006) RY*( 4) H  24           s(  0.94%)p99.99( 99.06%)
   201. (0.00175) RY*( 1) H  25           s( 99.30%)p 0.01(  0.70%)
                                            0.0030  0.9965 -0.0527 -0.0378  0.0526
   202. (0.00023) RY*( 2) H  25           s(  0.13%)p99.99( 99.87%)
                                            0.0020  0.0356 -0.0901 -0.2703 -0.9579
   203. (0.00010) RY*( 3) H  25           s(  0.30%)p99.99( 99.70%)
                                           -0.0113  0.0532  0.9930 -0.0783 -0.0693
   204. (0.00006) RY*( 4) H  25           s(  0.36%)p99.99( 99.64%)
   205. (0.03390) BD*( 1) C   1 - N   2  
                ( 61.93%)   0.7870* C   1 s( 28.15%)p 2.55( 71.73%)d 0.00(  0.12%)
                                           -0.0000  0.5305  0.0071 -0.8462 -0.0144
                                            0.0034  0.0021 -0.0261 -0.0155 -0.0007
                                            0.0018 -0.0004  0.0291 -0.0194
                ( 38.07%)  -0.6170* N   2 s( 34.79%)p 1.87( 65.17%)d 0.00(  0.04%)
                                           -0.0000  0.5898  0.0076  0.8071 -0.0085
                                           -0.0025 -0.0010  0.0139  0.0105 -0.0018
                                            0.0081  0.0013  0.0148 -0.0110
   206. (0.02593) BD*( 1) C   1 - C   8  
                ( 49.03%)   0.7002* C   1 s( 35.58%)p 1.81( 64.38%)d 0.00(  0.04%)
                                            0.0002 -0.5965  0.0002 -0.3812  0.0212
                                           -0.6936 -0.0022  0.1298  0.0072 -0.0133
                                            0.0030  0.0044  0.0084  0.0111
                ( 50.97%)  -0.7139* C   8 s( 35.08%)p 1.85( 64.87%)d 0.00(  0.05%)
                                           -0.0001 -0.5923 -0.0047  0.4429  0.0203
                                            0.6580 -0.0067 -0.1382  0.0049 -0.0153
                                            0.0036  0.0061  0.0069  0.0116
   207. (0.02689) BD*( 1) C   1 - C  12  
                ( 49.13%)   0.7009* C   1 s( 36.10%)p 1.77( 63.86%)d 0.00(  0.04%)
                                            0.0002 -0.6008  0.0008 -0.3698  0.0179
                                            0.6944  0.0025 -0.1394 -0.0043  0.0129
                                           -0.0035  0.0053  0.0082  0.0107
                ( 50.87%)  -0.7133* C  12 s( 35.05%)p 1.85( 64.91%)d 0.00(  0.05%)
                                           -0.0001 -0.5920 -0.0042  0.4394  0.0186
                                           -0.6594  0.0055  0.1441 -0.0001  0.0151
                                           -0.0039  0.0066  0.0067  0.0113
   208. (0.40252) BD*( 2) C   1 - C  12  
                ( 53.22%)   0.7295* C   1 s(  0.02%)p99.99( 99.94%)d 2.84(  0.04%)
                                            0.0001  0.0080 -0.0093 -0.0247  0.0087
                                            0.1905 -0.0089  0.9810 -0.0008  0.0028
                                            0.0165 -0.0111  0.0029  0.0044
                ( 46.78%)  -0.6840* C  12 s(  0.00%)p 1.00( 99.96%)d 0.00(  0.04%)
                                           -0.0000  0.0024 -0.0007 -0.0014 -0.0029
                                            0.2104 -0.0043  0.9774 -0.0059 -0.0001
                                            0.0004  0.0176 -0.0038 -0.0070
   209. (0.02822) BD*( 1) N   2 - C   3  
                ( 37.49%)   0.6123* N   2 s( 29.40%)p 2.40( 70.56%)d 0.00(  0.04%)
                                           -0.0001 -0.5422  0.0015  0.4003  0.0010
                                           -0.6466  0.0079 -0.3568  0.0004  0.0075
                                            0.0092 -0.0153  0.0031  0.0013
                ( 62.51%)  -0.7906* C   3 s( 23.23%)p 3.30( 76.63%)d 0.01(  0.14%)
                                           -0.0002 -0.4819 -0.0079 -0.4399 -0.0166
                                            0.6529  0.0080  0.3819  0.0198  0.0228
                                            0.0147 -0.0231  0.0106  0.0078
   210. (0.02614) BD*( 1) N   2 - C   7  
                ( 37.64%)   0.6135* N   2 s( 30.25%)p 2.30( 69.71%)d 0.00(  0.04%)
                                            0.0000  0.5500 -0.0018 -0.4047 -0.0020
                                           -0.7295  0.0037  0.0325  0.0089  0.0112
                                           -0.0058 -0.0076 -0.0084 -0.0112
                ( 62.36%)  -0.7897* C   7 s( 23.48%)p 3.25( 76.38%)d 0.01(  0.14%)
                                            0.0001  0.4845  0.0087  0.4448  0.0148
                                            0.7503  0.0209 -0.0461 -0.0165  0.0269
                                           -0.0024 -0.0037 -0.0171 -0.0198
   211. (0.02632) BD*( 1) C   3 - C   4  
                ( 48.84%)   0.6989* C   3 s( 28.69%)p 2.48( 71.26%)d 0.00(  0.05%)
                                           -0.0002 -0.5355 -0.0118  0.7917 -0.0005
                                           -0.0313 -0.0186  0.2908 -0.0003 -0.0012
                                           -0.0141  0.0001 -0.0160  0.0072
                ( 51.16%)  -0.7152* C   4 s( 30.19%)p 2.31( 69.76%)d 0.00(  0.05%)
                                           -0.0004 -0.5494  0.0026 -0.7800 -0.0015
                                            0.0663 -0.0277 -0.2896 -0.0142  0.0056
                                           -0.0124  0.0008 -0.0172  0.0075
   212. (0.01223) BD*( 1) C   3 - H  13  
                ( 38.73%)   0.6223* C   3 s( 24.44%)p 3.09( 75.51%)d 0.00(  0.04%)
                                            0.0001 -0.4944 -0.0001 -0.4223  0.0098
                                           -0.7421  0.0066  0.1602 -0.0152 -0.0142
                                            0.0034  0.0080  0.0091  0.0087
                ( 61.27%)  -0.7828* H  13 s( 99.91%)p 0.00(  0.09%)
                                           -0.9996  0.0015  0.0129  0.0260 -0.0029
   213. (0.03291) BD*( 1) C   3 - H  14  
                ( 39.24%)   0.6264* C   3 s( 23.66%)p 3.23( 76.30%)d 0.00(  0.05%)
                                            0.0002 -0.4862  0.0136 -0.0068 -0.0067
                                            0.1413 -0.0177 -0.8617  0.0008 -0.0019
                                            0.0011  0.0064  0.0008 -0.0202
                ( 60.76%)  -0.7795* H  14 s( 99.91%)p 0.00(  0.09%)
                                           -0.9995  0.0109  0.0004 -0.0020  0.0294
   214. (0.02183) BD*( 1) C   4 - O   5  
                ( 67.90%)   0.8240* C   4 s( 20.83%)p 3.79( 78.88%)d 0.01(  0.29%)
                                            0.0000  0.4559  0.0211 -0.4197 -0.0538
                                           -0.7751 -0.0154  0.0909  0.0196  0.0364
                                           -0.0049 -0.0088 -0.0278 -0.0268
                ( 32.10%)  -0.5665* O   5 s( 29.61%)p 2.38( 70.32%)d 0.00(  0.07%)
                                            0.0001  0.5441  0.0039  0.3750 -0.0097
                                            0.7445  0.0156 -0.0890  0.0066  0.0217
                                           -0.0086 -0.0081 -0.0021 -0.0111
   215. (0.03267) BD*( 1) C   4 - H  15  
                ( 40.12%)   0.6334* C   4 s( 24.42%)p 3.09( 75.53%)d 0.00(  0.05%)
                                            0.0001 -0.4938  0.0177  0.0177  0.0178
                                           -0.2010 -0.0165  0.8449 -0.0104  0.0020
                                            0.0023  0.0077  0.0005 -0.0211
                ( 59.88%)  -0.7739* H  15 s( 99.91%)p 0.00(  0.09%)
                                           -0.9995  0.0092 -0.0011  0.0096 -0.0279
   216. (0.01520) BD*( 1) C   4 - H  16  
                ( 39.22%)   0.6263* C   4 s( 24.48%)p 3.08( 75.47%)d 0.00(  0.05%)
                                            0.0002 -0.4947 -0.0099  0.4598  0.0077
                                           -0.5916  0.0207 -0.4388  0.0175  0.0140
                                            0.0096 -0.0137  0.0029 -0.0005
                ( 60.78%)  -0.7796* H  16 s( 99.91%)p 0.00(  0.09%)
                                           -0.9996  0.0026 -0.0163  0.0207  0.0139
   217. (0.02139) BD*( 1) O   5 - C   6  
                ( 32.09%)   0.5665* O   5 s( 29.70%)p 2.36( 70.23%)d 0.00(  0.07%)
                                           -0.0001 -0.5449 -0.0040 -0.3718  0.0096
                                            0.6332  0.0169  0.4034  0.0008  0.0158
                                            0.0171 -0.0135 -0.0029  0.0021
                ( 67.91%)  -0.8240* C   6 s( 20.90%)p 3.77( 78.81%)d 0.01(  0.29%)
                                           -0.0000 -0.4567 -0.0211  0.4139  0.0539
                                           -0.6599 -0.0057 -0.4217 -0.0246  0.0304
                                            0.0202 -0.0347  0.0176  0.0086
   218. (0.02699) BD*( 1) C   6 - C   7  
                ( 51.35%)   0.7166* C   6 s( 30.17%)p 2.31( 69.78%)d 0.00(  0.05%)
                                            0.0004  0.5492 -0.0022  0.7804  0.0014
                                           -0.0729 -0.0311  0.2871  0.0004 -0.0006
                                            0.0136 -0.0013  0.0172 -0.0076
                ( 48.65%)  -0.6975* C   7 s( 28.66%)p 2.49( 71.29%)d 0.00(  0.05%)
                                            0.0002  0.5352  0.0150 -0.7940  0.0041
                                            0.1095 -0.0184 -0.2646 -0.0053 -0.0079
                                            0.0117 -0.0017  0.0157 -0.0079
   219. (0.01520) BD*( 1) C   6 - H  17  
                ( 39.22%)   0.6262* C   6 s( 24.46%)p 3.09( 75.49%)d 0.00(  0.05%)
                                            0.0002 -0.4944 -0.0097  0.4644  0.0077
                                            0.7210 -0.0265 -0.1368  0.0065 -0.0169
                                            0.0026  0.0076  0.0079  0.0086
                ( 60.78%)  -0.7796* H  17 s( 99.91%)p 0.00(  0.09%)
                                           -0.9996  0.0026 -0.0164 -0.0246  0.0033
   220. (0.03248) BD*( 1) C   6 - H  18  
                ( 40.10%)   0.6332* C   6 s( 24.40%)p 3.10( 75.55%)d 0.00(  0.05%)
                                           -0.0001  0.4936 -0.0180 -0.0184 -0.0179
                                            0.1887 -0.0195 -0.8478  0.0019  0.0028
                                           -0.0011 -0.0094 -0.0009  0.0204
                ( 59.90%)  -0.7739* H  18 s( 99.91%)p 0.00(  0.09%)
                                            0.9995 -0.0091  0.0010 -0.0034  0.0293
   221. (0.01309) BD*( 1) C   7 - H  19  
                ( 38.46%)   0.6201* C   7 s( 23.92%)p 3.18( 76.03%)d 0.00(  0.04%)
                                            0.0001 -0.4891  0.0023 -0.4121  0.0134
                                            0.5896 -0.0012  0.4926 -0.0087  0.0112
                                            0.0093 -0.0147  0.0033 -0.0016
                ( 61.54%)  -0.7845* H  19 s( 99.91%)p 0.00(  0.09%)
                                           -0.9996  0.0025  0.0123 -0.0213 -0.0167
   222. (0.03484) BD*( 1) C   7 - H  20  
                ( 39.24%)   0.6264* C   7 s( 23.97%)p 3.17( 75.98%)d 0.00(  0.04%)
                                            0.0001 -0.4894  0.0146 -0.0163  0.0007
                                            0.2740  0.0135 -0.8272  0.0075  0.0016
                                            0.0012  0.0103  0.0016 -0.0183
                ( 60.76%)  -0.7795* H  20 s( 99.91%)p 0.00(  0.09%)
                                           -0.9995  0.0112 -0.0003 -0.0119  0.0270
   223. (0.01589) BD*( 1) C   8 - C   9  
                ( 49.59%)   0.7042* C   8 s( 36.68%)p 1.73( 63.28%)d 0.00(  0.04%)
                                           -0.0000 -0.6055 -0.0138 -0.7940 -0.0113
                                           -0.0154 -0.0368 -0.0225  0.0061  0.0018
                                           -0.0014  0.0009 -0.0167  0.0116
                ( 50.41%)  -0.7100* C   9 s( 35.94%)p 1.78( 64.02%)d 0.00(  0.04%)
                                           -0.0001 -0.5994 -0.0085  0.7988  0.0101
                                           -0.0217 -0.0369  0.0065  0.0083 -0.0016
                                            0.0001  0.0007 -0.0173  0.0120
   224. (0.33157) BD*( 2) C   8 - C   9  
                ( 47.70%)   0.6906* C   8 s(  0.01%)p 1.00( 99.95%)d 0.00(  0.04%)
                                           -0.0001  0.0067  0.0042  0.0267 -0.0050
                                           -0.2166  0.0022 -0.9756  0.0075 -0.0034
                                           -0.0168  0.0091 -0.0020 -0.0045
                ( 52.30%)  -0.7232* C   9 s(  0.00%)p 1.00( 99.95%)d 0.00(  0.05%)
                                            0.0000  0.0028  0.0012  0.0046 -0.0008
                                           -0.2023  0.0009 -0.9790  0.0103  0.0045
                                            0.0196  0.0083 -0.0019 -0.0026
   225. (0.01471) BD*( 1) C   8 - H  21  
                ( 39.01%)   0.6246* C   8 s( 28.15%)p 2.55( 71.82%)d 0.00(  0.03%)
                                            0.0003 -0.5304  0.0150  0.4137 -0.0138
                                           -0.7202 -0.0016  0.1677  0.0041  0.0123
                                           -0.0026  0.0055  0.0071  0.0092
                ( 60.99%)  -0.7810* H  21 s( 99.91%)p 0.00(  0.09%)
                                           -0.9996  0.0012 -0.0129  0.0252 -0.0075
   226. (0.01799) BD*( 1) C   9 - C  10  
                ( 49.78%)   0.7055* C   9 s( 35.94%)p 1.78( 64.02%)d 0.00(  0.04%)
                                           -0.0001 -0.5995 -0.0075 -0.4308 -0.0388
                                            0.6584 -0.0104 -0.1397  0.0018  0.0139
                                           -0.0028  0.0058  0.0086  0.0108
                ( 50.22%)  -0.7087* C  10 s( 35.41%)p 1.82( 64.54%)d 0.00(  0.04%)
                                           -0.0000 -0.5950 -0.0085  0.3777 -0.0271
                                           -0.6939 -0.0297  0.1398  0.0054  0.0156
                                           -0.0032  0.0054  0.0063  0.0111
   227. (0.01419) BD*( 1) C   9 - H  22  
                ( 38.83%)   0.6231* C   9 s( 28.03%)p 2.57( 71.94%)d 0.00(  0.03%)
                                            0.0003 -0.5293  0.0135 -0.4175  0.0036
                                           -0.7236  0.0079  0.1461 -0.0018 -0.0125
                                            0.0023  0.0049  0.0076  0.0090
                ( 61.17%)  -0.7821* H  22 s( 99.91%)p 0.00(  0.09%)
                                           -0.9995  0.0018  0.0150  0.0255 -0.0052
   228. (0.01776) BD*( 1) C  10 - C  11  
                ( 50.20%)   0.7085* C  10 s( 35.62%)p 1.81( 64.34%)d 0.00(  0.04%)
                                            0.0000  0.5967  0.0087 -0.3810  0.0267
                                           -0.6924 -0.0300  0.1307  0.0060  0.0158
                                           -0.0029 -0.0049 -0.0062 -0.0112
                ( 49.80%)  -0.7057* C  11 s( 36.11%)p 1.77( 63.85%)d 0.00(  0.04%)
                                            0.0001  0.6008  0.0078  0.4330  0.0388
                                            0.6579 -0.0101 -0.1284  0.0027  0.0141
                                           -0.0026 -0.0055 -0.0086 -0.0109
   229. (0.34586) BD*( 2) C  10 - C  11  
                ( 48.06%)   0.6932* C  10 s(  0.00%)p 1.00( 99.96%)d 0.00(  0.04%)
                                           -0.0000  0.0001 -0.0002  0.0116  0.0001
                                           -0.1915  0.0030 -0.9811  0.0137  0.0033
                                            0.0179  0.0088 -0.0021 -0.0027
                ( 51.94%)  -0.7207* C  11 s(  0.00%)p 1.00( 99.95%)d 0.00(  0.05%)
                                            0.0001 -0.0020 -0.0005  0.0154 -0.0001
                                           -0.1994  0.0028 -0.9795  0.0105 -0.0001
                                           -0.0015 -0.0197  0.0040  0.0069
   230. (0.01436) BD*( 1) C  10 - H  23  
                ( 38.81%)   0.6230* C  10 s( 28.88%)p 2.46( 71.09%)d 0.00(  0.03%)
                                            0.0003 -0.5372  0.0140 -0.8430  0.0062
                                           -0.0006  0.0001 -0.0099  0.0001 -0.0000
                                           -0.0004  0.0005 -0.0145  0.0097
                ( 61.19%)  -0.7822* H  23 s( 99.91%)p 0.00(  0.09%)
                                           -0.9995  0.0018  0.0300 -0.0000  0.0004
   231. (0.01641) BD*( 1) C  11 - C  12  
                ( 50.47%)   0.7104* C  11 s( 35.80%)p 1.79( 64.16%)d 0.00(  0.05%)
                                            0.0001  0.5982  0.0085 -0.7997 -0.0101
                                           -0.0219 -0.0370 -0.0094  0.0078 -0.0016
                                            0.0009 -0.0007  0.0173 -0.0121
                ( 49.53%)  -0.7038* C  12 s( 36.46%)p 1.74( 63.50%)d 0.00(  0.04%)
                                            0.0000  0.6036  0.0150  0.7959  0.0106
                                           -0.0112 -0.0359  0.0019  0.0074  0.0019
                                           -0.0006 -0.0007  0.0165 -0.0117
   232. (0.01424) BD*( 1) C  11 - H  24  
                ( 38.84%)   0.6233* C  11 s( 28.01%)p 2.57( 71.96%)d 0.00(  0.03%)
                                           -0.0003  0.5290 -0.0138  0.4133 -0.0035
                                           -0.7248  0.0081  0.1531 -0.0019 -0.0124
                                            0.0026 -0.0052 -0.0076 -0.0089
                ( 61.16%)  -0.7820* H  24 s( 99.91%)p 0.00(  0.09%)
                                            0.9995 -0.0019 -0.0150  0.0254 -0.0055
   233. (0.01425) BD*( 1) C  12 - H  25  
                ( 38.80%)   0.6229* C  12 s( 28.42%)p 2.52( 71.54%)d 0.00(  0.03%)
                                           -0.0003  0.5329 -0.0153 -0.4148  0.0141
                                           -0.7209 -0.0040  0.1533  0.0031  0.0124
                                           -0.0026 -0.0051 -0.0069 -0.0094
                ( 61.20%)  -0.7823* H  25 s( 99.91%)p 0.00(  0.09%)
                                            0.9996 -0.0010  0.0130  0.0257 -0.0064


 NHO Directionality and "Bond Bending" (deviations from line of nuclear centers)

         [Thresholds for printing:  angular deviation  >  1.0 degree]
                                    hybrid p-character > 25.0%
                                    orbital occupancy  >  0.10e

                                Line of Centers        Hybrid 1              Hybrid 2
                                ---------------  -------------------   ------------------
                NBO               Theta   Phi    Theta   Phi    Dev    Theta   Phi    Dev
 ========================================================================================
     2. BD (   1) C   1 - C   8    99.2   58.1    99.9   62.6   4.5     80.5  234.6   3.5
     3. BD (   1) C   1 - C  12    79.7  301.6    79.6  296.8   4.8    100.2  125.0   3.3
     4. BD (   2) C   1 - C  12    79.7  301.6   169.5  275.0  90.9     12.0   91.2  90.0
     5. BD (   1) N   2 - C   3    63.7  123.2    64.7  122.1   1.4    116.6  304.6   1.3
     6. BD (   1) N   2 - C   7    86.0  240.3    87.1  240.7   1.2     94.0   59.2   1.1
     7. BD (   1) C   3 - C   4   109.8  176.8     --     --    --      68.8  357.2   1.4
     8. BD (   1) C   3 - H  13   100.3   62.2    99.8   60.7   1.5      --     --    --
     9. BD (   1) C   3 - H  14     7.6  262.4     8.2  276.2   2.0      --     --    --
    10. BD (   1) C   4 - O   5    83.3  241.2    83.2  239.1   2.1     95.6   64.3   3.3
    11. BD (   1) C   4 - H  15   164.9   86.9   165.2   99.3   3.2      --     --    --
    12. BD (   1) C   4 - H  16    59.4  126.6    60.3  129.3   2.5      --     --    --
    13. BD (   1) O   5 - C   6   119.0  302.9   118.5  299.1   3.3     61.2  125.1   2.0
    14. BD (   1) C   6 - C   7    71.3  353.2    70.0  352.4   1.5      --     --    --
    15. BD (   1) C   6 - H  17    81.0  238.3    81.2  235.8   2.5      --     --    --
    16. BD (   1) C   6 - H  18   169.2   86.1   168.4  102.1   3.2      --     --    --
    18. BD (   1) C   7 - H  20    20.3  268.4    19.4  273.1   1.8      --     --    --
    19. BD (   1) C   8 - C   9    89.1  359.9    88.8    3.7   3.9     91.0  175.9   4.0
    20. BD (   2) C   8 - C   9    89.1  359.9   167.5  275.8  89.6    168.3  271.1  89.3
    22. BD (   1) C   9 - C  10    80.0  301.1    80.2  305.9   4.8    100.2  115.8   5.2
    24. BD (   1) C  10 - C  11    80.8  238.7    80.4  243.9   5.1     98.9   53.9   4.7
    25. BD (   2) C  10 - C  11    80.8  238.7    11.0   93.5  89.9     11.5   94.5  89.8
    27. BD (   1) C  11 - C  12    90.4  180.2    90.1  184.2   3.9     89.3  356.7   3.6
    42. LP (   1) N   2             --     --    163.6  125.3   --       --     --    --
    43. LP (   1) O   5             --     --     58.4  187.9   --       --     --    --
    44. LP (   2) O   5             --     --     35.2  341.0   --       --     --    --
   208. BD*(   2) C   1 - C  12    79.7  301.6   169.5  275.0  90.9     12.0   91.2  90.0
   224. BD*(   2) C   8 - C   9    89.1  359.9   167.5  275.8  89.6    168.3  271.1  89.3
   229. BD*(   2) C  10 - C  11    80.8  238.7    11.0   93.5  89.9     11.5   94.5  89.8


 Second Order Perturbation Theory Analysis of Fock Matrix in NBO Basis

     Threshold for printing:   0.50 kcal/mol
                                                                              E(2)  E(j)-E(i) F(i,j)
         Donor NBO (i)                     Acceptor NBO (j)                 kcal/mol   a.u.    a.u. 
 ===================================================================================================

 within unit  1
   1. BD (   1) C   1 - N   2        /108. RY*(   1) C   8                    0.57    1.93    0.030
   1. BD (   1) C   1 - N   2        /206. BD*(   1) C   1 - C   8            1.89    1.32    0.045
   1. BD (   1) C   1 - N   2        /207. BD*(   1) C   1 - C  12            1.98    1.32    0.046
   1. BD (   1) C   1 - N   2        /209. BD*(   1) N   2 - C   3            1.84    1.11    0.040
   1. BD (   1) C   1 - N   2        /210. BD*(   1) N   2 - C   7            1.84    1.12    0.041
   1. BD (   1) C   1 - N   2        /211. BD*(   1) C   3 - C   4            1.04    1.15    0.031
   1. BD (   1) C   1 - N   2        /218. BD*(   1) C   6 - C   7            0.97    1.15    0.030
   1. BD (   1) C   1 - N   2        /223. BD*(   1) C   8 - C   9            1.47    1.35    0.040
   1. BD (   1) C   1 - N   2        /231. BD*(   1) C  11 - C  12            1.42    1.35    0.039
   2. BD (   1) C   1 - C   8        /117. RY*(   1) C   9                    1.05    1.84    0.039
   2. BD (   1) C   1 - C   8        /118. RY*(   2) C   9                    1.19    1.34    0.036
   2. BD (   1) C   1 - C   8        /144. RY*(   1) C  12                    0.52    1.85    0.028
   2. BD (   1) C   1 - C   8        /205. BD*(   1) C   1 - N   2            2.02    1.12    0.042
   2. BD (   1) C   1 - C   8        /207. BD*(   1) C   1 - C  12            4.54    1.23    0.067
   2. BD (   1) C   1 - C   8        /210. BD*(   1) N   2 - C   7            2.84    1.03    0.048
   2. BD (   1) C   1 - C   8        /223. BD*(   1) C   8 - C   9            3.55    1.26    0.060
   2. BD (   1) C   1 - C   8        /225. BD*(   1) C   8 - H  21            1.43    1.14    0.036
   2. BD (   1) C   1 - C   8        /227. BD*(   1) C   9 - H  22            2.24    1.15    0.045
   2. BD (   1) C   1 - C   8        /233. BD*(   1) C  12 - H  25            2.61    1.14    0.049
   3. BD (   1) C   1 - C  12        / 55. RY*(   2) N   2                    0.60    2.27    0.033
   3. BD (   1) C   1 - C  12        /100. RY*(   2) C   7                    0.64    1.56    0.028
   3. BD (   1) C   1 - C  12        /108. RY*(   1) C   8                    0.68    1.84    0.032
   3. BD (   1) C   1 - C  12        /135. RY*(   1) C  11                    1.08    1.84    0.040
   3. BD (   1) C   1 - C  12        /136. RY*(   2) C  11                    1.12    1.34    0.035
   3. BD (   1) C   1 - C  12        /205. BD*(   1) C   1 - N   2            2.12    1.12    0.044
   3. BD (   1) C   1 - C  12        /206. BD*(   1) C   1 - C   8            4.68    1.23    0.068
   3. BD (   1) C   1 - C  12        /209. BD*(   1) N   2 - C   3            2.35    1.02    0.044
   3. BD (   1) C   1 - C  12        /225. BD*(   1) C   8 - H  21            2.47    1.14    0.048
   3. BD (   1) C   1 - C  12        /231. BD*(   1) C  11 - C  12            3.71    1.26    0.061
   3. BD (   1) C   1 - C  12        /232. BD*(   1) C  11 - H  24            2.15    1.15    0.045
   3. BD (   1) C   1 - C  12        /233. BD*(   1) C  12 - H  25            1.53    1.15    0.038
   4. BD (   2) C   1 - C  12        /111. RY*(   4) C   8                    1.69    0.85    0.037
   4. BD (   2) C   1 - C  12        /138. RY*(   4) C  11                    0.54    1.39    0.027
   4. BD (   2) C   1 - C  12        /139. RY*(   5) C  11                    1.19    0.93    0.033
   4. BD (   2) C   1 - C  12        /209. BD*(   1) N   2 - C   3            1.29    0.59    0.027
   4. BD (   2) C   1 - C  12        /224. BD*(   2) C   8 - C   9           17.14    0.29    0.063
   4. BD (   2) C   1 - C  12        /229. BD*(   2) C  10 - C  11           23.21    0.29    0.073
   5. BD (   1) N   2 - C   3        / 45. RY*(   1) C   1                    1.33    1.75    0.043
   5. BD (   1) N   2 - C   3        / 73. RY*(   2) C   4                    0.56    1.61    0.027
   5. BD (   1) N   2 - C   3        / 99. RY*(   1) C   7                    1.09    1.67    0.038
   5. BD (   1) N   2 - C   3        /205. BD*(   1) C   1 - N   2            2.02    1.15    0.043
   5. BD (   1) N   2 - C   3        /207. BD*(   1) C   1 - C  12            2.36    1.26    0.049
   5. BD (   1) N   2 - C   3        /208. BD*(   2) C   1 - C  12            0.91    0.74    0.026
   5. BD (   1) N   2 - C   3        /210. BD*(   1) N   2 - C   7            1.25    1.06    0.033
   5. BD (   1) N   2 - C   3        /216. BD*(   1) C   4 - H  16            1.27    1.16    0.034
   5. BD (   1) N   2 - C   3        /221. BD*(   1) C   7 - H  19            1.50    1.14    0.037
   6. BD (   1) N   2 - C   7        / 45. RY*(   1) C   1                    2.39    1.76    0.058
   6. BD (   1) N   2 - C   7        / 63. RY*(   1) C   3                    0.93    1.71    0.036
   6. BD (   1) N   2 - C   7        / 91. RY*(   2) C   6                    0.60    1.63    0.028
   6. BD (   1) N   2 - C   7        /205. BD*(   1) C   1 - N   2            2.10    1.16    0.044
   6. BD (   1) N   2 - C   7        /206. BD*(   1) C   1 - C   8            2.79    1.27    0.053
   6. BD (   1) N   2 - C   7        /209. BD*(   1) N   2 - C   3            1.33    1.06    0.034
   6. BD (   1) N   2 - C   7        /212. BD*(   1) C   3 - H  13            1.47    1.16    0.037
   6. BD (   1) N   2 - C   7        /219. BD*(   1) C   6 - H  17            1.23    1.16    0.034
   7. BD (   1) C   3 - C   4        / 54. RY*(   1) N   2                    0.72    1.63    0.031
   7. BD (   1) C   3 - C   4        / 81. RY*(   1) O   5                    0.72    1.81    0.032
   7. BD (   1) C   3 - C   4        /205. BD*(   1) C   1 - N   2            2.68    1.07    0.048
   7. BD (   1) C   3 - C   4        /212. BD*(   1) C   3 - H  13            0.88    1.07    0.027
   7. BD (   1) C   3 - C   4        /216. BD*(   1) C   4 - H  16            0.67    1.08    0.024
   7. BD (   1) C   3 - C   4        /217. BD*(   1) O   5 - C   6            0.51    0.94    0.020
   8. BD (   1) C   3 - H  13        / 75. RY*(   4) C   4                    0.72    1.45    0.029
   8. BD (   1) C   3 - H  13        /210. BD*(   1) N   2 - C   7            3.27    0.87    0.048
   8. BD (   1) C   3 - H  13        /214. BD*(   1) C   4 - O   5            4.44    0.82    0.054
   9. BD (   1) C   3 - H  14        / 54. RY*(   1) N   2                    0.73    1.50    0.030
   9. BD (   1) C   3 - H  14        / 72. RY*(   1) C   4                    0.67    1.43    0.028
   9. BD (   1) C   3 - H  14        /215. BD*(   1) C   4 - H  15            3.03    0.92    0.047
  10. BD (   1) C   4 - O   5        / 90. RY*(   1) C   6                    1.62    1.72    0.047
  10. BD (   1) C   4 - O   5        / 94. RY*(   5) C   6                    0.52    2.55    0.033
  10. BD (   1) C   4 - O   5        /212. BD*(   1) C   3 - H  13            1.32    1.26    0.036
  10. BD (   1) C   4 - O   5        /219. BD*(   1) C   6 - H  17            1.61    1.26    0.040
  11. BD (   1) C   4 - H  15        /213. BD*(   1) C   3 - H  14            3.22    0.93    0.049
  11. BD (   1) C   4 - H  15        /217. BD*(   1) O   5 - C   6            0.52    0.82    0.018
  12. BD (   1) C   4 - H  16        / 82. RY*(   2) O   5                    0.71    1.84    0.033
  12. BD (   1) C   4 - H  16        /209. BD*(   1) N   2 - C   3            4.13    0.85    0.053
  12. BD (   1) C   4 - H  16        /217. BD*(   1) O   5 - C   6            3.33    0.82    0.047
  13. BD (   1) O   5 - C   6        / 72. RY*(   1) C   4                    1.60    1.75    0.047
  13. BD (   1) O   5 - C   6        / 76. RY*(   5) C   4                    0.52    2.60    0.033
  13. BD (   1) O   5 - C   6        /216. BD*(   1) C   4 - H  16            1.60    1.26    0.040
  13. BD (   1) O   5 - C   6        /221. BD*(   1) C   7 - H  19            1.24    1.25    0.035
  14. BD (   1) C   6 - C   7        / 54. RY*(   1) N   2                    0.70    1.63    0.030
  14. BD (   1) C   6 - C   7        / 81. RY*(   1) O   5                    0.72    1.81    0.032
  14. BD (   1) C   6 - C   7        /205. BD*(   1) C   1 - N   2            2.83    1.07    0.049
  14. BD (   1) C   6 - C   7        /210. BD*(   1) N   2 - C   7            0.58    0.98    0.021
  14. BD (   1) C   6 - C   7        /214. BD*(   1) C   4 - O   5            0.50    0.93    0.019
  14. BD (   1) C   6 - C   7        /219. BD*(   1) C   6 - H  17            0.65    1.07    0.024
  14. BD (   1) C   6 - C   7        /221. BD*(   1) C   7 - H  19            0.87    1.06    0.027
  14. BD (   1) C   6 - C   7        /222. BD*(   1) C   7 - H  20            0.50    1.04    0.021
  15. BD (   1) C   6 - H  17        / 82. RY*(   2) O   5                    0.72    1.84    0.033
  15. BD (   1) C   6 - H  17        /210. BD*(   1) N   2 - C   7            4.08    0.86    0.053
  15. BD (   1) C   6 - H  17        /214. BD*(   1) C   4 - O   5            3.35    0.82    0.047
  16. BD (   1) C   6 - H  18        /214. BD*(   1) C   4 - O   5            0.51    0.81    0.018
  16. BD (   1) C   6 - H  18        /222. BD*(   1) C   7 - H  20            3.27    0.92    0.049
  17. BD (   1) C   7 - H  19        / 93. RY*(   4) C   6                    0.69    1.52    0.029
  17. BD (   1) C   7 - H  19        /209. BD*(   1) N   2 - C   3            3.50    0.85    0.049
  17. BD (   1) C   7 - H  19        /217. BD*(   1) O   5 - C   6            4.55    0.82    0.055
  18. BD (   1) C   7 - H  20        / 90. RY*(   1) C   6                    0.69    1.41    0.028
  18. BD (   1) C   7 - H  20        /220. BD*(   1) C   6 - H  18            2.87    0.92    0.046
  19. BD (   1) C   8 - C   9        / 45. RY*(   1) C   1                    1.28    1.73    0.042
  19. BD (   1) C   8 - C   9        / 46. RY*(   2) C   1                    0.69    1.86    0.032
  19. BD (   1) C   8 - C   9        /126. RY*(   1) C  10                    0.83    1.86    0.035
  19. BD (   1) C   8 - C   9        /127. RY*(   2) C  10                    1.21    1.33    0.036
  19. BD (   1) C   8 - C   9        /205. BD*(   1) C   1 - N   2            4.07    1.12    0.060
  19. BD (   1) C   8 - C   9        /206. BD*(   1) C   1 - C   8            3.89    1.23    0.062
  19. BD (   1) C   8 - C   9        /225. BD*(   1) C   8 - H  21            1.77    1.14    0.040
  19. BD (   1) C   8 - C   9        /226. BD*(   1) C   9 - C  10            3.35    1.26    0.058
  19. BD (   1) C   8 - C   9        /227. BD*(   1) C   9 - H  22            1.35    1.15    0.035
  19. BD (   1) C   8 - C   9        /230. BD*(   1) C  10 - H  23            2.55    1.15    0.049
  20. BD (   2) C   8 - C   9        / 48. RY*(   4) C   1                    0.72    1.09    0.027
  20. BD (   2) C   8 - C   9        / 50. RY*(   6) C   1                    0.55    2.16    0.033
  20. BD (   2) C   8 - C   9        /128. RY*(   3) C  10                    1.55    0.86    0.035
  20. BD (   2) C   8 - C   9        /208. BD*(   2) C   1 - C  12           20.90    0.28    0.071
  20. BD (   2) C   8 - C   9        /229. BD*(   2) C  10 - C  11           17.02    0.29    0.064
  21. BD (   1) C   8 - H  21        / 46. RY*(   2) C   1                    0.74    1.69    0.032
  21. BD (   1) C   8 - H  21        /117. RY*(   1) C   9                    0.74    1.67    0.032
  21. BD (   1) C   8 - H  21        /205. BD*(   1) C   1 - N   2            0.57    0.95    0.021
  21. BD (   1) C   8 - H  21        /206. BD*(   1) C   1 - C   8            0.90    1.06    0.028
  21. BD (   1) C   8 - H  21        /207. BD*(   1) C   1 - C  12            4.17    1.06    0.060
  21. BD (   1) C   8 - H  21        /223. BD*(   1) C   8 - C   9            1.12    1.10    0.031
  21. BD (   1) C   8 - H  21        /226. BD*(   1) C   9 - C  10            3.85    1.09    0.058
  22. BD (   1) C   9 - C  10        /108. RY*(   1) C   8                    0.80    1.83    0.034
  22. BD (   1) C   9 - C  10        /109. RY*(   2) C   8                    1.27    1.42    0.038
  22. BD (   1) C   9 - C  10        /135. RY*(   1) C  11                    0.78    1.84    0.034
  22. BD (   1) C   9 - C  10        /136. RY*(   2) C  11                    1.42    1.34    0.039
  22. BD (   1) C   9 - C  10        /223. BD*(   1) C   8 - C   9            3.36    1.26    0.058
  22. BD (   1) C   9 - C  10        /225. BD*(   1) C   8 - H  21            2.60    1.14    0.049
  22. BD (   1) C   9 - C  10        /227. BD*(   1) C   9 - H  22            1.40    1.14    0.036
  22. BD (   1) C   9 - C  10        /228. BD*(   1) C  10 - C  11            3.17    1.26    0.056
  22. BD (   1) C   9 - C  10        /230. BD*(   1) C  10 - H  23            1.45    1.15    0.036
  22. BD (   1) C   9 - C  10        /232. BD*(   1) C  11 - H  24            2.81    1.14    0.051
  23. BD (   1) C   9 - H  22        /108. RY*(   1) C   8                    0.63    1.67    0.029
  23. BD (   1) C   9 - H  22        /126. RY*(   1) C  10                    0.66    1.69    0.030
  23. BD (   1) C   9 - H  22        /206. BD*(   1) C   1 - C   8            4.33    1.06    0.060
  23. BD (   1) C   9 - H  22        /223. BD*(   1) C   8 - C   9            0.95    1.09    0.029
  23. BD (   1) C   9 - H  22        /226. BD*(   1) C   9 - C  10            0.79    1.08    0.026
  23. BD (   1) C   9 - H  22        /228. BD*(   1) C  10 - C  11            3.61    1.09    0.056
  24. BD (   1) C  10 - C  11        /117. RY*(   1) C   9                    0.80    1.84    0.035
  24. BD (   1) C  10 - C  11        /118. RY*(   2) C   9                    1.37    1.34    0.038
  24. BD (   1) C  10 - C  11        /144. RY*(   1) C  12                    0.99    1.85    0.038
  24. BD (   1) C  10 - C  11        /145. RY*(   2) C  12                    0.91    1.49    0.033
  24. BD (   1) C  10 - C  11        /226. BD*(   1) C   9 - C  10            3.16    1.26    0.056
  24. BD (   1) C  10 - C  11        /227. BD*(   1) C   9 - H  22            2.75    1.15    0.050
  24. BD (   1) C  10 - C  11        /230. BD*(   1) C  10 - H  23            1.50    1.15    0.037
  24. BD (   1) C  10 - C  11        /231. BD*(   1) C  11 - C  12            3.36    1.26    0.058
  24. BD (   1) C  10 - C  11        /232. BD*(   1) C  11 - H  24            1.44    1.15    0.036
  24. BD (   1) C  10 - C  11        /233. BD*(   1) C  12 - H  25            2.49    1.14    0.048
  25. BD (   2) C  10 - C  11        /121. RY*(   5) C   9                    1.90    0.88    0.040
  25. BD (   2) C  10 - C  11        /146. RY*(   3) C  12                    1.15    0.85    0.030
  25. BD (   2) C  10 - C  11        /208. BD*(   2) C   1 - C  12           17.90    0.28    0.064
  25. BD (   2) C  10 - C  11        /224. BD*(   2) C   8 - C   9           22.70    0.28    0.072
  26. BD (   1) C  10 - H  23        /117. RY*(   1) C   9                    0.70    1.67    0.031
  26. BD (   1) C  10 - H  23        /135. RY*(   1) C  11                    0.71    1.67    0.031
  26. BD (   1) C  10 - H  23        /223. BD*(   1) C   8 - C   9            3.71    1.09    0.057
  26. BD (   1) C  10 - H  23        /226. BD*(   1) C   9 - C  10            0.90    1.08    0.028
  26. BD (   1) C  10 - H  23        /228. BD*(   1) C  10 - C  11            0.96    1.09    0.029
  26. BD (   1) C  10 - H  23        /231. BD*(   1) C  11 - C  12            3.79    1.09    0.057
  27. BD (   1) C  11 - C  12        / 45. RY*(   1) C   1                    0.93    1.72    0.036
  27. BD (   1) C  11 - C  12        / 46. RY*(   2) C   1                    1.04    1.86    0.039
  27. BD (   1) C  11 - C  12        /126. RY*(   1) C  10                    0.84    1.86    0.035
  27. BD (   1) C  11 - C  12        /127. RY*(   2) C  10                    1.23    1.33    0.036
  27. BD (   1) C  11 - C  12        /205. BD*(   1) C   1 - N   2            4.33    1.12    0.062
  27. BD (   1) C  11 - C  12        /207. BD*(   1) C   1 - C  12            4.04    1.23    0.063
  27. BD (   1) C  11 - C  12        /228. BD*(   1) C  10 - C  11            3.38    1.26    0.058
  27. BD (   1) C  11 - C  12        /230. BD*(   1) C  10 - H  23            2.61    1.15    0.049
  27. BD (   1) C  11 - C  12        /232. BD*(   1) C  11 - H  24            1.31    1.15    0.035
  27. BD (   1) C  11 - C  12        /233. BD*(   1) C  12 - H  25            1.76    1.14    0.040
  28. BD (   1) C  11 - H  24        /126. RY*(   1) C  10                    0.67    1.69    0.030
  28. BD (   1) C  11 - H  24        /144. RY*(   1) C  12                    0.60    1.68    0.028
  28. BD (   1) C  11 - H  24        /207. BD*(   1) C   1 - C  12            4.29    1.06    0.060
  28. BD (   1) C  11 - H  24        /226. BD*(   1) C   9 - C  10            3.70    1.08    0.057
  28. BD (   1) C  11 - H  24        /228. BD*(   1) C  10 - C  11            0.84    1.09    0.027
  28. BD (   1) C  11 - H  24        /231. BD*(   1) C  11 - C  12            0.90    1.09    0.028
  29. BD (   1) C  12 - H  25        / 46. RY*(   2) C   1                    0.69    1.69    0.031
  29. BD (   1) C  12 - H  25        /135. RY*(   1) C  11                    0.76    1.67    0.032
  29. BD (   1) C  12 - H  25        /205. BD*(   1) C   1 - N   2            0.53    0.95    0.020
  29. BD (   1) C  12 - H  25        /206. BD*(   1) C   1 - C   8            4.12    1.06    0.059
  29. BD (   1) C  12 - H  25        /207. BD*(   1) C   1 - C  12            1.02    1.06    0.029
  29. BD (   1) C  12 - H  25        /228. BD*(   1) C  10 - C  11            3.77    1.09    0.057
  29. BD (   1) C  12 - H  25        /231. BD*(   1) C  11 - C  12            1.12    1.09    0.031
  30. CR (   1) C   1                /109. RY*(   2) C   8                    1.43   10.84    0.111
  30. CR (   1) C   1                /145. RY*(   2) C  12                    1.28   10.91    0.106
  30. CR (   1) C   1                /207. BD*(   1) C   1 - C  12            0.51   10.66    0.066
  30. CR (   1) C   1                /209. BD*(   1) N   2 - C   3            1.06   10.44    0.095
  30. CR (   1) C   1                /210. BD*(   1) N   2 - C   7            1.05   10.45    0.094
  30. CR (   1) C   1                /223. BD*(   1) C   8 - C   9            0.85   10.69    0.086
  30. CR (   1) C   1                /225. BD*(   1) C   8 - H  21            0.67   10.56    0.075
  30. CR (   1) C   1                /231. BD*(   1) C  11 - C  12            0.87   10.68    0.086
  30. CR (   1) C   1                /233. BD*(   1) C  12 - H  25            0.71   10.57    0.077
  31. CR (   1) N   2                / 46. RY*(   2) C   1                    1.48   15.36    0.135
  31. CR (   1) N   2                / 49. RY*(   5) C   1                    0.55   15.57    0.083
  31. CR (   1) N   2                / 51. RY*(   7) C   1                    0.57   16.44    0.086
  31. CR (   1) N   2                / 64. RY*(   2) C   3                    0.69   15.10    0.091
  31. CR (   1) N   2                / 65. RY*(   3) C   3                    0.91   15.05    0.105
  31. CR (   1) N   2                /100. RY*(   2) C   7                    0.81   15.07    0.099
  31. CR (   1) N   2                /101. RY*(   3) C   7                    0.91   15.17    0.105
  31. CR (   1) N   2                /206. BD*(   1) C   1 - C   8            0.62   14.74    0.086
  31. CR (   1) N   2                /207. BD*(   1) C   1 - C  12            0.69   14.74    0.091
  32. CR (   1) C   3                / 75. RY*(   4) C   4                    0.58   11.04    0.072
  32. CR (   1) C   3                /153. RY*(   1) H  13                    0.71   10.53    0.077
  32. CR (   1) C   3                /157. RY*(   1) H  14                    0.60   10.47    0.071
  32. CR (   1) C   3                /205. BD*(   1) C   1 - N   2            0.95   10.55    0.090
  32. CR (   1) C   3                /210. BD*(   1) N   2 - C   7            0.79   10.46    0.082
  33. CR (   1) C   4                / 67. RY*(   5) C   3                    0.81   11.39    0.086
  33. CR (   1) C   4                /161. RY*(   1) H  15                    0.59   10.50    0.070
  33. CR (   1) C   4                /165. RY*(   1) H  16                    0.62   10.48    0.072
  33. CR (   1) C   4                /214. BD*(   1) C   4 - O   5            0.72   10.44    0.078
  33. CR (   1) C   4                /217. BD*(   1) O   5 - C   6            1.26   10.44    0.103
  34. CR (   1) O   5                / 73. RY*(   2) C   4                    1.25   19.84    0.140
  34. CR (   1) O   5                / 76. RY*(   5) C   4                    0.51   20.72    0.091
  34. CR (   1) O   5                / 91. RY*(   2) C   6                    1.18   19.86    0.137
  34. CR (   1) O   5                / 94. RY*(   5) C   6                    0.52   20.68    0.093
  35. CR (   1) C   6                /102. RY*(   4) C   7                    0.88   11.27    0.089
  35. CR (   1) C   6                /169. RY*(   1) H  17                    0.62   10.48    0.072
  35. CR (   1) C   6                /173. RY*(   1) H  18                    0.59   10.50    0.070
  35. CR (   1) C   6                /214. BD*(   1) C   4 - O   5            1.26   10.44    0.103
  35. CR (   1) C   6                /217. BD*(   1) O   5 - C   6            0.72   10.44    0.078
  36. CR (   1) C   7                / 93. RY*(   4) C   6                    0.53   11.12    0.068
  36. CR (   1) C   7                /177. RY*(   1) H  19                    0.66   10.50    0.074
  36. CR (   1) C   7                /181. RY*(   1) H  20                    0.61   10.48    0.071
  36. CR (   1) C   7                /205. BD*(   1) C   1 - N   2            0.98   10.55    0.092
  36. CR (   1) C   7                /209. BD*(   1) N   2 - C   3            0.82   10.45    0.083
  37. CR (   1) C   8                / 45. RY*(   1) C   1                    1.01   11.10    0.095
  37. CR (   1) C   8                /118. RY*(   2) C   9                    1.66   10.72    0.119
  37. CR (   1) C   8                /185. RY*(   1) H  21                    0.70   10.45    0.077
  37. CR (   1) C   8                /205. BD*(   1) C   1 - N   2            0.84   10.50    0.085
  37. CR (   1) C   8                /207. BD*(   1) C   1 - C  12            1.15   10.61    0.099
  37. CR (   1) C   8                /226. BD*(   1) C   9 - C  10            1.04   10.64    0.094
  37. CR (   1) C   8                /227. BD*(   1) C   9 - H  22            0.65   10.53    0.074
  38. CR (   1) C   9                /109. RY*(   2) C   8                    0.92   10.81    0.089
  38. CR (   1) C   9                /110. RY*(   3) C   8                    0.78   10.67    0.081
  38. CR (   1) C   9                /127. RY*(   2) C  10                    1.44   10.72    0.111
  38. CR (   1) C   9                /129. RY*(   4) C  10                    0.55   10.72    0.069
  38. CR (   1) C   9                /189. RY*(   1) H  22                    0.66   10.42    0.074
  38. CR (   1) C   9                /206. BD*(   1) C   1 - C   8            1.16   10.62    0.100
  38. CR (   1) C   9                /225. BD*(   1) C   8 - H  21            0.74   10.53    0.079
  38. CR (   1) C   9                /228. BD*(   1) C  10 - C  11            0.90   10.65    0.088
  38. CR (   1) C   9                /230. BD*(   1) C  10 - H  23            0.72   10.54    0.078
  39. CR (   1) C  10                /118. RY*(   2) C   9                    1.33   10.72    0.107
  39. CR (   1) C  10                /120. RY*(   4) C   9                    0.51   11.02    0.067
  39. CR (   1) C  10                /136. RY*(   2) C  11                    1.34   10.72    0.107
  39. CR (   1) C  10                /193. RY*(   1) H  23                    0.68   10.41    0.075
  39. CR (   1) C  10                /223. BD*(   1) C   8 - C   9            1.00   10.64    0.092
  39. CR (   1) C  10                /227. BD*(   1) C   9 - H  22            0.71   10.52    0.077
  39. CR (   1) C  10                /231. BD*(   1) C  11 - C  12            1.02   10.64    0.093
  39. CR (   1) C  10                /232. BD*(   1) C  11 - H  24            0.72   10.52    0.078
  40. CR (   1) C  11                /127. RY*(   2) C  10                    1.47   10.71    0.112
  40. CR (   1) C  11                /129. RY*(   4) C  10                    0.55   10.72    0.069
  40. CR (   1) C  11                /145. RY*(   2) C  12                    0.86   10.88    0.086
  40. CR (   1) C  11                /147. RY*(   4) C  12                    0.57   10.70    0.070
  40. CR (   1) C  11                /197. RY*(   1) H  24                    0.66   10.42    0.074
  40. CR (   1) C  11                /207. BD*(   1) C   1 - C  12            1.16   10.62    0.100
  40. CR (   1) C  11                /226. BD*(   1) C   9 - C  10            0.91   10.64    0.088
  40. CR (   1) C  11                /230. BD*(   1) C  10 - H  23            0.73   10.54    0.079
  40. CR (   1) C  11                /233. BD*(   1) C  12 - H  25            0.73   10.53    0.078
  41. CR (   1) C  12                / 45. RY*(   1) C   1                    1.32   11.10    0.108
  41. CR (   1) C  12                /136. RY*(   2) C  11                    1.64   10.72    0.118
  41. CR (   1) C  12                /201. RY*(   1) H  25                    0.72   10.45    0.077
  41. CR (   1) C  12                /205. BD*(   1) C   1 - N   2            0.93   10.50    0.089
  41. CR (   1) C  12                /206. BD*(   1) C   1 - C   8            1.13   10.61    0.098
  41. CR (   1) C  12                /228. BD*(   1) C  10 - C  11            1.03   10.64    0.094
  41. CR (   1) C  12                /232. BD*(   1) C  11 - H  24            0.63   10.53    0.073
  42. LP (   1) N   2                / 46. RY*(   2) C   1                    0.77    1.44    0.031
  42. LP (   1) N   2                / 47. RY*(   3) C   1                    1.81    1.20    0.044
  42. LP (   1) N   2                / 49. RY*(   5) C   1                    0.87    1.65    0.036
  42. LP (   1) N   2                /103. RY*(   5) C   7                    0.65    1.91    0.033
  42. LP (   1) N   2                /206. BD*(   1) C   1 - C   8            0.60    0.81    0.021
  42. LP (   1) N   2                /207. BD*(   1) C   1 - C  12            1.85    0.82    0.036
  42. LP (   1) N   2                /208. BD*(   2) C   1 - C  12           27.93    0.29    0.085
  42. LP (   1) N   2                /211. BD*(   1) C   3 - C   4            1.59    0.65    0.030
  42. LP (   1) N   2                /212. BD*(   1) C   3 - H  13            0.85    0.70    0.023
  42. LP (   1) N   2                /213. BD*(   1) C   3 - H  14            7.91    0.68    0.069
  42. LP (   1) N   2                /218. BD*(   1) C   6 - C   7            1.64    0.65    0.030
  42. LP (   1) N   2                /221. BD*(   1) C   7 - H  19            1.01    0.70    0.025
  42. LP (   1) N   2                /222. BD*(   1) C   7 - H  20            8.40    0.68    0.071
  43. LP (   1) O   5                / 73. RY*(   2) C   4                    2.20    1.43    0.051
  43. LP (   1) O   5                / 91. RY*(   2) C   6                    2.09    1.45    0.050
  43. LP (   1) O   5                /211. BD*(   1) C   3 - C   4            1.65    0.92    0.035
  43. LP (   1) O   5                /215. BD*(   1) C   4 - H  15            1.15    0.96    0.030
  43. LP (   1) O   5                /216. BD*(   1) C   4 - H  16            1.94    0.98    0.039
  43. LP (   1) O   5                /218. BD*(   1) C   6 - C   7            1.70    0.92    0.035
  43. LP (   1) O   5                /219. BD*(   1) C   6 - H  17            1.94    0.98    0.039
  43. LP (   1) O   5                /220. BD*(   1) C   6 - H  18            1.14    0.96    0.030
  44. LP (   2) O   5                / 74. RY*(   3) C   4                    1.02    1.93    0.040
  44. LP (   2) O   5                / 92. RY*(   3) C   6                    1.02    1.93    0.040
  44. LP (   2) O   5                /211. BD*(   1) C   3 - C   4            5.55    0.68    0.056
  44. LP (   2) O   5                /212. BD*(   1) C   3 - H  13            0.58    0.74    0.019
  44. LP (   2) O   5                /215. BD*(   1) C   4 - H  15            6.91    0.72    0.064
  44. LP (   2) O   5                /218. BD*(   1) C   6 - C   7            5.65    0.68    0.056
  44. LP (   2) O   5                /220. BD*(   1) C   6 - H  18            6.93    0.72    0.064
  44. LP (   2) O   5                /221. BD*(   1) C   7 - H  19            0.57    0.74    0.019
 208. BD*(   2) C   1 - C  12        / 48. RY*(   4) C   1                    1.58    0.81    0.071
 208. BD*(   2) C   1 - C  12        /111. RY*(   4) C   8                    0.68    0.57    0.039
 208. BD*(   2) C   1 - C  12        /146. RY*(   3) C  12                    2.31    0.57    0.072
 208. BD*(   2) C   1 - C  12        /147. RY*(   4) C  12                    1.20    0.61    0.054
 208. BD*(   2) C   1 - C  12        /209. BD*(   1) N   2 - C   3            0.74    0.31    0.029
 224. BD*(   2) C   8 - C   9        /111. RY*(   4) C   8                    2.65    0.56    0.084
 224. BD*(   2) C   8 - C   9        /121. RY*(   5) C   9                    2.66    0.59    0.087
 229. BD*(   2) C  10 - C  11        /128. RY*(   3) C  10                    3.17    0.57    0.091
 229. BD*(   2) C  10 - C  11        /139. RY*(   5) C  11                    3.31    0.63    0.098


 Natural Bond Orbitals (Summary):

                                                            Principal Delocalizations
           NBO                        Occupancy    Energy   (geminal,vicinal,remote)
 ====================================================================================
 Molecular unit  1  (C10H13NO)
     1. BD (   1) C   1 - N   2          1.98121    -0.76055  207(g),206(g),209(g),210(g)
                                                    223(v),231(v),211(v),218(v)
                                                    108(v)
     2. BD (   1) C   1 - C   8          1.96945    -0.66908  207(g),223(g),210(v),233(v)
                                                    227(v),205(g),225(g),118(v)
                                                    117(v),144(v)
     3. BD (   1) C   1 - C  12          1.97015    -0.67172  206(g),231(g),225(v),209(v)
                                                    232(v),205(g),233(g),136(v)
                                                    135(v),108(v),100(r),55(v)
     4. BD (   2) C   1 - C  12          1.65150    -0.24438  229(v),224(v),111(v),209(v)
                                                    139(v),138(v)
     5. BD (   1) N   2 - C   3          1.97734    -0.70139  207(v),205(g),221(v),45(v)
                                                    216(v),210(g),208(v),99(v)
                                                    73(v)
     6. BD (   1) N   2 - C   7          1.98104    -0.70861  206(v),45(v),205(g),212(v)
                                                    209(g),219(v),63(v),91(v)
     7. BD (   1) C   3 - C   4          1.98741    -0.62099  205(v),212(g),81(v),54(v)
                                                    216(g),217(v)
     8. BD (   1) C   3 - H  13          1.97576    -0.50748  214(v),210(v),75(v)
     9. BD (   1) C   3 - H  14          1.98267    -0.49358  215(v),54(v),72(v)
    10. BD (   1) C   4 - O   5          1.98982    -0.80837  90(v),219(v),212(v),94(v)
    11. BD (   1) C   4 - H  15          1.98541    -0.50028  213(v),217(v)
    12. BD (   1) C   4 - H  16          1.98011    -0.50346  209(v),217(v),82(v)
    13. BD (   1) O   5 - C   6          1.99004    -0.80955  72(v),216(v),221(v),76(v)
    14. BD (   1) C   6 - C   7          1.98644    -0.61938  205(v),221(g),81(v),54(v)
                                                    219(g),210(g),222(g),214(v)
    15. BD (   1) C   6 - H  17          1.98026    -0.50298  210(v),214(v),82(v)
    16. BD (   1) C   6 - H  18          1.98555    -0.49947  222(v),214(v)
    17. BD (   1) C   7 - H  19          1.97533    -0.50365  217(v),209(v),93(v)
    18. BD (   1) C   7 - H  20          1.98287    -0.49618  220(v),90(v)
    19. BD (   1) C   8 - C   9          1.97514    -0.67426  205(v),206(g),226(g),230(v)
                                                    225(g),227(g),45(v),127(v)
                                                    126(v),46(v)
    20. BD (   2) C   8 - C   9          1.71180    -0.24434  208(v),229(v),128(v),48(v)
                                                    50(v)
    21. BD (   1) C   8 - H  21          1.97690    -0.50186  207(v),226(v),223(g),206(g)
                                                    117(v),46(v),205(v)
    22. BD (   1) C   9 - C  10          1.97678    -0.66685  223(g),228(g),232(v),225(v)
                                                    230(g),136(v),227(g),109(v)
                                                    108(v),135(v)
    23. BD (   1) C   9 - H  22          1.97960    -0.49815  206(v),228(v),223(g),226(g)
                                                    126(v),108(v)
    24. BD (   1) C  10 - C  11          1.97707    -0.66952  231(g),226(g),227(v),233(v)
                                                    230(g),232(g),118(v),144(v)
                                                    145(v),117(v)
    25. BD (   2) C  10 - C  11          1.68186    -0.23943  224(v),208(v),121(v),146(v)
    26. BD (   1) C  10 - H  23          1.98031    -0.49676  231(v),223(v),228(g),226(g)
                                                    135(v),117(v)
    27. BD (   1) C  11 - C  12          1.97457    -0.67062  205(v),207(g),228(g),230(v)
                                                    233(g),232(g),127(v),46(v)
                                                    45(v),126(v)
    28. BD (   1) C  11 - H  24          1.97961    -0.49766  207(v),226(v),231(g),228(g)
                                                    126(v),144(v)
    29. BD (   1) C  12 - H  25          1.97685    -0.50213  206(v),228(v),231(g),207(g)
                                                    135(v),46(v),205(v)
    30. CR (   1) C   1                  1.99885   -10.09328  109(v),145(v),209(v),210(v)
                                                    231(v),223(v),233(v),225(v)
                                                    207(g),206(g)
    31. CR (   1) N   2                  1.99911   -14.17835  46(v),101(v),65(v),100(v)
                                                    207(v),64(v),206(v),51(v)
                                                    49(v)
    32. CR (   1) C   3                  1.99915   -10.10305  205(v),210(v),153(v),157(v)
                                                    75(v)
    33. CR (   1) C   4                  1.99908   -10.12882  217(v),67(v),214(g),165(v)
                                                    161(v)
    34. CR (   1) O   5                  1.99972   -18.93899  73(v),91(v),94(v),76(v)
    35. CR (   1) C   6                  1.99909   -10.12887  214(v),102(v),217(g),169(v)
                                                    173(v)
    36. CR (   1) C   7                  1.99917   -10.10167  205(v),209(v),177(v),181(v)
                                                    93(v)
    37. CR (   1) C   8                  1.99892   -10.05058  118(v),207(v),226(v),45(v)
                                                    205(v),185(v),227(v)
    38. CR (   1) C   9                  1.99894   -10.05539  127(v),206(v),109(v),228(v)
                                                    110(v),225(v),230(v),189(v)
                                                    129(v)
    39. CR (   1) C  10                  1.99893   -10.04814  136(v),118(v),231(v),223(v)
                                                    232(v),227(v),193(v),120(v)
    40. CR (   1) C  11                  1.99895   -10.05497  127(v),207(v),226(v),145(v)
                                                    230(v),233(v),197(v),147(v)
                                                    129(v)
    41. CR (   1) C  12                  1.99893   -10.04997  136(v),45(v),206(v),228(v)
                                                    205(v),201(v),232(v)
    42. LP (   1) N   2                  1.78536    -0.25355  208(v),222(v),213(v),207(v)
                                                    47(v),218(v),211(v),221(v)
                                                    49(v),212(v),46(v),103(v)
                                                    206(v)
    43. LP (   1) O   5                  1.96269    -0.52960  73(v),91(v),219(v),216(v)
                                                    218(v),211(v),215(v),220(v)
    44. LP (   2) O   5                  1.91612    -0.29180  220(v),215(v),218(v),211(v)
                                                    74(v),92(v),212(r),221(r)
    45. RY*(   1) C   1                  0.00644     1.05148   
    46. RY*(   2) C   1                  0.00447     1.18511   
    47. RY*(   3) C   1                  0.00299     0.94457   
    48. RY*(   4) C   1                  0.00144     0.84552   
    49. RY*(   5) C   1                  0.00131     1.39647   
    50. RY*(   6) C   1                  0.00074     1.91335   
    51. RY*(   7) C   1                  0.00022     2.25922   
    52. RY*(   8) C   1                  0.00018     2.30565   
    53. RY*(   9) C   1                  0.00003     2.18822   
    54. RY*(   1) N   2                  0.00639     1.00718   
    55. RY*(   2) N   2                  0.00152     1.59598   
    56. RY*(   3) N   2                  0.00093     1.69106   
    57. RY*(   4) N   2                  0.00045     2.34824   
    58. RY*(   5) N   2                  0.00039     2.36343   
    59. RY*(   6) N   2                  0.00027     1.48988   
    60. RY*(   7) N   2                  0.00028     2.33147   
    61. RY*(   8) N   2                  0.00014     2.34886   
    62. RY*(   9) N   2                  0.00003     2.43945   
    63. RY*(   1) C   3                  0.00478     1.00119   
    64. RY*(   2) C   3                  0.00331     0.91673   
    65. RY*(   3) C   3                  0.00154     0.87609   
    66. RY*(   4) C   3                  0.00073     1.50518   
    67. RY*(   5) C   3                  0.00062     1.25655   
    68. RY*(   6) C   3                  0.00036     1.84624   
    69. RY*(   7) C   3                  0.00015     2.25091   
    70. RY*(   8) C   3                  0.00014     2.23411   
    71. RY*(   9) C   3                  0.00002     2.16706   
    72. RY*(   1) C   4                  0.00439     0.93784   
    73. RY*(   2) C   4                  0.00411     0.90425   
    74. RY*(   3) C   4                  0.00208     1.63947   
    75. RY*(   4) C   4                  0.00122     0.94059   
    76. RY*(   5) C   4                  0.00069     1.78581   
    77. RY*(   6) C   4                  0.00031     1.49906   
    78. RY*(   7) C   4                  0.00017     1.82120   
    79. RY*(   8) C   4                  0.00010     2.21201   
    80. RY*(   9) C   4                  0.00001     2.09475   
    81. RY*(   1) O   5                  0.00280     1.19342   
    82. RY*(   2) O   5                  0.00186     1.34060   
    83. RY*(   3) O   5                  0.00049     1.54508   
    84. RY*(   4) O   5                  0.00026     2.27425   
    85. RY*(   5) O   5                  0.00012     3.12689   
    86. RY*(   6) O   5                  0.00006     2.03388   
    87. RY*(   7) O   5                  0.00002     2.79897   
    88. RY*(   8) O   5                  0.00000     2.70219   
    89. RY*(   9) O   5                  0.00001     2.69678   
    90. RY*(   1) C   6                  0.00442     0.90900   
    91. RY*(   2) C   6                  0.00413     0.92145   
    92. RY*(   3) C   6                  0.00211     1.63450   
    93. RY*(   4) C   6                  0.00119     1.01385   
    94. RY*(   5) C   6                  0.00068     1.73800   
    95. RY*(   6) C   6                  0.00030     1.51729   
    96. RY*(   7) C   6                  0.00017     1.79598   
    97. RY*(   8) C   6                  0.00010     2.21779   
    98. RY*(   9) C   6                  0.00001     2.08558   
    99. RY*(   1) C   7                  0.00483     0.96918   
   100. RY*(   2) C   7                  0.00389     0.89206   
   101. RY*(   3) C   7                  0.00152     0.99222   
   102. RY*(   4) C   7                  0.00075     1.14476   
   103. RY*(   5) C   7                  0.00072     1.65307   
   104. RY*(   6) C   7                  0.00039     1.80254   
   105. RY*(   7) C   7                  0.00015     2.20226   
   106. RY*(   8) C   7                  0.00011     2.26666   
   107. RY*(   9) C   7                  0.00003     2.18989   
   108. RY*(   1) C   8                  0.00500     1.16802   
   109. RY*(   2) C   8                  0.00243     0.75082   
   110. RY*(   3) C   8                  0.00109     0.61580   
   111. RY*(   4) C   8                  0.00097     0.60772   
   112. RY*(   5) C   8                  0.00061     1.94372   
   113. RY*(   6) C   8                  0.00012     2.34829   
   114. RY*(   7) C   8                  0.00005     2.37898   
   115. RY*(   8) C   8                  0.00003     1.93710   
   116. RY*(   9) C   8                  0.00001     2.23766   
   117. RY*(   1) C   9                  0.00551     1.17259   
   118. RY*(   2) C   9                  0.00272     0.67001   
   119. RY*(   3) C   9                  0.00085     1.64377   
   120. RY*(   4) C   9                  0.00081     0.97274   
   121. RY*(   5) C   9                  0.00064     0.63701   
   122. RY*(   6) C   9                  0.00014     2.40026   
   123. RY*(   7) C   9                  0.00005     2.28159   
   124. RY*(   8) C   9                  0.00000     1.89166   
   125. RY*(   9) C   9                  0.00000     2.19999   
   126. RY*(   1) C  10                  0.00516     1.18856   
   127. RY*(   2) C  10                  0.00256     0.66002   
   128. RY*(   3) C  10                  0.00121     0.61715   
   129. RY*(   4) C  10                  0.00087     0.66615   
   130. RY*(   5) C  10                  0.00060     1.93989   
   131. RY*(   6) C  10                  0.00013     2.41039   
   132. RY*(   7) C  10                  0.00005     2.25627   
   133. RY*(   8) C  10                  0.00000     1.88030   
   134. RY*(   9) C  10                  0.00000     2.24802   
   135. RY*(   1) C  11                  0.00555     1.17058   
   136. RY*(   2) C  11                  0.00272     0.67253   
   137. RY*(   3) C  11                  0.00086     1.43130   
   138. RY*(   4) C  11                  0.00082     1.14499   
   139. RY*(   5) C  11                  0.00064     0.68174   
   140. RY*(   6) C  11                  0.00014     2.39969   
   141. RY*(   7) C  11                  0.00005     2.29144   
   142. RY*(   8) C  11                  0.00000     1.89105   
   143. RY*(   9) C  11                  0.00000     2.19368   
   144. RY*(   1) C  12                  0.00454     1.18161   
   145. RY*(   2) C  12                  0.00221     0.82031   
   146. RY*(   3) C  12                  0.00146     0.60783   
   147. RY*(   4) C  12                  0.00097     0.64638   
   148. RY*(   5) C  12                  0.00061     1.93660   
   149. RY*(   6) C  12                  0.00012     2.35584   
   150. RY*(   7) C  12                  0.00006     2.37316   
   151. RY*(   8) C  12                  0.00002     1.98371   
   152. RY*(   9) C  12                  0.00001     2.18364   
   153. RY*(   1) H  13                  0.00213     0.42598   
   154. RY*(   2) H  13                  0.00017     1.87683   
   155. RY*(   3) H  13                  0.00018     1.89013   
   156. RY*(   4) H  13                  0.00004     2.22847   
   157. RY*(   1) H  14                  0.00577     0.36751   
   158. RY*(   2) H  14                  0.00016     1.93166   
   159. RY*(   3) H  14                  0.00011     1.87343   
   160. RY*(   4) H  14                  0.00003     2.22395   
   161. RY*(   1) H  15                  0.00472     0.36749   
   162. RY*(   2) H  15                  0.00020     1.85042   
   163. RY*(   3) H  15                  0.00012     1.92108   
   164. RY*(   4) H  15                  0.00002     2.19018   
   165. RY*(   1) H  16                  0.00164     0.34726   
   166. RY*(   2) H  16                  0.00018     1.81407   
   167. RY*(   3) H  16                  0.00010     1.98237   
   168. RY*(   4) H  16                  0.00003     2.11024   
   169. RY*(   1) H  17                  0.00164     0.34938   
   170. RY*(   2) H  17                  0.00018     1.81320   
   171. RY*(   3) H  17                  0.00010     1.97732   
   172. RY*(   4) H  17                  0.00003     2.10190   
   173. RY*(   1) H  18                  0.00463     0.36812   
   174. RY*(   2) H  18                  0.00019     1.85518   
   175. RY*(   3) H  18                  0.00012     1.91258   
   176. RY*(   4) H  18                  0.00002     2.20022   
   177. RY*(   1) H  19                  0.00247     0.40216   
   178. RY*(   2) H  19                  0.00016     1.84542   
   179. RY*(   3) H  19                  0.00012     1.84458   
   180. RY*(   4) H  19                  0.00004     2.26786   
   181. RY*(   1) H  20                  0.00585     0.37689   
   182. RY*(   2) H  20                  0.00017     1.95640   
   183. RY*(   3) H  20                  0.00011     1.89686   
   184. RY*(   4) H  20                  0.00003     2.24046   
   185. RY*(   1) H  21                  0.00174     0.40347   
   186. RY*(   2) H  21                  0.00022     1.67313   
   187. RY*(   3) H  21                  0.00011     2.09447   
   188. RY*(   4) H  21                  0.00006     2.25540   
   189. RY*(   1) H  22                  0.00168     0.36655   
   190. RY*(   2) H  22                  0.00018     1.65775   
   191. RY*(   3) H  22                  0.00010     1.98203   
   192. RY*(   4) H  22                  0.00006     2.33649   
   193. RY*(   1) H  23                  0.00158     0.36553   
   194. RY*(   2) H  23                  0.00020     1.66107   
   195. RY*(   3) H  23                  0.00008     1.98773   
   196. RY*(   4) H  23                  0.00006     2.34233   
   197. RY*(   1) H  24                  0.00170     0.36681   
   198. RY*(   2) H  24                  0.00019     1.65744   
   199. RY*(   3) H  24                  0.00009     1.99069   
   200. RY*(   4) H  24                  0.00006     2.33434   
   201. RY*(   1) H  25                  0.00175     0.40409   
   202. RY*(   2) H  25                  0.00023     1.67375   
   203. RY*(   3) H  25                  0.00010     2.07166   
   204. RY*(   4) H  25                  0.00006     2.29527   
   205. BD*(   1) C   1 - N   2          0.03390     0.44948   
   206. BD*(   1) C   1 - C   8          0.02593     0.56016   
   207. BD*(   1) C   1 - C  12          0.02689     0.56255   
   208. BD*(   2) C   1 - C  12          0.40252     0.03795  224(v),229(v),146(g),48(g)
                                                    147(g),209(v),111(v)
   209. BD*(   1) N   2 - C   3          0.02822     0.34979   
   210. BD*(   1) N   2 - C   7          0.02614     0.35903   
   211. BD*(   1) C   3 - C   4          0.02632     0.39168   
   212. BD*(   1) C   3 - H  13          0.01223     0.45130   
   213. BD*(   1) C   3 - H  14          0.03291     0.42841   
   214. BD*(   1) C   4 - O   5          0.02183     0.31400   
   215. BD*(   1) C   4 - H  15          0.03267     0.42696   
   216. BD*(   1) C   4 - H  16          0.01520     0.45486   
   217. BD*(   1) O   5 - C   6          0.02139     0.31490   
   218. BD*(   1) C   6 - C   7          0.02699     0.39200   
   219. BD*(   1) C   6 - H  17          0.01520     0.45509   
   220. BD*(   1) C   6 - H  18          0.03248     0.42804   
   221. BD*(   1) C   7 - H  19          0.01309     0.44338   
   222. BD*(   1) C   7 - H  20          0.03484     0.42545   
   223. BD*(   1) C   8 - C   9          0.01589     0.59429   
   224. BD*(   2) C   8 - C   9          0.33157     0.04496  229(v),208(v),121(g),111(g)
   225. BD*(   1) C   8 - H  21          0.01471     0.47029   
   226. BD*(   1) C   9 - C  10          0.01799     0.58560   
   227. BD*(   1) C   9 - H  22          0.01419     0.47595   
   228. BD*(   1) C  10 - C  11          0.01776     0.59189   
   229. BD*(   2) C  10 - C  11          0.34586     0.04681  224(v),208(v),139(g),128(g)
   230. BD*(   1) C  10 - H  23          0.01436     0.48048   
   231. BD*(   1) C  11 - C  12          0.01641     0.58944   
   232. BD*(   1) C  11 - H  24          0.01424     0.47622   
   233. BD*(   1) C  12 - H  25          0.01425     0.47364   
       -------------------------------
              Total Lewis   86.17583  ( 97.9271%)
        Valence non-Lewis    1.64598  (  1.8704%)
        Rydberg non-Lewis    0.17818  (  0.2025%)
       -------------------------------
            Total unit  1   88.00000  (100.0000%)
           Charge unit  1    0.00000
 Unable to Open any file for archive entry.
 1\1\GINC-COMPUTE-0-4\SP\RB3LYP\def2SVP\C10H13N1O1\ZAHRT2\13-Mar-2021\0
 \\# b3lyp/def2svp geom=NewRedundant pop=NBO\\8\\0,1\C,0,0.86294306,-0.
 0220293206,0.0351235406\N,0,-0.5381909273,0.0192511994,0.1078863611\C,
 0,-1.2951020508,-1.1538987803,-0.321145958\C,0,-2.7192693014,-1.094231
 4872,0.2158391855\O,0,-3.3628411878,0.1028103224,-0.1626455436\C,0,-2.
 6540156602,1.2247545968,0.3139639981\C,0,-1.2220694633,1.2609963587,-0
 .2128477832\C,0,1.5689988137,-1.1674949862,0.4658835385\C,0,2.96004926
 52,-1.2105486726,0.4291011009\C,0,3.7006142223,-0.1162080988,-0.030884
 9981\C,0,3.0156872526,1.0211632408,-0.4579753994\C,0,1.6194675482,1.07
 10985371,-0.4360132918\H,0,-0.8153448295,-2.0713581983,0.0411527144\H,
 0,-1.3271340041,-1.2106457581,-1.4304962429\H,0,-2.6956900008,-1.18429
 65908,1.3215748116\H,0,-3.3142971623,-1.9258737911,-0.1903037062\H,0,-
 3.2011128646,2.1199932857,-0.017317596\H,0,-2.629309799,1.2187469402,1
 .4231860379\H,0,-0.6968930057,2.1014786144,0.2635791441\H,0,-1.2379071
 529,1.4499022255,-1.3084150037\H,0,1.0232841373,-2.0255905896,0.859919
 2683\H,0,3.4730936279,-2.1109167754,0.7769620666\H,0,4.7916664731,-0.1
 523321106,-0.0544178154\H,0,3.5705235494,1.8868043613,-0.8292849963\H,
 0,1.12284946,1.9684254771,-0.8024234328\\Version=ES64L-G16RevC.01\Stat
 e=1-A\HF=-518.4725747\RMSD=9.694e-09\Dipole=-0.0209228,-0.0244627,0.08
 82376\Quadrupole=-3.4601949,5.4306116,-1.9704166,0.2685375,-1.2511693,
 -1.4235074\PG=C01 [X(C10H13N1O1)]\\@
 The archive entry for this job was punched.


 NATURE WILL TELL YOU A DIRECT LIE IF SHE CAN.

                                -- CHARLES DARWIN
 File lengths (MBytes):  RWF=     35 Int=      0 D2E=      0 Chk=      4 Scr=      1
 Normal termination of Gaussian 16
