# Supplementary material for: Machine-Learning-Guided Discovery of Electrochemical Reactions
Source: J Am Chem Soc. 2022 Dec 2;144(49):22599–610. doi: 10.1021/jacs.2c08997 (PMC9756344; doi:10.1021/jacs.2c08997)
Supplement: Supplementary file 4 — ja2c08997_si_004.zip [file ja2c08997_si_004.zip › Reactivity Prediction/Nlogs_notimes/9.log]

 Entering Gaussian System, Link 0=g16
 Input=9.com
 Output=9.log
 Initial command:
  
 Copyright (c) 1988-2019, Gaussian, Inc.  All Rights Reserved.
  
 This is part of the Gaussian(R) 16 program.  It is based on
 the Gaussian(R) 09 system (copyright 2009, Gaussian, Inc.),
 the Gaussian(R) 03 system (copyright 2003, Gaussian, Inc.),
 the Gaussian(R) 98 system (copyright 1998, Gaussian, Inc.),
 the Gaussian(R) 94 system (copyright 1995, Gaussian, Inc.),
 the Gaussian 92(TM) system (copyright 1992, Gaussian, Inc.),
 the Gaussian 90(TM) system (copyright 1990, Gaussian, Inc.),
 the Gaussian 88(TM) system (copyright 1988, Gaussian, Inc.),
 the Gaussian 86(TM) system (copyright 1986, Carnegie Mellon
 University), and the Gaussian 82(TM) system (copyright 1983,
 Carnegie Mellon University). Gaussian is a federally registered
 trademark of Gaussian, Inc.
  
 This software contains proprietary and confidential information,
 including trade secrets, belonging to Gaussian, Inc.
  
 This software is provided under written license and may be
 used, copied, transmitted, or stored only in accord with that
 written license.
  
 The following legend is applicable only to US Government
 contracts under FAR:
  
                    RESTRICTED RIGHTS LEGEND
  
 Use, reproduction and disclosure by the US Government is
 subject to restrictions as set forth in subparagraphs (a)
 and (c) of the Commercial Computer Software - Restricted
 Rights clause in FAR 52.227-19.
  
 Gaussian, Inc.
 340 Quinnipiac St., Bldg. 40, Wallingford CT 06492
  
  
 ---------------------------------------------------------------
 Warning -- This program may not be used in any manner that
 competes with the business of Gaussian, Inc. or will provide
 assistance to any competitor of Gaussian, Inc.  The licensee
 of this program is prohibited from giving any competitor of
 Gaussian, Inc. access to this program.  By using this program,
 the user acknowledges that Gaussian, Inc. is engaged in the
 business of creating and licensing software in the field of
 computational chemistry and represents and warrants to the
 licensee that it is not a competitor of Gaussian, Inc. and that
 it will not use this program in any manner prohibited above.
 ---------------------------------------------------------------
  

 Cite this work as:
 Gaussian 16, Revision C.01,
 M. J. Frisch, G. W. Trucks, H. B. Schlegel, G. E. Scuseria, 
 M. A. Robb, J. R. Cheeseman, G. Scalmani, V. Barone, 
 G. A. Petersson, H. Nakatsuji, X. Li, M. Caricato, A. V. Marenich, 
 J. Bloino, B. G. Janesko, R. Gomperts, B. Mennucci, H. P. Hratchian, 
 J. V. Ortiz, A. F. Izmaylov, J. L. Sonnenberg, D. Williams-Young, 
 F. Ding, F. Lipparini, F. Egidi, J. Goings, B. Peng, A. Petrone, 
 T. Henderson, D. Ranasinghe, V. G. Zakrzewski, J. Gao, N. Rega, 
 G. Zheng, W. Liang, M. Hada, M. Ehara, K. Toyota, R. Fukuda, 
 J. Hasegawa, M. Ishida, T. Nakajima, Y. Honda, O. Kitao, H. Nakai, 
 T. Vreven, K. Throssell, J. A. Montgomery, Jr., J. E. Peralta, 
 F. Ogliaro, M. J. Bearpark, J. J. Heyd, E. N. Brothers, K. N. Kudin, 
 V. N. Staroverov, T. A. Keith, R. Kobayashi, J. Normand, 
 K. Raghavachari, A. P. Rendell, J. C. Burant, S. S. Iyengar, 
 J. Tomasi, M. Cossi, J. M. Millam, M. Klene, C. Adamo, R. Cammi, 
 J. W. Ochterski, R. L. Martin, K. Morokuma, O. Farkas, 
 J. B. Foresman, and D. J. Fox, Gaussian, Inc., Wallingford CT, 2019.
 
 ******************************************
 Gaussian 16:  ES64L-G16RevC.01  3-Jul-2019
                13-Mar-2021 
 ******************************************
 %nprocshared=16
 Will use up to   16 processors via shared memory.
 %mem=7GB
 -----------------------------------------
 # b3lyp/def2svp geom=NewRedundant pop=NBO
 -----------------------------------------
 1/29=4000,38=1,172=1/1;
 2/12=2,17=6,18=5,40=1/2;
 3/5=43,7=101,11=2,25=1,30=1,74=-5/1,2,3;
 4//1;
 5/5=2,38=5/2;
 6/7=2,8=2,9=2,10=2,28=1,40=1/1,7;
 99/5=1,9=1/99;
 -
 9
 -
 Symbolic Z-matrix:
 Charge =  0 Multiplicity = 1
 O                    -1.41528   2.11514   2.58951 
 C                    -0.76524   1.45326   1.8075 
 N                     0.46351   0.92411   2.11845 
 C                     1.35619   0.15681   1.3376 
 C                     2.73136   0.31921   1.53723 
 C                     3.66577  -0.44434   0.83041 
 C                     3.22737  -1.38153  -0.11371 
 O                     4.04651  -2.16496  -0.86293 
 C                     5.43854  -2.04039  -0.69964 
 C                     1.84739  -1.54755  -0.31704 
 C                     0.92297  -0.80071   0.40181 
 O                    -1.14504   1.16053   0.55196 
 C                    -2.46062   1.62424   0.13839 
 C                    -3.51549   0.6834    0.65901 
 C                    -4.1455   -0.20008  -0.12601 
 C                    -3.8647   -0.3625   -1.59634 
 C                    -2.55638   0.31509  -2.01604 
 C                    -2.44039   1.70305  -1.38364 
 H                     0.79606   1.23887   3.02241 
 H                     3.08501   1.0606    2.25869 
 H                     4.72714  -0.28797   1.02047 
 H                     5.90283  -2.75439  -1.3929 
 H                     5.75581  -2.28463   0.33081 
 H                     5.79233  -1.02214  -0.94465 
 H                     1.51894  -2.28973  -1.04702 
 H                    -0.14212  -0.95451   0.24312 
 H                    -2.60336   2.61884   0.58501 
 H                    -3.74106   0.75088   1.72647 
 H                    -4.9205   -0.84161   0.30817 
 H                    -4.71426   0.05841  -2.16948 
 H                    -3.84659  -1.43571  -1.85288 
 H                    -2.49218   0.38174  -3.11339 
 H                    -1.70089  -0.2966   -1.68392 
 H                    -3.28968   2.33164  -1.70262 
 H                    -1.51847   2.21357  -1.70072 
 
                          Input orientation:                          
 ---------------------------------------------------------------------
 Center     Atomic      Atomic             Coordinates (Angstroms)
 Number     Number       Type             X           Y           Z
 ---------------------------------------------------------------------
      1          8           0       -1.415276    2.115136    2.589512
      2          6           0       -0.765244    1.453257    1.807497
      3          7           0        0.463509    0.924108    2.118446
      4          6           0        1.356185    0.156805    1.337603
      5          6           0        2.731362    0.319208    1.537225
      6          6           0        3.665774   -0.444339    0.830414
      7          6           0        3.227370   -1.381528   -0.113710
      8          8           0        4.046509   -2.164962   -0.862934
      9          6           0        5.438537   -2.040391   -0.699645
     10          6           0        1.847386   -1.547553   -0.317043
     11          6           0        0.922974   -0.800710    0.401814
     12          8           0       -1.145038    1.160528    0.551960
     13          6           0       -2.460617    1.624236    0.138387
     14          6           0       -3.515494    0.683395    0.659006
     15          6           0       -4.145498   -0.200077   -0.126013
     16          6           0       -3.864695   -0.362498   -1.596343
     17          6           0       -2.556375    0.315087   -2.016035
     18          6           0       -2.440389    1.703050   -1.383640
     19          1           0        0.796057    1.238867    3.022411
     20          1           0        3.085006    1.060598    2.258689
     21          1           0        4.727142   -0.287972    1.020472
     22          1           0        5.902830   -2.754390   -1.392896
     23          1           0        5.755810   -2.284631    0.330806
     24          1           0        5.792335   -1.022144   -0.944653
     25          1           0        1.518941   -2.289726   -1.047021
     26          1           0       -0.142117   -0.954508    0.243117
     27          1           0       -2.603363    2.618839    0.585013
     28          1           0       -3.741063    0.750879    1.726474
     29          1           0       -4.920503   -0.841609    0.308171
     30          1           0       -4.714256    0.058413   -2.169478
     31          1           0       -3.846587   -1.435708   -1.852882
     32          1           0       -2.492175    0.381742   -3.113385
     33          1           0       -1.700888   -0.296604   -1.683917
     34          1           0       -3.289684    2.331636   -1.702616
     35          1           0       -1.518465    2.213567   -1.700716
 ---------------------------------------------------------------------
                    Distance matrix (angstroms):
                    1          2          3          4          5
     1  O    0.000000
     2  C    1.213331   0.000000
     3  N    2.273826   1.373507   0.000000
     4  C    3.617089   2.530227   1.412565   0.000000
     5  C    4.639749   3.685833   2.418031   1.399047   0.000000
     6  C    5.955032   4.918280   3.712974   2.439839   1.398468
     7  C    6.410010   5.260039   4.235258   2.823847   2.421594
     8  O    7.750466   6.586021   5.591857   4.179810   3.696144
     9  C    8.663816   7.548392   6.440558   5.063955   4.230851
    10  C    5.701606   4.510473   3.735750   2.425690   2.775702
    11  C    4.330773   3.147442   2.476476   1.407199   2.411150
    12  O    2.266257   1.343989   2.257697   2.807279   4.087180
    13  C    2.709563   2.385257   3.600184   4.261390   5.533216
    14  C    3.191809   3.078245   4.245041   4.946822   6.318790
    15  C    4.493150   4.230614   5.248270   5.704214   7.094168
    16  C    5.446072   4.948706   5.847082   6.011266   7.334299
    17  C    5.074775   4.372983   5.156020   5.155586   6.370701
    18  C    4.123906   3.612736   4.615624   4.920367   6.098645
    19  H    2.417694   1.989884   1.013318   2.079226   2.607097
    20  H    4.634008   3.896431   2.628791   2.157328   1.093268
    21  H    6.779832   5.815289   4.566536   3.414930   2.149149
    22  H    9.650209   8.509407   7.446280   6.050013   5.300078
    23  H    8.711152   7.660063   6.442057   5.131369   4.169258
    24  H    8.618730   7.530191   6.447236   5.126211   4.162752
    25  H    6.421589   5.232179   4.632801   3.420297   3.867147
    26  H    4.068072   2.938180   2.722653   2.162829   3.399110
    27  H    2.383963   2.496343   3.824818   4.722925   5.886790
    28  H    2.831133   3.058660   4.226356   5.146464   6.489564
    29  H    5.121862   4.978009   5.948315   6.438430   7.836396
    30  H    6.145027   5.775519   6.778272   7.011387   8.321351
    31  H    6.185033   5.589202   6.317999   6.307467   7.605391
    32  H    6.057012   5.324051   6.033431   5.888274   6.994099
    33  H    4.915308   4.015895   4.542325   4.322136   5.513603
    34  H    4.688564   4.411943   5.537879   5.962962   7.127371
    35  H    4.292597   3.667829   4.491873   4.661037   5.668676
                    6          7          8          9         10
     6  C    0.000000
     7  C    1.400676   0.000000
     8  O    2.443958   1.358710   0.000000
     9  C    2.833929   2.380478   1.407097   0.000000
    10  C    2.416667   1.404730   2.348475   3.644947   0.000000
    11  C    2.798866   2.431740   3.635552   4.810439   1.388909
    12  O    5.079080   5.101286   6.325581   7.426699   4.128374
    13  C    6.503120   6.438273   7.596272   8.748052   5.369036
    14  C    7.271298   7.094168   8.222732   9.457252   5.889846
    15  C    7.873398   7.466939   8.456524   9.775967   6.145473
    16  C    7.912258   7.316695   8.147019   9.495763   5.972339
    17  C    6.884341   6.320526   7.146913   8.437996   5.074358
    18  C    6.840946   6.576537   7.570502   8.749781   5.485350
    19  H    3.984132   4.755314   6.103065   6.794104   4.474526
    20  H    2.154553   3.407716   4.590562   4.889477   3.868922
    21  H    1.089529   2.175212   2.744735   2.556533   3.415917
    22  H    3.909458   3.267897   2.018468   1.098162   4.365838
    23  H    2.829228   2.721432   2.088312   1.105507   4.029736
    24  H    2.829661   2.720048   2.088209   1.105454   4.028966
    25  H    3.396926   2.148167   2.537332   3.942850   1.091587
    26  H    3.886545   3.415131   4.498126   5.762954   2.150257
    27  H    6.981788   7.105533   8.318780   9.382479   6.162929
    28  H    7.555972   7.516149   8.709388   9.896580   6.378833
    29  H    8.611314   8.176634   9.139478  10.476759   6.833269
    30  H    8.914988   8.328808   9.132439  10.471131   7.004697
    31  H    8.038561   7.284815   7.988290   9.375986   5.898528
    32  H    7.359097   6.694802   7.369167   8.636496   5.511215
    33  H    5.928301   5.284916   6.098963   7.414916   4.002932
    34  H    7.905737   7.667086   8.645472   9.813379   6.584634
    35  H    6.351962   6.161676   7.130381   8.215728   5.233501
                   11         12         13         14         15
    11  C    0.000000
    12  O    2.854063   0.000000
    13  C    4.171144   1.454928   0.000000
    14  C    4.687079   2.420367   1.506317   0.000000
    15  C    5.131157   3.363578   2.497369   1.339285   0.000000
    16  C    5.206385   3.785677   2.987948   2.510465   1.505690
    17  C    4.381423   3.049794   2.522811   2.865555   2.522477
    18  C    4.557288   2.391404   1.524200   2.523480   2.847968
    19  H    3.323178   3.142788   4.367153   4.948101   6.033416
    20  H    3.403945   4.562475   5.963833   6.802049   7.717273
    21  H    3.888101   6.066313   7.489892   8.307542   8.946838
    22  H    5.642412   8.293461   9.563704  10.233938  10.445018
    23  H    5.056022   7.716199   9.100875   9.740327  10.128669
    24  H    5.056944   7.425029   8.734272   9.597721  10.005323
    25  H    2.161358   4.643035   5.706239   6.090609   6.107435
    26  H    1.087777   2.361061   3.469340   3.772977   4.090536
    27  H    4.915478   2.062638   1.099585   2.140888   3.290901
    28  H    5.090716   2.878652   2.219080   1.093125   2.121224
    29  H    5.844371   4.280435   3.487156   2.103040   1.095770
    30  H    6.255237   4.621710   3.585656   3.134957   2.136832
    31  H    5.313717   4.452199   3.905038   3.303000   2.144344
    32  H    5.041633   3.981965   3.481208   3.920346   3.463580
    33  H    3.389550   2.726050   2.754560   3.121295   2.900431
    34  H    5.655679   3.324773   2.139406   2.888762   3.102848
    35  H    4.412157   2.514536   2.148781   3.449324   3.899574
                   16         17         18         19         20
    16  C    0.000000
    17  C    1.531981   0.000000
    18  C    2.518011   1.529647   0.000000
    19  H    6.754248   6.121937   5.486650   0.000000
    20  H    8.073712   7.117179   6.649007   2.419574   0.000000
    21  H    8.981812   7.914144   7.817763   4.668236   2.459357
    22  H   10.058185   9.020429   9.459290   7.843480   5.985678
    23  H    9.998131   9.019901   9.274621   6.652738   4.694729
    24  H    9.701446   8.522734   8.683152   6.768498   4.682825
    25  H    5.744520   4.932772   5.633105   5.434501   4.960338
    26  H    4.194243   3.541790   3.871822   3.662723   4.305521
    27  H    3.903542   3.474900   2.177343   4.404689   6.130811
    28  H    3.506566   3.949655   3.503026   4.743737   6.853787
    29  H    2.229675   3.511265   3.935541   6.661422   8.456423
    30  H    1.107882   2.178503   2.914249   7.662423   9.024496
    31  H    1.103595   2.180952   3.471223   7.244031   8.437035
    32  H    2.176952   1.101245   2.177282   7.013924   7.773351
    33  H    2.166581   1.102872   2.153055   5.544540   6.347513
    34  H    2.756862   2.168512   1.103706   6.341396   7.612105
    35  H    3.485943   2.186529   1.100504   5.349298   6.180467
                   21         22         23         24         25
    21  H    0.000000
    22  H    3.645519   0.000000
    23  H    2.349562   1.792607   0.000000
    24  H    2.352735   1.792709   1.794994   0.000000
    25  H    4.309768   4.421993   4.455276   4.458602   0.000000
    26  H    4.975765   6.515942   6.046690   6.052528   2.491260
    27  H    7.897815  10.253732   9.694555   9.278166   6.614449
    28  H    8.560850  10.724833  10.067413  10.058042   6.678712
    29  H    9.689734  11.121911  10.773415  10.787356   6.737954
    30  H    9.971748  11.010788  11.016512  10.632791   6.754732
    31  H    9.114949   9.848941   9.884088   9.690445   5.492509
    32  H    8.346007   9.125323   9.327446   8.677983   5.243630
    33  H    6.973763   7.996370   7.975820   7.564477   3.839984
    34  H    8.862677  10.510276  10.356914   9.711097   6.701467
    35  H    7.257422   8.935937   8.790674   8.030520   5.471088
                   26         27         28         29         30
    26  H    0.000000
    27  H    4.352405   0.000000
    28  H    4.249836   2.467097   0.000000
    29  H    4.780162   4.173785   2.436941   0.000000
    30  H    5.267928   4.312641   4.074930   2.644110   0.000000
    31  H    4.283441   4.891656   4.195723   2.485237   1.756553
    32  H    4.309807   4.323785   5.012007   4.370401   2.435805
    33  H    2.564383   3.802934   4.109781   3.825097   3.072815
    34  H    4.948918   2.405570   3.802787   4.095402   2.723033
    35  H    3.963523   2.562383   4.338782   4.994356   3.882976
                   31         32         33         34         35
    31  H    0.000000
    32  H    2.593535   0.000000
    33  H    2.435186   1.769087   0.000000
    34  H    3.811247   2.535425   3.071199   0.000000
    35  H    4.331342   2.509847   2.516847   1.775150   0.000000
 Stoichiometry    C14H17NO3
 Framework group  C1[X(C14H17NO3)]
 Deg. of freedom    99
 Full point group                 C1      NOp   1
 Largest Abelian subgroup         C1      NOp   1
 Largest concise Abelian subgroup C1      NOp   1
                         Standard orientation:                         
 ---------------------------------------------------------------------
 Center     Atomic      Atomic             Coordinates (Angstroms)
 Number     Number       Type             X           Y           Z
 ---------------------------------------------------------------------
      1          8           0        1.959130    2.849423   -0.051282
      2          6           0        1.165610    1.933999    0.015775
      3          7           0       -0.173708    2.086158   -0.248035
      4          6           0       -1.230164    1.149647   -0.201266
      5          6           0       -2.500219    1.590401    0.186071
      6          6           0       -3.597622    0.723807    0.206924
      7          6           0       -3.429426   -0.620797   -0.147535
      8          8           0       -4.421457   -1.549216   -0.150281
      9          6           0       -5.717745   -1.156525    0.230971
     10          6           0       -2.155747   -1.067226   -0.537036
     11          6           0       -1.073219   -0.197886   -0.575076
     12          8           0        1.478907    0.673089    0.359659
     13          6           0        2.884722    0.388503    0.603609
     14          6           0        3.595906    0.189404   -0.709239
     15          6           0        3.958113   -1.019456   -1.157736
     16          6           0        3.686240   -2.302490   -0.418135
     17          6           0        2.651872   -2.121788    0.697389
     18          6           0        2.934805   -0.847246    1.494452
     19          1           0       -0.424753    3.056535   -0.396894
     20          1           0       -2.639028    2.633654    0.482025
     21          1           0       -4.569718    1.110493    0.511188
     22          1           0       -6.352194   -2.049982    0.159074
     23          1           0       -6.124251   -0.374657   -0.436547
     24          1           0       -5.745199   -0.780901    1.270289
     25          1           0       -2.040962   -2.114605   -0.822316
     26          1           0       -0.097752   -0.557365   -0.895227
     27          1           0        3.303204    1.265476    1.118272
     28          1           0        3.799003    1.091513   -1.292224
     29          1           0        4.493826   -1.096241   -2.110536
     30          1           0        4.639429   -2.680002    0.001767
     31          1           0        3.357586   -3.077825   -1.131412
     32          1           0        2.643556   -3.000811    1.360706
     33          1           0        1.643576   -2.046047    0.257017
     34          1           0        3.941820   -0.902242    1.942855
     35          1           0        2.216396   -0.720543    2.318432
 ---------------------------------------------------------------------
 Rotational constants (GHZ):           0.7544169           0.2085637           0.1744643
 Standard basis: def2SVP (5D, 7F)
 There are   355 symmetry adapted cartesian basis functions of A   symmetry.
 There are   337 symmetry adapted basis functions of A   symmetry.
   337 basis functions,   569 primitive gaussians,   355 cartesian basis functions
    66 alpha electrons       66 beta electrons
       nuclear repulsion energy      1287.9526419603 Hartrees.
 NAtoms=   35 NActive=   35 NUniq=   35 SFac= 1.00D+00 NAtFMM=   60 NAOKFM=F Big=F
 Integral buffers will be    131072 words long.
 Raffenetti 2 integral format.
 Two-electron integral symmetry is turned on.
 One-electron integrals computed using PRISM.
   1 Symmetry operations used in ECPInt.
 ECPInt:  NShTT=   12720 NPrTT=   45736 LenC2=   11326 LenP2D=   28814.
 LDataN:  DoStor=T MaxTD1= 4 Len=   56
 NBasis=   337 RedAO= T EigKep=  2.43D-04  NBF=   337
 NBsUse=   337 1.00D-06 EigRej= -1.00D+00 NBFU=   337
 ExpMin= 1.22D-01 ExpMax= 2.27D+03 ExpMxC= 3.41D+02 IAcc=3 IRadAn=         5 AccDes= 0.00D+00
 Harris functional with IExCor=  402 and IRadAn=       5 diagonalized for initial guess.
 HarFok:  IExCor=  402 AccDes= 0.00D+00 IRadAn=         5 IDoV= 1 UseB2=F ITyADJ=14
 ICtDFT=  3500011 ScaDFX=  1.000000  1.000000  1.000000  1.000000
 FoFCou: FMM=F IPFlag=           0 FMFlag=      100000 FMFlg1=           0
         NFxFlg=           0 DoJE=T BraDBF=F KetDBF=T FulRan=T
         wScrn=  0.000000 ICntrl=       500 IOpCl=  0 I1Cent=   200000004 NGrid=           0
         NMat0=    1 NMatS0=      1 NMatT0=    0 NMatD0=    1 NMtDS0=    0 NMtDT0=    0
 Petite list used in FoFCou.
 Requested convergence on RMS density matrix=1.00D-08 within 128 cycles.
 Requested convergence on MAX density matrix=1.00D-06.
 Requested convergence on             energy=1.00D-06.
 No special actions if energy rises.
 Integral accuracy reduced to 1.0D-05 until final iterations.
 Initial convergence to 1.0D-05 achieved.  Increase integral accuracy.
 SCF Done:  E(RB3LYP) =  -823.556838013     A.U. after   14 cycles
            NFock= 14  Conv=0.69D-08     -V/T= 2.0104

 **********************************************************************

            Population analysis using the SCF Density.

 **********************************************************************

 Orbital symmetries:
       Occupied  (A) (A) (A) (A) (A) (A) (A) (A) (A) (A) (A) (A)
                 (A) (A) (A) (A) (A) (A) (A) (A) (A) (A) (A) (A)
                 (A) (A) (A) (A) (A) (A) (A) (A) (A) (A) (A) (A)
                 (A) (A) (A) (A) (A) (A) (A) (A) (A) (A) (A) (A)
                 (A) (A) (A) (A) (A) (A) (A) (A) (A) (A) (A) (A)
                 (A) (A) (A) (A) (A) (A)
       Virtual   (A) (A) (A) (A) (A) (A) (A) (A) (A) (A) (A) (A)
                 (A) (A) (A) (A) (A) (A) (A) (A) (A) (A) (A) (A)
                 (A) (A) (A) (A) (A) (A) (A) (A) (A) (A) (A) (A)
                 (A) (A) (A) (A) (A) (A) (A) (A) (A) (A) (A) (A)
                 (A) (A) (A) (A) (A) (A) (A) (A) (A) (A) (A) (A)
                 (A) (A) (A) (A) (A) (A) (A) (A) (A) (A) (A) (A)
                 (A) (A) (A) (A) (A) (A) (A) (A) (A) (A) (A) (A)
                 (A) (A) (A) (A) (A) (A) (A) (A) (A) (A) (A) (A)
                 (A) (A) (A) (A) (A) (A) (A) (A) (A) (A) (A) (A)
                 (A) (A) (A) (A) (A) (A) (A) (A) (A) (A) (A) (A)
                 (A) (A) (A) (A) (A) (A) (A) (A) (A) (A) (A) (A)
                 (A) (A) (A) (A) (A) (A) (A) (A) (A) (A) (A) (A)
                 (A) (A) (A) (A) (A) (A) (A) (A) (A) (A) (A) (A)
                 (A) (A) (A) (A) (A) (A) (A) (A) (A) (A) (A) (A)
                 (A) (A) (A) (A) (A) (A) (A) (A) (A) (A) (A) (A)
                 (A) (A) (A) (A) (A) (A) (A) (A) (A) (A) (A) (A)
                 (A) (A) (A) (A) (A) (A) (A) (A) (A) (A) (A) (A)
                 (A) (A) (A) (A) (A) (A) (A) (A) (A) (A) (A) (A)
                 (A) (A) (A) (A) (A) (A) (A) (A) (A) (A) (A) (A)
                 (A) (A) (A) (A) (A) (A) (A) (A) (A) (A) (A) (A)
                 (A) (A) (A) (A) (A) (A) (A) (A) (A) (A) (A) (A)
                 (A) (A) (A) (A) (A) (A) (A) (A) (A) (A) (A) (A)
                 (A) (A) (A) (A) (A) (A) (A)
 The electronic state is 1-A.
 Alpha  occ. eigenvalues --  -19.16743 -19.16416 -19.10052 -14.36054 -10.32978
 Alpha  occ. eigenvalues --  -10.24765 -10.24676 -10.24368 -10.23024 -10.19565
 Alpha  occ. eigenvalues --  -10.19269 -10.19240 -10.19228 -10.19027 -10.18765
 Alpha  occ. eigenvalues --  -10.18754 -10.18613 -10.18229  -1.09350  -1.06010
 Alpha  occ. eigenvalues --   -0.99800  -0.93135  -0.84241  -0.83102  -0.75694
 Alpha  occ. eigenvalues --   -0.74480  -0.74188  -0.73943  -0.69579  -0.64724
 Alpha  occ. eigenvalues --   -0.61638  -0.60809  -0.60229  -0.58286  -0.55000
 Alpha  occ. eigenvalues --   -0.53705  -0.51983  -0.50614  -0.49427  -0.48089
 Alpha  occ. eigenvalues --   -0.47321  -0.46657  -0.45651  -0.44650  -0.44004
 Alpha  occ. eigenvalues --   -0.43030  -0.42316  -0.41677  -0.41008  -0.40306
 Alpha  occ. eigenvalues --   -0.40070  -0.39804  -0.38471  -0.37287  -0.36362
 Alpha  occ. eigenvalues --   -0.34448  -0.33913  -0.33061  -0.32912  -0.31987
 Alpha  occ. eigenvalues --   -0.29397  -0.28316  -0.27600  -0.25996  -0.25741
 Alpha  occ. eigenvalues --   -0.20797
 Alpha virt. eigenvalues --   -0.01342  -0.00091   0.00328   0.05019   0.05744
 Alpha virt. eigenvalues --    0.06311   0.06848   0.07381   0.09204   0.09770
 Alpha virt. eigenvalues --    0.09966   0.11110   0.11914   0.12521   0.12689
 Alpha virt. eigenvalues --    0.12891   0.13760   0.14349   0.14595   0.15423
 Alpha virt. eigenvalues --    0.15631   0.16321   0.18687   0.19134   0.20657
 Alpha virt. eigenvalues --    0.21806   0.22717   0.23461   0.23906   0.24524
 Alpha virt. eigenvalues --    0.25804   0.27910   0.29724   0.30056   0.31712
 Alpha virt. eigenvalues --    0.32337   0.32912   0.35777   0.38100   0.39154
 Alpha virt. eigenvalues --    0.39673   0.40848   0.41349   0.41939   0.42685
 Alpha virt. eigenvalues --    0.43050   0.44045   0.45365   0.45678   0.46170
 Alpha virt. eigenvalues --    0.46925   0.48200   0.48724   0.49597   0.50068
 Alpha virt. eigenvalues --    0.51440   0.52001   0.53511   0.53589   0.54587
 Alpha virt. eigenvalues --    0.55358   0.57367   0.57777   0.59037   0.59333
 Alpha virt. eigenvalues --    0.61016   0.61277   0.61791   0.62042   0.62216
 Alpha virt. eigenvalues --    0.62577   0.63887   0.64229   0.64429   0.64641
 Alpha virt. eigenvalues --    0.65323   0.65597   0.66391   0.66913   0.67265
 Alpha virt. eigenvalues --    0.67923   0.68101   0.68994   0.69170   0.69658
 Alpha virt. eigenvalues --    0.69848   0.70648   0.71074   0.71653   0.72355
 Alpha virt. eigenvalues --    0.73395   0.74327   0.76170   0.76744   0.77570
 Alpha virt. eigenvalues --    0.79149   0.79754   0.81742   0.82625   0.82832
 Alpha virt. eigenvalues --    0.85351   0.87512   0.89867   0.90497   0.92476
 Alpha virt. eigenvalues --    0.96231   0.98462   1.00069   1.00957   1.02843
 Alpha virt. eigenvalues --    1.04877   1.06015   1.07683   1.09627   1.10567
 Alpha virt. eigenvalues --    1.12556   1.14041   1.16609   1.18073   1.19303
 Alpha virt. eigenvalues --    1.20314   1.22596   1.22760   1.23760   1.24729
 Alpha virt. eigenvalues --    1.25659   1.26301   1.26951   1.28426   1.29164
 Alpha virt. eigenvalues --    1.30848   1.31144   1.32627   1.36880   1.38622
 Alpha virt. eigenvalues --    1.39432   1.44536   1.46790   1.47532   1.50578
 Alpha virt. eigenvalues --    1.51905   1.53119   1.54185   1.55593   1.58147
 Alpha virt. eigenvalues --    1.60819   1.62888   1.63372   1.65048   1.67019
 Alpha virt. eigenvalues --    1.67506   1.68266   1.68772   1.69430   1.71092
 Alpha virt. eigenvalues --    1.72240   1.73673   1.74378   1.74555   1.74951
 Alpha virt. eigenvalues --    1.75885   1.75998   1.77311   1.77717   1.79559
 Alpha virt. eigenvalues --    1.79760   1.80259   1.81254   1.81557   1.82216
 Alpha virt. eigenvalues --    1.83269   1.84067   1.84608   1.86328   1.87072
 Alpha virt. eigenvalues --    1.87360   1.87935   1.88043   1.88200   1.90866
 Alpha virt. eigenvalues --    1.91663   1.92480   1.93670   1.94092   1.94874
 Alpha virt. eigenvalues --    1.95092   1.98300   1.99063   2.00503   2.02693
 Alpha virt. eigenvalues --    2.03791   2.05152   2.06263   2.07603   2.09362
 Alpha virt. eigenvalues --    2.10607   2.11902   2.13348   2.14442   2.15465
 Alpha virt. eigenvalues --    2.16933   2.17651   2.18466   2.18898   2.22399
 Alpha virt. eigenvalues --    2.24190   2.25705   2.27253   2.28747   2.30896
 Alpha virt. eigenvalues --    2.32224   2.33371   2.33481   2.34664   2.37867
 Alpha virt. eigenvalues --    2.38553   2.40219   2.41170   2.42464   2.43851
 Alpha virt. eigenvalues --    2.45731   2.50414   2.51537   2.55922   2.56961
 Alpha virt. eigenvalues --    2.58600   2.60445   2.60776   2.62653   2.62904
 Alpha virt. eigenvalues --    2.63253   2.63830   2.66260   2.68976   2.69798
 Alpha virt. eigenvalues --    2.73596   2.75266   2.77943   2.78667   2.79147
 Alpha virt. eigenvalues --    2.81774   2.82627   2.85618   2.86495   2.88346
 Alpha virt. eigenvalues --    2.88392   2.90460   2.90638   2.92093   2.93387
 Alpha virt. eigenvalues --    2.94951   2.96938   2.99945   3.01985   3.02304
 Alpha virt. eigenvalues --    3.03524   3.06911   3.08173   3.10361   3.12476
 Alpha virt. eigenvalues --    3.17143   3.22984   3.24355   3.30223   3.33956
 Alpha virt. eigenvalues --    3.41361   3.48332   3.51655   3.66752   3.70262
 Alpha virt. eigenvalues --    3.74617
          Condensed to atoms (all electrons):
               1          2          3          4          5          6
     1  O    7.714902   0.695123  -0.090878   0.002194  -0.000052  -0.000000
     2  C    0.695123   4.466429   0.334304  -0.019547   0.005778  -0.000219
     3  N   -0.090878   0.334304   6.475172   0.307765  -0.082020   0.007996
     4  C    0.002194  -0.019547   0.307765   5.240945   0.195387   0.136916
     5  C   -0.000052   0.005778  -0.082020   0.195387   5.256207   0.205900
     6  C   -0.000000  -0.000219   0.007996   0.136916   0.205900   5.366097
     7  C    0.000000   0.000089  -0.000177  -0.197672   0.148829   0.123374
     8  O    0.000000  -0.000000   0.000000   0.000090   0.004903  -0.082996
     9  C   -0.000000  -0.000000  -0.000000   0.000052   0.001000  -0.002056
    10  C   -0.000002  -0.000427   0.007455   0.149570  -0.146120   0.064523
    11  C    0.000066  -0.014194  -0.071525   0.187187   0.074167  -0.146991
    12  O   -0.075988   0.338872  -0.105844  -0.000400  -0.000481  -0.000020
    13  C   -0.011246  -0.021980   0.002434   0.000722   0.000010  -0.000001
    14  C   -0.004887  -0.006982  -0.000793   0.000153  -0.000001  -0.000000
    15  C    0.000698   0.001346   0.000009  -0.000009   0.000000  -0.000000
    16  C   -0.000016  -0.000195   0.000001   0.000002  -0.000000   0.000000
    17  C   -0.000027  -0.000542  -0.000017  -0.000049   0.000000   0.000000
    18  C    0.001013   0.007956   0.000213  -0.000121   0.000002   0.000000
    19  H    0.006486  -0.007804   0.333005  -0.007422  -0.019493   0.000510
    20  H   -0.000052  -0.000389  -0.009394  -0.089640   0.434418  -0.061963
    21  H   -0.000000   0.000001  -0.000136   0.018232  -0.065290   0.448246
    22  H   -0.000000   0.000000  -0.000000   0.000004  -0.000032   0.000071
    23  H    0.000000  -0.000000  -0.000000  -0.000065   0.000468   0.008238
    24  H   -0.000000   0.000000   0.000000  -0.000081   0.000215   0.007664
    25  H   -0.000000  -0.000019  -0.000097   0.017465  -0.003187   0.022046
    26  H   -0.000132   0.000784  -0.011510  -0.078794   0.018555  -0.003201
    27  H    0.023553  -0.004080   0.001368  -0.000251   0.000004  -0.000000
    28  H    0.009104   0.004075   0.000066   0.000002   0.000001   0.000000
    29  H   -0.000001  -0.000039  -0.000000   0.000001  -0.000000  -0.000000
    30  H    0.000000   0.000002  -0.000000  -0.000000  -0.000000  -0.000000
    31  H   -0.000000  -0.000003   0.000000  -0.000000   0.000000   0.000000
    32  H    0.000000   0.000027  -0.000000   0.000000   0.000000   0.000000
    33  H    0.000020   0.000060   0.000008   0.000108  -0.000015  -0.000002
    34  H    0.000008   0.000031   0.000007   0.000002  -0.000000  -0.000000
    35  H   -0.000001  -0.000264  -0.000192   0.000157  -0.000005  -0.000001
               7          8          9         10         11         12
     1  O    0.000000   0.000000  -0.000000  -0.000002   0.000066  -0.075988
     2  C    0.000089  -0.000000  -0.000000  -0.000427  -0.014194   0.338872
     3  N   -0.000177   0.000000  -0.000000   0.007455  -0.071525  -0.105844
     4  C   -0.197672   0.000090   0.000052   0.149570   0.187187  -0.000400
     5  C    0.148829   0.004903   0.001000  -0.146120   0.074167  -0.000481
     6  C    0.123374  -0.082996  -0.002056   0.064523  -0.146991  -0.000020
     7  C    5.128998   0.400629  -0.055219   0.217358   0.146003   0.000008
     8  O    0.400629   7.832767   0.321996  -0.076438   0.003663   0.000000
     9  C   -0.055219   0.321996   4.366765   0.007215  -0.000250  -0.000000
    10  C    0.217358  -0.076438   0.007215   5.218023   0.218363  -0.000336
    11  C    0.146003   0.003663  -0.000250   0.218363   5.209082   0.002293
    12  O    0.000008   0.000000  -0.000000  -0.000336   0.002293   8.030337
    13  C   -0.000000   0.000000   0.000000  -0.000032  -0.000204   0.235231
    14  C    0.000000  -0.000000  -0.000000  -0.000007  -0.000262  -0.032918
    15  C    0.000000   0.000000  -0.000000  -0.000005  -0.000171  -0.003661
    16  C   -0.000000  -0.000000   0.000000   0.000005   0.000034   0.000314
    17  C   -0.000001   0.000000  -0.000000  -0.000068  -0.001341  -0.004861
    18  C   -0.000001  -0.000000   0.000000  -0.000007   0.000223  -0.044487
    19  H   -0.000072  -0.000000   0.000000  -0.000033   0.008480   0.005153
    20  H    0.016908  -0.000085  -0.000039  -0.002707   0.018507  -0.000011
    21  H   -0.097153  -0.008316   0.008968   0.014591  -0.002167   0.000000
    22  H    0.005319  -0.024704   0.391788  -0.000165   0.000009   0.000000
    23  H   -0.007883  -0.030654   0.388637  -0.000247   0.000018   0.000000
    24  H   -0.006730  -0.030788   0.388939  -0.000064   0.000037  -0.000000
    25  H   -0.078673   0.002554  -0.000418   0.435241  -0.079235  -0.000017
    26  H    0.017647  -0.000064   0.000009  -0.078006   0.448361   0.010873
    27  H   -0.000000   0.000000  -0.000000   0.000006   0.000035  -0.028956
    28  H   -0.000000  -0.000000   0.000000  -0.000002  -0.000012  -0.002584
    29  H    0.000000   0.000000   0.000000  -0.000000   0.000002  -0.000205
    30  H    0.000000   0.000000  -0.000000  -0.000000  -0.000002  -0.000056
    31  H    0.000000  -0.000000   0.000000  -0.000000   0.000014   0.000054
    32  H   -0.000000  -0.000000   0.000000   0.000005   0.000027  -0.000069
    33  H    0.000000  -0.000000   0.000000   0.000387   0.001567   0.004715
    34  H    0.000000   0.000000  -0.000000  -0.000000  -0.000005   0.003793
    35  H   -0.000001   0.000000   0.000000  -0.000033   0.000297   0.003052
              13         14         15         16         17         18
     1  O   -0.011246  -0.004887   0.000698  -0.000016  -0.000027   0.001013
     2  C   -0.021980  -0.006982   0.001346  -0.000195  -0.000542   0.007956
     3  N    0.002434  -0.000793   0.000009   0.000001  -0.000017   0.000213
     4  C    0.000722   0.000153  -0.000009   0.000002  -0.000049  -0.000121
     5  C    0.000010  -0.000001   0.000000  -0.000000   0.000000   0.000002
     6  C   -0.000001  -0.000000  -0.000000   0.000000   0.000000   0.000000
     7  C   -0.000000   0.000000   0.000000  -0.000000  -0.000001  -0.000001
     8  O    0.000000  -0.000000   0.000000  -0.000000   0.000000  -0.000000
     9  C    0.000000  -0.000000  -0.000000   0.000000  -0.000000   0.000000
    10  C   -0.000032  -0.000007  -0.000005   0.000005  -0.000068  -0.000007
    11  C   -0.000204  -0.000262  -0.000171   0.000034  -0.001341   0.000223
    12  O    0.235231  -0.032918  -0.003661   0.000314  -0.004861  -0.044487
    13  C    4.654794   0.346732  -0.010754  -0.055513  -0.015714   0.374451
    14  C    0.346732   4.898558   0.601668  -0.016758  -0.037354  -0.038721
    15  C   -0.010754   0.601668   4.874679   0.331497  -0.034926  -0.030108
    16  C   -0.055513  -0.016758   0.331497   4.670179   0.420047  -0.039294
    17  C   -0.015714  -0.037354  -0.034926   0.420047   4.613314   0.394730
    18  C    0.374451  -0.038721  -0.030108  -0.039294   0.394730   4.686501
    19  H   -0.000131   0.000047  -0.000003   0.000000   0.000001   0.000007
    20  H   -0.000002  -0.000000   0.000000  -0.000000   0.000000   0.000000
    21  H    0.000000   0.000000   0.000000  -0.000000  -0.000000  -0.000000
    22  H   -0.000000  -0.000000   0.000000  -0.000000  -0.000000   0.000000
    23  H    0.000000   0.000000  -0.000000   0.000000  -0.000000  -0.000000
    24  H   -0.000000  -0.000000   0.000000  -0.000000   0.000000   0.000000
    25  H    0.000001  -0.000001  -0.000001  -0.000000   0.000016   0.000001
    26  H   -0.000791   0.001086   0.001057  -0.000121   0.001110  -0.000828
    27  H    0.355275  -0.020677   0.007837   0.000244   0.008587  -0.036522
    28  H   -0.055997   0.406726  -0.046340   0.011316  -0.000803   0.010016
    29  H    0.012049  -0.041174   0.400955  -0.059706   0.007653  -0.000150
    30  H    0.000961  -0.006456  -0.010083   0.336183  -0.006898  -0.008700
    31  H    0.000914   0.005681  -0.013439   0.351359  -0.021406   0.008559
    32  H    0.005410   0.002152   0.005760  -0.009364   0.342802  -0.009684
    33  H   -0.003222  -0.002434  -0.004733  -0.023434   0.371485  -0.033041
    34  H   -0.010832  -0.001911  -0.003757  -0.002937  -0.029553   0.349093
    35  H   -0.007059   0.006592   0.001735   0.006589  -0.014299   0.339942
              19         20         21         22         23         24
     1  O    0.006486  -0.000052  -0.000000  -0.000000   0.000000  -0.000000
     2  C   -0.007804  -0.000389   0.000001   0.000000  -0.000000   0.000000
     3  N    0.333005  -0.009394  -0.000136  -0.000000  -0.000000   0.000000
     4  C   -0.007422  -0.089640   0.018232   0.000004  -0.000065  -0.000081
     5  C   -0.019493   0.434418  -0.065290  -0.000032   0.000468   0.000215
     6  C    0.000510  -0.061963   0.448246   0.000071   0.008238   0.007664
     7  C   -0.000072   0.016908  -0.097153   0.005319  -0.007883  -0.006730
     8  O   -0.000000  -0.000085  -0.008316  -0.024704  -0.030654  -0.030788
     9  C    0.000000  -0.000039   0.008968   0.391788   0.388637   0.388939
    10  C   -0.000033  -0.002707   0.014591  -0.000165  -0.000247  -0.000064
    11  C    0.008480   0.018507  -0.002167   0.000009   0.000018   0.000037
    12  O    0.005153  -0.000011   0.000000   0.000000   0.000000  -0.000000
    13  C   -0.000131  -0.000002   0.000000  -0.000000   0.000000  -0.000000
    14  C    0.000047  -0.000000   0.000000  -0.000000   0.000000  -0.000000
    15  C   -0.000003   0.000000   0.000000   0.000000  -0.000000   0.000000
    16  C    0.000000  -0.000000  -0.000000  -0.000000   0.000000  -0.000000
    17  C    0.000001   0.000000  -0.000000  -0.000000  -0.000000   0.000000
    18  C    0.000007   0.000000  -0.000000   0.000000  -0.000000   0.000000
    19  H    0.543469   0.005459  -0.000024  -0.000000   0.000000  -0.000000
    20  H    0.005459   0.741929  -0.016116  -0.000001   0.000018   0.000045
    21  H   -0.000024  -0.016116   0.728449  -0.000404   0.001304   0.000570
    22  H   -0.000000  -0.000001  -0.000404   0.648390  -0.026268  -0.026206
    23  H    0.000000   0.000018   0.001304  -0.026268   0.698803  -0.049928
    24  H   -0.000000   0.000045   0.000570  -0.026206  -0.049928   0.698480
    25  H    0.000010   0.000034  -0.000295  -0.000143   0.000096   0.000115
    26  H   -0.000157  -0.000294   0.000013  -0.000000  -0.000000   0.000000
    27  H   -0.000041   0.000001   0.000000   0.000000  -0.000000   0.000000
    28  H   -0.000016   0.000000  -0.000000   0.000000  -0.000000   0.000000
    29  H    0.000000  -0.000000   0.000000  -0.000000   0.000000  -0.000000
    30  H    0.000000   0.000000   0.000000   0.000000   0.000000  -0.000000
    31  H   -0.000000  -0.000000   0.000000  -0.000000  -0.000000   0.000000
    32  H    0.000000  -0.000000  -0.000000  -0.000000  -0.000000   0.000000
    33  H   -0.000003  -0.000000   0.000000   0.000000  -0.000000  -0.000000
    34  H   -0.000001   0.000000   0.000000   0.000000  -0.000000   0.000000
    35  H    0.000003  -0.000000   0.000000  -0.000000   0.000000  -0.000000
              25         26         27         28         29         30
     1  O   -0.000000  -0.000132   0.023553   0.009104  -0.000001   0.000000
     2  C   -0.000019   0.000784  -0.004080   0.004075  -0.000039   0.000002
     3  N   -0.000097  -0.011510   0.001368   0.000066  -0.000000  -0.000000
     4  C    0.017465  -0.078794  -0.000251   0.000002   0.000001  -0.000000
     5  C   -0.003187   0.018555   0.000004   0.000001  -0.000000  -0.000000
     6  C    0.022046  -0.003201  -0.000000   0.000000  -0.000000  -0.000000
     7  C   -0.078673   0.017647  -0.000000  -0.000000   0.000000   0.000000
     8  O    0.002554  -0.000064   0.000000  -0.000000   0.000000   0.000000
     9  C   -0.000418   0.000009  -0.000000   0.000000   0.000000  -0.000000
    10  C    0.435241  -0.078006   0.000006  -0.000002  -0.000000  -0.000000
    11  C   -0.079235   0.448361   0.000035  -0.000012   0.000002  -0.000002
    12  O   -0.000017   0.010873  -0.028956  -0.002584  -0.000205  -0.000056
    13  C    0.000001  -0.000791   0.355275  -0.055997   0.012049   0.000961
    14  C   -0.000001   0.001086  -0.020677   0.406726  -0.041174  -0.006456
    15  C   -0.000001   0.001057   0.007837  -0.046340   0.400955  -0.010083
    16  C   -0.000000  -0.000121   0.000244   0.011316  -0.059706   0.336183
    17  C    0.000016   0.001110   0.008587  -0.000803   0.007653  -0.006898
    18  C    0.000001  -0.000828  -0.036522   0.010016  -0.000150  -0.008700
    19  H    0.000010  -0.000157  -0.000041  -0.000016   0.000000   0.000000
    20  H    0.000034  -0.000294   0.000001   0.000000  -0.000000   0.000000
    21  H   -0.000295   0.000013   0.000000  -0.000000   0.000000   0.000000
    22  H   -0.000143  -0.000000   0.000000   0.000000  -0.000000   0.000000
    23  H    0.000096  -0.000000  -0.000000  -0.000000   0.000000   0.000000
    24  H    0.000115   0.000000   0.000000   0.000000  -0.000000  -0.000000
    25  H    0.721110  -0.015629  -0.000000   0.000000  -0.000000   0.000000
    26  H   -0.015629   0.702346   0.000351  -0.000072  -0.000029   0.000014
    27  H   -0.000000   0.000351   0.698924  -0.009011  -0.000404   0.000105
    28  H    0.000000  -0.000072  -0.009011   0.683247  -0.015940  -0.000415
    29  H   -0.000000  -0.000029  -0.000404  -0.015940   0.706182   0.001194
    30  H    0.000000   0.000014   0.000105  -0.000415   0.001194   0.706415
    31  H    0.000000  -0.000059  -0.000007  -0.000290  -0.006738  -0.026316
    32  H   -0.000000  -0.000102  -0.000290   0.000054  -0.000422  -0.011650
    33  H    0.000165   0.002584   0.000204  -0.000113   0.000158   0.008411
    34  H    0.000000   0.000014  -0.005572  -0.000047  -0.000040   0.005711
    35  H    0.000000  -0.000232  -0.004803  -0.000423   0.000061  -0.000159
              31         32         33         34         35
     1  O   -0.000000   0.000000   0.000020   0.000008  -0.000001
     2  C   -0.000003   0.000027   0.000060   0.000031  -0.000264
     3  N    0.000000  -0.000000   0.000008   0.000007  -0.000192
     4  C   -0.000000   0.000000   0.000108   0.000002   0.000157
     5  C    0.000000   0.000000  -0.000015  -0.000000  -0.000005
     6  C    0.000000   0.000000  -0.000002  -0.000000  -0.000001
     7  C    0.000000  -0.000000   0.000000   0.000000  -0.000001
     8  O   -0.000000  -0.000000  -0.000000   0.000000   0.000000
     9  C    0.000000   0.000000   0.000000  -0.000000   0.000000
    10  C   -0.000000   0.000005   0.000387  -0.000000  -0.000033
    11  C    0.000014   0.000027   0.001567  -0.000005   0.000297
    12  O    0.000054  -0.000069   0.004715   0.003793   0.003052
    13  C    0.000914   0.005410  -0.003222  -0.010832  -0.007059
    14  C    0.005681   0.002152  -0.002434  -0.001911   0.006592
    15  C   -0.013439   0.005760  -0.004733  -0.003757   0.001735
    16  C    0.351359  -0.009364  -0.023434  -0.002937   0.006589
    17  C   -0.021406   0.342802   0.371485  -0.029553  -0.014299
    18  C    0.008559  -0.009684  -0.033041   0.349093   0.339942
    19  H   -0.000000   0.000000  -0.000003  -0.000001   0.000003
    20  H   -0.000000  -0.000000  -0.000000   0.000000  -0.000000
    21  H    0.000000  -0.000000   0.000000   0.000000   0.000000
    22  H   -0.000000  -0.000000   0.000000   0.000000  -0.000000
    23  H   -0.000000  -0.000000  -0.000000  -0.000000   0.000000
    24  H    0.000000   0.000000  -0.000000   0.000000  -0.000000
    25  H    0.000000  -0.000000   0.000165   0.000000   0.000000
    26  H   -0.000059  -0.000102   0.002584   0.000014  -0.000232
    27  H   -0.000007  -0.000290   0.000204  -0.005572  -0.004803
    28  H   -0.000290   0.000054  -0.000113  -0.000047  -0.000423
    29  H   -0.006738  -0.000422   0.000158  -0.000040   0.000061
    30  H   -0.026316  -0.011650   0.008411   0.005711  -0.000159
    31  H    0.707013  -0.001957  -0.010788  -0.000025  -0.000374
    32  H   -0.001957   0.722963  -0.027846  -0.008473  -0.006794
    33  H   -0.010788  -0.027846   0.698057   0.010203  -0.006462
    34  H   -0.000025  -0.008473   0.010203   0.715236  -0.022493
    35  H   -0.000374  -0.006794  -0.006462  -0.022493   0.699823
 Mulliken charges:
               1
     1  O   -0.269884
     2  C    0.221808
     3  N   -0.097220
     4  C    0.137095
     5  C   -0.029148
     6  C   -0.094129
     7  C    0.238418
     8  O   -0.312556
     9  C    0.182613
    10  C   -0.028044
    11  C   -0.002075
    12  O   -0.333803
    13  C    0.204495
    14  C   -0.058060
    15  C   -0.069252
    16  C    0.079567
    17  C    0.008113
    18  C    0.068958
    19  H    0.132570
    20  H   -0.036626
    21  H   -0.030471
    22  H    0.032341
    23  H    0.017464
    24  H    0.017733
    25  H   -0.021139
    26  H   -0.014782
    27  H    0.014117
    28  H    0.007456
    29  H   -0.003405
    30  H    0.011739
    31  H    0.007808
    32  H   -0.002552
    33  H    0.013961
    34  H    0.001545
    35  H    0.005341
 Sum of Mulliken charges =  -0.00000
 Mulliken charges with hydrogens summed into heavy atoms:
               1
     1  O   -0.269884
     2  C    0.221808
     3  N    0.035351
     4  C    0.137095
     5  C   -0.065774
     6  C   -0.124601
     7  C    0.238418
     8  O   -0.312556
     9  C    0.250152
    10  C   -0.049182
    11  C   -0.016857
    12  O   -0.333803
    13  C    0.218612
    14  C   -0.050604
    15  C   -0.072656
    16  C    0.099114
    17  C    0.019523
    18  C    0.075844
 Electronic spatial extent (au):  <R**2>=           6172.0619
 Charge=             -0.0000 electrons
 Dipole moment (field-independent basis, Debye):
    X=             -2.1006    Y=             -1.4395    Z=              0.5623  Tot=              2.6078
 Quadrupole moment (field-independent basis, Debye-Ang):
   XX=            -88.8324   YY=           -107.8557   ZZ=           -106.3595
   XY=            -12.2167   XZ=             -2.3319   YZ=              0.5819
 Traceless Quadrupole moment (field-independent basis, Debye-Ang):
   XX=             12.1835   YY=             -6.8398   ZZ=             -5.3436
   XY=            -12.2167   XZ=             -2.3319   YZ=              0.5819
 Octapole moment (field-independent basis, Debye-Ang**2):
  XXX=           -109.0895  YYY=             -3.2855  ZZZ=              2.9648  XYY=            -24.8440
  XXY=            -22.9916  XXZ=             16.7912  XZZ=             11.2002  YZZ=              1.6859
  YYZ=             -0.9587  XYZ=              2.2900
 Hexadecapole moment (field-independent basis, Debye-Ang**3):
 XXXX=          -5498.1395 YYYY=          -1589.0796 ZZZZ=           -402.3222 XXXY=             63.2551
 XXXZ=            -81.9514 YYYX=            -73.8555 YYYZ=              0.5790 ZZZX=             -6.3822
 ZZZY=              0.8529 XXYY=          -1323.9350 XXZZ=          -1098.0695 YYZZ=           -323.9396
 XXYZ=              0.0668 YYXZ=             -5.2576 ZZXY=             18.2615
 N-N= 1.287952641960D+03 E-N=-4.491459346045D+03  KE= 8.150918716835D+02
 ******************************Gaussian NBO Version 3.1******************************
             N A T U R A L   A T O M I C   O R B I T A L   A N D
          N A T U R A L   B O N D   O R B I T A L   A N A L Y S I S
 ******************************Gaussian NBO Version 3.1******************************
       /RESON  / : Allow strongly delocalized NBO set

 Analyzing the SCF density

 Job title: 9                                                               

 Storage needed:    344754 in NPA,    456526 in NBO ( 939517621 available)
 GSVD:  LWork=       72679 too small for GESVD, short by        7832 words or        7832 for optimal perf.


 NATURAL POPULATIONS:  Natural atomic orbital occupancies 
                                                          
   NAO  Atom  No  lang   Type(AO)    Occupancy      Energy
 ----------------------------------------------------------
     1    O    1  S      Cor( 1S)     1.99973     -18.85482
     2    O    1  S      Val( 2S)     1.69856      -0.84269
     3    O    1  S      Ryd( 3S)     0.00132       1.52015
     4    O    1  px     Val( 2p)     1.72071      -0.26607
     5    O    1  px     Ryd( 3p)     0.00126       1.14615
     6    O    1  py     Val( 2p)     1.68493      -0.27392
     7    O    1  py     Ryd( 3p)     0.00096       1.13487
     8    O    1  pz     Val( 2p)     1.55131      -0.23397
     9    O    1  pz     Ryd( 3p)     0.00082       1.09631
    10    O    1  dxy    Ryd( 3d)     0.00116       3.26836
    11    O    1  dxz    Ryd( 3d)     0.00086       2.77303
    12    O    1  dyz    Ryd( 3d)     0.00116       2.81394
    13    O    1  dx2y2  Ryd( 3d)     0.00165       2.99686
    14    O    1  dz2    Ryd( 3d)     0.00037       2.89428

    15    C    2  S      Cor( 1S)     1.99934     -10.22180
    16    C    2  S      Val( 2S)     0.66088      -0.07599
    17    C    2  S      Ryd( 3S)     0.00274       0.41432
    18    C    2  px     Val( 2p)     0.78114       0.01360
    19    C    2  px     Ryd( 3p)     0.00996       0.69808
    20    C    2  py     Val( 2p)     0.69649       0.02064
    21    C    2  py     Ryd( 3p)     0.02154       0.58204
    22    C    2  pz     Val( 2p)     0.81666      -0.11645
    23    C    2  pz     Ryd( 3p)     0.00283       0.52925
    24    C    2  dxy    Ryd( 3d)     0.00282       2.43545
    25    C    2  dxz    Ryd( 3d)     0.00315       1.96075
    26    C    2  dyz    Ryd( 3d)     0.00378       2.00323
    27    C    2  dx2y2  Ryd( 3d)     0.00596       2.39047
    28    C    2  dz2    Ryd( 3d)     0.00137       2.08963

    29    N    3  S      Cor( 1S)     1.99910     -14.20793
    30    N    3  S      Val( 2S)     1.23718      -0.50051
    31    N    3  S      Ryd( 3S)     0.00175       1.12060
    32    N    3  px     Val( 2p)     1.33301      -0.25726
    33    N    3  px     Ryd( 3p)     0.00173       1.22289
    34    N    3  py     Val( 2p)     1.39227      -0.23935
    35    N    3  py     Ryd( 3p)     0.00328       1.26300
    36    N    3  pz     Val( 2p)     1.69519      -0.25645
    37    N    3  pz     Ryd( 3p)     0.00313       0.86811
    38    N    3  dxy    Ryd( 3d)     0.00046       2.78619
    39    N    3  dxz    Ryd( 3d)     0.00046       2.39008
    40    N    3  dyz    Ryd( 3d)     0.00018       2.35219
    41    N    3  dx2y2  Ryd( 3d)     0.00076       2.90050
    42    N    3  dz2    Ryd( 3d)     0.00046       2.60468

    43    C    4  S      Cor( 1S)     1.99877     -10.10088
    44    C    4  S      Val( 2S)     0.80936      -0.09482
    45    C    4  S      Ryd( 3S)     0.00158       0.55811
    46    C    4  px     Val( 2p)     0.97172      -0.04443
    47    C    4  px     Ryd( 3p)     0.00634       0.94963
    48    C    4  py     Val( 2p)     1.01452      -0.04941
    49    C    4  py     Ryd( 3p)     0.00474       0.89480
    50    C    4  pz     Val( 2p)     1.04525      -0.10506
    51    C    4  pz     Ryd( 3p)     0.00181       0.63132
    52    C    4  dxy    Ryd( 3d)     0.00132       2.36824
    53    C    4  dxz    Ryd( 3d)     0.00107       2.00035
    54    C    4  dyz    Ryd( 3d)     0.00092       2.01851
    55    C    4  dx2y2  Ryd( 3d)     0.00084       2.40660
    56    C    4  dz2    Ryd( 3d)     0.00062       2.11371

    57    C    5  S      Cor( 1S)     1.99892     -10.06294
    58    C    5  S      Val( 2S)     0.93082      -0.13444
    59    C    5  S      Ryd( 3S)     0.00139       0.57665
    60    C    5  px     Val( 2p)     1.06931      -0.04773
    61    C    5  px     Ryd( 3p)     0.00360       0.65452
    62    C    5  py     Val( 2p)     1.17837      -0.06860
    63    C    5  py     Ryd( 3p)     0.00569       0.98828
    64    C    5  pz     Val( 2p)     1.03614      -0.10397
    65    C    5  pz     Ryd( 3p)     0.00135       0.59693
    66    C    5  dxy    Ryd( 3d)     0.00059       2.39056
    67    C    5  dxz    Ryd( 3d)     0.00067       2.02423
    68    C    5  dyz    Ryd( 3d)     0.00037       2.01201
    69    C    5  dx2y2  Ryd( 3d)     0.00071       2.45948
    70    C    5  dz2    Ryd( 3d)     0.00043       2.14592

    71    C    6  S      Cor( 1S)     1.99892     -10.06126
    72    C    6  S      Val( 2S)     0.93797      -0.13866
    73    C    6  S      Ryd( 3S)     0.00155       0.56155
    74    C    6  px     Val( 2p)     1.17579      -0.06648
    75    C    6  px     Ryd( 3p)     0.00416       0.97255
    76    C    6  py     Val( 2p)     1.09466      -0.05756
    77    C    6  py     Ryd( 3p)     0.00360       0.74847
    78    C    6  pz     Val( 2p)     1.08190      -0.10831
    79    C    6  pz     Ryd( 3p)     0.00175       0.60434
    80    C    6  dxy    Ryd( 3d)     0.00053       2.45919
    81    C    6  dxz    Ryd( 3d)     0.00043       2.00393
    82    C    6  dyz    Ryd( 3d)     0.00058       2.02759
    83    C    6  dx2y2  Ryd( 3d)     0.00073       2.42093
    84    C    6  dz2    Ryd( 3d)     0.00042       2.15451

    85    C    7  S      Cor( 1S)     1.99862     -10.12468
    86    C    7  S      Val( 2S)     0.80205      -0.09998
    87    C    7  S      Ryd( 3S)     0.00185       0.60838
    88    C    7  px     Val( 2p)     0.90424      -0.04457
    89    C    7  px     Ryd( 3p)     0.00462       0.85932
    90    C    7  py     Val( 2p)     0.94100      -0.03546
    91    C    7  py     Ryd( 3p)     0.00871       0.82379
    92    C    7  pz     Val( 2p)     1.00921      -0.10873
    93    C    7  pz     Ryd( 3p)     0.00144       0.61267
    94    C    7  dxy    Ryd( 3d)     0.00197       2.36724
    95    C    7  dxz    Ryd( 3d)     0.00146       1.97804
    96    C    7  dyz    Ryd( 3d)     0.00135       2.00821
    97    C    7  dx2y2  Ryd( 3d)     0.00158       2.38089
    98    C    7  dz2    Ryd( 3d)     0.00078       2.10603

    99    O    8  S      Cor( 1S)     1.99963     -18.96438
   100    O    8  S      Val( 2S)     1.56960      -0.83391
   101    O    8  S      Ryd( 3S)     0.00058       1.58561
   102    O    8  px     Val( 2p)     1.40761      -0.30994
   103    O    8  px     Ryd( 3p)     0.00080       1.48085
   104    O    8  py     Val( 2p)     1.73704      -0.33291
   105    O    8  py     Ryd( 3p)     0.00230       1.15828
   106    O    8  pz     Val( 2p)     1.81998      -0.31157
   107    O    8  pz     Ryd( 3p)     0.00203       1.12141
   108    O    8  dxy    Ryd( 3d)     0.00129       3.15092
   109    O    8  dxz    Ryd( 3d)     0.00037       2.80290
   110    O    8  dyz    Ryd( 3d)     0.00104       2.70387
   111    O    8  dx2y2  Ryd( 3d)     0.00093       2.94569
   112    O    8  dz2    Ryd( 3d)     0.00066       2.87006

   113    C    9  S      Cor( 1S)     1.99925     -10.14876
   114    C    9  S      Val( 2S)     1.08094      -0.25509
   115    C    9  S      Ryd( 3S)     0.00168       0.77267
   116    C    9  px     Val( 2p)     0.79897      -0.06990
   117    C    9  px     Ryd( 3p)     0.00291       0.54929
   118    C    9  py     Val( 2p)     1.18459      -0.09677
   119    C    9  py     Ryd( 3p)     0.00320       0.63598
   120    C    9  pz     Val( 2p)     1.16771      -0.09314
   121    C    9  pz     Ryd( 3p)     0.00062       0.52873
   122    C    9  dxy    Ryd( 3d)     0.00148       2.33690
   123    C    9  dxz    Ryd( 3d)     0.00135       2.07404
   124    C    9  dyz    Ryd( 3d)     0.00063       2.28010
   125    C    9  dx2y2  Ryd( 3d)     0.00138       2.15724
   126    C    9  dz2    Ryd( 3d)     0.00106       2.32095

   127    C   10  S      Cor( 1S)     1.99891     -10.05596
   128    C   10  S      Val( 2S)     0.94095      -0.13333
   129    C   10  S      Ryd( 3S)     0.00138       0.56532
   130    C   10  px     Val( 2p)     1.06439      -0.04409
   131    C   10  px     Ryd( 3p)     0.00410       0.65416
   132    C   10  py     Val( 2p)     1.18626      -0.06076
   133    C   10  py     Ryd( 3p)     0.00604       0.99702
   134    C   10  pz     Val( 2p)     1.04196      -0.09854
   135    C   10  pz     Ryd( 3p)     0.00158       0.59777
   136    C   10  dxy    Ryd( 3d)     0.00059       2.39132
   137    C   10  dxz    Ryd( 3d)     0.00057       2.02837
   138    C   10  dyz    Ryd( 3d)     0.00045       2.01865
   139    C   10  dx2y2  Ryd( 3d)     0.00072       2.46920
   140    C   10  dz2    Ryd( 3d)     0.00041       2.15442

   141    C   11  S      Cor( 1S)     1.99891     -10.05716
   142    C   11  S      Val( 2S)     0.93552      -0.12868
   143    C   11  S      Ryd( 3S)     0.00140       0.57503
   144    C   11  px     Val( 2p)     1.17952      -0.05927
   145    C   11  px     Ryd( 3p)     0.00479       1.00408
   146    C   11  py     Val( 2p)     1.07699      -0.04344
   147    C   11  py     Ryd( 3p)     0.00379       0.71334
   148    C   11  pz     Val( 2p)     1.01691      -0.09638
   149    C   11  pz     Ryd( 3p)     0.00135       0.63633
   150    C   11  dxy    Ryd( 3d)     0.00059       2.45445
   151    C   11  dxz    Ryd( 3d)     0.00051       2.02776
   152    C   11  dyz    Ryd( 3d)     0.00060       2.03995
   153    C   11  dx2y2  Ryd( 3d)     0.00073       2.42987
   154    C   11  dz2    Ryd( 3d)     0.00041       2.14950

   155    O   12  S      Cor( 1S)     1.99964     -18.96598
   156    O   12  S      Val( 2S)     1.60676      -0.85470
   157    O   12  S      Ryd( 3S)     0.00207       1.55337
   158    O   12  px     Val( 2p)     1.57772      -0.32636
   159    O   12  px     Ryd( 3p)     0.00112       1.42161
   160    O   12  py     Val( 2p)     1.61965      -0.33889
   161    O   12  py     Ryd( 3p)     0.00175       1.38825
   162    O   12  pz     Val( 2p)     1.79136      -0.31915
   163    O   12  pz     Ryd( 3p)     0.00186       1.18132
   164    O   12  dxy    Ryd( 3d)     0.00080       2.90086
   165    O   12  dxz    Ryd( 3d)     0.00039       2.74126
   166    O   12  dyz    Ryd( 3d)     0.00097       2.80265
   167    O   12  dx2y2  Ryd( 3d)     0.00132       3.15341
   168    O   12  dz2    Ryd( 3d)     0.00057       2.85861

   169    C   13  S      Cor( 1S)     1.99885     -10.12746
   170    C   13  S      Val( 2S)     0.93185      -0.18769
   171    C   13  S      Ryd( 3S)     0.00229       0.91569
   172    C   13  px     Val( 2p)     0.72853      -0.05810
   173    C   13  px     Ryd( 3p)     0.00342       0.65215
   174    C   13  py     Val( 2p)     1.14465      -0.09253
   175    C   13  py     Ryd( 3p)     0.00916       0.94590
   176    C   13  pz     Val( 2p)     1.08578      -0.08435
   177    C   13  pz     Ryd( 3p)     0.00316       0.68543
   178    C   13  dxy    Ryd( 3d)     0.00115       2.15827
   179    C   13  dxz    Ryd( 3d)     0.00150       2.14129
   180    C   13  dyz    Ryd( 3d)     0.00089       2.33354
   181    C   13  dx2y2  Ryd( 3d)     0.00176       2.29556
   182    C   13  dz2    Ryd( 3d)     0.00115       2.13674

   183    C   14  S      Cor( 1S)     1.99886     -10.05056
   184    C   14  S      Val( 2S)     0.95053      -0.14413
   185    C   14  S      Ryd( 3S)     0.00194       0.56877
   186    C   14  px     Val( 2p)     1.03702      -0.08870
   187    C   14  px     Ryd( 3p)     0.00296       0.62340
   188    C   14  py     Val( 2p)     1.17492      -0.04977
   189    C   14  py     Ryd( 3p)     0.00459       0.85203
   190    C   14  pz     Val( 2p)     1.07387      -0.05582
   191    C   14  pz     Ryd( 3p)     0.00439       0.75495
   192    C   14  dxy    Ryd( 3d)     0.00062       2.09365
   193    C   14  dxz    Ryd( 3d)     0.00038       2.15736
   194    C   14  dyz    Ryd( 3d)     0.00084       2.40849
   195    C   14  dx2y2  Ryd( 3d)     0.00053       2.29728
   196    C   14  dz2    Ryd( 3d)     0.00049       2.16148

   197    C   15  S      Cor( 1S)     1.99889     -10.06144
   198    C   15  S      Val( 2S)     0.95024      -0.14753
   199    C   15  S      Ryd( 3S)     0.00120       0.55982
   200    C   15  px     Val( 2p)     1.02401      -0.09085
   201    C   15  px     Ryd( 3p)     0.00306       0.65530
   202    C   15  py     Val( 2p)     1.06672      -0.03762
   203    C   15  py     Ryd( 3p)     0.00377       0.62877
   204    C   15  pz     Val( 2p)     1.12534      -0.06329
   205    C   15  pz     Ryd( 3p)     0.00443       0.87048
   206    C   15  dxy    Ryd( 3d)     0.00085       2.09168
   207    C   15  dxz    Ryd( 3d)     0.00043       2.17983
   208    C   15  dyz    Ryd( 3d)     0.00076       2.29240
   209    C   15  dx2y2  Ryd( 3d)     0.00060       2.28815
   210    C   15  dz2    Ryd( 3d)     0.00046       2.18515

   211    C   16  S      Cor( 1S)     1.99909     -10.06820
   212    C   16  S      Val( 2S)     1.01473      -0.20643
   213    C   16  S      Ryd( 3S)     0.00075       0.93878
   214    C   16  px     Val( 2p)     1.16284      -0.07686
   215    C   16  px     Ryd( 3p)     0.00206       0.64332
   216    C   16  py     Val( 2p)     1.13976      -0.07509
   217    C   16  py     Ryd( 3p)     0.00292       0.58324
   218    C   16  pz     Val( 2p)     1.13043      -0.07724
   219    C   16  pz     Ryd( 3p)     0.00346       0.67707
   220    C   16  dxy    Ryd( 3d)     0.00051       2.18129
   221    C   16  dxz    Ryd( 3d)     0.00067       2.30310
   222    C   16  dyz    Ryd( 3d)     0.00089       2.36681
   223    C   16  dx2y2  Ryd( 3d)     0.00070       2.26442
   224    C   16  dz2    Ryd( 3d)     0.00044       2.08981

   225    C   17  S      Cor( 1S)     1.99912     -10.06270
   226    C   17  S      Val( 2S)     1.00917      -0.20102
   227    C   17  S      Ryd( 3S)     0.00093       0.95055
   228    C   17  px     Val( 2p)     1.15541      -0.06913
   229    C   17  px     Ryd( 3p)     0.00186       0.62429
   230    C   17  py     Val( 2p)     1.13559      -0.07080
   231    C   17  py     Ryd( 3p)     0.00482       0.69287
   232    C   17  pz     Val( 2p)     1.11351      -0.07042
   233    C   17  pz     Ryd( 3p)     0.00344       0.67028
   234    C   17  dxy    Ryd( 3d)     0.00031       2.06656
   235    C   17  dxz    Ryd( 3d)     0.00076       2.30716
   236    C   17  dyz    Ryd( 3d)     0.00088       2.37694
   237    C   17  dx2y2  Ryd( 3d)     0.00083       2.40750
   238    C   17  dz2    Ryd( 3d)     0.00037       2.07323

   239    C   18  S      Cor( 1S)     1.99909     -10.06198
   240    C   18  S      Val( 2S)     1.01098      -0.20637
   241    C   18  S      Ryd( 3S)     0.00115       0.93652
   242    C   18  px     Val( 2p)     1.22583      -0.07903
   243    C   18  px     Ryd( 3p)     0.00528       0.81386
   244    C   18  py     Val( 2p)     1.04418      -0.07425
   245    C   18  py     Ryd( 3p)     0.00209       0.56801
   246    C   18  pz     Val( 2p)     1.14825      -0.07620
   247    C   18  pz     Ryd( 3p)     0.00324       0.61827
   248    C   18  dxy    Ryd( 3d)     0.00029       2.04893
   249    C   18  dxz    Ryd( 3d)     0.00069       2.43557
   250    C   18  dyz    Ryd( 3d)     0.00078       2.27827
   251    C   18  dx2y2  Ryd( 3d)     0.00093       2.36318
   252    C   18  dz2    Ryd( 3d)     0.00041       2.10591

   253    H   19  S      Val( 1S)     0.58178       0.09437
   254    H   19  S      Ryd( 2S)     0.00354       0.41555
   255    H   19  px     Ryd( 2p)     0.00031       1.97271
   256    H   19  py     Ryd( 2p)     0.00123       2.36365
   257    H   19  pz     Ryd( 2p)     0.00055       1.70344

   258    H   20  S      Val( 1S)     0.77612       0.06514
   259    H   20  S      Ryd( 2S)     0.00182       0.32627
   260    H   20  px     Ryd( 2p)     0.00010       1.99009
   261    H   20  py     Ryd( 2p)     0.00073       2.32212
   262    H   20  pz     Ryd( 2p)     0.00026       1.71509

   263    H   21  S      Val( 1S)     0.76931       0.07002
   264    H   21  S      Ryd( 2S)     0.00152       0.35719
   265    H   21  px     Ryd( 2p)     0.00064       2.30282
   266    H   21  py     Ryd( 2p)     0.00018       2.02703
   267    H   21  pz     Ryd( 2p)     0.00026       1.71712

   268    H   22  S      Val( 1S)     0.79020       0.05545
   269    H   22  S      Ryd( 2S)     0.00073       0.31019
   270    H   22  px     Ryd( 2p)     0.00026       1.90379
   271    H   22  py     Ryd( 2p)     0.00058       2.13505
   272    H   22  pz     Ryd( 2p)     0.00021       1.72087

   273    H   23  S      Val( 1S)     0.81481       0.03440
   274    H   23  S      Ryd( 2S)     0.00266       0.35517
   275    H   23  px     Ryd( 2p)     0.00019       1.79272
   276    H   23  py     Ryd( 2p)     0.00047       2.05996
   277    H   23  pz     Ryd( 2p)     0.00045       1.94781

   278    H   24  S      Val( 1S)     0.81460       0.03459
   279    H   24  S      Ryd( 2S)     0.00263       0.35509
   280    H   24  px     Ryd( 2p)     0.00012       1.68670
   281    H   24  py     Ryd( 2p)     0.00027       1.83540
   282    H   24  pz     Ryd( 2p)     0.00072       2.27967

   283    H   25  S      Val( 1S)     0.76317       0.08307
   284    H   25  S      Ryd( 2S)     0.00226       0.33304
   285    H   25  px     Ryd( 2p)     0.00010       1.98364
   286    H   25  py     Ryd( 2p)     0.00075       2.33974
   287    H   25  pz     Ryd( 2p)     0.00021       1.72662

   288    H   26  S      Val( 1S)     0.75565       0.09573
   289    H   26  S      Ryd( 2S)     0.00228       0.43759
   290    H   26  px     Ryd( 2p)     0.00074       2.33256
   291    H   26  py     Ryd( 2p)     0.00016       2.03829
   292    H   26  pz     Ryd( 2p)     0.00021       1.75612

   293    H   27  S      Val( 1S)     0.75784       0.09070
   294    H   27  S      Ryd( 2S)     0.00399       0.37037
   295    H   27  px     Ryd( 2p)     0.00021       1.96790
   296    H   27  py     Ryd( 2p)     0.00056       2.23569
   297    H   27  pz     Ryd( 2p)     0.00029       1.99033

   298    H   28  S      Val( 1S)     0.76550       0.09626
   299    H   28  S      Ryd( 2S)     0.00247       0.35641
   300    H   28  px     Ryd( 2p)     0.00018       1.77391
   301    H   28  py     Ryd( 2p)     0.00061       2.26722
   302    H   28  pz     Ryd( 2p)     0.00030       2.02505

   303    H   29  S      Val( 1S)     0.77999       0.08058
   304    H   29  S      Ryd( 2S)     0.00189       0.33083
   305    H   29  px     Ryd( 2p)     0.00031       1.84154
   306    H   29  py     Ryd( 2p)     0.00011       1.95508
   307    H   29  pz     Ryd( 2p)     0.00065       2.20492

   308    H   30  S      Val( 1S)     0.76912       0.06693
   309    H   30  S      Ryd( 2S)     0.00260       0.36227
   310    H   30  px     Ryd( 2p)     0.00056       2.20981
   311    H   30  py     Ryd( 2p)     0.00027       1.90109
   312    H   30  pz     Ryd( 2p)     0.00024       1.92356

   313    H   31  S      Val( 1S)     0.76430       0.07528
   314    H   31  S      Ryd( 2S)     0.00200       0.35246
   315    H   31  px     Ryd( 2p)     0.00021       1.87552
   316    H   31  py     Ryd( 2p)     0.00044       2.08947
   317    H   31  pz     Ryd( 2p)     0.00038       2.02924

   318    H   32  S      Val( 1S)     0.77197       0.08177
   319    H   32  S      Ryd( 2S)     0.00201       0.35247
   320    H   32  px     Ryd( 2p)     0.00016       1.85046
   321    H   32  py     Ryd( 2p)     0.00050       2.17002
   322    H   32  pz     Ryd( 2p)     0.00035       2.00028

   323    H   33  S      Val( 1S)     0.77744       0.08433
   324    H   33  S      Ryd( 2S)     0.00338       0.47057
   325    H   33  px     Ryd( 2p)     0.00061       2.30421
   326    H   33  py     Ryd( 2p)     0.00018       1.83508
   327    H   33  pz     Ryd( 2p)     0.00022       1.89731

   328    H   34  S      Val( 1S)     0.77383       0.07024
   329    H   34  S      Ryd( 2S)     0.00220       0.36889
   330    H   34  px     Ryd( 2p)     0.00061       2.28992
   331    H   34  py     Ryd( 2p)     0.00014       1.79996
   332    H   34  pz     Ryd( 2p)     0.00029       1.93279

   333    H   35  S      Val( 1S)     0.76091       0.08498
   334    H   35  S      Ryd( 2S)     0.00270       0.36129
   335    H   35  px     Ryd( 2p)     0.00042       2.08571
   336    H   35  py     Ryd( 2p)     0.00014       1.80239
   337    H   35  pz     Ryd( 2p)     0.00045       2.15258

 WARNING:  1 low occupancy (<1.9990e) core orbital  found on  C    4
           1 low occupancy (<1.9990e) core orbital  found on  C    5
           1 low occupancy (<1.9990e) core orbital  found on  C    6
           1 low occupancy (<1.9990e) core orbital  found on  C    7
           1 low occupancy (<1.9990e) core orbital  found on  C   10
           1 low occupancy (<1.9990e) core orbital  found on  C   11
           1 low occupancy (<1.9990e) core orbital  found on  C   13
           1 low occupancy (<1.9990e) core orbital  found on  C   14
           1 low occupancy (<1.9990e) core orbital  found on  C   15


 Summary of Natural Population Analysis:                  
                                                          
                                       Natural Population 
                Natural  -----------------------------------------------
    Atom  No    Charge         Core      Valence    Rydberg      Total
 -----------------------------------------------------------------------
      O    1   -0.66479      1.99973     6.65550    0.00956     8.66479
      C    2    0.99134      1.99934     2.95517    0.05415     5.00866
      N    3   -0.66896      1.99910     5.65765    0.01220     7.66896
      C    4    0.14115      1.99877     3.84085    0.01923     5.85885
      C    5   -0.22836      1.99892     4.21464    0.01480     6.22836
      C    6   -0.30298      1.99892     4.29032    0.01375     6.30298
      C    7    0.32110      1.99862     3.65650    0.02378     5.67890
      O    8   -0.54385      1.99963     6.53423    0.00999     8.54385
      C    9   -0.24576      1.99925     4.23221    0.01430     6.24576
      C   10   -0.24831      1.99891     4.23356    0.01584     6.24831
      C   11   -0.22201      1.99891     4.20893    0.01416     6.22201
      O   12   -0.60597      1.99964     6.59548    0.01084     8.60597
      C   13    0.08585      1.99885     3.89082    0.02449     5.91415
      C   14   -0.25194      1.99886     4.23635    0.01674     6.25194
      C   15   -0.18076      1.99889     4.16630    0.01557     6.18076
      C   16   -0.45927      1.99909     4.44777    0.01241     6.45927
      C   17   -0.42701      1.99912     4.41367    0.01422     6.42701
      C   18   -0.44317      1.99909     4.42924    0.01485     6.44317
      H   19    0.41259      0.00000     0.58178    0.00562     0.58741
      H   20    0.22097      0.00000     0.77612    0.00291     0.77903
      H   21    0.22808      0.00000     0.76931    0.00261     0.77192
      H   22    0.20802      0.00000     0.79020    0.00178     0.79198
      H   23    0.18142      0.00000     0.81481    0.00377     0.81858
      H   24    0.18166      0.00000     0.81460    0.00374     0.81834
      H   25    0.23350      0.00000     0.76317    0.00332     0.76650
      H   26    0.24096      0.00000     0.75565    0.00339     0.75904
      H   27    0.23711      0.00000     0.75784    0.00505     0.76289
      H   28    0.23094      0.00000     0.76550    0.00356     0.76906
      H   29    0.21705      0.00000     0.77999    0.00296     0.78295
      H   30    0.22722      0.00000     0.76912    0.00366     0.77278
      H   31    0.23267      0.00000     0.76430    0.00303     0.76733
      H   32    0.22502      0.00000     0.77197    0.00301     0.77498
      H   33    0.21817      0.00000     0.77744    0.00439     0.78183
      H   34    0.22294      0.00000     0.77383    0.00323     0.77706
      H   35    0.23537      0.00000     0.76091    0.00371     0.76463
 =======================================================================
   * Total *   -0.00000     35.98365    95.64573    0.37063   132.00000

                                 Natural Population      
 --------------------------------------------------------
   Core                      35.98365 ( 99.9546% of  36)
   Valence                   95.64573 ( 99.6310% of  96)
   Natural Minimal Basis    131.62937 ( 99.7192% of 132)
   Natural Rydberg Basis      0.37063 (  0.2808% of 132)
 --------------------------------------------------------

    Atom  No          Natural Electron Configuration
 ----------------------------------------------------------------------------
      O    1      [core]2S( 1.70)2p( 4.96)3d( 0.01)
      C    2      [core]2S( 0.66)2p( 2.29)3p( 0.03)3d( 0.02)
      N    3      [core]2S( 1.24)2p( 4.42)3p( 0.01)
      C    4      [core]2S( 0.81)2p( 3.03)3p( 0.01)
      C    5      [core]2S( 0.93)2p( 3.28)3p( 0.01)
      C    6      [core]2S( 0.94)2p( 3.35)3p( 0.01)
      C    7      [core]2S( 0.80)2p( 2.85)3p( 0.01)3d( 0.01)
      O    8      [core]2S( 1.57)2p( 4.96)3p( 0.01)
      C    9      [core]2S( 1.08)2p( 3.15)3p( 0.01)3d( 0.01)
      C   10      [core]2S( 0.94)2p( 3.29)3p( 0.01)
      C   11      [core]2S( 0.94)2p( 3.27)3p( 0.01)
      O   12      [core]2S( 1.61)2p( 4.99)
      C   13      [core]2S( 0.93)2p( 2.96)3p( 0.02)3d( 0.01)
      C   14      [core]2S( 0.95)2p( 3.29)3p( 0.01)
      C   15      [core]2S( 0.95)2p( 3.22)3p( 0.01)
      C   16      [core]2S( 1.01)2p( 3.43)3p( 0.01)
      C   17      [core]2S( 1.01)2p( 3.40)3p( 0.01)
      C   18      [core]2S( 1.01)2p( 3.42)3p( 0.01)
      H   19            1S( 0.58)
      H   20            1S( 0.78)
      H   21            1S( 0.77)
      H   22            1S( 0.79)
      H   23            1S( 0.81)
      H   24            1S( 0.81)
      H   25            1S( 0.76)
      H   26            1S( 0.76)
      H   27            1S( 0.76)
      H   28            1S( 0.77)
      H   29            1S( 0.78)
      H   30            1S( 0.77)
      H   31            1S( 0.76)
      H   32            1S( 0.77)
      H   33            1S( 0.78)
      H   34            1S( 0.77)
      H   35            1S( 0.76)


 NATURAL BOND ORBITAL ANALYSIS:

                       Occupancies       Lewis Structure    Low   High
           Occ.    -------------------  -----------------   occ   occ
  Cycle   Thresh.   Lewis   Non-Lewis     CR  BD  3C  LP    (L)   (NL)   Dev
 =============================================================================
   1(1)    1.90   127.17174   4.82826     18  39   0   9     6      5    0.65
   2(2)    1.90   127.32888   4.67112     18  40   0   8     7      5    0.48
   3(3)    1.90   127.32888   4.67112     18  40   0   8     7      5    0.48
   4(1)    1.80   127.50834   4.49166     18  39   0   9     3      4    0.48
   5(2)    1.80   127.50834   4.49166     18  39   0   9     3      4    0.48
   6(1)    1.70   128.73821   3.26179     18  40   0   8     1      4    0.39
   7(2)    1.70   128.73821   3.26179     18  40   0   8     1      4    0.39
   8(1)    1.60   129.34135   2.65865     18  41   0   7     0      4    0.42
   9(2)    1.60   129.23183   2.76817     18  41   0   7     0      4    0.48
  10(3)    1.60   128.73821   3.26179     18  40   0   8     1      4    0.39
  11(4)    1.60   129.34135   2.65865     18  41   0   7     0      4    0.42
  12(5)    1.60   129.23183   2.76817     18  41   0   7     0      4    0.48
  13(6)    1.60   128.73821   3.26179     18  40   0   8     1      4    0.39
  14(7)    1.60   129.34135   2.65865     18  41   0   7     0      4    0.42
  15(8)    1.60   129.23183   2.76817     18  41   0   7     0      4    0.48
  16(9)    1.60   128.73821   3.26179     18  40   0   8     1      4    0.39
  17(1)    1.50   128.88037   3.11963     18  40   0   8     0      4    0.65
  18(2)    1.50   128.77085   3.22915     18  40   0   8     0      4    0.65
  19(3)    1.50   128.77085   3.22915     18  40   0   8     0      4    0.65
  20(4)    1.50   128.27723   3.72277     18  39   0   9     1      4    0.65
  21(5)    1.50   128.27723   3.72277     18  39   0   9     1      4    0.65
  22(6)    1.50   128.88037   3.11963     18  40   0   8     0      4    0.65
  23(1)    1.60   129.34135   2.65865     18  41   0   7     0      4    0.42
 -----------------------------------------------------------------------------

 Structure accepted: RESONANCE keyword permits strongly delocalized structure

 WARNING:  1 low occupancy (<1.9990e) core orbital  found on  C    4
           1 low occupancy (<1.9990e) core orbital  found on  C    5
           1 low occupancy (<1.9990e) core orbital  found on  C    6
           1 low occupancy (<1.9990e) core orbital  found on  C    7
           1 low occupancy (<1.9990e) core orbital  found on  C   10
           1 low occupancy (<1.9990e) core orbital  found on  C   11
           1 low occupancy (<1.9990e) core orbital  found on  C   13
           1 low occupancy (<1.9990e) core orbital  found on  C   14
           1 low occupancy (<1.9990e) core orbital  found on  C   15

 --------------------------------------------------------
   Core                     35.98366 ( 99.955% of  36)
   Valence Lewis            93.35769 ( 97.248% of  96)
  ==================       ============================
   Total Lewis             129.34135 ( 97.986% of 132)
  -----------------------------------------------------
   Valence non-Lewis         2.38198 (  1.805% of 132)
   Rydberg non-Lewis         0.27667 (  0.210% of 132)
  ==================       ============================
   Total non-Lewis           2.65865 (  2.014% of 132)
 --------------------------------------------------------


       (Occupancy)   Bond orbital/ Coefficients/ Hybrids
 ---------------------------------------------------------------------------------
     1. (1.99431) BD ( 1) O   1 - C   2  
                ( 66.08%)   0.8129* O   1 s( 41.34%)p 1.42( 58.57%)d 0.00(  0.09%)
                                           -0.0000  0.6425  0.0238 -0.4682 -0.0175
                                           -0.5964 -0.0177 -0.1009  0.0007  0.0255
                                            0.0012  0.0022 -0.0054 -0.0143
                ( 33.92%)   0.5824* C   2 s( 35.01%)p 1.85( 64.76%)d 0.01(  0.22%)
                                           -0.0001  0.5916 -0.0131  0.5507  0.0253
                                            0.5548  0.0527 -0.1822 -0.0024  0.0394
                                           -0.0098 -0.0101 -0.0024 -0.0219
     2. (1.99346) BD ( 2) O   1 - C   2  
                ( 71.57%)   0.8460* O   1 s(  0.94%)p99.99( 98.93%)d 0.15(  0.14%)
                                           -0.0000  0.0967  0.0044 -0.2346 -0.0031
                                            0.1264 -0.0024  0.9582  0.0022  0.0033
                                           -0.0236 -0.0267  0.0093  0.0016
                ( 28.43%)   0.5332* C   2 s(  0.79%)p99.99( 98.74%)d 0.59(  0.47%)
                                           -0.0001  0.0889 -0.0024 -0.0824  0.0103
                                            0.2973 -0.0028  0.9440 -0.0302  0.0073
                                            0.0431  0.0477 -0.0195 -0.0096
     3. (1.98317) BD ( 1) C   2 - N   3  
                ( 36.25%)   0.6021* C   2 s( 34.14%)p 1.92( 65.69%)d 0.00(  0.16%)
                                           -0.0002  0.5843 -0.0005 -0.7879 -0.0018
                                            0.1055  0.0183 -0.1571 -0.0058 -0.0025
                                            0.0119  0.0004  0.0349 -0.0166
                ( 63.75%)   0.7984* N   3 s( 36.27%)p 1.76( 63.70%)d 0.00(  0.03%)
                                           -0.0001  0.6021  0.0113  0.7720 -0.0163
                                           -0.1169 -0.0109  0.1639 -0.0035 -0.0042
                                            0.0072 -0.0018  0.0133 -0.0095
     4. (1.98993) BD ( 1) C   2 - O  12  
                ( 30.51%)   0.5524* C   2 s( 29.88%)p 2.34( 69.80%)d 0.01(  0.33%)
                                            0.0001 -0.5463 -0.0168 -0.2583  0.0143
                                            0.7647  0.0337 -0.2123 -0.0091  0.0218
                                           -0.0051  0.0223  0.0426  0.0210
                ( 69.49%)   0.8336* O  12 s( 32.87%)p 2.04( 67.07%)d 0.00(  0.07%)
                                           -0.0000 -0.5732 -0.0108  0.2112  0.0091
                                           -0.7616 -0.0087  0.2141  0.0023  0.0021
                                           -0.0006  0.0109  0.0209  0.0103
     5. (1.98392) BD ( 1) N   3 - C   4  
                ( 62.18%)   0.7885* N   3 s( 38.59%)p 1.59( 61.38%)d 0.00(  0.03%)
                                            0.0000  0.6212  0.0023 -0.5712  0.0035
                                           -0.5356 -0.0081  0.0257  0.0040  0.0125
                                           -0.0003 -0.0032  0.0005 -0.0113
                ( 37.82%)   0.6150* C   4 s( 26.96%)p 2.70( 72.91%)d 0.00(  0.13%)
                                           -0.0000  0.5191  0.0105  0.6553  0.0064
                                            0.5465  0.0200 -0.0234 -0.0059  0.0300
                                           -0.0020 -0.0008  0.0046 -0.0197
     6. (1.97864) BD ( 1) N   3 - H  19  
                ( 71.05%)   0.8429* N   3 s( 24.89%)p 3.02( 75.08%)d 0.00(  0.03%)
                                            0.0003  0.4988 -0.0078 -0.2344  0.0030
                                            0.8220 -0.0104 -0.1414  0.0067 -0.0056
                                            0.0013 -0.0023 -0.0126 -0.0096
                ( 28.95%)   0.5381* H  19 s( 99.79%)p 0.00(  0.21%)
                                            0.9989 -0.0054  0.0084 -0.0442  0.0083
     7. (1.97068) BD ( 1) C   4 - C   5  
                ( 50.77%)   0.7125* C   4 s( 36.24%)p 1.76( 63.72%)d 0.00(  0.04%)
                                           -0.0001  0.6020  0.0005 -0.7097  0.0166
                                            0.2879  0.0237  0.2232  0.0055 -0.0107
                                           -0.0087  0.0036  0.0099 -0.0095
                ( 49.23%)   0.7017* C   5 s( 35.78%)p 1.79( 64.17%)d 0.00(  0.05%)
                                            0.0002  0.5981  0.0056  0.7354  0.0147
                                           -0.2285  0.0240 -0.2188  0.0020 -0.0092
                                           -0.0105  0.0040  0.0126 -0.0097
     8. (1.68486) BD ( 2) C   4 - C   5  
                ( 50.52%)   0.7108* C   4 s(  0.01%)p 1.00( 99.96%)d 0.00(  0.04%)
                                            0.0001  0.0094 -0.0015  0.2149 -0.0087
                                           -0.2261  0.0036  0.9498 -0.0049  0.0042
                                           -0.0173 -0.0009 -0.0030  0.0057
                ( 49.48%)   0.7034* C   5 s(  0.00%)p 1.00( 99.95%)d 0.00(  0.04%)
                                           -0.0000  0.0035  0.0010  0.2038 -0.0005
                                           -0.2427  0.0037  0.9482 -0.0061 -0.0063
                                            0.0118 -0.0118 -0.0004 -0.0114
     9. (1.96936) BD ( 1) C   4 - C  11  
                ( 50.93%)   0.7136* C   4 s( 36.59%)p 1.73( 63.38%)d 0.00(  0.04%)
                                           -0.0002  0.6048 -0.0057  0.1404  0.0205
                                           -0.7527  0.0089 -0.2168 -0.0057 -0.0043
                                           -0.0016  0.0089 -0.0134 -0.0093
                ( 49.07%)   0.7005* C  11 s( 34.72%)p 1.88( 65.23%)d 0.00(  0.05%)
                                            0.0001  0.5892  0.0059 -0.0585  0.0242
                                            0.7750  0.0088  0.2182 -0.0042 -0.0034
                                           -0.0021  0.0106 -0.0157 -0.0099
    10. (1.97039) BD ( 1) C   5 - C   6  
                ( 49.88%)   0.7062* C   5 s( 36.24%)p 1.76( 63.72%)d 0.00(  0.04%)
                                            0.0000  0.6018  0.0131 -0.6358 -0.0302
                                           -0.4810  0.0226  0.0113  0.0119  0.0168
                                           -0.0003  0.0014  0.0019 -0.0118
                ( 50.12%)   0.7080* C   6 s( 36.29%)p 1.75( 63.67%)d 0.00(  0.04%)
                                           -0.0000  0.6023  0.0137  0.6153 -0.0133
                                            0.5065  0.0321 -0.0138  0.0111  0.0152
                                           -0.0023  0.0002  0.0062 -0.0118
    11. (1.97798) BD ( 1) C   5 - H  20  
                ( 61.16%)   0.7820* C   5 s( 27.90%)p 2.58( 72.07%)d 0.00(  0.03%)
                                           -0.0003  0.5280 -0.0152 -0.1091 -0.0083
                                            0.8101 -0.0075  0.2289  0.0019 -0.0033
                                           -0.0016  0.0077 -0.0135 -0.0085
                ( 38.84%)   0.6232* H  20 s( 99.91%)p 0.00(  0.09%)
                                            0.9996 -0.0018  0.0039 -0.0282 -0.0092
    12. (1.97640) BD ( 1) C   6 - C   7  
                ( 50.16%)   0.7083* C   6 s( 34.93%)p 1.86( 65.03%)d 0.00(  0.05%)
                                            0.0000  0.5910  0.0039  0.0584 -0.0236
                                           -0.7790 -0.0111 -0.1982  0.0025 -0.0028
                                           -0.0016  0.0092 -0.0160 -0.0104
                ( 49.84%)   0.7060* C   7 s( 38.33%)p 1.61( 61.63%)d 0.00(  0.04%)
                                           -0.0000  0.6190 -0.0083 -0.1655 -0.0114
                                            0.7378 -0.0033  0.2110  0.0015 -0.0057
                                           -0.0022  0.0088 -0.0143 -0.0090
    13. (1.67114) BD ( 2) C   6 - C   7  
                ( 52.88%)   0.7272* C   6 s(  0.00%)p 1.00( 99.96%)d 0.00(  0.04%)
                                           -0.0001 -0.0001  0.0006  0.2079 -0.0021
                                           -0.2265  0.0024  0.9513 -0.0098 -0.0060
                                            0.0099 -0.0139 -0.0012 -0.0103
                ( 47.12%)   0.6864* C   7 s(  0.00%)p 1.00( 99.95%)d 0.00(  0.05%)
                                            0.0001 -0.0010  0.0003  0.2068 -0.0008
                                           -0.2250  0.0016  0.9519 -0.0054  0.0030
                                            0.0063  0.0187  0.0058  0.0058
    14. (1.97557) BD ( 1) C   6 - H  21  
                ( 61.46%)   0.7840* C   6 s( 28.70%)p 2.48( 71.27%)d 0.00(  0.03%)
                                            0.0003 -0.5356  0.0133  0.7575 -0.0072
                                           -0.2895 -0.0106 -0.2345 -0.0008  0.0081
                                            0.0077 -0.0034 -0.0099  0.0081
                ( 38.54%)   0.6208* H  21 s( 99.91%)p 0.00(  0.09%)
                                           -0.9996  0.0012 -0.0263  0.0113  0.0085
    15. (1.99088) BD ( 1) C   7 - O   8  
                ( 31.85%)   0.5644* C   7 s( 24.59%)p 3.06( 75.14%)d 0.01(  0.27%)
                                           -0.0001  0.4958  0.0126 -0.6554 -0.0089
                                           -0.5657 -0.0407  0.0092 -0.0077  0.0442
                                           -0.0010  0.0000  0.0059 -0.0268
                ( 68.15%)   0.8255* O   8 s( 35.21%)p 1.84( 64.72%)d 0.00(  0.07%)
                                            0.0000  0.5934  0.0016  0.5837  0.0090
                                            0.5536  0.0020  0.0029 -0.0015  0.0199
                                            0.0015  0.0033 -0.0087 -0.0132
    16. (1.97076) BD ( 1) C   7 - C  10  
                ( 50.42%)   0.7100* C   7 s( 36.74%)p 1.72( 63.22%)d 0.00(  0.04%)
                                           -0.0003  0.6061  0.0031  0.7061 -0.0298
                                           -0.2877 -0.0351 -0.2207 -0.0016 -0.0110
                                           -0.0088  0.0041  0.0108 -0.0086
                ( 49.58%)   0.7042* C  10 s( 34.81%)p 1.87( 65.15%)d 0.00(  0.05%)
                                            0.0002  0.5899  0.0103 -0.7380 -0.0218
                                            0.2340 -0.0260  0.2257 -0.0015 -0.0103
                                           -0.0098  0.0042  0.0127 -0.0098
    17. (1.99315) BD ( 1) O   8 - C   9  
                ( 68.73%)   0.8290* O   8 s( 30.10%)p 2.32( 69.84%)d 0.00(  0.06%)
                                           -0.0001 -0.5486 -0.0045  0.7722  0.0119
                                           -0.2257  0.0184 -0.2251  0.0018  0.0182
                                            0.0105 -0.0074 -0.0068  0.0097
                ( 31.27%)   0.5592* C   9 s( 21.96%)p 3.54( 77.73%)d 0.01(  0.31%)
                                           -0.0001 -0.4680 -0.0238 -0.8215 -0.0303
                                            0.2124  0.0425  0.2329  0.0169  0.0213
                                            0.0238 -0.0064 -0.0386  0.0225
    18. (1.99060) BD ( 1) C   9 - H  22  
                ( 60.53%)   0.7780* C   9 s( 25.76%)p 2.88( 74.20%)d 0.00(  0.05%)
                                           -0.0001  0.5073  0.0147 -0.4884  0.0130
                                           -0.7068  0.0110 -0.0599 -0.0003  0.0178
                                            0.0028  0.0018 -0.0088 -0.0089
                ( 39.47%)   0.6282* H  22 s( 99.91%)p 0.00(  0.09%)
                                            0.9996 -0.0009  0.0171  0.0237  0.0018
    19. (1.99533) BD ( 1) C   9 - H  23  
                ( 59.77%)   0.7731* C   9 s( 26.15%)p 2.82( 73.80%)d 0.00(  0.05%)
                                            0.0001  0.5112 -0.0131 -0.2846 -0.0193
                                            0.6080 -0.0105 -0.5355  0.0016 -0.0073
                                            0.0090 -0.0161 -0.0092  0.0019
                ( 40.23%)   0.6343* H  23 s( 99.92%)p 0.00(  0.08%)
                                            0.9996 -0.0055  0.0120 -0.0193  0.0181
    20. (1.99534) BD ( 1) C   9 - H  24  
                ( 59.78%)   0.7731* C   9 s( 26.16%)p 2.82( 73.79%)d 0.00(  0.05%)
                                            0.0001  0.5113 -0.0131  0.0138 -0.0193
                                            0.2880 -0.0106  0.8089  0.0019  0.0017
                                            0.0011  0.0116 -0.0043  0.0181
                ( 40.22%)   0.6342* H  24 s( 99.92%)p 0.00(  0.08%)
                                            0.9996 -0.0055  0.0018 -0.0084 -0.0278
    21. (1.97193) BD ( 1) C  10 - C  11  
                ( 49.94%)   0.7067* C  10 s( 36.63%)p 1.73( 63.32%)d 0.00(  0.04%)
                                           -0.0000  0.6052  0.0095  0.6316  0.0292
                                            0.4822 -0.0234 -0.0165 -0.0129  0.0170
                                           -0.0006  0.0011  0.0010 -0.0117
                ( 50.06%)   0.7076* C  11 s( 36.19%)p 1.76( 63.76%)d 0.00(  0.04%)
                                            0.0000  0.6015  0.0119 -0.6110  0.0151
                                           -0.5118 -0.0341  0.0291 -0.0113  0.0163
                                           -0.0026 -0.0005  0.0061 -0.0116
    22. (1.71539) BD ( 2) C  10 - C  11  
                ( 50.98%)   0.7140* C  10 s(  0.00%)p 1.00( 99.95%)d 0.00(  0.05%)
                                           -0.0000 -0.0033 -0.0010  0.2111 -0.0027
                                           -0.2399  0.0020  0.9472 -0.0112  0.0025
                                            0.0079  0.0188  0.0068  0.0051
                ( 49.02%)   0.7001* C  11 s(  0.01%)p99.99( 99.93%)d 3.94(  0.05%)
                                            0.0001 -0.0115  0.0007  0.2336 -0.0040
                                           -0.2389  0.0024  0.9421 -0.0065  0.0042
                                           -0.0198 -0.0054 -0.0057  0.0070
    23. (1.97613) BD ( 1) C  10 - H  25  
                ( 61.76%)   0.7859* C  10 s( 28.48%)p 2.51( 71.49%)d 0.00(  0.03%)
                                            0.0003 -0.5335  0.0158 -0.1005 -0.0032
                                            0.8087 -0.0063  0.2253 -0.0012  0.0018
                                            0.0013 -0.0076  0.0129  0.0081
                ( 38.24%)   0.6183* H  25 s( 99.91%)p 0.00(  0.09%)
                                           -0.9995  0.0022  0.0026 -0.0290 -0.0079
    24. (1.97626) BD ( 1) C  11 - H  26  
                ( 62.20%)   0.7887* C  11 s( 29.00%)p 2.45( 70.97%)d 0.00(  0.03%)
                                           -0.0003  0.5383 -0.0146  0.7532 -0.0081
                                           -0.2811 -0.0030 -0.2515  0.0001 -0.0078
                                           -0.0084  0.0033  0.0099 -0.0076
                ( 37.80%)   0.6148* H  26 s( 99.91%)p 0.00(  0.09%)
                                            0.9995 -0.0025 -0.0279  0.0095  0.0073
    25. (1.98133) BD ( 1) O  12 - C  13  
                ( 70.40%)   0.8391* O  12 s( 31.29%)p 2.19( 68.66%)d 0.00(  0.05%)
                                            0.0001  0.5593 -0.0011  0.8020 -0.0056
                                           -0.1611 -0.0070  0.1316  0.0011  0.0046
                                            0.0033 -0.0003  0.0187 -0.0123
                ( 29.60%)   0.5441* C  13 s( 17.41%)p 4.73( 82.30%)d 0.02(  0.29%)
                                           -0.0001  0.4169  0.0177 -0.8691 -0.0311
                                            0.1993 -0.0165 -0.1632  0.0069 -0.0188
                                            0.0178 -0.0033  0.0405 -0.0240
    26. (1.97486) BD ( 1) C  13 - C  14  
                ( 50.77%)   0.7126* C  13 s( 29.21%)p 2.42( 70.74%)d 0.00(  0.05%)
                                            0.0001  0.5404  0.0014  0.3737  0.0162
                                           -0.1044  0.0204 -0.7457 -0.0060 -0.0018
                                           -0.0150  0.0051  0.0023  0.0164
                ( 49.23%)   0.7016* C  14 s( 32.09%)p 2.11( 67.86%)d 0.00(  0.05%)
                                            0.0000  0.5665 -0.0022 -0.3903  0.0008
                                            0.1160  0.0323  0.7153 -0.0069 -0.0019
                                           -0.0169  0.0018  0.0021  0.0133
    27. (1.97558) BD ( 1) C  13 - C  18  
                ( 50.50%)   0.7106* C  13 s( 29.27%)p 2.41( 70.68%)d 0.00(  0.05%)
                                            0.0000  0.5410  0.0083  0.0104 -0.0049
                                           -0.6799  0.0322  0.4929  0.0231  0.0009
                                           -0.0012 -0.0165 -0.0137 -0.0008
                ( 49.50%)   0.7035* C  18 s( 27.50%)p 2.64( 72.45%)d 0.00(  0.05%)
                                            0.0004  0.5244  0.0042 -0.0301 -0.0041
                                            0.6914  0.0223 -0.4947  0.0177 -0.0013
                                            0.0010 -0.0185 -0.0119  0.0019
    28. (1.97325) BD ( 1) C  13 - H  27  
                ( 62.40%)   0.7899* C  13 s( 24.12%)p 3.14( 75.83%)d 0.00(  0.05%)
                                           -0.0001  0.4909 -0.0143  0.3163  0.0024
                                            0.6962 -0.0154  0.4163 -0.0002  0.0112
                                            0.0048  0.0131 -0.0116 -0.0035
                ( 37.60%)   0.6132* H  27 s( 99.90%)p 0.00(  0.10%)
                                            0.9995 -0.0068 -0.0130 -0.0242 -0.0148
    29. (1.98261) BD ( 1) C  14 - C  15  
                ( 49.97%)   0.7069* C  14 s( 38.85%)p 1.57( 61.10%)d 0.00(  0.04%)
                                            0.0000  0.6230  0.0185  0.1672  0.0207
                                           -0.7060 -0.0074 -0.2876 -0.0383 -0.0072
                                           -0.0026  0.0102 -0.0152 -0.0073
                ( 50.03%)   0.7073* C  15 s( 38.85%)p 1.57( 61.11%)d 0.00(  0.05%)
                                            0.0001  0.6232  0.0131 -0.2560  0.0100
                                            0.6989  0.0338  0.2354 -0.0189 -0.0101
                                           -0.0046  0.0112 -0.0127 -0.0063
    30. (1.94433) BD ( 2) C  14 - C  15  
                ( 51.53%)   0.7179* C  14 s(  0.12%)p99.99( 99.81%)d 0.55(  0.07%)
                                           -0.0001  0.0353 -0.0000  0.8906 -0.0161
                                            0.0595 -0.0004  0.4483 -0.0091 -0.0218
                                           -0.0020 -0.0122  0.0065 -0.0047
                ( 48.47%)   0.6962* C  15 s(  0.08%)p99.99( 99.84%)d 1.05(  0.08%)
                                            0.0000  0.0277  0.0039  0.8622 -0.0161
                                            0.1266  0.0006  0.4884 -0.0099  0.0206
                                            0.0058  0.0132 -0.0104  0.0089
    31. (1.97655) BD ( 1) C  14 - H  28  
                ( 61.74%)   0.7858* C  14 s( 28.83%)p 2.47( 71.13%)d 0.00(  0.03%)
                                           -0.0004  0.5368 -0.0134  0.1592  0.0023
                                            0.6949 -0.0048 -0.4507  0.0007  0.0040
                                           -0.0033 -0.0132 -0.0101 -0.0016
                ( 38.26%)   0.6185* H  28 s( 99.91%)p 0.00(  0.09%)
                                            0.9995 -0.0033 -0.0057 -0.0250  0.0163
    32. (1.97918) BD ( 1) C  15 - C  16  
                ( 49.40%)   0.7029* C  15 s( 33.17%)p 2.01( 66.79%)d 0.00(  0.04%)
                                           -0.0000  0.5759 -0.0017 -0.1410  0.0184
                                           -0.6990 -0.0200  0.3975 -0.0275  0.0051
                                           -0.0055 -0.0147 -0.0125 -0.0008
                ( 50.60%)   0.7113* C  16 s( 28.00%)p 2.57( 71.95%)d 0.00(  0.05%)
                                            0.0002  0.5291  0.0070  0.1534  0.0139
                                            0.7205 -0.0046 -0.4197 -0.0243  0.0059
                                           -0.0030 -0.0157 -0.0134 -0.0034
    33. (1.97765) BD ( 1) C  15 - H  29  
                ( 61.02%)   0.7812* C  15 s( 27.80%)p 2.60( 72.17%)d 0.00(  0.03%)
                                            0.0003 -0.5272  0.0099 -0.4122  0.0038
                                            0.0696 -0.0019  0.7395 -0.0050  0.0013
                                            0.0139 -0.0017 -0.0038 -0.0114
                ( 38.98%)   0.6243* H  29 s( 99.91%)p 0.00(  0.09%)
                                           -0.9996  0.0027  0.0144 -0.0009 -0.0262
    34. (1.98033) BD ( 1) C  16 - C  17  
                ( 50.45%)   0.7103* C  16 s( 28.53%)p 2.50( 71.43%)d 0.00(  0.04%)
                                            0.0002  0.5341  0.0002 -0.5693 -0.0063
                                            0.0888 -0.0282  0.6176 -0.0024 -0.0042
                                           -0.0169  0.0039  0.0068  0.0055
                ( 49.55%)   0.7039* C  17 s( 27.48%)p 2.64( 72.48%)d 0.00(  0.05%)
                                            0.0002  0.5242  0.0040  0.5714  0.0013
                                           -0.1140 -0.0319 -0.6199 -0.0045 -0.0016
                                           -0.0186  0.0018  0.0085  0.0056
    35. (1.96406) BD ( 1) C  16 - H  30  
                ( 61.42%)   0.7837* C  16 s( 21.31%)p 3.69( 78.64%)d 0.00(  0.04%)
                                           -0.0001  0.4616 -0.0057  0.7600 -0.0045
                                           -0.3004 -0.0117  0.3441 -0.0096 -0.0084
                                            0.0117 -0.0031  0.0128 -0.0068
                ( 38.58%)   0.6211* H  30 s( 99.92%)p 0.00(  0.08%)
                                            0.9996 -0.0043 -0.0244  0.0112 -0.0105
    36. (1.97061) BD ( 1) C  16 - H  31  
                ( 61.62%)   0.7850* C  16 s( 22.09%)p 3.52( 77.87%)d 0.00(  0.04%)
                                            0.0001 -0.4700 -0.0005  0.2721 -0.0107
                                            0.6178 -0.0005  0.5681 -0.0097 -0.0058
                                           -0.0078 -0.0159  0.0069 -0.0040
                ( 38.38%)   0.6195* H  31 s( 99.92%)p 0.00(  0.08%)
                                           -0.9996  0.0026 -0.0091 -0.0210 -0.0178
    37. (1.98160) BD ( 1) C  17 - C  18  
                ( 49.76%)   0.7054* C  17 s( 27.49%)p 2.64( 72.46%)d 0.00(  0.04%)
                                            0.0002  0.5244 -0.0006  0.1542 -0.0105
                                            0.7007 -0.0133  0.4568  0.0294  0.0069
                                            0.0037  0.0152 -0.0122 -0.0029
                ( 50.24%)   0.7088* C  18 s( 28.03%)p 2.57( 71.93%)d 0.00(  0.04%)
                                            0.0002  0.5294  0.0008 -0.1624 -0.0121
                                           -0.7139 -0.0163 -0.4268  0.0269  0.0048
                                            0.0039  0.0162 -0.0110 -0.0001
    38. (1.97944) BD ( 1) C  17 - H  32  
                ( 61.34%)   0.7832* C  17 s( 22.80%)p 3.38( 77.16%)d 0.00(  0.04%)
                                            0.0001 -0.4774 -0.0055  0.0033  0.0135
                                            0.7010 -0.0072 -0.5291  0.0094  0.0003
                                           -0.0008  0.0171  0.0109 -0.0010
                ( 38.66%)   0.6217* H  32 s( 99.92%)p 0.00(  0.08%)
                                           -0.9996  0.0023 -0.0017 -0.0230  0.0172
    39. (1.97693) BD ( 1) C  17 - H  33  
                ( 61.17%)   0.7821* C  17 s( 22.12%)p 3.52( 77.84%)d 0.00(  0.04%)
                                            0.0001 -0.4702  0.0077  0.8056  0.0041
                                           -0.0559  0.0192  0.3546 -0.0128  0.0035
                                           -0.0140  0.0021 -0.0142  0.0052
                ( 38.83%)   0.6232* H  33 s( 99.92%)p 0.00(  0.08%)
                                           -0.9996  0.0045 -0.0265  0.0007 -0.0100
    40. (1.97242) BD ( 1) C  18 - H  34  
                ( 61.18%)   0.7822* C  18 s( 21.63%)p 3.62( 78.32%)d 0.00(  0.04%)
                                           -0.0002  0.4651 -0.0062  0.8034 -0.0117
                                           -0.0561  0.0006  0.3662  0.0201 -0.0007
                                            0.0116 -0.0001  0.0164 -0.0064
                ( 38.82%)   0.6231* H  34 s( 99.92%)p 0.00(  0.08%)
                                            0.9996 -0.0027 -0.0254  0.0013 -0.0140
    41. (1.97678) BD ( 1) C  18 - H  35  
                ( 61.87%)   0.7866* C  18 s( 22.73%)p 3.40( 77.23%)d 0.00(  0.04%)
                                            0.0001 -0.4768 -0.0036  0.5712 -0.0173
                                           -0.0876  0.0059 -0.6618 -0.0013  0.0039
                                            0.0163 -0.0036 -0.0079 -0.0063
                ( 38.13%)   0.6175* H  35 s( 99.92%)p 0.00(  0.08%)
                                           -0.9996  0.0030 -0.0185  0.0032  0.0222
    42. (1.99972) CR ( 1) O   1           s(100.00%)p 0.00(  0.00%)
                                            1.0000 -0.0004  0.0000 -0.0002 -0.0000
                                           -0.0003 -0.0000  0.0000 -0.0000  0.0000
                                           -0.0000 -0.0000 -0.0000 -0.0000
    43. (1.99934) CR ( 1) C   2           s(100.00%)p 0.00(  0.00%)
                                            1.0000  0.0003 -0.0000 -0.0001  0.0000
                                            0.0000  0.0000  0.0000 -0.0000  0.0000
                                            0.0000 -0.0000  0.0000 -0.0000
    44. (1.99910) CR ( 1) N   3           s(100.00%)p 0.00(  0.00%)
                                            1.0000 -0.0001  0.0000  0.0002 -0.0000
                                           -0.0003  0.0000 -0.0001 -0.0000  0.0000
                                           -0.0000  0.0000  0.0000  0.0000
    45. (1.99877) CR ( 1) C   4           s(100.00%)p 0.00(  0.00%)
                                            1.0000  0.0002 -0.0000 -0.0001  0.0000
                                           -0.0001  0.0000 -0.0001 -0.0000 -0.0000
                                            0.0000  0.0000 -0.0000 -0.0000
    46. (1.99893) CR ( 1) C   5           s(100.00%)p 0.00(  0.00%)
                                            1.0000  0.0000 -0.0000 -0.0001 -0.0000
                                            0.0003 -0.0000  0.0001 -0.0000 -0.0000
                                            0.0000  0.0000 -0.0000 -0.0000
    47. (1.99892) CR ( 1) C   6           s(100.00%)p 0.00(  0.00%)
                                            1.0000  0.0002 -0.0000 -0.0002  0.0000
                                            0.0001  0.0000  0.0001  0.0000 -0.0000
                                           -0.0000  0.0000  0.0000 -0.0000
    48. (1.99861) CR ( 1) C   7           s(100.00%)p 0.00(  0.00%)
                                            1.0000  0.0002  0.0000  0.0001 -0.0000
                                           -0.0001 -0.0000 -0.0001 -0.0000  0.0000
                                           -0.0000  0.0000  0.0000 -0.0000
    49. (1.99963) CR ( 1) O   8           s(100.00%)p 0.00(  0.00%)
                                            1.0000 -0.0002  0.0000 -0.0000  0.0000
                                            0.0001 -0.0000  0.0000 -0.0000 -0.0000
                                            0.0000  0.0000 -0.0000 -0.0000
    50. (1.99925) CR ( 1) C   9           s(100.00%)p 0.00(  0.00%)
                                            1.0000 -0.0001  0.0000 -0.0002 -0.0000
                                           -0.0001  0.0000  0.0000  0.0000  0.0000
                                            0.0000 -0.0000 -0.0000  0.0000
    51. (1.99891) CR ( 1) C  10           s(100.00%)p 0.00(  0.00%)
                                            1.0000  0.0000 -0.0000  0.0002  0.0000
                                           -0.0003  0.0000 -0.0001  0.0000  0.0000
                                            0.0000  0.0000 -0.0000 -0.0000
    52. (1.99892) CR ( 1) C  11           s(100.00%)p 0.00(  0.00%)
                                            1.0000  0.0001 -0.0000  0.0002 -0.0000
                                           -0.0001 -0.0000 -0.0002  0.0000 -0.0000
                                            0.0000  0.0000  0.0000 -0.0000
    53. (1.99964) CR ( 1) O  12           s(100.00%)p 0.00(  0.00%)
                                            1.0000 -0.0002  0.0000  0.0001 -0.0000
                                            0.0001  0.0000 -0.0000 -0.0000  0.0000
                                           -0.0000 -0.0000 -0.0000 -0.0000
    54. (1.99886) CR ( 1) C  13           s(100.00%)p 0.00(  0.00%)
                                            1.0000  0.0000  0.0000 -0.0001 -0.0000
                                            0.0001 -0.0000  0.0001  0.0000 -0.0000
                                            0.0000  0.0000  0.0000 -0.0000
    55. (1.99886) CR ( 1) C  14           s(100.00%)p 0.00(  0.00%)
                                            1.0000  0.0001 -0.0000  0.0001 -0.0000
                                            0.0003 -0.0000 -0.0002  0.0000  0.0000
                                           -0.0000 -0.0000 -0.0000 -0.0000
    56. (1.99890) CR ( 1) C  15           s(100.00%)p 0.00(  0.00%)
                                            1.0000  0.0001 -0.0000  0.0001 -0.0000
                                           -0.0001 -0.0000 -0.0003  0.0000 -0.0000
                                           -0.0000 -0.0000  0.0000  0.0000
    57. (1.99909) CR ( 1) C  16           s(100.00%)p 0.00(  0.00%)
                                            1.0000 -0.0001 -0.0000  0.0001 -0.0000
                                           -0.0003  0.0000 -0.0000  0.0000 -0.0000
                                            0.0000  0.0000  0.0000 -0.0000
    58. (1.99912) CR ( 1) C  17           s(100.00%)p 0.00(  0.00%)
                                            1.0000 -0.0002 -0.0000 -0.0003  0.0000
                                           -0.0002  0.0000  0.0000 -0.0000 -0.0000
                                            0.0000 -0.0000  0.0000 -0.0000
    59. (1.99909) CR ( 1) C  18           s(100.00%)p 0.00(  0.00%)
                                            1.0000 -0.0002 -0.0000  0.0001  0.0000
                                           -0.0001 -0.0000  0.0004 -0.0000 -0.0000
                                           -0.0000  0.0000  0.0000 -0.0000
    60. (1.97373) LP ( 1) O   1           s( 57.75%)p 0.73( 42.23%)d 0.00(  0.02%)
                                            0.0005  0.7598 -0.0135  0.4219 -0.0003
                                            0.4927  0.0000 -0.0382  0.0000 -0.0103
                                            0.0005  0.0012  0.0015  0.0066
    61. (1.83439) LP ( 2) O   1           s(  0.00%)p 1.00( 99.91%)d 0.00(  0.09%)
                                           -0.0001  0.0046 -0.0033  0.7391 -0.0078
                                           -0.6197  0.0063  0.2623 -0.0021 -0.0045
                                           -0.0039 -0.0069 -0.0283  0.0008
    62. (1.71350) LP ( 1) N   3           s(  0.20%)p99.99( 99.79%)d 0.03(  0.01%)
                                           -0.0001  0.0452  0.0004  0.1487  0.0057
                                           -0.1528 -0.0055 -0.9758 -0.0155 -0.0017
                                           -0.0054  0.0020  0.0015 -0.0053
    63. (1.95995) LP ( 1) O   8           s( 34.67%)p 1.88( 65.29%)d 0.00(  0.04%)
                                            0.0002  0.5888 -0.0030  0.1314 -0.0008
                                           -0.7684  0.0070 -0.2125  0.0019  0.0053
                                            0.0006 -0.0081  0.0161  0.0063
    64. (1.83943) LP ( 2) O   8           s(  0.00%)p 1.00( 99.95%)d 0.00(  0.05%)
                                           -0.0000  0.0002 -0.0000 -0.2107  0.0005
                                            0.2269 -0.0005 -0.9506  0.0023 -0.0051
                                            0.0003 -0.0202 -0.0048 -0.0095
    65. (1.95608) LP ( 1) O  12           s( 35.72%)p 1.80( 64.25%)d 0.00(  0.03%)
                                            0.0002  0.5976 -0.0025 -0.5400  0.0032
                                           -0.5917  0.0018  0.0270  0.0017 -0.0167
                                            0.0029  0.0010  0.0035  0.0068
    66. (1.81752) LP ( 2) O  12           s(  0.12%)p99.99( 99.83%)d 0.48(  0.06%)
                                            0.0000  0.0341  0.0034 -0.1409  0.0009
                                            0.2072 -0.0012  0.9672 -0.0010 -0.0012
                                            0.0100  0.0197 -0.0058 -0.0063
    67. (0.00117) RY*( 1) O   1           s(  6.75%)p13.75( 92.76%)d 0.07(  0.49%)
                                           -0.0000  0.0007  0.2598  0.0094  0.7463
                                           -0.0019 -0.6058  0.0034  0.0593 -0.0362
                                            0.0251  0.0028 -0.0541  0.0075
    68. (0.00086) RY*( 2) O   1           s(  0.78%)p99.99( 97.10%)d 2.73(  2.13%)
                                           -0.0000 -0.0005  0.0882  0.0036 -0.0338
                                           -0.0005  0.0857 -0.0070  0.9810 -0.0067
                                           -0.1087 -0.0927  0.0244  0.0148
    69. (0.00016) RY*( 3) O   1           s( 58.87%)p 0.67( 39.15%)d 0.03(  1.98%)
                                           -0.0000 -0.0136  0.7671  0.0177 -0.5341
                                            0.0251 -0.3193 -0.0026 -0.0580 -0.0805
                                            0.0262 -0.0359 -0.1066 -0.0009
    70. (0.00008) RY*( 4) O   1           s( 24.85%)p 2.55( 63.46%)d 0.47( 11.69%)
    71. (0.00003) RY*( 5) O   1           s(  4.14%)p 1.01(  4.17%)d22.16( 91.69%)
    72. (0.00002) RY*( 6) O   1           s(  0.50%)p 2.71(  1.35%)d99.99( 98.15%)
    73. (0.00000) RY*( 7) O   1           s(  0.38%)p 4.10(  1.57%)d99.99( 98.05%)
    74. (0.00000) RY*( 8) O   1           s(  3.59%)p 0.15(  0.53%)d26.67( 95.87%)
    75. (0.00001) RY*( 9) O   1           s(  0.10%)p 2.79(  0.28%)d99.99( 99.61%)
    76. (0.02474) RY*( 1) C   2           s(  2.48%)p38.46( 95.55%)d 0.79(  1.97%)
                                            0.0000  0.0230  0.1559  0.0049 -0.3781
                                            0.0739 -0.8861 -0.0186  0.1466 -0.0689
                                            0.0005 -0.0355 -0.1168 -0.0042
    77. (0.01072) RY*( 2) C   2           s(  0.99%)p52.45( 51.93%)d47.56( 47.08%)
                                           -0.0000  0.0046  0.0994  0.0336 -0.6811
                                           -0.0212  0.1786  0.0136 -0.1474  0.1456
                                            0.0589  0.1717  0.6455  0.0047
    78. (0.00651) RY*( 3) C   2           s(  0.33%)p 5.28(  1.73%)d99.99( 97.94%)
                                           -0.0000 -0.0008  0.0572  0.0114  0.0043
                                           -0.0147 -0.0022 -0.0689 -0.1103  0.0162
                                            0.6194  0.7128 -0.2774 -0.1025
    79. (0.00354) RY*( 4) C   2           s( 36.01%)p 0.61( 22.12%)d 1.16( 41.87%)
                                            0.0000 -0.0121  0.6000 -0.0272 -0.3476
                                            0.0148  0.3150  0.0012  0.0118  0.2193
                                           -0.2413 -0.0613 -0.5524 -0.0597
    80. (0.00282) RY*( 5) C   2           s(  1.65%)p13.99( 23.06%)d45.67( 75.29%)
                                           -0.0000 -0.0006  0.1284 -0.0002  0.0495
                                           -0.0031 -0.0762 -0.0119 -0.4714  0.2981
                                            0.5149 -0.4986 -0.0383  0.3858
    81. (0.00154) RY*( 6) C   2           s(  0.93%)p23.74( 22.05%)d82.92( 77.02%)
                                           -0.0000  0.0027  0.0963  0.0122 -0.2271
                                            0.0367  0.2443  0.0053  0.3282 -0.7270
                                            0.3824 -0.2667 -0.0478  0.1487
    82. (0.00115) RY*( 7) C   2           s(  0.00%)p 1.00( 61.88%)d 0.62( 38.11%)
                                           -0.0000  0.0024  0.0048  0.0089 -0.0559
                                            0.0145 -0.0510 -0.0190 -0.7826 -0.5309
                                           -0.2579  0.0558 -0.0944 -0.1440
    83. (0.00072) RY*( 8) C   2           s( 57.44%)p 0.39( 22.61%)d 0.35( 19.95%)
                                           -0.0000  0.0051  0.7579  0.0168  0.4621
                                            0.0002 -0.1063  0.0029  0.0315 -0.1376
                                           -0.0139  0.1180  0.4073  0.0238
    84. (0.00003) RY*( 9) C   2           s(  0.34%)p 0.23(  0.08%)d99.99( 99.58%)
    85. (0.00393) RY*( 1) N   3           s(  0.02%)p99.99( 96.82%)d99.99(  3.16%)
                                           -0.0000 -0.0058  0.0144 -0.0029  0.4007
                                            0.0039 -0.6004  0.0154 -0.6685 -0.0107
                                           -0.0845 -0.0856  0.1294  0.0158
    86. (0.00226) RY*( 2) N   3           s(  2.04%)p45.47( 92.77%)d 2.55(  5.19%)
                                           -0.0000 -0.0173  0.1418 -0.0033 -0.2157
                                           -0.0008 -0.7558 -0.0069  0.5566  0.0547
                                            0.0897  0.1167  0.1634 -0.0243
    87. (0.00170) RY*( 3) N   3           s( 92.57%)p 0.04(  3.25%)d 0.05(  4.19%)
                                           -0.0000 -0.0017  0.9621 -0.0072  0.0813
                                            0.0120  0.1480 -0.0020 -0.0613  0.1856
                                           -0.0032  0.0547  0.0629 -0.0209
    88. (0.00079) RY*( 4) N   3           s(  0.38%)p99.99( 84.44%)d39.93( 15.18%)
                                           -0.0000 -0.0061  0.0613 -0.0099 -0.8121
                                            0.0016 -0.1398 -0.0003 -0.4065  0.1583
                                           -0.0542 -0.1082 -0.3348 -0.0035
    89. (0.00038) RY*( 5) N   3           s(  0.16%)p38.30(  6.27%)d99.99( 93.57%)
                                            0.0000 -0.0001  0.0405  0.0104  0.0980
                                           -0.0027 -0.0560  0.0036  0.2232  0.0199
                                           -0.8646 -0.3669 -0.2093 -0.0962
    90. (0.00010) RY*( 6) N   3           s(  4.11%)p 0.57(  2.34%)d22.79( 93.55%)
                                           -0.0000  0.0011  0.2026 -0.0132 -0.1458
                                           -0.0079 -0.0255  0.0007 -0.0355 -0.9650
                                           -0.0312 -0.0280  0.0022  0.0510
    91. (0.00010) RY*( 7) N   3           s(  0.49%)p24.94( 12.16%)d99.99( 87.35%)
                                            0.0000  0.0051  0.0697  0.0140  0.2943
                                           -0.0120 -0.1460  0.0010  0.1156 -0.0250
                                            0.2214  0.0620 -0.8521  0.3064
    92. (0.00003) RY*( 8) N   3           s(  0.25%)p 4.06(  1.03%)d99.99( 98.71%)
    93. (0.00002) RY*( 9) N   3           s(  0.03%)p34.25(  0.97%)d99.99( 99.00%)
    94. (0.00616) RY*( 1) C   4           s(  0.03%)p99.99( 95.35%)d99.99(  4.62%)
                                            0.0000  0.0143  0.0086 -0.0116 -0.9358
                                           -0.0081  0.2736 -0.0104 -0.0509  0.1528
                                           -0.0025 -0.0434 -0.1421 -0.0281
    95. (0.00429) RY*( 2) C   4           s(  8.39%)p10.02( 84.08%)d 0.90(  7.53%)
                                            0.0000  0.0297  0.2881 -0.0105 -0.2366
                                           -0.0016 -0.8845  0.0032 -0.0485  0.2154
                                            0.0158 -0.0523  0.1515 -0.0548
    96. (0.00221) RY*( 3) C   4           s( 15.53%)p 3.83( 59.42%)d 1.61( 25.05%)
                                           -0.0000 -0.0012  0.3941  0.0030 -0.0039
                                           -0.0060  0.0740  0.0089  0.7672  0.0588
                                            0.3751  0.3038 -0.1108 -0.0424
    97. (0.00120) RY*( 4) C   4           s( 34.26%)p 0.19(  6.34%)d 1.73( 59.40%)
                                           -0.0000 -0.0082  0.5853  0.0007  0.0502
                                           -0.0096  0.1764 -0.0133  0.1717 -0.0326
                                           -0.6684 -0.3721  0.0621  0.0616
    98. (0.00090) RY*( 5) C   4           s( 40.63%)p 0.96( 39.17%)d 0.50( 20.20%)
                                           -0.0000 -0.0118  0.6373 -0.0062  0.0771
                                           -0.0019  0.1658  0.0061 -0.5985 -0.1381
                                            0.3157  0.2155 -0.1276 -0.1434
    99. (0.00073) RY*( 6) C   4           s(  0.05%)p22.20(  1.20%)d99.99( 98.74%)
                                            0.0000 -0.0007  0.0233 -0.0044  0.0062
                                            0.0024  0.0220 -0.0089 -0.1068  0.3157
                                           -0.3635  0.7169  0.0725  0.4863
   100. (0.00031) RY*( 7) C   4           s(  0.28%)p26.65(  7.39%)d99.99( 92.33%)
                                           -0.0000 -0.0120  0.0513 -0.0064  0.0248
                                           -0.0244  0.2675  0.0001 -0.0333  0.3946
                                            0.2081 -0.0909  0.8385 -0.1137
   101. (0.00022) RY*( 8) C   4           s(  0.02%)p99.99(  6.97%)d99.99( 93.01%)
                                            0.0000  0.0134  0.0030  0.0252 -0.2412
                                            0.0065 -0.0748 -0.0022  0.0725 -0.8048
                                           -0.0596  0.2381  0.4645  0.0801
   102. (0.00002) RY*( 9) C   4           s(  1.01%)p 0.11(  0.12%)d97.72( 98.87%)
   103. (0.00531) RY*( 1) C   5           s(  0.10%)p99.99( 94.81%)d50.92(  5.09%)
                                           -0.0000  0.0243 -0.0203  0.0048 -0.0191
                                           -0.0270 -0.9520 -0.0057 -0.2016 -0.0506
                                            0.0200  0.0734 -0.2052 -0.0218
   104. (0.00272) RY*( 2) C   5           s(  1.10%)p87.85( 96.92%)d 1.79(  1.97%)
                                            0.0000  0.0137  0.1041 -0.0282  0.9552
                                           -0.0021  0.0364  0.0045 -0.2339  0.1219
                                            0.0166 -0.0044 -0.0649 -0.0192
   105. (0.00098) RY*( 3) C   5           s( 56.28%)p 0.71( 40.15%)d 0.06(  3.58%)
                                            0.0000 -0.0045  0.7502  0.0039  0.0741
                                            0.0145 -0.1669  0.0060  0.6065  0.0185
                                           -0.1204 -0.1140  0.0457 -0.0764
   106. (0.00084) RY*( 4) C   5           s( 33.41%)p 1.61( 53.84%)d 0.38( 12.75%)
                                            0.0000 -0.0027  0.5780  0.0013 -0.2279
                                            0.0122  0.1313  0.0039 -0.6849  0.0112
                                           -0.3239  0.0895  0.0111  0.1196
   107. (0.00080) RY*( 5) C   5           s(  7.10%)p 0.39(  2.78%)d12.69( 90.12%)
                                            0.0000 -0.0008  0.2665 -0.0008 -0.0470
                                            0.0088  0.0229 -0.0105 -0.1576 -0.1737
                                            0.8225  0.2371  0.2619 -0.2639
   108. (0.00012) RY*( 6) C   5           s(  1.04%)p 3.01(  3.13%)d92.09( 95.83%)
                                           -0.0000 -0.0025  0.1020  0.0245 -0.1432
                                            0.0011  0.0991 -0.0039  0.0195  0.6900
                                            0.3165  0.0227 -0.6138  0.0692
   109. (0.00006) RY*( 7) C   5           s(  0.75%)p 4.06(  3.04%)d99.99( 96.21%)
   110. (0.00001) RY*( 8) C   5           s(  0.09%)p45.79(  4.07%)d99.99( 95.84%)
   111. (0.00001) RY*( 9) C   5           s(  0.21%)p 6.37(  1.34%)d99.99( 98.45%)
   112. (0.00443) RY*( 1) C   6           s(  1.04%)p89.72( 93.70%)d 5.03(  5.26%)
                                            0.0000  0.0240  0.0993  0.0198  0.8364
                                           -0.0021 -0.3874 -0.0051 -0.2950 -0.1111
                                           -0.0779  0.0008  0.1827 -0.0273
   113. (0.00223) RY*( 2) C   6           s(  0.18%)p99.99( 98.09%)d 9.56(  1.73%)
                                            0.0000  0.0085  0.0417  0.0014 -0.4546
                                            0.0289 -0.8694  0.0065 -0.1319  0.1073
                                            0.0065 -0.0315  0.0670 -0.0169
   114. (0.00126) RY*( 3) C   6           s(  3.14%)p27.10( 85.05%)d 3.76( 11.81%)
                                           -0.0000 -0.0015  0.1772 -0.0062 -0.2001
                                            0.0025  0.2431 -0.0093 -0.8667  0.0233
                                           -0.2187 -0.2205 -0.1444 -0.0171
   115. (0.00114) RY*( 4) C   6           s( 92.87%)p 0.03(  3.21%)d 0.04(  3.92%)
                                           -0.0000 -0.0064  0.9637 -0.0211  0.0001
                                            0.0005  0.0191  0.0065  0.1769  0.0878
                                            0.0837  0.1027 -0.1120 -0.0368
   116. (0.00065) RY*( 5) C   6           s(  0.08%)p99.99( 10.07%)d99.99( 89.85%)
                                           -0.0000  0.0001  0.0288 -0.0025  0.0720
                                            0.0024 -0.0839 -0.0078  0.2974 -0.1073
                                           -0.3093 -0.8096 -0.2732 -0.2475
   117. (0.00011) RY*( 6) C   6           s(  0.99%)p 3.06(  3.02%)d97.16( 95.99%)
                                           -0.0000 -0.0022  0.0994 -0.0065 -0.0684
                                           -0.0239  0.1510 -0.0045  0.0460  0.3465
                                           -0.0670 -0.3306  0.8489  0.0736
   118. (0.00008) RY*( 7) C   6           s(  1.67%)p 2.39(  3.98%)d56.55( 94.35%)
   119. (0.00003) RY*( 8) C   6           s(  0.00%)p 1.00(  2.31%)d42.36( 97.69%)
   120. (0.00001) RY*( 9) C   6           s(  0.10%)p 6.22(  0.65%)d99.99( 99.25%)
   121. (0.00707) RY*( 1) C   7           s(  0.83%)p99.99( 95.51%)d 4.41(  3.66%)
                                           -0.0000 -0.0471  0.0779 -0.0068 -0.2651
                                            0.0296 -0.9261  0.0088 -0.1620 -0.1477
                                           -0.0503 -0.0039  0.1066  0.0293
   122. (0.00438) RY*( 2) C   7           s(  1.53%)p54.20( 83.08%)d10.03( 15.38%)
                                           -0.0000 -0.0082  0.1235 -0.0237 -0.8289
                                           -0.0059  0.2831  0.0040  0.2511 -0.2437
                                           -0.1057 -0.0313  0.2824  0.0502
   123. (0.00241) RY*( 3) C   7           s(  0.01%)p 1.00(  1.93%)d50.92( 98.07%)
                                           -0.0000 -0.0000  0.0088 -0.0038  0.0304
                                            0.0044 -0.0315 -0.0172  0.1304  0.0029
                                            0.6356  0.6919  0.3097  0.0456
   124. (0.00208) RY*( 4) C   7           s( 71.31%)p 0.06(  4.47%)d 0.34( 24.21%)
                                            0.0000 -0.0006  0.8445  0.0134  0.2035
                                            0.0248  0.0322  0.0026 -0.0383  0.2285
                                           -0.0943 -0.0980  0.4008 -0.1037
   125. (0.00095) RY*( 5) C   7           s(  0.03%)p99.99( 92.59%)d99.99(  7.37%)
                                           -0.0000  0.0002  0.0179 -0.0015 -0.2011
                                            0.0006  0.2195 -0.0055 -0.9150 -0.0837
                                            0.2303 -0.0248  0.0266 -0.1112
   126. (0.00076) RY*( 6) C   7           s(  0.03%)p99.99(  5.36%)d99.99( 94.61%)
                                           -0.0000  0.0002  0.0172 -0.0029 -0.0575
                                            0.0012  0.0528 -0.0112 -0.2177  0.2606
                                           -0.5668  0.5546 -0.0498  0.4968
   127. (0.00060) RY*( 7) C   7           s( 24.36%)p 0.02(  0.44%)d 3.09( 75.20%)
                                           -0.0000  0.0035  0.4935 -0.0102 -0.0192
                                           -0.0192  0.0257 -0.0016  0.0542 -0.4613
                                            0.0674  0.2361 -0.6919 -0.0124
   128. (0.00021) RY*( 8) C   7           s(  0.96%)p17.31( 16.61%)d85.92( 82.43%)
                                           -0.0000 -0.0253  0.0946  0.0281 -0.3933
                                            0.0196 -0.0754 -0.0014  0.0673  0.7594
                                            0.2392 -0.0297 -0.4107 -0.1447
   129. (0.00002) RY*( 9) C   7           s(  1.28%)p 0.04(  0.06%)d77.17( 98.67%)
   130. (0.00263) RY*( 1) O   8           s( 16.83%)p 4.41( 74.29%)d 0.53(  8.88%)
                                            0.0000 -0.0076  0.4102  0.0102  0.2502
                                           -0.0064 -0.7840 -0.0038 -0.2559  0.1054
                                           -0.0554 -0.0631  0.2586 -0.0611
   131. (0.00209) RY*( 2) O   8           s(  0.00%)p 1.00( 97.19%)d 0.03(  2.80%)
                                            0.0000 -0.0001  0.0059 -0.0002  0.2102
                                            0.0003 -0.2336 -0.0015  0.9344  0.0419
                                           -0.0226  0.1389  0.0330  0.0734
   132. (0.00035) RY*( 3) O   8           s(  0.49%)p99.99( 62.93%)d74.79( 36.58%)
                                            0.0000 -0.0055  0.0697 -0.0026 -0.7628
                                           -0.0031 -0.1776 -0.0002  0.1261  0.5698
                                            0.1024 -0.0560 -0.0478 -0.1587
   133. (0.00026) RY*( 4) O   8           s(  0.00%)p 0.00(  0.01%)d 1.00( 99.99%)
                                            0.0000 -0.0000  0.0006  0.0003 -0.0052
                                           -0.0006  0.0012  0.0021 -0.0058  0.1838
                                           -0.8804 -0.2318 -0.2542  0.2695
   134. (0.00012) RY*( 5) O   8           s( 81.27%)p 0.21( 16.99%)d 0.02(  1.73%)
                                           -0.0000  0.0018  0.9015 -0.0055  0.0165
                                           -0.0022  0.4015  0.0007  0.0919  0.0045
                                            0.0337  0.0232 -0.1247  0.0080
   135. (0.00008) RY*( 6) O   8           s(  1.28%)p25.70( 32.79%)d51.69( 65.94%)
   136. (0.00000) RY*( 7) O   8           s(  0.00%)p 1.00(  2.60%)d37.39( 97.39%)
   137. (0.00001) RY*( 8) O   8           s(  0.05%)p99.99( 11.00%)d99.99( 88.95%)
   138. (0.00001) RY*( 9) O   8           s(  0.09%)p26.53(  2.39%)d99.99( 97.52%)
   139. (0.00290) RY*( 1) C   9           s( 25.07%)p 2.04( 51.13%)d 0.95( 23.80%)
                                            0.0000  0.0015  0.5007 -0.0161  0.6720
                                            0.0451  0.2194  0.0143 -0.0952  0.4022
                                            0.0218 -0.1224  0.2354 -0.0729
   140. (0.00167) RY*( 2) C   9           s(  0.27%)p99.99( 98.56%)d 4.28(  1.17%)
                                            0.0000 -0.0266  0.0449 -0.0500  0.2112
                                            0.0031 -0.9306  0.0122 -0.2689 -0.0307
                                           -0.0238 -0.0107  0.0960 -0.0285
   141. (0.00147) RY*( 3) C   9           s(  0.00%)p 1.00(  3.04%)d31.93( 96.96%)
                                           -0.0000  0.0004  0.0004  0.0041  0.0334
                                           -0.0035 -0.0242  0.0144  0.1686 -0.2663
                                            0.7945 -0.2309  0.1177 -0.4475
   142. (0.00041) RY*( 4) C   9           s(  6.60%)p 2.54( 16.74%)d11.61( 76.66%)
                                            0.0000 -0.0008  0.2569 -0.0197  0.3919
                                            0.0117  0.1046  0.0071 -0.0476 -0.7533
                                           -0.1113  0.2603 -0.3434  0.0319
   143. (0.00031) RY*( 5) C   9           s(  0.00%)p 1.00( 93.88%)d 0.07(  6.12%)
                                           -0.0000  0.0001  0.0064  0.0013 -0.1994
                                           -0.0011  0.2237  0.0060 -0.9214 -0.0744
                                            0.0699 -0.1871 -0.0393 -0.1193
   144. (0.00004) RY*( 6) C   9           s( 33.00%)p 0.42( 13.70%)d 1.61( 53.29%)
   145. (0.00000) RY*( 7) C   9           s(  2.84%)p 1.38(  3.91%)d32.88( 93.25%)
   146. (0.00000) RY*( 8) C   9           s( 29.51%)p 0.64( 19.00%)d 1.74( 51.48%)
   147. (0.00000) RY*( 9) C   9           s(  2.67%)p 0.19(  0.52%)d36.30( 96.82%)
   148. (0.00570) RY*( 1) C  10           s(  0.13%)p99.99( 95.50%)d32.56(  4.36%)
                                           -0.0000  0.0249  0.0268 -0.0095  0.1548
                                            0.0242  0.9430  0.0094  0.2027 -0.0458
                                            0.0116  0.0631 -0.1927 -0.0170
   149. (0.00303) RY*( 2) C  10           s(  0.14%)p99.99( 97.93%)d13.35(  1.92%)
                                            0.0000  0.0097  0.0367  0.0319 -0.9472
                                            0.0097  0.0810 -0.0042  0.2729  0.0988
                                            0.0281  0.0146 -0.0856 -0.0338
   150. (0.00096) RY*( 3) C  10           s( 23.82%)p 2.95( 70.36%)d 0.24(  5.82%)
                                            0.0000 -0.0021  0.4881  0.0011 -0.1985
                                           -0.0085  0.2031 -0.0123 -0.7891 -0.0736
                                            0.1554 -0.0509  0.0921 -0.1326
   151. (0.00090) RY*( 4) C  10           s( 72.90%)p 0.28( 20.59%)d 0.09(  6.51%)
                                            0.0000 -0.0046  0.8538  0.0049  0.1318
                                           -0.0205 -0.1141  0.0011  0.4184  0.0332
                                           -0.2368  0.0077  0.0798  0.0385
   152. (0.00065) RY*( 5) C  10           s(  0.59%)p12.19(  7.14%)d99.99( 92.27%)
                                            0.0000 -0.0003  0.0765 -0.0014  0.0664
                                            0.0004 -0.0503 -0.0087  0.2537 -0.1663
                                            0.8256  0.2662  0.2829 -0.2502
   153. (0.00014) RY*( 6) C  10           s(  1.67%)p 1.77(  2.95%)d57.18( 95.39%)
                                           -0.0000 -0.0019  0.1291 -0.0233  0.1115
                                           -0.0012 -0.1186  0.0055 -0.0489  0.6091
                                            0.3692 -0.0383 -0.6640  0.0650
   154. (0.00003) RY*( 7) C  10           s(  0.04%)p46.25(  2.07%)d99.99( 97.89%)
   155. (0.00004) RY*( 8) C  10           s(  0.67%)p 3.61(  2.43%)d99.99( 96.90%)
   156. (0.00001) RY*( 9) C  10           s(  0.10%)p10.87(  1.12%)d99.99( 98.77%)
   157. (0.00479) RY*( 1) C  11           s(  0.24%)p99.99( 94.31%)d22.49(  5.45%)
                                           -0.0000  0.0239  0.0430 -0.0254 -0.8790
                                            0.0058  0.3154  0.0053  0.2650 -0.1298
                                           -0.0862  0.0037  0.1724 -0.0220
   158. (0.00279) RY*( 2) C  11           s(  2.56%)p37.58( 96.21%)d 0.48(  1.23%)
                                            0.0000  0.0088  0.1598 -0.0070  0.3864
                                           -0.0262  0.8771 -0.0049  0.2067  0.0705
                                           -0.0280 -0.0647  0.0446 -0.0199
   159. (0.00096) RY*( 3) C  11           s( 32.52%)p 1.57( 51.02%)d 0.51( 16.46%)
                                            0.0000 -0.0033  0.5702  0.0139  0.1134
                                           -0.0023 -0.2757  0.0030  0.6489  0.0236
                                            0.0351  0.3860 -0.0126  0.1166
   160. (0.00090) RY*( 4) C  11           s( 59.57%)p 0.36( 21.30%)d 0.32( 19.13%)
                                            0.0000 -0.0048  0.7718  0.0147 -0.1244
                                            0.0000  0.0064 -0.0117 -0.4440 -0.0457
                                           -0.0952 -0.2991 -0.2499 -0.1679
   161. (0.00067) RY*( 5) C  11           s(  1.88%)p13.27( 24.90%)d39.04( 73.23%)
                                            0.0000 -0.0009  0.1370  0.0054 -0.0921
                                           -0.0041  0.1636  0.0072 -0.4622  0.1570
                                            0.4627  0.6490  0.2548  0.0858
   162. (0.00013) RY*( 6) C  11           s(  2.01%)p 1.31(  2.64%)d47.46( 95.35%)
                                           -0.0000 -0.0036  0.1417  0.0110  0.0379
                                            0.0237 -0.1541  0.0039  0.0227  0.4954
                                           -0.0374 -0.3536  0.7604 -0.0578
   163. (0.00007) RY*( 7) C  11           s(  1.05%)p 4.24(  4.45%)d89.92( 94.50%)
   164. (0.00002) RY*( 8) C  11           s(  0.04%)p90.63(  3.75%)d99.99( 96.20%)
   165. (0.00001) RY*( 9) C  11           s(  0.20%)p 7.43(  1.52%)d99.99( 98.28%)
   166. (0.00298) RY*( 1) O  12           s( 56.14%)p 0.73( 40.70%)d 0.06(  3.16%)
                                            0.0000 -0.0054  0.7492 -0.0018 -0.2584
                                           -0.0058 -0.5810 -0.0016 -0.0515 -0.1707
                                            0.0123 -0.0435 -0.0170 -0.0102
   167. (0.00200) RY*( 2) O  12           s(  0.25%)p99.99( 94.90%)d19.04(  4.85%)
                                            0.0000 -0.0030  0.0504  0.0005 -0.2393
                                           -0.0010  0.0946 -0.0006  0.9395  0.0008
                                            0.2134 -0.0144 -0.0477  0.0216
   168. (0.00112) RY*( 3) O  12           s( 11.31%)p 7.28( 82.33%)d 0.56(  6.36%)
                                            0.0000 -0.0048  0.3363 -0.0016 -0.5881
                                           -0.0104  0.6541  0.0013 -0.2226  0.1684
                                           -0.0051  0.0939  0.1615 -0.0171
   169. (0.00056) RY*( 4) O  12           s( 31.95%)p 2.00( 63.91%)d 0.13(  4.14%)
                                           -0.0000  0.0038  0.5652  0.0069  0.7042
                                           -0.0039  0.3545 -0.0008  0.1320  0.1457
                                           -0.0954  0.0751 -0.0604  0.0426
   170. (0.00015) RY*( 5) O  12           s(  0.15%)p15.96(  2.46%)d99.99( 97.38%)
                                            0.0000  0.0008  0.0393 -0.0024  0.0609
                                           -0.0013 -0.0229  0.0075 -0.1426  0.3699
                                            0.6329 -0.5744  0.0388  0.3240
   171. (0.00010) RY*( 6) O  12           s(  0.05%)p99.99(  7.26%)d99.99( 92.69%)
                                           -0.0000 -0.0054  0.0224  0.0214 -0.0823
                                           -0.0167  0.2469  0.0127 -0.0629 -0.4327
                                           -0.1303 -0.4214 -0.7326  0.0916
   172. (0.00007) RY*( 7) O  12           s(  0.07%)p77.35(  5.77%)d99.99( 94.15%)
   173. (0.00001) RY*( 8) O  12           s(  0.00%)p 1.00(  2.59%)d37.57( 97.41%)
   174. (0.00002) RY*( 9) O  12           s(  0.08%)p 3.46(  0.27%)d99.99( 99.66%)
   175. (0.00786) RY*( 1) C  13           s(  1.78%)p53.46( 95.05%)d 1.78(  3.17%)
                                            0.0000 -0.0137  0.1326 -0.0156  0.0453
                                            0.0419  0.9720  0.0054 -0.0396 -0.0870
                                           -0.0036 -0.1375 -0.0049  0.0721
   176. (0.00367) RY*( 2) C  13           s( 34.76%)p 1.69( 58.82%)d 0.18(  6.42%)
                                           -0.0000 -0.0064  0.5896  0.0392 -0.7619
                                            0.0042 -0.0675 -0.0047 -0.0398 -0.1935
                                            0.0197 -0.0573 -0.1380 -0.0631
   177. (0.00284) RY*( 3) C  13           s(  0.82%)p99.99( 93.98%)d 6.37(  5.20%)
                                            0.0000  0.0125  0.0895 -0.0136  0.1160
                                           -0.0157 -0.0203  0.0127 -0.9619  0.0812
                                           -0.0234  0.1448 -0.0987 -0.1191
   178. (0.00162) RY*( 4) C  13           s( 14.06%)p 0.93( 13.08%)d 5.18( 72.86%)
                                            0.0000 -0.0038  0.3750  0.0168  0.3461
                                            0.0031 -0.0607  0.0160  0.0820 -0.4027
                                           -0.5420  0.0744  0.3371 -0.3917
   179. (0.00107) RY*( 5) C  13           s(  2.18%)p 4.13(  9.01%)d40.74( 88.81%)
                                           -0.0000 -0.0008  0.1476  0.0230  0.2897
                                           -0.0057 -0.0746 -0.0008 -0.0046 -0.5302
                                            0.7691 -0.0388 -0.0010 -0.1184
   180. (0.00080) RY*( 6) C  13           s( 13.11%)p 1.22( 16.06%)d 5.40( 70.82%)
                                            0.0000  0.0053  0.3621 -0.0438  0.3721
                                            0.0141 -0.1015 -0.0024  0.0986 -0.0630
                                           -0.1876  0.0477 -0.6701  0.4666
   181. (0.00041) RY*( 7) C  13           s( 27.18%)p 0.23(  6.28%)d 2.45( 66.54%)
                                           -0.0000 -0.0010  0.5214  0.0113  0.2323
                                            0.0053 -0.0916  0.0022  0.0152  0.5774
                                            0.1930 -0.4138  0.3427  0.0780
   182. (0.00021) RY*( 8) C  13           s(  0.12%)p22.38(  2.79%)d99.99( 97.09%)
                                            0.0000  0.0012  0.0353  0.0062 -0.0747
                                           -0.0054 -0.0499  0.0238 -0.1384 -0.2513
                                           -0.0297  0.2302  0.5364  0.7524
   183. (0.00014) RY*( 9) C  13           s(  5.97%)p 0.90(  5.39%)d14.86( 88.65%)
                                            0.0000 -0.0042  0.2442 -0.0020  0.0312
                                           -0.0101  0.1333 -0.0013  0.1872  0.3225
                                            0.1998  0.8502  0.0364 -0.1355
   184. (0.00502) RY*( 1) C  14           s(  0.17%)p99.99( 92.01%)d44.85(  7.82%)
                                           -0.0000  0.0282  0.0308 -0.0094 -0.2922
                                           -0.0186 -0.6948  0.0168  0.5927  0.0680
                                            0.0463 -0.2416 -0.0733 -0.0876
   185. (0.00302) RY*( 2) C  14           s(  4.84%)p19.44( 94.13%)d 0.21(  1.03%)
                                            0.0000 -0.0140  0.2196 -0.0068  0.6035
                                            0.0273 -0.6191  0.0257 -0.4385  0.0406
                                            0.0215 -0.0185  0.0110  0.0878
   186. (0.00177) RY*( 3) C  14           s(  9.56%)p 8.66( 82.74%)d 0.81(  7.70%)
                                            0.0000 -0.0053  0.3091 -0.0211 -0.6836
                                            0.0117 -0.1691 -0.0068 -0.5752 -0.0818
                                           -0.1374 -0.1153  0.1574 -0.1158
   187. (0.00126) RY*( 4) C  14           s( 82.42%)p 0.17( 13.64%)d 0.05(  3.94%)
                                            0.0000  0.0010  0.9079  0.0074  0.0833
                                            0.0150  0.1908 -0.0059  0.3045 -0.0706
                                           -0.0539  0.1474 -0.0067  0.0988
   188. (0.00017) RY*( 5) C  14           s(  0.19%)p29.48(  5.69%)d99.99( 94.12%)
                                            0.0000 -0.0041  0.0437  0.0012 -0.1782
                                            0.0140 -0.0710  0.0168 -0.1399  0.1267
                                            0.4375  0.4484 -0.7261 -0.0738
   189. (0.00017) RY*( 6) C  14           s(  0.05%)p53.61(  2.45%)d99.99( 97.50%)
                                            0.0000  0.0045  0.0209 -0.0134  0.1463
                                            0.0111 -0.0243  0.0067  0.0468 -0.3757
                                            0.1703  0.1875  0.1987 -0.8546
   190. (0.00005) RY*( 7) C  14           s(  2.66%)p 2.60(  6.94%)d33.93( 90.40%)
   191. (0.00001) RY*( 8) C  14           s(  0.11%)p22.03(  2.40%)d99.99( 97.49%)
   192. (0.00001) RY*( 9) C  14           s(  0.09%)p 1.17(  0.11%)d99.99( 99.80%)
   193. (0.00506) RY*( 1) C  15           s(  0.10%)p99.99( 92.03%)d78.69(  7.87%)
                                           -0.0000  0.0292  0.0122 -0.0167 -0.5446
                                           -0.0008 -0.2045  0.0250  0.7623  0.0012
                                           -0.1437  0.0964  0.1536  0.1585
   194. (0.00259) RY*( 2) C  15           s(  9.96%)p 8.72( 86.86%)d 0.32(  3.18%)
                                            0.0000 -0.0059  0.3156 -0.0062 -0.3896
                                           -0.0366  0.8420 -0.0035 -0.0799  0.1636
                                           -0.0624  0.0101  0.0264  0.0195
   195. (0.00200) RY*( 3) C  15           s(  2.45%)p31.05( 76.16%)d 8.72( 21.39%)
                                           -0.0000 -0.0013  0.1566 -0.0194 -0.5627
                                            0.0110 -0.4375 -0.0183 -0.5026  0.3682
                                           -0.0603  0.1945 -0.1289 -0.1423
   196. (0.00072) RY*( 4) C  15           s( 81.57%)p 0.12(  9.95%)d 0.10(  8.48%)
                                           -0.0000 -0.0004  0.9032  0.0109  0.1894
                                           -0.0012 -0.1965 -0.0104  0.1575 -0.1253
                                            0.0730 -0.1445 -0.1855 -0.0918
   197. (0.00019) RY*( 5) C  15           s(  0.04%)p85.88(  3.44%)d99.99( 96.51%)
                                            0.0000 -0.0001  0.0200 -0.0016  0.1066
                                           -0.0244  0.1001 -0.0041  0.1116 -0.1793
                                            0.1774  0.8985 -0.1975 -0.2349
   198. (0.00008) RY*( 6) C  15           s(  0.01%)p99.99( 20.23%)d99.99( 79.75%)
   199. (0.00002) RY*( 7) C  15           s(  5.48%)p 1.08(  5.92%)d16.18( 88.60%)
   200. (0.00001) RY*( 8) C  15           s(  0.39%)p 7.87(  3.04%)d99.99( 96.57%)
   201. (0.00000) RY*( 9) C  15           s(  0.10%)p24.16(  2.45%)d99.99( 97.44%)
   202. (0.00419) RY*( 1) C  16           s(  3.23%)p27.62( 89.32%)d 2.30(  7.44%)
                                           -0.0000  0.0217  0.1785  0.0088  0.1670
                                            0.0176  0.5603  0.0191  0.7420 -0.0194
                                            0.0516  0.1730 -0.2003  0.0367
   203. (0.00204) RY*( 2) C  16           s(  3.45%)p23.40( 80.65%)d 4.61( 15.90%)
                                            0.0000 -0.0122  0.1853  0.0077  0.8715
                                           -0.0100 -0.1938  0.0143 -0.0954  0.2711
                                           -0.1664 -0.0075 -0.0367  0.2374
   204. (0.00134) RY*( 3) C  16           s(  1.11%)p79.83( 88.41%)d 9.47( 10.49%)
                                           -0.0000  0.0057  0.1051 -0.0134  0.1828
                                           -0.0069  0.6880  0.0144 -0.6139 -0.2282
                                            0.0909  0.1722  0.0736 -0.0972
   205. (0.00061) RY*( 4) C  16           s( 65.15%)p 0.08(  5.18%)d 0.46( 29.67%)
                                            0.0000 -0.0008  0.8072  0.0002 -0.2210
                                           -0.0120 -0.0203 -0.0031 -0.0489 -0.1731
                                           -0.0127 -0.4009  0.0224  0.3245
   206. (0.00034) RY*( 5) C  16           s( 17.35%)p 0.12(  2.00%)d 4.65( 80.65%)
                                            0.0000  0.0003  0.4165  0.0046 -0.1410
                                           -0.0013  0.0081 -0.0014 -0.0061  0.5159
                                           -0.3066  0.2641  0.2503 -0.5603
   207. (0.00013) RY*( 6) C  16           s(  0.70%)p 6.62(  4.64%)d99.99( 94.66%)
                                           -0.0000 -0.0028  0.0837  0.0119 -0.0326
                                            0.0178 -0.1900 -0.0179  0.0922 -0.3820
                                           -0.1866  0.6544  0.4733  0.3369
   208. (0.00004) RY*( 7) C  16           s(  4.78%)p 3.33( 15.92%)d16.58( 79.30%)
   209. (0.00002) RY*( 8) C  16           s(  2.78%)p 3.32(  9.23%)d31.62( 87.99%)
   210. (0.00001) RY*( 9) C  16           s(  1.51%)p 3.14(  4.75%)d61.96( 93.73%)
   211. (0.00549) RY*( 1) C  17           s(  6.29%)p14.13( 88.95%)d 0.76(  4.76%)
                                           -0.0000  0.0239  0.2497 -0.0047 -0.3243
                                            0.0281  0.7113 -0.0214 -0.5264  0.0431
                                           -0.0748 -0.1277 -0.1539  0.0111
   212. (0.00160) RY*( 2) C  17           s(  5.88%)p11.25( 66.17%)d 4.75( 27.95%)
                                            0.0000 -0.0209  0.2416 -0.0099 -0.6976
                                           -0.0054 -0.4168  0.0019 -0.0331 -0.2717
                                           -0.1581  0.3009 -0.1872  0.2348
   213. (0.00132) RY*( 3) C  17           s(  0.44%)p99.99( 93.83%)d13.14(  5.74%)
                                            0.0000 -0.0012  0.0661  0.0077 -0.2498
                                           -0.0156  0.4731 -0.0166  0.8071 -0.1569
                                           -0.1408  0.0095  0.0685 -0.0904
   214. (0.00054) RY*( 4) C  17           s( 68.16%)p 0.25( 17.22%)d 0.21( 14.62%)
                                            0.0000  0.0051  0.8256 -0.0075  0.4103
                                           -0.0044  0.0279  0.0047  0.0545 -0.0092
                                            0.0628  0.3199  0.1297  0.1517
   215. (0.00027) RY*( 5) C  17           s(  2.57%)p 1.68(  4.32%)d36.18( 93.10%)
                                           -0.0000 -0.0007  0.1604 -0.0010  0.0744
                                            0.0065 -0.1227  0.0082 -0.1501 -0.5008
                                           -0.2549 -0.0899  0.0518 -0.7775
   216. (0.00013) RY*( 6) C  17           s(  0.03%)p74.64(  2.48%)d99.99( 97.49%)
                                           -0.0000 -0.0018  0.0181  0.0129 -0.1327
                                           -0.0155  0.0318 -0.0186  0.0737  0.1845
                                            0.6835  0.3494 -0.3992 -0.4384
   217. (0.00007) RY*( 7) C  17           s(  5.34%)p 3.14( 16.77%)d14.60( 77.90%)
   218. (0.00001) RY*( 8) C  17           s(  1.64%)p 1.87(  3.06%)d58.28( 95.30%)
   219. (0.00002) RY*( 9) C  17           s(  9.76%)p 0.74(  7.27%)d 8.50( 82.96%)
   220. (0.00557) RY*( 1) C  18           s(  1.67%)p56.76( 94.54%)d 2.28(  3.80%)
                                           -0.0000  0.0153  0.1282  0.0250  0.8942
                                           -0.0046 -0.2258 -0.0192 -0.3063 -0.0429
                                           -0.1644  0.0187 -0.0269  0.0897
   221. (0.00191) RY*( 2) C  18           s(  0.09%)p99.99( 81.13%)d99.99( 18.79%)
                                           -0.0000  0.0247  0.0166  0.0022 -0.3475
                                            0.0020 -0.2315 -0.0128 -0.7980 -0.0804
                                            0.0690  0.0039  0.2936  0.3007
   222. (0.00117) RY*( 3) C  18           s( 44.04%)p 0.99( 43.67%)d 0.28( 12.29%)
                                            0.0000 -0.0054  0.6636  0.0044 -0.2031
                                            0.0148 -0.6190  0.0061  0.1096 -0.0597
                                           -0.0311 -0.0899 -0.2282 -0.2412
   223. (0.00106) RY*( 4) C  18           s( 43.68%)p 1.23( 53.78%)d 0.06(  2.54%)
                                            0.0000  0.0068  0.6609  0.0024  0.0171
                                           -0.0195  0.6931  0.0046 -0.2382 -0.0001
                                            0.0627  0.1021 -0.0315 -0.1004
   224. (0.00025) RY*( 5) C  18           s(  0.78%)p 2.66(  2.07%)d99.99( 97.14%)
                                           -0.0000  0.0002  0.0884 -0.0074  0.0784
                                            0.0103 -0.1186 -0.0018  0.0191  0.8809
                                            0.3145  0.0911  0.2877 -0.0738
   225. (0.00017) RY*( 6) C  18           s(  0.38%)p13.69(  5.15%)d99.99( 94.48%)
                                           -0.0000 -0.0063  0.0610 -0.0035  0.0389
                                            0.0243 -0.1275 -0.0096  0.1817 -0.2974
                                            0.2023  0.8437  0.3210 -0.0249
   226. (0.00007) RY*( 7) C  18           s(  2.49%)p 3.03(  7.56%)d36.07( 89.94%)
   227. (0.00003) RY*( 8) C  18           s(  4.41%)p 1.64(  7.22%)d20.06( 88.38%)
   228. (0.00001) RY*( 9) C  18           s(  2.58%)p 1.92(  4.96%)d35.85( 92.46%)
   229. (0.00358) RY*( 1) H  19           s( 99.13%)p 0.01(  0.87%)
                                            0.0097  0.9956 -0.0258  0.0874 -0.0208
   230. (0.00053) RY*( 2) H  19           s(  0.00%)p 1.00(100.00%)
                                            0.0010  0.0007 -0.1621  0.1752  0.9711
   231. (0.00027) RY*( 3) H  19           s(  0.01%)p 1.00( 99.99%)
                                            0.0006  0.0082  0.9677  0.2207  0.1218
   232. (0.00004) RY*( 4) H  19           s(  1.08%)p91.97( 98.92%)
   233. (0.00184) RY*( 1) H  20           s( 98.90%)p 0.01(  1.10%)
                                            0.0047  0.9945 -0.0171  0.1033 -0.0063
   234. (0.00020) RY*( 2) H  20           s(  0.11%)p99.99( 99.89%)
                                            0.0014  0.0336  0.2209 -0.2292  0.9474
   235. (0.00008) RY*( 3) H  20           s(  0.05%)p99.99( 99.95%)
   236. (0.00005) RY*( 4) H  20           s(  1.03%)p96.42( 98.97%)
   237. (0.00154) RY*( 1) H  21           s( 99.13%)p 0.01(  0.87%)
                                            0.0037  0.9956 -0.0926 -0.0041  0.0117
   238. (0.00022) RY*( 2) H  21           s(  0.00%)p 1.00(100.00%)
                                            0.0002  0.0062  0.1979 -0.2330  0.9521
   239. (0.00009) RY*( 3) H  21           s(  0.39%)p99.99( 99.61%)
   240. (0.00006) RY*( 4) H  21           s(  0.56%)p99.99( 99.44%)
   241. (0.00075) RY*( 1) H  22           s( 97.72%)p 0.02(  2.28%)
                                            0.0053  0.9885 -0.0709 -0.1324 -0.0152
   242. (0.00022) RY*( 2) H  22           s(  0.00%)p 1.00(100.00%)
                                            0.0000  0.0005 -0.2114  0.2262 -0.9509
   243. (0.00010) RY*( 3) H  22           s(  1.42%)p69.53( 98.58%)
                                           -0.0196  0.1174 -0.1771  0.9408  0.2632
   244. (0.00001) RY*( 4) H  22           s(  0.95%)p99.99( 99.05%)
   245. (0.00271) RY*( 1) H  23           s( 99.01%)p 0.01(  0.99%)
                                            0.0067  0.9950 -0.0656  0.0613  0.0433
   246. (0.00022) RY*( 2) H  23           s(  0.20%)p99.99( 99.80%)
                                            0.0001  0.0444 -0.3825 -0.7503 -0.5374
   247. (0.00014) RY*( 3) H  23           s(  0.25%)p99.99( 99.75%)
                                            0.0150  0.0481  0.5016  0.3213 -0.8016
   248. (0.00003) RY*( 4) H  23           s(  0.63%)p99.99( 99.37%)
   249. (0.00268) RY*( 1) H  24           s( 98.99%)p 0.01(  1.01%)
                                            0.0067  0.9949 -0.0722  0.0676  0.0178
   250. (0.00022) RY*( 2) H  24           s(  0.20%)p99.99( 99.80%)
                                            0.0001  0.0446 -0.2012 -0.9414  0.2670
   251. (0.00014) RY*( 3) H  24           s(  0.26%)p99.99( 99.74%)
                                            0.0151  0.0484  0.8086 -0.0043  0.5862
   252. (0.00003) RY*( 4) H  24           s(  0.64%)p99.99( 99.36%)
   253. (0.00228) RY*( 1) H  25           s( 99.40%)p 0.01(  0.60%)
                                            0.0045  0.9970  0.0049 -0.0769 -0.0095
   254. (0.00017) RY*( 2) H  25           s(  0.01%)p 1.00( 99.99%)
                                            0.0007  0.0087 -0.2219  0.2158 -0.9508
   255. (0.00010) RY*( 3) H  25           s(  0.04%)p99.99( 99.96%)
   256. (0.00006) RY*( 4) H  25           s(  0.64%)p99.99( 99.36%)
   257. (0.00231) RY*( 1) H  26           s( 98.78%)p 0.01(  1.22%)
                                            0.0054  0.9938  0.1099  0.0127  0.0017
   258. (0.00020) RY*( 2) H  26           s(  0.32%)p99.99( 99.68%)
                                           -0.0090  0.0556 -0.5051  0.1316 -0.8511
   259. (0.00011) RY*( 3) H  26           s(  0.55%)p99.99( 99.45%)
                                           -0.0103  0.0737 -0.5801 -0.7781  0.2290
   260. (0.00006) RY*( 4) H  26           s(  0.44%)p99.99( 99.56%)
   261. (0.00404) RY*( 1) H  27           s( 99.44%)p 0.01(  0.56%)
                                            0.0079  0.9972 -0.0219  0.0685 -0.0208
   262. (0.00015) RY*( 2) H  27           s(  0.04%)p99.99( 99.96%)
                                            0.0013  0.0187 -0.5179 -0.1836  0.8353
   263. (0.00009) RY*( 3) H  27           s(  0.55%)p99.99( 99.45%)
   264. (0.00004) RY*( 4) H  27           s(  0.07%)p99.99( 99.93%)
   265. (0.00249) RY*( 1) H  28           s( 99.41%)p 0.01(  0.59%)
                                            0.0048  0.9970 -0.0263  0.0716  0.0080
   266. (0.00017) RY*( 2) H  28           s(  0.03%)p99.99( 99.97%)
                                            0.0002  0.0162  0.9115  0.0639  0.4060
   267. (0.00010) RY*( 3) H  28           s(  0.57%)p99.99( 99.43%)
   268. (0.00007) RY*( 4) H  28           s(  0.08%)p99.99( 99.92%)
   269. (0.00191) RY*( 1) H  29           s( 99.08%)p 0.01(  0.92%)
                                            0.0051  0.9954  0.0429 -0.0576 -0.0635
   270. (0.00016) RY*( 2) H  29           s(  0.00%)p 1.00(100.00%)
                                            0.0005 -0.0003 -0.8640 -0.1052 -0.4924
   271. (0.00010) RY*( 3) H  29           s(  0.61%)p99.99( 99.39%)
                                           -0.0092  0.0776 -0.2294  0.9494  0.1996
   272. (0.00006) RY*( 4) H  29           s(  0.40%)p99.99( 99.60%)
   273. (0.00263) RY*( 1) H  30           s( 99.29%)p 0.01(  0.71%)
                                            0.0065  0.9964  0.0526 -0.0616  0.0223
   274. (0.00021) RY*( 2) H  30           s(  0.06%)p99.99( 99.94%)
                                            0.0038  0.0244  0.4121  0.8572  0.3079
   275. (0.00015) RY*( 3) H  30           s(  0.01%)p99.99( 99.99%)
                                           -0.0028  0.0119  0.3535  0.1607 -0.9214
   276. (0.00003) RY*( 4) H  30           s(  0.71%)p99.99( 99.29%)
   277. (0.00203) RY*( 1) H  31           s( 99.08%)p 0.01(  0.92%)
                                            0.0050  0.9954  0.0040 -0.0889 -0.0351
   278. (0.00018) RY*( 2) H  31           s(  0.09%)p99.99( 99.91%)
                                            0.0046  0.0288 -0.5000  0.5603 -0.6597
   279. (0.00013) RY*( 3) H  31           s(  0.00%)p 1.00(100.00%)
                                            0.0042 -0.0002 -0.8587 -0.2230  0.4614
   280. (0.00003) RY*( 4) H  31           s(  0.91%)p99.99( 99.09%)
   281. (0.00203) RY*( 1) H  32           s( 99.46%)p 0.01(  0.54%)
                                            0.0044  0.9973 -0.0191 -0.0579  0.0411
   282. (0.00017) RY*( 2) H  32           s(  0.00%)p 1.00(100.00%)
                                            0.0044  0.0037  0.9255  0.0269  0.3778
   283. (0.00013) RY*( 3) H  32           s(  0.00%)p 1.00(100.00%)
                                            0.0002  0.0025  0.3202 -0.5885 -0.7424
   284. (0.00004) RY*( 4) H  32           s(  0.62%)p99.99( 99.38%)
   285. (0.00340) RY*( 1) H  33           s( 99.79%)p 0.00(  0.21%)
                                            0.0056  0.9989 -0.0386  0.0232 -0.0088
   286. (0.00019) RY*( 2) H  33           s(  0.06%)p99.99( 99.94%)
                                           -0.0053  0.0247  0.0017 -0.8814  0.4717
   287. (0.00013) RY*( 3) H  33           s(  0.02%)p99.99( 99.98%)
                                            0.0014  0.0131  0.2595 -0.4550 -0.8517
   288. (0.00005) RY*( 4) H  33           s(  0.21%)p99.99( 99.79%)
   289. (0.00222) RY*( 1) H  34           s( 99.41%)p 0.01(  0.59%)
                                            0.0049  0.9970  0.0708  0.0088  0.0285
   290. (0.00018) RY*( 2) H  34           s(  0.03%)p99.99( 99.97%)
                                           -0.0025  0.0170 -0.5576 -0.1028  0.8235
   291. (0.00014) RY*( 3) H  34           s(  0.00%)p 1.00(100.00%)
                                            0.0018  0.0066  0.0642 -0.9946 -0.0808
   292. (0.00004) RY*( 4) H  34           s(  0.64%)p99.99( 99.36%)
   293. (0.00272) RY*( 1) H  35           s( 99.61%)p 0.00(  0.39%)
                                            0.0047  0.9980 -0.0155  0.0111  0.0593
   294. (0.00017) RY*( 2) H  35           s(  0.02%)p99.99( 99.98%)
                                            0.0063  0.0109 -0.8368  0.2996 -0.4581
   295. (0.00013) RY*( 3) H  35           s(  0.00%)p 1.00(100.00%)
                                            0.0026  0.0065 -0.3281 -0.9444 -0.0180
   296. (0.00004) RY*( 4) H  35           s(  0.45%)p99.99( 99.55%)
   297. (0.02716) BD*( 1) O   1 - C   2  
                ( 33.92%)   0.5824* O   1 s( 41.34%)p 1.42( 58.57%)d 0.00(  0.09%)
                                            0.0000 -0.6425 -0.0238  0.4682  0.0175
                                            0.5964  0.0177  0.1009 -0.0007 -0.0255
                                           -0.0012 -0.0022  0.0054  0.0143
                ( 66.08%)  -0.8129* C   2 s( 35.01%)p 1.85( 64.76%)d 0.01(  0.22%)
                                            0.0001 -0.5916  0.0131 -0.5507 -0.0253
                                           -0.5548 -0.0527  0.1822  0.0024 -0.0394
                                            0.0098  0.0101  0.0024  0.0219
   298. (0.35457) BD*( 2) O   1 - C   2  
                ( 28.43%)   0.5332* O   1 s(  0.94%)p99.99( 98.93%)d 0.15(  0.14%)
                                            0.0000 -0.0967 -0.0044  0.2346  0.0031
                                           -0.1264  0.0024 -0.9582 -0.0022 -0.0033
                                            0.0236  0.0267 -0.0093 -0.0016
                ( 71.57%)  -0.8460* C   2 s(  0.79%)p99.99( 98.74%)d 0.59(  0.47%)
                                            0.0001 -0.0889  0.0024  0.0824 -0.0103
                                           -0.2973  0.0028 -0.9440  0.0302 -0.0073
                                           -0.0431 -0.0477  0.0195  0.0096
   299. (0.07432) BD*( 1) C   2 - N   3  
                ( 63.75%)   0.7984* C   2 s( 34.14%)p 1.92( 65.69%)d 0.00(  0.16%)
                                           -0.0002  0.5843 -0.0005 -0.7879 -0.0018
                                            0.1055  0.0183 -0.1571 -0.0058 -0.0025
                                            0.0119  0.0004  0.0349 -0.0166
                ( 36.25%)  -0.6021* N   3 s( 36.27%)p 1.76( 63.70%)d 0.00(  0.03%)
                                           -0.0001  0.6021  0.0113  0.7720 -0.0163
                                           -0.1169 -0.0109  0.1639 -0.0035 -0.0042
                                            0.0072 -0.0018  0.0133 -0.0095
   300. (0.09961) BD*( 1) C   2 - O  12  
                ( 69.49%)   0.8336* C   2 s( 29.88%)p 2.34( 69.80%)d 0.01(  0.33%)
                                            0.0001 -0.5463 -0.0168 -0.2583  0.0143
                                            0.7647  0.0337 -0.2123 -0.0091  0.0218
                                           -0.0051  0.0223  0.0426  0.0210
                ( 30.51%)  -0.5524* O  12 s( 32.87%)p 2.04( 67.07%)d 0.00(  0.07%)
                                           -0.0000 -0.5732 -0.0108  0.2112  0.0091
                                           -0.7616 -0.0087  0.2141  0.0023  0.0021
                                           -0.0006  0.0109  0.0209  0.0103
   301. (0.03306) BD*( 1) N   3 - C   4  
                ( 37.82%)   0.6150* N   3 s( 38.59%)p 1.59( 61.38%)d 0.00(  0.03%)
                                           -0.0000 -0.6212 -0.0023  0.5712 -0.0035
                                            0.5356  0.0081 -0.0257 -0.0040 -0.0125
                                            0.0003  0.0032 -0.0005  0.0113
                ( 62.18%)  -0.7885* C   4 s( 26.96%)p 2.70( 72.91%)d 0.00(  0.13%)
                                            0.0000 -0.5191 -0.0105 -0.6553 -0.0064
                                           -0.5465 -0.0200  0.0234  0.0059 -0.0300
                                            0.0020  0.0008 -0.0046  0.0197
   302. (0.01417) BD*( 1) N   3 - H  19  
                ( 28.95%)   0.5381* N   3 s( 24.89%)p 3.02( 75.08%)d 0.00(  0.03%)
                                           -0.0003 -0.4988  0.0078  0.2344 -0.0030
                                           -0.8220  0.0104  0.1414 -0.0067  0.0056
                                           -0.0013  0.0023  0.0126  0.0096
                ( 71.05%)  -0.8429* H  19 s( 99.79%)p 0.00(  0.21%)
                                           -0.9989  0.0054 -0.0084  0.0442 -0.0083
   303. (0.02480) BD*( 1) C   4 - C   5  
                ( 49.23%)   0.7017* C   4 s( 36.24%)p 1.76( 63.72%)d 0.00(  0.04%)
                                            0.0001 -0.6020 -0.0005  0.7097 -0.0166
                                           -0.2879 -0.0237 -0.2232 -0.0055  0.0107
                                            0.0087 -0.0036 -0.0099  0.0095
                ( 50.77%)  -0.7125* C   5 s( 35.78%)p 1.79( 64.17%)d 0.00(  0.05%)
                                           -0.0002 -0.5981 -0.0056 -0.7354 -0.0147
                                            0.2285 -0.0240  0.2188 -0.0020  0.0092
                                            0.0105 -0.0040 -0.0126  0.0097
   304. (0.38978) BD*( 2) C   4 - C   5  
                ( 49.48%)   0.7034* C   4 s(  0.01%)p 1.00( 99.96%)d 0.00(  0.04%)
                                           -0.0001 -0.0094  0.0015 -0.2149  0.0087
                                            0.2261 -0.0036 -0.9498  0.0049 -0.0042
                                            0.0173  0.0009  0.0030 -0.0057
                ( 50.52%)  -0.7108* C   5 s(  0.00%)p 1.00( 99.95%)d 0.00(  0.04%)
                                            0.0000 -0.0035 -0.0010 -0.2038  0.0005
                                            0.2427 -0.0037 -0.9482  0.0061  0.0063
                                           -0.0118  0.0118  0.0004  0.0114
   305. (0.02742) BD*( 1) C   4 - C  11  
                ( 49.07%)   0.7005* C   4 s( 36.59%)p 1.73( 63.38%)d 0.00(  0.04%)
                                            0.0002 -0.6048  0.0057 -0.1404 -0.0205
                                            0.7527 -0.0089  0.2168  0.0057  0.0043
                                            0.0016 -0.0089  0.0134  0.0093
                ( 50.93%)  -0.7136* C  11 s( 34.72%)p 1.88( 65.23%)d 0.00(  0.05%)
                                           -0.0001 -0.5892 -0.0059  0.0585 -0.0242
                                           -0.7750 -0.0088 -0.2182  0.0042  0.0034
                                            0.0021 -0.0106  0.0157  0.0099
   306. (0.01466) BD*( 1) C   5 - C   6  
                ( 50.12%)   0.7080* C   5 s( 36.24%)p 1.76( 63.72%)d 0.00(  0.04%)
                                            0.0000  0.6018  0.0131 -0.6358 -0.0302
                                           -0.4810  0.0226  0.0113  0.0119  0.0168
                                           -0.0003  0.0014  0.0019 -0.0118
                ( 49.88%)  -0.7062* C   6 s( 36.29%)p 1.75( 63.67%)d 0.00(  0.04%)
                                           -0.0000  0.6023  0.0137  0.6153 -0.0133
                                            0.5065  0.0321 -0.0138  0.0111  0.0152
                                           -0.0023  0.0002  0.0062 -0.0118
   307. (0.01395) BD*( 1) C   5 - H  20  
                ( 38.84%)   0.6232* C   5 s( 27.90%)p 2.58( 72.07%)d 0.00(  0.03%)
                                            0.0003 -0.5280  0.0152  0.1091  0.0083
                                           -0.8101  0.0075 -0.2289 -0.0019  0.0033
                                            0.0016 -0.0077  0.0135  0.0085
                ( 61.16%)  -0.7820* H  20 s( 99.91%)p 0.00(  0.09%)
                                           -0.9996  0.0018 -0.0039  0.0282  0.0092
   308. (0.03125) BD*( 1) C   6 - C   7  
                ( 49.84%)   0.7060* C   6 s( 34.93%)p 1.86( 65.03%)d 0.00(  0.05%)
                                           -0.0000 -0.5910 -0.0039 -0.0584  0.0236
                                            0.7790  0.0111  0.1982 -0.0025  0.0028
                                            0.0016 -0.0092  0.0160  0.0104
                ( 50.16%)  -0.7083* C   7 s( 38.33%)p 1.61( 61.63%)d 0.00(  0.04%)
                                            0.0000 -0.6190  0.0083  0.1655  0.0114
                                           -0.7378  0.0033 -0.2110 -0.0015  0.0057
                                            0.0022 -0.0088  0.0143  0.0090
   309. (0.40061) BD*( 2) C   6 - C   7  
                ( 47.12%)   0.6864* C   6 s(  0.00%)p 1.00( 99.96%)d 0.00(  0.04%)
                                            0.0001  0.0001 -0.0006 -0.2079  0.0021
                                            0.2265 -0.0024 -0.9513  0.0098  0.0060
                                           -0.0099  0.0139  0.0012  0.0103
                ( 52.88%)  -0.7272* C   7 s(  0.00%)p 1.00( 99.95%)d 0.00(  0.05%)
                                           -0.0001  0.0010 -0.0003 -0.2068  0.0008
                                            0.2250 -0.0016 -0.9519  0.0054 -0.0030
                                           -0.0063 -0.0187 -0.0058 -0.0058
   310. (0.01418) BD*( 1) C   6 - H  21  
                ( 38.54%)   0.6208* C   6 s( 28.70%)p 2.48( 71.27%)d 0.00(  0.03%)
                                           -0.0003  0.5356 -0.0133 -0.7575  0.0072
                                            0.2895  0.0106  0.2345  0.0008 -0.0081
                                           -0.0077  0.0034  0.0099 -0.0081
                ( 61.46%)  -0.7840* H  21 s( 99.91%)p 0.00(  0.09%)
                                            0.9996 -0.0012  0.0263 -0.0113 -0.0085
   311. (0.03168) BD*( 1) C   7 - O   8  
                ( 68.15%)   0.8255* C   7 s( 24.59%)p 3.06( 75.14%)d 0.01(  0.27%)
                                           -0.0001  0.4958  0.0126 -0.6554 -0.0089
                                           -0.5657 -0.0407  0.0092 -0.0077  0.0442
                                           -0.0010  0.0000  0.0059 -0.0268
                ( 31.85%)  -0.5644* O   8 s( 35.21%)p 1.84( 64.72%)d 0.00(  0.07%)
                                            0.0000  0.5934  0.0016  0.5837  0.0090
                                            0.5536  0.0020  0.0029 -0.0015  0.0199
                                            0.0015  0.0033 -0.0087 -0.0132
   312. (0.02540) BD*( 1) C   7 - C  10  
                ( 49.58%)   0.7042* C   7 s( 36.74%)p 1.72( 63.22%)d 0.00(  0.04%)
                                            0.0003 -0.6061 -0.0031 -0.7061  0.0298
                                            0.2877  0.0351  0.2207  0.0016  0.0110
                                            0.0088 -0.0041 -0.0108  0.0086
                ( 50.42%)  -0.7100* C  10 s( 34.81%)p 1.87( 65.15%)d 0.00(  0.05%)
                                           -0.0002 -0.5899 -0.0103  0.7380  0.0218
                                           -0.2340  0.0260 -0.2257  0.0015  0.0103
                                            0.0098 -0.0042 -0.0127  0.0098
   313. (0.00823) BD*( 1) O   8 - C   9  
                ( 31.27%)   0.5592* O   8 s( 30.10%)p 2.32( 69.84%)d 0.00(  0.06%)
                                            0.0001  0.5486  0.0045 -0.7722 -0.0119
                                            0.2257 -0.0184  0.2251 -0.0018 -0.0182
                                           -0.0105  0.0074  0.0068 -0.0097
                ( 68.73%)  -0.8290* C   9 s( 21.96%)p 3.54( 77.73%)d 0.01(  0.31%)
                                            0.0001  0.4680  0.0238  0.8215  0.0303
                                           -0.2124 -0.0425 -0.2329 -0.0169 -0.0213
                                           -0.0238  0.0064  0.0386 -0.0225
   314. (0.00873) BD*( 1) C   9 - H  22  
                ( 39.47%)   0.6282* C   9 s( 25.76%)p 2.88( 74.20%)d 0.00(  0.05%)
                                            0.0001 -0.5073 -0.0147  0.4884 -0.0130
                                            0.7068 -0.0110  0.0599  0.0003 -0.0178
                                           -0.0028 -0.0018  0.0088  0.0089
                ( 60.53%)  -0.7780* H  22 s( 99.91%)p 0.00(  0.09%)
                                           -0.9996  0.0009 -0.0171 -0.0237 -0.0018
   315. (0.02124) BD*( 1) C   9 - H  23  
                ( 40.23%)   0.6343* C   9 s( 26.15%)p 2.82( 73.80%)d 0.00(  0.05%)
                                           -0.0001 -0.5112  0.0131  0.2846  0.0193
                                           -0.6080  0.0105  0.5355 -0.0016  0.0073
                                           -0.0090  0.0161  0.0092 -0.0019
                ( 59.77%)  -0.7731* H  23 s( 99.92%)p 0.00(  0.08%)
                                           -0.9996  0.0055 -0.0120  0.0193 -0.0181
   316. (0.02117) BD*( 1) C   9 - H  24  
                ( 40.22%)   0.6342* C   9 s( 26.16%)p 2.82( 73.79%)d 0.00(  0.05%)
                                           -0.0001 -0.5113  0.0131 -0.0138  0.0193
                                           -0.2880  0.0106 -0.8089 -0.0019 -0.0017
                                           -0.0011 -0.0116  0.0043 -0.0181
                ( 59.78%)  -0.7731* H  24 s( 99.92%)p 0.00(  0.08%)
                                           -0.9996  0.0055 -0.0018  0.0084  0.0278
   317. (0.01446) BD*( 1) C  10 - C  11  
                ( 50.06%)   0.7076* C  10 s( 36.63%)p 1.73( 63.32%)d 0.00(  0.04%)
                                           -0.0000  0.6052  0.0095  0.6316  0.0292
                                            0.4822 -0.0234 -0.0165 -0.0129  0.0170
                                           -0.0006  0.0011  0.0010 -0.0117
                ( 49.94%)  -0.7067* C  11 s( 36.19%)p 1.76( 63.76%)d 0.00(  0.04%)
                                            0.0000  0.6015  0.0119 -0.6110  0.0151
                                           -0.5118 -0.0341  0.0291 -0.0113  0.0163
                                           -0.0026 -0.0005  0.0061 -0.0116
   318. (0.31778) BD*( 2) C  10 - C  11  
                ( 49.02%)   0.7001* C  10 s(  0.00%)p 1.00( 99.95%)d 0.00(  0.05%)
                                            0.0000  0.0033  0.0010 -0.2111  0.0027
                                            0.2399 -0.0020 -0.9472  0.0112 -0.0025
                                           -0.0079 -0.0188 -0.0068 -0.0051
                ( 50.98%)  -0.7140* C  11 s(  0.01%)p99.99( 99.93%)d 3.94(  0.05%)
                                           -0.0001  0.0115 -0.0007 -0.2336  0.0040
                                            0.2389 -0.0024 -0.9421  0.0065 -0.0042
                                            0.0198  0.0054  0.0057 -0.0070
   319. (0.01346) BD*( 1) C  10 - H  25  
                ( 38.24%)   0.6183* C  10 s( 28.48%)p 2.51( 71.49%)d 0.00(  0.03%)
                                           -0.0003  0.5335 -0.0158  0.1005  0.0032
                                           -0.8087  0.0063 -0.2253  0.0012 -0.0018
                                           -0.0013  0.0076 -0.0129 -0.0081
                ( 61.76%)  -0.7859* H  25 s( 99.91%)p 0.00(  0.09%)
                                            0.9995 -0.0022 -0.0026  0.0290  0.0079
   320. (0.01516) BD*( 1) C  11 - H  26  
                ( 37.80%)   0.6148* C  11 s( 29.00%)p 2.45( 70.97%)d 0.00(  0.03%)
                                            0.0003 -0.5383  0.0146 -0.7532  0.0081
                                            0.2811  0.0030  0.2515 -0.0001  0.0078
                                            0.0084 -0.0033 -0.0099  0.0076
                ( 62.20%)  -0.7887* H  26 s( 99.91%)p 0.00(  0.09%)
                                           -0.9995  0.0025  0.0279 -0.0095 -0.0073
   321. (0.05956) BD*( 1) O  12 - C  13  
                ( 29.60%)   0.5441* O  12 s( 31.29%)p 2.19( 68.66%)d 0.00(  0.05%)
                                           -0.0001 -0.5593  0.0011 -0.8020  0.0056
                                            0.1611  0.0070 -0.1316 -0.0011 -0.0046
                                           -0.0033  0.0003 -0.0187  0.0123
                ( 70.40%)  -0.8391* C  13 s( 17.41%)p 4.73( 82.30%)d 0.02(  0.29%)
                                            0.0001 -0.4169 -0.0177  0.8691  0.0311
                                           -0.1993  0.0165  0.1632 -0.0069  0.0188
                                           -0.0178  0.0033 -0.0405  0.0240
   322. (0.03104) BD*( 1) C  13 - C  14  
                ( 49.23%)   0.7016* C  13 s( 29.21%)p 2.42( 70.74%)d 0.00(  0.05%)
                                           -0.0001 -0.5404 -0.0014 -0.3737 -0.0162
                                            0.1044 -0.0204  0.7457  0.0060  0.0018
                                            0.0150 -0.0051 -0.0023 -0.0164
                ( 50.77%)  -0.7126* C  14 s( 32.09%)p 2.11( 67.86%)d 0.00(  0.05%)
                                           -0.0000 -0.5665  0.0022  0.3903 -0.0008
                                           -0.1160 -0.0323 -0.7153  0.0069  0.0019
                                            0.0169 -0.0018 -0.0021 -0.0133
   323. (0.02271) BD*( 1) C  13 - C  18  
                ( 49.50%)   0.7035* C  13 s( 29.27%)p 2.41( 70.68%)d 0.00(  0.05%)
                                           -0.0000 -0.5410 -0.0083 -0.0104  0.0049
                                            0.6799 -0.0322 -0.4929 -0.0231 -0.0009
                                            0.0012  0.0165  0.0137  0.0008
                ( 50.50%)  -0.7106* C  18 s( 27.50%)p 2.64( 72.45%)d 0.00(  0.05%)
                                           -0.0004 -0.5244 -0.0042  0.0301  0.0041
                                           -0.6914 -0.0223  0.4947 -0.0177  0.0013
                                           -0.0010  0.0185  0.0119 -0.0019
   324. (0.02668) BD*( 1) C  13 - H  27  
                ( 37.60%)   0.6132* C  13 s( 24.12%)p 3.14( 75.83%)d 0.00(  0.05%)
                                            0.0001 -0.4909  0.0143 -0.3163 -0.0024
                                           -0.6962  0.0154 -0.4163  0.0002 -0.0112
                                           -0.0048 -0.0131  0.0116  0.0035
                ( 62.40%)  -0.7899* H  27 s( 99.90%)p 0.00(  0.10%)
                                           -0.9995  0.0068  0.0130  0.0242  0.0148
   325. (0.01640) BD*( 1) C  14 - C  15  
                ( 50.03%)   0.7073* C  14 s( 38.85%)p 1.57( 61.10%)d 0.00(  0.04%)
                                            0.0000  0.6230  0.0185  0.1672  0.0207
                                           -0.7060 -0.0074 -0.2876 -0.0383 -0.0072
                                           -0.0026  0.0102 -0.0152 -0.0073
                ( 49.97%)  -0.7069* C  15 s( 38.85%)p 1.57( 61.11%)d 0.00(  0.05%)
                                            0.0001  0.6232  0.0131 -0.2560  0.0100
                                            0.6989  0.0338  0.2354 -0.0189 -0.0101
                                           -0.0046  0.0112 -0.0127 -0.0063
   326. (0.05386) BD*( 2) C  14 - C  15  
                ( 48.47%)   0.6962* C  14 s(  0.12%)p99.99( 99.81%)d 0.55(  0.07%)
                                            0.0001 -0.0353  0.0000 -0.8906  0.0161
                                           -0.0595  0.0004 -0.4483  0.0091  0.0218
                                            0.0020  0.0122 -0.0065  0.0047
                ( 51.53%)  -0.7179* C  15 s(  0.08%)p99.99( 99.84%)d 1.05(  0.08%)
                                           -0.0000 -0.0277 -0.0039 -0.8622  0.0161
                                           -0.1266 -0.0006 -0.4884  0.0099 -0.0206
                                           -0.0058 -0.0132  0.0104 -0.0089
   327. (0.01628) BD*( 1) C  14 - H  28  
                ( 38.26%)   0.6185* C  14 s( 28.83%)p 2.47( 71.13%)d 0.00(  0.03%)
                                            0.0004 -0.5368  0.0134 -0.1592 -0.0023
                                           -0.6949  0.0048  0.4507 -0.0007 -0.0040
                                            0.0033  0.0132  0.0101  0.0016
                ( 61.74%)  -0.7858* H  28 s( 99.91%)p 0.00(  0.09%)
                                           -0.9995  0.0033  0.0057  0.0250 -0.0163
   328. (0.02013) BD*( 1) C  15 - C  16  
                ( 50.60%)   0.7113* C  15 s( 33.17%)p 2.01( 66.79%)d 0.00(  0.04%)
                                           -0.0000  0.5759 -0.0017 -0.1410  0.0184
                                           -0.6990 -0.0200  0.3975 -0.0275  0.0051
                                           -0.0055 -0.0147 -0.0125 -0.0008
                ( 49.40%)  -0.7029* C  16 s( 28.00%)p 2.57( 71.95%)d 0.00(  0.05%)
                                            0.0002  0.5291  0.0070  0.1534  0.0139
                                            0.7205 -0.0046 -0.4197 -0.0243  0.0059
                                           -0.0030 -0.0157 -0.0134 -0.0034
   329. (0.01619) BD*( 1) C  15 - H  29  
                ( 38.98%)   0.6243* C  15 s( 27.80%)p 2.60( 72.17%)d 0.00(  0.03%)
                                           -0.0003  0.5272 -0.0099  0.4122 -0.0038
                                           -0.0696  0.0019 -0.7395  0.0050 -0.0013
                                           -0.0139  0.0017  0.0038  0.0114
                ( 61.02%)  -0.7812* H  29 s( 99.91%)p 0.00(  0.09%)
                                            0.9996 -0.0027 -0.0144  0.0009  0.0262
   330. (0.01483) BD*( 1) C  16 - C  17  
                ( 49.55%)   0.7039* C  16 s( 28.53%)p 2.50( 71.43%)d 0.00(  0.04%)
                                           -0.0002 -0.5341 -0.0002  0.5693  0.0063
                                           -0.0888  0.0282 -0.6176  0.0024  0.0042
                                            0.0169 -0.0039 -0.0068 -0.0055
                ( 50.45%)  -0.7103* C  17 s( 27.48%)p 2.64( 72.48%)d 0.00(  0.05%)
                                           -0.0002 -0.5242 -0.0040 -0.5714 -0.0013
                                            0.1140  0.0319  0.6199  0.0045  0.0016
                                            0.0186 -0.0018 -0.0085 -0.0056
   331. (0.01964) BD*( 1) C  16 - H  30  
                ( 38.58%)   0.6211* C  16 s( 21.31%)p 3.69( 78.64%)d 0.00(  0.04%)
                                            0.0001 -0.4616  0.0057 -0.7600  0.0045
                                            0.3004  0.0117 -0.3441  0.0096  0.0084
                                           -0.0117  0.0031 -0.0128  0.0068
                ( 61.42%)  -0.7837* H  30 s( 99.92%)p 0.00(  0.08%)
                                           -0.9996  0.0043  0.0244 -0.0112  0.0105
   332. (0.01415) BD*( 1) C  16 - H  31  
                ( 38.38%)   0.6195* C  16 s( 22.09%)p 3.52( 77.87%)d 0.00(  0.04%)
                                           -0.0001  0.4700  0.0005 -0.2721  0.0107
                                           -0.6178  0.0005 -0.5681  0.0097  0.0058
                                            0.0078  0.0159 -0.0069  0.0040
                ( 61.62%)  -0.7850* H  31 s( 99.92%)p 0.00(  0.08%)
                                            0.9996 -0.0026  0.0091  0.0210  0.0178
   333. (0.01761) BD*( 1) C  17 - C  18  
                ( 50.24%)   0.7088* C  17 s( 27.49%)p 2.64( 72.46%)d 0.00(  0.04%)
                                            0.0002  0.5244 -0.0006  0.1542 -0.0105
                                            0.7007 -0.0133  0.4568  0.0294  0.0069
                                            0.0037  0.0152 -0.0122 -0.0029
                ( 49.76%)  -0.7054* C  18 s( 28.03%)p 2.57( 71.93%)d 0.00(  0.04%)
                                            0.0002  0.5294  0.0008 -0.1624 -0.0121
                                           -0.7139 -0.0163 -0.4268  0.0269  0.0048
                                            0.0039  0.0162 -0.0110 -0.0001
   334. (0.01216) BD*( 1) C  17 - H  32  
                ( 38.66%)   0.6217* C  17 s( 22.80%)p 3.38( 77.16%)d 0.00(  0.04%)
                                           -0.0001  0.4774  0.0055 -0.0033 -0.0135
                                           -0.7010  0.0072  0.5291 -0.0094 -0.0003
                                            0.0008 -0.0171 -0.0109  0.0010
                ( 61.34%)  -0.7832* H  32 s( 99.92%)p 0.00(  0.08%)
                                            0.9996 -0.0023  0.0017  0.0230 -0.0172
   335. (0.01694) BD*( 1) C  17 - H  33  
                ( 38.83%)   0.6232* C  17 s( 22.12%)p 3.52( 77.84%)d 0.00(  0.04%)
                                           -0.0001  0.4702 -0.0077 -0.8056 -0.0041
                                            0.0559 -0.0192 -0.3546  0.0128 -0.0035
                                            0.0140 -0.0021  0.0142 -0.0052
                ( 61.17%)  -0.7821* H  33 s( 99.92%)p 0.00(  0.08%)
                                            0.9996 -0.0045  0.0265 -0.0007  0.0100
   336. (0.01435) BD*( 1) C  18 - H  34  
                ( 38.82%)   0.6231* C  18 s( 21.63%)p 3.62( 78.32%)d 0.00(  0.04%)
                                            0.0002 -0.4651  0.0062 -0.8034  0.0117
                                            0.0561 -0.0006 -0.3662 -0.0201  0.0007
                                           -0.0116  0.0001 -0.0164  0.0064
                ( 61.18%)  -0.7822* H  34 s( 99.92%)p 0.00(  0.08%)
                                           -0.9996  0.0027  0.0254 -0.0013  0.0140
   337. (0.01263) BD*( 1) C  18 - H  35  
                ( 38.13%)   0.6175* C  18 s( 22.73%)p 3.40( 77.23%)d 0.00(  0.04%)
                                           -0.0001  0.4768  0.0036 -0.5712  0.0173
                                            0.0876 -0.0059  0.6618  0.0013 -0.0039
                                           -0.0163  0.0036  0.0079  0.0063
                ( 61.87%)  -0.7866* H  35 s( 99.92%)p 0.00(  0.08%)
                                            0.9996 -0.0030  0.0185 -0.0032 -0.0222


 NHO Directionality and "Bond Bending" (deviations from line of nuclear centers)

         [Thresholds for printing:  angular deviation  >  1.0 degree]
                                    hybrid p-character > 25.0%
                                    orbital occupancy  >  0.10e

                                Line of Centers        Hybrid 1              Hybrid 2
                                ---------------  -------------------   ------------------
                NBO               Theta   Phi    Theta   Phi    Dev    Theta   Phi    Dev
 ========================================================================================
     1. BD (   1) O   1 - C   2    86.8  229.1    97.3  231.7  10.8    102.4   46.5   9.6
     2. BD (   2) O   1 - C   2    86.8  229.1    15.6  152.5  83.4     18.4  103.8  82.6
     3. BD (   1) C   2 - N   3   101.1  173.5   101.5  171.1   2.4     78.2  350.4   3.1
     4. BD (   1) C   2 - O  12    75.2  284.0    75.1  287.0   2.9    105.1  106.0   2.0
     5. BD (   1) N   3 - C   4    88.1  221.6    87.8  223.8   2.2      --     --    --
     6. BD (   1) N   3 - H  19    98.4  104.5    99.1  105.9   1.5      --     --    --
     7. BD (   1) C   4 - C   5    73.9  160.9    73.3  155.8   4.9    105.6  344.8   3.8
     8. BD (   2) C   4 - C   5    73.9  160.9    17.8  312.8  89.7     18.4  310.4  90.1
     9. BD (   1) C   4 - C  11   105.4  276.6   106.3  282.2   5.4     74.7   92.5   4.0
    10. BD (   1) C   5 - C   6    89.1  218.3    88.4  214.5   3.8     90.2   41.8   3.6
    12. BD (   1) C   6 - C   7   104.7  277.1   103.9  272.5   4.5     74.3  103.5   6.3
    13. BD (   2) C   6 - C   7   104.7  277.1    17.9  312.6  89.9    162.2  132.7  90.0
    16. BD (   1) C   7 - C  10   106.1  340.7   106.5  334.5   6.0     74.1  164.7   3.9
    17. BD (   1) O   8 - C   9    74.3  163.1    74.6  165.2   2.0      --     --    --
    18. BD (   1) C   9 - H  22    93.8  234.6    94.1  235.7   1.1      --     --    --
    19. BD (   1) C   9 - H  23   127.1  117.5   128.5  117.0   1.4      --     --    --
    20. BD (   1) C   9 - H  24    19.9   94.2    18.9   91.1   1.4      --     --    --
    21. BD (   1) C  10 - C  11    91.6   38.8    92.1   34.8   4.0     88.7  222.5   3.7
    22. BD (   2) C  10 - C  11    91.6   38.8   161.3  131.2  89.3    160.6  134.2  89.7
    23. BD (   1) C  10 - H  25   105.1  276.3   105.5  277.4   1.1      --     --    --
    26. BD (   1) C  13 - C  14   150.6  344.4   152.1  347.8   2.2     30.5  159.2   2.8
    27. BD (   1) C  13 - C  18    54.2  272.3    51.5  270.5   3.1    123.7   92.7   2.1
    28. BD (   1) C  13 - H  27    62.1   64.5    61.0   64.9   1.1      --     --    --
    29. BD (   1) C  14 - C  15   109.6  286.7   113.8  284.8   4.6     74.4  108.6   4.3
    30. BD (   2) C  14 - C  15   109.6  286.7    63.4    3.9  87.9     60.8    8.5  87.3
    32. BD (   1) C  15 - C  16    60.6  258.0    63.1  260.3   3.2    121.1   76.8   2.0
    34. BD (   1) C  16 - C  17    43.3  170.1    43.3  174.0   2.7    136.6  345.7   3.0
    37. BD (   1) C  17 - C  18    58.6   77.5    55.3   78.2   3.3    118.0  256.6   3.5
    39. BD (   1) C  17 - H  33   113.5  175.7   112.9  177.4   1.7      --     --    --
    40. BD (   1) C  18 - H  34    66.0  356.9    64.0  356.0   2.1      --     --    --
    41. BD (   1) C  18 - H  35    41.5  170.0    40.2  171.6   1.7      --     --    --
    60. LP (   1) O   1             --     --     93.4   49.4   --       --     --    --
    61. LP (   2) O   1             --     --     74.8  320.0   --       --     --    --
    62. LP (   1) N   3             --     --    167.4  314.3   --       --     --    --
    63. LP (   1) O   8             --     --    105.2  279.7   --       --     --    --
    64. LP (   2) O   8             --     --    162.0  132.9   --       --     --    --
    65. LP (   1) O  12             --     --     87.9  227.7   --       --     --    --
    66. LP (   2) O  12             --     --     14.5  124.2   --       --     --    --
   298. BD*(   2) O   1 - C   2    86.8  229.1    15.6  152.5  83.4     18.4  103.8  82.6
   304. BD*(   2) C   4 - C   5    73.9  160.9    17.8  312.8  89.7     18.4  310.4  90.1
   309. BD*(   2) C   6 - C   7   104.7  277.1    17.9  312.6  89.9    162.2  132.7  90.0
   318. BD*(   2) C  10 - C  11    91.6   38.8   161.3  131.2  89.3    160.6  134.2  89.7


 Second Order Perturbation Theory Analysis of Fock Matrix in NBO Basis

     Threshold for printing:   0.50 kcal/mol
                                                                              E(2)  E(j)-E(i) F(i,j)
         Donor NBO (i)                     Acceptor NBO (j)                 kcal/mol   a.u.    a.u. 
 ===================================================================================================

 within unit  1
   1. BD (   1) O   1 - C   2        / 76. RY*(   1) C   2                    1.58    1.64    0.046
   1. BD (   1) O   1 - C   2        / 86. RY*(   2) N   3                    0.53    2.28    0.031
   1. BD (   1) O   1 - C   2        /175. RY*(   1) C  13                    0.64    2.09    0.033
   1. BD (   1) O   1 - C   2        /299. BD*(   1) C   2 - N   3            1.53    1.51    0.044
   1. BD (   1) O   1 - C   2        /301. BD*(   1) N   3 - C   4            2.05    1.47    0.049
   1. BD (   1) O   1 - C   2        /321. BD*(   1) O  12 - C  13            0.62    1.30    0.026
   2. BD (   2) O   1 - C   2        /298. BD*(   2) O   1 - C   2            2.41    0.41    0.031
   3. BD (   1) C   2 - N   3        / 67. RY*(   1) O   1                    0.52    2.05    0.029
   3. BD (   1) C   2 - N   3        / 94. RY*(   1) C   4                    1.05    1.83    0.039
   3. BD (   1) C   2 - N   3        / 95. RY*(   2) C   4                    0.70    1.89    0.033
   3. BD (   1) C   2 - N   3        /229. RY*(   1) H  19                    0.51    1.28    0.023
   3. BD (   1) C   2 - N   3        /297. BD*(   1) O   1 - C   2            1.06    1.43    0.035
   3. BD (   1) C   2 - N   3        /301. BD*(   1) N   3 - C   4            2.87    1.24    0.054
   3. BD (   1) C   2 - N   3        /302. BD*(   1) N   3 - H  19            0.65    1.24    0.025
   3. BD (   1) C   2 - N   3        /303. BD*(   1) C   4 - C   5            1.29    1.39    0.038
   3. BD (   1) C   2 - N   3        /321. BD*(   1) O  12 - C  13            3.00    1.08    0.051
   4. BD (   1) C   2 - O  12        / 76. RY*(   1) C   2                    0.54    1.51    0.026
   4. BD (   1) C   2 - O  12        / 86. RY*(   2) N   3                    0.68    2.15    0.034
   4. BD (   1) C   2 - O  12        /175. RY*(   1) C  13                    1.41    1.96    0.047
   4. BD (   1) C   2 - O  12        /302. BD*(   1) N   3 - H  19            1.94    1.34    0.046
   4. BD (   1) C   2 - O  12        /323. BD*(   1) C  13 - C  18            1.00    1.32    0.033
   5. BD (   1) N   3 - C   4        /103. RY*(   1) C   5                    0.73    1.92    0.034
   5. BD (   1) N   3 - C   4        /297. BD*(   1) O   1 - C   2            2.50    1.39    0.053
   5. BD (   1) N   3 - C   4        /299. BD*(   1) C   2 - N   3            1.98    1.25    0.045
   5. BD (   1) N   3 - C   4        /302. BD*(   1) N   3 - H  19            0.87    1.21    0.029
   5. BD (   1) N   3 - C   4        /303. BD*(   1) C   4 - C   5            1.73    1.35    0.043
   5. BD (   1) N   3 - C   4        /305. BD*(   1) C   4 - C  11            1.86    1.35    0.045
   5. BD (   1) N   3 - C   4        /306. BD*(   1) C   5 - C   6            1.73    1.36    0.043
   5. BD (   1) N   3 - C   4        /317. BD*(   1) C  10 - C  11            1.52    1.38    0.041
   6. BD (   1) N   3 - H  19        / 94. RY*(   1) C   4                    1.27    1.65    0.041
   6. BD (   1) N   3 - H  19        /300. BD*(   1) C   2 - O  12            5.35    1.02    0.067
   6. BD (   1) N   3 - H  19        /301. BD*(   1) N   3 - C   4            0.54    1.06    0.021
   6. BD (   1) N   3 - H  19        /304. BD*(   2) C   4 - C   5            0.67    0.67    0.021
   6. BD (   1) N   3 - H  19        /305. BD*(   1) C   4 - C  11            3.27    1.20    0.056
   7. BD (   1) C   4 - C   5        / 85. RY*(   1) N   3                    1.02    1.80    0.038
   7. BD (   1) C   4 - C   5        /112. RY*(   1) C   6                    1.09    1.83    0.040
   7. BD (   1) C   4 - C   5        /113. RY*(   2) C   6                    0.95    1.45    0.033
   7. BD (   1) C   4 - C   5        /157. RY*(   1) C  11                    0.72    1.86    0.033
   7. BD (   1) C   4 - C   5        /158. RY*(   2) C  11                    0.55    1.41    0.025
   7. BD (   1) C   4 - C   5        /299. BD*(   1) C   2 - N   3            2.64    1.15    0.050
   7. BD (   1) C   4 - C   5        /301. BD*(   1) N   3 - C   4            1.75    1.11    0.039
   7. BD (   1) C   4 - C   5        /305. BD*(   1) C   4 - C  11            4.81    1.25    0.069
   7. BD (   1) C   4 - C   5        /306. BD*(   1) C   5 - C   6            3.46    1.26    0.059
   7. BD (   1) C   4 - C   5        /307. BD*(   1) C   5 - H  20            1.44    1.14    0.036
   7. BD (   1) C   4 - C   5        /310. BD*(   1) C   6 - H  21            2.27    1.15    0.046
   7. BD (   1) C   4 - C   5        /320. BD*(   1) C  11 - H  26            2.43    1.17    0.048
   8. BD (   2) C   4 - C   5        /114. RY*(   3) C   6                    2.14    0.98    0.044
   8. BD (   2) C   4 - C   5        /159. RY*(   3) C  11                    1.41    1.07    0.038
   8. BD (   2) C   4 - C   5        /160. RY*(   4) C  11                    0.86    1.10    0.030
   8. BD (   2) C   4 - C   5        /299. BD*(   1) C   2 - N   3            1.05    0.72    0.026
   8. BD (   2) C   4 - C   5        /302. BD*(   1) N   3 - H  19            0.53    0.68    0.018
   8. BD (   2) C   4 - C   5        /309. BD*(   2) C   6 - C   7           18.12    0.29    0.066
   8. BD (   2) C   4 - C   5        /318. BD*(   2) C  10 - C  11           19.77    0.30    0.069
   9. BD (   1) C   4 - C  11        / 85. RY*(   1) N   3                    0.76    1.79    0.033
   9. BD (   1) C   4 - C  11        /103. RY*(   1) C   5                    0.77    1.81    0.034
   9. BD (   1) C   4 - C  11        /149. RY*(   2) C  10                    1.87    1.38    0.046
   9. BD (   1) C   4 - C  11        /301. BD*(   1) N   3 - C   4            1.75    1.10    0.039
   9. BD (   1) C   4 - C  11        /302. BD*(   1) N   3 - H  19            1.74    1.10    0.039
   9. BD (   1) C   4 - C  11        /303. BD*(   1) C   4 - C   5            4.89    1.25    0.070
   9. BD (   1) C   4 - C  11        /307. BD*(   1) C   5 - H  20            2.50    1.13    0.048
   9. BD (   1) C   4 - C  11        /317. BD*(   1) C  10 - C  11            3.32    1.27    0.058
   9. BD (   1) C   4 - C  11        /319. BD*(   1) C  10 - H  25            2.44    1.15    0.048
   9. BD (   1) C   4 - C  11        /320. BD*(   1) C  11 - H  26            1.56    1.16    0.038
  10. BD (   1) C   5 - C   6        / 95. RY*(   2) C   4                    2.11    1.76    0.055
  10. BD (   1) C   5 - C   6        /122. RY*(   2) C   7                    1.68    1.83    0.050
  10. BD (   1) C   5 - C   6        /301. BD*(   1) N   3 - C   4            4.13    1.10    0.060
  10. BD (   1) C   5 - C   6        /303. BD*(   1) C   4 - C   5            3.77    1.25    0.061
  10. BD (   1) C   5 - C   6        /307. BD*(   1) C   5 - H  20            1.49    1.14    0.037
  10. BD (   1) C   5 - C   6        /308. BD*(   1) C   6 - C   7            3.76    1.24    0.061
  10. BD (   1) C   5 - C   6        /310. BD*(   1) C   6 - H  21            1.71    1.14    0.040
  10. BD (   1) C   5 - C   6        /311. BD*(   1) C   7 - O   8            5.08    1.06    0.065
  11. BD (   1) C   5 - H  20        / 94. RY*(   1) C   4                    0.52    1.52    0.025
  11. BD (   1) C   5 - H  20        /112. RY*(   1) C   6                    0.60    1.66    0.028
  11. BD (   1) C   5 - H  20        /301. BD*(   1) N   3 - C   4            0.77    0.93    0.024
  11. BD (   1) C   5 - H  20        /303. BD*(   1) C   4 - C   5            0.84    1.08    0.027
  11. BD (   1) C   5 - H  20        /305. BD*(   1) C   4 - C  11            4.45    1.07    0.062
  11. BD (   1) C   5 - H  20        /306. BD*(   1) C   5 - C   6            1.07    1.09    0.030
  11. BD (   1) C   5 - H  20        /308. BD*(   1) C   6 - C   7            3.91    1.07    0.058
  12. BD (   1) C   6 - C   7        /103. RY*(   1) C   5                    0.68    1.83    0.032
  12. BD (   1) C   6 - C   7        /104. RY*(   2) C   5                    1.52    1.38    0.041
  12. BD (   1) C   6 - C   7        /148. RY*(   1) C  10                    1.23    1.81    0.042
  12. BD (   1) C   6 - C   7        /306. BD*(   1) C   5 - C   6            3.58    1.27    0.060
  12. BD (   1) C   6 - C   7        /307. BD*(   1) C   5 - H  20            2.37    1.15    0.047
  12. BD (   1) C   6 - C   7        /310. BD*(   1) C   6 - H  21            1.60    1.16    0.038
  12. BD (   1) C   6 - C   7        /311. BD*(   1) C   7 - O   8            0.60    1.07    0.023
  12. BD (   1) C   6 - C   7        /312. BD*(   1) C   7 - C  10            4.90    1.26    0.070
  12. BD (   1) C   6 - C   7        /319. BD*(   1) C  10 - H  25            2.17    1.16    0.045
  13. BD (   2) C   6 - C   7        /105. RY*(   3) C   5                    0.96    0.87    0.028
  13. BD (   2) C   6 - C   7        /107. RY*(   5) C   5                    0.67    2.07    0.036
  13. BD (   2) C   6 - C   7        /131. RY*(   2) O   8                    0.75    1.38    0.031
  13. BD (   2) C   6 - C   7        /150. RY*(   3) C  10                    1.67    0.90    0.038
  13. BD (   2) C   6 - C   7        /151. RY*(   4) C  10                    0.60    0.91    0.023
  13. BD (   2) C   6 - C   7        /304. BD*(   2) C   4 - C   5           21.09    0.29    0.071
  13. BD (   2) C   6 - C   7        /318. BD*(   2) C  10 - C  11           17.70    0.30    0.065
  14. BD (   1) C   6 - H  21        /103. RY*(   1) C   5                    0.71    1.65    0.031
  14. BD (   1) C   6 - H  21        /121. RY*(   1) C   7                    0.85    1.37    0.031
  14. BD (   1) C   6 - H  21        /303. BD*(   1) C   4 - C   5            3.88    1.08    0.058
  14. BD (   1) C   6 - H  21        /306. BD*(   1) C   5 - C   6            1.17    1.09    0.032
  14. BD (   1) C   6 - H  21        /308. BD*(   1) C   6 - C   7            0.95    1.08    0.029
  14. BD (   1) C   6 - H  21        /311. BD*(   1) C   7 - O   8            0.60    0.89    0.021
  14. BD (   1) C   6 - H  21        /312. BD*(   1) C   7 - C  10            4.03    1.08    0.059
  15. BD (   1) C   7 - O   8        /140. RY*(   2) C   9                    1.16    1.49    0.037
  15. BD (   1) C   7 - O   8        /306. BD*(   1) C   5 - C   6            1.22    1.48    0.038
  15. BD (   1) C   7 - O   8        /308. BD*(   1) C   6 - C   7            1.10    1.46    0.036
  15. BD (   1) C   7 - O   8        /312. BD*(   1) C   7 - C  10            0.93    1.46    0.033
  15. BD (   1) C   7 - O   8        /314. BD*(   1) C   9 - H  22            0.73    1.34    0.028
  15. BD (   1) C   7 - O   8        /317. BD*(   1) C  10 - C  11            1.57    1.49    0.043
  16. BD (   1) C   7 - C  10        /112. RY*(   1) C   6                    0.63    1.83    0.030
  16. BD (   1) C   7 - C  10        /113. RY*(   2) C   6                    0.63    1.45    0.027
  16. BD (   1) C   7 - C  10        /130. RY*(   1) O   8                    0.77    1.96    0.035
  16. BD (   1) C   7 - C  10        /157. RY*(   1) C  11                    0.99    1.86    0.039
  16. BD (   1) C   7 - C  10        /158. RY*(   2) C  11                    1.14    1.41    0.036
  16. BD (   1) C   7 - C  10        /308. BD*(   1) C   6 - C   7            4.65    1.24    0.068
  16. BD (   1) C   7 - C  10        /310. BD*(   1) C   6 - H  21            2.74    1.14    0.050
  16. BD (   1) C   7 - C  10        /311. BD*(   1) C   7 - O   8            0.87    1.06    0.027
  16. BD (   1) C   7 - C  10        /313. BD*(   1) O   8 - C   9            3.29    0.98    0.051
  16. BD (   1) C   7 - C  10        /317. BD*(   1) C  10 - C  11            3.17    1.27    0.057
  16. BD (   1) C   7 - C  10        /319. BD*(   1) C  10 - H  25            1.34    1.15    0.035
  16. BD (   1) C   7 - C  10        /320. BD*(   1) C  11 - H  26            2.41    1.17    0.048
  17. BD (   1) O   8 - C   9        /121. RY*(   1) C   7                    0.95    1.69    0.036
  17. BD (   1) O   8 - C   9        /122. RY*(   2) C   7                    1.39    1.98    0.047
  17. BD (   1) O   8 - C   9        /312. BD*(   1) C   7 - C  10            2.96    1.40    0.058
  18. BD (   1) C   9 - H  22        /130. RY*(   1) O   8                    0.60    1.80    0.029
  18. BD (   1) C   9 - H  22        /311. BD*(   1) C   7 - O   8            3.75    0.90    0.052
  19. BD (   1) C   9 - H  23        /131. RY*(   2) O   8                    0.54    1.64    0.027
  20. BD (   1) C   9 - H  24        /131. RY*(   2) O   8                    0.53    1.64    0.026
  21. BD (   1) C  10 - C  11        / 94. RY*(   1) C   4                    2.05    1.70    0.053
  21. BD (   1) C  10 - C  11        /121. RY*(   1) C   7                    1.76    1.54    0.047
  21. BD (   1) C  10 - C  11        /301. BD*(   1) N   3 - C   4            4.56    1.11    0.063
  21. BD (   1) C  10 - C  11        /305. BD*(   1) C   4 - C  11            3.70    1.24    0.061
  21. BD (   1) C  10 - C  11        /311. BD*(   1) C   7 - O   8            3.69    1.06    0.056
  21. BD (   1) C  10 - C  11        /312. BD*(   1) C   7 - C  10            3.23    1.24    0.057
  21. BD (   1) C  10 - C  11        /319. BD*(   1) C  10 - H  25            1.65    1.15    0.039
  21. BD (   1) C  10 - C  11        /320. BD*(   1) C  11 - H  26            1.74    1.17    0.040
  22. BD (   2) C  10 - C  11        / 99. RY*(   6) C   4                    0.62    2.15    0.035
  22. BD (   2) C  10 - C  11        /126. RY*(   6) C   7                    0.78    2.08    0.039
  22. BD (   2) C  10 - C  11        /304. BD*(   2) C   4 - C   5           18.75    0.28    0.067
  22. BD (   2) C  10 - C  11        /309. BD*(   2) C   6 - C   7           20.66    0.28    0.070
  23. BD (   1) C  10 - H  25        /157. RY*(   1) C  11                    0.61    1.68    0.029
  23. BD (   1) C  10 - H  25        /305. BD*(   1) C   4 - C  11            4.13    1.06    0.059
  23. BD (   1) C  10 - H  25        /308. BD*(   1) C   6 - C   7            4.46    1.06    0.062
  23. BD (   1) C  10 - H  25        /311. BD*(   1) C   7 - O   8            1.17    0.88    0.029
  23. BD (   1) C  10 - H  25        /312. BD*(   1) C   7 - C  10            0.73    1.06    0.025
  23. BD (   1) C  10 - H  25        /317. BD*(   1) C  10 - C  11            1.23    1.10    0.033
  24. BD (   1) C  11 - H  26        / 95. RY*(   2) C   4                    0.72    1.58    0.030
  24. BD (   1) C  11 - H  26        /148. RY*(   1) C  10                    0.67    1.62    0.029
  24. BD (   1) C  11 - H  26        /301. BD*(   1) N   3 - C   4            0.56    0.93    0.020
  24. BD (   1) C  11 - H  26        /303. BD*(   1) C   4 - C   5            4.26    1.07    0.060
  24. BD (   1) C  11 - H  26        /305. BD*(   1) C   4 - C  11            0.97    1.06    0.029
  24. BD (   1) C  11 - H  26        /312. BD*(   1) C   7 - C  10            4.09    1.07    0.059
  24. BD (   1) C  11 - H  26        /317. BD*(   1) C  10 - C  11            1.35    1.10    0.034
  25. BD (   1) O  12 - C  13        / 76. RY*(   1) C   2                    2.00    1.40    0.047
  25. BD (   1) O  12 - C  13        /299. BD*(   1) C   2 - N   3            3.15    1.27    0.057
  25. BD (   1) O  12 - C  13        /326. BD*(   2) C  14 - C  15            1.52    0.87    0.033
  25. BD (   1) O  12 - C  13        /336. BD*(   1) C  18 - H  34            1.35    1.25    0.037
  26. BD (   1) C  13 - C  14        /167. RY*(   2) O  12                    0.87    1.82    0.036
  26. BD (   1) C  13 - C  14        /193. RY*(   1) C  15                    1.42    1.75    0.045
  26. BD (   1) C  13 - C  14        /194. RY*(   2) C  15                    0.89    1.26    0.030
  26. BD (   1) C  13 - C  14        /220. RY*(   1) C  18                    0.70    1.58    0.030
  26. BD (   1) C  13 - C  14        /300. BD*(   1) C   2 - O  12            0.60    1.01    0.022
  26. BD (   1) C  13 - C  14        /323. BD*(   1) C  13 - C  18            1.50    1.02    0.035
  26. BD (   1) C  13 - C  14        /324. BD*(   1) C  13 - H  27            0.86    1.09    0.027
  26. BD (   1) C  13 - C  14        /325. BD*(   1) C  14 - C  15            3.12    1.29    0.057
  26. BD (   1) C  13 - C  14        /327. BD*(   1) C  14 - H  28            0.61    1.10    0.023
  26. BD (   1) C  13 - C  14        /329. BD*(   1) C  15 - H  29            3.16    1.09    0.053
  26. BD (   1) C  13 - C  14        /337. BD*(   1) C  18 - H  35            1.74    1.08    0.039
  27. BD (   1) C  13 - C  18        /166. RY*(   1) O  12                    0.98    1.93    0.039
  27. BD (   1) C  13 - C  18        /184. RY*(   1) C  14                    0.53    1.75    0.027
  27. BD (   1) C  13 - C  18        /185. RY*(   2) C  14                    0.97    1.26    0.031
  27. BD (   1) C  13 - C  18        /211. RY*(   1) C  17                    1.23    1.58    0.040
  27. BD (   1) C  13 - C  18        /300. BD*(   1) C   2 - O  12            1.99    0.99    0.040
  27. BD (   1) C  13 - C  18        /322. BD*(   1) C  13 - C  14            1.59    1.04    0.036
  27. BD (   1) C  13 - C  18        /324. BD*(   1) C  13 - H  27            0.93    1.07    0.028
  27. BD (   1) C  13 - C  18        /327. BD*(   1) C  14 - H  28            2.22    1.09    0.044
  27. BD (   1) C  13 - C  18        /333. BD*(   1) C  17 - C  18            1.16    1.00    0.030
  27. BD (   1) C  13 - C  18        /334. BD*(   1) C  17 - H  32            1.83    1.06    0.039
  27. BD (   1) C  13 - C  18        /336. BD*(   1) C  18 - H  34            0.56    1.05    0.022
  27. BD (   1) C  13 - C  18        /337. BD*(   1) C  18 - H  35            0.72    1.06    0.025
  28. BD (   1) C  13 - H  27        /221. RY*(   2) C  18                    0.64    1.38    0.027
  28. BD (   1) C  13 - H  27        /299. BD*(   1) C   2 - N   3            0.59    0.96    0.022
  28. BD (   1) C  13 - H  27        /322. BD*(   1) C  13 - C  14            0.52    0.93    0.020
  28. BD (   1) C  13 - H  27        /323. BD*(   1) C  13 - C  18            0.73    0.90    0.023
  28. BD (   1) C  13 - H  27        /325. BD*(   1) C  14 - C  15            2.53    1.16    0.049
  28. BD (   1) C  13 - H  27        /326. BD*(   2) C  14 - C  15            1.87    0.56    0.029
  28. BD (   1) C  13 - H  27        /333. BD*(   1) C  17 - C  18            3.25    0.89    0.048
  29. BD (   1) C  14 - C  15        /175. RY*(   1) C  13                    1.50    1.76    0.046
  29. BD (   1) C  14 - C  15        /202. RY*(   1) C  16                    0.64    1.58    0.029
  29. BD (   1) C  14 - C  15        /322. BD*(   1) C  13 - C  14            2.61    1.15    0.049
  29. BD (   1) C  14 - C  15        /324. BD*(   1) C  13 - H  27            0.74    1.18    0.027
  29. BD (   1) C  14 - C  15        /327. BD*(   1) C  14 - H  28            2.09    1.20    0.045
  29. BD (   1) C  14 - C  15        /328. BD*(   1) C  15 - C  16            2.52    1.15    0.048
  29. BD (   1) C  14 - C  15        /329. BD*(   1) C  15 - H  29            1.80    1.19    0.041
  29. BD (   1) C  14 - C  15        /331. BD*(   1) C  16 - H  30            0.50    1.15    0.021
  29. BD (   1) C  14 - C  15        /332. BD*(   1) C  16 - H  31            0.64    1.17    0.024
  30. BD (   2) C  14 - C  15        /321. BD*(   1) O  12 - C  13            8.27    0.53    0.059
  30. BD (   2) C  14 - C  15        /324. BD*(   1) C  13 - H  27            1.44    0.74    0.029
  30. BD (   2) C  14 - C  15        /331. BD*(   1) C  16 - H  30            3.09    0.70    0.042
  30. BD (   2) C  14 - C  15        /332. BD*(   1) C  16 - H  31            1.87    0.72    0.033
  31. BD (   1) C  14 - H  28        /193. RY*(   1) C  15                    0.78    1.62    0.032
  31. BD (   1) C  14 - H  28        /323. BD*(   1) C  13 - C  18            2.64    0.90    0.043
  31. BD (   1) C  14 - H  28        /325. BD*(   1) C  14 - C  15            1.92    1.16    0.042
  31. BD (   1) C  14 - H  28        /328. BD*(   1) C  15 - C  16            5.68    0.93    0.065
  32. BD (   1) C  15 - C  16        /184. RY*(   1) C  14                    1.02    1.76    0.038
  32. BD (   1) C  15 - C  16        /185. RY*(   2) C  14                    1.15    1.27    0.034
  32. BD (   1) C  15 - C  16        /211. RY*(   1) C  17                    0.95    1.59    0.035
  32. BD (   1) C  15 - C  16        /325. BD*(   1) C  14 - C  15            3.07    1.28    0.056
  32. BD (   1) C  15 - C  16        /327. BD*(   1) C  14 - H  28            3.28    1.10    0.054
  32. BD (   1) C  15 - C  16        /329. BD*(   1) C  15 - H  29            0.55    1.09    0.022
  32. BD (   1) C  15 - C  16        /330. BD*(   1) C  16 - C  17            1.07    1.01    0.029
  32. BD (   1) C  15 - C  16        /331. BD*(   1) C  16 - H  30            0.61    1.05    0.023
  32. BD (   1) C  15 - C  16        /332. BD*(   1) C  16 - H  31            0.73    1.06    0.025
  32. BD (   1) C  15 - C  16        /334. BD*(   1) C  17 - H  32            1.73    1.07    0.038
  33. BD (   1) C  15 - H  29        /184. RY*(   1) C  14                    0.97    1.64    0.036
  33. BD (   1) C  15 - H  29        /322. BD*(   1) C  13 - C  14            5.98    0.93    0.067
  33. BD (   1) C  15 - H  29        /325. BD*(   1) C  14 - C  15            1.62    1.17    0.039
  33. BD (   1) C  15 - H  29        /330. BD*(   1) C  16 - C  17            2.64    0.90    0.044
  34. BD (   1) C  16 - C  17        /194. RY*(   2) C  15                    0.98    1.23    0.031
  34. BD (   1) C  16 - C  17        /220. RY*(   1) C  18                    1.00    1.55    0.035
  34. BD (   1) C  16 - C  17        /328. BD*(   1) C  15 - C  16            1.25    1.02    0.032
  34. BD (   1) C  16 - C  17        /329. BD*(   1) C  15 - H  29            2.48    1.06    0.046
  34. BD (   1) C  16 - C  17        /331. BD*(   1) C  16 - H  30            0.68    1.02    0.024
  34. BD (   1) C  16 - C  17        /332. BD*(   1) C  16 - H  31            0.70    1.04    0.024
  34. BD (   1) C  16 - C  17        /333. BD*(   1) C  17 - C  18            0.97    0.99    0.028
  34. BD (   1) C  16 - C  17        /334. BD*(   1) C  17 - H  32            0.68    1.05    0.024
  34. BD (   1) C  16 - C  17        /335. BD*(   1) C  17 - H  33            0.56    1.05    0.022
  34. BD (   1) C  16 - C  17        /337. BD*(   1) C  18 - H  35            2.04    1.05    0.041
  35. BD (   1) C  16 - H  30        /195. RY*(   3) C  15                    0.97    1.36    0.033
  35. BD (   1) C  16 - H  30        /325. BD*(   1) C  14 - C  15            1.28    1.15    0.034
  35. BD (   1) C  16 - H  30        /326. BD*(   2) C  14 - C  15            4.79    0.54    0.046
  35. BD (   1) C  16 - H  30        /335. BD*(   1) C  17 - H  33            2.87    0.94    0.046
  36. BD (   1) C  16 - H  31        /195. RY*(   3) C  15                    0.63    1.36    0.026
  36. BD (   1) C  16 - H  31        /212. RY*(   2) C  17                    0.62    1.53    0.028
  36. BD (   1) C  16 - H  31        /325. BD*(   1) C  14 - C  15            2.41    1.15    0.047
  36. BD (   1) C  16 - H  31        /326. BD*(   2) C  14 - C  15            3.20    0.54    0.037
  36. BD (   1) C  16 - H  31        /333. BD*(   1) C  17 - C  18            3.21    0.88    0.048
  37. BD (   1) C  17 - C  18        /177. RY*(   3) C  13                    1.37    1.36    0.039
  37. BD (   1) C  17 - C  18        /202. RY*(   1) C  16                    0.77    1.45    0.030
  37. BD (   1) C  17 - C  18        /323. BD*(   1) C  13 - C  18            1.08    0.99    0.029
  37. BD (   1) C  17 - C  18        /324. BD*(   1) C  13 - H  27            1.92    1.05    0.040
  37. BD (   1) C  17 - C  18        /330. BD*(   1) C  16 - C  17            0.97    0.99    0.028
  37. BD (   1) C  17 - C  18        /332. BD*(   1) C  16 - H  31            2.00    1.04    0.041
  37. BD (   1) C  17 - C  18        /334. BD*(   1) C  17 - H  32            0.73    1.05    0.025
  37. BD (   1) C  17 - C  18        /335. BD*(   1) C  17 - H  33            0.53    1.05    0.021
  37. BD (   1) C  17 - C  18        /336. BD*(   1) C  18 - H  34            0.57    1.03    0.022
  37. BD (   1) C  17 - C  18        /337. BD*(   1) C  18 - H  35            0.77    1.05    0.025
  38. BD (   1) C  17 - H  32        /221. RY*(   2) C  18                    0.56    1.37    0.025
  38. BD (   1) C  17 - H  32        /323. BD*(   1) C  13 - C  18            3.43    0.88    0.049
  38. BD (   1) C  17 - H  32        /328. BD*(   1) C  15 - C  16            3.26    0.91    0.049
  39. BD (   1) C  17 - H  33        /331. BD*(   1) C  16 - H  30            3.11    0.91    0.048
  39. BD (   1) C  17 - H  33        /336. BD*(   1) C  18 - H  34            3.37    0.92    0.050
  40. BD (   1) C  18 - H  34        /321. BD*(   1) O  12 - C  13            4.93    0.74    0.054
  40. BD (   1) C  18 - H  34        /335. BD*(   1) C  17 - H  33            3.09    0.94    0.048
  41. BD (   1) C  18 - H  35        /212. RY*(   2) C  17                    0.58    1.53    0.027
  41. BD (   1) C  18 - H  35        /321. BD*(   1) O  12 - C  13            1.36    0.74    0.029
  41. BD (   1) C  18 - H  35        /322. BD*(   1) C  13 - C  14            3.38    0.91    0.050
  41. BD (   1) C  18 - H  35        /330. BD*(   1) C  16 - C  17            3.21    0.88    0.048
  42. CR (   1) O   1                / 76. RY*(   1) C   2                    6.46   19.45    0.318
  42. CR (   1) O   1                / 77. RY*(   2) C   2                    0.56   20.38    0.095
  42. CR (   1) O   1                /299. BD*(   1) C   2 - N   3            0.72   19.32    0.108
  43. CR (   1) C   2                /301. BD*(   1) N   3 - C   4            1.72   10.65    0.122
  43. CR (   1) C   2                /321. BD*(   1) O  12 - C  13            1.51   10.48    0.114
  44. CR (   1) N   3                / 77. RY*(   2) C   2                    1.88   15.73    0.154
  44. CR (   1) N   3                / 83. RY*(   8) C   2                    1.25   15.05    0.123
  44. CR (   1) N   3                / 94. RY*(   1) C   4                    0.52   15.22    0.080
  44. CR (   1) N   3                / 95. RY*(   2) C   4                    0.85   15.28    0.102
  44. CR (   1) N   3                / 98. RY*(   5) C   4                    0.52   15.06    0.079
  44. CR (   1) N   3                /297. BD*(   1) O   1 - C   2            0.50   14.82    0.077
  44. CR (   1) N   3                /303. BD*(   1) C   4 - C   5            0.57   14.78    0.082
  44. CR (   1) N   3                /305. BD*(   1) C   4 - C  11            0.73   14.77    0.094
  45. CR (   1) C   4                /104. RY*(   2) C   5                    1.57   10.79    0.116
  45. CR (   1) C   4                /158. RY*(   2) C  11                    1.46   10.83    0.112
  45. CR (   1) C   4                /299. BD*(   1) C   2 - N   3            1.32   10.57    0.107
  45. CR (   1) C   4                /303. BD*(   1) C   4 - C   5            0.69   10.67    0.077
  45. CR (   1) C   4                /305. BD*(   1) C   4 - C  11            0.53   10.66    0.068
  45. CR (   1) C   4                /306. BD*(   1) C   5 - C   6            0.92   10.68    0.089
  45. CR (   1) C   4                /307. BD*(   1) C   5 - H  20            0.69   10.56    0.076
  45. CR (   1) C   4                /317. BD*(   1) C  10 - C  11            0.84   10.70    0.085
  45. CR (   1) C   4                /320. BD*(   1) C  11 - H  26            0.68   10.59    0.076
  46. CR (   1) C   5                / 94. RY*(   1) C   4                    1.44   11.08    0.113
  46. CR (   1) C   5                /113. RY*(   2) C   6                    1.18   10.83    0.101
  46. CR (   1) C   5                /115. RY*(   4) C   6                    0.57   10.69    0.070
  46. CR (   1) C   5                /233. RY*(   1) H  20                    0.68   10.43    0.075
  46. CR (   1) C   5                /301. BD*(   1) N   3 - C   4            0.82   10.49    0.083
  46. CR (   1) C   5                /305. BD*(   1) C   4 - C  11            1.19   10.63    0.101
  46. CR (   1) C   5                /308. BD*(   1) C   6 - C   7            1.07   10.63    0.096
  46. CR (   1) C   5                /310. BD*(   1) C   6 - H  21            0.70   10.53    0.077
  47. CR (   1) C   6                /104. RY*(   2) C   5                    0.99   10.75    0.092
  47. CR (   1) C   6                /121. RY*(   1) C   7                    1.69   10.92    0.121
  47. CR (   1) C   6                /237. RY*(   1) H  21                    0.74   10.45    0.079
  47. CR (   1) C   6                /303. BD*(   1) C   4 - C   5            1.10   10.63    0.097
  47. CR (   1) C   6                /307. BD*(   1) C   5 - H  20            0.68   10.52    0.076
  47. CR (   1) C   6                /311. BD*(   1) C   7 - O   8            0.93   10.44    0.089
  47. CR (   1) C   6                /312. BD*(   1) C   7 - C  10            1.12   10.63    0.098
  48. CR (   1) C   7                /113. RY*(   2) C   6                    1.10   10.89    0.098
  48. CR (   1) C   7                /149. RY*(   2) C  10                    1.54   10.83    0.115
  48. CR (   1) C   7                /306. BD*(   1) C   5 - C   6            0.84   10.70    0.085
  48. CR (   1) C   7                /308. BD*(   1) C   6 - C   7            0.74   10.69    0.080
  48. CR (   1) C   7                /310. BD*(   1) C   6 - H  21            0.78   10.59    0.081
  48. CR (   1) C   7                /311. BD*(   1) C   7 - O   8            0.86   10.50    0.085
  48. CR (   1) C   7                /312. BD*(   1) C   7 - C  10            0.83   10.69    0.085
  48. CR (   1) C   7                /313. BD*(   1) O   8 - C   9            1.42   10.43    0.109
  48. CR (   1) C   7                /317. BD*(   1) C  10 - C  11            0.89   10.72    0.088
  48. CR (   1) C   7                /319. BD*(   1) C  10 - H  25            0.62   10.60    0.073
  49. CR (   1) O   8                /121. RY*(   1) C   7                    2.27   19.82    0.190
  49. CR (   1) O   8                /128. RY*(   8) C   7                    0.82   21.10    0.117
  49. CR (   1) O   8                /139. RY*(   1) C   9                    0.85   20.03    0.117
  49. CR (   1) O   8                /140. RY*(   2) C   9                    0.79   19.56    0.111
  49. CR (   1) O   8                /308. BD*(   1) C   6 - C   7            0.67   19.53    0.103
  50. CR (   1) C   9                /241. RY*(   1) H  22                    0.70   10.54    0.077
  50. CR (   1) C   9                /245. RY*(   1) H  23                    0.60   10.52    0.071
  50. CR (   1) C   9                /249. RY*(   1) H  24                    0.60   10.53    0.071
  50. CR (   1) C   9                /311. BD*(   1) C   7 - O   8            1.45   10.53    0.111
  50. CR (   1) C   9                /313. BD*(   1) O   8 - C   9            0.75   10.45    0.079
  51. CR (   1) C  10                /122. RY*(   2) C   7                    1.06   11.20    0.097
  51. CR (   1) C  10                /124. RY*(   4) C   7                    0.65   11.14    0.076
  51. CR (   1) C  10                /158. RY*(   2) C  11                    1.07   10.78    0.096
  51. CR (   1) C  10                /253. RY*(   1) H  25                    0.71   10.42    0.077
  51. CR (   1) C  10                /305. BD*(   1) C   4 - C  11            1.12   10.62    0.098
  51. CR (   1) C  10                /308. BD*(   1) C   6 - C   7            1.31   10.62    0.106
  51. CR (   1) C  10                /311. BD*(   1) C   7 - O   8            0.62   10.43    0.072
  51. CR (   1) C  10                /320. BD*(   1) C  11 - H  26            0.71   10.54    0.077
  52. CR (   1) C  11                / 95. RY*(   2) C   4                    1.50   11.13    0.115
  52. CR (   1) C  11                /149. RY*(   2) C  10                    0.96   10.76    0.091
  52. CR (   1) C  11                /257. RY*(   1) H  26                    0.85   10.54    0.085
  52. CR (   1) C  11                /301. BD*(   1) N   3 - C   4            0.91   10.48    0.088
  52. CR (   1) C  11                /303. BD*(   1) C   4 - C   5            1.13   10.63    0.098
  52. CR (   1) C  11                /312. BD*(   1) C   7 - C  10            1.06   10.62    0.096
  52. CR (   1) C  11                /319. BD*(   1) C  10 - H  25            0.70   10.53    0.077
  53. CR (   1) O  12                / 76. RY*(   1) C   2                    2.31   19.56    0.191
  53. CR (   1) O  12                / 77. RY*(   2) C   2                    0.81   20.49    0.115
  53. CR (   1) O  12                /176. RY*(   2) C  13                    1.89   19.81    0.173
  53. CR (   1) O  12                /297. BD*(   1) O   1 - C   2            0.52   19.58    0.091
  54. CR (   1) C  13                /185. RY*(   2) C  14                    0.61   10.78    0.072
  54. CR (   1) C  13                /187. RY*(   4) C  14                    0.74   10.78    0.080
  54. CR (   1) C  13                /223. RY*(   4) C  18                    1.25   10.90    0.104
  54. CR (   1) C  13                /261. RY*(   1) H  27                    0.68   10.51    0.075
  54. CR (   1) C  13                /300. BD*(   1) C   2 - O  12            0.99   10.52    0.093
  54. CR (   1) C  13                /321. BD*(   1) O  12 - C  13            1.13   10.39    0.098
  54. CR (   1) C  13                /325. BD*(   1) C  14 - C  15            0.76   10.80    0.081
  55. CR (   1) C  14                /177. RY*(   3) C  13                    1.38   10.83    0.109
  55. CR (   1) C  14                /194. RY*(   2) C  15                    2.49   10.69    0.146
  55. CR (   1) C  14                /265. RY*(   1) H  28                    0.72   10.43    0.077
  55. CR (   1) C  14                /325. BD*(   1) C  14 - C  15            0.92   10.72    0.089
  55. CR (   1) C  14                /328. BD*(   1) C  15 - C  16            1.32   10.49    0.106
  55. CR (   1) C  14                /329. BD*(   1) C  15 - H  29            0.76   10.52    0.080
  56. CR (   1) C  15                /185. RY*(   2) C  14                    2.37   10.72    0.142
  56. CR (   1) C  15                /204. RY*(   3) C  16                    1.15   10.81    0.099
  56. CR (   1) C  15                /269. RY*(   1) H  29                    0.66   10.43    0.074
  56. CR (   1) C  15                /322. BD*(   1) C  13 - C  14            1.31   10.49    0.105
  56. CR (   1) C  15                /325. BD*(   1) C  14 - C  15            0.96   10.73    0.091
  56. CR (   1) C  15                /327. BD*(   1) C  14 - H  28            0.84   10.55    0.084
  57. CR (   1) C  16                /194. RY*(   2) C  15                    0.50   10.71    0.065
  57. CR (   1) C  16                /196. RY*(   4) C  15                    0.59   10.79    0.071
  57. CR (   1) C  16                /213. RY*(   3) C  17                    0.85   10.73    0.085
  57. CR (   1) C  16                /273. RY*(   1) H  30                    0.63   10.46    0.072
  57. CR (   1) C  16                /277. RY*(   1) H  31                    0.61   10.46    0.071
  57. CR (   1) C  16                /325. BD*(   1) C  14 - C  15            0.81   10.74    0.084
  58. CR (   1) C  17                /222. RY*(   3) C  18                    0.84   10.99    0.086
  58. CR (   1) C  17                /281. RY*(   1) H  32                    0.58   10.44    0.070
  58. CR (   1) C  17                /285. RY*(   1) H  33                    0.69   10.54    0.076
  59. CR (   1) C  18                /177. RY*(   3) C  13                    0.60   10.84    0.072
  59. CR (   1) C  18                /213. RY*(   3) C  17                    0.93   10.72    0.089
  59. CR (   1) C  18                /289. RY*(   1) H  34                    0.61   10.46    0.071
  59. CR (   1) C  18                /293. RY*(   1) H  35                    0.63   10.44    0.073
  60. LP (   1) O   1                / 76. RY*(   1) C   2                   13.11    1.24    0.114
  60. LP (   1) O   1                / 77. RY*(   2) C   2                    0.66    2.17    0.034
  60. LP (   1) O   1                /299. BD*(   1) C   2 - N   3            2.09    1.11    0.044
  60. LP (   1) O   1                /300. BD*(   1) C   2 - O  12            1.88    1.03    0.040
  61. LP (   2) O   1                / 74. RY*(   8) O   1                    0.57    3.17    0.040
  61. LP (   2) O   1                / 76. RY*(   1) C   2                    0.81    0.84    0.024
  61. LP (   2) O   1                / 77. RY*(   2) C   2                    3.18    1.76    0.070
  61. LP (   2) O   1                / 79. RY*(   4) C   2                    1.52    1.59    0.046
  61. LP (   2) O   1                / 83. RY*(   8) C   2                    0.72    1.09    0.026
  61. LP (   2) O   1                /299. BD*(   1) C   2 - N   3           22.88    0.71    0.117
  61. LP (   2) O   1                /300. BD*(   1) C   2 - O  12           30.59    0.63    0.126
  61. LP (   2) O   1                /323. BD*(   1) C  13 - C  18            0.56    0.65    0.018
  62. LP (   1) N   3                / 78. RY*(   3) C   2                    1.00    2.19    0.045
  62. LP (   1) N   3                / 80. RY*(   5) C   2                    1.82    1.81    0.055
  62. LP (   1) N   3                / 96. RY*(   3) C   4                    1.80    1.26    0.046
  62. LP (   1) N   3                / 97. RY*(   4) C   4                    0.78    1.65    0.035
  62. LP (   1) N   3                /230. RY*(   2) H  19                    0.96    1.94    0.042
  62. LP (   1) N   3                /298. BD*(   2) O   1 - C   2           55.63    0.29    0.115
  62. LP (   1) N   3                /303. BD*(   1) C   4 - C   5            1.71    0.83    0.036
  62. LP (   1) N   3                /304. BD*(   2) C   4 - C   5           23.88    0.29    0.077
  62. LP (   1) N   3                /305. BD*(   1) C   4 - C  11            1.85    0.82    0.037
  63. LP (   1) O   8                /121. RY*(   1) C   7                    2.94    1.37    0.057
  63. LP (   1) O   8                /122. RY*(   2) C   7                    0.74    1.66    0.032
  63. LP (   1) O   8                /139. RY*(   1) C   9                    1.81    1.57    0.048
  63. LP (   1) O   8                /308. BD*(   1) C   6 - C   7            7.57    1.08    0.081
  63. LP (   1) O   8                /312. BD*(   1) C   7 - C  10            0.69    1.08    0.024
  63. LP (   1) O   8                /314. BD*(   1) C   9 - H  22            2.36    0.96    0.043
  63. LP (   1) O   8                /315. BD*(   1) C   9 - H  23            1.40    0.93    0.032
  63. LP (   1) O   8                /316. BD*(   1) C   9 - H  24            1.40    0.93    0.032
  64. LP (   2) O   8                /123. RY*(   3) C   7                    2.21    2.20    0.065
  64. LP (   2) O   8                /125. RY*(   5) C   7                    0.77    0.99    0.026
  64. LP (   2) O   8                /141. RY*(   3) C   9                    1.31    2.42    0.052
  64. LP (   2) O   8                /309. BD*(   2) C   6 - C   7           30.80    0.34    0.098
  64. LP (   2) O   8                /315. BD*(   1) C   9 - H  23            6.05    0.73    0.062
  64. LP (   2) O   8                /316. BD*(   1) C   9 - H  24            6.04    0.73    0.062
  65. LP (   1) O  12                / 76. RY*(   1) C   2                    3.12    1.13    0.053
  65. LP (   1) O  12                / 79. RY*(   4) C   2                    1.33    1.88    0.045
  65. LP (   1) O  12                /176. RY*(   2) C  13                    2.37    1.37    0.051
  65. LP (   1) O  12                /297. BD*(   1) O   1 - C   2            8.11    1.14    0.086
  65. LP (   1) O  12                /299. BD*(   1) C   2 - N   3            1.77    1.00    0.038
  65. LP (   1) O  12                /323. BD*(   1) C  13 - C  18            0.66    0.93    0.022
  65. LP (   1) O  12                /324. BD*(   1) C  13 - H  27            2.13    1.00    0.041
  65. LP (   1) O  12                /336. BD*(   1) C  18 - H  34            0.52    0.98    0.020
  66. LP (   2) O  12                / 78. RY*(   3) C   2                    1.31    2.25    0.051
  66. LP (   2) O  12                / 80. RY*(   5) C   2                    1.32    1.87    0.047
  66. LP (   2) O  12                / 82. RY*(   7) C   2                    0.65    1.48    0.029
  66. LP (   2) O  12                /178. RY*(   4) C  13                    0.66    2.09    0.035
  66. LP (   2) O  12                /298. BD*(   2) O   1 - C   2           42.68    0.35    0.114
  66. LP (   2) O  12                /322. BD*(   1) C  13 - C  14            5.00    0.75    0.057
  66. LP (   2) O  12                /323. BD*(   1) C  13 - C  18            0.61    0.72    0.020
  66. LP (   2) O  12                /324. BD*(   1) C  13 - H  27            2.13    0.79    0.038
  66. LP (   2) O  12                /326. BD*(   2) C  14 - C  15            1.15    0.38    0.019
 298. BD*(   2) O   1 - C   2        / 68. RY*(   2) O   1                    2.01    1.09    0.099
 298. BD*(   2) O   1 - C   2        / 73. RY*(   7) O   1                    0.58    2.82    0.086
 298. BD*(   2) O   1 - C   2        / 78. RY*(   3) C   2                    3.30    1.90    0.166
 298. BD*(   2) O   1 - C   2        / 82. RY*(   7) C   2                    0.82    1.14    0.065
 298. BD*(   2) O   1 - C   2        /297. BD*(   1) O   1 - C   2            3.22    0.58    0.088
 304. BD*(   2) C   4 - C   5        / 97. RY*(   4) C   4                    0.51    1.36    0.053
 304. BD*(   2) C   4 - C   5        / 98. RY*(   5) C   4                    1.16    0.82    0.062
 304. BD*(   2) C   4 - C   5        /105. RY*(   3) C   5                    1.19    0.58    0.053
 304. BD*(   2) C   4 - C   5        /106. RY*(   4) C   5                    2.47    0.71    0.084
 304. BD*(   2) C   4 - C   5        /114. RY*(   3) C   6                    0.77    0.69    0.046
 304. BD*(   2) C   4 - C   5        /159. RY*(   3) C  11                    0.52    0.78    0.041
 304. BD*(   2) C   4 - C   5        /302. BD*(   1) N   3 - H  19            0.53    0.39    0.029
 309. BD*(   2) C   6 - C   7        /114. RY*(   3) C   6                    1.40    0.69    0.062
 309. BD*(   2) C   6 - C   7        /116. RY*(   5) C   6                    0.89    1.76    0.079
 309. BD*(   2) C   6 - C   7        /123. RY*(   3) C   7                    0.68    1.86    0.071
 309. BD*(   2) C   6 - C   7        /125. RY*(   5) C   7                    1.52    0.65    0.063
 309. BD*(   2) C   6 - C   7        /150. RY*(   3) C  10                    0.70    0.61    0.041
 309. BD*(   2) C   6 - C   7        /318. BD*(   2) C  10 - C  11          251.88    0.01    0.084
 318. BD*(   2) C  10 - C  11        /150. RY*(   3) C  10                    1.34    0.60    0.063
 318. BD*(   2) C  10 - C  11        /152. RY*(   5) C  10                    0.72    1.80    0.080
 318. BD*(   2) C  10 - C  11        /161. RY*(   5) C  11                    1.22    1.54    0.097


 Natural Bond Orbitals (Summary):

                                                            Principal Delocalizations
           NBO                        Occupancy    Energy   (geminal,vicinal,remote)
 ====================================================================================
 Molecular unit  1  (C14H17NO3)
     1. BD (   1) O   1 - C   2          1.99431    -1.04266  301(v),76(g),299(g),175(r)
                                                    321(v),86(v)
     2. BD (   2) O   1 - C   2          1.99346    -0.38403  298(g)
     3. BD (   1) C   2 - N   3          1.98317    -0.81917  321(v),301(g),303(v),297(g)
                                                    94(v),95(v),302(g),67(v)
                                                    229(v)
     4. BD (   1) C   2 - O  12          1.98993    -0.91344  302(v),175(v),323(v),86(v)
                                                    76(g)
     5. BD (   1) N   3 - C   4          1.98392    -0.78280  297(v),299(g),305(g),303(g)
                                                    306(v),317(v),302(g),103(v)
     6. BD (   1) N   3 - H  19          1.97864    -0.63334  300(v),305(v),94(v),304(v)
                                                    301(g)
     7. BD (   1) C   4 - C   5          1.97068    -0.68552  305(g),306(g),299(v),320(v)
                                                    310(v),301(g),307(g),112(v)
                                                    85(v),113(v),157(v),158(v)
     8. BD (   2) C   4 - C   5          1.68486    -0.25527  318(v),309(v),114(v),159(v)
                                                    299(v),160(v),302(v)
     9. BD (   1) C   4 - C  11          1.96936    -0.67817  303(g),317(g),307(v),319(v)
                                                    149(v),302(v),301(g),320(g)
                                                    103(v),85(v)
    10. BD (   1) C   5 - C   6          1.97039    -0.67958  311(v),301(v),303(g),308(g)
                                                    95(v),310(g),122(v),307(g)
    11. BD (   1) C   5 - H  20          1.97798    -0.51026  305(v),308(v),306(g),303(g)
                                                    301(v),112(v),94(v)
    12. BD (   1) C   6 - C   7          1.97640    -0.69186  312(g),306(g),307(v),319(v)
                                                    310(g),104(v),148(v),103(v)
                                                    311(g)
    13. BD (   2) C   6 - C   7          1.67114    -0.25755  304(v),318(v),150(v),105(v)
                                                    131(v),107(v),151(v)
    14. BD (   1) C   6 - H  21          1.97557    -0.51368  312(v),303(v),306(g),308(g)
                                                    121(v),103(v),311(v)
    15. BD (   1) C   7 - O   8          1.99088    -0.89754  317(v),306(v),140(v),308(g)
                                                    312(g),314(v)
    16. BD (   1) C   7 - C  10          1.97076    -0.67984  308(g),313(v),317(g),310(v)
                                                    320(v),319(g),158(v),157(v)
                                                    311(g),130(v),112(v),113(v)
    17. BD (   1) O   8 - C   9          1.99315    -0.83142  312(v),122(v),121(v)
    18. BD (   1) C   9 - H  22          1.99060    -0.51884  311(v),130(v)
    19. BD (   1) C   9 - H  23          1.99533    -0.52177  131(v)
    20. BD (   1) C   9 - H  24          1.99534    -0.52175  131(v)
    21. BD (   1) C  10 - C  11          1.97193    -0.68086  301(v),311(v),305(g),312(g)
                                                    94(v),121(v),320(g),319(g)
    22. BD (   2) C  10 - C  11          1.71539    -0.24917  309(v),304(v),126(v),99(v)
    23. BD (   1) C  10 - H  25          1.97613    -0.50046  308(v),305(v),317(g),311(v)
                                                    312(g),157(v)
    24. BD (   1) C  11 - H  26          1.97626    -0.50196  303(v),312(v),317(g),305(g)
                                                    95(v),148(v),301(v)
    25. BD (   1) O  12 - C  13          1.98133    -0.80289  299(v),76(v),326(v),336(v)
    26. BD (   1) C  13 - C  14          1.97486    -0.61866  329(v),325(g),337(v),323(g)
                                                    193(v),194(v),167(v),324(g)
                                                    220(v),300(v),327(g)
    27. BD (   1) C  13 - C  18          1.97558    -0.60453  327(v),300(v),334(v),322(g)
                                                    211(v),333(g),166(v),185(v)
                                                    324(g),337(g),336(g),184(v)
    28. BD (   1) C  13 - H  27          1.97325    -0.49394  333(v),325(v),326(v),323(g)
                                                    221(v),299(r),322(g)
    29. BD (   1) C  14 - C  15          1.98261    -0.71710  322(g),328(g),327(g),329(g)
                                                    175(v),324(v),202(v),332(v)
    30. BD (   2) C  14 - C  15          1.94433    -0.26794  321(v),331(v),332(v),324(v)
    31. BD (   1) C  14 - H  28          1.97655    -0.49348  328(v),323(v),325(g),193(v)
    32. BD (   1) C  15 - C  16          1.97918    -0.61188  327(v),325(g),334(v),185(v)
                                                    330(g),184(v),211(v),332(g)
                                                    331(g),329(g)
    33. BD (   1) C  15 - H  29          1.97765    -0.49848  322(v),330(v),325(g),184(v)
    34. BD (   1) C  16 - C  17          1.98033    -0.58767  329(v),337(v),328(g),220(v)
                                                    194(v),333(g),332(g),334(g)
                                                    331(g),335(g)
    35. BD (   1) C  16 - H  30          1.96406    -0.47720  326(v),335(v),325(v),195(v)
    36. BD (   1) C  16 - H  31          1.97061    -0.47975  326(v),333(v),325(v),195(v)
                                                    212(v)
    37. BD (   1) C  17 - C  18          1.98160    -0.58741  332(v),324(v),177(v),323(g)
                                                    330(g),202(v),337(g),334(g)
                                                    336(g),335(g)
    38. BD (   1) C  17 - H  32          1.97944    -0.47764  323(v),328(v),221(v)
    39. BD (   1) C  17 - H  33          1.97693    -0.47325  336(v),331(v)
    40. BD (   1) C  18 - H  34          1.97242    -0.47859  321(v),335(v)
    41. BD (   1) C  18 - H  35          1.97678    -0.47891  322(v),330(v),321(v),212(v)
    42. CR (   1) O   1                  1.99972   -18.85627  76(v),299(v),77(v)
    43. CR (   1) C   2                  1.99934   -10.22210  301(v),321(v)
    44. CR (   1) N   3                  1.99910   -14.20812  77(v),83(v),95(v),305(v)
                                                    303(v),94(v),98(v),297(v)
    45. CR (   1) C   4                  1.99877   -10.10112  104(v),158(v),299(v),306(v)
                                                    317(v),303(g),307(v),320(v)
                                                    305(g)
    46. CR (   1) C   5                  1.99893   -10.06301  94(v),305(v),113(v),308(v)
                                                    301(v),310(v),233(v),115(v)
    47. CR (   1) C   6                  1.99892   -10.06153  121(v),312(v),303(v),104(v)
                                                    311(v),237(v),307(v)
    48. CR (   1) C   7                  1.99861   -10.12498  149(v),313(v),113(v),317(v)
                                                    311(g),306(v),312(g),310(v)
                                                    308(g),319(v)
    49. CR (   1) O   8                  1.99963   -18.96504  121(v),139(v),128(v),140(v)
                                                    308(v)
    50. CR (   1) C   9                  1.99925   -10.14863  311(v),313(g),241(v),249(v)
                                                    245(v)
    51. CR (   1) C  10                  1.99891   -10.05604  308(v),305(v),158(v),122(v)
                                                    253(v),320(v),124(v),311(v)
    52. CR (   1) C  11                  1.99892   -10.05727  95(v),303(v),312(v),149(v)
                                                    301(v),257(v),319(v)
    53. CR (   1) O  12                  1.99964   -18.96671  76(v),176(v),77(v),297(v)
    54. CR (   1) C  13                  1.99886   -10.12753  223(v),321(g),300(v),325(v)
                                                    187(v),261(v),185(v)
    55. CR (   1) C  14                  1.99886   -10.05079  194(v),177(v),328(v),325(g)
                                                    329(v),265(v)
    56. CR (   1) C  15                  1.99890   -10.06165  185(v),322(v),204(v),325(g)
                                                    327(v),269(v)
    57. CR (   1) C  16                  1.99909   -10.06804  213(v),325(v),273(v),277(v)
                                                    196(v),194(v)
    58. CR (   1) C  17                  1.99912   -10.06248  222(v),285(v),281(v)
    59. CR (   1) C  18                  1.99909   -10.06171  213(v),293(v),289(v),177(v)
    60. LP (   1) O   1                  1.97373    -0.64480  76(v),299(v),300(v),77(v)
    61. LP (   2) O   1                  1.83439    -0.24377  300(v),299(v),77(v),79(v)
                                                    76(v),83(v),74(g),323(r)
    62. LP (   1) N   3                  1.71350    -0.25809  298(v),304(v),305(v),80(v)
                                                    96(v),303(v),78(v),230(v)
                                                    97(v)
    63. LP (   1) O   8                  1.95995    -0.51214  308(v),121(v),314(v),139(v)
                                                    316(v),315(v),122(v),312(v)
    64. LP (   2) O   8                  1.83943    -0.31082  309(v),315(v),316(v),123(v)
                                                    141(v),125(v)
    65. LP (   1) O  12                  1.95608    -0.53143  297(v),76(v),176(v),324(v)
                                                    299(v),79(v),323(v),336(r)
    66. LP (   2) O  12                  1.81752    -0.31909  298(v),322(v),324(v),80(v)
                                                    78(v),326(r),178(v),82(v)
                                                    323(v)
    67. RY*(   1) O   1                  0.00117     1.22888   
    68. RY*(   2) O   1                  0.00086     1.11792   
    69. RY*(   3) O   1                  0.00016     1.56706   
    70. RY*(   4) O   1                  0.00008     1.29015   
    71. RY*(   5) O   1                  0.00003     3.15836   
    72. RY*(   6) O   1                  0.00002     2.68854   
    73. RY*(   7) O   1                  0.00000     2.84645   
    74. RY*(   8) O   1                  0.00000     2.92739   
    75. RY*(   9) O   1                  0.00001     2.81096   
    76. RY*(   1) C   2                  0.02474     0.59635   
    77. RY*(   2) C   2                  0.01072     1.52057   
    78. RY*(   3) C   2                  0.00651     1.93203   
    79. RY*(   4) C   2                  0.00354     1.34503   
    80. RY*(   5) C   2                  0.00282     1.55591   
    81. RY*(   6) C   2                  0.00154     1.96447   
    82. RY*(   7) C   2                  0.00115     1.16566   
    83. RY*(   8) C   2                  0.00072     0.84250   
    84. RY*(   9) C   2                  0.00003     2.12034   
    85. RY*(   1) N   3                  0.00393     1.10986   
    86. RY*(   2) N   3                  0.00226     1.24118   
    87. RY*(   3) N   3                  0.00170     1.18399   
    88. RY*(   4) N   3                  0.00079     1.49660   
    89. RY*(   5) N   3                  0.00038     2.32928   
    90. RY*(   6) N   3                  0.00010     2.65841   
    91. RY*(   7) N   3                  0.00010     2.52873   
    92. RY*(   8) N   3                  0.00003     2.34144   
    93. RY*(   9) N   3                  0.00002     2.60992   
    94. RY*(   1) C   4                  0.00616     1.01414   
    95. RY*(   2) C   4                  0.00429     1.07569   
    96. RY*(   3) C   4                  0.00221     1.00306   
    97. RY*(   4) C   4                  0.00120     1.38967   
    98. RY*(   5) C   4                  0.00090     0.85197   
    99. RY*(   6) C   4                  0.00073     1.90381   
   100. RY*(   7) C   4                  0.00031     2.21950   
   101. RY*(   8) C   4                  0.00022     2.29366   
   102. RY*(   9) C   4                  0.00002     2.17673   
   103. RY*(   1) C   5                  0.00531     1.13335   
   104. RY*(   2) C   5                  0.00272     0.69265   
   105. RY*(   3) C   5                  0.00098     0.61563   
   106. RY*(   4) C   5                  0.00084     0.74000   
   107. RY*(   5) C   5                  0.00080     1.80828   
   108. RY*(   6) C   5                  0.00012     2.34468   
   109. RY*(   7) C   5                  0.00006     2.37496   
   110. RY*(   8) C   5                  0.00001     1.98143   
   111. RY*(   9) C   5                  0.00001     2.14273   
   112. RY*(   1) C   6                  0.00443     1.14591   
   113. RY*(   2) C   6                  0.00223     0.76893   
   114. RY*(   3) C   6                  0.00126     0.72057   
   115. RY*(   4) C   6                  0.00114     0.62504   
   116. RY*(   5) C   6                  0.00065     1.79537   
   117. RY*(   6) C   6                  0.00011     2.36514   
   118. RY*(   7) C   6                  0.00008     2.39730   
   119. RY*(   8) C   6                  0.00003     1.89572   
   120. RY*(   9) C   6                  0.00001     2.22483   
   121. RY*(   1) C   7                  0.00707     0.85633   
   122. RY*(   2) C   7                  0.00438     1.14619   
   123. RY*(   3) C   7                  0.00241     1.88628   
   124. RY*(   4) C   7                  0.00208     1.08188   
   125. RY*(   5) C   7                  0.00095     0.68358   
   126. RY*(   6) C   7                  0.00076     1.82941   
   127. RY*(   7) C   7                  0.00060     1.93482   
   128. RY*(   8) C   7                  0.00021     2.13263   
   129. RY*(   9) C   7                  0.00002     2.17587   
   130. RY*(   1) O   8                  0.00263     1.28289   
   131. RY*(   2) O   8                  0.00209     1.11900   
   132. RY*(   3) O   8                  0.00035     2.26438   
   133. RY*(   4) O   8                  0.00026     2.74294   
   134. RY*(   5) O   8                  0.00012     1.67868   
   135. RY*(   6) O   8                  0.00008     2.43843   
   136. RY*(   7) O   8                  0.00000     2.67926   
   137. RY*(   8) O   8                  0.00001     2.76568   
   138. RY*(   9) O   8                  0.00001     2.84413   
   139. RY*(   1) C   9                  0.00290     1.06059   
   140. RY*(   2) C   9                  0.00167     0.59458   
   141. RY*(   3) C   9                  0.00147     2.11360   
   142. RY*(   4) C   9                  0.00041     1.85106   
   143. RY*(   5) C   9                  0.00031     0.63322   
   144. RY*(   6) C   9                  0.00004     1.50113   
   145. RY*(   7) C   9                  0.00000     2.13419   
   146. RY*(   8) C   9                  0.00000     1.50642   
   147. RY*(   9) C   9                  0.00000     2.22792   
   148. RY*(   1) C  10                  0.00570     1.11779   
   149. RY*(   2) C  10                  0.00303     0.70301   
   150. RY*(   3) C  10                  0.00096     0.64172   
   151. RY*(   4) C  10                  0.00090     0.65713   
   152. RY*(   5) C  10                  0.00065     1.84112   
   153. RY*(   6) C  10                  0.00014     2.35314   
   154. RY*(   7) C  10                  0.00003     1.94855   
   155. RY*(   8) C  10                  0.00004     2.36321   
   156. RY*(   9) C  10                  0.00001     2.23552   
   157. RY*(   1) C  11                  0.00479     1.17928   
   158. RY*(   2) C  11                  0.00279     0.72538   
   159. RY*(   3) C  11                  0.00096     0.81369   
   160. RY*(   4) C  11                  0.00090     0.84215   
   161. RY*(   5) C  11                  0.00067     1.58351   
   162. RY*(   6) C  11                  0.00013     2.35328   
   163. RY*(   7) C  11                  0.00007     2.39142   
   164. RY*(   8) C  11                  0.00002     2.00076   
   165. RY*(   9) C  11                  0.00001     2.12610   
   166. RY*(   1) O  12                  0.00298     1.32766   
   167. RY*(   2) O  12                  0.00200     1.20634   
   168. RY*(   3) O  12                  0.00112     1.68098   
   169. RY*(   4) O  12                  0.00056     1.66682   
   170. RY*(   5) O  12                  0.00015     2.72071   
   171. RY*(   6) O  12                  0.00010     2.94448   
   172. RY*(   7) O  12                  0.00007     2.90303   
   173. RY*(   8) O  12                  0.00001     2.68166   
   174. RY*(   9) O  12                  0.00002     2.86587   
   175. RY*(   1) C  13                  0.00786     1.04341   
   176. RY*(   2) C  13                  0.00367     0.83856   
   177. RY*(   3) C  13                  0.00284     0.77587   
   178. RY*(   4) C  13                  0.00162     1.77325   
   179. RY*(   5) C  13                  0.00107     1.97153   
   180. RY*(   6) C  13                  0.00080     1.81141   
   181. RY*(   7) C  13                  0.00041     1.68037   
   182. RY*(   8) C  13                  0.00021     2.15609   
   183. RY*(   9) C  13                  0.00014     2.19081   
   184. RY*(   1) C  14                  0.00502     1.14354   
   185. RY*(   2) C  14                  0.00302     0.65483   
   186. RY*(   3) C  14                  0.00177     0.70473   
   187. RY*(   4) C  14                  0.00126     0.65342   
   188. RY*(   5) C  14                  0.00017     2.13374   
   189. RY*(   6) C  14                  0.00017     2.14110   
   190. RY*(   7) C  14                  0.00005     2.27455   
   191. RY*(   8) C  14                  0.00001     2.21596   
   192. RY*(   9) C  14                  0.00001     1.98083   
   193. RY*(   1) C  15                  0.00506     1.13111   
   194. RY*(   2) C  15                  0.00259     0.64123   
   195. RY*(   3) C  15                  0.00200     0.88478   
   196. RY*(   4) C  15                  0.00072     0.72008   
   197. RY*(   5) C  15                  0.00019     2.28073   
   198. RY*(   6) C  15                  0.00008     1.74245   
   199. RY*(   7) C  15                  0.00002     2.19032   
   200. RY*(   8) C  15                  0.00001     2.14053   
   201. RY*(   9) C  15                  0.00000     2.00577   
   202. RY*(   1) C  16                  0.00419     0.86474   
   203. RY*(   2) C  16                  0.00204     0.91552   
   204. RY*(   3) C  16                  0.00134     0.74687   
   205. RY*(   4) C  16                  0.00061     1.31861   
   206. RY*(   5) C  16                  0.00034     1.81615   
   207. RY*(   6) C  16                  0.00013     2.18285   
   208. RY*(   7) C  16                  0.00004     1.98676   
   209. RY*(   8) C  16                  0.00002     2.17593   
   210. RY*(   9) C  16                  0.00001     2.02567   
   211. RY*(   1) C  17                  0.00549     0.97991   
   212. RY*(   2) C  17                  0.00160     1.05321   
   213. RY*(   3) C  17                  0.00132     0.65881   
   214. RY*(   4) C  17                  0.00054     1.09828   
   215. RY*(   5) C  17                  0.00027     1.95557   
   216. RY*(   6) C  17                  0.00013     2.22831   
   217. RY*(   7) C  17                  0.00007     1.96176   
   218. RY*(   8) C  17                  0.00001     2.07954   
   219. RY*(   9) C  17                  0.00002     2.13997   
   220. RY*(   1) C  18                  0.00557     0.95822   
   221. RY*(   2) C  18                  0.00191     0.88743   
   222. RY*(   3) C  18                  0.00117     0.93069   
   223. RY*(   4) C  18                  0.00106     0.77228   
   224. RY*(   5) C  18                  0.00025     2.07915   
   225. RY*(   6) C  18                  0.00017     2.16009   
   226. RY*(   7) C  18                  0.00007     2.16475   
   227. RY*(   8) C  18                  0.00003     2.18978   
   228. RY*(   9) C  18                  0.00001     2.01138   
   229. RY*(   1) H  19                  0.00358     0.45781   
   230. RY*(   2) H  19                  0.00053     1.68285   
   231. RY*(   3) H  19                  0.00027     1.94900   
   232. RY*(   4) H  19                  0.00004     2.34669   
   233. RY*(   1) H  20                  0.00184     0.36985   
   234. RY*(   2) H  20                  0.00020     1.65226   
   235. RY*(   3) H  20                  0.00008     2.00912   
   236. RY*(   4) H  20                  0.00005     2.31374   
   237. RY*(   1) H  21                  0.00154     0.39321   
   238. RY*(   2) H  21                  0.00022     1.65442   
   239. RY*(   3) H  21                  0.00009     2.02649   
   240. RY*(   4) H  21                  0.00006     2.32158   
   241. RY*(   1) H  22                  0.00075     0.38889   
   242. RY*(   2) H  22                  0.00022     1.72230   
   243. RY*(   3) H  22                  0.00010     1.95747   
   244. RY*(   4) H  22                  0.00001     1.99329   
   245. RY*(   1) H  23                  0.00271     0.37634   
   246. RY*(   2) H  23                  0.00022     1.77300   
   247. RY*(   3) H  23                  0.00014     1.85899   
   248. RY*(   4) H  23                  0.00003     2.13815   
   249. RY*(   1) H  24                  0.00268     0.37654   
   250. RY*(   2) H  24                  0.00022     1.77314   
   251. RY*(   3) H  24                  0.00014     1.86112   
   252. RY*(   4) H  24                  0.00003     2.13689   
   253. RY*(   1) H  25                  0.00228     0.36168   
   254. RY*(   2) H  25                  0.00017     1.66574   
   255. RY*(   3) H  25                  0.00010     2.00709   
   256. RY*(   4) H  25                  0.00006     2.33966   
   257. RY*(   1) H  26                  0.00231     0.48045   
   258. RY*(   2) H  26                  0.00020     1.72386   
   259. RY*(   3) H  26                  0.00011     2.02899   
   260. RY*(   4) H  26                  0.00006     2.32232   
   261. RY*(   1) H  27                  0.00404     0.38357   
   262. RY*(   2) H  27                  0.00015     1.86952   
   263. RY*(   3) H  27                  0.00009     2.05943   
   264. RY*(   4) H  27                  0.00004     2.24118   
   265. RY*(   1) H  28                  0.00249     0.37673   
   266. RY*(   2) H  28                  0.00017     1.69324   
   267. RY*(   3) H  28                  0.00010     2.08253   
   268. RY*(   4) H  28                  0.00007     2.26076   
   269. RY*(   1) H  29                  0.00191     0.36645   
   270. RY*(   2) H  29                  0.00016     1.67151   
   271. RY*(   3) H  29                  0.00010     1.99001   
   272. RY*(   4) H  29                  0.00006     2.29547   
   273. RY*(   1) H  30                  0.00263     0.39165   
   274. RY*(   2) H  30                  0.00021     1.87336   
   275. RY*(   3) H  30                  0.00015     1.82116   
   276. RY*(   4) H  30                  0.00003     2.30178   
   277. RY*(   1) H  31                  0.00203     0.38907   
   278. RY*(   2) H  31                  0.00018     1.85082   
   279. RY*(   3) H  31                  0.00013     1.79782   
   280. RY*(   4) H  31                  0.00003     2.30061   
   281. RY*(   1) H  32                  0.00203     0.37993   
   282. RY*(   2) H  32                  0.00017     1.86568   
   283. RY*(   3) H  32                  0.00013     1.79462   
   284. RY*(   4) H  32                  0.00004     2.32463   
   285. RY*(   1) H  33                  0.00340     0.48098   
   286. RY*(   2) H  33                  0.00019     1.88732   
   287. RY*(   3) H  33                  0.00013     1.78622   
   288. RY*(   4) H  33                  0.00005     2.34397   
   289. RY*(   1) H  34                  0.00222     0.39716   
   290. RY*(   2) H  34                  0.00018     1.86085   
   291. RY*(   3) H  34                  0.00014     1.80909   
   292. RY*(   4) H  34                  0.00004     2.31619   
   293. RY*(   1) H  35                  0.00272     0.38115   
   294. RY*(   2) H  35                  0.00017     1.89243   
   295. RY*(   3) H  35                  0.00013     1.79867   
   296. RY*(   4) H  35                  0.00004     2.32105   
   297. BD*(   1) O   1 - C   2          0.02716     0.61038   
   298. BD*(   2) O   1 - C   2          0.35457     0.02956  78(g),297(g),68(g),304(r)
                                                    82(g),73(g)
   299. BD*(   1) C   2 - N   3          0.07432     0.46690   
   300. BD*(   1) C   2 - O  12          0.09961     0.38962   
   301. BD*(   1) N   3 - C   4          0.03306     0.42440   
   302. BD*(   1) N   3 - H  19          0.01417     0.42565   
   303. BD*(   1) C   4 - C   5          0.02480     0.57108   
   304. BD*(   2) C   4 - C   5          0.38978     0.03453  309(v),318(v),106(g),105(g)
                                                    98(g),298(r),114(v),159(v)
                                                    302(v),97(g)
   305. BD*(   1) C   4 - C  11          0.02742     0.56244   
   306. BD*(   1) C   5 - C   6          0.01466     0.57797   
   307. BD*(   1) C   5 - H  20          0.01395     0.45579   
   308. BD*(   1) C   6 - C   7          0.03125     0.56309   
   309. BD*(   2) C   6 - C   7          0.40061     0.03081  304(v),318(v),125(g),114(g)
                                                    116(g),150(v),123(g)
   310. BD*(   1) C   6 - H  21          0.01418     0.46339   
   311. BD*(   1) C   7 - O   8          0.03168     0.37833   
   312. BD*(   1) C   7 - C  10          0.02540     0.56397   
   313. BD*(   1) O   8 - C   9          0.00823     0.30229   
   314. BD*(   1) C   9 - H  22          0.00873     0.44591   
   315. BD*(   1) C   9 - H  23          0.02124     0.42075   
   316. BD*(   1) C   9 - H  24          0.02117     0.42092   
   317. BD*(   1) C  10 - C  11          0.01446     0.59474   
   318. BD*(   2) C  10 - C  11          0.31778     0.04333  304(v),309(v),150(g),161(g)
                                                    152(g)
   319. BD*(   1) C  10 - H  25          0.01346     0.47151   
   320. BD*(   1) C  11 - H  26          0.01516     0.48642   
   321. BD*(   1) O  12 - C  13          0.05956     0.25816   
   322. BD*(   1) C  13 - C  14          0.03104     0.43198   
   323. BD*(   1) C  13 - C  18          0.02271     0.40164   
   324. BD*(   1) C  13 - H  27          0.02668     0.46711   
   325. BD*(   1) C  14 - C  15          0.01640     0.67038   
   326. BD*(   2) C  14 - C  15          0.05386     0.06223   
   327. BD*(   1) C  14 - H  28          0.01628     0.48625   
   328. BD*(   1) C  15 - C  16          0.02013     0.43641   
   329. BD*(   1) C  15 - H  29          0.01619     0.47408   
   330. BD*(   1) C  16 - C  17          0.01483     0.39941   
   331. BD*(   1) C  16 - H  30          0.01964     0.43566   
   332. BD*(   1) C  16 - H  31          0.01415     0.44848   
   333. BD*(   1) C  17 - C  18          0.01761     0.39909   
   334. BD*(   1) C  17 - H  32          0.01216     0.45884   
   335. BD*(   1) C  17 - H  33          0.01694     0.45996   
   336. BD*(   1) C  18 - H  34          0.01435     0.44375   
   337. BD*(   1) C  18 - H  35          0.01263     0.45885   
       -------------------------------
              Total Lewis  129.34135  ( 97.9859%)
        Valence non-Lewis    2.38198  (  1.8045%)
        Rydberg non-Lewis    0.27667  (  0.2096%)
       -------------------------------
            Total unit  1  132.00000  (100.0000%)
           Charge unit  1    0.00000
 Unable to Open any file for archive entry.
 1\1\GINC-COMPUTE-0-5\SP\RB3LYP\def2SVP\C14H17N1O3\ZAHRT2\13-Mar-2021\0
 \\# b3lyp/def2svp geom=NewRedundant pop=NBO\\9\\0,1\O,0,-1.4152763877,
 2.115135631,2.5895115196\C,0,-0.7652436623,1.4532570495,1.8074969105\N
 ,0,0.4635094567,0.924108271,2.1184459264\C,0,1.3561854848,0.1568053144
 ,1.3376031419\C,0,2.7313616021,0.3192084522,1.5372252834\C,0,3.6657744
 897,-0.4443386709,0.8304143271\C,0,3.2273704844,-1.3815278788,-0.11371
 02225\O,0,4.0465088535,-2.1649623528,-0.8629338816\C,0,5.4385366466,-2
 .040391265,-0.6996449646\C,0,1.847385835,-1.5475530481,-0.3170433956\C
 ,0,0.922973992,-0.8007102023,0.4018141028\O,0,-1.1450380152,1.16052799
 69,0.5519604412\C,0,-2.4606165761,1.6242355045,0.1383870356\C,0,-3.515
 4937562,0.6833953681,0.6590063504\C,0,-4.1454983088,-0.2000774727,-0.1
 260129444\C,0,-3.8646952778,-0.3624979213,-1.5963432052\C,0,-2.5563750
 683,0.3150869596,-2.0160350236\C,0,-2.4403888432,1.7030503885,-1.38363
 97585\H,0,0.7960568237,1.2388667233,3.0224113701\H,0,3.0850060262,1.06
 0598412,2.2586894513\H,0,4.7271420873,-0.2879721075,1.02047229\H,0,5.9
 028299004,-2.754390147,-1.3928961737\H,0,5.7558095518,-2.2846311106,0.
 3308064887\H,0,5.7923345217,-1.0221444593,-0.9446530574\H,0,1.51894111
 48,-2.2897260195,-1.0470205176\H,0,-0.1421172884,-0.9545075949,0.24311
 66831\H,0,-2.6033627216,2.6188388092,0.5850130428\H,0,-3.7410631854,0.
 7508789626,1.7264735459\H,0,-4.9205032242,-0.8416091373,0.3081707764\H
 ,0,-4.7142556415,0.0584126958,-2.1694778692\H,0,-3.8465869863,-1.43570
 84532,-1.8528824843\H,0,-2.4921750805,0.3817417128,-3.1133850615\H,0,-
 1.700888164,-0.296603807,-1.6839168145\H,0,-3.2896835552,2.3316361007,
 -1.7026157129\H,0,-1.5184651278,2.2135672963,-1.7007158525\\Version=ES
 64L-G16RevC.01\State=1-A\HF=-823.556838\RMSD=6.892e-09\Dipole=0.770104
 9,-0.3657484,-0.5708025\Quadrupole=11.1523101,-6.4162552,-4.7360549,1.
 6846993,6.7578176,-2.2458668\PG=C01 [X(C14H17N1O3)]\\@
 The archive entry for this job was punched.


 EVERYBODY NEEDS BEAUTY AS WELL AS BREAD, PLACES TO PLAY IN AND PRAY IN,
 WHERE NATURE MAY HEAL AND CHEER AND GIVE STRENGTH TO BODY AND SOUL ALIKE.

                                    -- JOHN MUIR
 File lengths (MBytes):  RWF=     66 Int=      0 D2E=      0 Chk=      8 Scr=      1
 Normal termination of Gaussian 16
