# Supplementary material for: Machine-Learning-Guided Discovery of Electrochemical Reactions
Source: J Am Chem Soc. 2022 Dec 2;144(49):22599–610. doi: 10.1021/jacs.2c08997 (PMC9756344; doi:10.1021/jacs.2c08997)
Supplement: Supplementary file 4 — ja2c08997_si_004.zip [file ja2c08997_si_004.zip › Reactivity Prediction/Ologs_notimes/6.log]

 Entering Gaussian System, Link 0=g16
 Input=6.com
 Output=6.log
 Initial command:
  
 Copyright (c) 1988-2019, Gaussian, Inc.  All Rights Reserved.
  
 This is part of the Gaussian(R) 16 program.  It is based on
 the Gaussian(R) 09 system (copyright 2009, Gaussian, Inc.),
 the Gaussian(R) 03 system (copyright 2003, Gaussian, Inc.),
 the Gaussian(R) 98 system (copyright 1998, Gaussian, Inc.),
 the Gaussian(R) 94 system (copyright 1995, Gaussian, Inc.),
 the Gaussian 92(TM) system (copyright 1992, Gaussian, Inc.),
 the Gaussian 90(TM) system (copyright 1990, Gaussian, Inc.),
 the Gaussian 88(TM) system (copyright 1988, Gaussian, Inc.),
 the Gaussian 86(TM) system (copyright 1986, Carnegie Mellon
 University), and the Gaussian 82(TM) system (copyright 1983,
 Carnegie Mellon University). Gaussian is a federally registered
 trademark of Gaussian, Inc.
  
 This software contains proprietary and confidential information,
 including trade secrets, belonging to Gaussian, Inc.
  
 This software is provided under written license and may be
 used, copied, transmitted, or stored only in accord with that
 written license.
  
 The following legend is applicable only to US Government
 contracts under FAR:
  
                    RESTRICTED RIGHTS LEGEND
  
 Use, reproduction and disclosure by the US Government is
 subject to restrictions as set forth in subparagraphs (a)
 and (c) of the Commercial Computer Software - Restricted
 Rights clause in FAR 52.227-19.
  
 Gaussian, Inc.
 340 Quinnipiac St., Bldg. 40, Wallingford CT 06492
  
  
 ---------------------------------------------------------------
 Warning -- This program may not be used in any manner that
 competes with the business of Gaussian, Inc. or will provide
 assistance to any competitor of Gaussian, Inc.  The licensee
 of this program is prohibited from giving any competitor of
 Gaussian, Inc. access to this program.  By using this program,
 the user acknowledges that Gaussian, Inc. is engaged in the
 business of creating and licensing software in the field of
 computational chemistry and represents and warrants to the
 licensee that it is not a competitor of Gaussian, Inc. and that
 it will not use this program in any manner prohibited above.
 ---------------------------------------------------------------
  

 Cite this work as:
 Gaussian 16, Revision C.01,
 M. J. Frisch, G. W. Trucks, H. B. Schlegel, G. E. Scuseria, 
 M. A. Robb, J. R. Cheeseman, G. Scalmani, V. Barone, 
 G. A. Petersson, H. Nakatsuji, X. Li, M. Caricato, A. V. Marenich, 
 J. Bloino, B. G. Janesko, R. Gomperts, B. Mennucci, H. P. Hratchian, 
 J. V. Ortiz, A. F. Izmaylov, J. L. Sonnenberg, D. Williams-Young, 
 F. Ding, F. Lipparini, F. Egidi, J. Goings, B. Peng, A. Petrone, 
 T. Henderson, D. Ranasinghe, V. G. Zakrzewski, J. Gao, N. Rega, 
 G. Zheng, W. Liang, M. Hada, M. Ehara, K. Toyota, R. Fukuda, 
 J. Hasegawa, M. Ishida, T. Nakajima, Y. Honda, O. Kitao, H. Nakai, 
 T. Vreven, K. Throssell, J. A. Montgomery, Jr., J. E. Peralta, 
 F. Ogliaro, M. J. Bearpark, J. J. Heyd, E. N. Brothers, K. N. Kudin, 
 V. N. Staroverov, T. A. Keith, R. Kobayashi, J. Normand, 
 K. Raghavachari, A. P. Rendell, J. C. Burant, S. S. Iyengar, 
 J. Tomasi, M. Cossi, J. M. Millam, M. Klene, C. Adamo, R. Cammi, 
 J. W. Ochterski, R. L. Martin, K. Morokuma, O. Farkas, 
 J. B. Foresman, and D. J. Fox, Gaussian, Inc., Wallingford CT, 2019.
 
 ******************************************
 Gaussian 16:  ES64L-G16RevC.01  3-Jul-2019
                13-Mar-2021 
 ******************************************
 %nprocshared=16
 Will use up to   16 processors via shared memory.
 %mem=7GB
 -----------------------------------------
 # b3lyp/def2svp geom=NewRedundant pop=NBO
 -----------------------------------------
 1/29=4000,38=1,172=1/1;
 2/12=2,17=6,18=5,40=1/2;
 3/5=43,7=101,11=2,25=1,30=1,74=-5/1,2,3;
 4//1;
 5/5=2,38=5/2;
 6/7=2,8=2,9=2,10=2,28=1,40=1/1,7;
 99/5=1,9=1/99;
 -
 6
 -
 Symbolic Z-matrix:
 Charge =  1 Multiplicity = 2
 O                     2.48772  -0.62146  -0.09492 
 C                     1.1795   -0.40515   0.41307 
 C                     0.94041   1.08179   0.42697 
 C                    -0.2329    1.64515   0.11595 
 C                    -1.45285   0.85942  -0.29025 
 C                    -1.29239  -0.64274  -0.02292 
 C                     0.10727  -1.12285  -0.4121 
 H                     2.66855  -1.56908  -0.04811 
 H                     1.122    -0.77178   1.46283 
 H                     1.80141   1.69406   0.71239 
 H                    -0.32601   2.73643   0.13964 
 H                    -2.34274   1.25116   0.23267 
 H                    -1.64723   1.03531  -1.36611 
 H                    -1.45468  -0.83966   1.05192 
 H                    -2.06389  -1.21327  -0.56394 
 H                     0.19923  -2.21517  -0.28217 
 H                     0.3066   -0.90215  -1.4749 
 
                          Input orientation:                          
 ---------------------------------------------------------------------
 Center     Atomic      Atomic             Coordinates (Angstroms)
 Number     Number       Type             X           Y           Z
 ---------------------------------------------------------------------
      1          8           0        2.487719   -0.621462   -0.094923
      2          6           0        1.179501   -0.405154    0.413072
      3          6           0        0.940408    1.081787    0.426968
      4          6           0       -0.232904    1.645153    0.115949
      5          6           0       -1.452848    0.859419   -0.290247
      6          6           0       -1.292389   -0.642742   -0.022924
      7          6           0        0.107274   -1.122846   -0.412104
      8          1           0        2.668546   -1.569077   -0.048109
      9          1           0        1.122004   -0.771782    1.462829
     10          1           0        1.801409    1.694056    0.712393
     11          1           0       -0.326015    2.736426    0.139643
     12          1           0       -2.342740    1.251160    0.232667
     13          1           0       -1.647229    1.035312   -1.366111
     14          1           0       -1.454678   -0.839660    1.051916
     15          1           0       -2.063886   -1.213272   -0.563943
     16          1           0        0.199229   -2.215169   -0.282173
     17          1           0        0.306599   -0.902148   -1.474901
 ---------------------------------------------------------------------
                    Distance matrix (angstroms):
                    1          2          3          4          5
     1  O    0.000000
     2  C    1.419959   0.000000
     3  C    2.359576   1.506105   0.000000
     4  C    3.547366   2.507376   1.338199   0.000000
     5  C    4.214170   3.003842   2.508290   1.506863   0.000000
     6  C    3.780854   2.521266   2.856884   2.525126   1.534176
     7  C    2.453265   1.531557   2.501711   2.838376   2.525510
     8  H    0.965848   1.945419   3.199880   4.333198   4.789792
     9  H    2.077106   1.113424   2.131127   3.080818   3.516242
    10  H    2.546449   2.209761   1.094378   2.120511   3.506008
    11  H    4.387201   3.494405   2.103381   1.095494   2.231079
    12  H    5.191085   3.896422   3.293251   2.149479   1.103997
    13  H    4.632345   3.637422   3.148517   2.137457   1.107342
    14  H    4.111612   2.745145   3.133521   2.922852   2.165242
    15  H    4.613819   3.482409   3.908322   3.461985   2.178147
    16  H    2.795022   2.172660   3.452845   3.904783   3.490346
    17  H    2.596230   2.138552   2.820429   3.051330   2.757205
                    6          7          8          9         10
     6  C    0.000000
     7  C    1.530039   0.000000
     8  H    4.067891   2.625210   0.000000
     9  H    2.837853   2.160624   2.304431   0.000000
    10  H    3.946252   3.474122   3.460971   2.665540   0.000000
    11  H    3.518392   3.922517   5.247856   4.019341   2.437316
    12  H    2.180694   3.471916   5.757218   4.196432   4.195267
    13  H    2.178516   2.940418   5.210171   4.351683   4.080102
    14  H    1.104715   2.159455   4.329328   2.610124   4.139698
    15  H    1.101550   2.178340   4.773740   3.801659   5.002209
    16  H    2.182811   1.103860   2.563151   2.445385   4.340297
    17  H    2.175384   1.103620   2.838894   3.051580   3.709311
                   11         12         13         14         15
    11  H    0.000000
    12  H    2.506362   0.000000
    13  H    2.628058   1.756821   0.000000
    14  H    3.859341   2.414819   3.065853   0.000000
    15  H    4.372109   2.604951   2.423470   1.766840   0.000000
    16  H    4.997209   4.329215   3.892295   2.531250   2.490960
    17  H    4.030654   3.817267   2.753731   3.080716   2.558484
                   16         17
    16  H    0.000000
    17  H    1.777119   0.000000
 Stoichiometry    C6H10O(1+,2)
 Framework group  C1[X(C6H10O)]
 Deg. of freedom    45
 Full point group                 C1      NOp   1
 Largest Abelian subgroup         C1      NOp   1
 Largest concise Abelian subgroup C1      NOp   1
                         Standard orientation:                         
 ---------------------------------------------------------------------
 Center     Atomic      Atomic             Coordinates (Angstroms)
 Number     Number       Type             X           Y           Z
 ---------------------------------------------------------------------
      1          8           0        2.317312    0.111996   -0.272188
      2          6           0        1.050702   -0.036817    0.352181
      3          6           0        0.304926    1.259728    0.175710
      4          6           0       -1.008406    1.329804   -0.071321
      5          6           0       -1.896355    0.120003   -0.207575
      6          6           0       -1.201300   -1.166485    0.256691
      7          6           0        0.250897   -1.209382   -0.223206
      8          1           0        2.822602   -0.694695   -0.108496
      9          1           0        1.190858   -0.206250    1.443676
     10          1           0        0.911223    2.166700    0.262143
     11          1           0       -1.477977    2.311480   -0.197499
     12          1           0       -2.833079    0.276779    0.355256
     13          1           0       -2.206244    0.023690   -1.266300
     14          1           0       -1.217198   -1.209787    1.360442
     15          1           0       -1.754475   -2.050733   -0.097592
     16          1           0        0.729246   -2.164787    0.054088
     17          1           0        0.293760   -1.129473   -1.323094
 ---------------------------------------------------------------------
 Rotational constants (GHZ):           4.6158127           2.3300345           1.6779189
 Standard basis: def2SVP (5D, 7F)
 There are   155 symmetry adapted cartesian basis functions of A   symmetry.
 There are   148 symmetry adapted basis functions of A   symmetry.
   148 basis functions,   245 primitive gaussians,   155 cartesian basis functions
    27 alpha electrons       26 beta electrons
       nuclear repulsion energy       308.5197429590 Hartrees.
 NAtoms=   17 NActive=   17 NUniq=   17 SFac= 1.00D+00 NAtFMM=   60 NAOKFM=F Big=F
 Integral buffers will be    131072 words long.
 Raffenetti 2 integral format.
 Two-electron integral symmetry is turned on.
 One-electron integrals computed using PRISM.
   1 Symmetry operations used in ECPInt.
 ECPInt:  NShTT=    2628 NPrTT=    9166 LenC2=    2624 LenP2D=    7695.
 LDataN:  DoStor=T MaxTD1= 4 Len=   56
 NBasis=   148 RedAO= T EigKep=  9.09D-04  NBF=   148
 NBsUse=   148 1.00D-06 EigRej= -1.00D+00 NBFU=   148
 ExpMin= 1.22D-01 ExpMax= 2.27D+03 ExpMxC= 3.41D+02 IAcc=3 IRadAn=         5 AccDes= 0.00D+00
 Harris functional with IExCor=  402 and IRadAn=       5 diagonalized for initial guess.
 HarFok:  IExCor=  402 AccDes= 0.00D+00 IRadAn=         5 IDoV= 1 UseB2=F ITyADJ=14
 ICtDFT=  3500011 ScaDFX=  1.000000  1.000000  1.000000  1.000000
 FoFCou: FMM=F IPFlag=           0 FMFlag=      100000 FMFlg1=           0
         NFxFlg=           0 DoJE=T BraDBF=F KetDBF=T FulRan=T
         wScrn=  0.000000 ICntrl=       500 IOpCl=  0 I1Cent=   200000004 NGrid=           0
         NMat0=    1 NMatS0=      1 NMatT0=    0 NMatD0=    1 NMtDS0=    0 NMtDT0=    0
 Petite list used in FoFCou.
 Initial guess <Sx>= 0.0000 <Sy>= 0.0000 <Sz>= 0.5000 <S**2>= 0.7500 S= 0.5000
 Requested convergence on RMS density matrix=1.00D-08 within 128 cycles.
 Requested convergence on MAX density matrix=1.00D-06.
 Requested convergence on             energy=1.00D-06.
 No special actions if energy rises.
 Integral accuracy reduced to 1.0D-05 until final iterations.
 Initial convergence to 1.0D-05 achieved.  Increase integral accuracy.
 SCF Done:  E(UB3LYP) =  -309.312005976     A.U. after   18 cycles
            NFock= 18  Conv=0.86D-08     -V/T= 2.0106
 <Sx>= 0.0000 <Sy>= 0.0000 <Sz>= 0.5000 <S**2>= 0.7523 S= 0.5011
 <L.S>= 0.000000000000E+00
 Annihilation of the first spin contaminant:
 S**2 before annihilation     0.7523,   after     0.7500

 **********************************************************************

            Population analysis using the SCF Density.

 **********************************************************************

 Orbital symmetries:
 Alpha Orbitals:
       Occupied  (A) (A) (A) (A) (A) (A) (A) (A) (A) (A) (A) (A)
                 (A) (A) (A) (A) (A) (A) (A) (A) (A) (A) (A) (A)
                 (A) (A) (A)
       Virtual   (A) (A) (A) (A) (A) (A) (A) (A) (A) (A) (A) (A)
                 (A) (A) (A) (A) (A) (A) (A) (A) (A) (A) (A) (A)
                 (A) (A) (A) (A) (A) (A) (A) (A) (A) (A) (A) (A)
                 (A) (A) (A) (A) (A) (A) (A) (A) (A) (A) (A) (A)
                 (A) (A) (A) (A) (A) (A) (A) (A) (A) (A) (A) (A)
                 (A) (A) (A) (A) (A) (A) (A) (A) (A) (A) (A) (A)
                 (A) (A) (A) (A) (A) (A) (A) (A) (A) (A) (A) (A)
                 (A) (A) (A) (A) (A) (A) (A) (A) (A) (A) (A) (A)
                 (A) (A) (A) (A) (A) (A) (A) (A) (A) (A) (A) (A)
                 (A) (A) (A) (A) (A) (A) (A) (A) (A) (A) (A) (A)
                 (A)
 Beta  Orbitals:
       Occupied  (A) (A) (A) (A) (A) (A) (A) (A) (A) (A) (A) (A)
                 (A) (A) (A) (A) (A) (A) (A) (A) (A) (A) (A) (A)
                 (A) (A)
       Virtual   (A) (A) (A) (A) (A) (A) (A) (A) (A) (A) (A) (A)
                 (A) (A) (A) (A) (A) (A) (A) (A) (A) (A) (A) (A)
                 (A) (A) (A) (A) (A) (A) (A) (A) (A) (A) (A) (A)
                 (A) (A) (A) (A) (A) (A) (A) (A) (A) (A) (A) (A)
                 (A) (A) (A) (A) (A) (A) (A) (A) (A) (A) (A) (A)
                 (A) (A) (A) (A) (A) (A) (A) (A) (A) (A) (A) (A)
                 (A) (A) (A) (A) (A) (A) (A) (A) (A) (A) (A) (A)
                 (A) (A) (A) (A) (A) (A) (A) (A) (A) (A) (A) (A)
                 (A) (A) (A) (A) (A) (A) (A) (A) (A) (A) (A) (A)
                 (A) (A) (A) (A) (A) (A) (A) (A) (A) (A) (A) (A)
                 (A) (A)
 The electronic state is 2-A.
 Alpha  occ. eigenvalues --  -19.36208 -10.45825 -10.44047 -10.43394 -10.38790
 Alpha  occ. eigenvalues --  -10.38077 -10.36890  -1.23397  -1.05140  -0.95537
 Alpha  occ. eigenvalues --   -0.93965  -0.83156  -0.80425  -0.73752  -0.72205
 Alpha  occ. eigenvalues --   -0.70133  -0.64987  -0.64407  -0.62294  -0.59873
 Alpha  occ. eigenvalues --   -0.59358  -0.57770  -0.53867  -0.52955  -0.51404
 Alpha  occ. eigenvalues --   -0.50617  -0.48463
 Alpha virt. eigenvalues --   -0.22891  -0.11785  -0.11004  -0.08109  -0.07569
 Alpha virt. eigenvalues --   -0.05937  -0.04464  -0.03192  -0.02971  -0.01078
 Alpha virt. eigenvalues --   -0.00469   0.00506   0.01799   0.03503   0.05610
 Alpha virt. eigenvalues --    0.07657   0.11788   0.18464   0.19315   0.23293
 Alpha virt. eigenvalues --    0.24891   0.26402   0.27726   0.29731   0.33648
 Alpha virt. eigenvalues --    0.34321   0.34975   0.38411   0.39295   0.41152
 Alpha virt. eigenvalues --    0.42707   0.43274   0.44508   0.45934   0.46573
 Alpha virt. eigenvalues --    0.47919   0.48693   0.49754   0.50082   0.51074
 Alpha virt. eigenvalues --    0.51829   0.52625   0.53777   0.55524   0.58560
 Alpha virt. eigenvalues --    0.59682   0.63459   0.76619   0.79087   0.81902
 Alpha virt. eigenvalues --    0.84055   0.87286   0.93111   0.97231   0.99763
 Alpha virt. eigenvalues --    1.05623   1.06465   1.11311   1.12904   1.17532
 Alpha virt. eigenvalues --    1.25042   1.28641   1.34362   1.37128   1.39576
 Alpha virt. eigenvalues --    1.40756   1.44973   1.48037   1.49735   1.54419
 Alpha virt. eigenvalues --    1.55286   1.56796   1.58421   1.59845   1.61418
 Alpha virt. eigenvalues --    1.61723   1.63634   1.64778   1.67559   1.68833
 Alpha virt. eigenvalues --    1.71682   1.72155   1.74317   1.76096   1.77095
 Alpha virt. eigenvalues --    1.78718   1.79902   1.84348   1.85690   1.94342
 Alpha virt. eigenvalues --    1.96252   1.98587   2.01571   2.04703   2.05921
 Alpha virt. eigenvalues --    2.12862   2.16228   2.19069   2.20778   2.25478
 Alpha virt. eigenvalues --    2.30913   2.35300   2.38091   2.39760   2.42449
 Alpha virt. eigenvalues --    2.49629   2.56533   2.58481   2.64859   2.66952
 Alpha virt. eigenvalues --    2.70648   2.76240   2.77808   2.79841   2.82479
 Alpha virt. eigenvalues --    2.84110   2.86805   2.94007   3.07267   3.14293
 Alpha virt. eigenvalues --    3.55760
  Beta  occ. eigenvalues --  -19.35667 -10.45787 -10.43615 -10.42967 -10.38770
  Beta  occ. eigenvalues --  -10.37935 -10.36870  -1.22303  -1.03977  -0.94598
  Beta  occ. eigenvalues --   -0.93390  -0.82472  -0.79907  -0.72941  -0.71618
  Beta  occ. eigenvalues --   -0.69569  -0.64443  -0.63402  -0.61496  -0.59582
  Beta  occ. eigenvalues --   -0.58497  -0.57138  -0.53127  -0.51951  -0.50977
  Beta  occ. eigenvalues --   -0.47281
  Beta virt. eigenvalues --   -0.40505  -0.19699  -0.11478  -0.10783  -0.07865
  Beta virt. eigenvalues --   -0.07381  -0.05747  -0.04163  -0.02826  -0.02748
  Beta virt. eigenvalues --   -0.00908  -0.00305   0.00830   0.02131   0.03706
  Beta virt. eigenvalues --    0.06017   0.07952   0.12256   0.19121   0.20207
  Beta virt. eigenvalues --    0.23772   0.25159   0.26811   0.28102   0.30954
  Beta virt. eigenvalues --    0.34149   0.35367   0.35759   0.38880   0.39846
  Beta virt. eigenvalues --    0.41917   0.43270   0.43707   0.44984   0.46323
  Beta virt. eigenvalues --    0.46933   0.48257   0.48996   0.50048   0.50303
  Beta virt. eigenvalues --    0.51262   0.52140   0.52835   0.54052   0.55769
  Beta virt. eigenvalues --    0.58950   0.60127   0.63889   0.77010   0.79464
  Beta virt. eigenvalues --    0.82306   0.84713   0.88493   0.93521   0.97596
  Beta virt. eigenvalues --    1.00092   1.05982   1.07339   1.11727   1.13354
  Beta virt. eigenvalues --    1.17884   1.25583   1.28922   1.35148   1.37579
  Beta virt. eigenvalues --    1.39916   1.41702   1.45310   1.48317   1.50433
  Beta virt. eigenvalues --    1.54677   1.55802   1.57612   1.59103   1.60279
  Beta virt. eigenvalues --    1.61800   1.62036   1.64291   1.65128   1.67953
  Beta virt. eigenvalues --    1.69508   1.72120   1.72537   1.74578   1.76754
  Beta virt. eigenvalues --    1.77464   1.79616   1.80302   1.85013   1.86317
  Beta virt. eigenvalues --    1.94812   1.97007   1.99053   2.01993   2.05226
  Beta virt. eigenvalues --    2.06717   2.13351   2.17070   2.19896   2.21437
  Beta virt. eigenvalues --    2.25998   2.31427   2.35758   2.38585   2.40494
  Beta virt. eigenvalues --    2.43129   2.50069   2.57017   2.58788   2.65321
  Beta virt. eigenvalues --    2.67700   2.71571   2.76688   2.78209   2.80541
  Beta virt. eigenvalues --    2.82751   2.84812   2.87307   2.94590   3.07607
  Beta virt. eigenvalues --    3.15099   3.56146
          Condensed to atoms (all electrons):
               1          2          3          4          5          6
     1  O    7.631554   0.331668  -0.064817   0.003303   0.000091   0.005889
     2  C    0.331668   4.722572   0.256332  -0.010146  -0.052874  -0.020444
     3  C   -0.064817   0.256332   5.023270   0.479903  -0.018707  -0.020281
     4  C    0.003303  -0.010146   0.479903   4.839214   0.349295  -0.049754
     5  C    0.000091  -0.052874  -0.018707   0.349295   4.661018   0.424915
     6  C    0.005889  -0.020444  -0.020281  -0.049754   0.424915   4.659377
     7  C   -0.047332   0.374952  -0.044382  -0.011077  -0.051912   0.331082
     8  H    0.323158  -0.021511   0.008378  -0.000509   0.000032   0.000091
     9  H   -0.014567   0.345272  -0.011959  -0.001547   0.000336  -0.000693
    10  H    0.002601  -0.038498   0.402031  -0.031540   0.008000  -0.001008
    11  H   -0.000081   0.008148  -0.037891   0.409668  -0.036295   0.006057
    12  H   -0.000004   0.000726   0.005097  -0.004583   0.353405  -0.017767
    13  H    0.000045   0.001052  -0.002739  -0.002848   0.348140  -0.009022
    14  H    0.000030   0.000110  -0.004795  -0.003726  -0.024521   0.387302
    15  H   -0.000109   0.004499   0.001196   0.005328  -0.005759   0.352701
    16  H   -0.000390  -0.012985   0.008598   0.000991   0.006219  -0.000234
    17  H    0.005928  -0.012120  -0.016314  -0.002943  -0.001647  -0.021045
               7          8          9         10         11         12
     1  O   -0.047332   0.323158  -0.014567   0.002601  -0.000081  -0.000004
     2  C    0.374952  -0.021511   0.345272  -0.038498   0.008148   0.000726
     3  C   -0.044382   0.008378  -0.011959   0.402031  -0.037891   0.005097
     4  C   -0.011077  -0.000509  -0.001547  -0.031540   0.409668  -0.004583
     5  C   -0.051912   0.000032   0.000336   0.008000  -0.036295   0.353405
     6  C    0.331082   0.000091  -0.000693  -0.001008   0.006057  -0.017767
     7  C    4.784994   0.001954  -0.026918   0.007652  -0.000341   0.007380
     8  H    0.001954   0.478095  -0.006983  -0.000139   0.000016  -0.000001
     9  H   -0.026918  -0.006983   0.596739  -0.000322  -0.000403  -0.000003
    10  H    0.007652  -0.000139  -0.000322   0.564765  -0.011726  -0.000134
    11  H   -0.000341   0.000016  -0.000403  -0.011726   0.571546  -0.004558
    12  H    0.007380  -0.000001  -0.000003  -0.000134  -0.004558   0.579327
    13  H   -0.006570  -0.000003   0.000063  -0.000353  -0.000538  -0.007628
    14  H   -0.037505  -0.000008   0.006567  -0.000102  -0.000094  -0.008220
    15  H    0.004643  -0.000011  -0.000137   0.000047  -0.000254  -0.000351
    16  H    0.357032   0.004210  -0.011304  -0.000302   0.000041  -0.000265
    17  H    0.361178  -0.001797   0.008456  -0.000096  -0.000204  -0.000033
              13         14         15         16         17
     1  O    0.000045   0.000030  -0.000109  -0.000390   0.005928
     2  C    0.001052   0.000110   0.004499  -0.012985  -0.012120
     3  C   -0.002739  -0.004795   0.001196   0.008598  -0.016314
     4  C   -0.002848  -0.003726   0.005328   0.000991  -0.002943
     5  C    0.348140  -0.024521  -0.005759   0.006219  -0.001647
     6  C   -0.009022   0.387302   0.352701  -0.000234  -0.021045
     7  C   -0.006570  -0.037505   0.004643   0.357032   0.361178
     8  H   -0.000003  -0.000008  -0.000011   0.004210  -0.001797
     9  H    0.000063   0.006567  -0.000137  -0.011304   0.008456
    10  H   -0.000353  -0.000102   0.000047  -0.000302  -0.000096
    11  H   -0.000538  -0.000094  -0.000254   0.000041  -0.000204
    12  H   -0.007628  -0.008220  -0.000351  -0.000265  -0.000033
    13  H    0.576311   0.006320  -0.010757  -0.000112   0.004872
    14  H    0.006320   0.646030  -0.020487  -0.006673   0.008354
    15  H   -0.010757  -0.020487   0.609213  -0.006451  -0.006333
    16  H   -0.000112  -0.006673  -0.006451   0.625564  -0.025212
    17  H    0.004872   0.008354  -0.006333  -0.025212   0.637122
          Atomic-Atomic Spin Densities.
               1          2          3          4          5          6
     1  O    0.222239  -0.017991   0.005549   0.000507   0.000027  -0.000508
     2  C   -0.017991  -0.000824  -0.037317  -0.003698  -0.001213  -0.002026
     3  C    0.005549  -0.037317   0.298355   0.063224  -0.004987   0.001525
     4  C    0.000507  -0.003698   0.063224   0.289063  -0.036283   0.001691
     5  C    0.000027  -0.001213  -0.004987  -0.036283   0.011678   0.000777
     6  C   -0.000508  -0.002026   0.001525   0.001691   0.000777  -0.014643
     7  C   -0.002226   0.033638  -0.008236  -0.000237   0.000170   0.019329
     8  H    0.001052  -0.000533   0.000332  -0.000011   0.000008   0.000055
     9  H   -0.008882   0.013528  -0.008262  -0.003944   0.001332  -0.000081
    10  H    0.000816   0.000978   0.001052  -0.001308  -0.000385   0.000096
    11  H    0.000002  -0.000076  -0.002314   0.003304   0.000326  -0.000078
    12  H    0.000002  -0.000192   0.000194  -0.008629   0.015482  -0.001679
    13  H   -0.000033   0.000683  -0.002177  -0.003575   0.006760   0.000057
    14  H   -0.000005  -0.000117   0.000189   0.000937  -0.001456   0.000804
    15  H   -0.000011   0.000387  -0.000199   0.000475  -0.001896   0.002850
    16  H    0.000353   0.000207   0.000181  -0.000090   0.000077   0.000673
    17  H    0.000718  -0.003346   0.002934   0.000777   0.000011  -0.000841
               7          8          9         10         11         12
     1  O   -0.002226   0.001052  -0.008882   0.000816   0.000002   0.000002
     2  C    0.033638  -0.000533   0.013528   0.000978  -0.000076  -0.000192
     3  C   -0.008236   0.000332  -0.008262   0.001052  -0.002314   0.000194
     4  C   -0.000237  -0.000011  -0.003944  -0.001308   0.003304  -0.008629
     5  C    0.000170   0.000008   0.001332  -0.000385   0.000326   0.015482
     6  C    0.019329   0.000055  -0.000081   0.000096  -0.000078  -0.001679
     7  C    0.032230  -0.000795  -0.007720   0.000013  -0.000031  -0.000202
     8  H   -0.000795  -0.005907   0.001042  -0.000057  -0.000000   0.000000
     9  H   -0.007720   0.001042   0.106222  -0.001185  -0.000011   0.000176
    10  H    0.000013  -0.000057  -0.001185  -0.011541   0.000351  -0.000057
    11  H   -0.000031  -0.000000  -0.000011   0.000351  -0.014876  -0.000038
    12  H   -0.000202   0.000000   0.000176  -0.000057  -0.000038   0.032554
    13  H    0.000347  -0.000002  -0.000149   0.000088   0.000133  -0.006103
    14  H    0.000837  -0.000002  -0.000897   0.000019   0.000006  -0.000438
    15  H   -0.002726  -0.000004  -0.000226   0.000005   0.000007  -0.001092
    16  H   -0.001391  -0.000012   0.000871  -0.000005  -0.000001   0.000015
    17  H    0.001508   0.000224   0.000721  -0.000057   0.000004   0.000148
              13         14         15         16         17
     1  O   -0.000033  -0.000005  -0.000011   0.000353   0.000718
     2  C    0.000683  -0.000117   0.000387   0.000207  -0.003346
     3  C   -0.002177   0.000189  -0.000199   0.000181   0.002934
     4  C   -0.003575   0.000937   0.000475  -0.000090   0.000777
     5  C    0.006760  -0.001456  -0.001896   0.000077   0.000011
     6  C    0.000057   0.000804   0.002850   0.000673  -0.000841
     7  C    0.000347   0.000837  -0.002726  -0.001391   0.001508
     8  H   -0.000002  -0.000002  -0.000004  -0.000012   0.000224
     9  H   -0.000149  -0.000897  -0.000226   0.000871   0.000721
    10  H    0.000088   0.000019   0.000005  -0.000005  -0.000057
    11  H    0.000133   0.000006   0.000007  -0.000001   0.000004
    12  H   -0.006103  -0.000438  -0.001092   0.000015   0.000148
    13  H    0.043053   0.000185   0.001685  -0.000047  -0.001005
    14  H    0.000185   0.000209   0.000876  -0.000052  -0.000243
    15  H    0.001685   0.000876   0.008915  -0.000281  -0.000564
    16  H   -0.000047  -0.000052  -0.000281  -0.002973   0.001158
    17  H   -0.001005  -0.000243  -0.000564   0.001158  -0.002250
 Mulliken charges and spin densities:
               1          2
     1  O   -0.176966   0.201610
     2  C    0.123245  -0.017913
     3  C    0.037081   0.310044
     4  C    0.030972   0.302202
     5  C    0.040266  -0.009572
     6  C   -0.027165   0.007999
     7  C   -0.004829   0.064508
     8  H    0.215029  -0.004611
     9  H    0.117403   0.092533
    10  H    0.099125  -0.011176
    11  H    0.096910  -0.013294
    12  H    0.097612   0.030141
    13  H    0.103768   0.039900
    14  H    0.051419   0.000852
    15  H    0.073022   0.008199
    16  H    0.061273  -0.001317
    17  H    0.061835  -0.000105
 Sum of Mulliken charges =   1.00000   1.00000
 Mulliken charges and spin densities with hydrogens summed into heavy atoms:
               1          2
     1  O    0.038063   0.196999
     2  C    0.240648   0.074620
     3  C    0.136206   0.298868
     4  C    0.127882   0.288908
     5  C    0.241646   0.060469
     6  C    0.097276   0.017049
     7  C    0.118279   0.063087
 Electronic spatial extent (au):  <R**2>=            738.3749
 Charge=              1.0000 electrons
 Dipole moment (field-independent basis, Debye):
    X=             -0.6739    Y=              0.2465    Z=              0.8920  Tot=              1.1448
 Quadrupole moment (field-independent basis, Debye-Ang):
   XX=            -25.9966   YY=            -30.5008   ZZ=            -38.8386
   XY=             -5.1822   XZ=              2.9809   YZ=              0.2405
 Traceless Quadrupole moment (field-independent basis, Debye-Ang):
   XX=              5.7820   YY=              1.2779   ZZ=             -7.0599
   XY=             -5.1822   XZ=              2.9809   YZ=              0.2405
 Octapole moment (field-independent basis, Debye-Ang**2):
  XXX=             12.6269  YYY=              8.6367  ZZZ=              0.0000  XYY=              1.9100
  XXY=             -9.8731  XXZ=              1.7290  XZZ=              2.1486  YZZ=             -1.4713
  YYZ=             -0.4161  XYZ=              1.0042
 Hexadecapole moment (field-independent basis, Debye-Ang**3):
 XXXX=           -421.9375 YYYY=           -261.5312 ZZZZ=            -74.6234 XXXY=            -42.0851
 XXXZ=              3.9443 YYYX=             -6.4483 YYYZ=              0.2609 ZZZX=              3.9294
 ZZZY=             -0.6949 XXYY=           -116.5732 XXZZ=            -96.8334 YYZZ=            -66.1471
 XXYZ=              2.0128 YYXZ=              2.2490 ZZXY=             -0.5720
 N-N= 3.085197429590D+02 E-N=-1.324355182749D+03  KE= 3.060559112017D+02
                          Isotropic Fermi Contact Couplings
        Atom                 a.u.       MegaHertz       Gauss      10(-4) cm-1
     1  O(17)              0.07817     -47.38400     -16.90779     -15.80560
     2  C(13)             -0.02627     -29.53671     -10.53943      -9.85239
     3  C(13)              0.03745      42.09818      15.02168      14.04244
     4  C(13)              0.03954      44.44752      15.85998      14.82610
     5  C(13)             -0.01189     -13.36472      -4.76886      -4.45799
     6  C(13)              0.00162       1.82224       0.65022       0.60783
     7  C(13)              0.02619      29.43920      10.50464       9.81986
     8  H(1)              -0.00258     -11.52812      -4.11352      -3.84537
     9  H(1)               0.04387     196.10432      69.97490      65.41336
    10  H(1)              -0.00358     -15.98163      -5.70264      -5.33090
    11  H(1)              -0.00425     -18.98282      -6.77354      -6.33199
    12  H(1)               0.01456      65.06609      23.21720      21.70371
    13  H(1)               0.01887      84.35851      30.10122      28.13897
    14  H(1)               0.00053       2.35261       0.83947       0.78475
    15  H(1)               0.00333      14.89094       5.31346       4.96708
    16  H(1)              -0.00075      -3.35011      -1.19540      -1.11748
    17  H(1)              -0.00087      -3.90372      -1.39294      -1.30214
 --------------------------------------------------------
       Center         ----  Spin Dipole Couplings  ----
                      3XX-RR        3YY-RR        3ZZ-RR
 --------------------------------------------------------
     1   Atom       -0.335676     -0.201258      0.536934
     2   Atom       -0.017529     -0.033982      0.051512
     3   Atom       -0.150759     -0.180048      0.330808
     4   Atom       -0.124842     -0.181994      0.306835
     5   Atom       -0.019981     -0.026617      0.046598
     6   Atom        0.003581      0.006510     -0.010091
     7   Atom        0.027285      0.026120     -0.053405
     8   Atom       -0.004127      0.017409     -0.013282
     9   Atom       -0.009973     -0.008413      0.018386
    10   Atom        0.001940      0.006418     -0.008357
    11   Atom       -0.003896      0.010917     -0.007022
    12   Atom        0.013423     -0.005426     -0.007998
    13   Atom       -0.000243     -0.005024      0.005267
    14   Atom       -0.001065      0.001344     -0.000279
    15   Atom       -0.001088      0.003647     -0.002559
    16   Atom       -0.003056      0.010459     -0.007403
    17   Atom       -0.004775     -0.001286      0.006062
 --------------------------------------------------------
                        XY            XZ            YZ
 --------------------------------------------------------
     1   Atom        0.112476      0.250636      0.447009
     2   Atom        0.020823      0.051039      0.053005
     3   Atom       -0.008166     -0.069298      0.023397
     4   Atom       -0.000339     -0.128846     -0.003998
     5   Atom        0.007194     -0.016582     -0.009847
     6   Atom        0.015911     -0.010841     -0.010266
     7   Atom        0.081195      0.026334      0.025528
     8   Atom       -0.028647      0.008711     -0.004252
     9   Atom       -0.003129      0.001193     -0.011497
    10   Atom        0.023494     -0.000989      0.002346
    11   Atom       -0.024340      0.000063     -0.005409
    12   Atom       -0.000777     -0.004095      0.000614
    13   Atom        0.004100      0.009478      0.003628
    14   Atom        0.002851     -0.001101     -0.002766
    15   Atom        0.003173      0.000997      0.001585
    16   Atom       -0.002413      0.001930     -0.001434
    17   Atom        0.001978      0.001576      0.005474
 --------------------------------------------------------


 ---------------------------------------------------------------------------------
              Anisotropic Spin Dipole Couplings in Principal Axis System
 ---------------------------------------------------------------------------------

       Atom             a.u.   MegaHertz   Gauss  10(-4) cm-1        Axes

              Baa    -0.4138    29.943    10.684     9.988  0.3580  0.8051 -0.4729
     1 O(17)  Bbb    -0.3994    28.900    10.312     9.640  0.9043 -0.4251 -0.0391
              Bcc     0.8132   -58.843   -20.997   -19.628  0.2325  0.4136  0.8802
 
              Baa    -0.0598    -8.031    -2.866    -2.679  0.1580  0.8615 -0.4825
     2 C(13)  Bbb    -0.0423    -5.679    -2.027    -1.894  0.8947 -0.3317 -0.2993
              Bcc     0.1022    13.710     4.892     4.573  0.4179  0.3844  0.8232
 
              Baa    -0.1822   -24.456    -8.726    -8.158  0.2206  0.9753 -0.0147
     3 C(13)  Bbb    -0.1595   -21.399    -7.636    -7.138  0.9653 -0.2161  0.1468
              Bcc     0.3417    45.855    16.362    15.295 -0.1399  0.0465  0.9891
 
              Baa    -0.1821   -24.437    -8.720    -8.151  0.0596  0.9979  0.0239
     4 C(13)  Bbb    -0.1603   -21.509    -7.675    -7.175  0.9622 -0.0638  0.2649
              Bcc     0.3424    45.946    16.395    15.326 -0.2658 -0.0072  0.9640
 
              Baa    -0.0312    -4.191    -1.495    -1.398 -0.5511  0.8343 -0.0119
     5 C(13)  Bbb    -0.0209    -2.802    -1.000    -0.935  0.8006  0.5327  0.2745
              Bcc     0.0521     6.992     2.495     2.332 -0.2353 -0.1418  0.9615
 
              Baa    -0.0163    -2.182    -0.779    -0.728  0.3836  0.1432  0.9123
     6 C(13)  Bbb    -0.0107    -1.442    -0.514    -0.481 -0.6722  0.7207  0.1695
              Bcc     0.0270     3.624     1.293     1.209  0.6332  0.6783 -0.3728
 
              Baa    -0.0614    -8.236    -2.939    -2.747 -0.1937 -0.1048  0.9754
     7 C(13)  Bbb    -0.0545    -7.309    -2.608    -2.438 -0.6935  0.7179 -0.0606
              Bcc     0.1158    15.545     5.547     5.185  0.6939  0.6882  0.2118
 
              Baa    -0.0259   -13.828    -4.934    -4.612  0.7881  0.4837 -0.3806
     8 H(1)   Bbb    -0.0127    -6.784    -2.421    -2.263  0.2278  0.3452  0.9105
              Bcc     0.0386    20.612     7.355     6.875 -0.5718  0.8043 -0.1618
 
              Baa    -0.0142    -7.584    -2.706    -2.530  0.5225  0.8099  0.2665
     9 H(1)   Bbb    -0.0086    -4.576    -1.633    -1.526  0.8500 -0.4700 -0.2380
              Bcc     0.0228    12.160     4.339     4.056  0.0675 -0.3509  0.9340
 
              Baa    -0.0199   -10.610    -3.786    -3.539  0.7224 -0.6628  0.1968
    10 H(1)   Bbb    -0.0079    -4.229    -1.509    -1.411 -0.1654  0.1107  0.9800
              Bcc     0.0278    14.839     5.295     4.950  0.6714  0.7405  0.0297
 
              Baa    -0.0226   -12.054    -4.301    -4.021  0.7761  0.5967  0.2041
    11 H(1)   Bbb    -0.0069    -3.676    -1.312    -1.226 -0.2352 -0.0264  0.9716
              Bcc     0.0295    15.730     5.613     5.247 -0.5851  0.8021 -0.1198
 
              Baa    -0.0088    -4.705    -1.679    -1.569  0.1748 -0.1364  0.9751
    12 H(1)   Bbb    -0.0054    -2.882    -1.028    -0.961  0.0683  0.9896  0.1262
              Bcc     0.0142     7.586     2.707     2.531  0.9822 -0.0446 -0.1823
 
              Baa    -0.0081    -4.316    -1.540    -1.440  0.7456 -0.5471 -0.3805
    13 H(1)   Bbb    -0.0058    -3.104    -1.108    -1.035  0.3121  0.7912 -0.5259
              Bcc     0.0139     7.419     2.647     2.475  0.5888  0.2733  0.7607
 
              Baa    -0.0032    -1.702    -0.607    -0.568  0.6789 -0.6430 -0.3543
    14 H(1)   Bbb    -0.0017    -0.908    -0.324    -0.303  0.5817  0.1767  0.7940
              Bcc     0.0049     2.610     0.931     0.871  0.4479  0.7452 -0.4940
 
              Baa    -0.0031    -1.634    -0.583    -0.545 -0.4626  0.0093  0.8865
    15 H(1)   Bbb    -0.0026    -1.387    -0.495    -0.463  0.7688 -0.4937  0.4064
              Bcc     0.0057     3.021     1.078     1.008  0.4415  0.8696  0.2212
 
              Baa    -0.0081    -4.348    -1.552    -1.450 -0.3426  0.0280  0.9391
    16 H(1)   Bbb    -0.0029    -1.544    -0.551    -0.515  0.9220  0.2021  0.3304
              Bcc     0.0110     5.892     2.102     1.965 -0.1805  0.9790 -0.0950
 
              Baa    -0.0058    -3.084    -1.100    -1.029  0.8360 -0.5320  0.1347
    17 H(1)   Bbb    -0.0036    -1.912    -0.682    -0.638  0.5241  0.7011 -0.4836
              Bcc     0.0094     4.996     1.783     1.666  0.1628  0.4748  0.8649
 

 ---------------------------------------------------------------------------------

 ******************************Gaussian NBO Version 3.1******************************
             N A T U R A L   A T O M I C   O R B I T A L   A N D
          N A T U R A L   B O N D   O R B I T A L   A N A L Y S I S
 ******************************Gaussian NBO Version 3.1******************************
       /RESON  / : Allow strongly delocalized NBO set

 Analyzing the SCF density

 Job title: 6                                                               

 Storage needed:     66744 in NPA,     88363 in NBO ( 939522481 available)
 GSVD:  LWork=       12934 too small for GESVD, short by        4421 words or        4421 for optimal perf.


 NATURAL POPULATIONS:  Natural atomic orbital occupancies 
                                                          
   NAO  Atom  No  lang   Type(AO)    Occupancy
 --------------------------------------------
     1    O    1  S      Cor( 1S)     1.99974
     2    O    1  S      Val( 2S)     1.68015
     3    O    1  S      Ryd( 3S)     0.00112
     4    O    1  px     Val( 2p)     1.49745
     5    O    1  px     Ryd( 3p)     0.00212
     6    O    1  py     Val( 2p)     1.67973
     7    O    1  py     Ryd( 3p)     0.00174
     8    O    1  pz     Val( 2p)     1.72530
     9    O    1  pz     Ryd( 3p)     0.00168
    10    O    1  dxy    Ryd( 3d)     0.00101
    11    O    1  dxz    Ryd( 3d)     0.00067
    12    O    1  dyz    Ryd( 3d)     0.00092
    13    O    1  dx2y2  Ryd( 3d)     0.00090
    14    O    1  dz2    Ryd( 3d)     0.00088

    15    C    2  S      Cor( 1S)     1.99887
    16    C    2  S      Val( 2S)     0.94452
    17    C    2  S      Ryd( 3S)     0.00281
    18    C    2  px     Val( 2p)     0.79609
    19    C    2  px     Ryd( 3p)     0.00559
    20    C    2  py     Val( 2p)     1.06100
    21    C    2  py     Ryd( 3p)     0.00335
    22    C    2  pz     Val( 2p)     1.10632
    23    C    2  pz     Ryd( 3p)     0.00200
    24    C    2  dxy    Ryd( 3d)     0.00175
    25    C    2  dxz    Ryd( 3d)     0.00179
    26    C    2  dyz    Ryd( 3d)     0.00065
    27    C    2  dx2y2  Ryd( 3d)     0.00178
    28    C    2  dz2    Ryd( 3d)     0.00156

    29    C    3  S      Cor( 1S)     1.99891
    30    C    3  S      Val( 2S)     0.99541
    31    C    3  S      Ryd( 3S)     0.00232
    32    C    3  px     Val( 2p)     1.10726
    33    C    3  px     Ryd( 3p)     0.00464
    34    C    3  py     Val( 2p)     1.14199
    35    C    3  py     Ryd( 3p)     0.00557
    36    C    3  pz     Val( 2p)     0.77658
    37    C    3  pz     Ryd( 3p)     0.00215
    38    C    3  dxy    Ryd( 3d)     0.00077
    39    C    3  dxz    Ryd( 3d)     0.00084
    40    C    3  dyz    Ryd( 3d)     0.00026
    41    C    3  dx2y2  Ryd( 3d)     0.00086
    42    C    3  dz2    Ryd( 3d)     0.00049

    43    C    4  S      Cor( 1S)     1.99895
    44    C    4  S      Val( 2S)     0.99531
    45    C    4  S      Ryd( 3S)     0.00142
    46    C    4  px     Val( 2p)     1.07113
    47    C    4  px     Ryd( 3p)     0.00293
    48    C    4  py     Val( 2p)     1.16885
    49    C    4  py     Ryd( 3p)     0.00590
    50    C    4  pz     Val( 2p)     0.72951
    51    C    4  pz     Ryd( 3p)     0.00115
    52    C    4  dxy    Ryd( 3d)     0.00072
    53    C    4  dxz    Ryd( 3d)     0.00103
    54    C    4  dyz    Ryd( 3d)     0.00027
    55    C    4  dx2y2  Ryd( 3d)     0.00104
    56    C    4  dz2    Ryd( 3d)     0.00048

    57    C    5  S      Cor( 1S)     1.99908
    58    C    5  S      Val( 2S)     1.03893
    59    C    5  S      Ryd( 3S)     0.00082
    60    C    5  px     Val( 2p)     1.17834
    61    C    5  px     Ryd( 3p)     0.00403
    62    C    5  py     Val( 2p)     1.04646
    63    C    5  py     Ryd( 3p)     0.00259
    64    C    5  pz     Val( 2p)     1.21787
    65    C    5  pz     Ryd( 3p)     0.00207
    66    C    5  dxy    Ryd( 3d)     0.00078
    67    C    5  dxz    Ryd( 3d)     0.00045
    68    C    5  dyz    Ryd( 3d)     0.00043
    69    C    5  dx2y2  Ryd( 3d)     0.00060
    70    C    5  dz2    Ryd( 3d)     0.00079

    71    C    6  S      Cor( 1S)     1.99912
    72    C    6  S      Val( 2S)     1.01971
    73    C    6  S      Ryd( 3S)     0.00086
    74    C    6  px     Val( 2p)     1.05836
    75    C    6  px     Ryd( 3p)     0.00320
    76    C    6  py     Val( 2p)     1.13588
    77    C    6  py     Ryd( 3p)     0.00412
    78    C    6  pz     Val( 2p)     1.20928
    79    C    6  pz     Ryd( 3p)     0.00312
    80    C    6  dxy    Ryd( 3d)     0.00072
    81    C    6  dxz    Ryd( 3d)     0.00044
    82    C    6  dyz    Ryd( 3d)     0.00037
    83    C    6  dx2y2  Ryd( 3d)     0.00065
    84    C    6  dz2    Ryd( 3d)     0.00092

    85    C    7  S      Cor( 1S)     1.99908
    86    C    7  S      Val( 2S)     1.03182
    87    C    7  S      Ryd( 3S)     0.00118
    88    C    7  px     Val( 2p)     1.06040
    89    C    7  px     Ryd( 3p)     0.00433
    90    C    7  py     Val( 2p)     1.13570
    91    C    7  py     Ryd( 3p)     0.00452
    92    C    7  pz     Val( 2p)     1.20946
    93    C    7  pz     Ryd( 3p)     0.00275
    94    C    7  dxy    Ryd( 3d)     0.00079
    95    C    7  dxz    Ryd( 3d)     0.00055
    96    C    7  dyz    Ryd( 3d)     0.00041
    97    C    7  dx2y2  Ryd( 3d)     0.00054
    98    C    7  dz2    Ryd( 3d)     0.00088

    99    H    8  S      Val( 1S)     0.50186
   100    H    8  S      Ryd( 2S)     0.00097
   101    H    8  px     Ryd( 2p)     0.00162
   102    H    8  py     Ryd( 2p)     0.00192
   103    H    8  pz     Ryd( 2p)     0.00125

   104    H    9  S      Val( 1S)     0.69534
   105    H    9  S      Ryd( 2S)     0.00267
   106    H    9  px     Ryd( 2p)     0.00012
   107    H    9  py     Ryd( 2p)     0.00026
   108    H    9  pz     Ryd( 2p)     0.00082

   109    H   10  S      Val( 1S)     0.73437
   110    H   10  S      Ryd( 2S)     0.00212
   111    H   10  px     Ryd( 2p)     0.00036
   112    H   10  py     Ryd( 2p)     0.00063
   113    H   10  pz     Ryd( 2p)     0.00008

   114    H   11  S      Val( 1S)     0.74157
   115    H   11  S      Ryd( 2S)     0.00185
   116    H   11  px     Ryd( 2p)     0.00024
   117    H   11  py     Ryd( 2p)     0.00074
   118    H   11  pz     Ryd( 2p)     0.00008

   119    H   12  S      Val( 1S)     0.70100
   120    H   12  S      Ryd( 2S)     0.00151
   121    H   12  px     Ryd( 2p)     0.00061
   122    H   12  py     Ryd( 2p)     0.00014
   123    H   12  pz     Ryd( 2p)     0.00032

   124    H   13  S      Val( 1S)     0.70024
   125    H   13  S      Ryd( 2S)     0.00193
   126    H   13  px     Ryd( 2p)     0.00026
   127    H   13  py     Ryd( 2p)     0.00017
   128    H   13  pz     Ryd( 2p)     0.00071

   129    H   14  S      Val( 1S)     0.76004
   130    H   14  S      Ryd( 2S)     0.00247
   131    H   14  px     Ryd( 2p)     0.00015
   132    H   14  py     Ryd( 2p)     0.00016
   133    H   14  pz     Ryd( 2p)     0.00074

   134    H   15  S      Val( 1S)     0.72466
   135    H   15  S      Ryd( 2S)     0.00173
   136    H   15  px     Ryd( 2p)     0.00027
   137    H   15  py     Ryd( 2p)     0.00054
   138    H   15  pz     Ryd( 2p)     0.00020

   139    H   16  S      Val( 1S)     0.73783
   140    H   16  S      Ryd( 2S)     0.00219
   141    H   16  px     Ryd( 2p)     0.00021
   142    H   16  py     Ryd( 2p)     0.00065
   143    H   16  pz     Ryd( 2p)     0.00018

   144    H   17  S      Val( 1S)     0.74710
   145    H   17  S      Ryd( 2S)     0.00346
   146    H   17  px     Ryd( 2p)     0.00011
   147    H   17  py     Ryd( 2p)     0.00016
   148    H   17  pz     Ryd( 2p)     0.00077

 WARNING:  1 low occupancy (<1.9990e) core orbital  found on  C    2
           1 low occupancy (<1.9990e) core orbital  found on  C    3
           1 low occupancy (<1.9990e) core orbital  found on  C    4


 Summary of Natural Population Analysis:                  
                                                          
                                       Natural Population 
                Natural  -----------------------------------------------
    Atom  No    Charge         Core      Valence    Rydberg      Total
 -----------------------------------------------------------------------
      O    1   -0.59342      1.99974     6.58264    0.01105     8.59342
      C    2    0.07192      1.99887     3.90793    0.02128     5.92808
      C    3   -0.03805      1.99891     4.02124    0.01790     6.03805
      C    4    0.02132      1.99895     3.96480    0.01494     5.97868
      C    5   -0.49325      1.99908     4.48160    0.01257     6.49325
      C    6   -0.43674      1.99912     4.42324    0.01439     6.43674
      C    7   -0.45239      1.99908     4.43737    0.01595     6.45239
      H    8    0.49238      0.00000     0.50186    0.00576     0.50762
      H    9    0.30080      0.00000     0.69534    0.00387     0.69920
      H   10    0.26245      0.00000     0.73437    0.00318     0.73755
      H   11    0.25552      0.00000     0.74157    0.00291     0.74448
      H   12    0.29641      0.00000     0.70100    0.00259     0.70359
      H   13    0.29670      0.00000     0.70024    0.00306     0.70330
      H   14    0.23644      0.00000     0.76004    0.00352     0.76356
      H   15    0.27260      0.00000     0.72466    0.00274     0.72740
      H   16    0.25893      0.00000     0.73783    0.00324     0.74107
      H   17    0.24839      0.00000     0.74710    0.00450     0.75161
 =======================================================================
   * Total *    1.00000     13.99373    38.86283    0.14345    53.00000

                                 Natural Population      
 --------------------------------------------------------
   Core                      13.99373 ( 99.9552% of  14)
   Valence                   38.86283 ( 99.6483% of  39)
   Natural Minimal Basis     52.85655 ( 99.7293% of  53)
   Natural Rydberg Basis      0.14345 (  0.2707% of  53)
 --------------------------------------------------------

    Atom  No          Natural Electron Configuration
 ----------------------------------------------------------------------------
      O    1      [core]2S( 1.68)2p( 4.90)3p( 0.01)
      C    2      [core]2S( 0.94)2p( 2.96)3p( 0.01)3d( 0.01)
      C    3      [core]2S( 1.00)2p( 3.03)3p( 0.01)
      C    4      [core]2S( 1.00)2p( 2.97)3p( 0.01)
      C    5      [core]2S( 1.04)2p( 3.44)3p( 0.01)
      C    6      [core]2S( 1.02)2p( 3.40)3p( 0.01)
      C    7      [core]2S( 1.03)2p( 3.41)3p( 0.01)
      H    8            1S( 0.50)
      H    9            1S( 0.70)
      H   10            1S( 0.73)
      H   11            1S( 0.74)
      H   12            1S( 0.70)
      H   13            1S( 0.70)
      H   14            1S( 0.76)
      H   15            1S( 0.72)
      H   16            1S( 0.74)
      H   17            1S( 0.75)


 ***************************************************
 *******         Alpha spin orbitals         *******
 ***************************************************


 NATURAL POPULATIONS:  Natural atomic orbital occupancies 
                                                          
   NAO  Atom  No  lang   Type(AO)    Occupancy      Energy
 ----------------------------------------------------------
     1    O    1  S      Cor( 1S)     0.99987     -19.17328
     2    O    1  S      Val( 2S)     0.84219      -1.08294
     3    O    1  S      Ryd( 3S)     0.00052       1.21518
     4    O    1  px     Val( 2p)     0.75600      -0.49867
     5    O    1  px     Ryd( 3p)     0.00107       0.95014
     6    O    1  py     Val( 2p)     0.85726      -0.50589
     7    O    1  py     Ryd( 3p)     0.00086       0.98496
     8    O    1  pz     Val( 2p)     0.93743      -0.52182
     9    O    1  pz     Ryd( 3p)     0.00082       0.88398
    10    O    1  dxy    Ryd( 3d)     0.00049       2.89385
    11    O    1  dxz    Ryd( 3d)     0.00033       2.71120
    12    O    1  dyz    Ryd( 3d)     0.00048       2.62691
    13    O    1  dx2y2  Ryd( 3d)     0.00045       2.83102
    14    O    1  dz2    Ryd( 3d)     0.00044       2.69115

    15    C    2  S      Cor( 1S)     0.99943     -10.34685
    16    C    2  S      Val( 2S)     0.47006      -0.41446
    17    C    2  S      Ryd( 3S)     0.00134       0.66241
    18    C    2  px     Val( 2p)     0.40002      -0.28507
    19    C    2  px     Ryd( 3p)     0.00269       0.45004
    20    C    2  py     Val( 2p)     0.52896      -0.30119
    21    C    2  py     Ryd( 3p)     0.00170       0.41657
    22    C    2  pz     Val( 2p)     0.56403      -0.30808
    23    C    2  pz     Ryd( 3p)     0.00101       0.55420
    24    C    2  dxy    Ryd( 3d)     0.00089       2.00793
    25    C    2  dxz    Ryd( 3d)     0.00087       1.92002
    26    C    2  dyz    Ryd( 3d)     0.00037       1.84434
    27    C    2  dx2y2  Ryd( 3d)     0.00089       1.95179
    28    C    2  dz2    Ryd( 3d)     0.00094       2.15444

    29    C    3  S      Cor( 1S)     0.99946     -10.30470
    30    C    3  S      Val( 2S)     0.50230      -0.41379
    31    C    3  S      Ryd( 3S)     0.00117       0.33195
    32    C    3  px     Val( 2p)     0.55635      -0.27227
    33    C    3  px     Ryd( 3p)     0.00229       0.50916
    34    C    3  py     Val( 2p)     0.57428      -0.28089
    35    C    3  py     Ryd( 3p)     0.00286       0.69425
    36    C    3  pz     Val( 2p)     0.52329      -0.35226
    37    C    3  pz     Ryd( 3p)     0.00135       0.35248
    38    C    3  dxy    Ryd( 3d)     0.00038       2.24318
    39    C    3  dxz    Ryd( 3d)     0.00067       1.78635
    40    C    3  dyz    Ryd( 3d)     0.00013       1.72203
    41    C    3  dx2y2  Ryd( 3d)     0.00044       2.15638
    42    C    3  dz2    Ryd( 3d)     0.00020       1.93360

    43    C    4  S      Cor( 1S)     0.99948     -10.31177
    44    C    4  S      Val( 2S)     0.50245      -0.41224
    45    C    4  S      Ryd( 3S)     0.00072       0.35231
    46    C    4  px     Val( 2p)     0.54290      -0.26423
    47    C    4  px     Ryd( 3p)     0.00147       0.43927
    48    C    4  py     Val( 2p)     0.58729      -0.27765
    49    C    4  py     Ryd( 3p)     0.00298       0.73643
    50    C    4  pz     Val( 2p)     0.49253      -0.34789
    51    C    4  pz     Ryd( 3p)     0.00074       0.35100
    52    C    4  dxy    Ryd( 3d)     0.00036       2.19798
    53    C    4  dxz    Ryd( 3d)     0.00078       1.78438
    54    C    4  dyz    Ryd( 3d)     0.00013       1.70548
    55    C    4  dx2y2  Ryd( 3d)     0.00054       2.19132
    56    C    4  dz2    Ryd( 3d)     0.00020       1.92968

    57    C    5  S      Cor( 1S)     0.99954     -10.26687
    58    C    5  S      Val( 2S)     0.51839      -0.41539
    59    C    5  S      Ryd( 3S)     0.00042       0.74358
    60    C    5  px     Val( 2p)     0.58714      -0.27523
    61    C    5  px     Ryd( 3p)     0.00205       0.43325
    62    C    5  py     Val( 2p)     0.52147      -0.26873
    63    C    5  py     Ryd( 3p)     0.00130       0.40805
    64    C    5  pz     Val( 2p)     0.62122      -0.28431
    65    C    5  pz     Ryd( 3p)     0.00119       0.51015
    66    C    5  dxy    Ryd( 3d)     0.00038       2.06587
    67    C    5  dxz    Ryd( 3d)     0.00027       2.10648
    68    C    5  dyz    Ryd( 3d)     0.00022       1.86450
    69    C    5  dx2y2  Ryd( 3d)     0.00031       2.01620
    70    C    5  dz2    Ryd( 3d)     0.00042       2.15000

    71    C    6  S      Cor( 1S)     0.99956     -10.24734
    72    C    6  S      Val( 2S)     0.50969      -0.38963
    73    C    6  S      Ryd( 3S)     0.00043       0.75200
    74    C    6  px     Val( 2p)     0.53079      -0.25068
    75    C    6  px     Ryd( 3p)     0.00158       0.43964
    76    C    6  py     Val( 2p)     0.57007      -0.25441
    77    C    6  py     Ryd( 3p)     0.00207       0.49279
    78    C    6  pz     Val( 2p)     0.60556      -0.25557
    79    C    6  pz     Ryd( 3p)     0.00158       0.51692
    80    C    6  dxy    Ryd( 3d)     0.00038       2.09201
    81    C    6  dxz    Ryd( 3d)     0.00023       1.94359
    82    C    6  dyz    Ryd( 3d)     0.00018       1.95932
    83    C    6  dx2y2  Ryd( 3d)     0.00033       2.02928
    84    C    6  dz2    Ryd( 3d)     0.00046       2.26614

    85    C    7  S      Cor( 1S)     0.99954     -10.25748
    86    C    7  S      Val( 2S)     0.51722      -0.40819
    87    C    7  S      Ryd( 3S)     0.00059       0.72732
    88    C    7  px     Val( 2p)     0.54283      -0.27074
    89    C    7  px     Ryd( 3p)     0.00217       0.41663
    90    C    7  py     Val( 2p)     0.57993      -0.27357
    91    C    7  py     Ryd( 3p)     0.00228       0.52176
    92    C    7  pz     Val( 2p)     0.60697      -0.27025
    93    C    7  pz     Ryd( 3p)     0.00137       0.51436
    94    C    7  dxy    Ryd( 3d)     0.00042       2.07707
    95    C    7  dxz    Ryd( 3d)     0.00028       1.92862
    96    C    7  dyz    Ryd( 3d)     0.00022       1.93765
    97    C    7  dx2y2  Ryd( 3d)     0.00028       2.03429
    98    C    7  dz2    Ryd( 3d)     0.00044       2.26115

    99    H    8  S      Val( 1S)     0.24874      -0.06842
   100    H    8  S      Ryd( 2S)     0.00048       0.25346
   101    H    8  px     Ryd( 2p)     0.00082       1.77883
   102    H    8  py     Ryd( 2p)     0.00094       2.03399
   103    H    8  pz     Ryd( 2p)     0.00066       1.52511

   104    H    9  S      Val( 1S)     0.38511      -0.14250
   105    H    9  S      Ryd( 2S)     0.00155       0.17080
   106    H    9  px     Ryd( 2p)     0.00005       1.71855
   107    H    9  py     Ryd( 2p)     0.00013       1.62438
   108    H    9  pz     Ryd( 2p)     0.00047       2.11340

   109    H   10  S      Val( 1S)     0.36407      -0.10376
   110    H   10  S      Ryd( 2S)     0.00108       0.16232
   111    H   10  px     Ryd( 2p)     0.00017       1.89219
   112    H   10  py     Ryd( 2p)     0.00031       2.04763
   113    H   10  pz     Ryd( 2p)     0.00005       1.48268

   114    H   11  S      Val( 1S)     0.36687      -0.10490
   115    H   11  S      Ryd( 2S)     0.00092       0.15673
   116    H   11  px     Ryd( 2p)     0.00012       1.81802
   117    H   11  py     Ryd( 2p)     0.00036       2.09141
   118    H   11  pz     Ryd( 2p)     0.00005       1.48437

   119    H   12  S      Val( 1S)     0.36293      -0.09069
   120    H   12  S      Ryd( 2S)     0.00086       0.19131
   121    H   12  px     Ryd( 2p)     0.00032       2.03906
   122    H   12  py     Ryd( 2p)     0.00007       1.60374
   123    H   12  pz     Ryd( 2p)     0.00016       1.79883

   124    H   13  S      Val( 1S)     0.36602      -0.10316
   125    H   13  S      Ryd( 2S)     0.00107       0.19698
   126    H   13  px     Ryd( 2p)     0.00013       1.72732
   127    H   13  py     Ryd( 2p)     0.00009       1.60424
   128    H   13  pz     Ryd( 2p)     0.00037       2.13298

   129    H   14  S      Val( 1S)     0.38043      -0.08760
   130    H   14  S      Ryd( 2S)     0.00121       0.21429
   131    H   14  px     Ryd( 2p)     0.00007       1.62986
   132    H   14  py     Ryd( 2p)     0.00008       1.65734
   133    H   14  pz     Ryd( 2p)     0.00037       2.20387

   134    H   15  S      Val( 1S)     0.36541      -0.06534
   135    H   15  S      Ryd( 2S)     0.00091       0.20104
   136    H   15  px     Ryd( 2p)     0.00013       1.77691
   137    H   15  py     Ryd( 2p)     0.00028       2.01241
   138    H   15  pz     Ryd( 2p)     0.00010       1.72594

   139    H   16  S      Val( 1S)     0.36821      -0.08361
   140    H   16  S      Ryd( 2S)     0.00110       0.19527
   141    H   16  px     Ryd( 2p)     0.00011       1.74182
   142    H   16  py     Ryd( 2p)     0.00032       2.06224
   143    H   16  pz     Ryd( 2p)     0.00009       1.68771

   144    H   17  S      Val( 1S)     0.37303      -0.08894
   145    H   17  S      Ryd( 2S)     0.00173       0.20858
   146    H   17  px     Ryd( 2p)     0.00005       1.65529
   147    H   17  py     Ryd( 2p)     0.00008       1.65037
   148    H   17  pz     Ryd( 2p)     0.00038       2.19530


 Summary of Natural Population Analysis:                  
                                                          
                                       Natural Population 
                Natural  -----------------------------------------------
    Atom  No    Charge         Core      Valence    Rydberg      Total
 -----------------------------------------------------------------------
      O    1   -0.39822      0.99987     3.39288    0.00547     4.39822
      C    2    0.02680      0.99943     1.96307    0.01070     2.97320
      C    3   -0.16517      0.99946     2.15622    0.00949     3.16517
      C    4   -0.13255      0.99948     2.12517    0.00791     3.13255
      C    5   -0.25432      0.99954     2.24822    0.00657     3.25432
      C    6   -0.22291      0.99956     2.21612    0.00724     3.22291
      C    7   -0.25453      0.99954     2.24695    0.00804     3.25453
      H    8    0.24836      0.00000     0.24874    0.00290     0.25164
      H    9    0.11269      0.00000     0.38511    0.00220     0.38731
      H   10    0.13432      0.00000     0.36407    0.00161     0.36568
      H   11    0.13168      0.00000     0.36687    0.00145     0.36832
      H   12    0.13566      0.00000     0.36293    0.00141     0.36434
      H   13    0.13231      0.00000     0.36602    0.00166     0.36769
      H   14    0.11783      0.00000     0.38043    0.00174     0.38217
      H   15    0.13317      0.00000     0.36541    0.00142     0.36683
      H   16    0.13017      0.00000     0.36821    0.00162     0.36983
      H   17    0.12472      0.00000     0.37303    0.00225     0.37528
 =======================================================================
   * Total *   -0.00000      6.99687    19.92945    0.07368    27.00000

                                 Natural Population      
 --------------------------------------------------------
   Core                       6.99687 ( 99.9553% of   7)
   Valence                   19.92945 ( 99.6472% of  20)
   Natural Minimal Basis     26.92632 ( 99.7271% of  27)
   Natural Rydberg Basis      0.07368 (  0.2729% of  27)
 --------------------------------------------------------

    Atom  No          Natural Electron Configuration
 ----------------------------------------------------------------------------
      O    1      [core]2S( 0.84)2p( 2.55)
      C    2      [core]2S( 0.47)2p( 1.49)3p( 0.01)
      C    3      [core]2S( 0.50)2p( 1.65)3p( 0.01)
      C    4      [core]2S( 0.50)2p( 1.62)3p( 0.01)
      C    5      [core]2S( 0.52)2p( 1.73)
      C    6      [core]2S( 0.51)2p( 1.71)3p( 0.01)
      C    7      [core]2S( 0.52)2p( 1.73)3p( 0.01)
      H    8            1S( 0.25)
      H    9            1S( 0.39)
      H   10            1S( 0.36)
      H   11            1S( 0.37)
      H   12            1S( 0.36)
      H   13            1S( 0.37)
      H   14            1S( 0.38)
      H   15            1S( 0.37)
      H   16            1S( 0.37)
      H   17            1S( 0.37)


 NATURAL BOND ORBITAL ANALYSIS, alpha spin orbitals:

                       Occupancies       Lewis Structure    Low   High
           Occ.    -------------------  -----------------   occ   occ
  Cycle   Thresh.   Lewis   Non-Lewis     CR  BD  3C  LP    (L)   (NL)   Dev
 =============================================================================
   1(1)    0.90    26.76187   0.23813      7  18   0   2     0      0    0.01
 -----------------------------------------------------------------------------

 Structure accepted: No low occupancy Lewis orbitals

 --------------------------------------------------------
   Core                      6.99688 ( 99.955% of   7)
   Valence Lewis            19.76499 ( 98.825% of  20)
  ==================       ============================
   Total Lewis              26.76187 ( 99.118% of  27)
  -----------------------------------------------------
   Valence non-Lewis         0.18922 (  0.701% of  27)
   Rydberg non-Lewis         0.04892 (  0.181% of  27)
  ==================       ============================
   Total non-Lewis           0.23813 (  0.882% of  27)
 --------------------------------------------------------


       (Occupancy)   Bond orbital/ Coefficients/ Hybrids
 ---------------------------------------------------------------------------------
     1. (0.99584) BD ( 1) O   1 - C   2  
                ( 67.54%)   0.8218* O   1 s( 32.06%)p 2.12( 67.87%)d 0.00(  0.07%)
                                            0.0001 -0.5662 -0.0012  0.7270 -0.0021
                                            0.1017 -0.0060 -0.3739 -0.0001 -0.0105
                                            0.0192  0.0085 -0.0110  0.0033
                ( 32.46%)   0.5697* C   2 s( 20.13%)p 3.95( 79.60%)d 0.01(  0.28%)
                                            0.0000 -0.4470 -0.0386 -0.8031 -0.0280
                                           -0.0689 -0.0116  0.3811  0.0074 -0.0068
                                            0.0348  0.0041 -0.0370  0.0117
     2. (0.99354) BD ( 1) O   1 - H   8  
                ( 75.06%)   0.8664* O   1 s( 20.35%)p 3.91( 79.56%)d 0.00(  0.08%)
                                           -0.0002 -0.4509 -0.0162 -0.5118 -0.0323
                                            0.7202  0.0146 -0.1172  0.0074  0.0133
                                           -0.0061  0.0131  0.0190  0.0095
                ( 24.94%)   0.4994* H   8 s( 99.53%)p 0.00(  0.47%)
                                           -0.9977  0.0039  0.0430 -0.0525  0.0067
     3. (0.98822) BD ( 1) C   2 - C   3  
                ( 49.96%)   0.7068* C   2 s( 27.18%)p 2.68( 72.77%)d 0.00(  0.06%)
                                            0.0000  0.5212  0.0084 -0.4055  0.0257
                                            0.7422  0.0132 -0.1074  0.0058 -0.0175
                                            0.0035 -0.0045 -0.0113 -0.0101
                ( 50.04%)   0.7074* C   3 s( 32.93%)p 2.04( 67.03%)d 0.00(  0.04%)
                                            0.0001  0.5738 -0.0050  0.4005  0.0281
                                           -0.7058  0.0231  0.1020  0.0063 -0.0126
                                            0.0014 -0.0029 -0.0107 -0.0099
     4. (0.98986) BD ( 1) C   2 - C   7  
                ( 50.96%)   0.7139* C   2 s( 29.75%)p 2.36( 70.19%)d 0.00(  0.05%)
                                            0.0002  0.5454 -0.0085 -0.4052  0.0223
                                           -0.6530 -0.0067 -0.3329  0.0023  0.0148
                                            0.0102  0.0111 -0.0053 -0.0066
                ( 49.04%)   0.7003* C   7 s( 26.40%)p 2.79( 73.53%)d 0.00(  0.07%)
                                            0.0003  0.5138  0.0056  0.4545  0.0344
                                            0.6491 -0.0062  0.3259  0.0040  0.0170
                                            0.0084  0.0134 -0.0081 -0.0080
     5. (0.98513) BD ( 1) C   2 - H   9  
                ( 62.05%)   0.7877* C   2 s( 22.91%)p 3.36( 77.03%)d 0.00(  0.06%)
                                           -0.0002  0.4784 -0.0144  0.1512  0.0116
                                           -0.1297  0.0030  0.8546 -0.0083 -0.0014
                                            0.0053 -0.0030 -0.0018  0.0238
                ( 37.95%)   0.6161* H   9 s( 99.88%)p 0.00(  0.12%)
                                            0.9994 -0.0037 -0.0043  0.0061 -0.0332
     6. (0.99376) BD ( 1) C   3 - C   4  
                ( 50.19%)   0.7085* C   3 s( 37.93%)p 1.64( 62.02%)d 0.00(  0.05%)
                                            0.0000  0.6156  0.0184 -0.7543 -0.0186
                                            0.0410  0.0371 -0.2187 -0.0037 -0.0004
                                            0.0094 -0.0001  0.0204 -0.0058
                ( 49.81%)   0.7057* C   4 s( 37.03%)p 1.70( 62.91%)d 0.00(  0.06%)
                                            0.0001  0.6083  0.0170  0.7879  0.0211
                                           -0.0423  0.0320  0.0716  0.0032 -0.0037
                                            0.0033 -0.0004  0.0221 -0.0082
     7. (0.98212) BD ( 2) C   3 - C   4  
                ( 51.68%)   0.7189* C   3 s(  0.18%)p99.99( 99.69%)d 0.69(  0.13%)
                                           -0.0001  0.0429  0.0028 -0.2435  0.0009
                                            0.0364 -0.0000  0.9675 -0.0124  0.0003
                                           -0.0328 -0.0018  0.0075 -0.0117
                ( 48.32%)   0.6951* C   4 s(  0.24%)p99.99( 99.61%)d 0.63(  0.15%)
                                            0.0000  0.0489 -0.0009 -0.1261  0.0031
                                            0.0300  0.0031  0.9895 -0.0076  0.0016
                                            0.0365 -0.0035 -0.0052  0.0117
     8. (0.98807) BD ( 1) C   3 - H  10  
                ( 63.59%)   0.7974* C   3 s( 28.89%)p 2.46( 71.08%)d 0.00(  0.02%)
                                           -0.0003  0.5373 -0.0145  0.4573 -0.0067
                                            0.7052 -0.0080  0.0648 -0.0023  0.0122
                                            0.0007  0.0026 -0.0064 -0.0066
                ( 36.41%)   0.6034* H  10 s( 99.89%)p 0.00(  0.11%)
                                            0.9995 -0.0051 -0.0185 -0.0269 -0.0013
     9. (0.99095) BD ( 1) C   4 - C   5  
                ( 50.93%)   0.7137* C   4 s( 34.01%)p 1.94( 65.95%)d 0.00(  0.03%)
                                           -0.0000  0.5831 -0.0095 -0.4788 -0.0258
                                           -0.6509  0.0301 -0.0702 -0.0066  0.0131
                                            0.0006  0.0017 -0.0080 -0.0091
                ( 49.07%)   0.7005* C   5 s( 26.27%)p 2.80( 73.67%)d 0.00(  0.05%)
                                            0.0002  0.5125  0.0098  0.5041 -0.0120
                                            0.6892  0.0263  0.0823 -0.0021  0.0195
                                            0.0021  0.0033 -0.0050 -0.0105
    10. (0.98886) BD ( 1) C   4 - H  11  
                ( 63.33%)   0.7958* C   4 s( 28.65%)p 2.49( 71.32%)d 0.00(  0.03%)
                                           -0.0003  0.5352 -0.0109 -0.3630  0.0010
                                            0.7564 -0.0119 -0.0956  0.0010 -0.0100
                                            0.0002 -0.0031 -0.0114 -0.0067
                ( 36.67%)   0.6056* H  11 s( 99.89%)p 0.00(  0.11%)
                                            0.9995 -0.0054  0.0141 -0.0292  0.0038
    11. (0.99103) BD ( 1) C   5 - C   6  
                ( 51.14%)   0.7152* C   5 s( 28.57%)p 2.50( 71.39%)d 0.00(  0.04%)
                                            0.0002  0.5345 -0.0018  0.3833 -0.0272
                                           -0.7080 -0.0108  0.2547  0.0040 -0.0138
                                            0.0063 -0.0081 -0.0052 -0.0073
                ( 48.86%)   0.6990* C   6 s( 26.94%)p 2.71( 73.01%)d 0.00(  0.05%)
                                            0.0002  0.5190  0.0031 -0.3918 -0.0318
                                            0.7137 -0.0073 -0.2573 -0.0011 -0.0122
                                            0.0043 -0.0109 -0.0124 -0.0083
    12. (0.98369) BD ( 1) C   5 - H  12  
                ( 63.49%)   0.7968* C   5 s( 22.95%)p 3.36( 77.01%)d 0.00(  0.04%)
                                            0.0001 -0.4790 -0.0007  0.7365 -0.0012
                                           -0.1280  0.0047 -0.4595  0.0153  0.0060
                                            0.0147 -0.0055 -0.0112  0.0009
                ( 36.51%)   0.6043* H  12 s( 99.90%)p 0.00(  0.10%)
                                           -0.9995  0.0011 -0.0283  0.0024  0.0150
    13. (0.97985) BD ( 1) C   5 - H  13  
                ( 63.15%)   0.7947* C   5 s( 22.14%)p 3.52( 77.82%)d 0.00(  0.04%)
                                            0.0001 -0.4705  0.0047  0.2357  0.0166
                                            0.0763 -0.0001  0.8465 -0.0082 -0.0006
                                           -0.0064  0.0009 -0.0012 -0.0200
                ( 36.85%)   0.6070* H  13 s( 99.90%)p 0.00(  0.10%)
                                           -0.9995  0.0022 -0.0120 -0.0047 -0.0295
    14. (0.98885) BD ( 1) C   6 - C   7  
                ( 48.98%)   0.6999* C   6 s( 27.20%)p 2.67( 72.75%)d 0.00(  0.05%)
                                            0.0003  0.5215  0.0012  0.8078  0.0035
                                           -0.0330 -0.0348 -0.2695 -0.0058  0.0021
                                           -0.0119 -0.0008  0.0171 -0.0080
                ( 51.02%)   0.7143* C   7 s( 28.22%)p 2.54( 71.74%)d 0.00(  0.04%)
                                            0.0002  0.5312  0.0011 -0.8045 -0.0042
                                            0.0113 -0.0336  0.2625 -0.0002 -0.0044
                                           -0.0120  0.0028  0.0145 -0.0067
    15. (0.98867) BD ( 1) C   6 - H  14  
                ( 61.95%)   0.7871* C   6 s( 22.04%)p 3.54( 77.92%)d 0.00(  0.04%)
                                           -0.0001  0.4694 -0.0095 -0.0108 -0.0165
                                           -0.0301 -0.0234  0.8817 -0.0033  0.0005
                                            0.0015  0.0015  0.0002  0.0207
                ( 38.05%)   0.6168* H  14 s( 99.91%)p 0.00(  0.09%)
                                            0.9995 -0.0040  0.0036  0.0050 -0.0297
    16. (0.98810) BD ( 1) C   6 - H  15  
                ( 63.32%)   0.7957* C   6 s( 23.70%)p 3.22( 76.26%)d 0.00(  0.04%)
                                            0.0001 -0.4868 -0.0065  0.4384 -0.0049
                                            0.6980 -0.0050  0.2879 -0.0188 -0.0132
                                           -0.0058 -0.0095  0.0061  0.0054
                ( 36.68%)   0.6056* H  15 s( 99.91%)p 0.00(  0.09%)
                                           -0.9995  0.0018 -0.0152 -0.0255 -0.0080
    17. (0.98837) BD ( 1) C   7 - H  16  
                ( 63.10%)   0.7943* C   7 s( 23.21%)p 3.31( 76.75%)d 0.00(  0.04%)
                                            0.0001 -0.4818 -0.0059 -0.3797  0.0114
                                            0.7575 -0.0027 -0.2216  0.0190  0.0132
                                           -0.0053  0.0088  0.0068  0.0069
                ( 36.90%)   0.6075* H  16 s( 99.91%)p 0.00(  0.09%)
                                           -0.9995  0.0032  0.0113 -0.0279  0.0047
    18. (0.98775) BD ( 1) C   7 - H  17  
                ( 62.71%)   0.7919* C   7 s( 22.05%)p 3.53( 77.91%)d 0.00(  0.04%)
                                            0.0002 -0.4695  0.0082 -0.0245 -0.0082
                                           -0.0530  0.0269  0.8803  0.0002 -0.0005
                                            0.0018  0.0068 -0.0002 -0.0191
                ( 37.29%)   0.6107* H  17 s( 99.91%)p 0.00(  0.09%)
                                           -0.9995  0.0051  0.0028 -0.0019 -0.0306
    19. (0.99987) CR ( 1) O   1           s(100.00%)p 0.00(  0.00%)
                                            1.0000 -0.0001 -0.0000 -0.0002 -0.0000
                                            0.0001  0.0000  0.0000  0.0000  0.0000
                                           -0.0000  0.0000  0.0000  0.0000
    20. (0.99943) CR ( 1) C   2           s(100.00%)p 0.00(  0.00%)
                                            1.0000 -0.0000 -0.0000  0.0001 -0.0000
                                            0.0001  0.0000  0.0002 -0.0000 -0.0000
                                           -0.0000 -0.0000  0.0000  0.0000
    21. (0.99946) CR ( 1) C   3           s(100.00%)p 0.00(  0.00%)
                                            1.0000  0.0001 -0.0000  0.0001 -0.0000
                                            0.0003 -0.0000  0.0001 -0.0000  0.0000
                                           -0.0000  0.0000 -0.0000 -0.0000
    22. (0.99948) CR ( 1) C   4           s(100.00%)p 0.00(  0.00%)
                                            1.0000  0.0001 -0.0000 -0.0002 -0.0000
                                            0.0002 -0.0000 -0.0001  0.0000 -0.0000
                                           -0.0000 -0.0000 -0.0000 -0.0000
    23. (0.99953) CR ( 1) C   5           s(100.00%)p 0.00(  0.00%)
                                            1.0000 -0.0001 -0.0000 -0.0003  0.0000
                                           -0.0000 -0.0000 -0.0001 -0.0000 -0.0000
                                           -0.0000  0.0000  0.0000  0.0000
    24. (0.99956) CR ( 1) C   6           s(100.00%)p 0.00(  0.00%)
                                            1.0000 -0.0001 -0.0000 -0.0002  0.0000
                                           -0.0002  0.0000  0.0002  0.0000  0.0000
                                            0.0000  0.0000 -0.0000  0.0000
    25. (0.99954) CR ( 1) C   7           s(100.00%)p 0.00(  0.00%)
                                            1.0000 -0.0001 -0.0000  0.0001 -0.0000
                                           -0.0003  0.0000 -0.0002 -0.0000 -0.0000
                                           -0.0000 -0.0000 -0.0000  0.0000
    26. (0.99045) LP ( 1) O   1           s( 47.18%)p 1.12( 52.78%)d 0.00(  0.04%)
                                            0.0000  0.6868 -0.0079  0.2265  0.0027
                                            0.5161 -0.0060 -0.4584  0.0033 -0.0101
                                            0.0055  0.0148  0.0079 -0.0012
    27. (0.98188) LP ( 2) O   1           s(  0.40%)p99.99( 99.54%)d 0.14(  0.06%)
                                            0.0000  0.0630  0.0056  0.3959 -0.0059
                                            0.4506 -0.0054  0.7972 -0.0085 -0.0109
                                           -0.0009 -0.0086  0.0050  0.0183
    28. (0.00109) RY*( 1) O   1           s(  3.00%)p30.77( 92.38%)d 1.54(  4.62%)
                                            0.0000  0.0029  0.1733 -0.0056 -0.4334
                                           -0.0028 -0.3776 -0.0067 -0.7703  0.0769
                                            0.1205 -0.0018  0.0497 -0.1525
    29. (0.00068) RY*( 2) O   1           s( 17.58%)p 4.04( 70.95%)d 0.65( 11.48%)
                                           -0.0000  0.0037  0.4192  0.0034 -0.1162
                                           -0.0014  0.8013 -0.0028 -0.2319 -0.2973
                                            0.0410  0.1014  0.0534 -0.1077
    30. (0.00012) RY*( 3) O   1           s( 69.11%)p 0.37( 25.82%)d 0.07(  5.07%)
                                            0.0000  0.0013  0.8313 -0.0052 -0.1763
                                            0.0069 -0.2689 -0.0076  0.3933  0.1264
                                           -0.0020 -0.0258 -0.0999  0.1554
    31. (0.00003) RY*( 4) O   1           s(  7.01%)p10.94( 76.76%)d 2.31( 16.22%)
    32. (0.00000) RY*( 5) O   1           s(  0.42%)p34.50( 14.37%)d99.99( 85.21%)
    33. (0.00001) RY*( 6) O   1           s(  1.34%)p 5.33(  7.13%)d68.40( 91.53%)
    34. (0.00000) RY*( 7) O   1           s(  0.26%)p 6.72(  1.72%)d99.99( 98.02%)
    35. (0.00000) RY*( 8) O   1           s(  1.23%)p 3.59(  4.43%)d76.48( 94.34%)
    36. (0.00000) RY*( 9) O   1           s(  0.07%)p97.74(  6.68%)d99.99( 93.25%)
    37. (0.00281) RY*( 1) C   2           s(  0.32%)p99.99( 91.56%)d25.60(  8.12%)
                                           -0.0000 -0.0365  0.0429 -0.0060  0.6961
                                           -0.0151  0.6324  0.0034 -0.1759 -0.1776
                                           -0.0483  0.1259 -0.1313  0.1193
    38. (0.00155) RY*( 2) C   2           s( 34.31%)p 0.99( 34.04%)d 0.92( 31.65%)
                                            0.0000  0.0019  0.5858 -0.0213 -0.3173
                                           -0.0200  0.4451  0.0251  0.2003 -0.1960
                                            0.1353  0.0718  0.3110 -0.3974
    39. (0.00104) RY*( 3) C   2           s(  0.01%)p 1.00( 75.29%)d 0.33( 24.71%)
                                           -0.0000  0.0071  0.0046 -0.0034 -0.2024
                                            0.0057  0.0385 -0.0139 -0.8427 -0.0589
                                            0.4102 -0.0530  0.2360  0.1297
    40. (0.00079) RY*( 4) C   2           s(  2.27%)p 6.23( 14.15%)d36.80( 83.58%)
                                            0.0000 -0.0172  0.1497 -0.0019  0.3606
                                            0.0097 -0.0826  0.0208 -0.0642  0.7091
                                            0.2836 -0.1655 -0.0003 -0.4746
    41. (0.00046) RY*( 5) C   2           s( 18.12%)p 2.74( 49.58%)d 1.78( 32.30%)
                                            0.0000 -0.0143  0.4255 -0.0122  0.3182
                                           -0.0076 -0.5823  0.0202 -0.2344 -0.3713
                                           -0.1842  0.2899 -0.0427 -0.2556
    42. (0.00042) RY*( 6) C   2           s( 21.30%)p 0.13(  2.78%)d 3.56( 75.92%)
                                           -0.0000 -0.0088  0.4615 -0.0466 -0.0124
                                           -0.0052  0.0208  0.0113 -0.1577  0.3070
                                           -0.5842 -0.3569  0.2124  0.3887
    43. (0.00032) RY*( 7) C   2           s( 11.37%)p 0.19(  2.19%)d 7.60( 86.43%)
                                            0.0000  0.0098  0.3371  0.0243 -0.1421
                                           -0.0121  0.0137 -0.0109 -0.0266 -0.1416
                                            0.2222 -0.4256 -0.7805  0.0686
    44. (0.00012) RY*( 8) C   2           s( 10.09%)p 0.20(  2.04%)d 8.71( 87.87%)
                                            0.0000  0.0045  0.3177  0.0084 -0.0932
                                            0.0149 -0.0261 -0.0060  0.1035  0.3541
                                            0.2505  0.6679 -0.1658  0.4657
    45. (0.00004) RY*( 9) C   2           s(  2.24%)p12.83( 28.78%)d30.76( 68.98%)
    46. (0.00251) RY*( 1) C   3           s(  0.22%)p99.99( 90.21%)d43.85(  9.57%)
                                           -0.0000  0.0267  0.0384 -0.0079 -0.4348
                                           -0.0339 -0.8146 -0.0067 -0.2193  0.2687
                                           -0.0691  0.1146 -0.0621 -0.0423
    47. (0.00185) RY*( 2) C   3           s(  3.76%)p24.27( 91.26%)d 1.33(  4.99%)
                                            0.0000  0.0056  0.1938 -0.0118  0.7550
                                            0.0119 -0.2322 -0.0172 -0.5368 -0.0435
                                           -0.1237  0.1501  0.0573 -0.0827
    48. (0.00131) RY*( 3) C   3           s( 17.82%)p 4.30( 76.64%)d 0.31(  5.54%)
                                            0.0000 -0.0137  0.4219  0.0316 -0.4572
                                           -0.0025  0.4297 -0.0039 -0.6097 -0.1080
                                           -0.1250  0.1114 -0.1062 -0.0667
    49. (0.00069) RY*( 4) C   3           s( 76.84%)p 0.25( 19.23%)d 0.05(  3.93%)
                                            0.0000  0.0039  0.8766  0.0143  0.0561
                                            0.0075 -0.1539  0.0085  0.4064 -0.0609
                                            0.0909 -0.1469  0.0678  0.0339
    50. (0.00010) RY*( 5) C   3           s(  0.16%)p15.43(  2.49%)d99.99( 97.35%)
    51. (0.00007) RY*( 6) C   3           s(  0.00%)p 1.00( 10.27%)d 8.74( 89.73%)
    52. (0.00002) RY*( 7) C   3           s(  1.19%)p 6.83(  8.11%)d76.37( 90.71%)
    53. (0.00002) RY*( 8) C   3           s(  0.03%)p11.15(  0.32%)d99.99( 99.66%)
    54. (0.00000) RY*( 9) C   3           s(  0.06%)p29.65(  1.66%)d99.99( 98.28%)
    55. (0.00237) RY*( 1) C   4           s(  0.22%)p99.99( 89.89%)d45.19(  9.89%)
                                            0.0000 -0.0292  0.0365 -0.0139 -0.0708
                                            0.0350  0.9347 -0.0059 -0.1373  0.2638
                                            0.0315  0.0846  0.1430  0.0254
    56. (0.00116) RY*( 2) C   4           s( 12.02%)p 6.50( 78.18%)d 0.82(  9.80%)
                                            0.0000 -0.0023  0.3467 -0.0314  0.6552
                                           -0.0084  0.1428  0.0079  0.5753  0.0307
                                           -0.2451 -0.1648 -0.0351 -0.0929
    57. (0.00095) RY*( 3) C   4           s(  0.28%)p99.99( 73.72%)d92.78( 26.00%)
                                            0.0000 -0.0010  0.0529  0.0101 -0.6889
                                            0.0116 -0.0043  0.0225  0.5117  0.1205
                                           -0.3711 -0.2294  0.1848 -0.1447
    58. (0.00038) RY*( 4) C   4           s( 79.50%)p 0.13( 10.08%)d 0.13( 10.42%)
                                            0.0000  0.0038  0.8916 -0.0125 -0.1574
                                            0.0052 -0.1678 -0.0067 -0.2182  0.2011
                                            0.1716  0.1425  0.0985 -0.0656
    59. (0.00012) RY*( 5) C   4           s(  0.00%)p 1.00(  3.97%)d24.17( 96.02%)
                                            0.0000 -0.0005  0.0046 -0.0285  0.1394
                                           -0.0049 -0.0298  0.0036 -0.1362 -0.3845
                                           -0.0995 -0.0619  0.8932  0.0294
    60. (0.00006) RY*( 6) C   4           s(  0.09%)p99.99( 28.48%)d99.99( 71.43%)
    61. (0.00000) RY*( 7) C   4           s(  0.32%)p 9.01(  2.85%)d99.99( 96.83%)
    62. (0.00001) RY*( 8) C   4           s(  6.18%)p 1.85( 11.46%)d13.32( 82.36%)
    63. (0.00001) RY*( 9) C   4           s(  1.46%)p 1.07(  1.57%)d66.37( 96.97%)
    64. (0.00212) RY*( 1) C   5           s(  4.56%)p19.33( 88.21%)d 1.58(  7.23%)
                                           -0.0000  0.0227  0.2124  0.0209  0.7918
                                           -0.0060 -0.3614 -0.0159 -0.3518 -0.0467
                                           -0.0759  0.1033  0.2039 -0.1099
    65. (0.00114) RY*( 2) C   5           s(  1.21%)p71.42( 86.53%)d10.12( 12.26%)
                                            0.0000 -0.0103  0.1096 -0.0019 -0.2175
                                           -0.0145  0.4063 -0.0150 -0.8078 -0.0591
                                           -0.2244  0.0020 -0.1553 -0.2113
    66. (0.00069) RY*( 3) C   5           s(  1.94%)p44.74( 86.82%)d 5.79( 11.24%)
                                           -0.0000  0.0068  0.1391 -0.0036  0.4015
                                           -0.0214  0.8154  0.0053  0.2041 -0.1184
                                            0.1426 -0.0320  0.2236  0.1645
    67. (0.00033) RY*( 4) C   5           s( 65.50%)p 0.06(  3.64%)d 0.47( 30.86%)
                                            0.0000 -0.0028  0.8093 -0.0137 -0.0689
                                           -0.0068 -0.0215 -0.0002  0.1759  0.0516
                                            0.1531  0.2979 -0.4331 -0.0783
    68. (0.00014) RY*( 5) C   5           s( 14.19%)p 0.04(  0.57%)d 6.01( 85.24%)
                                            0.0000 -0.0011  0.3767 -0.0026 -0.0143
                                            0.0018 -0.0727  0.0012  0.0133  0.1860
                                           -0.2028 -0.8685  0.0423  0.1434
    69. (0.00006) RY*( 6) C   5           s(  2.62%)p 2.29(  6.00%)d34.88( 91.38%)
    70. (0.00001) RY*( 7) C   5           s(  0.29%)p30.57(  8.90%)d99.99( 90.81%)
    71. (0.00001) RY*( 8) C   5           s(  9.74%)p 1.35( 13.11%)d 7.92( 77.15%)
    72. (0.00001) RY*( 9) C   5           s(  0.01%)p 1.00(  6.33%)d14.79( 93.66%)
    73. (0.00245) RY*( 1) C   6           s(  5.92%)p15.07( 89.15%)d 0.83(  4.93%)
                                           -0.0000  0.0213  0.2423  0.0198  0.4020
                                            0.0257  0.5394  0.0205  0.6615  0.1076
                                            0.0349  0.0610 -0.0551 -0.1724
    74. (0.00087) RY*( 2) C   6           s(  4.63%)p14.81( 68.57%)d 5.79( 26.80%)
                                            0.0000 -0.0242  0.2138 -0.0090 -0.1860
                                           -0.0064 -0.6063  0.0025  0.5324 -0.3947
                                            0.1110  0.1084  0.1814 -0.2350
    75. (0.00072) RY*( 3) C   6           s(  0.03%)p99.99( 94.31%)d99.99(  5.66%)
                                            0.0000 -0.0040  0.0159  0.0218 -0.8486
                                           -0.0157  0.4456 -0.0009  0.1539 -0.0534
                                           -0.1878  0.1247  0.0520 -0.0159
    76. (0.00023) RY*( 4) C   6           s( 71.37%)p 0.19( 13.66%)d 0.21( 14.97%)
                                            0.0000  0.0059  0.8448 -0.0027  0.0714
                                           -0.0055  0.1091  0.0061 -0.3458 -0.3161
                                           -0.1796  0.0098  0.0377  0.1266
    77. (0.00013) RY*( 5) C   6           s(  3.64%)p 1.19(  4.34%)d25.27( 92.02%)
                                           -0.0000 -0.0001  0.1908  0.0092 -0.1735
                                           -0.0051  0.1096 -0.0008 -0.0346  0.1621
                                            0.7676 -0.4507  0.3106  0.0715
    78. (0.00006) RY*( 6) C   6           s(  0.30%)p 6.80(  2.04%)d99.99( 97.66%)
    79. (0.00002) RY*( 7) C   6           s(  1.53%)p10.67( 16.38%)d53.48( 82.08%)
    80. (0.00001) RY*( 8) C   6           s( 12.55%)p 0.83( 10.46%)d 6.14( 76.99%)
    81. (0.00000) RY*( 9) C   6           s(  0.16%)p 7.21(  1.14%)d99.99( 98.71%)
    82. (0.00252) RY*( 1) C   7           s(  5.98%)p14.83( 88.71%)d 0.89(  5.31%)
                                           -0.0000  0.0219  0.2436 -0.0140 -0.4350
                                            0.0315  0.6367 -0.0161 -0.5394 -0.1296
                                            0.0225 -0.0288 -0.0833 -0.1676
    83. (0.00130) RY*( 2) C   7           s(  0.61%)p99.99( 96.58%)d 4.64(  2.81%)
                                            0.0000 -0.0103  0.0771 -0.0195  0.8596
                                           -0.0191  0.1630 -0.0072 -0.4466  0.0879
                                           -0.0281 -0.0434  0.0072 -0.1330
    84. (0.00061) RY*( 3) C   7           s( 22.20%)p 2.27( 50.39%)d 1.23( 27.40%)
                                            0.0000 -0.0207  0.4707  0.0107 -0.1818
                                            0.0010 -0.5821 -0.0036 -0.3632  0.3370
                                            0.2704 -0.0212  0.2049 -0.2120
    85. (0.00040) RY*( 4) C   7           s( 56.96%)p 0.55( 31.32%)d 0.21( 11.72%)
                                            0.0000  0.0093  0.7547 -0.0044  0.1149
                                           -0.0108  0.2808 -0.0062  0.4700  0.1733
                                           -0.2097 -0.0822  0.1290  0.1407
    86. (0.00013) RY*( 5) C   7           s(  1.15%)p 4.44(  5.09%)d81.82( 93.76%)
                                            0.0000  0.0034  0.1070 -0.0075  0.1283
                                           -0.0024  0.1326 -0.0046  0.1297 -0.4144
                                            0.7242  0.3406  0.3397  0.0999
    87. (0.00008) RY*( 6) C   7           s(  2.69%)p 5.87( 15.76%)d30.36( 81.56%)
    88. (0.00005) RY*( 7) C   7           s(  5.54%)p 0.65(  3.59%)d16.41( 90.88%)
    89. (0.00001) RY*( 8) C   7           s(  4.96%)p 1.70(  8.44%)d17.47( 86.61%)
    90. (0.00001) RY*( 9) C   7           s(  0.04%)p 5.40(  0.20%)d99.99( 99.76%)
    91. (0.00074) RY*( 1) H   8           s(  0.00%)p 1.00(100.00%)
                                            0.0010  0.0011 -0.3886 -0.4401 -0.8095
    92. (0.00062) RY*( 2) H   8           s( 46.55%)p 1.15( 53.45%)
                                            0.0130  0.6822  0.5734  0.2224 -0.3952
    93. (0.00039) RY*( 3) H   8           s( 49.93%)p 1.00( 50.07%)
                                            0.0106  0.7065 -0.3925 -0.4167  0.4160
    94. (0.00001) RY*( 4) H   8           s(  3.98%)p24.11( 96.02%)
    95. (0.00157) RY*( 1) H   9           s( 99.73%)p 0.00(  0.27%)
                                            0.0044  0.9986  0.0308 -0.0407  0.0118
    96. (0.00012) RY*( 2) H   9           s(  0.15%)p99.99( 99.85%)
                                           -0.0002  0.0388 -0.0237  0.9838  0.1733
    97. (0.00005) RY*( 3) H   9           s(  0.14%)p99.99( 99.86%)
    98. (0.00002) RY*( 4) H   9           s(  0.10%)p99.99( 99.90%)
    99. (0.00109) RY*( 1) H  10           s( 99.78%)p 0.00(  0.22%)
                                            0.0060  0.9989  0.0446  0.0020  0.0148
   100. (0.00004) RY*( 2) H  10           s(  0.23%)p99.99( 99.77%)
   101. (0.00005) RY*( 3) H  10           s(  0.02%)p99.99( 99.98%)
   102. (0.00003) RY*( 4) H  10           s(  0.08%)p99.99( 99.92%)
   103. (0.00093) RY*( 1) H  11           s( 99.67%)p 0.00(  0.33%)
                                            0.0062  0.9983 -0.0570 -0.0024 -0.0086
   104. (0.00005) RY*( 2) H  11           s(  0.00%)p 1.00(100.00%)
   105. (0.00003) RY*( 3) H  11           s(  0.09%)p99.99( 99.91%)
   106. (0.00004) RY*( 4) H  11           s(  0.35%)p99.99( 99.65%)
   107. (0.00087) RY*( 1) H  12           s( 99.22%)p 0.01(  0.78%)
                                            0.0033  0.9961 -0.0844  0.0222 -0.0134
   108. (0.00009) RY*( 2) H  12           s(  0.04%)p99.99( 99.96%)
   109. (0.00006) RY*( 3) H  12           s(  0.10%)p99.99( 99.90%)
   110. (0.00002) RY*( 4) H  12           s(  0.74%)p99.99( 99.26%)
   111. (0.00108) RY*( 1) H  13           s( 99.41%)p 0.01(  0.59%)
                                            0.0043  0.9971 -0.0416  0.0243 -0.0595
   112. (0.00010) RY*( 2) H  13           s(  0.00%)p 1.00(100.00%)
                                            0.0031 -0.0013  0.8280  0.2806 -0.4855
   113. (0.00008) RY*( 3) H  13           s(  0.08%)p99.99( 99.92%)
   114. (0.00002) RY*( 4) H  13           s(  0.61%)p99.99( 99.39%)
   115. (0.00122) RY*( 1) H  14           s( 99.63%)p 0.00(  0.37%)
                                            0.0056  0.9981  0.0161  0.0136  0.0568
   116. (0.00009) RY*( 2) H  14           s(  0.13%)p99.99( 99.87%)
   117. (0.00006) RY*( 3) H  14           s(  0.01%)p 1.00( 99.99%)
   118. (0.00002) RY*( 4) H  14           s(  0.32%)p99.99( 99.68%)
   119. (0.00091) RY*( 1) H  15           s( 99.72%)p 0.00(  0.28%)
                                            0.0033  0.9986 -0.0202 -0.0480  0.0067
   120. (0.00008) RY*( 2) H  15           s(  0.01%)p99.99( 99.99%)
   121. (0.00005) RY*( 3) H  15           s(  0.01%)p 1.00( 99.99%)
   122. (0.00002) RY*( 4) H  15           s(  0.35%)p99.99( 99.65%)
   123. (0.00110) RY*( 1) H  16           s( 99.74%)p 0.00(  0.26%)
                                            0.0047  0.9987 -0.0001 -0.0503  0.0075
   124. (0.00008) RY*( 2) H  16           s(  0.02%)p99.99( 99.98%)
   125. (0.00006) RY*( 3) H  16           s(  0.02%)p99.99( 99.98%)
   126. (0.00002) RY*( 4) H  16           s(  0.31%)p99.99( 99.69%)
   127. (0.00175) RY*( 1) H  17           s( 99.83%)p 0.00(  0.17%)
                                            0.0057  0.9992 -0.0224  0.0244 -0.0236
   128. (0.00008) RY*( 2) H  17           s(  0.08%)p99.99( 99.92%)
   129. (0.00005) RY*( 3) H  17           s(  0.06%)p99.99( 99.94%)
   130. (0.00002) RY*( 4) H  17           s(  0.12%)p99.99( 99.88%)
   131. (0.01540) BD*( 1) O   1 - C   2  
                ( 32.46%)   0.5697* O   1 s( 32.06%)p 2.12( 67.87%)d 0.00(  0.07%)
                                           -0.0001  0.5662  0.0012 -0.7270  0.0021
                                           -0.1017  0.0060  0.3739  0.0001  0.0105
                                           -0.0192 -0.0085  0.0110 -0.0033
                ( 67.54%)  -0.8218* C   2 s( 20.13%)p 3.95( 79.60%)d 0.01(  0.28%)
                                           -0.0000  0.4470  0.0386  0.8031  0.0280
                                            0.0689  0.0116 -0.3811 -0.0074  0.0068
                                           -0.0348 -0.0041  0.0370 -0.0117
   132. (0.00280) BD*( 1) O   1 - H   8  
                ( 24.94%)   0.4994* O   1 s( 20.35%)p 3.91( 79.56%)d 0.00(  0.08%)
                                            0.0002  0.4509  0.0162  0.5118  0.0323
                                           -0.7202 -0.0146  0.1172 -0.0074 -0.0133
                                            0.0061 -0.0131 -0.0190 -0.0095
                ( 75.06%)  -0.8664* H   8 s( 99.53%)p 0.00(  0.47%)
                                            0.9977 -0.0039 -0.0430  0.0525 -0.0067
   133. (0.01661) BD*( 1) C   2 - C   3  
                ( 50.04%)   0.7074* C   2 s( 27.18%)p 2.68( 72.77%)d 0.00(  0.06%)
                                            0.0000  0.5212  0.0084 -0.4055  0.0257
                                            0.7422  0.0132 -0.1074  0.0058 -0.0175
                                            0.0035 -0.0045 -0.0113 -0.0101
                ( 49.96%)  -0.7068* C   3 s( 32.93%)p 2.04( 67.03%)d 0.00(  0.04%)
                                            0.0001  0.5738 -0.0050  0.4005  0.0281
                                           -0.7058  0.0231  0.1020  0.0063 -0.0126
                                            0.0014 -0.0029 -0.0107 -0.0099
   134. (0.01589) BD*( 1) C   2 - C   7  
                ( 49.04%)   0.7003* C   2 s( 29.75%)p 2.36( 70.19%)d 0.00(  0.05%)
                                           -0.0002 -0.5454  0.0085  0.4052 -0.0223
                                            0.6530  0.0067  0.3329 -0.0023 -0.0148
                                           -0.0102 -0.0111  0.0053  0.0066
                ( 50.96%)  -0.7139* C   7 s( 26.40%)p 2.79( 73.53%)d 0.00(  0.07%)
                                           -0.0003 -0.5138 -0.0056 -0.4545 -0.0344
                                           -0.6491  0.0062 -0.3259 -0.0040 -0.0170
                                           -0.0084 -0.0134  0.0081  0.0080
   135. (0.01881) BD*( 1) C   2 - H   9  
                ( 37.95%)   0.6161* C   2 s( 22.91%)p 3.36( 77.03%)d 0.00(  0.06%)
                                            0.0002 -0.4784  0.0144 -0.1512 -0.0116
                                            0.1297 -0.0030 -0.8546  0.0083  0.0014
                                           -0.0053  0.0030  0.0018 -0.0238
                ( 62.05%)  -0.7877* H   9 s( 99.88%)p 0.00(  0.12%)
                                           -0.9994  0.0037  0.0043 -0.0061  0.0332
   136. (0.00612) BD*( 1) C   3 - C   4  
                ( 49.81%)   0.7057* C   3 s( 37.93%)p 1.64( 62.02%)d 0.00(  0.05%)
                                           -0.0000 -0.6156 -0.0184  0.7543  0.0186
                                           -0.0410 -0.0371  0.2187  0.0037  0.0004
                                           -0.0094  0.0001 -0.0204  0.0058
                ( 50.19%)  -0.7085* C   4 s( 37.03%)p 1.70( 62.91%)d 0.00(  0.06%)
                                           -0.0001 -0.6083 -0.0170 -0.7879 -0.0211
                                            0.0423 -0.0320 -0.0716 -0.0032  0.0037
                                           -0.0033  0.0004 -0.0221  0.0082
   137. (0.03284) BD*( 2) C   3 - C   4  
                ( 48.32%)   0.6951* C   3 s(  0.18%)p99.99( 99.69%)d 0.69(  0.13%)
                                            0.0001 -0.0429 -0.0028  0.2435 -0.0009
                                           -0.0364  0.0000 -0.9675  0.0124 -0.0003
                                            0.0328  0.0018 -0.0075  0.0117
                ( 51.68%)  -0.7189* C   4 s(  0.24%)p99.99( 99.61%)d 0.63(  0.15%)
                                           -0.0000 -0.0489  0.0009  0.1261 -0.0031
                                           -0.0300 -0.0031 -0.9895  0.0076 -0.0016
                                           -0.0365  0.0035  0.0052 -0.0117
   138. (0.00745) BD*( 1) C   3 - H  10  
                ( 36.41%)   0.6034* C   3 s( 28.89%)p 2.46( 71.08%)d 0.00(  0.02%)
                                            0.0003 -0.5373  0.0145 -0.4573  0.0067
                                           -0.7052  0.0080 -0.0648  0.0023 -0.0122
                                           -0.0007 -0.0026  0.0064  0.0066
                ( 63.59%)  -0.7974* H  10 s( 99.89%)p 0.00(  0.11%)
                                           -0.9995  0.0051  0.0185  0.0269  0.0013
   139. (0.00972) BD*( 1) C   4 - C   5  
                ( 49.07%)   0.7005* C   4 s( 34.01%)p 1.94( 65.95%)d 0.00(  0.03%)
                                            0.0000 -0.5831  0.0095  0.4788  0.0258
                                            0.6509 -0.0301  0.0702  0.0066 -0.0131
                                           -0.0006 -0.0017  0.0080  0.0091
                ( 50.93%)  -0.7137* C   5 s( 26.27%)p 2.80( 73.67%)d 0.00(  0.05%)
                                           -0.0002 -0.5125 -0.0098 -0.5041  0.0120
                                           -0.6892 -0.0263 -0.0823  0.0021 -0.0195
                                           -0.0021 -0.0033  0.0050  0.0105
   140. (0.00735) BD*( 1) C   4 - H  11  
                ( 36.67%)   0.6056* C   4 s( 28.65%)p 2.49( 71.32%)d 0.00(  0.03%)
                                            0.0003 -0.5352  0.0109  0.3630 -0.0010
                                           -0.7564  0.0119  0.0956 -0.0010  0.0100
                                           -0.0002  0.0031  0.0114  0.0067
                ( 63.33%)  -0.7958* H  11 s( 99.89%)p 0.00(  0.11%)
                                           -0.9995  0.0054 -0.0141  0.0292 -0.0038
   141. (0.00708) BD*( 1) C   5 - C   6  
                ( 48.86%)   0.6990* C   5 s( 28.57%)p 2.50( 71.39%)d 0.00(  0.04%)
                                           -0.0002 -0.5345  0.0018 -0.3833  0.0272
                                            0.7080  0.0108 -0.2547 -0.0040  0.0138
                                           -0.0063  0.0081  0.0052  0.0073
                ( 51.14%)  -0.7152* C   6 s( 26.94%)p 2.71( 73.01%)d 0.00(  0.05%)
                                           -0.0002 -0.5190 -0.0031  0.3918  0.0318
                                           -0.7137  0.0073  0.2573  0.0011  0.0122
                                           -0.0043  0.0109  0.0124  0.0083
   142. (0.00649) BD*( 1) C   5 - H  12  
                ( 36.51%)   0.6043* C   5 s( 22.95%)p 3.36( 77.01%)d 0.00(  0.04%)
                                           -0.0001  0.4790  0.0007 -0.7365  0.0012
                                            0.1280 -0.0047  0.4595 -0.0153 -0.0060
                                           -0.0147  0.0055  0.0112 -0.0009
                ( 63.49%)  -0.7968* H  12 s( 99.90%)p 0.00(  0.10%)
                                            0.9995 -0.0011  0.0283 -0.0024 -0.0150
   143. (0.00847) BD*( 1) C   5 - H  13  
                ( 36.85%)   0.6070* C   5 s( 22.14%)p 3.52( 77.82%)d 0.00(  0.04%)
                                           -0.0001  0.4705 -0.0047 -0.2357 -0.0166
                                           -0.0763  0.0001 -0.8465  0.0082  0.0006
                                            0.0064 -0.0009  0.0012  0.0200
                ( 63.15%)  -0.7947* H  13 s( 99.90%)p 0.00(  0.10%)
                                            0.9995 -0.0022  0.0120  0.0047  0.0295
   144. (0.00739) BD*( 1) C   6 - C   7  
                ( 51.02%)   0.7143* C   6 s( 27.20%)p 2.67( 72.75%)d 0.00(  0.05%)
                                            0.0003  0.5215  0.0012  0.8078  0.0035
                                           -0.0330 -0.0348 -0.2695 -0.0058  0.0021
                                           -0.0119 -0.0008  0.0171 -0.0080
                ( 48.98%)  -0.6999* C   7 s( 28.22%)p 2.54( 71.74%)d 0.00(  0.04%)
                                            0.0002  0.5312  0.0011 -0.8045 -0.0042
                                            0.0113 -0.0336  0.2625 -0.0002 -0.0044
                                           -0.0120  0.0028  0.0145 -0.0067
   145. (0.00745) BD*( 1) C   6 - H  14  
                ( 38.05%)   0.6168* C   6 s( 22.04%)p 3.54( 77.92%)d 0.00(  0.04%)
                                            0.0001 -0.4694  0.0095  0.0108  0.0165
                                            0.0301  0.0234 -0.8817  0.0033 -0.0005
                                           -0.0015 -0.0015 -0.0002 -0.0207
                ( 61.95%)  -0.7871* H  14 s( 99.91%)p 0.00(  0.09%)
                                           -0.9995  0.0040 -0.0036 -0.0050  0.0297
   146. (0.00528) BD*( 1) C   6 - H  15  
                ( 36.68%)   0.6056* C   6 s( 23.70%)p 3.22( 76.26%)d 0.00(  0.04%)
                                           -0.0001  0.4868  0.0065 -0.4384  0.0049
                                           -0.6980  0.0050 -0.2879  0.0188  0.0132
                                            0.0058  0.0095 -0.0061 -0.0054
                ( 63.32%)  -0.7957* H  15 s( 99.91%)p 0.00(  0.09%)
                                            0.9995 -0.0018  0.0152  0.0255  0.0080
   147. (0.00606) BD*( 1) C   7 - H  16  
                ( 36.90%)   0.6075* C   7 s( 23.21%)p 3.31( 76.75%)d 0.00(  0.04%)
                                           -0.0001  0.4818  0.0059  0.3797 -0.0114
                                           -0.7575  0.0027  0.2216 -0.0190 -0.0132
                                            0.0053 -0.0088 -0.0068 -0.0069
                ( 63.10%)  -0.7943* H  16 s( 99.91%)p 0.00(  0.09%)
                                            0.9995 -0.0032 -0.0113  0.0279 -0.0047
   148. (0.00800) BD*( 1) C   7 - H  17  
                ( 37.29%)   0.6107* C   7 s( 22.05%)p 3.53( 77.91%)d 0.00(  0.04%)
                                           -0.0002  0.4695 -0.0082  0.0245  0.0082
                                            0.0530 -0.0269 -0.8803 -0.0002  0.0005
                                           -0.0018 -0.0068  0.0002  0.0191
                ( 62.71%)  -0.7919* H  17 s( 99.91%)p 0.00(  0.09%)
                                            0.9995 -0.0051 -0.0028  0.0019  0.0306


 NHO Directionality and "Bond Bending" (deviations from line of nuclear centers)

         [Thresholds for printing:  angular deviation  >  1.0 degree]
                                    hybrid p-character > 25.0%
                                    orbital occupancy  >  0.10e

                                Line of Centers        Hybrid 1              Hybrid 2
                                ---------------  -------------------   ------------------
                NBO               Theta   Phi    Theta   Phi    Dev    Theta   Phi    Dev
 ========================================================================================
     1. BD (   1) O   1 - C   2    63.9  186.7    62.9  187.5   1.2    114.9    5.5   1.5
     2. BD (   1) O   1 - H   8    80.2  302.1    83.1  306.5   5.3      --     --    --
     3. BD (   1) C   2 - C   3    96.7  119.9    96.9  116.7   3.2     82.3  302.1   2.4
     4. BD (   1) C   2 - C   7   112.1  235.7   113.4  239.9   4.1     67.8   52.7   2.7
     5. BD (   1) C   2 - H   9    11.4  309.6    13.7  322.1   3.6      --     --    --
     6. BD (   1) C   3 - C   4   100.6  176.9   106.0  174.2   6.0     84.7  359.3   5.8
     7. BD (   2) C   3 - C   4   100.6  176.9    14.4  171.5  86.3      7.4  164.9  86.6
     9. BD (   1) C   4 - C   5    95.2  233.7    95.5  230.9   2.8     84.7   55.5   1.8
    11. BD (   1) C   5 - C   6    72.4  298.4    72.1  296.4   1.9    107.4  120.9   2.5
    14. BD (   1) C   6 - C   7   108.3  358.3   108.7  355.2   3.0     72.0  181.6   3.1
    15. BD (   1) C   6 - H  14     2.4  249.8     3.9  242.9   1.6      --     --    --
    17. BD (   1) C   7 - H  16    75.5  296.6    76.4  296.0   1.1      --     --    --
    18. BD (   1) C   7 - H  17   175.3   61.8   177.3   38.6   2.5      --     --    --
    26. LP (   1) O   1             --     --    129.1   65.8   --       --     --    --
    27. LP (   2) O   1             --     --     36.9   48.8   --       --     --    --


 Second Order Perturbation Theory Analysis of Fock Matrix in NBO Basis

     Threshold for printing:   0.25 kcal/mol
                                                                              E(2)  E(j)-E(i) F(i,j)
         Donor NBO (i)                     Acceptor NBO (j)                 kcal/mol   a.u.    a.u. 
 ===================================================================================================

 within unit  1
   1. BD (   1) O   1 - C   2        /136. BD*(   1) C   3 - C   4            0.58    1.47    0.037
   1. BD (   1) O   1 - C   2        /137. BD*(   2) C   3 - C   4            0.46    0.86    0.025
   1. BD (   1) O   1 - C   2        /144. BD*(   1) C   6 - C   7            0.68    1.25    0.037
   2. BD (   1) O   1 - H   8        / 37. RY*(   1) C   2                    0.27    1.47    0.025
   2. BD (   1) O   1 - H   8        / 42. RY*(   6) C   2                    0.27    2.60    0.034
   2. BD (   1) O   1 - H   8        / 47. RY*(   2) C   3                    0.25    1.39    0.024
   2. BD (   1) O   1 - H   8        /133. BD*(   1) C   2 - C   3            1.62    1.11    0.054
   3. BD (   1) C   2 - C   3        / 29. RY*(   2) O   1                    0.48    2.05    0.040
   3. BD (   1) C   2 - C   3        / 55. RY*(   1) C   4                    0.73    1.79    0.046
   3. BD (   1) C   2 - C   3        / 56. RY*(   2) C   4                    0.26    1.36    0.024
   3. BD (   1) C   2 - C   3        / 82. RY*(   1) C   7                    0.58    1.65    0.039
   3. BD (   1) C   2 - C   3        /132. BD*(   1) O   1 - H   8            0.86    1.09    0.039
   3. BD (   1) C   2 - C   3        /134. BD*(   1) C   2 - C   7            0.58    1.03    0.031
   3. BD (   1) C   2 - C   3        /136. BD*(   1) C   3 - C   4            0.85    1.27    0.041
   3. BD (   1) C   2 - C   3        /140. BD*(   1) C   4 - H  11            1.43    1.12    0.051
   3. BD (   1) C   2 - C   3        /147. BD*(   1) C   7 - H  16            0.89    1.12    0.040
   4. BD (   1) C   2 - C   7        / 28. RY*(   1) O   1                    0.52    1.74    0.038
   4. BD (   1) C   2 - C   7        / 46. RY*(   1) C   3                    0.38    1.75    0.033
   4. BD (   1) C   2 - C   7        / 48. RY*(   3) C   3                    0.35    1.27    0.027
   4. BD (   1) C   2 - C   7        / 73. RY*(   1) C   6                    0.61    1.59    0.040
   4. BD (   1) C   2 - C   7        /133. BD*(   1) C   2 - C   3            0.66    1.01    0.033
   4. BD (   1) C   2 - C   7        /135. BD*(   1) C   2 - H   9            0.32    1.04    0.023
   4. BD (   1) C   2 - C   7        /138. BD*(   1) C   3 - H  10            0.97    1.09    0.041
   4. BD (   1) C   2 - C   7        /144. BD*(   1) C   6 - C   7            0.48    1.03    0.028
   4. BD (   1) C   2 - C   7        /146. BD*(   1) C   6 - H  15            0.82    1.11    0.038
   4. BD (   1) C   2 - C   7        /147. BD*(   1) C   7 - H  16            0.28    1.09    0.022
   5. BD (   1) C   2 - H   9        / 28. RY*(   1) O   1                    0.28    1.64    0.027
   5. BD (   1) C   2 - H   9        / 47. RY*(   2) C   3                    0.45    1.19    0.029
   5. BD (   1) C   2 - H   9        /136. BD*(   1) C   3 - C   4            0.56    1.14    0.032
   5. BD (   1) C   2 - H   9        /137. BD*(   2) C   3 - C   4            1.89    0.54    0.041
   5. BD (   1) C   2 - H   9        /148. BD*(   1) C   7 - H  17            1.34    0.99    0.046
   6. BD (   1) C   3 - C   4        / 37. RY*(   1) C   2                    0.67    1.54    0.041
   6. BD (   1) C   3 - C   4        / 64. RY*(   1) C   5                    0.41    1.62    0.033
   6. BD (   1) C   3 - C   4        /131. BD*(   1) O   1 - C   2            0.31    1.06    0.023
   6. BD (   1) C   3 - C   4        /133. BD*(   1) C   2 - C   3            0.70    1.17    0.036
   6. BD (   1) C   3 - C   4        /138. BD*(   1) C   3 - H  10            0.58    1.25    0.034
   6. BD (   1) C   3 - C   4        /139. BD*(   1) C   4 - C   5            0.72    1.19    0.037
   6. BD (   1) C   3 - C   4        /140. BD*(   1) C   4 - H  11            0.45    1.25    0.030
   6. BD (   1) C   3 - C   4        /142. BD*(   1) C   5 - H  12            0.41    1.25    0.029
   7. BD (   2) C   3 - C   4        /131. BD*(   1) O   1 - C   2            1.61    0.61    0.040
   7. BD (   2) C   3 - C   4        /135. BD*(   1) C   2 - H   9            1.48    0.75    0.042
   7. BD (   2) C   3 - C   4        /142. BD*(   1) C   5 - H  12            0.74    0.80    0.031
   7. BD (   2) C   3 - C   4        /143. BD*(   1) C   5 - H  13            1.48    0.78    0.043
   8. BD (   1) C   3 - H  10        / 55. RY*(   1) C   4                    0.40    1.67    0.033
   8. BD (   1) C   3 - H  10        /131. BD*(   1) O   1 - C   2            0.62    0.80    0.028
   8. BD (   1) C   3 - H  10        /134. BD*(   1) C   2 - C   7            1.27    0.91    0.043
   8. BD (   1) C   3 - H  10        /136. BD*(   1) C   3 - C   4            0.44    1.14    0.029
   8. BD (   1) C   3 - H  10        /139. BD*(   1) C   4 - C   5            2.73    0.94    0.064
   8. BD (   1) C   3 - H  10        /140. BD*(   1) C   4 - H  11            0.27    0.99    0.021
   9. BD (   1) C   4 - C   5        / 46. RY*(   1) C   3                    0.42    1.77    0.034
   9. BD (   1) C   4 - C   5        / 48. RY*(   3) C   3                    0.60    1.29    0.035
   9. BD (   1) C   4 - C   5        / 73. RY*(   1) C   6                    0.40    1.61    0.032
   9. BD (   1) C   4 - C   5        /136. BD*(   1) C   3 - C   4            0.84    1.25    0.041
   9. BD (   1) C   4 - C   5        /138. BD*(   1) C   3 - H  10            1.62    1.10    0.053
   9. BD (   1) C   4 - C   5        /141. BD*(   1) C   5 - C   6            0.39    1.04    0.025
   9. BD (   1) C   4 - C   5        /146. BD*(   1) C   6 - H  15            0.77    1.13    0.037
  10. BD (   1) C   4 - H  11        / 46. RY*(   1) C   3                    0.51    1.66    0.037
  10. BD (   1) C   4 - H  11        /133. BD*(   1) C   2 - C   3            2.98    0.92    0.066
  10. BD (   1) C   4 - H  11        /136. BD*(   1) C   3 - C   4            0.36    1.15    0.026
  10. BD (   1) C   4 - H  11        /138. BD*(   1) C   3 - H  10            0.26    0.99    0.021
  10. BD (   1) C   4 - H  11        /141. BD*(   1) C   5 - C   6            1.33    0.93    0.045
  11. BD (   1) C   5 - C   6        / 56. RY*(   2) C   4                    0.39    1.29    0.028
  11. BD (   1) C   5 - C   6        / 82. RY*(   1) C   7                    0.48    1.58    0.035
  11. BD (   1) C   5 - C   6        /139. BD*(   1) C   4 - C   5            0.42    0.99    0.026
  11. BD (   1) C   5 - C   6        /140. BD*(   1) C   4 - H  11            1.11    1.05    0.043
  11. BD (   1) C   5 - C   6        /142. BD*(   1) C   5 - H  12            0.35    1.05    0.024
  11. BD (   1) C   5 - C   6        /143. BD*(   1) C   5 - H  13            0.36    1.03    0.024
  11. BD (   1) C   5 - C   6        /144. BD*(   1) C   6 - C   7            0.35    0.99    0.024
  11. BD (   1) C   5 - C   6        /146. BD*(   1) C   6 - H  15            0.33    1.08    0.024
  11. BD (   1) C   5 - C   6        /147. BD*(   1) C   7 - H  16            0.97    1.06    0.041
  12. BD (   1) C   5 - H  12        / 57. RY*(   3) C   4                    0.27    1.42    0.025
  12. BD (   1) C   5 - H  12        / 74. RY*(   2) C   6                    0.30    1.53    0.027
  12. BD (   1) C   5 - H  12        /136. BD*(   1) C   3 - C   4            1.30    1.10    0.048
  12. BD (   1) C   5 - H  12        /137. BD*(   2) C   3 - C   4            1.28    0.49    0.032
  12. BD (   1) C   5 - H  12        /144. BD*(   1) C   6 - C   7            1.57    0.89    0.047
  13. BD (   1) C   5 - H  13        / 57. RY*(   3) C   4                    0.38    1.42    0.030
  13. BD (   1) C   5 - H  13        /136. BD*(   1) C   3 - C   4            0.47    1.10    0.029
  13. BD (   1) C   5 - H  13        /137. BD*(   2) C   3 - C   4            3.04    0.49    0.049
  13. BD (   1) C   5 - H  13        /145. BD*(   1) C   6 - H  14            1.30    0.95    0.045
  14. BD (   1) C   6 - C   7        / 38. RY*(   2) C   2                    0.35    1.80    0.032
  14. BD (   1) C   6 - C   7        / 64. RY*(   1) C   5                    0.35    1.43    0.028
  14. BD (   1) C   6 - C   7        /131. BD*(   1) O   1 - C   2            1.68    0.86    0.048
  14. BD (   1) C   6 - C   7        /134. BD*(   1) C   2 - C   7            0.36    0.96    0.023
  14. BD (   1) C   6 - C   7        /141. BD*(   1) C   5 - C   6            0.35    0.99    0.024
  14. BD (   1) C   6 - C   7        /142. BD*(   1) C   5 - H  12            0.92    1.05    0.039
  14. BD (   1) C   6 - C   7        /146. BD*(   1) C   6 - H  15            0.34    1.08    0.024
  14. BD (   1) C   6 - C   7        /147. BD*(   1) C   7 - H  16            0.44    1.06    0.027
  14. BD (   1) C   6 - C   7        /148. BD*(   1) C   7 - H  17            0.29    1.05    0.022
  15. BD (   1) C   6 - H  14        /143. BD*(   1) C   5 - H  13            1.51    0.91    0.047
  15. BD (   1) C   6 - H  14        /148. BD*(   1) C   7 - H  17            1.66    0.93    0.050
  16. BD (   1) C   6 - H  15        /134. BD*(   1) C   2 - C   7            1.79    0.84    0.049
  16. BD (   1) C   6 - H  15        /139. BD*(   1) C   4 - C   5            1.77    0.87    0.050
  17. BD (   1) C   7 - H  16        / 74. RY*(   2) C   6                    0.34    1.52    0.029
  17. BD (   1) C   7 - H  16        /133. BD*(   1) C   2 - C   3            1.80    0.86    0.050
  17. BD (   1) C   7 - H  16        /141. BD*(   1) C   5 - C   6            1.66    0.87    0.048
  17. BD (   1) C   7 - H  16        /144. BD*(   1) C   6 - C   7            0.28    0.88    0.020
  18. BD (   1) C   7 - H  17        / 37. RY*(   1) C   2                    0.36    1.23    0.027
  18. BD (   1) C   7 - H  17        /131. BD*(   1) O   1 - C   2            0.51    0.75    0.025
  18. BD (   1) C   7 - H  17        /135. BD*(   1) C   2 - H   9            1.69    0.88    0.049
  18. BD (   1) C   7 - H  17        /145. BD*(   1) C   6 - H  14            1.47    0.94    0.047
  19. CR (   1) O   1                / 37. RY*(   1) C   2                    0.72   19.74    0.151
  19. CR (   1) O   1                / 41. RY*(   5) C   2                    0.31   20.15    0.100
  20. CR (   1) C   2                / 47. RY*(   2) C   3                    0.25   10.83    0.066
  20. CR (   1) C   2                / 85. RY*(   4) C   7                    0.33   11.13    0.077
  20. CR (   1) C   2                / 95. RY*(   1) H   9                    0.44   10.52    0.086
  20. CR (   1) C   2                /131. BD*(   1) O   1 - C   2            0.50   10.43    0.092
  20. CR (   1) C   2                /136. BD*(   1) C   3 - C   4            0.34   10.77    0.077
  21. CR (   1) C   3                / 38. RY*(   2) C   2                    0.49   11.32    0.094
  21. CR (   1) C   3                / 56. RY*(   2) C   4                    0.95   10.82    0.128
  21. CR (   1) C   3                / 57. RY*(   3) C   4                    0.31   11.05    0.074
  21. CR (   1) C   3                / 99. RY*(   1) H  10                    0.43   10.47    0.085
  21. CR (   1) C   3                /136. BD*(   1) C   3 - C   4            0.30   10.73    0.072
  21. CR (   1) C   3                /139. BD*(   1) C   4 - C   5            0.50   10.52    0.092
  21. CR (   1) C   3                /140. BD*(   1) C   4 - H  11            0.27   10.58    0.067
  22. CR (   1) C   4                / 47. RY*(   2) C   3                    0.32   10.79    0.074
  22. CR (   1) C   4                / 48. RY*(   3) C   3                    0.76   10.77    0.115
  22. CR (   1) C   4                / 66. RY*(   3) C   5                    0.60   10.89    0.102
  22. CR (   1) C   4                /103. RY*(   1) H  11                    0.41   10.48    0.083
  22. CR (   1) C   4                /133. BD*(   1) C   2 - C   3            0.52   10.51    0.094
  22. CR (   1) C   4                /136. BD*(   1) C   3 - C   4            0.30   10.74    0.072
  22. CR (   1) C   4                /138. BD*(   1) C   3 - H  10            0.30   10.59    0.072
  23. CR (   1) C   5                / 58. RY*(   4) C   4                    0.25   10.82    0.066
  23. CR (   1) C   5                / 75. RY*(   3) C   6                    0.39   10.76    0.082
  23. CR (   1) C   5                /107. RY*(   1) H  12                    0.42   10.49    0.083
  23. CR (   1) C   5                /111. RY*(   1) H  13                    0.43   10.49    0.085
  23. CR (   1) C   5                /136. BD*(   1) C   3 - C   4            0.36   10.69    0.079
  24. CR (   1) C   6                / 83. RY*(   2) C   7                    0.53   10.70    0.095
  24. CR (   1) C   6                /115. RY*(   1) H  14                    0.33   10.48    0.075
  24. CR (   1) C   6                /119. RY*(   1) H  15                    0.37   10.46    0.078
  25. CR (   1) C   7                / 37. RY*(   1) C   2                    0.42   10.82    0.085
  25. CR (   1) C   7                / 75. RY*(   3) C   6                    0.50   10.75    0.092
  25. CR (   1) C   7                /123. RY*(   1) H  16                    0.35   10.47    0.077
  25. CR (   1) C   7                /127. RY*(   1) H  17                    0.35   10.47    0.077
  26. LP (   1) O   1                / 37. RY*(   1) C   2                    0.90    1.35    0.044
  26. LP (   1) O   1                / 41. RY*(   5) C   2                    0.26    1.76    0.027
  26. LP (   1) O   1                / 92. RY*(   2) H   8                    0.25    1.75    0.027
  26. LP (   1) O   1                / 93. RY*(   3) H   8                    0.34    1.81    0.031
  26. LP (   1) O   1                /133. BD*(   1) C   2 - C   3            0.50    0.99    0.028
  26. LP (   1) O   1                /134. BD*(   1) C   2 - C   7            0.49    0.97    0.028
  26. LP (   1) O   1                /135. BD*(   1) C   2 - H   9            0.89    1.01    0.038
  27. LP (   2) O   1                / 40. RY*(   4) C   2                    0.40    2.21    0.038
  27. LP (   2) O   1                / 91. RY*(   1) H   8                    0.96    1.99    0.056
  27. LP (   2) O   1                /134. BD*(   1) C   2 - C   7            3.15    0.71    0.060
  27. LP (   2) O   1                /135. BD*(   1) C   2 - H   9            2.68    0.75    0.057
  27. LP (   2) O   1                /144. BD*(   1) C   6 - C   7            0.34    0.74    0.020


 Natural Bond Orbitals (Summary):

                                                            Principal Delocalizations
           NBO                        Occupancy    Energy   (geminal,vicinal,remote)
 ====================================================================================
 Molecular unit  1  (C6H10O)
     1. BD (   1) O   1 - C   2          0.99584    -1.04106  144(v),136(v),137(v)
     2. BD (   1) O   1 - H   8          0.99354    -0.90815  133(v),42(v),37(v),47(r)
     3. BD (   1) C   2 - C   3          0.98822    -0.84380  140(v),147(v),132(v),136(g)
                                                    55(v),134(g),82(v),29(v)
                                                    56(v)
     4. BD (   1) C   2 - C   7          0.98986    -0.81213  138(v),146(v),133(g),73(v)
                                                    28(v),144(g),46(v),48(v)
                                                    135(g),147(g)
     5. BD (   1) C   2 - H   9          0.98513    -0.71471  137(v),148(v),136(v),47(v)
                                                    28(v)
     6. BD (   1) C   3 - C   4          0.99376    -0.97350  139(g),133(g),37(v),138(g)
                                                    140(g),142(v),64(v),131(v)
     7. BD (   2) C   3 - C   4          0.98212    -0.52359  131(v),143(v),135(v),142(v)
     8. BD (   1) C   3 - H  10          0.98807    -0.71944  139(v),134(v),131(v),136(g)
                                                    55(v),140(v)
     9. BD (   1) C   4 - C   5          0.99095    -0.82777  138(v),136(g),146(v),48(v)
                                                    46(v),73(v),141(g)
    10. BD (   1) C   4 - H  11          0.98886    -0.71996  133(v),141(v),46(v),136(g)
                                                    138(v)
    11. BD (   1) C   5 - C   6          0.99103    -0.77673  140(v),147(v),82(v),139(g)
                                                    56(v),143(g),144(g),142(g)
                                                    146(g)
    12. BD (   1) C   5 - H  12          0.98369    -0.67288  144(v),136(v),137(v),74(v)
                                                    57(v)
    13. BD (   1) C   5 - H  13          0.97985    -0.67349  137(v),145(v),136(v),57(v)
    14. BD (   1) C   6 - C   7          0.98885    -0.77693  131(v),142(v),147(g),134(g)
                                                    141(g),64(v),38(v),146(g)
                                                    148(g)
    15. BD (   1) C   6 - H  14          0.98867    -0.65065  148(v),143(v)
    16. BD (   1) C   6 - H  15          0.98810    -0.65141  134(v),139(v)
    17. BD (   1) C   7 - H  16          0.98837    -0.66391  133(v),141(v),74(v),144(g)
    18. BD (   1) C   7 - H  17          0.98775    -0.66047  135(v),145(v),131(v),37(v)
    19. CR (   1) O   1                  0.99987   -19.17353  37(v),41(v)
    20. CR (   1) C   2                  0.99943   -10.34683  131(g),95(v),136(v),85(v)
                                                    47(v)
    21. CR (   1) C   3                  0.99946   -10.30487  56(v),139(v),38(v),99(v)
                                                    57(v),136(g),140(v)
    22. CR (   1) C   4                  0.99948   -10.31200  48(v),66(v),133(v),103(v)
                                                    47(v),138(v),136(g)
    23. CR (   1) C   5                  0.99953   -10.26676  111(v),107(v),75(v),136(v)
                                                    58(v)
    24. CR (   1) C   6                  0.99956   -10.24714  83(v),119(v),115(v)
    25. CR (   1) C   7                  0.99954   -10.25733  75(v),37(v),127(v),123(v)
    26. LP (   1) O   1                  0.99045    -0.78867  37(v),135(v),133(v),134(v)
                                                    93(v),41(v),92(v)
    27. LP (   2) O   1                  0.98188    -0.52618  134(v),135(v),91(v),40(v)
                                                    144(r)
    28. RY*(   1) O   1                  0.00109     0.92407   
    29. RY*(   2) O   1                  0.00068     1.20141   
    30. RY*(   3) O   1                  0.00012     1.39623   
    31. RY*(   4) O   1                  0.00003     1.16480   
    32. RY*(   5) O   1                  0.00000     2.60492   
    33. RY*(   6) O   1                  0.00001     2.57793   
    34. RY*(   7) O   1                  0.00000     2.61112   
    35. RY*(   8) O   1                  0.00000     2.74590   
    36. RY*(   9) O   1                  0.00000     2.55945   
    37. RY*(   1) C   2                  0.00281     0.56626   
    38. RY*(   2) C   2                  0.00155     1.01859   
    39. RY*(   3) C   2                  0.00104     0.89022   
    40. RY*(   4) C   2                  0.00079     1.68613   
    41. RY*(   5) C   2                  0.00046     0.97364   
    42. RY*(   6) C   2                  0.00042     1.69119   
    43. RY*(   7) C   2                  0.00032     1.80262   
    44. RY*(   8) C   2                  0.00012     1.81982   
    45. RY*(   9) C   2                  0.00004     1.49241   
    46. RY*(   1) C   3                  0.00251     0.94033   
    47. RY*(   2) C   3                  0.00185     0.47838   
    48. RY*(   3) C   3                  0.00131     0.46085   
    49. RY*(   4) C   3                  0.00069     0.41794   
    50. RY*(   5) C   3                  0.00010     2.00343   
    51. RY*(   6) C   3                  0.00007     1.63908   
    52. RY*(   7) C   3                  0.00002     2.05439   
    53. RY*(   8) C   3                  0.00002     2.01590   
    54. RY*(   9) C   3                  0.00000     1.70440   
    55. RY*(   1) C   4                  0.00237     0.94694   
    56. RY*(   2) C   4                  0.00116     0.51770   
    57. RY*(   3) C   4                  0.00095     0.74911   
    58. RY*(   4) C   4                  0.00038     0.54939   
    59. RY*(   5) C   4                  0.00012     2.04246   
    60. RY*(   6) C   4                  0.00006     1.37820   
    61. RY*(   7) C   4                  0.00000     1.66541   
    62. RY*(   8) C   4                  0.00001     1.88933   
    63. RY*(   9) C   4                  0.00001     1.93464   
    64. RY*(   1) C   5                  0.00212     0.64913   
    65. RY*(   2) C   5                  0.00114     0.67687   
    66. RY*(   3) C   5                  0.00069     0.57942   
    67. RY*(   4) C   5                  0.00033     1.14908   
    68. RY*(   5) C   5                  0.00014     1.66048   
    69. RY*(   6) C   5                  0.00006     1.93084   
    70. RY*(   7) C   5                  0.00001     1.95103   
    71. RY*(   8) C   5                  0.00001     1.69026   
    72. RY*(   9) C   5                  0.00001     1.99616   
    73. RY*(   1) C   6                  0.00245     0.78049   
    74. RY*(   2) C   6                  0.00087     0.85534   
    75. RY*(   3) C   6                  0.00072     0.48865   
    76. RY*(   4) C   6                  0.00023     0.91313   
    77. RY*(   5) C   6                  0.00013     1.75188   
    78. RY*(   6) C   6                  0.00006     2.04322   
    79. RY*(   7) C   6                  0.00002     1.85712   
    80. RY*(   8) C   6                  0.00001     1.80058   
    81. RY*(   9) C   6                  0.00000     1.98606   
    82. RY*(   1) C   7                  0.00252     0.80378   
    83. RY*(   2) C   7                  0.00130     0.45692   
    84. RY*(   3) C   7                  0.00061     0.91337   
    85. RY*(   4) C   7                  0.00040     0.78211   
    86. RY*(   5) C   7                  0.00013     1.75914   
    87. RY*(   6) C   7                  0.00008     1.78308   
    88. RY*(   7) C   7                  0.00005     1.90618   
    89. RY*(   8) C   7                  0.00001     1.98794   
    90. RY*(   9) C   7                  0.00001     2.00963   
    91. RY*(   1) H   8                  0.00074     1.46153   
    92. RY*(   2) H   8                  0.00062     0.95817   
    93. RY*(   3) H   8                  0.00039     1.01646   
    94. RY*(   4) H   8                  0.00001     2.12456   
    95. RY*(   1) H   9                  0.00157     0.17802   
    96. RY*(   2) H   9                  0.00012     1.60552   
    97. RY*(   3) H   9                  0.00005     1.76756   
    98. RY*(   4) H   9                  0.00002     2.06632   
    99. RY*(   1) H  10                  0.00109     0.16955   
   100. RY*(   2) H  10                  0.00004     1.87429   
   101. RY*(   3) H  10                  0.00005     1.49308   
   102. RY*(   4) H  10                  0.00003     2.03755   
   103. RY*(   1) H  11                  0.00093     0.16508   
   104. RY*(   2) H  11                  0.00005     1.46827   
   105. RY*(   3) H  11                  0.00003     2.08539   
   106. RY*(   4) H  11                  0.00004     1.82139   
   107. RY*(   1) H  12                  0.00087     0.21879   
   108. RY*(   2) H  12                  0.00009     1.66629   
   109. RY*(   3) H  12                  0.00006     1.63017   
   110. RY*(   4) H  12                  0.00002     2.10909   
   111. RY*(   1) H  13                  0.00108     0.22030   
   112. RY*(   2) H  13                  0.00010     1.68554   
   113. RY*(   3) H  13                  0.00008     1.63204   
   114. RY*(   4) H  13                  0.00002     2.11484   
   115. RY*(   1) H  14                  0.00122     0.23134   
   116. RY*(   2) H  14                  0.00009     1.71786   
   117. RY*(   3) H  14                  0.00006     1.60675   
   118. RY*(   4) H  14                  0.00002     2.14047   
   119. RY*(   1) H  15                  0.00091     0.21578   
   120. RY*(   2) H  15                  0.00008     1.69764   
   121. RY*(   3) H  15                  0.00005     1.63212   
   122. RY*(   4) H  15                  0.00002     2.16206   
   123. RY*(   1) H  16                  0.00110     0.20880   
   124. RY*(   2) H  16                  0.00008     1.68167   
   125. RY*(   3) H  16                  0.00006     1.64577   
   126. RY*(   4) H  16                  0.00002     2.14180   
   127. RY*(   1) H  17                  0.00175     0.21373   
   128. RY*(   2) H  17                  0.00008     1.68509   
   129. RY*(   3) H  17                  0.00005     1.65573   
   130. RY*(   4) H  17                  0.00002     2.14544   
   131. BD*(   1) O   1 - C   2          0.01540     0.08509   
   132. BD*(   1) O   1 - H   8          0.00280     0.24971   
   133. BD*(   1) C   2 - C   3          0.01661     0.20062   
   134. BD*(   1) C   2 - C   7          0.01589     0.18631   
   135. BD*(   1) C   2 - H   9          0.01881     0.22324   
   136. BD*(   1) C   3 - C   4          0.00612     0.42526   
   137. BD*(   2) C   3 - C   4          0.03284    -0.17971   
   138. BD*(   1) C   3 - H  10          0.00745     0.27355   
   139. BD*(   1) C   4 - C   5          0.00972     0.21767   
   140. BD*(   1) C   4 - H  11          0.00735     0.27506   
   141. BD*(   1) C   5 - C   6          0.00708     0.20879   
   142. BD*(   1) C   5 - H  12          0.00649     0.27184   
   143. BD*(   1) C   5 - H  13          0.00847     0.25711   
   144. BD*(   1) C   6 - C   7          0.00739     0.21296   
   145. BD*(   1) C   6 - H  14          0.00745     0.28070   
   146. BD*(   1) C   6 - H  15          0.00528     0.30096   
   147. BD*(   1) C   7 - H  16          0.00606     0.28111   
   148. BD*(   1) C   7 - H  17          0.00800     0.27452   
       -------------------------------
              Total Lewis   26.76187  ( 99.1180%)
        Valence non-Lewis    0.18922  (  0.7008%)
        Rydberg non-Lewis    0.04892  (  0.1812%)
       -------------------------------
            Total unit  1   27.00000  (100.0000%)
           Charge unit  1    0.00000


 ***************************************************
 *******         Beta  spin orbitals         *******
 ***************************************************


 NATURAL POPULATIONS:  Natural atomic orbital occupancies 
                                                          
   NAO  Atom  No  lang   Type(AO)    Occupancy      Energy
 ----------------------------------------------------------
     1    O    1  S      Cor( 1S)     0.99987     -19.16837
     2    O    1  S      Val( 2S)     0.83796      -1.06463
     3    O    1  S      Ryd( 3S)     0.00061       1.22097
     4    O    1  px     Val( 2p)     0.74145      -0.48956
     5    O    1  px     Ryd( 3p)     0.00106       0.95396
     6    O    1  py     Val( 2p)     0.82248      -0.49190
     7    O    1  py     Ryd( 3p)     0.00088       0.99047
     8    O    1  pz     Val( 2p)     0.78787      -0.48180
     9    O    1  pz     Ryd( 3p)     0.00085       0.89787
    10    O    1  dxy    Ryd( 3d)     0.00052       2.89983
    11    O    1  dxz    Ryd( 3d)     0.00034       2.72519
    12    O    1  dyz    Ryd( 3d)     0.00044       2.64249
    13    O    1  dx2y2  Ryd( 3d)     0.00045       2.83722
    14    O    1  dz2    Ryd( 3d)     0.00044       2.70836

    15    C    2  S      Cor( 1S)     0.99944     -10.34649
    16    C    2  S      Val( 2S)     0.47446      -0.41259
    17    C    2  S      Ryd( 3S)     0.00147       0.66510
    18    C    2  px     Val( 2p)     0.39607      -0.28378
    19    C    2  px     Ryd( 3p)     0.00290       0.45152
    20    C    2  py     Val( 2p)     0.53205      -0.30074
    21    C    2  py     Ryd( 3p)     0.00165       0.41833
    22    C    2  pz     Val( 2p)     0.54229      -0.30093
    23    C    2  pz     Ryd( 3p)     0.00099       0.55955
    24    C    2  dxy    Ryd( 3d)     0.00086       2.00837
    25    C    2  dxz    Ryd( 3d)     0.00092       1.92236
    26    C    2  dyz    Ryd( 3d)     0.00027       1.84718
    27    C    2  dx2y2  Ryd( 3d)     0.00090       1.95217
    28    C    2  dz2    Ryd( 3d)     0.00062       2.15874

    29    C    3  S      Cor( 1S)     0.99945     -10.30083
    30    C    3  S      Val( 2S)     0.49311      -0.39014
    31    C    3  S      Ryd( 3S)     0.00115       0.34145
    32    C    3  px     Val( 2p)     0.55091      -0.26307
    33    C    3  px     Ryd( 3p)     0.00235       0.51227
    34    C    3  py     Val( 2p)     0.56771      -0.27250
    35    C    3  py     Ryd( 3p)     0.00271       0.69721
    36    C    3  pz     Val( 2p)     0.25329      -0.29388
    37    C    3  pz     Ryd( 3p)     0.00080       0.36834
    38    C    3  dxy    Ryd( 3d)     0.00038       2.24738
    39    C    3  dxz    Ryd( 3d)     0.00017       1.81006
    40    C    3  dyz    Ryd( 3d)     0.00014       1.74315
    41    C    3  dx2y2  Ryd( 3d)     0.00042       2.16129
    42    C    3  dz2    Ryd( 3d)     0.00028       1.96123

    43    C    4  S      Cor( 1S)     0.99947     -10.30786
    44    C    4  S      Val( 2S)     0.49286      -0.38823
    45    C    4  S      Ryd( 3S)     0.00070       0.36160
    46    C    4  px     Val( 2p)     0.52823      -0.25285
    47    C    4  px     Ryd( 3p)     0.00146       0.44220
    48    C    4  py     Val( 2p)     0.58157      -0.26924
    49    C    4  py     Ryd( 3p)     0.00293       0.73943
    50    C    4  pz     Val( 2p)     0.23698      -0.29155
    51    C    4  pz     Ryd( 3p)     0.00041       0.36663
    52    C    4  dxy    Ryd( 3d)     0.00036       2.20282
    53    C    4  dxz    Ryd( 3d)     0.00025       1.80823
    54    C    4  dyz    Ryd( 3d)     0.00014       1.72629
    55    C    4  dx2y2  Ryd( 3d)     0.00050       2.19718
    56    C    4  dz2    Ryd( 3d)     0.00028       1.95717

    57    C    5  S      Cor( 1S)     0.99954     -10.26669
    58    C    5  S      Val( 2S)     0.52055      -0.41418
    59    C    5  S      Ryd( 3S)     0.00040       0.74528
    60    C    5  px     Val( 2p)     0.59120      -0.27563
    61    C    5  px     Ryd( 3p)     0.00198       0.43408
    62    C    5  py     Val( 2p)     0.52499      -0.26912
    63    C    5  py     Ryd( 3p)     0.00129       0.40885
    64    C    5  pz     Val( 2p)     0.59665      -0.27827
    65    C    5  pz     Ryd( 3p)     0.00088       0.51324
    66    C    5  dxy    Ryd( 3d)     0.00040       2.06568
    67    C    5  dxz    Ryd( 3d)     0.00018       2.10858
    68    C    5  dyz    Ryd( 3d)     0.00021       1.86634
    69    C    5  dx2y2  Ryd( 3d)     0.00029       2.01576
    70    C    5  dz2    Ryd( 3d)     0.00037       2.15287

    71    C    6  S      Cor( 1S)     0.99956     -10.24716
    72    C    6  S      Val( 2S)     0.51002      -0.38873
    73    C    6  S      Ryd( 3S)     0.00043       0.75235
    74    C    6  px     Val( 2p)     0.52757      -0.24954
    75    C    6  px     Ryd( 3p)     0.00162       0.44006
    76    C    6  py     Val( 2p)     0.56581      -0.25315
    77    C    6  py     Ryd( 3p)     0.00205       0.49335
    78    C    6  pz     Val( 2p)     0.60372      -0.25480
    79    C    6  pz     Ryd( 3p)     0.00154       0.51736
    80    C    6  dxy    Ryd( 3d)     0.00034       2.09295
    81    C    6  dxz    Ryd( 3d)     0.00020       1.94433
    82    C    6  dyz    Ryd( 3d)     0.00018       1.95991
    83    C    6  dx2y2  Ryd( 3d)     0.00032       2.03005
    84    C    6  dz2    Ryd( 3d)     0.00046       2.26668

    85    C    7  S      Cor( 1S)     0.99953     -10.25618
    86    C    7  S      Val( 2S)     0.51459      -0.40238
    87    C    7  S      Ryd( 3S)     0.00060       0.72787
    88    C    7  px     Val( 2p)     0.51757      -0.26204
    89    C    7  px     Ryd( 3p)     0.00217       0.41835
    90    C    7  py     Val( 2p)     0.55577      -0.26547
    91    C    7  py     Ryd( 3p)     0.00224       0.52341
    92    C    7  pz     Val( 2p)     0.60249      -0.26766
    93    C    7  pz     Ryd( 3p)     0.00138       0.51493
    94    C    7  dxy    Ryd( 3d)     0.00036       2.08287
    95    C    7  dxz    Ryd( 3d)     0.00027       1.93221
    96    C    7  dyz    Ryd( 3d)     0.00019       1.94103
    97    C    7  dx2y2  Ryd( 3d)     0.00026       2.04009
    98    C    7  dz2    Ryd( 3d)     0.00044       2.26409

    99    H    8  S      Val( 1S)     0.25312      -0.06973
   100    H    8  S      Ryd( 2S)     0.00049       0.25346
   101    H    8  px     Ryd( 2p)     0.00081       1.77846
   102    H    8  py     Ryd( 2p)     0.00097       2.03396
   103    H    8  pz     Ryd( 2p)     0.00059       1.52568

   104    H    9  S      Val( 1S)     0.31023      -0.10978
   105    H    9  S      Ryd( 2S)     0.00112       0.17570
   106    H    9  px     Ryd( 2p)     0.00006       1.73363
   107    H    9  py     Ryd( 2p)     0.00013       1.63976
   108    H    9  pz     Ryd( 2p)     0.00035       2.12995

   109    H   10  S      Val( 1S)     0.37030      -0.10565
   110    H   10  S      Ryd( 2S)     0.00103       0.16208
   111    H   10  px     Ryd( 2p)     0.00019       1.89228
   112    H   10  py     Ryd( 2p)     0.00032       2.04738
   113    H   10  pz     Ryd( 2p)     0.00003       1.48401

   114    H   11  S      Val( 1S)     0.37470      -0.10738
   115    H   11  S      Ryd( 2S)     0.00092       0.15640
   116    H   11  px     Ryd( 2p)     0.00013       1.81769
   117    H   11  py     Ryd( 2p)     0.00038       2.09102
   118    H   11  pz     Ryd( 2p)     0.00003       1.48542

   119    H   12  S      Val( 1S)     0.33807      -0.07967
   120    H   12  S      Ryd( 2S)     0.00066       0.19291
   121    H   12  px     Ryd( 2p)     0.00029       2.04494
   122    H   12  py     Ryd( 2p)     0.00007       1.60920
   123    H   12  pz     Ryd( 2p)     0.00016       1.80400

   124    H   13  S      Val( 1S)     0.33421      -0.08896
   125    H   13  S      Ryd( 2S)     0.00086       0.19913
   126    H   13  px     Ryd( 2p)     0.00012       1.73432
   127    H   13  py     Ryd( 2p)     0.00008       1.61124
   128    H   13  pz     Ryd( 2p)     0.00034       2.14019

   129    H   14  S      Val( 1S)     0.37962      -0.08721
   130    H   14  S      Ryd( 2S)     0.00126       0.21424
   131    H   14  px     Ryd( 2p)     0.00007       1.63003
   132    H   14  py     Ryd( 2p)     0.00008       1.65760
   133    H   14  pz     Ryd( 2p)     0.00037       2.20409

   134    H   15  S      Val( 1S)     0.35925      -0.06271
   135    H   15  S      Ryd( 2S)     0.00082       0.20141
   136    H   15  px     Ryd( 2p)     0.00014       1.77809
   137    H   15  py     Ryd( 2p)     0.00027       2.01373
   138    H   15  pz     Ryd( 2p)     0.00010       1.72734

   139    H   16  S      Val( 1S)     0.36962      -0.08396
   140    H   16  S      Ryd( 2S)     0.00110       0.19522
   141    H   16  px     Ryd( 2p)     0.00011       1.74193
   142    H   16  py     Ryd( 2p)     0.00033       2.06227
   143    H   16  pz     Ryd( 2p)     0.00009       1.68759

   144    H   17  S      Val( 1S)     0.37407      -0.08935
   145    H   17  S      Ryd( 2S)     0.00173       0.20833
   146    H   17  px     Ryd( 2p)     0.00006       1.65523
   147    H   17  py     Ryd( 2p)     0.00008       1.65031
   148    H   17  pz     Ryd( 2p)     0.00039       2.19536


 Summary of Natural Population Analysis:                  
                                                          
                                       Natural Population 
                Natural  -----------------------------------------------
    Atom  No    Charge         Core      Valence    Rydberg      Total
 -----------------------------------------------------------------------
      O    1   -0.19521      0.99987     3.18976    0.00558     4.19521
      C    2    0.04512      0.99944     1.94486    0.01058     2.95488
      C    3    0.12713      0.99945     1.86502    0.00840     2.87287
      C    4    0.15387      0.99947     1.83963    0.00703     2.84613
      C    5   -0.23893      0.99954     2.23338    0.00600     3.23893
      C    6   -0.21383      0.99956     2.20712    0.00716     3.21383
      C    7   -0.19786      0.99953     2.19042    0.00791     3.19786
      H    8    0.24402      0.00000     0.25312    0.00286     0.25598
      H    9    0.18811      0.00000     0.31023    0.00167     0.31189
      H   10    0.12813      0.00000     0.37030    0.00157     0.37187
      H   11    0.12384      0.00000     0.37470    0.00146     0.37616
      H   12    0.16076      0.00000     0.33807    0.00117     0.33924
      H   13    0.16438      0.00000     0.33421    0.00140     0.33562
      H   14    0.11860      0.00000     0.37962    0.00178     0.38140
      H   15    0.13943      0.00000     0.35925    0.00132     0.36057
      H   16    0.12876      0.00000     0.36962    0.00162     0.37124
      H   17    0.12367      0.00000     0.37407    0.00225     0.37633
 =======================================================================
   * Total *    1.00000      6.99686    18.93338    0.06977    26.00000

                                 Natural Population      
 --------------------------------------------------------
   Core                       6.99686 ( 99.9551% of   7)
   Valence                   18.93338 ( 99.6494% of  19)
   Natural Minimal Basis     25.93023 ( 99.7317% of  26)
   Natural Rydberg Basis      0.06977 (  0.2683% of  26)
 --------------------------------------------------------

    Atom  No          Natural Electron Configuration
 ----------------------------------------------------------------------------
      O    1      [core]2S( 0.84)2p( 2.35)
      C    2      [core]2S( 0.47)2p( 1.47)3p( 0.01)
      C    3      [core]2S( 0.49)2p( 1.37)3p( 0.01)
      C    4      [core]2S( 0.49)2p( 1.35)
      C    5      [core]2S( 0.52)2p( 1.71)
      C    6      [core]2S( 0.51)2p( 1.70)3p( 0.01)
      C    7      [core]2S( 0.51)2p( 1.68)3p( 0.01)
      H    8            1S( 0.25)
      H    9            1S( 0.31)
      H   10            1S( 0.37)
      H   11            1S( 0.37)
      H   12            1S( 0.34)
      H   13            1S( 0.33)
      H   14            1S( 0.38)
      H   15            1S( 0.36)
      H   16            1S( 0.37)
      H   17            1S( 0.37)


 NATURAL BOND ORBITAL ANALYSIS, beta spin orbitals:

                       Occupancies       Lewis Structure    Low   High
           Occ.    -------------------  -----------------   occ   occ
  Cycle   Thresh.   Lewis   Non-Lewis     CR  BD  3C  LP    (L)   (NL)   Dev
 =============================================================================
   1(1)    0.90    25.34102   0.65898      7  17   0   2     2      0    0.06
   2(2)    0.90    25.34102   0.65898      7  17   0   2     2      0    0.06
   3(1)    0.80    25.43993   0.56007      7  18   0   1     0      0    0.05
 -----------------------------------------------------------------------------

 Structure accepted: No low occupancy Lewis orbitals

           --- Apparent excited state configuration ---
 The following "inverted" NBO labels reflect the actual hybrid overlap:

                 NBO   2 has been relabelled BD*

                 NBO 132 has been relabelled BD 

 --------------------------------------------------------
   Core                      6.99686 ( 99.955% of   7)
   Valence Lewis            17.70758 ( 93.198% of  19)
  ==================       ============================
   Total Lewis              24.70444 ( 95.017% of  26)
  -----------------------------------------------------
   Valence non-Lewis         1.24889 (  4.803% of  26)
   Rydberg non-Lewis         0.04667 (  0.179% of  26)
  ==================       ============================
   Total non-Lewis           1.29556 (  4.983% of  26)
 --------------------------------------------------------


       (Occupancy)   Bond orbital/ Coefficients/ Hybrids
 ---------------------------------------------------------------------------------
     1. (0.99460) BD ( 1) O   1 - C   2  
                ( 66.80%)   0.8173* O   1 s( 32.05%)p 2.12( 67.88%)d 0.00(  0.08%)
                                            0.0001 -0.5661 -0.0015  0.7222 -0.0019
                                            0.0939 -0.0052 -0.3853  0.0022 -0.0101
                                            0.0198  0.0100 -0.0116  0.0048
                ( 33.20%)   0.5762* C   2 s( 20.22%)p 3.93( 79.50%)d 0.01(  0.28%)
                                            0.0000 -0.4481 -0.0378 -0.8027 -0.0291
                                           -0.0680 -0.0118  0.3807  0.0075 -0.0057
                                            0.0367  0.0042 -0.0364  0.0097
     2. (0.88662) BD*( 1) O   1 - C   3  
                ( 87.12%)   0.9334* O   1 s(  0.05%)p99.99( 99.89%)d 1.33(  0.06%)
                                            0.0001 -0.0184  0.0113  0.3638 -0.0125
                                            0.4449 -0.0089  0.8174 -0.0180 -0.0117
                                           -0.0020 -0.0092  0.0051  0.0192
                ( 12.88%)  -0.3589* C   3 s(  0.16%)p99.99( 99.76%)d 0.53(  0.08%)
                                            0.0002  0.0344 -0.0201 -0.1418  0.0149
                                            0.0746 -0.0044  0.9846 -0.0475 -0.0024
                                           -0.0278 -0.0067  0.0030 -0.0028
     3. (0.99366) BD ( 1) O   1 - H   8  
                ( 74.63%)   0.8639* O   1 s( 20.60%)p 3.85( 79.31%)d 0.00(  0.09%)
                                           -0.0002 -0.4536 -0.0166 -0.5288 -0.0314
                                            0.6987  0.0147 -0.1551  0.0081  0.0140
                                           -0.0053  0.0145  0.0187  0.0098
                ( 25.37%)   0.5037* H   8 s( 99.53%)p 0.00(  0.47%)
                                           -0.9977  0.0023  0.0414 -0.0541  0.0036
     4. (0.98769) BD ( 1) C   2 - C   3  
                ( 50.56%)   0.7111* C   2 s( 27.85%)p 2.59( 72.09%)d 0.00(  0.06%)
                                            0.0000  0.5277  0.0075 -0.4070  0.0259
                                            0.7373  0.0132 -0.1037  0.0054 -0.0181
                                            0.0032 -0.0048 -0.0119 -0.0104
                ( 49.44%)   0.7031* C   3 s( 32.76%)p 2.05( 67.19%)d 0.00(  0.05%)
                                            0.0001  0.5724 -0.0011  0.4031  0.0277
                                           -0.7069  0.0225  0.0916  0.0062 -0.0130
                                            0.0033 -0.0032 -0.0111 -0.0141
     5. (0.93589) BD ( 1) C   2 - C   7  
                ( 52.78%)   0.7265* C   2 s( 30.74%)p 2.25( 69.23%)d 0.00(  0.03%)
                                            0.0001  0.5543 -0.0111 -0.3993  0.0216
                                           -0.6611  0.0003 -0.3086  0.0063  0.0115
                                            0.0092  0.0046 -0.0070 -0.0013
                ( 47.22%)   0.6871* C   7 s( 25.66%)p 2.90( 74.29%)d 0.00(  0.05%)
                                            0.0008  0.5065  0.0035  0.4599  0.0291
                                            0.6424 -0.0140  0.3429  0.0068  0.0139
                                            0.0090  0.0129 -0.0065 -0.0053
     6. (0.89992) BD ( 1) C   2 - H   9  
                ( 66.33%)   0.8144* C   2 s( 21.15%)p 3.73( 78.82%)d 0.00(  0.03%)
                                           -0.0005  0.4596 -0.0168  0.1639  0.0120
                                           -0.1167 -0.0008  0.8645 -0.0134  0.0007
                                            0.0034  0.0015  0.0006  0.0163
                ( 33.67%)   0.5803* H   9 s( 99.89%)p 0.00(  0.11%)
                                            0.9994 -0.0116 -0.0064  0.0057 -0.0323
     7. (0.99290) BD ( 1) C   3 - C   4  
                ( 50.21%)   0.7086* C   3 s( 38.16%)p 1.62( 61.77%)d 0.00(  0.07%)
                                            0.0000  0.6172  0.0243 -0.7720 -0.0203
                                            0.0423  0.0360 -0.1351 -0.0041  0.0003
                                            0.0078 -0.0004  0.0202 -0.0144
                ( 49.79%)   0.7056* C   4 s( 37.38%)p 1.67( 62.54%)d 0.00(  0.07%)
                                            0.0001  0.6110  0.0216  0.7692  0.0227
                                           -0.0397  0.0313  0.1753  0.0031 -0.0039
                                            0.0102 -0.0008  0.0201 -0.0138
     8. (0.98667) BD ( 1) C   3 - H  10  
                ( 62.86%)   0.7929* C   3 s( 28.87%)p 2.46( 71.10%)d 0.00(  0.03%)
                                           -0.0003  0.5372 -0.0107  0.4683 -0.0083
                                            0.7011 -0.0072 -0.0044  0.0007  0.0125
                                            0.0037  0.0021 -0.0064 -0.0101
                ( 37.14%)   0.6094* H  10 s( 99.89%)p 0.00(  0.11%)
                                            0.9994 -0.0026 -0.0187 -0.0274 -0.0031
     9. (0.99036) BD ( 1) C   4 - C   5  
                ( 50.27%)   0.7090* C   4 s( 33.88%)p 1.95( 66.08%)d 0.00(  0.04%)
                                           -0.0000  0.5820 -0.0060 -0.4748 -0.0255
                                           -0.6519  0.0296 -0.0942 -0.0062  0.0135
                                            0.0019  0.0020 -0.0083 -0.0136
                ( 49.73%)   0.7052* C   5 s( 26.67%)p 2.75( 73.27%)d 0.00(  0.06%)
                                            0.0002  0.5164  0.0085  0.5034 -0.0120
                                            0.6873  0.0261  0.0779 -0.0026  0.0202
                                            0.0018  0.0030 -0.0049 -0.0112
    10. (0.98883) BD ( 1) C   4 - H  11  
                ( 62.54%)   0.7908* C   4 s( 28.65%)p 2.49( 71.32%)d 0.00(  0.04%)
                                           -0.0003  0.5352 -0.0078 -0.3641  0.0021
                                            0.7561 -0.0118 -0.0936  0.0011 -0.0102
                                            0.0021 -0.0031 -0.0114 -0.0104
                ( 37.46%)   0.6121* H  11 s( 99.89%)p 0.00(  0.11%)
                                            0.9994 -0.0023  0.0144 -0.0297  0.0040
    11. (0.98784) BD ( 1) C   5 - C   6  
                ( 51.11%)   0.7149* C   5 s( 28.74%)p 2.48( 71.22%)d 0.00(  0.04%)
                                            0.0002  0.5361 -0.0015  0.3803 -0.0274
                                           -0.7096 -0.0108  0.2514  0.0044 -0.0137
                                            0.0072 -0.0070 -0.0054 -0.0074
                ( 48.89%)   0.6992* C   6 s( 27.06%)p 2.69( 72.89%)d 0.00(  0.05%)
                                            0.0003  0.5201  0.0026 -0.3923 -0.0316
                                            0.7117 -0.0081 -0.2598 -0.0015 -0.0117
                                            0.0049 -0.0112 -0.0122 -0.0080
    12. (0.95289) BD ( 1) C   5 - H  12  
                ( 64.80%)   0.8050* C   5 s( 22.83%)p 3.38( 77.14%)d 0.00(  0.03%)
                                            0.0001 -0.4778 -0.0008  0.7367 -0.0027
                                           -0.1289  0.0051 -0.4602  0.0143  0.0060
                                            0.0117 -0.0079 -0.0098  0.0006
                ( 35.20%)   0.5933* H  12 s( 99.90%)p 0.00(  0.10%)
                                           -0.9995  0.0038 -0.0274  0.0008  0.0166
    13. (0.93858) BD ( 1) C   5 - H  13  
                ( 64.80%)   0.8050* C   5 s( 21.70%)p 3.61( 78.27%)d 0.00(  0.04%)
                                            0.0003 -0.4658  0.0069  0.2412  0.0156
                                            0.0771  0.0002  0.8475 -0.0086 -0.0003
                                           -0.0038  0.0034 -0.0025 -0.0181
                ( 35.20%)   0.5933* H  13 s( 99.90%)p 0.00(  0.10%)
                                           -0.9995  0.0057 -0.0109 -0.0060 -0.0296
    14. (0.97700) BD ( 1) C   6 - C   7  
                ( 49.20%)   0.7014* C   6 s( 27.32%)p 2.66( 72.63%)d 0.00(  0.05%)
                                            0.0004  0.5227  0.0001  0.8088  0.0027
                                           -0.0328 -0.0343 -0.2645 -0.0041  0.0033
                                           -0.0106 -0.0012  0.0169 -0.0080
                ( 50.80%)   0.7128* C   7 s( 28.26%)p 2.54( 71.70%)d 0.00(  0.04%)
                                           -0.0001  0.5316  0.0014 -0.8033 -0.0020
                                            0.0141 -0.0325  0.2653 -0.0010 -0.0046
                                           -0.0127  0.0027  0.0141 -0.0066
    15. (0.98616) BD ( 1) C   6 - H  14  
                ( 61.95%)   0.7871* C   6 s( 21.91%)p 3.56( 78.05%)d 0.00(  0.04%)
                                           -0.0002  0.4680 -0.0092 -0.0158 -0.0164
                                           -0.0293 -0.0230  0.8824 -0.0035 -0.0001
                                            0.0013  0.0018  0.0002  0.0208
                ( 38.05%)   0.6168* H  14 s( 99.91%)p 0.00(  0.09%)
                                            0.9995 -0.0037  0.0039  0.0054 -0.0296
    16. (0.97931) BD ( 1) C   6 - H  15  
                ( 63.61%)   0.7975* C   6 s( 23.59%)p 3.24( 76.37%)d 0.00(  0.03%)
                                            0.0003 -0.4857 -0.0067  0.4361 -0.0052
                                            0.7001 -0.0057  0.2882 -0.0188 -0.0123
                                           -0.0053 -0.0100  0.0060  0.0054
                ( 36.39%)   0.6033* H  15 s( 99.91%)p 0.00(  0.09%)
                                           -0.9995  0.0032 -0.0159 -0.0254 -0.0071
    17. (0.98717) BD ( 1) C   7 - H  16  
                ( 62.93%)   0.7933* C   7 s( 22.92%)p 3.36( 77.04%)d 0.00(  0.04%)
                                            0.0002 -0.4787 -0.0058 -0.3756  0.0115
                                            0.7622 -0.0034 -0.2189  0.0196  0.0137
                                           -0.0048  0.0090  0.0074  0.0068
                ( 37.07%)   0.6089* H  16 s( 99.91%)p 0.00(  0.09%)
                                           -0.9995  0.0028  0.0110 -0.0283  0.0047
    18. (0.98662) BD ( 1) C   7 - H  17  
                ( 62.55%)   0.7909* C   7 s( 23.02%)p 3.34( 76.94%)d 0.00(  0.04%)
                                            0.0002 -0.4797  0.0083 -0.0310 -0.0089
                                           -0.0653  0.0270  0.8737 -0.0001 -0.0002
                                            0.0016  0.0062  0.0001 -0.0195
                ( 37.45%)   0.6120* H  17 s( 99.90%)p 0.00(  0.10%)
                                           -0.9995  0.0051  0.0025 -0.0021 -0.0308
    19. (0.99987) CR ( 1) O   1           s(100.00%)p 0.00(  0.00%)
                                            1.0000 -0.0001 -0.0000 -0.0002 -0.0000
                                            0.0000  0.0000 -0.0001  0.0000  0.0000
                                           -0.0000  0.0000  0.0000 -0.0000
    20. (0.99944) CR ( 1) C   2           s(100.00%)p 0.00(  0.00%)
                                            1.0000  0.0002 -0.0000  0.0002  0.0000
                                           -0.0000 -0.0000  0.0005 -0.0000  0.0000
                                           -0.0000  0.0000  0.0000  0.0000
    21. (0.99945) CR ( 1) C   3           s(100.00%)p 0.00(  0.00%)
                                            1.0000  0.0001  0.0000  0.0002 -0.0000
                                            0.0003 -0.0000 -0.0002  0.0000  0.0000
                                            0.0000  0.0000 -0.0000 -0.0000
    22. (0.99947) CR ( 1) C   4           s(100.00%)p 0.00(  0.00%)
                                            1.0000  0.0001 -0.0000 -0.0002 -0.0000
                                            0.0002 -0.0000 -0.0000 -0.0000 -0.0000
                                           -0.0000 -0.0000 -0.0000 -0.0000
    23. (0.99954) CR ( 1) C   5           s(100.00%)p 0.00(  0.00%)
                                            1.0000 -0.0000 -0.0000 -0.0003  0.0000
                                            0.0000 -0.0000 -0.0003  0.0000 -0.0000
                                           -0.0000  0.0000  0.0000  0.0000
    24. (0.99955) CR ( 1) C   6           s(100.00%)p 0.00(  0.00%)
                                            1.0000 -0.0002 -0.0000 -0.0004  0.0000
                                           -0.0004  0.0000  0.0003  0.0000  0.0000
                                            0.0000  0.0000 -0.0000  0.0000
    25. (0.99953) CR ( 1) C   7           s(100.00%)p 0.00(  0.00%)
                                            1.0000 -0.0001 -0.0000 -0.0003 -0.0000
                                           -0.0006  0.0000 -0.0004 -0.0000 -0.0000
                                           -0.0000 -0.0000  0.0000  0.0000
    26. (0.99038) LP ( 1) O   1           s( 47.29%)p 1.11( 52.67%)d 0.00(  0.04%)
                                            0.0000  0.6876 -0.0085  0.2549  0.0012
                                            0.5509 -0.0082 -0.3977  0.0039 -0.0114
                                            0.0042  0.0120  0.0086 -0.0016
    27. (0.22081) LP*( 1) C   4           s(  0.00%)p 1.00( 99.94%)d 0.00(  0.05%)
                                            0.0000 -0.0023  0.0045 -0.2194 -0.0011
                                            0.0166 -0.0054  0.9752  0.0059  0.0041
                                            0.0139 -0.0168 -0.0028  0.0052
    28. (0.00107) RY*( 1) O   1           s( 12.27%)p 6.78( 83.17%)d 0.37(  4.55%)
                                            0.0000  0.0021  0.3503 -0.0094 -0.4473
                                           -0.0065 -0.2399 -0.0193 -0.7574  0.0026
                                            0.1302  0.0104  0.0570 -0.1588
    29. (0.00066) RY*( 2) O   1           s( 10.29%)p 7.63( 78.52%)d 1.09( 11.19%)
                                           -0.0000  0.0046  0.3208  0.0055 -0.0166
                                            0.0003  0.8806 -0.0010 -0.0968 -0.3012
                                            0.0132  0.1086  0.0422 -0.0860
    30. (0.00009) RY*( 3) O   1           s( 64.91%)p 0.42( 27.32%)d 0.12(  7.77%)
    31. (0.00003) RY*( 4) O   1           s(  8.32%)p 9.13( 75.97%)d 1.89( 15.71%)
    32. (0.00000) RY*( 5) O   1           s(  0.04%)p99.99( 15.09%)d99.99( 84.87%)
    33. (0.00001) RY*( 6) O   1           s(  1.15%)p 5.24(  6.02%)d80.79( 92.83%)
    34. (0.00000) RY*( 7) O   1           s(  0.79%)p 1.54(  1.21%)d99.99( 98.00%)
    35. (0.00000) RY*( 8) O   1           s(  2.23%)p 2.32(  5.16%)d41.55( 92.61%)
    36. (0.00000) RY*( 9) O   1           s(  0.01%)p99.99(  7.78%)d99.99( 92.20%)
    37. (0.00307) RY*( 1) C   2           s(  0.23%)p99.99( 88.17%)d49.39( 11.60%)
                                           -0.0000  0.0399 -0.0276  0.0065 -0.7406
                                            0.0129 -0.5660 -0.0077  0.1124  0.1846
                                            0.1332 -0.1617  0.1400 -0.1356
    38. (0.00163) RY*( 2) C   2           s( 33.03%)p 1.12( 36.88%)d 0.91( 30.09%)
                                           -0.0000  0.0027  0.5747 -0.0177 -0.3174
                                           -0.0186  0.5161  0.0203 -0.0259 -0.2021
                                            0.2510  0.0361  0.2878 -0.3359
    39. (0.00102) RY*( 3) C   2           s(  3.16%)p21.61( 68.21%)d 9.07( 28.63%)
                                           -0.0000  0.0002  0.1776 -0.0039 -0.0442
                                           -0.0113 -0.0028  0.0188  0.8244 -0.2108
                                           -0.4705  0.0551 -0.1242 -0.0453
    40. (0.00070) RY*( 4) C   2           s(  4.10%)p 2.89( 11.86%)d20.50( 84.04%)
                                            0.0000 -0.0117  0.2021  0.0007  0.2487
                                            0.0041  0.1061  0.0159  0.2127  0.7363
                                            0.1372 -0.3754 -0.2130 -0.3052
    41. (0.00045) RY*( 5) C   2           s( 35.21%)p 0.80( 28.13%)d 1.04( 36.66%)
                                           -0.0000 -0.0152  0.5932 -0.0502  0.1938
                                           -0.0078 -0.3657  0.0198 -0.3273  0.0971
                                           -0.5044 -0.0840  0.2911  0.1044
    42. (0.00038) RY*( 6) C   2           s(  8.07%)p 2.82( 22.72%)d 8.58( 69.22%)
                                            0.0000 -0.0011  0.2840  0.0246  0.1978
                                           -0.0116 -0.4219  0.0016 -0.0965 -0.3908
                                            0.2891  0.0667 -0.5631 -0.3664
    43. (0.00013) RY*( 7) C   2           s( 12.17%)p 1.02( 12.42%)d 6.20( 75.41%)
                                           -0.0000  0.0160  0.3485  0.0108 -0.3200
                                            0.0063  0.1326 -0.0109 -0.0631  0.2415
                                            0.0538  0.2826 -0.5151  0.5896
    44. (0.00008) RY*( 8) C   2           s(  1.52%)p16.32( 24.74%)d48.67( 73.75%)
    45. (0.00001) RY*( 9) C   2           s(  2.56%)p 2.83(  7.22%)d35.28( 90.22%)
    46. (0.00235) RY*( 1) C   3           s(  0.89%)p99.99( 90.30%)d 9.90(  8.81%)
                                            0.0000 -0.0272  0.0903  0.0110  0.4300
                                            0.0341  0.8375  0.0049  0.1237 -0.2767
                                            0.0439 -0.0772  0.0606  0.0045
    47. (0.00205) RY*( 2) C   3           s(  0.09%)p99.99( 96.14%)d41.61(  3.76%)
                                            0.0000  0.0090  0.0287 -0.0124  0.7309
                                            0.0083 -0.2854 -0.0456 -0.5860 -0.0310
                                           -0.1208  0.1361  0.0393 -0.0449
    48. (0.00113) RY*( 3) C   3           s(  2.05%)p44.66( 91.61%)d 3.09(  6.34%)
                                            0.0000 -0.0114  0.1428  0.0272 -0.5004
                                           -0.0087  0.3538 -0.0216 -0.7343 -0.0763
                                           -0.1495  0.1188 -0.1439 -0.0203
    49. (0.00073) RY*( 4) C   3           s( 95.77%)p 0.03(  3.31%)d 0.01(  0.92%)
                                            0.0000 -0.0036  0.9786  0.0180 -0.0032
                                            0.0057 -0.1460  0.0263  0.1036 -0.0481
                                            0.0118 -0.0559  0.0602  0.0029
    50. (0.00010) RY*( 5) C   3           s(  0.01%)p99.99(  2.84%)d99.99( 97.15%)
    51. (0.00006) RY*( 6) C   3           s(  0.00%)p 1.00(  7.18%)d12.94( 92.82%)
    52. (0.00002) RY*( 7) C   3           s(  1.14%)p 6.26(  7.16%)d80.26( 91.70%)
    53. (0.00002) RY*( 8) C   3           s(  0.06%)p 8.82(  0.52%)d99.99( 99.42%)
    54. (0.00000) RY*( 9) C   3           s(  0.03%)p33.04(  1.13%)d99.99( 98.84%)
    55. (0.00235) RY*( 1) C   4           s(  0.28%)p99.99( 89.84%)d35.31(  9.88%)
                                            0.0000 -0.0285  0.0445 -0.0152 -0.0735
                                            0.0348  0.9405  0.0016 -0.0845  0.2683
                                            0.0071  0.0655  0.1489  0.0162
    56. (0.00109) RY*( 2) C   4           s(  8.27%)p10.82( 89.47%)d 0.27(  2.25%)
                                            0.0000 -0.0049  0.2876 -0.0319  0.8914
                                           -0.0139  0.1159 -0.0085  0.2923 -0.0363
                                           -0.0603 -0.0506 -0.1200 -0.0250
    57. (0.00054) RY*( 3) C   4           s( 10.39%)p 5.05( 52.52%)d 3.57( 37.09%)
                                           -0.0000 -0.0019  0.3224 -0.0001 -0.3379
                                            0.0051 -0.0188 -0.0032  0.6408  0.1261
                                           -0.4546 -0.2764  0.1570 -0.2175
    58. (0.00035) RY*( 4) C   4           s( 73.03%)p 0.19( 14.00%)d 0.18( 12.97%)
                                            0.0000 -0.0024  0.8546 -0.0139 -0.1046
                                            0.0052 -0.1624 -0.0068 -0.3200  0.1951
                                            0.2234  0.1810  0.0937 -0.0153
    59. (0.00012) RY*( 5) C   4           s(  0.02%)p99.99(  3.23%)d99.99( 96.75%)
                                           -0.0000 -0.0007  0.0140  0.0270 -0.1416
                                            0.0057  0.0265  0.0015  0.1039  0.3882
                                            0.0463  0.0486 -0.9004 -0.0389
    60. (0.00004) RY*( 6) C   4           s(  0.09%)p99.99( 35.28%)d99.99( 64.64%)
    61. (0.00000) RY*( 7) C   4           s(  0.18%)p14.18(  2.58%)d99.99( 97.24%)
    62. (0.00001) RY*( 8) C   4           s(  6.83%)p 1.77( 12.07%)d11.88( 81.11%)
    63. (0.00001) RY*( 9) C   4           s(  1.00%)p 1.13(  1.13%)d97.83( 97.87%)
    64. (0.00199) RY*( 1) C   5           s(  4.84%)p18.09( 87.57%)d 1.57(  7.59%)
                                           -0.0000  0.0231  0.2188  0.0212  0.8177
                                           -0.0054 -0.3800 -0.0140 -0.2490 -0.0433
                                           -0.0260  0.1450  0.2111 -0.0882
    65. (0.00096) RY*( 2) C   5           s(  8.50%)p 9.36( 79.51%)d 1.41( 11.99%)
                                           -0.0000 -0.0062  0.2915 -0.0038 -0.0726
                                           -0.0197  0.5060 -0.0150 -0.7302 -0.0898
                                           -0.1529  0.1302 -0.1808 -0.1970
    66. (0.00069) RY*( 3) C   5           s(  0.09%)p99.99( 82.19%)d99.99( 17.72%)
                                           -0.0000  0.0077  0.0291 -0.0017  0.4035
                                           -0.0169  0.7456  0.0082  0.3205 -0.1088
                                            0.1530 -0.1062  0.2876  0.2190
    67. (0.00022) RY*( 4) C   5           s( 71.51%)p 0.13(  9.23%)d 0.27( 19.26%)
                                            0.0000 -0.0004  0.8456 -0.0131 -0.0254
                                           -0.0030 -0.0578  0.0011  0.2968  0.1557
                                            0.0113 -0.2840 -0.2955  0.0161
    68. (0.00007) RY*( 5) C   5           s(  0.28%)p28.14(  7.97%)d99.99( 91.74%)
    69. (0.00007) RY*( 6) C   5           s(  3.57%)p 1.52(  5.44%)d25.47( 90.99%)
    70. (0.00001) RY*( 7) C   5           s( 11.01%)p 1.15( 12.68%)d 6.93( 76.31%)
    71. (0.00001) RY*( 8) C   5           s(  0.00%)p 1.00(  9.77%)d 9.23( 90.22%)
    72. (0.00001) RY*( 9) C   5           s(  0.25%)p22.51(  5.74%)d99.99( 94.01%)
    73. (0.00244) RY*( 1) C   6           s(  6.36%)p13.93( 88.57%)d 0.80(  5.07%)
                                           -0.0000  0.0213  0.2512  0.0177  0.4350
                                            0.0272  0.5254  0.0209  0.6473  0.1107
                                            0.0348  0.0604 -0.0553 -0.1749
    74. (0.00087) RY*( 2) C   6           s(  3.36%)p21.17( 71.04%)d 7.63( 25.60%)
                                            0.0000 -0.0245  0.1816 -0.0082 -0.2181
                                           -0.0065 -0.5931  0.0024  0.5576 -0.3760
                                            0.1147  0.1090  0.1803 -0.2389
    75. (0.00072) RY*( 3) C   6           s(  0.13%)p99.99( 95.17%)d35.52(  4.70%)
                                            0.0000  0.0031  0.0362 -0.0222  0.8316
                                            0.0132 -0.4754  0.0006 -0.1828  0.0032
                                            0.1748 -0.1223 -0.0328  0.0206
    76. (0.00022) RY*( 4) C   6           s( 77.99%)p 0.15( 11.51%)d 0.13( 10.51%)
                                            0.0000  0.0043  0.8831  0.0020 -0.0505
                                           -0.0072  0.1235  0.0048 -0.3118 -0.2507
                                            0.0109 -0.0989  0.1235  0.1306
    77. (0.00011) RY*( 5) C   6           s(  0.45%)p 7.71(  3.48%)d99.99( 96.07%)
                                            0.0000  0.0002  0.0672 -0.0075  0.1452
                                            0.0045 -0.1146  0.0005 -0.0230 -0.1819
                                           -0.7975  0.4324 -0.3234  0.0060
    78. (0.00006) RY*( 6) C   6           s(  0.17%)p10.87(  1.81%)d99.99( 98.03%)
    79. (0.00002) RY*( 7) C   6           s(  0.32%)p46.55( 14.93%)d99.99( 84.75%)
    80. (0.00000) RY*( 8) C   6           s( 11.21%)p 1.10( 12.30%)d 6.83( 76.49%)
    81. (0.00000) RY*( 9) C   6           s(  0.14%)p 8.72(  1.25%)d99.99( 98.60%)
    82. (0.00255) RY*( 1) C   7           s(  6.11%)p14.59( 89.21%)d 0.77(  4.68%)
                                           -0.0000  0.0252  0.2459 -0.0092 -0.5521
                                            0.0370  0.6099 -0.0138 -0.4621 -0.1297
                                            0.0213 -0.0308 -0.0701 -0.1538
    83. (0.00140) RY*( 2) C   7           s(  0.10%)p99.99( 97.19%)d28.45(  2.71%)
                                            0.0000 -0.0060  0.0303 -0.0150  0.7720
                                           -0.0065  0.2053 -0.0062 -0.5775  0.0047
                                           -0.0055 -0.0443 -0.0354 -0.1544
    84. (0.00060) RY*( 3) C   7           s( 25.31%)p 1.83( 46.20%)d 1.13( 28.48%)
                                            0.0000 -0.0205  0.5027  0.0086 -0.1579
                                           -0.0022 -0.5659 -0.0048 -0.3417  0.3555
                                            0.2635 -0.0237  0.2142 -0.2064
    85. (0.00043) RY*( 4) C   7           s( 51.65%)p 0.70( 36.06%)d 0.24( 12.29%)
                                            0.0000  0.0112  0.7186 -0.0044  0.2318
                                           -0.0105  0.3386 -0.0060  0.4383  0.1720
                                           -0.2136 -0.0971  0.1574  0.1162
    86. (0.00014) RY*( 5) C   7           s(  1.09%)p 4.26(  4.63%)d86.78( 94.29%)
                                            0.0000  0.0032  0.1042 -0.0087  0.1189
                                           -0.0036  0.1316 -0.0040  0.1212 -0.3969
                                            0.7357  0.3733  0.2989  0.1235
    87. (0.00006) RY*( 6) C   7           s(  0.08%)p88.76(  7.04%)d99.99( 92.88%)
    88. (0.00006) RY*( 7) C   7           s( 10.65%)p 0.99( 10.55%)d 7.40( 78.80%)
    89. (0.00001) RY*( 8) C   7           s(  5.10%)p 1.75(  8.94%)d16.87( 85.97%)
    90. (0.00000) RY*( 9) C   7           s(  0.05%)p 4.99(  0.23%)d99.99( 99.73%)
    91. (0.00070) RY*( 1) H   8           s( 21.12%)p 3.74( 78.88%)
                                            0.0031  0.4595  0.6139  0.4616  0.4460
    92. (0.00059) RY*( 2) H   8           s( 23.59%)p 3.24( 76.41%)
                                            0.0119  0.4856  0.2729 -0.0451 -0.8292
    93. (0.00040) RY*( 3) H   8           s( 51.31%)p 0.95( 48.69%)
                                            0.0116  0.7162 -0.4062 -0.4740  0.3117
    94. (0.00001) RY*( 4) H   8           s(  4.44%)p21.50( 95.56%)
    95. (0.00112) RY*( 1) H   9           s( 99.90%)p 0.00(  0.10%)
                                            0.0125  0.9994  0.0069 -0.0243  0.0200
    96. (0.00012) RY*( 2) H   9           s(  0.04%)p99.99( 99.96%)
                                           -0.0001  0.0207 -0.0978  0.9778  0.1841
    97. (0.00005) RY*( 3) H   9           s(  0.04%)p99.99( 99.96%)
    98. (0.00002) RY*( 4) H   9           s(  0.13%)p99.99( 99.87%)
    99. (0.00104) RY*( 1) H  10           s( 99.24%)p 0.01(  0.76%)
                                            0.0041  0.9962  0.0627  0.0179 -0.0581
   100. (0.00005) RY*( 2) H  10           s(  0.37%)p99.99( 99.63%)
   101. (0.00003) RY*( 3) H  10           s(  0.10%)p99.99( 99.90%)
   102. (0.00002) RY*( 4) H  10           s(  0.40%)p99.99( 99.60%)
   103. (0.00093) RY*( 1) H  11           s( 99.56%)p 0.00(  0.44%)
                                            0.0035  0.9978 -0.0632  0.0090 -0.0178
   104. (0.00004) RY*( 2) H  11           s(  0.45%)p99.99( 99.55%)
   105. (0.00004) RY*( 3) H  11           s(  0.09%)p99.99( 99.91%)
   106. (0.00002) RY*( 4) H  11           s(  0.00%)p 1.00(100.00%)
   107. (0.00066) RY*( 1) H  12           s( 98.50%)p 0.02(  1.50%)
                                            0.0060  0.9925 -0.0980  0.0684 -0.0266
   108. (0.00009) RY*( 2) H  12           s(  0.01%)p 1.00( 99.99%)
   109. (0.00005) RY*( 3) H  12           s(  0.43%)p99.99( 99.57%)
   110. (0.00002) RY*( 4) H  12           s(  1.16%)p85.19( 98.84%)
   111. (0.00087) RY*( 1) H  13           s( 98.81%)p 0.01(  1.19%)
                                            0.0077  0.9940 -0.0489  0.0712 -0.0668
   112. (0.00010) RY*( 2) H  13           s(  0.02%)p99.99( 99.98%)
                                           -0.0034  0.0136 -0.8224 -0.3018  0.4820
   113. (0.00006) RY*( 3) H  13           s(  0.47%)p99.99( 99.53%)
   114. (0.00002) RY*( 4) H  13           s(  0.80%)p99.99( 99.20%)
   115. (0.00127) RY*( 1) H  14           s( 99.65%)p 0.00(  0.35%)
                                            0.0051  0.9982  0.0181  0.0150  0.0546
   116. (0.00007) RY*( 2) H  14           s(  0.06%)p99.99( 99.94%)
   117. (0.00008) RY*( 3) H  14           s(  0.10%)p99.99( 99.90%)
   118. (0.00002) RY*( 4) H  14           s(  0.29%)p99.99( 99.71%)
   119. (0.00083) RY*( 1) H  15           s( 99.67%)p 0.00(  0.33%)
                                            0.0047  0.9983 -0.0020 -0.0565 -0.0122
   120. (0.00007) RY*( 2) H  15           s(  0.01%)p 1.00( 99.99%)
   121. (0.00005) RY*( 3) H  15           s(  0.07%)p99.99( 99.93%)
   122. (0.00002) RY*( 4) H  15           s(  0.35%)p99.99( 99.65%)
   123. (0.00110) RY*( 1) H  16           s( 99.80%)p 0.00(  0.20%)
                                            0.0041  0.9990  0.0109 -0.0421  0.0099
   124. (0.00008) RY*( 2) H  16           s(  0.02%)p99.99( 99.98%)
   125. (0.00006) RY*( 3) H  16           s(  0.00%)p 1.00(100.00%)
   126. (0.00002) RY*( 4) H  16           s(  0.28%)p99.99( 99.72%)
   127. (0.00174) RY*( 1) H  17           s( 99.78%)p 0.00(  0.22%)
                                            0.0056  0.9989 -0.0185  0.0382 -0.0211
   128. (0.00008) RY*( 2) H  17           s(  0.18%)p99.99( 99.82%)
   129. (0.00005) RY*( 3) H  17           s(  0.03%)p99.99( 99.97%)
   130. (0.00002) RY*( 4) H  17           s(  0.11%)p99.99( 99.89%)
   131. (0.01348) BD*( 1) O   1 - C   2  
                ( 33.20%)   0.5762* O   1 s( 32.05%)p 2.12( 67.88%)d 0.00(  0.08%)
                                           -0.0001  0.5661  0.0015 -0.7222  0.0019
                                           -0.0939  0.0052  0.3853 -0.0022  0.0101
                                           -0.0198 -0.0100  0.0116 -0.0048
                ( 66.80%)  -0.8173* C   2 s( 20.22%)p 3.93( 79.50%)d 0.01(  0.28%)
                                           -0.0000  0.4481  0.0378  0.8027  0.0291
                                            0.0680  0.0118 -0.3807 -0.0075  0.0057
                                           -0.0367 -0.0042  0.0364 -0.0097
   132. (0.15113) BD ( 1) O   1 - C   3  
                ( 12.88%)   0.3589* O   1 s(  0.05%)p99.99( 99.89%)d 1.33(  0.06%)
                                           -0.0001  0.0184 -0.0113 -0.3638  0.0125
                                           -0.4449  0.0089 -0.8174  0.0180  0.0117
                                            0.0020  0.0092 -0.0051 -0.0192
                ( 87.12%)   0.9334* C   3 s(  0.16%)p99.99( 99.76%)d 0.53(  0.08%)
                                           -0.0002 -0.0344  0.0201  0.1418 -0.0149
                                           -0.0746  0.0044 -0.9846  0.0475  0.0024
                                            0.0278  0.0067 -0.0030  0.0028
   133. (0.00291) BD*( 1) O   1 - H   8  
                ( 25.37%)   0.5037* O   1 s( 20.60%)p 3.85( 79.31%)d 0.00(  0.09%)
                                            0.0002  0.4536  0.0166  0.5288  0.0314
                                           -0.6987 -0.0147  0.1551 -0.0081 -0.0140
                                            0.0053 -0.0145 -0.0187 -0.0098
                ( 74.63%)  -0.8639* H   8 s( 99.53%)p 0.00(  0.47%)
                                            0.9977 -0.0023 -0.0414  0.0541 -0.0036
   134. (0.01636) BD*( 1) C   2 - C   3  
                ( 49.44%)   0.7031* C   2 s( 27.85%)p 2.59( 72.09%)d 0.00(  0.06%)
                                           -0.0000 -0.5277 -0.0075  0.4070 -0.0259
                                           -0.7373 -0.0132  0.1037 -0.0054  0.0181
                                           -0.0032  0.0048  0.0119  0.0104
                ( 50.56%)  -0.7111* C   3 s( 32.76%)p 2.05( 67.19%)d 0.00(  0.05%)
                                           -0.0001 -0.5724  0.0011 -0.4031 -0.0277
                                            0.7069 -0.0225 -0.0916 -0.0062  0.0130
                                           -0.0033  0.0032  0.0111  0.0141
   135. (0.01402) BD*( 1) C   2 - C   7  
                ( 47.22%)   0.6871* C   2 s( 30.74%)p 2.25( 69.23%)d 0.00(  0.03%)
                                           -0.0001 -0.5543  0.0111  0.3993 -0.0216
                                            0.6611 -0.0003  0.3086 -0.0063 -0.0115
                                           -0.0092 -0.0046  0.0070  0.0013
                ( 52.78%)  -0.7265* C   7 s( 25.66%)p 2.90( 74.29%)d 0.00(  0.05%)
                                           -0.0008 -0.5065 -0.0035 -0.4599 -0.0291
                                           -0.6424  0.0140 -0.3429 -0.0068 -0.0139
                                           -0.0090 -0.0129  0.0065  0.0053
   136. (0.01137) BD*( 1) C   2 - H   9  
                ( 33.67%)   0.5803* C   2 s( 21.15%)p 3.73( 78.82%)d 0.00(  0.03%)
                                            0.0005 -0.4596  0.0168 -0.1639 -0.0120
                                            0.1167  0.0008 -0.8645  0.0134 -0.0007
                                           -0.0034 -0.0015 -0.0006 -0.0163
                ( 66.33%)  -0.8144* H   9 s( 99.89%)p 0.00(  0.11%)
                                           -0.9994  0.0116  0.0064 -0.0057  0.0323
   137. (0.00631) BD*( 1) C   3 - C   4  
                ( 49.79%)   0.7056* C   3 s( 38.16%)p 1.62( 61.77%)d 0.00(  0.07%)
                                           -0.0000 -0.6172 -0.0243  0.7720  0.0203
                                           -0.0423 -0.0360  0.1351  0.0041 -0.0003
                                           -0.0078  0.0004 -0.0202  0.0144
                ( 50.21%)  -0.7086* C   4 s( 37.38%)p 1.67( 62.54%)d 0.00(  0.07%)
                                           -0.0001 -0.6110 -0.0216 -0.7692 -0.0227
                                            0.0397 -0.0313 -0.1753 -0.0031  0.0039
                                           -0.0102  0.0008 -0.0201  0.0138
   138. (0.00686) BD*( 1) C   3 - H  10  
                ( 37.14%)   0.6094* C   3 s( 28.87%)p 2.46( 71.10%)d 0.00(  0.03%)
                                            0.0003 -0.5372  0.0107 -0.4683  0.0083
                                           -0.7011  0.0072  0.0044 -0.0007 -0.0125
                                           -0.0037 -0.0021  0.0064  0.0101
                ( 62.86%)  -0.7929* H  10 s( 99.89%)p 0.00(  0.11%)
                                           -0.9994  0.0026  0.0187  0.0274  0.0031
   139. (0.00976) BD*( 1) C   4 - C   5  
                ( 49.73%)   0.7052* C   4 s( 33.88%)p 1.95( 66.08%)d 0.00(  0.04%)
                                            0.0000 -0.5820  0.0060  0.4748  0.0255
                                            0.6519 -0.0296  0.0942  0.0062 -0.0135
                                           -0.0019 -0.0020  0.0083  0.0136
                ( 50.27%)  -0.7090* C   5 s( 26.67%)p 2.75( 73.27%)d 0.00(  0.06%)
                                           -0.0002 -0.5164 -0.0085 -0.5034  0.0120
                                           -0.6873 -0.0261 -0.0779  0.0026 -0.0202
                                           -0.0018 -0.0030  0.0049  0.0112
   140. (0.00748) BD*( 1) C   4 - H  11  
                ( 37.46%)   0.6121* C   4 s( 28.65%)p 2.49( 71.32%)d 0.00(  0.04%)
                                            0.0003 -0.5352  0.0078  0.3641 -0.0021
                                           -0.7561  0.0118  0.0936 -0.0011  0.0102
                                           -0.0021  0.0031  0.0114  0.0104
                ( 62.54%)  -0.7908* H  11 s( 99.89%)p 0.00(  0.11%)
                                           -0.9994  0.0023 -0.0144  0.0297 -0.0040
   141. (0.00709) BD*( 1) C   5 - C   6  
                ( 48.89%)   0.6992* C   5 s( 28.74%)p 2.48( 71.22%)d 0.00(  0.04%)
                                           -0.0002 -0.5361  0.0015 -0.3803  0.0274
                                            0.7096  0.0108 -0.2514 -0.0044  0.0137
                                           -0.0072  0.0070  0.0054  0.0074
                ( 51.11%)  -0.7149* C   6 s( 27.06%)p 2.69( 72.89%)d 0.00(  0.05%)
                                           -0.0003 -0.5201 -0.0026  0.3923  0.0316
                                           -0.7117  0.0081  0.2598  0.0015  0.0117
                                           -0.0049  0.0112  0.0122  0.0080
   142. (0.00458) BD*( 1) C   5 - H  12  
                ( 35.20%)   0.5933* C   5 s( 22.83%)p 3.38( 77.14%)d 0.00(  0.03%)
                                           -0.0001  0.4778  0.0008 -0.7367  0.0027
                                            0.1289 -0.0051  0.4602 -0.0143 -0.0060
                                           -0.0117  0.0079  0.0098 -0.0006
                ( 64.80%)  -0.8050* H  12 s( 99.90%)p 0.00(  0.10%)
                                            0.9995 -0.0038  0.0274 -0.0008 -0.0166
   143. (0.00648) BD*( 1) C   5 - H  13  
                ( 35.20%)   0.5933* C   5 s( 21.70%)p 3.61( 78.27%)d 0.00(  0.04%)
                                           -0.0003  0.4658 -0.0069 -0.2412 -0.0156
                                           -0.0771 -0.0002 -0.8475  0.0086  0.0003
                                            0.0038 -0.0034  0.0025  0.0181
                ( 64.80%)  -0.8050* H  13 s( 99.90%)p 0.00(  0.10%)
                                            0.9995 -0.0057  0.0109  0.0060  0.0296
   144. (0.00787) BD*( 1) C   6 - C   7  
                ( 50.80%)   0.7128* C   6 s( 27.32%)p 2.66( 72.63%)d 0.00(  0.05%)
                                            0.0004  0.5227  0.0001  0.8088  0.0027
                                           -0.0328 -0.0343 -0.2645 -0.0041  0.0033
                                           -0.0106 -0.0012  0.0169 -0.0080
                ( 49.20%)  -0.7014* C   7 s( 28.26%)p 2.54( 71.70%)d 0.00(  0.04%)
                                           -0.0001  0.5316  0.0014 -0.8033 -0.0020
                                            0.0141 -0.0325  0.2653 -0.0010 -0.0046
                                           -0.0127  0.0027  0.0141 -0.0066
   145. (0.00767) BD*( 1) C   6 - H  14  
                ( 38.05%)   0.6168* C   6 s( 21.91%)p 3.56( 78.05%)d 0.00(  0.04%)
                                            0.0002 -0.4680  0.0092  0.0158  0.0164
                                            0.0293  0.0230 -0.8824  0.0035  0.0001
                                           -0.0013 -0.0018 -0.0002 -0.0208
                ( 61.95%)  -0.7871* H  14 s( 99.91%)p 0.00(  0.09%)
                                           -0.9995  0.0037 -0.0039 -0.0054  0.0296
   146. (0.00504) BD*( 1) C   6 - H  15  
                ( 36.39%)   0.6033* C   6 s( 23.59%)p 3.24( 76.37%)d 0.00(  0.03%)
                                           -0.0003  0.4857  0.0067 -0.4361  0.0052
                                           -0.7001  0.0057 -0.2882  0.0188  0.0123
                                            0.0053  0.0100 -0.0060 -0.0054
                ( 63.61%)  -0.7975* H  15 s( 99.91%)p 0.00(  0.09%)
                                            0.9995 -0.0032  0.0159  0.0254  0.0071
   147. (0.00634) BD*( 1) C   7 - H  16  
                ( 37.07%)   0.6089* C   7 s( 22.92%)p 3.36( 77.04%)d 0.00(  0.04%)
                                           -0.0002  0.4787  0.0058  0.3756 -0.0115
                                           -0.7622  0.0034  0.2189 -0.0196 -0.0137
                                            0.0048 -0.0090 -0.0074 -0.0068
                ( 62.93%)  -0.7933* H  16 s( 99.91%)p 0.00(  0.09%)
                                            0.9995 -0.0028 -0.0110  0.0283 -0.0047
   148. (0.00785) BD*( 1) C   7 - H  17  
                ( 37.45%)   0.6120* C   7 s( 23.02%)p 3.34( 76.94%)d 0.00(  0.04%)
                                           -0.0002  0.4797 -0.0083  0.0310  0.0089
                                            0.0653 -0.0270 -0.8737  0.0001  0.0002
                                           -0.0016 -0.0062 -0.0001  0.0195
                ( 62.55%)  -0.7909* H  17 s( 99.90%)p 0.00(  0.10%)
                                            0.9995 -0.0051 -0.0025  0.0021  0.0308


 NHO Directionality and "Bond Bending" (deviations from line of nuclear centers)

         [Thresholds for printing:  angular deviation  >  1.0 degree]
                                    hybrid p-character > 25.0%
                                    orbital occupancy  >  0.10e

                                Line of Centers        Hybrid 1              Hybrid 2
                                ---------------  -------------------   ------------------
                NBO               Theta   Phi    Theta   Phi    Dev    Theta   Phi    Dev
 ========================================================================================
     1. BD (   1) O   1 - C   2    63.9  186.7    62.2  187.0   1.8    114.9    5.5   1.6
     2. BD*(   1) O   1 - C   3    79.1  150.3   145.0  231.1  93.8      8.8  151.1 109.7
     3. BD (   1) O   1 - H   8    80.2  302.1    80.8  308.1   6.0      --     --    --
     4. BD (   1) C   2 - C   3    96.7  119.9    96.7  116.9   3.0     83.1  302.2   2.3
     5. BD (   1) C   2 - C   7   112.1  235.7   111.7  240.2   4.2     66.3   52.1   3.7
     6. BD (   1) C   2 - H   9    11.4  309.6    14.0  326.3   4.4      --     --    --
     7. BD (   1) C   3 - C   4   100.6  176.9    99.9  174.4   2.6     77.3  359.4   3.2
     8. BD (   1) C   3 - H  10    85.5   56.2    90.3   56.5   4.8      --     --    --
     9. BD (   1) C   4 - C   5    95.2  233.7    97.2  231.2   3.2     85.0   55.4   1.7
    11. BD (   1) C   5 - C   6    72.4  298.4    72.3  296.1   2.2    107.7  121.1   2.6
    14. BD (   1) C   6 - C   7   108.3  358.3   108.3  355.3   2.9     71.8  181.3   2.9
    15. BD (   1) C   6 - H  14     2.4  249.8     4.0  238.4   1.7      --     --    --
    17. BD (   1) C   7 - H  16    75.5  296.6    76.7  295.6   1.5      --     --    --
    18. BD (   1) C   7 - H  17   175.3   61.8   176.4   43.8   1.7      --     --    --
    26. LP (   1) O   1             --     --    123.3   64.7   --       --     --    --
    27. LP*(   1) C   4             --     --     12.7  177.1   --       --     --    --
   132. BD (   1) O   1 - C   3    79.1  150.3   145.0  231.1  93.8      8.8  151.1 109.7


 Second Order Perturbation Theory Analysis of Fock Matrix in NBO Basis

     Threshold for printing:   0.25 kcal/mol
                                                                              E(2)  E(j)-E(i) F(i,j)
         Donor NBO (i)                     Acceptor NBO (j)                 kcal/mol   a.u.    a.u. 
 ===================================================================================================

 within unit  1
   1. BD (   1) O   1 - C   2        /132. BD (   1) O   1 - C   3            0.68    0.72    0.030
   1. BD (   1) O   1 - C   2        /137. BD*(   1) C   3 - C   4            0.64    1.48    0.039
   1. BD (   1) O   1 - C   2        /144. BD*(   1) C   6 - C   7            0.68    1.25    0.037
   2. BD*(   1) O   1 - C   3        / 27. LP*(   1) C   4                   11.15    0.17    0.059
   2. BD*(   1) O   1 - C   3        / 37. RY*(   1) C   2                    0.35    1.07    0.026
   2. BD*(   1) O   1 - C   3        / 39. RY*(   3) C   2                    0.37    1.45    0.031
   2. BD*(   1) O   1 - C   3        / 40. RY*(   4) C   2                    0.31    2.11    0.034
   2. BD*(   1) O   1 - C   3        / 60. RY*(   6) C   4                    0.26    1.77    0.029
   2. BD*(   1) O   1 - C   3        / 91. RY*(   1) H   8                    0.71    1.68    0.046
   2. BD*(   1) O   1 - C   3        / 92. RY*(   2) H   8                    0.26    1.69    0.028
   2. BD*(   1) O   1 - C   3        /131. BD*(   1) O   1 - C   2            0.39    0.55    0.020
   2. BD*(   1) O   1 - C   3        /132. BD (   1) O   1 - C   3            9.00    0.15    0.047
   2. BD*(   1) O   1 - C   3        /135. BD*(   1) C   2 - C   7            1.63    0.65    0.043
   2. BD*(   1) O   1 - C   3        /136. BD*(   1) C   2 - H   9            0.80    0.70    0.032
   2. BD*(   1) O   1 - C   3        /144. BD*(   1) C   6 - C   7            0.42    0.68    0.023
   3. BD (   1) O   1 - H   8        / 37. RY*(   1) C   2                    0.27    1.51    0.026
   3. BD (   1) O   1 - H   8        /134. BD*(   1) C   2 - C   3            1.57    1.11    0.053
   4. BD (   1) C   2 - C   3        / 29. RY*(   2) O   1                    0.45    2.02    0.038
   4. BD (   1) C   2 - C   3        / 55. RY*(   1) C   4                    0.75    1.79    0.047
   4. BD (   1) C   2 - C   3        / 56. RY*(   2) C   4                    0.34    1.29    0.027
   4. BD (   1) C   2 - C   3        / 82. RY*(   1) C   7                    0.64    1.61    0.041
   4. BD (   1) C   2 - C   3        /133. BD*(   1) O   1 - H   8            0.87    1.09    0.039
   4. BD (   1) C   2 - C   3        /135. BD*(   1) C   2 - C   7            0.74    1.03    0.035
   4. BD (   1) C   2 - C   3        /136. BD*(   1) C   2 - H   9            0.51    1.08    0.030
   4. BD (   1) C   2 - C   3        /137. BD*(   1) C   3 - C   4            0.98    1.29    0.045
   4. BD (   1) C   2 - C   3        /140. BD*(   1) C   4 - H  11            1.39    1.12    0.050
   4. BD (   1) C   2 - C   3        /147. BD*(   1) C   7 - H  16            0.91    1.12    0.041
   5. BD (   1) C   2 - C   7        /  2. BD*(   1) O   1 - C   3            0.40    0.33    0.035
   5. BD (   1) C   2 - C   7        / 28. RY*(   1) O   1                    0.42    1.78    0.035
   5. BD (   1) C   2 - C   7        / 46. RY*(   1) C   3                    0.26    1.73    0.028
   5. BD (   1) C   2 - C   7        / 48. RY*(   3) C   3                    0.41    1.30    0.030
   5. BD (   1) C   2 - C   7        / 73. RY*(   1) C   6                    0.55    1.58    0.038
   5. BD (   1) C   2 - C   7        /132. BD (   1) O   1 - C   3            2.08    0.49    0.042
   5. BD (   1) C   2 - C   7        /134. BD*(   1) C   2 - C   3            0.64    1.01    0.033
   5. BD (   1) C   2 - C   7        /136. BD*(   1) C   2 - H   9            0.93    1.04    0.040
   5. BD (   1) C   2 - C   7        /138. BD*(   1) C   3 - H  10            0.92    1.08    0.041
   5. BD (   1) C   2 - C   7        /144. BD*(   1) C   6 - C   7            0.37    1.01    0.025
   5. BD (   1) C   2 - C   7        /146. BD*(   1) C   6 - H  15            0.78    1.10    0.038
   5. BD (   1) C   2 - C   7        /147. BD*(   1) C   7 - H  16            0.33    1.08    0.025
   6. BD (   1) C   2 - H   9        /  2. BD*(   1) O   1 - C   3            0.45    0.22    0.027
   6. BD (   1) C   2 - H   9        / 28. RY*(   1) O   1                    0.36    1.67    0.032
   6. BD (   1) C   2 - H   9        / 47. RY*(   2) C   3                    0.60    1.15    0.035
   6. BD (   1) C   2 - H   9        / 83. RY*(   2) C   7                    0.28    1.17    0.024
   6. BD (   1) C   2 - H   9        /132. BD (   1) O   1 - C   3           11.22    0.37    0.084
   6. BD (   1) C   2 - H   9        /136. BD*(   1) C   2 - H   9            0.40    0.93    0.026
   6. BD (   1) C   2 - H   9        /137. BD*(   1) C   3 - C   4            0.43    1.13    0.029
   6. BD (   1) C   2 - H   9        /148. BD*(   1) C   7 - H  17            1.27    0.96    0.046
   7. BD (   1) C   3 - C   4        / 37. RY*(   1) C   2                    0.62    1.56    0.039
   7. BD (   1) C   3 - C   4        / 64. RY*(   1) C   5                    0.41    1.58    0.032
   7. BD (   1) C   3 - C   4        /131. BD*(   1) O   1 - C   2            0.41    1.05    0.026
   7. BD (   1) C   3 - C   4        /134. BD*(   1) C   2 - C   3            0.80    1.16    0.039
   7. BD (   1) C   3 - C   4        /138. BD*(   1) C   3 - H  10            0.67    1.23    0.036
   7. BD (   1) C   3 - C   4        /139. BD*(   1) C   4 - C   5            0.80    1.18    0.039
   7. BD (   1) C   3 - C   4        /140. BD*(   1) C   4 - H  11            0.55    1.24    0.033
   7. BD (   1) C   3 - C   4        /142. BD*(   1) C   5 - H  12            0.31    1.23    0.025
   8. BD (   1) C   3 - H  10        / 55. RY*(   1) C   4                    0.39    1.66    0.032
   8. BD (   1) C   3 - H  10        /131. BD*(   1) O   1 - C   2            0.74    0.80    0.031
   8. BD (   1) C   3 - H  10        /132. BD (   1) O   1 - C   3            0.57    0.40    0.020
   8. BD (   1) C   3 - H  10        /135. BD*(   1) C   2 - C   7            1.19    0.90    0.041
   8. BD (   1) C   3 - H  10        /137. BD*(   1) C   3 - C   4            0.61    1.16    0.034
   8. BD (   1) C   3 - H  10        /139. BD*(   1) C   4 - C   5            2.65    0.94    0.063
   8. BD (   1) C   3 - H  10        /140. BD*(   1) C   4 - H  11            0.27    0.99    0.021
   9. BD (   1) C   4 - C   5        / 46. RY*(   1) C   3                    0.49    1.76    0.037
   9. BD (   1) C   4 - C   5        / 47. RY*(   2) C   3                    0.28    1.29    0.024
   9. BD (   1) C   4 - C   5        / 48. RY*(   3) C   3                    0.46    1.32    0.031
   9. BD (   1) C   4 - C   5        / 73. RY*(   1) C   6                    0.41    1.61    0.033
   9. BD (   1) C   4 - C   5        /137. BD*(   1) C   3 - C   4            0.98    1.27    0.045
   9. BD (   1) C   4 - C   5        /138. BD*(   1) C   3 - H  10            1.55    1.10    0.052
   9. BD (   1) C   4 - C   5        /141. BD*(   1) C   5 - C   6            0.41    1.03    0.026
   9. BD (   1) C   4 - C   5        /142. BD*(   1) C   5 - H  12            0.31    1.10    0.023
   9. BD (   1) C   4 - C   5        /143. BD*(   1) C   5 - H  13            0.27    1.09    0.022
   9. BD (   1) C   4 - C   5        /146. BD*(   1) C   6 - H  15            0.77    1.13    0.037
  10. BD (   1) C   4 - H  11        / 46. RY*(   1) C   3                    0.50    1.65    0.036
  10. BD (   1) C   4 - H  11        /134. BD*(   1) C   2 - C   3            2.91    0.92    0.066
  10. BD (   1) C   4 - H  11        /137. BD*(   1) C   3 - C   4            0.48    1.16    0.030
  10. BD (   1) C   4 - H  11        /138. BD*(   1) C   3 - H  10            0.27    0.99    0.021
  10. BD (   1) C   4 - H  11        /141. BD*(   1) C   5 - C   6            1.33    0.92    0.044
  11. BD (   1) C   5 - C   6        / 56. RY*(   2) C   4                    0.45    1.23    0.030
  11. BD (   1) C   5 - C   6        / 82. RY*(   1) C   7                    0.42    1.55    0.032
  11. BD (   1) C   5 - C   6        /139. BD*(   1) C   4 - C   5            0.41    1.00    0.026
  11. BD (   1) C   5 - C   6        /140. BD*(   1) C   4 - H  11            1.11    1.06    0.043
  11. BD (   1) C   5 - C   6        /142. BD*(   1) C   5 - H  12            0.42    1.05    0.027
  11. BD (   1) C   5 - C   6        /143. BD*(   1) C   5 - H  13            0.47    1.04    0.028
  11. BD (   1) C   5 - C   6        /144. BD*(   1) C   6 - C   7            0.39    0.99    0.025
  11. BD (   1) C   5 - C   6        /146. BD*(   1) C   6 - H  15            0.36    1.08    0.025
  11. BD (   1) C   5 - C   6        /147. BD*(   1) C   7 - H  16            0.97    1.06    0.041
  12. BD (   1) C   5 - H  12        / 27. LP*(   1) C   4                    4.05    0.37    0.054
  12. BD (   1) C   5 - H  12        / 57. RY*(   3) C   4                    0.29    1.55    0.028
  12. BD (   1) C   5 - H  12        / 74. RY*(   2) C   6                    0.31    1.50    0.028
  12. BD (   1) C   5 - H  12        /137. BD*(   1) C   3 - C   4            1.09    1.11    0.045
  12. BD (   1) C   5 - H  12        /144. BD*(   1) C   6 - C   7            1.57    0.88    0.048
  13. BD (   1) C   5 - H  13        / 27. LP*(   1) C   4                    5.84    0.37    0.064
  13. BD (   1) C   5 - H  13        / 57. RY*(   3) C   4                    0.41    1.55    0.033
  13. BD (   1) C   5 - H  13        /137. BD*(   1) C   3 - C   4            0.61    1.11    0.034
  13. BD (   1) C   5 - H  13        /145. BD*(   1) C   6 - H  14            1.29    0.94    0.045
  14. BD (   1) C   6 - C   7        / 38. RY*(   2) C   2                    0.26    1.70    0.027
  14. BD (   1) C   6 - C   7        / 64. RY*(   1) C   5                    0.30    1.39    0.026
  14. BD (   1) C   6 - C   7        / 65. RY*(   2) C   5                    0.31    1.46    0.027
  14. BD (   1) C   6 - C   7        /131. BD*(   1) O   1 - C   2            1.69    0.86    0.048
  14. BD (   1) C   6 - C   7        /135. BD*(   1) C   2 - C   7            0.30    0.96    0.021
  14. BD (   1) C   6 - C   7        /141. BD*(   1) C   5 - C   6            0.34    0.98    0.023
  14. BD (   1) C   6 - C   7        /142. BD*(   1) C   5 - H  12            0.89    1.05    0.039
  14. BD (   1) C   6 - C   7        /146. BD*(   1) C   6 - H  15            0.35    1.08    0.025
  14. BD (   1) C   6 - C   7        /147. BD*(   1) C   7 - H  16            0.44    1.06    0.027
  14. BD (   1) C   6 - C   7        /148. BD*(   1) C   7 - H  17            0.26    1.05    0.021
  15. BD (   1) C   6 - H  14        /143. BD*(   1) C   5 - H  13            1.47    0.91    0.046
  15. BD (   1) C   6 - H  14        /148. BD*(   1) C   7 - H  17            1.63    0.93    0.049
  16. BD (   1) C   6 - H  15        /135. BD*(   1) C   2 - C   7            1.91    0.84    0.051
  16. BD (   1) C   6 - H  15        /139. BD*(   1) C   4 - C   5            1.72    0.87    0.049
  17. BD (   1) C   7 - H  16        / 74. RY*(   2) C   6                    0.34    1.49    0.029
  17. BD (   1) C   7 - H  16        /134. BD*(   1) C   2 - C   3            1.71    0.87    0.049
  17. BD (   1) C   7 - H  16        /141. BD*(   1) C   5 - C   6            1.66    0.87    0.048
  17. BD (   1) C   7 - H  16        /144. BD*(   1) C   6 - C   7            0.29    0.88    0.020
  18. BD (   1) C   7 - H  17        / 37. RY*(   1) C   2                    0.28    1.27    0.024
  18. BD (   1) C   7 - H  17        /131. BD*(   1) O   1 - C   2            0.49    0.75    0.024
  18. BD (   1) C   7 - H  17        /136. BD*(   1) C   2 - H   9            1.67    0.90    0.049
  18. BD (   1) C   7 - H  17        /145. BD*(   1) C   6 - H  14            1.46    0.94    0.047
  19. CR (   1) O   1                / 37. RY*(   1) C   2                    0.74   19.78    0.153
  19. CR (   1) O   1                / 41. RY*(   5) C   2                    0.54   20.27    0.132
  20. CR (   1) C   2                / 85. RY*(   4) C   7                    0.41   11.12    0.085
  20. CR (   1) C   2                / 95. RY*(   1) H   9                    0.46   10.52    0.088
  20. CR (   1) C   2                /131. BD*(   1) O   1 - C   2            0.47   10.44    0.089
  20. CR (   1) C   2                /137. BD*(   1) C   3 - C   4            0.34   10.79    0.077
  21. CR (   1) C   3                / 38. RY*(   2) C   2                    0.60   11.23    0.104
  21. CR (   1) C   3                / 56. RY*(   2) C   4                    1.29   10.75    0.149
  21. CR (   1) C   3                / 99. RY*(   1) H  10                    0.43   10.48    0.084
  21. CR (   1) C   3                /137. BD*(   1) C   3 - C   4            0.31   10.75    0.073
  21. CR (   1) C   3                /139. BD*(   1) C   4 - C   5            0.51   10.52    0.093
  21. CR (   1) C   3                /140. BD*(   1) C   4 - H  11            0.27   10.58    0.068
  22. CR (   1) C   4                / 47. RY*(   2) C   3                    0.43   10.77    0.086
  22. CR (   1) C   4                / 48. RY*(   3) C   3                    0.57   10.81    0.099
  22. CR (   1) C   4                / 49. RY*(   4) C   3                    0.31   10.68    0.073
  22. CR (   1) C   4                / 66. RY*(   3) C   5                    0.46   11.00    0.090
  22. CR (   1) C   4                /103. RY*(   1) H  11                    0.40   10.48    0.082
  22. CR (   1) C   4                /134. BD*(   1) C   2 - C   3            0.52   10.52    0.094
  22. CR (   1) C   4                /137. BD*(   1) C   3 - C   4            0.30   10.75    0.072
  22. CR (   1) C   4                /138. BD*(   1) C   3 - H  10            0.30   10.59    0.071
  23. CR (   1) C   5                / 75. RY*(   3) C   6                    0.37   10.74    0.080
  23. CR (   1) C   5                /107. RY*(   1) H  12                    0.42   10.50    0.084
  23. CR (   1) C   5                /111. RY*(   1) H  13                    0.44   10.50    0.086
  23. CR (   1) C   5                /137. BD*(   1) C   3 - C   4            0.36   10.71    0.078
  24. CR (   1) C   6                / 83. RY*(   2) C   7                    0.50   10.73    0.092
  24. CR (   1) C   6                /115. RY*(   1) H  14                    0.33   10.48    0.075
  24. CR (   1) C   6                /119. RY*(   1) H  15                    0.37   10.46    0.079
  25. CR (   1) C   7                / 37. RY*(   1) C   2                    0.40   10.86    0.084
  25. CR (   1) C   7                / 75. RY*(   3) C   6                    0.52   10.73    0.095
  25. CR (   1) C   7                /123. RY*(   1) H  16                    0.35   10.46    0.077
  25. CR (   1) C   7                /127. RY*(   1) H  17                    0.35   10.47    0.077
  26. LP (   1) O   1                / 37. RY*(   1) C   2                    0.87    1.39    0.044
  26. LP (   1) O   1                / 38. RY*(   2) C   2                    0.28    1.70    0.028
  26. LP (   1) O   1                / 93. RY*(   3) H   8                    0.33    1.79    0.031
  26. LP (   1) O   1                /134. BD*(   1) C   2 - C   3            0.50    0.99    0.028
  26. LP (   1) O   1                /135. BD*(   1) C   2 - C   7            0.69    0.97    0.033
  26. LP (   1) O   1                /136. BD*(   1) C   2 - H   9            0.64    1.02    0.032
  27. LP*(   1) C   4                / 51. RY*(   6) C   3                    0.38    1.98    0.074
  27. LP*(   1) C   4                / 57. RY*(   3) C   4                    0.33    1.18    0.053
  27. LP*(   1) C   4                / 60. RY*(   6) C   4                    0.35    1.59    0.063
  27. LP*(   1) C   4                /142. BD*(   1) C   5 - H  12            0.64    0.57    0.051
  27. LP*(   1) C   4                /143. BD*(   1) C   5 - H  13            1.07    0.55    0.065
 132. BD (   1) O   1 - C   3        / 27. LP*(   1) C   4                  194.63    0.02    0.135
 132. BD (   1) O   1 - C   3        / 60. RY*(   6) C   4                    0.31    1.61    0.073
 132. BD (   1) O   1 - C   3        /131. BD*(   1) O   1 - C   2            0.51    0.40    0.045
 132. BD (   1) O   1 - C   3        /135. BD*(   1) C   2 - C   7            0.45    0.50    0.046
 132. BD (   1) O   1 - C   3        /136. BD*(   1) C   2 - H   9            1.16    0.55    0.079


 Natural Bond Orbitals (Summary):

                                                            Principal Delocalizations
           NBO                        Occupancy    Energy   (geminal,vicinal,remote)
 ====================================================================================
 Molecular unit  1  (C6H10O)
     1. BD (   1) O   1 - C   2          0.99460    -1.03498  132(g),144(v),137(v)
     2. BD*(   1) O   1 - C   3          0.88662    -0.46334  27(v),132(g),135(v),136(v)
                                                    91(v),144(r),131(g),39(v)
                                                    37(v),40(v),60(v),92(v)
     3. BD (   1) O   1 - H   8          0.99366    -0.90351  134(v),2(g),37(v)
     4. BD (   1) C   2 - C   3          0.98769    -0.84080  140(v),137(g),147(v),133(v)
                                                    55(v),135(g),82(v),136(g)
                                                    29(v),56(v)
     5. BD (   1) C   2 - C   7          0.93589    -0.79771  132(v),2(v),136(g),138(v)
                                                    146(v),134(g),73(v),28(v)
                                                    48(v),144(g),147(g),46(v)
     6. BD (   1) C   2 - H   9          0.89992    -0.68697  132(v),2(v),148(v),47(v)
                                                    137(v),136(g),28(v),83(v)
     7. BD (   1) C   3 - C   4          0.99290    -0.95602  134(g),139(g),138(g),37(v)
                                                    140(g),64(v),131(v),142(v)
     8. BD (   1) C   3 - H  10          0.98667    -0.71300  139(v),135(v),131(v),132(g)
                                                    137(g),55(v),27(v),140(v)
     9. BD (   1) C   4 - C   5          0.99036    -0.82411  138(v),137(g),146(v),46(v)
                                                    48(v),73(v),141(g),142(g)
                                                    47(v),143(g)
    10. BD (   1) C   4 - H  11          0.98883    -0.71477  134(v),141(v),46(v),137(g)
                                                    138(v)
    11. BD (   1) C   5 - C   6          0.98784    -0.77609  140(v),147(v),143(g),56(v)
                                                    142(g),82(v),139(g),144(g)
                                                    146(g),27(v)
    12. BD (   1) C   5 - H  12          0.95289    -0.66388  27(v),144(v),137(v),74(v)
                                                    57(v)
    13. BD (   1) C   5 - H  13          0.93858    -0.66142  27(v),145(v),137(v),57(v)
    14. BD (   1) C   6 - C   7          0.97700    -0.77374  131(v),142(v),147(g),2(r)
                                                    146(g),141(g),65(v),64(v)
                                                    135(g),38(v),148(g)
    15. BD (   1) C   6 - H  14          0.98616    -0.64975  148(v),143(v)
    16. BD (   1) C   6 - H  15          0.97931    -0.64893  135(v),139(v)
    17. BD (   1) C   7 - H  16          0.98717    -0.66219  134(v),141(v),74(v),144(g)
    18. BD (   1) C   7 - H  17          0.98662    -0.66138  136(v),145(v),131(v),37(v)
    19. CR (   1) O   1                  0.99987   -19.16862  37(v),41(v)
    20. CR (   1) C   2                  0.99944   -10.34681  131(g),95(v),85(v),137(v)
    21. CR (   1) C   3                  0.99945   -10.30099  56(v),38(v),139(v),99(v)
                                                    137(g),140(v)
    22. CR (   1) C   4                  0.99947   -10.30808  48(v),134(v),66(v),47(v)
                                                    103(v),49(v),137(g),138(v)
    23. CR (   1) C   5                  0.99954   -10.26662  111(v),107(v),75(v),137(v)
    24. CR (   1) C   6                  0.99955   -10.24695  83(v),119(v),115(v)
    25. CR (   1) C   7                  0.99953   -10.25600  75(v),37(v),127(v),123(v)
    26. LP (   1) O   1                  0.99038    -0.77894  37(v),135(v),136(v),134(v)
                                                    93(v),38(v)
    27. LP*(   1) C   4                  0.22081    -0.29013  132(v),2(v),143(v),142(v)
                                                    51(v),60(g),57(g)
    28. RY*(   1) O   1                  0.00107     0.98075   
    29. RY*(   2) O   1                  0.00066     1.17695   
    30. RY*(   3) O   1                  0.00009     1.44022   
    31. RY*(   4) O   1                  0.00003     1.16391   
    32. RY*(   5) O   1                  0.00000     2.59586   
    33. RY*(   6) O   1                  0.00001     2.61428   
    34. RY*(   7) O   1                  0.00000     2.62092   
    35. RY*(   8) O   1                  0.00000     2.72413   
    36. RY*(   9) O   1                  0.00000     2.55704   
    37. RY*(   1) C   2                  0.00307     0.60645   
    38. RY*(   2) C   2                  0.00163     0.92556   
    39. RY*(   3) C   2                  0.00102     0.98433   
    40. RY*(   4) C   2                  0.00070     1.64883   
    41. RY*(   5) C   2                  0.00045     1.10546   
    42. RY*(   6) C   2                  0.00038     1.59981   
    43. RY*(   7) C   2                  0.00013     1.68361   
    44. RY*(   8) C   2                  0.00008     1.52316   
    45. RY*(   9) C   2                  0.00001     1.88876   
    46. RY*(   1) C   3                  0.00235     0.93614   
    47. RY*(   2) C   3                  0.00205     0.46459   
    48. RY*(   3) C   3                  0.00113     0.49849   
    49. RY*(   4) C   3                  0.00073     0.37690   
    50. RY*(   5) C   3                  0.00010     2.03556   
    51. RY*(   6) C   3                  0.00006     1.69424   
    52. RY*(   7) C   3                  0.00002     2.07498   
    53. RY*(   8) C   3                  0.00002     2.01908   
    54. RY*(   9) C   3                  0.00000     1.72975   
    55. RY*(   1) C   4                  0.00235     0.95128   
    56. RY*(   2) C   4                  0.00109     0.45218   
    57. RY*(   3) C   4                  0.00054     0.88612   
    58. RY*(   4) C   4                  0.00035     0.59230   
    59. RY*(   5) C   4                  0.00012     2.07196   
    60. RY*(   6) C   4                  0.00004     1.30234   
    61. RY*(   7) C   4                  0.00000     1.68866   
    62. RY*(   8) C   4                  0.00001     1.87120   
    63. RY*(   9) C   4                  0.00001     1.96767   
    64. RY*(   1) C   5                  0.00199     0.62114   
    65. RY*(   2) C   5                  0.00096     0.68734   
    66. RY*(   3) C   5                  0.00069     0.69287   
    67. RY*(   4) C   5                  0.00022     0.97363   
    68. RY*(   5) C   5                  0.00007     1.80163   
    69. RY*(   6) C   5                  0.00007     1.90338   
    70. RY*(   7) C   5                  0.00001     1.68938   
    71. RY*(   8) C   5                  0.00001     1.91545   
    72. RY*(   9) C   5                  0.00001     2.01221   
    73. RY*(   1) C   6                  0.00244     0.78392   
    74. RY*(   2) C   6                  0.00087     0.83113   
    75. RY*(   3) C   6                  0.00072     0.47440   
    76. RY*(   4) C   6                  0.00022     0.87029   
    77. RY*(   5) C   6                  0.00011     1.79777   
    78. RY*(   6) C   6                  0.00006     2.04706   
    79. RY*(   7) C   6                  0.00002     1.92976   
    80. RY*(   8) C   6                  0.00000     1.76768   
    81. RY*(   9) C   6                  0.00000     1.98072   
    82. RY*(   1) C   7                  0.00255     0.77228   
    83. RY*(   2) C   7                  0.00140     0.48302   
    84. RY*(   3) C   7                  0.00060     0.94570   
    85. RY*(   4) C   7                  0.00043     0.77153   
    86. RY*(   5) C   7                  0.00014     1.77318   
    87. RY*(   6) C   7                  0.00006     1.95988   
    88. RY*(   7) C   7                  0.00006     1.73332   
    89. RY*(   8) C   7                  0.00001     1.97880   
    90. RY*(   9) C   7                  0.00000     2.01279   
    91. RY*(   1) H   8                  0.00070     1.21502   
    92. RY*(   2) H   8                  0.00059     1.22888   
    93. RY*(   3) H   8                  0.00040     1.00782   
    94. RY*(   4) H   8                  0.00001     2.10988   
    95. RY*(   1) H   9                  0.00112     0.17757   
    96. RY*(   2) H   9                  0.00012     1.61880   
    97. RY*(   3) H   9                  0.00005     1.78554   
    98. RY*(   4) H   9                  0.00002     2.08424   
    99. RY*(   1) H  10                  0.00104     0.18132   
   100. RY*(   2) H  10                  0.00005     1.89344   
   101. RY*(   3) H  10                  0.00003     2.03075   
   102. RY*(   4) H  10                  0.00002     1.47056   
   103. RY*(   1) H  11                  0.00093     0.17062   
   104. RY*(   2) H  11                  0.00004     1.81903   
   105. RY*(   3) H  11                  0.00004     2.06733   
   106. RY*(   4) H  11                  0.00002     1.48406   
   107. RY*(   1) H  12                  0.00066     0.23314   
   108. RY*(   2) H  12                  0.00009     1.67477   
   109. RY*(   3) H  12                  0.00005     1.64963   
   110. RY*(   4) H  12                  0.00002     2.08383   
   111. RY*(   1) H  13                  0.00087     0.23125   
   112. RY*(   2) H  13                  0.00010     1.68859   
   113. RY*(   3) H  13                  0.00006     1.64679   
   114. RY*(   4) H  13                  0.00002     2.10799   
   115. RY*(   1) H  14                  0.00127     0.23062   
   116. RY*(   2) H  14                  0.00007     1.63676   
   117. RY*(   3) H  14                  0.00008     1.69592   
   118. RY*(   4) H  14                  0.00002     2.13386   
   119. RY*(   1) H  15                  0.00083     0.21751   
   120. RY*(   2) H  15                  0.00007     1.70118   
   121. RY*(   3) H  15                  0.00005     1.62937   
   122. RY*(   4) H  15                  0.00002     2.16326   
   123. RY*(   1) H  16                  0.00110     0.20764   
   124. RY*(   2) H  16                  0.00008     1.68140   
   125. RY*(   3) H  16                  0.00006     1.65299   
   126. RY*(   4) H  16                  0.00002     2.13611   
   127. RY*(   1) H  17                  0.00174     0.21383   
   128. RY*(   2) H  17                  0.00008     1.68490   
   129. RY*(   3) H  17                  0.00005     1.65338   
   130. RY*(   4) H  17                  0.00002     2.14750   
   131. BD*(   1) O   1 - C   2          0.01348     0.08986   
   132. BD (   1) O   1 - C   3          0.15113    -0.31207  27(v),2(g),136(v),131(g)
                                                    135(v),60(v)
   133. BD*(   1) O   1 - H   8          0.00291     0.25202   
   134. BD*(   1) C   2 - C   3          0.01636     0.20737   
   135. BD*(   1) C   2 - C   7          0.01402     0.18876   
   136. BD*(   1) C   2 - H   9          0.01137     0.23917   
   137. BD*(   1) C   3 - C   4          0.00631     0.44602   
   138. BD*(   1) C   3 - H  10          0.00686     0.27746   
   139. BD*(   1) C   4 - C   5          0.00976     0.22372   
   140. BD*(   1) C   4 - H  11          0.00748     0.27945   
   141. BD*(   1) C   5 - C   6          0.00709     0.20954   
   142. BD*(   1) C   5 - H  12          0.00458     0.27755   
   143. BD*(   1) C   5 - H  13          0.00648     0.26457   
   144. BD*(   1) C   6 - C   7          0.00787     0.21468   
   145. BD*(   1) C   6 - H  14          0.00767     0.28091   
   146. BD*(   1) C   6 - H  15          0.00504     0.30271   
   147. BD*(   1) C   7 - H  16          0.00634     0.28225   
   148. BD*(   1) C   7 - H  17          0.00785     0.27634   
       -------------------------------
              Total Lewis   24.70444  ( 95.0171%)
        Valence non-Lewis    1.24889  (  4.8034%)
        Rydberg non-Lewis    0.04667  (  0.1795%)
       -------------------------------
            Total unit  1   26.00000  (100.0000%)
           Charge unit  1    1.00000
 Unable to Open any file for archive entry.
 1\1\GINC-COMPUTE-0-2\SP\UB3LYP\def2SVP\C6H10O1(1+,2)\ZAHRT2\13-Mar-202
 1\0\\# b3lyp/def2svp geom=NewRedundant pop=NBO\\6\\1,2\O,0,2.487719324
 9,-0.6214624282,-0.0949233648\C,0,1.1795013376,-0.4051542109,0.4130716
 616\C,0,0.9404082592,1.0817865025,0.4269676498\C,0,-0.2329041694,1.645
 1533762,0.115948676\C,0,-1.4528479523,0.8594188708,-0.2902471208\C,0,-
 1.2923894834,-0.6427420515,-0.0229238127\C,0,0.1072738693,-1.122845889
 7,-0.4121039904\H,0,2.6685455915,-1.5690769715,-0.0481090275\H,0,1.122
 0037779,-0.7717824434,1.4628290917\H,0,1.8014093271,1.6940557541,0.712
 3925968\H,0,-0.3260145743,2.7364255873,0.1396431448\H,0,-2.3427400752,
 1.251159969,0.2326673693\H,0,-1.6472291082,1.0353123443,-1.3661114507\
 H,0,-1.4546783564,-0.8396596172,1.051916245\H,0,-2.0638858639,-1.21327
 15123,-0.5639434661\H,0,0.1992290708,-2.2151687881,-0.2821727283\H,0,0
 .3065990249,-0.9021484914,-1.4749014736\\Version=ES64L-G16RevC.01\Stat
 e=2-A\HF=-309.312006\S2=0.752272\S2-1=0.\S2A=0.750004\RMSD=8.642e-09\D
 ipole=-0.2572487,0.1312866,0.3456037\Quadrupole=0.8472554,3.9183788,-4
 .7656342,-4.3202978,2.2693465,0.2187466\PG=C01 [X(C6H10O1)]\\@
 The archive entry for this job was punched.


 THERE IS AN OLD, OLD RECIPE IN MAINE FOR STEWING COOT. PLACE THE
 BIRD IN A KETTLE OF WATER WITH A RED BUILDING BRICK FREE OF MORTAR AND
 BLEMISHES. PARBOIL THE COOT AND BRICK TOGETHER FOR THREE HOURS.
 POUR OFF THE WATER, REFILL THE KETTLE, AND AGAIN PARBOIL FOR THREE HOURS.
 ONCE AGAIN POUR OFF THE WATER, FOR THE LAST TIME ADD FRESH WATER,
 AND LET THE COOT AND BRICK SIMMER TOGETHER OVERNIGHT. IN THE MORNING,
 THROW AWAY THE COOT AND EAT THE BRICK.
 File lengths (MBytes):  RWF=     27 Int=      0 D2E=      0 Chk=      3 Scr=      1
 Normal termination of Gaussian 16
