# Supplementary material for: Machine-Learning-Guided Discovery of Electrochemical Reactions
Source: J Am Chem Soc. 2022 Dec 2;144(49):22599–610. doi: 10.1021/jacs.2c08997 (PMC9756344; doi:10.1021/jacs.2c08997)
Supplement: Supplementary file 4 — ja2c08997_si_004.zip [file ja2c08997_si_004.zip › Reactivity Prediction/Ologs_notimes/7.log]

 Entering Gaussian System, Link 0=g16
 Input=7.com
 Output=7.log
 Initial command:
  
 Copyright (c) 1988-2019, Gaussian, Inc.  All Rights Reserved.
  
 This is part of the Gaussian(R) 16 program.  It is based on
 the Gaussian(R) 09 system (copyright 2009, Gaussian, Inc.),
 the Gaussian(R) 03 system (copyright 2003, Gaussian, Inc.),
 the Gaussian(R) 98 system (copyright 1998, Gaussian, Inc.),
 the Gaussian(R) 94 system (copyright 1995, Gaussian, Inc.),
 the Gaussian 92(TM) system (copyright 1992, Gaussian, Inc.),
 the Gaussian 90(TM) system (copyright 1990, Gaussian, Inc.),
 the Gaussian 88(TM) system (copyright 1988, Gaussian, Inc.),
 the Gaussian 86(TM) system (copyright 1986, Carnegie Mellon
 University), and the Gaussian 82(TM) system (copyright 1983,
 Carnegie Mellon University). Gaussian is a federally registered
 trademark of Gaussian, Inc.
  
 This software contains proprietary and confidential information,
 including trade secrets, belonging to Gaussian, Inc.
  
 This software is provided under written license and may be
 used, copied, transmitted, or stored only in accord with that
 written license.
  
 The following legend is applicable only to US Government
 contracts under FAR:
  
                    RESTRICTED RIGHTS LEGEND
  
 Use, reproduction and disclosure by the US Government is
 subject to restrictions as set forth in subparagraphs (a)
 and (c) of the Commercial Computer Software - Restricted
 Rights clause in FAR 52.227-19.
  
 Gaussian, Inc.
 340 Quinnipiac St., Bldg. 40, Wallingford CT 06492
  
  
 ---------------------------------------------------------------
 Warning -- This program may not be used in any manner that
 competes with the business of Gaussian, Inc. or will provide
 assistance to any competitor of Gaussian, Inc.  The licensee
 of this program is prohibited from giving any competitor of
 Gaussian, Inc. access to this program.  By using this program,
 the user acknowledges that Gaussian, Inc. is engaged in the
 business of creating and licensing software in the field of
 computational chemistry and represents and warrants to the
 licensee that it is not a competitor of Gaussian, Inc. and that
 it will not use this program in any manner prohibited above.
 ---------------------------------------------------------------
  

 Cite this work as:
 Gaussian 16, Revision C.01,
 M. J. Frisch, G. W. Trucks, H. B. Schlegel, G. E. Scuseria, 
 M. A. Robb, J. R. Cheeseman, G. Scalmani, V. Barone, 
 G. A. Petersson, H. Nakatsuji, X. Li, M. Caricato, A. V. Marenich, 
 J. Bloino, B. G. Janesko, R. Gomperts, B. Mennucci, H. P. Hratchian, 
 J. V. Ortiz, A. F. Izmaylov, J. L. Sonnenberg, D. Williams-Young, 
 F. Ding, F. Lipparini, F. Egidi, J. Goings, B. Peng, A. Petrone, 
 T. Henderson, D. Ranasinghe, V. G. Zakrzewski, J. Gao, N. Rega, 
 G. Zheng, W. Liang, M. Hada, M. Ehara, K. Toyota, R. Fukuda, 
 J. Hasegawa, M. Ishida, T. Nakajima, Y. Honda, O. Kitao, H. Nakai, 
 T. Vreven, K. Throssell, J. A. Montgomery, Jr., J. E. Peralta, 
 F. Ogliaro, M. J. Bearpark, J. J. Heyd, E. N. Brothers, K. N. Kudin, 
 V. N. Staroverov, T. A. Keith, R. Kobayashi, J. Normand, 
 K. Raghavachari, A. P. Rendell, J. C. Burant, S. S. Iyengar, 
 J. Tomasi, M. Cossi, J. M. Millam, M. Klene, C. Adamo, R. Cammi, 
 J. W. Ochterski, R. L. Martin, K. Morokuma, O. Farkas, 
 J. B. Foresman, and D. J. Fox, Gaussian, Inc., Wallingford CT, 2019.
 
 ******************************************
 Gaussian 16:  ES64L-G16RevC.01  3-Jul-2019
                13-Mar-2021 
 ******************************************
 %nprocshared=16
 Will use up to   16 processors via shared memory.
 %mem=7GB
 -----------------------------------------
 # b3lyp/def2svp geom=NewRedundant pop=NBO
 -----------------------------------------
 1/29=4000,38=1,172=1/1;
 2/12=2,17=6,18=5,40=1/2;
 3/5=43,7=101,11=2,25=1,30=1,74=-5/1,2,3;
 4//1;
 5/5=2,38=5/2;
 6/7=2,8=2,9=2,10=2,28=1,40=1/1,7;
 99/5=1,9=1/99;
 -
 7
 -
 Symbolic Z-matrix:
 Charge =  1 Multiplicity = 2
 C                     2.33746   0.08596   0.60361 
 C                     1.48555  -0.21165  -0.63802 
 C                     0.00978  -0.02286  -0.38837 
 C                    -0.63108   1.19005  -0.68771 
 N                    -1.91999   1.43917  -0.45252 
 C                    -2.65089   0.47177   0.10502 
 C                    -2.12658  -0.77888   0.44571 
 C                    -0.77691  -1.02471   0.19471 
 H                     2.05856  -0.57308   1.44133 
 H                     3.40906  -0.0619    0.39581 
 H                     2.19377   1.12526   0.93889 
 H                     1.80149   0.44409  -1.46605 
 H                     1.6706   -1.24677  -0.97101 
 H                    -0.05448   2.00108  -1.15153 
 H                    -3.70782   0.69745   0.28928 
 H                    -2.76571  -1.54231   0.89508 
 H                    -0.33281  -1.99267   0.44577 
 
                          Input orientation:                          
 ---------------------------------------------------------------------
 Center     Atomic      Atomic             Coordinates (Angstroms)
 Number     Number       Type             X           Y           Z
 ---------------------------------------------------------------------
      1          6           0        2.337455    0.085956    0.603614
      2          6           0        1.485553   -0.211651   -0.638024
      3          6           0        0.009785   -0.022864   -0.388366
      4          6           0       -0.631076    1.190052   -0.687710
      5          7           0       -1.919990    1.439171   -0.452523
      6          6           0       -2.650895    0.471768    0.105021
      7          6           0       -2.126583   -0.778875    0.445711
      8          6           0       -0.776912   -1.024705    0.194709
      9          1           0        2.058559   -0.573075    1.441327
     10          1           0        3.409057   -0.061903    0.395806
     11          1           0        2.193774    1.125263    0.938892
     12          1           0        1.801495    0.444095   -1.466045
     13          1           0        1.670604   -1.246767   -0.971015
     14          1           0       -0.054481    2.001077   -1.151529
     15          1           0       -3.707822    0.697446    0.289283
     16          1           0       -2.765712   -1.542315    0.895082
     17          1           0       -0.332811   -1.992673    0.445767
 ---------------------------------------------------------------------
                    Distance matrix (angstroms):
                    1          2          3          4          5
     1  C    0.000000
     2  C    1.534918   0.000000
     3  C    2.532571   1.508596   0.000000
     4  C    3.420340   2.539165   1.404092   0.000000
     5  N    4.590474   3.789108   2.421919   1.333668   0.000000
     6  C    5.028030   4.257861   2.750874   2.285612   1.334520
     7  C    4.549780   3.813627   2.414810   2.719901   2.401923
     8  C    3.331674   2.544258   1.400912   2.388531   2.792171
     9  H    1.101757   2.186931   2.801425   3.856884   4.844032
    10  H    1.101534   2.188857   3.488767   4.366242   5.601037
    11  H    1.101461   2.185310   2.801717   3.260339   4.354036
    12  H    2.167719   1.102470   2.142351   2.660763   3.983321
    13  H    2.168017   1.102992   2.143767   3.363938   4.513918
    14  H    3.531229   2.744369   2.163998   1.097885   2.069896
    15  H    6.084250   5.353269   3.846902   3.265508   2.072866
    16  H    5.364562   4.711085   3.414579   3.811525   3.379428
    17  H    3.387615   2.766422   2.166402   3.391677   3.886337
                    6          7          8          9         10
     6  C    0.000000
     7  C    1.398242   0.000000
     8  C    2.399852   1.394649   0.000000
     9  H    5.005634   4.306857   3.130163   0.000000
    10  H    6.090351   5.582101   4.299972   1.782767   0.000000
    11  H    4.959155   4.747047   3.741811   1.776255   1.783596
    12  H    4.721524   4.536547   3.400538   3.090879   2.511330
    13  H    4.773528   4.079787   2.720029   2.534515   2.508849
    14  H    3.264823   3.817450   3.389635   4.220676   4.318128
    15  H    1.096347   2.168942   3.400732   6.016026   7.158066
    16  H    2.166543   1.092364   2.171121   4.950898   6.369353
    17  H    3.400455   2.165854   1.094175   2.953819   4.210931
                   11         12         13         14         15
    11  H    0.000000
    12  H    2.530137   0.000000
    13  H    3.089980   1.766692   0.000000
    14  H    3.192423   2.442900   3.681983   0.000000
    15  H    5.952634   5.787740   5.856259   4.137909   0.000000
    16  H    5.631553   5.511816   4.821883   4.908667   2.504214
    17  H    4.043307   3.761399   2.564628   4.310321   4.318787
                   16         17
    16  H    0.000000
    17  H    2.514699   0.000000
 Stoichiometry    C7H9N(1+,2)
 Framework group  C1[X(C7H9N)]
 Deg. of freedom    45
 Full point group                 C1      NOp   1
 Largest Abelian subgroup         C1      NOp   1
 Largest concise Abelian subgroup C1      NOp   1
                         Standard orientation:                         
 ---------------------------------------------------------------------
 Center     Atomic      Atomic             Coordinates (Angstroms)
 Number     Number       Type             X           Y           Z
 ---------------------------------------------------------------------
      1          6           0       -2.735779    0.070731    0.691704
      2          6           0       -1.905669   -0.073252   -0.591323
      3          6           0       -0.420624   -0.022621   -0.330673
      4          6           0        0.328124   -1.196343   -0.148383
      5          7           0        1.632559   -1.222484    0.128087
      6          6           0        2.270291   -0.055518    0.239594
      7          6           0        1.633974    1.178898    0.077110
      8          6           0        0.269425    1.190650   -0.210839
      9          1           0       -2.522519    1.027346    1.194971
     10          1           0       -3.814904    0.033391    0.473826
     11          1           0       -2.501956   -0.736481    1.403708
     12          1           0       -2.156183   -1.026187   -1.085892
     13          1           0       -2.180336    0.727514   -1.298375
     14          1           0       -0.170528   -2.170189   -0.239608
     15          1           0        3.341917   -0.099922    0.466801
     16          1           0        2.199260    2.108802    0.171912
     17          1           0       -0.261127    2.137839   -0.347092
 ---------------------------------------------------------------------
 Rotational constants (GHZ):           4.6403792           1.4801416           1.2315355
 Standard basis: def2SVP (5D, 7F)
 There are   165 symmetry adapted cartesian basis functions of A   symmetry.
 There are   157 symmetry adapted basis functions of A   symmetry.
   157 basis functions,   263 primitive gaussians,   165 cartesian basis functions
    29 alpha electrons       28 beta electrons
       nuclear repulsion energy       342.4200858422 Hartrees.
 NAtoms=   17 NActive=   17 NUniq=   17 SFac= 1.00D+00 NAtFMM=   60 NAOKFM=F Big=F
 Integral buffers will be    131072 words long.
 Raffenetti 2 integral format.
 Two-electron integral symmetry is turned on.
 One-electron integrals computed using PRISM.
   1 Symmetry operations used in ECPInt.
 ECPInt:  NShTT=    2850 NPrTT=   10142 LenC2=    2828 LenP2D=    8145.
 LDataN:  DoStor=T MaxTD1= 4 Len=   56
 NBasis=   157 RedAO= T EigKep=  6.82D-04  NBF=   157
 NBsUse=   157 1.00D-06 EigRej= -1.00D+00 NBFU=   157
 ExpMin= 1.22D-01 ExpMax= 1.71D+03 ExpMxC= 2.58D+02 IAcc=3 IRadAn=         5 AccDes= 0.00D+00
 Harris functional with IExCor=  402 and IRadAn=       5 diagonalized for initial guess.
 HarFok:  IExCor=  402 AccDes= 0.00D+00 IRadAn=         5 IDoV= 1 UseB2=F ITyADJ=14
 ICtDFT=  3500011 ScaDFX=  1.000000  1.000000  1.000000  1.000000
 FoFCou: FMM=F IPFlag=           0 FMFlag=      100000 FMFlg1=           0
         NFxFlg=           0 DoJE=T BraDBF=F KetDBF=T FulRan=T
         wScrn=  0.000000 ICntrl=       500 IOpCl=  0 I1Cent=   200000004 NGrid=           0
         NMat0=    1 NMatS0=      1 NMatT0=    0 NMatD0=    1 NMtDS0=    0 NMtDT0=    0
 Petite list used in FoFCou.
 Initial guess <Sx>= 0.0000 <Sy>= 0.0000 <Sz>= 0.5000 <S**2>= 0.7500 S= 0.5000
 Requested convergence on RMS density matrix=1.00D-08 within 128 cycles.
 Requested convergence on MAX density matrix=1.00D-06.
 Requested convergence on             energy=1.00D-06.
 No special actions if energy rises.
 Integral accuracy reduced to 1.0D-05 until final iterations.
 Rare condition: small coef for last iteration:  0.000D+00
 Rare condition: small coef for last iteration:  0.000D+00
 Initial convergence to 1.0D-05 achieved.  Increase integral accuracy.
 SCF Done:  E(UB3LYP) =  -326.343258851     A.U. after   32 cycles
            NFock= 32  Conv=0.17D-08     -V/T= 2.0108
 <Sx>= 0.0000 <Sy>= 0.0000 <Sz>= 0.5000 <S**2>= 0.7620 S= 0.5060
 <L.S>= 0.000000000000E+00
 Annihilation of the first spin contaminant:
 S**2 before annihilation     0.7620,   after     0.7501

 **********************************************************************

            Population analysis using the SCF Density.

 **********************************************************************

 Orbital symmetries:
 Alpha Orbitals:
       Occupied  (A) (A) (A) (A) (A) (A) (A) (A) (A) (A) (A) (A)
                 (A) (A) (A) (A) (A) (A) (A) (A) (A) (A) (A) (A)
                 (A) (A) (A) (A) (A)
       Virtual   (A) (A) (A) (A) (A) (A) (A) (A) (A) (A) (A) (A)
                 (A) (A) (A) (A) (A) (A) (A) (A) (A) (A) (A) (A)
                 (A) (A) (A) (A) (A) (A) (A) (A) (A) (A) (A) (A)
                 (A) (A) (A) (A) (A) (A) (A) (A) (A) (A) (A) (A)
                 (A) (A) (A) (A) (A) (A) (A) (A) (A) (A) (A) (A)
                 (A) (A) (A) (A) (A) (A) (A) (A) (A) (A) (A) (A)
                 (A) (A) (A) (A) (A) (A) (A) (A) (A) (A) (A) (A)
                 (A) (A) (A) (A) (A) (A) (A) (A) (A) (A) (A) (A)
                 (A) (A) (A) (A) (A) (A) (A) (A) (A) (A) (A) (A)
                 (A) (A) (A) (A) (A) (A) (A) (A) (A) (A) (A) (A)
                 (A) (A) (A) (A) (A) (A) (A) (A)
 Beta  Orbitals:
       Occupied  (A) (A) (A) (A) (A) (A) (A) (A) (A) (A) (A) (A)
                 (A) (A) (A) (A) (A) (A) (A) (A) (A) (A) (A) (A)
                 (A) (A) (A) (A)
       Virtual   (A) (A) (A) (A) (A) (A) (A) (A) (A) (A) (A) (A)
                 (A) (A) (A) (A) (A) (A) (A) (A) (A) (A) (A) (A)
                 (A) (A) (A) (A) (A) (A) (A) (A) (A) (A) (A) (A)
                 (A) (A) (A) (A) (A) (A) (A) (A) (A) (A) (A) (A)
                 (A) (A) (A) (A) (A) (A) (A) (A) (A) (A) (A) (A)
                 (A) (A) (A) (A) (A) (A) (A) (A) (A) (A) (A) (A)
                 (A) (A) (A) (A) (A) (A) (A) (A) (A) (A) (A) (A)
                 (A) (A) (A) (A) (A) (A) (A) (A) (A) (A) (A) (A)
                 (A) (A) (A) (A) (A) (A) (A) (A) (A) (A) (A) (A)
                 (A) (A) (A) (A) (A) (A) (A) (A) (A) (A) (A) (A)
                 (A) (A) (A) (A) (A) (A) (A) (A) (A)
 The electronic state is 2-A.
 Alpha  occ. eigenvalues --  -14.53480 -10.46572 -10.46299 -10.45174 -10.43007
 Alpha  occ. eigenvalues --  -10.42000 -10.38449 -10.35448  -1.16635  -1.03665
 Alpha  occ. eigenvalues --   -0.99915  -0.93114  -0.85222  -0.84471  -0.78637
 Alpha  occ. eigenvalues --   -0.72930  -0.71892  -0.66714  -0.64788  -0.63245
 Alpha  occ. eigenvalues --   -0.61457  -0.61165  -0.58893  -0.57017  -0.53233
 Alpha  occ. eigenvalues --   -0.52037  -0.50541  -0.49703  -0.46120
 Alpha virt. eigenvalues --   -0.25322  -0.24717  -0.10643  -0.09367  -0.08257
 Alpha virt. eigenvalues --   -0.06672  -0.05082  -0.03908  -0.02870  -0.02048
 Alpha virt. eigenvalues --   -0.00535   0.00326   0.00765   0.03703   0.05412
 Alpha virt. eigenvalues --    0.09445   0.10088   0.12269   0.12915   0.18402
 Alpha virt. eigenvalues --    0.19908   0.20314   0.23658   0.25503   0.26649
 Alpha virt. eigenvalues --    0.27192   0.28320   0.29656   0.31438   0.34151
 Alpha virt. eigenvalues --    0.37089   0.37815   0.38988   0.41601   0.42875
 Alpha virt. eigenvalues --    0.44556   0.45139   0.46932   0.48603   0.49499
 Alpha virt. eigenvalues --    0.50017   0.50773   0.52545   0.52955   0.53360
 Alpha virt. eigenvalues --    0.54468   0.55212   0.55411   0.57200   0.63077
 Alpha virt. eigenvalues --    0.66154   0.69130   0.70317   0.73808   0.83606
 Alpha virt. eigenvalues --    0.85345   0.86593   0.94549   0.96611   0.99622
 Alpha virt. eigenvalues --    1.01961   1.02617   1.05475   1.10660   1.12021
 Alpha virt. eigenvalues --    1.14472   1.17605   1.20526   1.28684   1.29779
 Alpha virt. eigenvalues --    1.37835   1.44752   1.46247   1.47424   1.50586
 Alpha virt. eigenvalues --    1.52280   1.53640   1.55730   1.57611   1.57998
 Alpha virt. eigenvalues --    1.58633   1.60709   1.63299   1.63479   1.64639
 Alpha virt. eigenvalues --    1.65700   1.69091   1.70887   1.72438   1.73245
 Alpha virt. eigenvalues --    1.74261   1.75703   1.80518   1.82841   1.89683
 Alpha virt. eigenvalues --    1.90559   1.94168   1.97703   2.03012   2.04615
 Alpha virt. eigenvalues --    2.07992   2.09999   2.16513   2.17687   2.18847
 Alpha virt. eigenvalues --    2.21385   2.24637   2.28696   2.31915   2.34364
 Alpha virt. eigenvalues --    2.37263   2.41145   2.41387   2.49138   2.49927
 Alpha virt. eigenvalues --    2.58548   2.58993   2.65995   2.68568   2.72669
 Alpha virt. eigenvalues --    2.76025   2.77314   2.80091   2.85468   2.89514
 Alpha virt. eigenvalues --    2.91471   3.10393   3.39235
  Beta  occ. eigenvalues --  -14.53663 -10.46039 -10.45862 -10.44690 -10.42799
  Beta  occ. eigenvalues --  -10.42082 -10.38424 -10.35336  -1.16083  -1.02945
  Beta  occ. eigenvalues --   -0.98814  -0.92412  -0.84507  -0.83849  -0.78274
  Beta  occ. eigenvalues --   -0.72610  -0.71516  -0.66333  -0.63948  -0.61481
  Beta  occ. eigenvalues --   -0.61312  -0.60652  -0.58436  -0.55887  -0.53012
  Beta  occ. eigenvalues --   -0.51903  -0.49840  -0.46146
  Beta virt. eigenvalues --   -0.41406  -0.23374  -0.21641  -0.10493  -0.08553
  Beta virt. eigenvalues --   -0.07173  -0.06523  -0.04899  -0.03727  -0.02601
  Beta virt. eigenvalues --   -0.01833  -0.00365   0.00476   0.01259   0.04267
  Beta virt. eigenvalues --    0.05920   0.09798   0.10456   0.12921   0.13490
  Beta virt. eigenvalues --    0.18596   0.20314   0.20893   0.25003   0.25867
  Beta virt. eigenvalues --    0.26997   0.27899   0.28852   0.30080   0.32450
  Beta virt. eigenvalues --    0.34980   0.38177   0.38377   0.39643   0.42133
  Beta virt. eigenvalues --    0.43252   0.44812   0.45463   0.47185   0.48932
  Beta virt. eigenvalues --    0.50100   0.50421   0.51102   0.52827   0.53070
  Beta virt. eigenvalues --    0.53772   0.54736   0.55344   0.55769   0.57610
  Beta virt. eigenvalues --    0.63340   0.66349   0.69174   0.70075   0.74091
  Beta virt. eigenvalues --    0.83790   0.85630   0.86826   0.94922   0.96921
  Beta virt. eigenvalues --    1.00541   1.02279   1.03777   1.06216   1.10963
  Beta virt. eigenvalues --    1.12769   1.14591   1.17770   1.21151   1.28991
  Beta virt. eigenvalues --    1.30633   1.37879   1.44942   1.46861   1.47974
  Beta virt. eigenvalues --    1.51256   1.53182   1.54590   1.56228   1.57889
  Beta virt. eigenvalues --    1.58167   1.59223   1.60933   1.63430   1.63701
  Beta virt. eigenvalues --    1.65058   1.66368   1.69519   1.71480   1.72946
  Beta virt. eigenvalues --    1.73852   1.74727   1.76271   1.80834   1.83072
  Beta virt. eigenvalues --    1.90528   1.90937   1.94973   1.98523   2.03518
  Beta virt. eigenvalues --    2.06242   2.08067   2.11023   2.16926   2.18263
  Beta virt. eigenvalues --    2.19604   2.21650   2.24939   2.28778   2.32559
  Beta virt. eigenvalues --    2.34576   2.38035   2.41423   2.42051   2.49440
  Beta virt. eigenvalues --    2.50035   2.58834   2.59760   2.66313   2.68883
  Beta virt. eigenvalues --    2.72856   2.76157   2.77525   2.80305   2.85713
  Beta virt. eigenvalues --    2.89621   2.91598   3.10552   3.39447
          Condensed to atoms (all electrons):
               1          2          3          4          5          6
     1  C    4.465730   0.422396  -0.041113  -0.003731  -0.000049   0.000002
     2  C    0.422396   4.631085   0.364995  -0.047018   0.004613   0.000747
     3  C   -0.041113   0.364995   5.308082   0.301032  -0.034257  -0.068453
     4  C   -0.003731  -0.047018   0.301032   4.794874   0.534972  -0.043863
     5  N   -0.000049   0.004613  -0.034257   0.534972   6.200162   0.493557
     6  C    0.000002   0.000747  -0.068453  -0.043863   0.493557   4.751948
     7  C   -0.000235   0.008518   0.042924  -0.047906  -0.035907   0.316194
     8  C   -0.005913  -0.070258   0.319921  -0.058592  -0.042025   0.011473
     9  H    0.398993  -0.024855  -0.009992  -0.001247   0.000010   0.000049
    10  H    0.391974  -0.008872   0.005791  -0.000085   0.000004   0.000001
    11  H    0.395750  -0.025290  -0.003752   0.003430  -0.000157  -0.000065
    12  H   -0.009998   0.364925  -0.018275  -0.008142   0.000275   0.000113
    13  H   -0.009375   0.359598  -0.004148   0.006844  -0.000210  -0.000134
    14  H   -0.000044  -0.003418  -0.068687   0.426412  -0.032138   0.004623
    15  H    0.000000   0.000064   0.000793   0.003923  -0.035605   0.421782
    16  H    0.000001  -0.000048   0.011324   0.000095   0.004863  -0.042217
    17  H   -0.000076  -0.010208  -0.057585   0.009073  -0.000327   0.008869
               7          8          9         10         11         12
     1  C   -0.000235  -0.005913   0.398993   0.391974   0.395750  -0.009998
     2  C    0.008518  -0.070258  -0.024855  -0.008872  -0.025290   0.364925
     3  C    0.042924   0.319921  -0.009992   0.005791  -0.003752  -0.018275
     4  C   -0.047906  -0.058592  -0.001247  -0.000085   0.003430  -0.008142
     5  N   -0.035907  -0.042025   0.000010   0.000004  -0.000157   0.000275
     6  C    0.316194   0.011473   0.000049   0.000001  -0.000065   0.000113
     7  C    4.964522   0.386751  -0.000659   0.000019   0.000167  -0.000747
     8  C    0.386751   4.973091   0.007466   0.000011  -0.002705   0.010798
     9  H   -0.000659   0.007466   0.620305  -0.016589  -0.023791   0.007314
    10  H    0.000019   0.000011  -0.016589   0.568375  -0.017243  -0.005971
    11  H    0.000167  -0.002705  -0.023791  -0.017243   0.623863  -0.009135
    12  H   -0.000747   0.010798   0.007314  -0.005971  -0.009135   0.624633
    13  H    0.000963  -0.013981  -0.009004  -0.006685   0.007449  -0.027316
    14  H    0.000281   0.006249   0.000030  -0.000058   0.000480   0.005436
    15  H   -0.060680   0.005917  -0.000000   0.000000  -0.000001  -0.000000
    16  H    0.420385  -0.048001   0.000003  -0.000000   0.000001   0.000006
    17  H   -0.047222   0.441818   0.001198  -0.000115   0.000038   0.000163
              13         14         15         16         17
     1  C   -0.009375  -0.000044   0.000000   0.000001  -0.000076
     2  C    0.359598  -0.003418   0.000064  -0.000048  -0.010208
     3  C   -0.004148  -0.068687   0.000793   0.011324  -0.057585
     4  C    0.006844   0.426412   0.003923   0.000095   0.009073
     5  N   -0.000210  -0.032138  -0.035605   0.004863  -0.000327
     6  C   -0.000134   0.004623   0.421782  -0.042217   0.008869
     7  C    0.000963   0.000281  -0.060680   0.420385  -0.047222
     8  C   -0.013981   0.006249   0.005917  -0.048001   0.441818
     9  H   -0.009004   0.000030  -0.000000   0.000003   0.001198
    10  H   -0.006685  -0.000058   0.000000  -0.000000  -0.000115
    11  H    0.007449   0.000480  -0.000001   0.000001   0.000038
    12  H   -0.027316   0.005436  -0.000000   0.000006   0.000163
    13  H    0.617967  -0.000033  -0.000002  -0.000007   0.003829
    14  H   -0.000033   0.575751  -0.000152   0.000058  -0.000185
    15  H   -0.000002  -0.000152   0.567515  -0.005192  -0.000193
    16  H   -0.000007   0.000058  -0.005192   0.582027  -0.009424
    17  H    0.003829  -0.000185  -0.000193  -0.009424   0.593286
          Atomic-Atomic Spin Densities.
               1          2          3          4          5          6
     1  C    0.051234   0.023691  -0.013595  -0.001714   0.000008   0.000053
     2  C    0.023691   0.007537  -0.034319  -0.006633   0.000087   0.000135
     3  C   -0.013595  -0.034319   0.365307   0.045989  -0.003786  -0.010424
     4  C   -0.001714  -0.006633   0.045989   0.277143  -0.011417  -0.016485
     5  N    0.000008   0.000087  -0.003786  -0.011417  -0.091936   0.005521
     6  C    0.000053   0.000135  -0.010424  -0.016485   0.005521   0.339923
     7  C    0.000088   0.000128  -0.005486  -0.006384  -0.000725   0.037134
     8  C   -0.000428  -0.000709   0.015079  -0.001621   0.001133  -0.004437
     9  H   -0.001639  -0.000238   0.001277   0.000142  -0.000001  -0.000011
    10  H   -0.000656  -0.001212   0.000571   0.000043  -0.000000  -0.000001
    11  H   -0.001759  -0.000779   0.001484   0.000580  -0.000007  -0.000018
    12  H   -0.003015   0.003672  -0.001279   0.000002   0.000010   0.000008
    13  H   -0.004244   0.004018  -0.002126  -0.000137  -0.000000   0.000007
    14  H    0.000013   0.000101  -0.001451   0.003890  -0.000043   0.000051
    15  H    0.000000   0.000001  -0.000116   0.000023  -0.000247   0.003334
    16  H    0.000000   0.000008  -0.000103  -0.000003  -0.000006  -0.000831
    17  H   -0.000048   0.000001  -0.000018   0.000018  -0.000007   0.000016
               7          8          9         10         11         12
     1  C    0.000088  -0.000428  -0.001639  -0.000656  -0.001759  -0.003015
     2  C    0.000128  -0.000709  -0.000238  -0.001212  -0.000779   0.003672
     3  C   -0.005486   0.015079   0.001277   0.000571   0.001484  -0.001279
     4  C   -0.006384  -0.001621   0.000142   0.000043   0.000580   0.000002
     5  N   -0.000725   0.001133  -0.000001  -0.000000  -0.000007   0.000010
     6  C    0.037134  -0.004437  -0.000011  -0.000001  -0.000018   0.000008
     7  C    0.150231  -0.024255  -0.000037  -0.000002  -0.000016  -0.000002
     8  C   -0.024255  -0.066072   0.000094   0.000008   0.000060  -0.000053
     9  H   -0.000037   0.000094  -0.001309   0.000598   0.000589   0.000047
    10  H   -0.000002   0.000008   0.000598   0.006187   0.000799   0.000441
    11  H   -0.000016   0.000060   0.000589   0.000799  -0.001528   0.000206
    12  H   -0.000002  -0.000053   0.000047   0.000441   0.000206   0.005791
    13  H    0.000080  -0.000044   0.000254   0.000706   0.000138   0.001132
    14  H   -0.000122  -0.000003  -0.000001   0.000002  -0.000013  -0.000062
    15  H   -0.001229  -0.000038  -0.000000   0.000000  -0.000000  -0.000000
    16  H    0.001656   0.000125  -0.000000   0.000000  -0.000000  -0.000000
    17  H    0.000439   0.000273   0.000019   0.000003  -0.000002   0.000012
              13         14         15         16         17
     1  C   -0.004244   0.000013   0.000000   0.000000  -0.000048
     2  C    0.004018   0.000101   0.000001   0.000008   0.000001
     3  C   -0.002126  -0.001451  -0.000116  -0.000103  -0.000018
     4  C   -0.000137   0.003890   0.000023  -0.000003   0.000018
     5  N   -0.000000  -0.000043  -0.000247  -0.000006  -0.000007
     6  C    0.000007   0.000051   0.003334  -0.000831   0.000016
     7  C    0.000080  -0.000122  -0.001229   0.001656   0.000439
     8  C   -0.000044  -0.000003  -0.000038   0.000125   0.000273
     9  H    0.000254  -0.000001  -0.000000  -0.000000   0.000019
    10  H    0.000706   0.000002   0.000000   0.000000   0.000003
    11  H    0.000138  -0.000013  -0.000000  -0.000000  -0.000002
    12  H    0.001132  -0.000062  -0.000000  -0.000000   0.000012
    13  H    0.014416  -0.000001  -0.000000  -0.000000  -0.000068
    14  H   -0.000001  -0.015889   0.000010  -0.000001   0.000005
    15  H   -0.000000   0.000010  -0.017988   0.000161   0.000004
    16  H   -0.000000  -0.000001   0.000161  -0.007924   0.000127
    17  H   -0.000068   0.000005   0.000004   0.000127   0.000489
 Mulliken charges and spin densities:
               1          2
     1  C   -0.004311   0.047989
     2  C    0.033028  -0.004512
     3  C   -0.048600   0.357003
     4  C    0.129926   0.283436
     5  N   -0.057782  -0.101418
     6  C    0.145376   0.353977
     7  C    0.052632   0.151499
     8  C    0.077976  -0.080889
     9  H    0.050771  -0.000216
    10  H    0.089443   0.007488
    11  H    0.050960  -0.000265
    12  H    0.065923   0.006910
    13  H    0.074246   0.014131
    14  H    0.085393  -0.013514
    15  H    0.101831  -0.016087
    16  H    0.086127  -0.006793
    17  H    0.067061   0.001262
 Sum of Mulliken charges =   1.00000   1.00000
 Mulliken charges and spin densities with hydrogens summed into heavy atoms:
               1          2
     1  C    0.186863   0.054995
     2  C    0.173197   0.016530
     3  C   -0.048600   0.357003
     4  C    0.215320   0.269922
     5  N   -0.057782  -0.101418
     6  C    0.247207   0.337890
     7  C    0.138759   0.144706
     8  C    0.145038  -0.079628
 Electronic spatial extent (au):  <R**2>=            985.6951
 Charge=              1.0000 electrons
 Dipole moment (field-independent basis, Debye):
    X=              0.2277    Y=              1.9772    Z=             -0.3736  Tot=              2.0250
 Quadrupole moment (field-independent basis, Debye-Ang):
   XX=            -24.7537   YY=            -38.8892   ZZ=            -44.7797
   XY=              5.8668   XZ=              1.6970   YZ=              0.6210
 Traceless Quadrupole moment (field-independent basis, Debye-Ang):
   XX=             11.3872   YY=             -2.7483   ZZ=             -8.6388
   XY=              5.8668   XZ=              1.6970   YZ=              0.6210
 Octapole moment (field-independent basis, Debye-Ang**2):
  XXX=              7.8319  YYY=              9.3343  ZZZ=              0.0173  XYY=             -2.3895
  XXY=             12.6111  XXZ=              5.2739  XZZ=             -2.6448  YZZ=             -1.0090
  YYZ=             -2.3649  XYZ=              1.4005
 Hexadecapole moment (field-independent basis, Debye-Ang**3):
 XXXX=           -701.4900 YYYY=           -248.2138 ZZZZ=           -106.5724 XXXY=             24.3025
 XXXZ=             12.5435 YYYX=             26.9214 YYYZ=              2.9957 ZZZX=              2.7363
 ZZZY=             -0.4086 XXYY=           -194.7802 XXZZ=           -161.5025 YYZZ=            -64.5876
 XXYZ=              2.5938 YYXZ=              1.8798 ZZXY=             -0.8260
 N-N= 3.424200858422D+02 E-N=-1.428316651493D+03  KE= 3.228489923460D+02
                          Isotropic Fermi Contact Couplings
        Atom                 a.u.       MegaHertz       Gauss      10(-4) cm-1
     1  C(13)              0.03386      38.06426      13.58227      12.69687
     2  C(13)             -0.01128     -12.68583      -4.52662      -4.23154
     3  C(13)              0.04814      54.12238      19.31221      18.05328
     4  C(13)              0.04384      49.28719      17.58689      16.44044
     5  N(14)             -0.03069      -9.91633      -3.53839      -3.30773
     6  C(13)              0.06003      67.48888      24.08171      22.51187
     7  C(13)              0.01541      17.32791       6.18303       5.77997
     8  C(13)             -0.02123     -23.86923      -8.51713      -7.96192
     9  H(1)              -0.00047      -2.11625      -0.75513      -0.70590
    10  H(1)               0.00293      13.09191       4.67152       4.36699
    11  H(1)              -0.00059      -2.64560      -0.94402      -0.88248
    12  H(1)               0.00346      15.47810       5.52297       5.16294
    13  H(1)               0.00648      28.97351      10.33847       9.66452
    14  H(1)              -0.00457     -20.42801      -7.28922      -6.81405
    15  H(1)              -0.00530     -23.69466      -8.45484      -7.90369
    16  H(1)              -0.00226     -10.08869      -3.59990      -3.36523
    17  H(1)               0.00030       1.35807       0.48459       0.45300
 --------------------------------------------------------
       Center         ----  Spin Dipole Couplings  ----
                      3XX-RR        3YY-RR        3ZZ-RR
 --------------------------------------------------------
     1   Atom        0.024532     -0.040552      0.016020
     2   Atom       -0.017737     -0.035247      0.052984
     3   Atom       -0.167312     -0.192282      0.359595
     4   Atom       -0.156408     -0.164283      0.320691
     5   Atom        0.072347      0.073512     -0.145859
     6   Atom       -0.171015     -0.206763      0.377778
     7   Atom       -0.079871     -0.080562      0.160433
     8   Atom        0.017271      0.026424     -0.043695
     9   Atom        0.000324      0.001070     -0.001393
    10   Atom        0.008156     -0.005726     -0.002429
    11   Atom        0.001435     -0.003172      0.001737
    12   Atom        0.003581      0.001612     -0.005193
    13   Atom        0.001147      0.002718     -0.003865
    14   Atom       -0.016583      0.023711     -0.007129
    15   Atom        0.028862     -0.025009     -0.003853
    16   Atom       -0.010280      0.015827     -0.005547
    17   Atom       -0.001708      0.007214     -0.005506
 --------------------------------------------------------
                        XY            XZ            YZ
 --------------------------------------------------------
     1   Atom       -0.011065     -0.061935      0.009480
     2   Atom       -0.003561     -0.018681      0.004864
     3   Atom       -0.008065     -0.114430      0.008505
     4   Atom       -0.005332     -0.106326      0.013502
     5   Atom        0.004863      0.045370     -0.000039
     6   Atom       -0.005407     -0.123587      0.008032
     7   Atom       -0.003412     -0.052635      0.007392
     8   Atom        0.003882      0.013522     -0.002557
     9   Atom       -0.001693     -0.003249      0.005976
    10   Atom        0.000136      0.001920      0.000570
    11   Atom       -0.000111     -0.004468     -0.005458
    12   Atom        0.004676      0.004131      0.002250
    13   Atom       -0.006014      0.004412     -0.004823
    14   Atom        0.015193     -0.003102      0.001929
    15   Atom       -0.006263      0.007175     -0.000937
    16   Atom        0.009736     -0.001376      0.001513
    17   Atom        0.000647      0.000643     -0.000168
 --------------------------------------------------------


 ---------------------------------------------------------------------------------
              Anisotropic Spin Dipole Couplings in Principal Axis System
 ---------------------------------------------------------------------------------

       Atom             a.u.   MegaHertz   Gauss  10(-4) cm-1        Axes

              Baa    -0.0427    -5.728    -2.044    -1.911  0.4610  0.8133  0.3551
     1 C(13)  Bbb    -0.0414    -5.552    -1.981    -1.852  0.5097 -0.5702  0.6442
              Bcc     0.0841    11.280     4.025     3.763  0.7264 -0.1160 -0.6774
 
              Baa    -0.0360    -4.826    -1.722    -1.610  0.1748  0.9845 -0.0171
     2 C(13)  Bbb    -0.0220    -2.950    -1.053    -0.984  0.9544 -0.1651  0.2485
              Bcc     0.0579     7.776     2.775     2.594 -0.2418  0.0598  0.9685
 
              Baa    -0.1980   -26.566    -9.480    -8.862  0.6557  0.7449  0.1232
     3 C(13)  Bbb    -0.1856   -24.902    -8.886    -8.306  0.7270 -0.6670  0.1630
              Bcc     0.3835    51.468    18.365    17.168 -0.2036  0.0173  0.9789
 
              Baa    -0.1794   -24.077    -8.591    -8.031  0.9663  0.1610  0.2011
     4 C(13)  Bbb    -0.1643   -22.047    -7.867    -7.354 -0.1517  0.9866 -0.0607
              Bcc     0.3437    46.124    16.458    15.385 -0.2082  0.0282  0.9777
 
              Baa    -0.1549    -5.975    -2.132    -1.993 -0.1959  0.0043  0.9806
     5 N(14)  Bbb     0.0713     2.749     0.981     0.917 -0.4165  0.9050 -0.0872
              Bcc     0.0836     3.226     1.151     1.076  0.8878  0.4255  0.1754
 
              Baa    -0.2081   -27.928    -9.965    -9.316  0.3184  0.9464  0.0542
     6 C(13)  Bbb    -0.1963   -26.346    -9.401    -8.788  0.9244 -0.3226  0.2035
              Bcc     0.4045    54.274    19.366    18.104 -0.2101  0.0147  0.9776
 
              Baa    -0.0912   -12.240    -4.368    -4.083  0.9651  0.1726  0.1968
     7 C(13)  Bbb    -0.0805   -10.801    -3.854    -3.603 -0.1626  0.9845 -0.0657
              Bcc     0.1717    23.041     8.222     7.686 -0.2051  0.0314  0.9782
 
              Baa    -0.0467    -6.268    -2.237    -2.091 -0.2092  0.0453  0.9768
     8 C(13)  Bbb     0.0188     2.519     0.899     0.840  0.8984 -0.3855  0.2103
              Bcc     0.0279     3.749     1.338     1.251  0.3861  0.9216  0.0400
 
              Baa    -0.0066    -3.527    -1.259    -1.177  0.2331 -0.5646  0.7918
     9 H(1)   Bbb    -0.0009    -0.497    -0.177    -0.166  0.8724  0.4811  0.0861
              Bcc     0.0075     4.024     1.436     1.342 -0.4295  0.6707  0.6047
 
              Baa    -0.0058    -3.108    -1.109    -1.037  0.0142  0.9847 -0.1735
    10 H(1)   Bbb    -0.0027    -1.426    -0.509    -0.476 -0.1740  0.1733  0.9694
              Bcc     0.0085     4.533     1.618     1.512  0.9846  0.0164  0.1739
 
              Baa    -0.0075    -4.006    -1.429    -1.336  0.3035  0.7491  0.5889
    11 H(1)   Bbb    -0.0001    -0.067    -0.024    -0.022  0.7868 -0.5456  0.2885
              Bcc     0.0076     4.073     1.453     1.359 -0.5374 -0.3758  0.7550
 
              Baa    -0.0069    -3.657    -1.305    -1.220 -0.3447 -0.0586  0.9369
    12 H(1)   Bbb    -0.0020    -1.092    -0.390    -0.364 -0.5612  0.8129 -0.1557
              Bcc     0.0089     4.749     1.695     1.584  0.7525  0.5794  0.3131
 
              Baa    -0.0068    -3.609    -1.288    -1.204 -0.3018  0.2732  0.9134
    13 H(1)   Bbb    -0.0041    -2.202    -0.786    -0.735  0.7361  0.6757  0.0411
              Bcc     0.0109     5.812     2.074     1.939 -0.6059  0.6847 -0.4050
 
              Baa    -0.0225   -12.001    -4.282    -4.003  0.9226 -0.3128  0.2256
    14 H(1)   Bbb    -0.0063    -3.375    -1.204    -1.126 -0.2214  0.0494  0.9739
              Bcc     0.0288    15.376     5.486     5.129  0.3158  0.9485  0.0237
 
              Baa    -0.0257   -13.727    -4.898    -4.579  0.1133  0.9935  0.0054
    15 H(1)   Bbb    -0.0054    -2.855    -1.019    -0.952 -0.2021  0.0177  0.9792
              Bcc     0.0311    16.582     5.917     5.531  0.9728 -0.1120  0.2028
 
              Baa    -0.0139    -7.413    -2.645    -2.473  0.9260 -0.3140  0.2095
    16 H(1)   Bbb    -0.0052    -2.777    -0.991    -0.926 -0.2117  0.0277  0.9769
              Bcc     0.0191    10.190     3.636     3.399  0.3126  0.9490  0.0408
 
              Baa    -0.0056    -2.997    -1.070    -1.000 -0.1656  0.0212  0.9860
    17 H(1)   Bbb    -0.0016    -0.877    -0.313    -0.293  0.9836 -0.0687  0.1667
              Bcc     0.0073     3.875     1.383     1.292  0.0713  0.9974 -0.0095
 

 ---------------------------------------------------------------------------------

 ******************************Gaussian NBO Version 3.1******************************
             N A T U R A L   A T O M I C   O R B I T A L   A N D
          N A T U R A L   B O N D   O R B I T A L   A N A L Y S I S
 ******************************Gaussian NBO Version 3.1******************************
       /RESON  / : Allow strongly delocalized NBO set

 Analyzing the SCF density

 Job title: 7                                                               

 Storage needed:     74988 in NPA,     99370 in NBO ( 939522481 available)
 GSVD:  LWork=       15135 too small for GESVD, short by        3290 words or        3290 for optimal perf.


 NATURAL POPULATIONS:  Natural atomic orbital occupancies 
                                                          
   NAO  Atom  No  lang   Type(AO)    Occupancy
 --------------------------------------------
     1    C    1  S      Cor( 1S)     1.99922
     2    C    1  S      Val( 2S)     1.10446
     3    C    1  S      Ryd( 3S)     0.00046
     4    C    1  px     Val( 2p)     1.17973
     5    C    1  px     Ryd( 3p)     0.00272
     6    C    1  py     Val( 2p)     1.23509
     7    C    1  py     Ryd( 3p)     0.00144
     8    C    1  pz     Val( 2p)     1.07861
     9    C    1  pz     Ryd( 3p)     0.00142
    10    C    1  dxy    Ryd( 3d)     0.00023
    11    C    1  dxz    Ryd( 3d)     0.00052
    12    C    1  dyz    Ryd( 3d)     0.00076
    13    C    1  dx2y2  Ryd( 3d)     0.00069
    14    C    1  dz2    Ryd( 3d)     0.00038

    15    C    2  S      Cor( 1S)     1.99908
    16    C    2  S      Val( 2S)     1.02799
    17    C    2  S      Ryd( 3S)     0.00091
    18    C    2  px     Val( 2p)     1.02100
    19    C    2  px     Ryd( 3p)     0.00193
    20    C    2  py     Val( 2p)     1.26903
    21    C    2  py     Ryd( 3p)     0.00689
    22    C    2  pz     Val( 2p)     1.13578
    23    C    2  pz     Ryd( 3p)     0.00136
    24    C    2  dxy    Ryd( 3d)     0.00025
    25    C    2  dxz    Ryd( 3d)     0.00042
    26    C    2  dyz    Ryd( 3d)     0.00088
    27    C    2  dx2y2  Ryd( 3d)     0.00094
    28    C    2  dz2    Ryd( 3d)     0.00061

    29    C    3  S      Cor( 1S)     1.99886
    30    C    3  S      Val( 2S)     0.91350
    31    C    3  S      Ryd( 3S)     0.00250
    32    C    3  px     Val( 2p)     1.09172
    33    C    3  px     Ryd( 3p)     0.00545
    34    C    3  py     Val( 2p)     1.08745
    35    C    3  py     Ryd( 3p)     0.00323
    36    C    3  pz     Val( 2p)     0.76263
    37    C    3  pz     Ryd( 3p)     0.00201
    38    C    3  dxy    Ryd( 3d)     0.00122
    39    C    3  dxz    Ryd( 3d)     0.00086
    40    C    3  dyz    Ryd( 3d)     0.00062
    41    C    3  dx2y2  Ryd( 3d)     0.00079
    42    C    3  dz2    Ryd( 3d)     0.00045

    43    C    4  S      Cor( 1S)     1.99895
    44    C    4  S      Val( 2S)     0.93562
    45    C    4  S      Ryd( 3S)     0.00199
    46    C    4  px     Val( 2p)     0.92325
    47    C    4  px     Ryd( 3p)     0.00828
    48    C    4  py     Val( 2p)     1.15697
    49    C    4  py     Ryd( 3p)     0.00711
    50    C    4  pz     Val( 2p)     0.75007
    51    C    4  pz     Ryd( 3p)     0.00117
    52    C    4  dxy    Ryd( 3d)     0.00220
    53    C    4  dxz    Ryd( 3d)     0.00112
    54    C    4  dyz    Ryd( 3d)     0.00057
    55    C    4  dx2y2  Ryd( 3d)     0.00123
    56    C    4  dz2    Ryd( 3d)     0.00057

    57    N    5  S      Cor( 1S)     1.99931
    58    N    5  S      Val( 2S)     1.37851
    59    N    5  S      Ryd( 3S)     0.00090
    60    N    5  px     Val( 2p)     1.33670
    61    N    5  px     Ryd( 3p)     0.00429
    62    N    5  py     Val( 2p)     1.58717
    63    N    5  py     Ryd( 3p)     0.00599
    64    N    5  pz     Val( 2p)     1.14446
    65    N    5  pz     Ryd( 3p)     0.00054
    66    N    5  dxy    Ryd( 3d)     0.00172
    67    N    5  dxz    Ryd( 3d)     0.00066
    68    N    5  dyz    Ryd( 3d)     0.00146
    69    N    5  dx2y2  Ryd( 3d)     0.00162
    70    N    5  dz2    Ryd( 3d)     0.00086

    71    C    6  S      Cor( 1S)     1.99905
    72    C    6  S      Val( 2S)     0.95015
    73    C    6  S      Ryd( 3S)     0.00150
    74    C    6  px     Val( 2p)     1.14071
    75    C    6  px     Ryd( 3p)     0.00618
    76    C    6  py     Val( 2p)     0.92185
    77    C    6  py     Ryd( 3p)     0.00886
    78    C    6  pz     Val( 2p)     0.72968
    79    C    6  pz     Ryd( 3p)     0.00085
    80    C    6  dxy    Ryd( 3d)     0.00149
    81    C    6  dxz    Ryd( 3d)     0.00076
    82    C    6  dyz    Ryd( 3d)     0.00107
    83    C    6  dx2y2  Ryd( 3d)     0.00206
    84    C    6  dz2    Ryd( 3d)     0.00055

    85    C    7  S      Cor( 1S)     1.99897
    86    C    7  S      Val( 2S)     0.99220
    87    C    7  S      Ryd( 3S)     0.00137
    88    C    7  px     Val( 2p)     1.09627
    89    C    7  px     Ryd( 3p)     0.00402
    90    C    7  py     Val( 2p)     1.17827
    91    C    7  py     Ryd( 3p)     0.00544
    92    C    7  pz     Val( 2p)     0.85683
    93    C    7  pz     Ryd( 3p)     0.00050
    94    C    7  dxy    Ryd( 3d)     0.00083
    95    C    7  dxz    Ryd( 3d)     0.00050
    96    C    7  dyz    Ryd( 3d)     0.00051
    97    C    7  dx2y2  Ryd( 3d)     0.00070
    98    C    7  dz2    Ryd( 3d)     0.00041

    99    C    8  S      Cor( 1S)     1.99890
   100    C    8  S      Val( 2S)     0.96474
   101    C    8  S      Ryd( 3S)     0.00186
   102    C    8  px     Val( 2p)     1.09796
   103    C    8  px     Ryd( 3p)     0.00467
   104    C    8  py     Val( 2p)     1.17765
   105    C    8  py     Ryd( 3p)     0.00632
   106    C    8  pz     Val( 2p)     0.93198
   107    C    8  pz     Ryd( 3p)     0.00069
   108    C    8  dxy    Ryd( 3d)     0.00077
   109    C    8  dxz    Ryd( 3d)     0.00042
   110    C    8  dyz    Ryd( 3d)     0.00048
   111    C    8  dx2y2  Ryd( 3d)     0.00073
   112    C    8  dz2    Ryd( 3d)     0.00040

   113    H    9  S      Val( 1S)     0.76793
   114    H    9  S      Ryd( 2S)     0.00129
   115    H    9  px     Ryd( 2p)     0.00015
   116    H    9  py     Ryd( 2p)     0.00058
   117    H    9  pz     Ryd( 2p)     0.00032

   118    H   10  S      Val( 1S)     0.73556
   119    H   10  S      Ryd( 2S)     0.00096
   120    H   10  px     Ryd( 2p)     0.00072
   121    H   10  py     Ryd( 2p)     0.00017
   122    H   10  pz     Ryd( 2p)     0.00013

   123    H   11  S      Val( 1S)     0.76674
   124    H   11  S      Ryd( 2S)     0.00135
   125    H   11  px     Ryd( 2p)     0.00015
   126    H   11  py     Ryd( 2p)     0.00045
   127    H   11  pz     Ryd( 2p)     0.00045

   128    H   12  S      Val( 1S)     0.73478
   129    H   12  S      Ryd( 2S)     0.00229
   130    H   12  px     Ryd( 2p)     0.00021
   131    H   12  py     Ryd( 2p)     0.00054
   132    H   12  pz     Ryd( 2p)     0.00030

   133    H   13  S      Val( 1S)     0.72581
   134    H   13  S      Ryd( 2S)     0.00221
   135    H   13  px     Ryd( 2p)     0.00022
   136    H   13  py     Ryd( 2p)     0.00041
   137    H   13  pz     Ryd( 2p)     0.00044

   138    H   14  S      Val( 1S)     0.75359
   139    H   14  S      Ryd( 2S)     0.00151
   140    H   14  px     Ryd( 2p)     0.00018
   141    H   14  py     Ryd( 2p)     0.00081
   142    H   14  pz     Ryd( 2p)     0.00006

   143    H   15  S      Val( 1S)     0.74989
   144    H   15  S      Ryd( 2S)     0.00161
   145    H   15  px     Ryd( 2p)     0.00094
   146    H   15  py     Ryd( 2p)     0.00003
   147    H   15  pz     Ryd( 2p)     0.00009

   148    H   16  S      Val( 1S)     0.72635
   149    H   16  S      Ryd( 2S)     0.00155
   150    H   16  px     Ryd( 2p)     0.00028
   151    H   16  py     Ryd( 2p)     0.00069
   152    H   16  pz     Ryd( 2p)     0.00008

   153    H   17  S      Val( 1S)     0.72926
   154    H   17  S      Ryd( 2S)     0.00136
   155    H   17  px     Ryd( 2p)     0.00024
   156    H   17  py     Ryd( 2p)     0.00069
   157    H   17  pz     Ryd( 2p)     0.00011

 WARNING:  1 low occupancy (<1.9990e) core orbital  found on  C    3
           1 low occupancy (<1.9990e) core orbital  found on  C    4
           1 low occupancy (<1.9990e) core orbital  found on  C    7
           1 low occupancy (<1.9990e) core orbital  found on  C    8


 Summary of Natural Population Analysis:                  
                                                          
                                       Natural Population 
                Natural  -----------------------------------------------
    Atom  No    Charge         Core      Valence    Rydberg      Total
 -----------------------------------------------------------------------
      C    1   -0.60572      1.99922     4.59789    0.00861     6.60572
      C    2   -0.46707      1.99908     4.45380    0.01419     6.46707
      C    3    0.12871      1.99886     3.85530    0.01713     5.87129
      C    4    0.21091      1.99895     3.76591    0.02423     5.78909
      N    5   -0.46419      1.99931     5.44684    0.01804     7.46419
      C    6    0.23525      1.99905     3.74239    0.02331     5.76475
      C    7   -0.13682      1.99897     4.12357    0.01428     6.13682
      C    8   -0.18756      1.99890     4.17233    0.01633     6.18756
      H    9    0.22973      0.00000     0.76793    0.00234     0.77027
      H   10    0.26245      0.00000     0.73556    0.00198     0.73755
      H   11    0.23084      0.00000     0.76674    0.00241     0.76916
      H   12    0.26188      0.00000     0.73478    0.00333     0.73812
      H   13    0.27092      0.00000     0.72581    0.00327     0.72908
      H   14    0.24384      0.00000     0.75359    0.00257     0.75616
      H   15    0.24744      0.00000     0.74989    0.00267     0.75256
      H   16    0.27105      0.00000     0.72635    0.00260     0.72895
      H   17    0.26834      0.00000     0.72926    0.00241     0.73166
 =======================================================================
   * Total *    1.00000     15.99234    40.84795    0.15971    57.00000

                                 Natural Population      
 --------------------------------------------------------
   Core                      15.99234 ( 99.9521% of  16)
   Valence                   40.84795 ( 99.6291% of  41)
   Natural Minimal Basis     56.84029 ( 99.7198% of  57)
   Natural Rydberg Basis      0.15971 (  0.2802% of  57)
 --------------------------------------------------------

    Atom  No          Natural Electron Configuration
 ----------------------------------------------------------------------------
      C    1      [core]2S( 1.10)2p( 3.49)3p( 0.01)
      C    2      [core]2S( 1.03)2p( 3.43)3p( 0.01)
      C    3      [core]2S( 0.91)2p( 2.94)3p( 0.01)
      C    4      [core]2S( 0.94)2p( 2.83)3p( 0.02)3d( 0.01)
      N    5      [core]2S( 1.38)2p( 4.07)3p( 0.01)3d( 0.01)
      C    6      [core]2S( 0.95)2p( 2.79)3p( 0.02)3d( 0.01)
      C    7      [core]2S( 0.99)2p( 3.13)3p( 0.01)
      C    8      [core]2S( 0.96)2p( 3.21)3p( 0.01)
      H    9            1S( 0.77)
      H   10            1S( 0.74)
      H   11            1S( 0.77)
      H   12            1S( 0.73)
      H   13            1S( 0.73)
      H   14            1S( 0.75)
      H   15            1S( 0.75)
      H   16            1S( 0.73)
      H   17            1S( 0.73)


 ***************************************************
 *******         Alpha spin orbitals         *******
 ***************************************************


 NATURAL POPULATIONS:  Natural atomic orbital occupancies 
                                                          
   NAO  Atom  No  lang   Type(AO)    Occupancy      Energy
 ----------------------------------------------------------
     1    C    1  S      Cor( 1S)     0.99962     -10.24076
     2    C    1  S      Val( 2S)     0.55381      -0.40644
     3    C    1  S      Ryd( 3S)     0.00025       0.71588
     4    C    1  px     Val( 2p)     0.60030      -0.24488
     5    C    1  px     Ryd( 3p)     0.00139       0.44973
     6    C    1  py     Val( 2p)     0.61858      -0.24164
     7    C    1  py     Ryd( 3p)     0.00072       0.43784
     8    C    1  pz     Val( 2p)     0.54978      -0.23402
     9    C    1  pz     Ryd( 3p)     0.00073       0.36996
    10    C    1  dxy    Ryd( 3d)     0.00012       1.94649
    11    C    1  dxz    Ryd( 3d)     0.00029       2.03871
    12    C    1  dyz    Ryd( 3d)     0.00038       2.23169
    13    C    1  dx2y2  Ryd( 3d)     0.00034       2.27713
    14    C    1  dz2    Ryd( 3d)     0.00020       2.00154

    15    C    2  S      Cor( 1S)     0.99954     -10.26216
    16    C    2  S      Val( 2S)     0.51302      -0.40434
    17    C    2  S      Ryd( 3S)     0.00049       0.72051
    18    C    2  px     Val( 2p)     0.50706      -0.25994
    19    C    2  px     Ryd( 3p)     0.00101       0.35738
    20    C    2  py     Val( 2p)     0.63354      -0.27570
    21    C    2  py     Ryd( 3p)     0.00347       0.60277
    22    C    2  pz     Val( 2p)     0.57935      -0.27287
    23    C    2  pz     Ryd( 3p)     0.00083       0.39935
    24    C    2  dxy    Ryd( 3d)     0.00012       1.97014
    25    C    2  dxz    Ryd( 3d)     0.00028       1.97490
    26    C    2  dyz    Ryd( 3d)     0.00045       2.22637
    27    C    2  dx2y2  Ryd( 3d)     0.00047       2.16192
    28    C    2  dz2    Ryd( 3d)     0.00031       1.94744

    29    C    3  S      Cor( 1S)     0.99943     -10.31808
    30    C    3  S      Val( 2S)     0.46206      -0.38675
    31    C    3  S      Ryd( 3S)     0.00130       0.39997
    32    C    3  px     Val( 2p)     0.55423      -0.29852
    33    C    3  px     Ryd( 3p)     0.00281       0.84609
    34    C    3  py     Val( 2p)     0.54431      -0.29246
    35    C    3  py     Ryd( 3p)     0.00160       0.62251
    36    C    3  pz     Val( 2p)     0.52557      -0.35825
    37    C    3  pz     Ryd( 3p)     0.00124       0.44754
    38    C    3  dxy    Ryd( 3d)     0.00062       2.19758
    39    C    3  dxz    Ryd( 3d)     0.00055       1.71249
    40    C    3  dyz    Ryd( 3d)     0.00036       1.68602
    41    C    3  dx2y2  Ryd( 3d)     0.00040       2.14171
    42    C    3  dz2    Ryd( 3d)     0.00016       1.90617

    43    C    4  S      Cor( 1S)     0.99948     -10.33793
    44    C    4  S      Val( 2S)     0.47274      -0.38908
    45    C    4  S      Ryd( 3S)     0.00103       0.31070
    46    C    4  px     Val( 2p)     0.46928      -0.23836
    47    C    4  px     Ryd( 3p)     0.00417       0.48470
    48    C    4  py     Val( 2p)     0.57916      -0.28066
    49    C    4  py     Ryd( 3p)     0.00359       0.63485
    50    C    4  pz     Val( 2p)     0.49913      -0.35538
    51    C    4  pz     Ryd( 3p)     0.00074       0.32945
    52    C    4  dxy    Ryd( 3d)     0.00111       2.20490
    53    C    4  dxz    Ryd( 3d)     0.00053       1.74282
    54    C    4  dyz    Ryd( 3d)     0.00040       1.68917
    55    C    4  dx2y2  Ryd( 3d)     0.00061       2.19574
    56    C    4  dz2    Ryd( 3d)     0.00021       1.91743

    57    N    5  S      Cor( 1S)     0.99965     -14.36380
    58    N    5  S      Val( 2S)     0.68753      -0.70037
    59    N    5  S      Ryd( 3S)     0.00046       0.93561
    60    N    5  px     Val( 2p)     0.66393      -0.39323
    61    N    5  px     Ryd( 3p)     0.00216       0.93857
    62    N    5  py     Val( 2p)     0.79090      -0.41788
    63    N    5  py     Ryd( 3p)     0.00305       0.82593
    64    N    5  pz     Val( 2p)     0.54036      -0.37871
    65    N    5  pz     Ryd( 3p)     0.00034       0.69598
    66    N    5  dxy    Ryd( 3d)     0.00085       2.48284
    67    N    5  dxz    Ryd( 3d)     0.00036       2.20508
    68    N    5  dyz    Ryd( 3d)     0.00074       2.10127
    69    N    5  dx2y2  Ryd( 3d)     0.00079       2.63616
    70    N    5  dz2    Ryd( 3d)     0.00042       2.34262

    71    C    6  S      Cor( 1S)     0.99953     -10.34383
    72    C    6  S      Val( 2S)     0.48151      -0.39902
    73    C    6  S      Ryd( 3S)     0.00077       0.29045
    74    C    6  px     Val( 2p)     0.57987      -0.28563
    75    C    6  px     Ryd( 3p)     0.00313       0.71211
    76    C    6  py     Val( 2p)     0.46272      -0.22474
    77    C    6  py     Ryd( 3p)     0.00443       0.35415
    78    C    6  pz     Val( 2p)     0.51133      -0.35970
    79    C    6  pz     Ryd( 3p)     0.00066       0.33385
    80    C    6  dxy    Ryd( 3d)     0.00075       2.13563
    81    C    6  dxz    Ryd( 3d)     0.00040       1.70269
    82    C    6  dyz    Ryd( 3d)     0.00057       1.71572
    83    C    6  dx2y2  Ryd( 3d)     0.00104       2.25263
    84    C    6  dz2    Ryd( 3d)     0.00020       1.90736

    85    C    7  S      Cor( 1S)     0.99949     -10.30287
    86    C    7  S      Val( 2S)     0.49815      -0.39931
    87    C    7  S      Ryd( 3S)     0.00069       0.34705
    88    C    7  px     Val( 2p)     0.55198      -0.27337
    89    C    7  px     Ryd( 3p)     0.00203       0.51866
    90    C    7  py     Val( 2p)     0.58801      -0.28703
    91    C    7  py     Ryd( 3p)     0.00274       0.70387
    92    C    7  pz     Val( 2p)     0.49559      -0.33940
    93    C    7  pz     Ryd( 3p)     0.00030       0.35035
    94    C    7  dxy    Ryd( 3d)     0.00042       2.23903
    95    C    7  dxz    Ryd( 3d)     0.00024       1.74904
    96    C    7  dyz    Ryd( 3d)     0.00036       1.70189
    97    C    7  dx2y2  Ryd( 3d)     0.00035       2.19325
    98    C    7  dz2    Ryd( 3d)     0.00016       1.94874

    99    C    8  S      Cor( 1S)     0.99945     -10.28965
   100    C    8  S      Val( 2S)     0.48062      -0.37114
   101    C    8  S      Ryd( 3S)     0.00095       0.34768
   102    C    8  px     Val( 2p)     0.54655      -0.27279
   103    C    8  px     Ryd( 3p)     0.00237       0.57576
   104    C    8  py     Val( 2p)     0.58656      -0.28014
   105    C    8  py     Ryd( 3p)     0.00319       0.69739
   106    C    8  pz     Val( 2p)     0.44987      -0.32064
   107    C    8  pz     Ryd( 3p)     0.00039       0.37054
   108    C    8  dxy    Ryd( 3d)     0.00039       2.24212
   109    C    8  dxz    Ryd( 3d)     0.00023       1.76231
   110    C    8  dyz    Ryd( 3d)     0.00030       1.73272
   111    C    8  dx2y2  Ryd( 3d)     0.00036       2.22182
   112    C    8  dz2    Ryd( 3d)     0.00020       1.96432

   113    H    9  S      Val( 1S)     0.38350      -0.07857
   114    H    9  S      Ryd( 2S)     0.00064       0.22929
   115    H    9  px     Ryd( 2p)     0.00008       1.64263
   116    H    9  py     Ryd( 2p)     0.00029       2.07258
   117    H    9  pz     Ryd( 2p)     0.00016       1.71253

   118    H   10  S      Val( 1S)     0.37015      -0.05995
   119    H   10  S      Ryd( 2S)     0.00047       0.21224
   120    H   10  px     Ryd( 2p)     0.00036       2.20471
   121    H   10  py     Ryd( 2p)     0.00009       1.64577
   122    H   10  pz     Ryd( 2p)     0.00007       1.60175

   123    H   11  S      Val( 1S)     0.38280      -0.07761
   124    H   11  S      Ryd( 2S)     0.00068       0.22322
   125    H   11  px     Ryd( 2p)     0.00008       1.63796
   126    H   11  py     Ryd( 2p)     0.00023       1.93346
   127    H   11  pz     Ryd( 2p)     0.00022       1.84588

   128    H   12  S      Val( 1S)     0.37056      -0.08870
   129    H   12  S      Ryd( 2S)     0.00117       0.21286
   130    H   12  px     Ryd( 2p)     0.00010       1.64160
   131    H   12  py     Ryd( 2p)     0.00028       2.05967
   132    H   12  pz     Ryd( 2p)     0.00014       1.73502

   133    H   13  S      Val( 1S)     0.36888      -0.08885
   134    H   13  S      Ryd( 2S)     0.00114       0.20666
   135    H   13  px     Ryd( 2p)     0.00011       1.64435
   136    H   13  py     Ryd( 2p)     0.00022       1.93520
   137    H   13  pz     Ryd( 2p)     0.00021       1.86120

   138    H   14  S      Val( 1S)     0.37254      -0.11322
   139    H   14  S      Ryd( 2S)     0.00075       0.16756
   140    H   14  px     Ryd( 2p)     0.00009       1.85493
   141    H   14  py     Ryd( 2p)     0.00039       2.07323
   142    H   14  pz     Ryd( 2p)     0.00004       1.47298

   143    H   15  S      Val( 1S)     0.36998      -0.10549
   144    H   15  S      Ryd( 2S)     0.00080       0.15205
   145    H   15  px     Ryd( 2p)     0.00045       2.14766
   146    H   15  py     Ryd( 2p)     0.00002       1.73741
   147    H   15  pz     Ryd( 2p)     0.00006       1.47880

   148    H   16  S      Val( 1S)     0.36113      -0.10180
   149    H   16  S      Ryd( 2S)     0.00077       0.14977
   150    H   16  px     Ryd( 2p)     0.00014       1.86298
   151    H   16  py     Ryd( 2p)     0.00034       2.06397
   152    H   16  pz     Ryd( 2p)     0.00005       1.46965

   153    H   17  S      Val( 1S)     0.36497      -0.10234
   154    H   17  S      Ryd( 2S)     0.00067       0.16640
   155    H   17  px     Ryd( 2p)     0.00012       1.87163
   156    H   17  py     Ryd( 2p)     0.00035       2.08152
   157    H   17  pz     Ryd( 2p)     0.00006       1.48403


 Summary of Natural Population Analysis:                  
                                                          
                                       Natural Population 
                Natural  -----------------------------------------------
    Atom  No    Charge         Core      Valence    Rydberg      Total
 -----------------------------------------------------------------------
      C    1   -0.32652      0.99962     2.32247    0.00443     3.32652
      C    2   -0.23994      0.99954     2.23298    0.00742     3.23994
      C    3   -0.09463      0.99943     2.08617    0.00903     3.09463
      C    4   -0.03219      0.99948     2.02030    0.01241     3.03219
      N    5   -0.19156      0.99965     2.68272    0.00919     3.69156
      C    6   -0.04691      0.99953     2.03542    0.01195     3.04691
      C    7   -0.14050      0.99949     2.13373    0.00729     3.14050
      C    8   -0.07143      0.99945     2.06360    0.00837     3.07143
      H    9    0.11533      0.00000     0.38350    0.00116     0.38467
      H   10    0.12886      0.00000     0.37015    0.00099     0.37114
      H   11    0.11600      0.00000     0.38280    0.00120     0.38400
      H   12    0.12775      0.00000     0.37056    0.00169     0.37225
      H   13    0.12943      0.00000     0.36888    0.00168     0.37057
      H   14    0.12618      0.00000     0.37254    0.00127     0.37382
      H   15    0.12869      0.00000     0.36998    0.00133     0.37131
      H   16    0.13758      0.00000     0.36113    0.00130     0.36242
      H   17    0.13384      0.00000     0.36497    0.00119     0.36616
 =======================================================================
   * Total *   -0.00000      7.99619    20.92190    0.08191    29.00000

                                 Natural Population      
 --------------------------------------------------------
   Core                       7.99619 ( 99.9523% of   8)
   Valence                   20.92190 ( 99.6281% of  21)
   Natural Minimal Basis     28.91809 ( 99.7176% of  29)
   Natural Rydberg Basis      0.08191 (  0.2824% of  29)
 --------------------------------------------------------

    Atom  No          Natural Electron Configuration
 ----------------------------------------------------------------------------
      C    1      [core]2S( 0.55)2p( 1.77)
      C    2      [core]2S( 0.51)2p( 1.72)3p( 0.01)
      C    3      [core]2S( 0.46)2p( 1.62)3p( 0.01)
      C    4      [core]2S( 0.47)2p( 1.55)3p( 0.01)
      N    5      [core]2S( 0.69)2p( 2.00)3p( 0.01)
      C    6      [core]2S( 0.48)2p( 1.55)3p( 0.01)
      C    7      [core]2S( 0.50)2p( 1.64)3p( 0.01)
      C    8      [core]2S( 0.48)2p( 1.58)3p( 0.01)
      H    9            1S( 0.38)
      H   10            1S( 0.37)
      H   11            1S( 0.38)
      H   12            1S( 0.37)
      H   13            1S( 0.37)
      H   14            1S( 0.37)
      H   15            1S( 0.37)
      H   16            1S( 0.36)
      H   17            1S( 0.36)


 NATURAL BOND ORBITAL ANALYSIS, alpha spin orbitals:

                       Occupancies       Lewis Structure    Low   High
           Occ.    -------------------  -----------------   occ   occ
  Cycle   Thresh.   Lewis   Non-Lewis     CR  BD  3C  LP    (L)   (NL)   Dev
 =============================================================================
   1(1)    0.90    27.36160   1.63840      8  17   0   4     3      3    0.03
   2(2)    0.90    27.36160   1.63840      8  17   0   4     3      3    0.03
   3(1)    0.80    27.95791   1.04209      8  19   0   2     1      3    0.03
   4(2)    0.80    27.97050   1.02950      8  19   0   2     1      3    0.03
   5(3)    0.80    28.28690   0.71310      8  20   0   1     0      3    0.03
 -----------------------------------------------------------------------------

 Structure accepted: No low occupancy Lewis orbitals

 --------------------------------------------------------
   Core                      7.99619 ( 99.952% of   8)
   Valence Lewis            20.29070 ( 96.622% of  21)
  ==================       ============================
   Total Lewis              28.28690 ( 97.541% of  29)
  -----------------------------------------------------
   Valence non-Lewis         0.65834 (  2.270% of  29)
   Rydberg non-Lewis         0.05477 (  0.189% of  29)
  ==================       ============================
   Total non-Lewis           0.71310 (  2.459% of  29)
 --------------------------------------------------------


       (Occupancy)   Bond orbital/ Coefficients/ Hybrids
 ---------------------------------------------------------------------------------
     1. (0.98641) BD ( 1) C   1 - C   2  
                ( 47.69%)   0.6906* C   1 s( 28.49%)p 2.51( 71.45%)d 0.00(  0.06%)
                                            0.0005  0.5337  0.0076  0.4568 -0.0068
                                           -0.0785 -0.0021 -0.7066 -0.0166 -0.0022
                                           -0.0202  0.0031  0.0070  0.0118
                ( 52.31%)   0.7232* C   2 s( 28.11%)p 2.56( 71.85%)d 0.00(  0.04%)
                                            0.0001  0.5301  0.0066 -0.4501 -0.0242
                                            0.0812 -0.0019  0.7132 -0.0036 -0.0016
                                           -0.0133  0.0035  0.0039  0.0155
     2. (0.99396) BD ( 1) C   1 - H   9  
                ( 61.60%)   0.7849* C   1 s( 23.58%)p 3.24( 76.38%)d 0.00(  0.04%)
                                            0.0000  0.4855 -0.0049  0.1730 -0.0180
                                            0.7606 -0.0031  0.3936  0.0128  0.0088
                                            0.0035  0.0123 -0.0120 -0.0055
                ( 38.40%)   0.6197* H   9 s( 99.91%)p 0.00(  0.09%)
                                            0.9996 -0.0015 -0.0014 -0.0247 -0.0161
     3. (0.99159) BD ( 1) C   1 - H  10  
                ( 62.79%)   0.7924* C   1 s( 24.30%)p 3.11( 75.66%)d 0.00(  0.04%)
                                            0.0001 -0.4929 -0.0038  0.8513 -0.0043
                                            0.0303 -0.0017  0.1753 -0.0148 -0.0013
                                           -0.0089 -0.0005 -0.0152  0.0073
                ( 37.21%)   0.6100* H  10 s( 99.91%)p 0.00(  0.09%)
                                           -0.9996  0.0008 -0.0297 -0.0009 -0.0034
     4. (0.99411) BD ( 1) C   1 - H  11  
                ( 61.67%)   0.7853* C   1 s( 23.59%)p 3.24( 76.36%)d 0.00(  0.04%)
                                            0.0000  0.4857 -0.0047  0.1888 -0.0180
                                           -0.6433  0.0054  0.5600  0.0115 -0.0082
                                            0.0059 -0.0157 -0.0083  0.0003
                ( 38.33%)   0.6191* H  11 s( 99.91%)p 0.00(  0.09%)
                                            0.9996 -0.0017 -0.0016  0.0204 -0.0216
     5. (0.98734) BD ( 1) C   2 - C   3  
                ( 46.86%)   0.6845* C   2 s( 26.75%)p 2.74( 73.20%)d 0.00(  0.05%)
                                            0.0004  0.5171  0.0105  0.8425  0.0129
                                            0.0272 -0.0019  0.1448 -0.0149  0.0011
                                            0.0078  0.0003  0.0197 -0.0094
                ( 53.14%)   0.7290* C   3 s( 34.01%)p 1.94( 65.97%)d 0.00(  0.02%)
                                            0.0000  0.5830 -0.0158 -0.7959  0.0307
                                           -0.0323 -0.0008 -0.1555 -0.0073  0.0020
                                            0.0033  0.0003  0.0122 -0.0069
     6. (0.98767) BD ( 1) C   2 - H  12  
                ( 62.88%)   0.7930* C   2 s( 22.52%)p 3.44( 77.44%)d 0.00(  0.04%)
                                            0.0002 -0.4745  0.0061  0.1989  0.0129
                                            0.7620 -0.0194  0.3918  0.0098 -0.0044
                                           -0.0018 -0.0129  0.0137  0.0048
                ( 37.12%)   0.6092* H  12 s( 99.90%)p 0.00(  0.10%)
                                           -0.9995  0.0033 -0.0102 -0.0242 -0.0162
     7. (0.98623) BD ( 1) C   2 - H  13  
                ( 63.02%)   0.7938* C   2 s( 22.58%)p 3.43( 77.38%)d 0.00(  0.04%)
                                           -0.0002  0.4752 -0.0056 -0.2153 -0.0111
                                            0.6409 -0.0207 -0.5623 -0.0060 -0.0044
                                            0.0030 -0.0165 -0.0099  0.0014
                ( 36.98%)   0.6081* H  13 s( 99.90%)p 0.00(  0.10%)
                                            0.9995 -0.0028  0.0106 -0.0197  0.0217
     8. (0.99096) BD ( 1) C   3 - C   4  
                ( 51.71%)   0.7191* C   3 s( 32.21%)p 2.10( 67.73%)d 0.00(  0.05%)
                                           -0.0001  0.5675  0.0082  0.4228 -0.0124
                                           -0.6978 -0.0216  0.1053 -0.0032 -0.0198
                                            0.0027 -0.0053 -0.0056 -0.0080
                ( 48.29%)   0.6949* C   4 s( 38.07%)p 1.63( 61.87%)d 0.00(  0.06%)
                                            0.0002  0.6170  0.0015 -0.4062 -0.0200
                                            0.6661 -0.0182 -0.0960 -0.0060 -0.0188
                                            0.0009 -0.0044 -0.0111 -0.0081
     9. (0.83995) BD ( 2) C   3 - C   4  
                ( 51.79%)   0.7196* C   3 s(  0.01%)p99.99( 99.90%)d 6.55(  0.09%)
                                           -0.0000 -0.0090 -0.0072 -0.1984  0.0055
                                            0.0201 -0.0000  0.9794 -0.0002  0.0033
                                            0.0242 -0.0129 -0.0047  0.0094
                ( 48.21%)   0.6943* C   4 s(  0.00%)p 1.00( 99.91%)d 0.00(  0.09%)
                                           -0.0000 -0.0005  0.0018 -0.2046  0.0003
                                            0.0167 -0.0007  0.9783  0.0012 -0.0059
                                            0.0002  0.0290 -0.0008 -0.0010
    10. (0.98751) BD ( 1) C   3 - C   8  
                ( 51.17%)   0.7153* C   3 s( 33.77%)p 1.96( 66.19%)d 0.00(  0.04%)
                                           -0.0001  0.5811  0.0050  0.3826 -0.0164
                                            0.7143  0.0169  0.0684 -0.0061  0.0173
                                            0.0019  0.0038 -0.0062 -0.0086
                ( 48.83%)   0.6988* C   8 s( 34.80%)p 1.87( 65.15%)d 0.00(  0.05%)
                                            0.0001  0.5899  0.0073 -0.4137 -0.0228
                                           -0.6890  0.0128 -0.0697 -0.0074  0.0148
                                            0.0015  0.0022 -0.0120 -0.0122
    11. (0.99360) BD ( 1) C   4 - N   5  
                ( 40.43%)   0.6359* C   4 s( 31.47%)p 2.17( 68.41%)d 0.00(  0.12%)
                                           -0.0000  0.5606 -0.0216  0.8069  0.0346
                                           -0.0028 -0.0562  0.1691  0.0090  0.0040
                                            0.0118  0.0009  0.0293 -0.0143
                ( 59.57%)   0.7718* N   5 s( 36.26%)p 1.76( 63.67%)d 0.00(  0.08%)
                                            0.0001  0.6020  0.0108 -0.7794  0.0145
                                           -0.0277  0.0289 -0.1655  0.0027 -0.0131
                                            0.0090 -0.0029  0.0191 -0.0115
    12. (0.99040) BD ( 1) C   4 - H  14  
                ( 63.05%)   0.7941* C   4 s( 30.25%)p 2.30( 69.72%)d 0.00(  0.03%)
                                            0.0006 -0.5498 -0.0140  0.3718 -0.0332
                                            0.7441 -0.0026  0.0648 -0.0066 -0.0133
                                           -0.0001 -0.0028  0.0081  0.0056
                ( 36.95%)   0.6078* H  14 s( 99.89%)p 0.00(  0.11%)
                                           -0.9994  0.0064 -0.0126 -0.0303 -0.0022
    13. (0.99385) BD ( 1) N   5 - C   6  
                ( 59.80%)   0.7733* N   5 s( 35.81%)p 1.79( 64.12%)d 0.00(  0.08%)
                                            0.0001  0.5983  0.0105  0.4207 -0.0330
                                            0.6760  0.0016  0.0778 -0.0070  0.0114
                                            0.0001  0.0017 -0.0215 -0.0132
                ( 40.20%)   0.6340* C   6 s( 31.24%)p 2.20( 68.64%)d 0.00(  0.13%)
                                           -0.0000  0.5586 -0.0166 -0.4023  0.0271
                                           -0.7180 -0.0600 -0.0682  0.0069  0.0288
                                            0.0026  0.0052 -0.0127 -0.0161
    14. (0.85221) BD ( 2) N   5 - C   6  
                ( 52.01%)   0.7212* N   5 s(  0.00%)p 1.00( 99.82%)d 0.00(  0.18%)
                                           -0.0000 -0.0003  0.0001 -0.2083  0.0031
                                            0.0176 -0.0002  0.9769 -0.0138 -0.0085
                                           -0.0112  0.0394  0.0018 -0.0057
                ( 47.99%)   0.6928* C   6 s(  0.00%)p 1.00( 99.88%)d 0.00(  0.12%)
                                           -0.0000 -0.0007  0.0004 -0.2063  0.0022
                                            0.0222 -0.0002  0.9776 -0.0111  0.0029
                                           -0.0276 -0.0164  0.0065 -0.0100
    15. (0.99383) BD ( 1) C   6 - C   7  
                ( 49.27%)   0.7019* C   6 s( 38.01%)p 1.63( 61.94%)d 0.00(  0.05%)
                                            0.0001  0.6165 -0.0006 -0.3632  0.0341
                                            0.6909  0.0233 -0.0919  0.0067 -0.0190
                                            0.0011 -0.0046 -0.0101 -0.0074
                ( 50.73%)   0.7123* C   7 s( 33.76%)p 1.96( 66.18%)d 0.00(  0.05%)
                                           -0.0000  0.5809  0.0110  0.3926  0.0398
                                           -0.7043  0.0064  0.0996  0.0081 -0.0147
                                            0.0011 -0.0038 -0.0143 -0.0102
    16. (0.99053) BD ( 1) C   6 - H  15  
                ( 63.28%)   0.7955* C   6 s( 30.63%)p 2.26( 69.35%)d 0.00(  0.03%)
                                           -0.0005  0.5532  0.0147  0.8131 -0.0210
                                           -0.0414 -0.0177  0.1729 -0.0041 -0.0008
                                            0.0049 -0.0000  0.0151 -0.0040
                ( 36.72%)   0.6060* H  15 s( 99.89%)p 0.00(  0.11%)
                                            0.9994 -0.0070 -0.0324  0.0031 -0.0068
    17. (0.98979) BD ( 1) C   7 - C   8  
                ( 49.88%)   0.7062* C   7 s( 35.57%)p 1.81( 64.39%)d 0.00(  0.04%)
                                            0.0000  0.5964  0.0050 -0.7832 -0.0039
                                            0.0317  0.0400 -0.1671 -0.0020  0.0040
                                            0.0072  0.0009  0.0165 -0.0094
                ( 50.12%)   0.7080* C   8 s( 34.98%)p 1.86( 64.98%)d 0.00(  0.05%)
                                            0.0000  0.5912  0.0144  0.7878  0.0068
                                            0.0171  0.0432  0.1641  0.0012 -0.0040
                                            0.0079 -0.0009  0.0170 -0.0105
    18. (0.80114) BD ( 2) C   7 - C   8  
                ( 53.63%)   0.7324* C   7 s(  0.00%)p 1.00( 99.93%)d 0.00(  0.07%)
                                            0.0000  0.0015 -0.0005 -0.2065  0.0016
                                            0.0244 -0.0003  0.9778 -0.0066  0.0037
                                           -0.0153 -0.0193  0.0038 -0.0051
                ( 46.37%)   0.6809* C   8 s(  0.00%)p 1.00( 99.93%)d 0.00(  0.07%)
                                           -0.0000  0.0002 -0.0023 -0.2045  0.0006
                                            0.0239  0.0009  0.9782  0.0051  0.0041
                                            0.0182 -0.0175 -0.0038  0.0076
    19. (0.98954) BD ( 1) C   7 - H  16  
                ( 63.88%)   0.7992* C   7 s( 30.59%)p 2.27( 69.38%)d 0.00(  0.02%)
                                           -0.0003  0.5529 -0.0144  0.4336 -0.0074
                                            0.7073 -0.0090  0.0731 -0.0013  0.0118
                                            0.0015  0.0020 -0.0044 -0.0076
                ( 36.12%)   0.6010* H  16 s( 99.89%)p 0.00(  0.11%)
                                            0.9994 -0.0037 -0.0165 -0.0285 -0.0027
    20. (0.98970) BD ( 1) C   8 - H  17  
                ( 63.55%)   0.7972* C   8 s( 30.13%)p 2.32( 69.84%)d 0.00(  0.03%)
                                           -0.0003  0.5487 -0.0149 -0.4059  0.0143
                                            0.7232 -0.0033 -0.1027  0.0024 -0.0112
                                            0.0023 -0.0029 -0.0062 -0.0089
                ( 36.45%)   0.6038* H  17 s( 99.89%)p 0.00(  0.11%)
                                            0.9995 -0.0024  0.0150 -0.0287  0.0041
    21. (0.99962) CR ( 1) C   1           s(100.00%)p 0.00(  0.00%)
                                            1.0000 -0.0002 -0.0000 -0.0003  0.0000
                                            0.0000  0.0000  0.0003  0.0000  0.0000
                                            0.0000 -0.0000 -0.0000 -0.0000
    22. (0.99954) CR ( 1) C   2           s(100.00%)p 0.00(  0.00%)
                                            1.0000 -0.0001 -0.0000 -0.0003 -0.0000
                                           -0.0000  0.0000 -0.0003  0.0000 -0.0000
                                           -0.0000 -0.0000 -0.0000  0.0000
    23. (0.99943) CR ( 1) C   3           s(100.00%)
                                            1.0000  0.0001  0.0000  0.0001 -0.0000
                                           -0.0000 -0.0000  0.0001 -0.0000 -0.0000
                                            0.0000 -0.0000 -0.0000 -0.0000
    24. (0.99948) CR ( 1) C   4           s(100.00%)p 0.00(  0.00%)
                                            1.0000  0.0002  0.0000 -0.0001  0.0000
                                           -0.0006  0.0000 -0.0000  0.0000  0.0000
                                            0.0000  0.0000 -0.0000 -0.0000
    25. (0.99965) CR ( 1) N   5           s(100.00%)
                                            1.0000 -0.0002 -0.0000 -0.0000  0.0000
                                            0.0000 -0.0000  0.0000 -0.0000 -0.0000
                                           -0.0000  0.0000 -0.0000  0.0000
    26. (0.99953) CR ( 1) C   6           s(100.00%)p 0.00(  0.00%)
                                            1.0000  0.0002  0.0000  0.0005 -0.0000
                                           -0.0001 -0.0000  0.0001 -0.0000  0.0000
                                            0.0000  0.0000  0.0000 -0.0000
    27. (0.99949) CR ( 1) C   7           s(100.00%)p 0.00(  0.00%)
                                            1.0000  0.0001 -0.0000  0.0002 -0.0000
                                            0.0002 -0.0000  0.0000 -0.0000  0.0000
                                            0.0000  0.0000 -0.0000 -0.0000
    28. (0.99945) CR ( 1) C   8           s(100.00%)p 0.00(  0.00%)
                                            1.0000  0.0001 -0.0000 -0.0001  0.0000
                                            0.0003 -0.0000 -0.0000  0.0000 -0.0000
                                            0.0000 -0.0000 -0.0000 -0.0000
    29. (0.96038) LP ( 1) N   5           s( 27.94%)p 2.58( 71.96%)d 0.00(  0.10%)
                                            0.0001  0.5284 -0.0134  0.4117  0.0131
                                           -0.7343 -0.0226  0.1012  0.0032  0.0231
                                           -0.0027  0.0056  0.0142  0.0138
    30. (0.00132) RY*( 1) C   1           s( 10.48%)p 7.74( 81.12%)d 0.80(  8.40%)
                                           -0.0000  0.0129  0.3235  0.0199  0.8598
                                            0.0011 -0.0026  0.0115  0.2672 -0.0106
                                           -0.0628 -0.0041  0.1857 -0.2132
    31. (0.00089) RY*( 2) C   1           s(  0.03%)p99.99( 80.49%)d99.99( 19.49%)
                                           -0.0000  0.0009  0.0164  0.0008  0.0307
                                            0.0121  0.8913 -0.0007 -0.0970  0.1520
                                           -0.0163 -0.4036  0.0583  0.0721
    32. (0.00022) RY*( 3) C   1           s(  2.59%)p37.60( 97.23%)d 0.07(  0.18%)
                                            0.0000  0.0139  0.1602 -0.0119  0.2262
                                            0.0031 -0.1115  0.0257 -0.9528 -0.0046
                                           -0.0204  0.0110  0.0359  0.0007
    33. (0.00007) RY*( 4) C   1           s( 66.34%)p 0.05(  3.17%)d 0.46( 30.49%)
    34. (0.00000) RY*( 5) C   1           s(  0.00%)p 1.00(  2.82%)d34.41( 97.17%)
    35. (0.00001) RY*( 6) C   1           s(  1.04%)p 0.81(  0.84%)d94.71( 98.12%)
    36. (0.00000) RY*( 7) C   1           s(  0.31%)p52.58( 16.11%)d99.99( 83.58%)
    37. (0.00000) RY*( 8) C   1           s(  4.59%)p 1.80(  8.24%)d19.00( 87.17%)
    38. (0.00000) RY*( 9) C   1           s( 14.67%)p 0.69( 10.12%)d 5.13( 75.21%)
    39. (0.00320) RY*( 1) C   2           s(  0.12%)p99.99( 97.16%)d22.64(  2.72%)
                                            0.0000 -0.0005  0.0347 -0.0015  0.0622
                                           -0.0316 -0.9808  0.0023  0.0687 -0.0982
                                            0.0028 -0.1286  0.0184  0.0264
    40. (0.00087) RY*( 2) C   2           s( 14.35%)p 4.54( 65.17%)d 1.43( 20.48%)
                                            0.0000 -0.0100  0.3787 -0.0179  0.2629
                                            0.0006 -0.0251 -0.0071 -0.7626 -0.0316
                                           -0.3711  0.0245  0.1975 -0.1626
    41. (0.00049) RY*( 3) C   2           s(  1.96%)p41.66( 81.73%)d 8.31( 16.31%)
                                           -0.0000  0.0182  0.1389 -0.0165  0.8848
                                            0.0013  0.0691  0.0050  0.1710 -0.0099
                                            0.1645  0.0465 -0.2852  0.2290
    42. (0.00042) RY*( 4) C   2           s( 59.65%)p 0.43( 25.52%)d 0.25( 14.82%)
                                            0.0000  0.0052  0.7723 -0.0092 -0.0634
                                           -0.0015  0.0609 -0.0109  0.4973 -0.0059
                                           -0.0342 -0.0513  0.2116 -0.3156
    43. (0.00021) RY*( 5) C   2           s(  0.00%)p 1.00(  0.56%)d99.99( 99.44%)
                                            0.0000  0.0006  0.0021 -0.0005  0.0419
                                           -0.0126  0.0598  0.0015 -0.0105  0.5450
                                           -0.0842 -0.8077  0.0817  0.1766
    44. (0.00007) RY*( 6) C   2           s( 10.10%)p 0.84(  8.53%)d 8.06( 81.38%)
    45. (0.00001) RY*( 7) C   2           s(  0.59%)p 7.16(  4.24%)d99.99( 95.17%)
    46. (0.00001) RY*( 8) C   2           s( 13.11%)p 1.13( 14.80%)d 5.50( 72.09%)
    47. (0.00000) RY*( 9) C   2           s(  0.15%)p15.77(  2.43%)d99.99( 97.41%)
    48. (0.00243) RY*( 1) C   3           s(  6.09%)p14.12( 85.95%)d 1.31(  7.97%)
                                            0.0000 -0.0015  0.2467  0.0332  0.9198
                                            0.0053 -0.1018  0.0008  0.0443  0.0675
                                            0.1477  0.0154  0.2301 -0.0107
    49. (0.00174) RY*( 2) C   3           s( 27.64%)p 2.20( 60.88%)d 0.42( 11.47%)
                                           -0.0000  0.0081  0.5257 -0.0187 -0.1618
                                            0.0028 -0.0595  0.0106  0.7607  0.0126
                                           -0.3062  0.0370  0.0991 -0.0982
    50. (0.00127) RY*( 3) C   3           s(  0.05%)p99.99( 96.85%)d63.88(  3.10%)
                                            0.0000 -0.0039  0.0217 -0.0064 -0.1103
                                            0.0214 -0.9720 -0.0014 -0.1049  0.1512
                                            0.0250  0.0629 -0.0569 -0.0164
    51. (0.00070) RY*( 4) C   3           s( 64.94%)p 0.39( 25.63%)d 0.15(  9.43%)
                                           -0.0000 -0.0035  0.8058 -0.0221 -0.1645
                                           -0.0035  0.1065 -0.0044 -0.4662  0.0158
                                            0.2214 -0.0152 -0.2117  0.0049
    52. (0.00039) RY*( 5) C   3           s(  0.02%)p39.84(  0.77%)d99.99( 99.21%)
                                            0.0000  0.0003  0.0139  0.0015 -0.0112
                                            0.0081 -0.0695 -0.0141  0.0498  0.0003
                                            0.0408 -0.9934  0.0320  0.0500
    53. (0.00026) RY*( 6) C   3           s(  0.17%)p14.45(  2.48%)d99.99( 97.35%)
                                            0.0000 -0.0004  0.0414 -0.0030  0.0108
                                            0.0299 -0.1540  0.0005  0.0044 -0.9795
                                            0.0845  0.0187  0.0761  0.0277
    54. (0.00012) RY*( 7) C   3           s(  0.34%)p27.14(  9.14%)d99.99( 90.53%)
                                            0.0000  0.0000  0.0580  0.0032 -0.2725
                                           -0.0031  0.0110  0.0016 -0.1303  0.0885
                                            0.1793  0.0405  0.9190  0.1382
    55. (0.00008) RY*( 8) C   3           s(  0.35%)p51.90( 17.99%)d99.99( 81.67%)
    56. (0.00001) RY*( 9) C   3           s(  0.40%)p 1.32(  0.53%)d99.99( 99.07%)
    57. (0.00395) RY*( 1) C   4           s(  0.47%)p99.99( 81.24%)d38.93( 18.29%)
                                            0.0000  0.0082  0.0681  0.0088 -0.8348
                                           -0.0459 -0.3049  0.0028 -0.1427 -0.3964
                                            0.0258 -0.0813  0.1338  0.0259
    58. (0.00231) RY*( 2) C   4           s(  5.10%)p18.40( 93.75%)d 0.23(  1.15%)
                                           -0.0000 -0.0454  0.2211 -0.0410  0.3144
                                            0.0039 -0.9112 -0.0100  0.0817  0.0683
                                            0.0014  0.0204  0.0767  0.0236
    59. (0.00085) RY*( 3) C   4           s( 29.54%)p 1.66( 48.92%)d 0.73( 21.54%)
                                           -0.0000  0.0065  0.5434  0.0214  0.1828
                                            0.0037  0.1088  0.0120 -0.6658 -0.1103
                                            0.2492 -0.2842 -0.1793  0.1681
    60. (0.00068) RY*( 4) C   4           s( 30.67%)p 0.08(  2.48%)d 2.18( 66.85%)
                                           -0.0000  0.0080  0.5538  0.0252  0.0246
                                            0.0054  0.1324 -0.0055  0.0773 -0.2054
                                           -0.7086  0.2815 -0.0035 -0.2119
    61. (0.00046) RY*( 5) C   4           s( 22.23%)p 2.17( 48.17%)d 1.33( 29.59%)
                                           -0.0000  0.0075  0.4715  0.0194 -0.0983
                                            0.0060  0.1190  0.0020  0.6764 -0.0871
                                            0.4165 -0.0069 -0.2477  0.2313
    62. (0.00033) RY*( 6) C   4           s(  8.45%)p 1.60( 13.52%)d 9.23( 78.03%)
                                           -0.0000  0.0128  0.2904  0.0056 -0.3526
                                            0.0088  0.0232  0.0012 -0.1015  0.8449
                                            0.0159  0.1661  0.1918  0.0420
    63. (0.00003) RY*( 7) C   4           s(  2.59%)p 2.31(  6.00%)d35.25( 91.41%)
    64. (0.00001) RY*( 8) C   4           s(  0.33%)p16.94(  5.61%)d99.99( 94.06%)
    65. (0.00000) RY*( 9) C   4           s(  0.82%)p 0.48(  0.40%)d99.99( 98.78%)
    66. (0.00266) RY*( 1) N   5           s(  4.49%)p20.26( 91.00%)d 1.00(  4.51%)
                                            0.0000 -0.0115  0.2116  0.0173 -0.4266
                                           -0.0285  0.8467  0.0043 -0.0993  0.1787
                                            0.0274  0.0394  0.1024 -0.0197
    67. (0.00105) RY*( 2) N   5           s(  0.01%)p 1.00( 99.43%)d 0.01(  0.56%)
                                           -0.0000  0.0011  0.0078  0.0306  0.8623
                                            0.0197  0.4615  0.0063  0.1909  0.0122
                                           -0.0130  0.0018 -0.0730  0.0014
    68. (0.00026) RY*( 3) N   5           s(  0.05%)p25.02(  1.18%)d99.99( 98.78%)
                                            0.0000 -0.0001  0.0217  0.0025  0.0232
                                           -0.0005 -0.0076 -0.0120 -0.1050 -0.0914
                                            0.7740  0.5192 -0.1816  0.2789
    69. (0.00019) RY*( 4) N   5           s(  0.01%)p99.99( 93.97%)d99.99(  6.01%)
                                            0.0000 -0.0001  0.0113  0.0053  0.2146
                                           -0.0000 -0.0072 -0.0210 -0.9451 -0.0293
                                           -0.1851  0.1283  0.0501 -0.0778
    70. (0.00007) RY*( 5) N   5           s( 77.24%)p 0.10(  7.36%)d 0.20( 15.40%)
    71. (0.00008) RY*( 6) N   5           s(  0.04%)p16.62(  0.60%)d99.99( 99.36%)
    72. (0.00002) RY*( 7) N   5           s( 17.04%)p 0.07(  1.26%)d 4.79( 81.69%)
    73. (0.00000) RY*( 8) N   5           s(  0.13%)p39.06(  4.90%)d99.99( 94.98%)
    74. (0.00000) RY*( 9) N   5           s(  0.99%)p 0.75(  0.74%)d99.76( 98.27%)
    75. (0.00362) RY*( 1) C   6           s(  1.36%)p58.14( 79.07%)d14.39( 19.57%)
                                            0.0000  0.0066  0.1164  0.0270  0.5202
                                           -0.0505  0.7123  0.0068  0.0971 -0.1155
                                           -0.0959 -0.0315 -0.4147  0.0142
    76. (0.00235) RY*( 2) C   6           s(  4.31%)p21.67( 93.28%)d 0.56(  2.41%)
                                            0.0000 -0.0370  0.2042  0.0301  0.7068
                                            0.0354 -0.6359  0.0056  0.1636  0.0782
                                           -0.0382  0.0147 -0.1261  0.0204
    77. (0.00073) RY*( 3) C   6           s(  0.00%)p 1.00(  8.36%)d10.97( 91.64%)
                                           -0.0000  0.0000  0.0054  0.0037 -0.0583
                                           -0.0005  0.0088 -0.0181  0.2824  0.1930
                                           -0.1930 -0.9142  0.0685 -0.0389
    78. (0.00048) RY*( 4) C   6           s( 73.63%)p 0.04(  3.21%)d 0.31( 23.16%)
                                           -0.0000  0.0107  0.8580 -0.0288 -0.0530
                                           -0.0214  0.1404 -0.0047  0.0907 -0.0788
                                            0.0280  0.0438  0.4542  0.1279
    79. (0.00044) RY*( 5) C   6           s(  0.80%)p99.99( 82.17%)d21.30( 17.03%)
                                           -0.0000  0.0012  0.0894 -0.0011  0.1960
                                           -0.0024  0.0069 -0.0091 -0.8849  0.0881
                                            0.2210 -0.3159  0.0281  0.1147
    80. (0.00034) RY*( 6) C   6           s(  6.10%)p 2.47( 15.10%)d12.92( 78.80%)
                                           -0.0000  0.0014  0.2470 -0.0095 -0.2868
                                           -0.0108 -0.2475 -0.0022 -0.0850 -0.7023
                                           -0.0852 -0.1770 -0.5062 -0.0036
    81. (0.00003) RY*( 7) C   6           s( 13.64%)p 0.70(  9.50%)d 5.63( 76.85%)
    82. (0.00000) RY*( 8) C   6           s(  0.03%)p99.99(  7.45%)d99.99( 92.52%)
    83. (0.00000) RY*( 9) C   6           s(  0.26%)p 7.92(  2.06%)d99.99( 97.68%)
    84. (0.00234) RY*( 1) C   7           s(  0.07%)p99.99( 92.33%)d99.99(  7.60%)
                                           -0.0000  0.0258  0.0065 -0.0239 -0.3696
                                           -0.0255 -0.8847 -0.0044 -0.0519  0.2543
                                           -0.0147  0.0501 -0.0883 -0.0287
    85. (0.00118) RY*( 2) C   7           s(  2.07%)p46.97( 97.04%)d 0.43(  0.89%)
                                            0.0000 -0.0072  0.1436 -0.0245  0.8802
                                            0.0290 -0.3869 -0.0060  0.2109  0.0015
                                            0.0252  0.0023  0.0862 -0.0289
    86. (0.00050) RY*( 3) C   7           s( 92.88%)p 0.03(  2.55%)d 0.05(  4.57%)
                                            0.0000 -0.0009  0.9637  0.0104 -0.1517
                                            0.0143  0.0212  0.0025 -0.0409 -0.1387
                                            0.1015 -0.0550  0.0868 -0.0751
    87. (0.00031) RY*( 4) C   7           s(  0.23%)p 0.59(  0.14%)d99.99( 99.63%)
                                            0.0000 -0.0001  0.0479  0.0016 -0.0199
                                            0.0004  0.0036 -0.0041  0.0305 -0.1284
                                           -0.7821  0.4781  0.1717 -0.3319
    88. (0.00020) RY*( 5) C   7           s(  0.00%)p 1.00( 90.84%)d 0.10(  9.15%)
                                            0.0000  0.0001  0.0041  0.0006 -0.2094
                                           -0.0004  0.0328 -0.0009  0.9293  0.0536
                                           -0.1113 -0.2721  0.0323 -0.0348
    89. (0.00005) RY*( 6) C   7           s(  2.88%)p 2.27(  6.55%)d31.42( 90.57%)
    90. (0.00006) RY*( 7) C   7           s(  1.28%)p 0.87(  1.12%)d76.15( 97.60%)
    91. (0.00000) RY*( 8) C   7           s(  0.02%)p99.99(  8.82%)d99.99( 91.16%)
    92. (0.00000) RY*( 9) C   7           s(  0.64%)p 1.14(  0.73%)d99.99( 98.63%)
    93. (0.00326) RY*( 1) C   8           s(  0.12%)p99.99( 93.84%)d48.30(  6.03%)
                                            0.0000 -0.0242  0.0258 -0.0186 -0.6173
                                            0.0284  0.7374 -0.0042 -0.1120  0.2012
                                            0.0156  0.0465  0.1305  0.0207
    94. (0.00143) RY*( 2) C   8           s( 12.17%)p 7.08( 86.15%)d 0.14(  1.68%)
                                            0.0000  0.0154  0.3485  0.0166 -0.7080
                                            0.0159 -0.5997  0.0048  0.0010 -0.0759
                                            0.0378 -0.0141  0.0946 -0.0222
    95. (0.00061) RY*( 3) C   8           s( 79.53%)p 0.25( 19.58%)d 0.01(  0.88%)
                                            0.0000 -0.0106  0.8918 -0.0213  0.2503
                                            0.0090  0.2111 -0.0050  0.2968  0.0709
                                            0.0076 -0.0195 -0.0330 -0.0477
    96. (0.00035) RY*( 4) C   8           s(  4.66%)p11.15( 51.99%)d 9.30( 43.35%)
                                            0.0000 -0.0022  0.2159 -0.0019  0.1295
                                            0.0055 -0.0252  0.0009 -0.7088 -0.0212
                                            0.4803  0.4191 -0.0930  0.1345
    97. (0.00022) RY*( 5) C   8           s(  2.66%)p13.79( 36.62%)d22.86( 60.72%)
                                            0.0000 -0.0019  0.1630 -0.0032  0.0974
                                            0.0052 -0.0318  0.0132 -0.5962  0.0889
                                           -0.6607 -0.2354  0.1659 -0.2825
    98. (0.00006) RY*( 6) C   8           s(  0.24%)p12.77(  3.12%)d99.99( 96.63%)
    99. (0.00003) RY*( 7) C   8           s(  0.34%)p12.31(  4.20%)d99.99( 95.46%)
   100. (0.00001) RY*( 8) C   8           s(  0.04%)p82.54(  3.49%)d99.99( 96.47%)
   101. (0.00000) RY*( 9) C   8           s(  0.32%)p 3.55(  1.12%)d99.99( 98.57%)
   102. (0.00065) RY*( 1) H   9           s( 98.19%)p 0.02(  1.81%)
                                            0.0054  0.9909  0.0189  0.0939  0.0947
   103. (0.00008) RY*( 2) H   9           s(  0.10%)p99.99( 99.90%)
   104. (0.00009) RY*( 3) H   9           s(  0.02%)p99.99( 99.98%)
   105. (0.00001) RY*( 4) H   9           s(  1.78%)p55.04( 98.22%)
   106. (0.00048) RY*( 1) H  10           s( 97.95%)p 0.02(  2.05%)
                                            0.0050  0.9897 -0.1431 -0.0002  0.0084
   107. (0.00009) RY*( 2) H  10           s(  0.00%)p 1.00(100.00%)
   108. (0.00006) RY*( 3) H  10           s(  0.02%)p99.99( 99.98%)
   109. (0.00002) RY*( 4) H  10           s(  2.12%)p46.11( 97.88%)
   110. (0.00069) RY*( 1) H  11           s( 98.43%)p 0.02(  1.57%)
                                            0.0053  0.9921  0.0149 -0.0605  0.1089
   111. (0.00009) RY*( 2) H  11           s(  0.07%)p99.99( 99.93%)
   112. (0.00007) RY*( 3) H  11           s(  0.03%)p99.99( 99.97%)
   113. (0.00001) RY*( 4) H  11           s(  1.56%)p63.00( 98.44%)
   114. (0.00117) RY*( 1) H  12           s( 99.62%)p 0.00(  0.38%)
                                            0.0048  0.9981  0.0199 -0.0512 -0.0271
   115. (0.00008) RY*( 2) H  12           s(  0.09%)p99.99( 99.91%)
   116. (0.00006) RY*( 3) H  12           s(  0.04%)p99.99( 99.96%)
   117. (0.00002) RY*( 4) H  12           s(  0.34%)p99.99( 99.66%)
   118. (0.00115) RY*( 1) H  13           s( 99.66%)p 0.00(  0.34%)
                                            0.0042  0.9983  0.0191  0.0421 -0.0363
   119. (0.00009) RY*( 2) H  13           s(  0.09%)p99.99( 99.91%)
   120. (0.00006) RY*( 3) H  13           s(  0.04%)p99.99( 99.96%)
   121. (0.00002) RY*( 4) H  13           s(  0.32%)p99.99( 99.68%)
   122. (0.00076) RY*( 1) H  14           s( 99.28%)p 0.01(  0.72%)
                                            0.0043  0.9964  0.0720  0.0366  0.0256
   123. (0.00004) RY*( 2) H  14           s(  0.50%)p99.99( 99.50%)
   124. (0.00004) RY*( 3) H  14           s(  0.02%)p99.99( 99.98%)
   125. (0.00001) RY*( 4) H  14           s(  0.31%)p99.99( 99.69%)
   126. (0.00081) RY*( 1) H  15           s( 99.31%)p 0.01(  0.69%)
                                            0.0049  0.9965 -0.0637 -0.0519 -0.0121
   127. (0.00004) RY*( 2) H  15           s(  0.39%)p99.99( 99.61%)
   128. (0.00004) RY*( 3) H  15           s(  0.02%)p99.99( 99.98%)
   129. (0.00001) RY*( 4) H  15           s(  0.39%)p99.99( 99.61%)
   130. (0.00078) RY*( 1) H  16           s( 99.87%)p 0.00(  0.13%)
                                            0.0049  0.9993  0.0102  0.0346  0.0019
   131. (0.00005) RY*( 2) H  16           s(  0.00%)p 1.00(100.00%)
   132. (0.00003) RY*( 3) H  16           s(  0.20%)p99.99( 99.80%)
   133. (0.00003) RY*( 4) H  16           s(  0.04%)p99.99( 99.96%)
   134. (0.00067) RY*( 1) H  17           s( 99.68%)p 0.00(  0.32%)
                                            0.0041  0.9984 -0.0437  0.0359  0.0058
   135. (0.00005) RY*( 2) H  17           s(  0.02%)p99.99( 99.98%)
   136. (0.00003) RY*( 3) H  17           s(  0.21%)p99.99( 99.79%)
   137. (0.00004) RY*( 4) H  17           s(  0.20%)p99.99( 99.80%)
   138. (0.00436) BD*( 1) C   1 - C   2  
                ( 52.31%)   0.7232* C   1 s( 28.49%)p 2.51( 71.45%)d 0.00(  0.06%)
                                            0.0005  0.5337  0.0076  0.4568 -0.0068
                                           -0.0785 -0.0021 -0.7066 -0.0166 -0.0022
                                           -0.0202  0.0031  0.0070  0.0118
                ( 47.69%)  -0.6906* C   2 s( 28.11%)p 2.56( 71.85%)d 0.00(  0.04%)
                                            0.0001  0.5301  0.0066 -0.4501 -0.0242
                                            0.0812 -0.0019  0.7132 -0.0036 -0.0016
                                           -0.0133  0.0035  0.0039  0.0155
   139. (0.00350) BD*( 1) C   1 - H   9  
                ( 38.40%)   0.6197* C   1 s( 23.58%)p 3.24( 76.38%)d 0.00(  0.04%)
                                           -0.0000 -0.4855  0.0049 -0.1730  0.0180
                                           -0.7606  0.0031 -0.3936 -0.0128 -0.0088
                                           -0.0035 -0.0123  0.0120  0.0055
                ( 61.60%)  -0.7849* H   9 s( 99.91%)p 0.00(  0.09%)
                                           -0.9996  0.0015  0.0014  0.0247  0.0161
   140. (0.00247) BD*( 1) C   1 - H  10  
                ( 37.21%)   0.6100* C   1 s( 24.30%)p 3.11( 75.66%)d 0.00(  0.04%)
                                           -0.0001  0.4929  0.0038 -0.8513  0.0043
                                           -0.0303  0.0017 -0.1753  0.0148  0.0013
                                            0.0089  0.0005  0.0152 -0.0073
                ( 62.79%)  -0.7924* H  10 s( 99.91%)p 0.00(  0.09%)
                                            0.9996 -0.0008  0.0297  0.0009  0.0034
   141. (0.00347) BD*( 1) C   1 - H  11  
                ( 38.33%)   0.6191* C   1 s( 23.59%)p 3.24( 76.36%)d 0.00(  0.04%)
                                           -0.0000 -0.4857  0.0047 -0.1888  0.0180
                                            0.6433 -0.0054 -0.5600 -0.0115  0.0082
                                           -0.0059  0.0157  0.0083 -0.0003
                ( 61.67%)  -0.7853* H  11 s( 99.91%)p 0.00(  0.09%)
                                           -0.9996  0.0017  0.0016 -0.0204  0.0216
   142. (0.01262) BD*( 1) C   2 - C   3  
                ( 53.14%)   0.7290* C   2 s( 26.75%)p 2.74( 73.20%)d 0.00(  0.05%)
                                            0.0004  0.5171  0.0105  0.8425  0.0129
                                            0.0272 -0.0019  0.1448 -0.0149  0.0011
                                            0.0078  0.0003  0.0197 -0.0094
                ( 46.86%)  -0.6845* C   3 s( 34.01%)p 1.94( 65.97%)d 0.00(  0.02%)
                                            0.0000  0.5830 -0.0158 -0.7959  0.0307
                                           -0.0323 -0.0008 -0.1555 -0.0073  0.0020
                                            0.0033  0.0003  0.0122 -0.0069
   143. (0.00688) BD*( 1) C   2 - H  12  
                ( 37.12%)   0.6092* C   2 s( 22.52%)p 3.44( 77.44%)d 0.00(  0.04%)
                                           -0.0002  0.4745 -0.0061 -0.1989 -0.0129
                                           -0.7620  0.0194 -0.3918 -0.0098  0.0044
                                            0.0018  0.0129 -0.0137 -0.0048
                ( 62.88%)  -0.7930* H  12 s( 99.90%)p 0.00(  0.10%)
                                            0.9995 -0.0033  0.0102  0.0242  0.0162
   144. (0.00714) BD*( 1) C   2 - H  13  
                ( 36.98%)   0.6081* C   2 s( 22.58%)p 3.43( 77.38%)d 0.00(  0.04%)
                                            0.0002 -0.4752  0.0056  0.2153  0.0111
                                           -0.6409  0.0207  0.5623  0.0060  0.0044
                                           -0.0030  0.0165  0.0099 -0.0014
                ( 63.02%)  -0.7938* H  13 s( 99.90%)p 0.00(  0.10%)
                                           -0.9995  0.0028 -0.0106  0.0197 -0.0217
   145. (0.01819) BD*( 1) C   3 - C   4  
                ( 48.29%)   0.6949* C   3 s( 32.21%)p 2.10( 67.73%)d 0.00(  0.05%)
                                            0.0001 -0.5675 -0.0082 -0.4228  0.0124
                                            0.6978  0.0216 -0.1053  0.0032  0.0198
                                           -0.0027  0.0053  0.0056  0.0080
                ( 51.71%)  -0.7191* C   4 s( 38.07%)p 1.63( 61.87%)d 0.00(  0.06%)
                                           -0.0002 -0.6170 -0.0015  0.4062  0.0200
                                           -0.6661  0.0182  0.0960  0.0060  0.0188
                                           -0.0009  0.0044  0.0111  0.0081
   146. (0.18611) BD*( 2) C   3 - C   4  
                ( 48.21%)   0.6943* C   3 s(  0.01%)p99.99( 99.90%)d 6.55(  0.09%)
                                            0.0000  0.0090  0.0072  0.1984 -0.0055
                                           -0.0201  0.0000 -0.9794  0.0002 -0.0033
                                           -0.0242  0.0129  0.0047 -0.0094
                ( 51.79%)  -0.7196* C   4 s(  0.00%)p 1.00( 99.91%)d 0.00(  0.09%)
                                            0.0000  0.0005 -0.0018  0.2046 -0.0003
                                           -0.0167  0.0007 -0.9783 -0.0012  0.0059
                                           -0.0002 -0.0290  0.0008  0.0010
   147. (0.01298) BD*( 1) C   3 - C   8  
                ( 48.83%)   0.6988* C   3 s( 33.77%)p 1.96( 66.19%)d 0.00(  0.04%)
                                            0.0001 -0.5811 -0.0050 -0.3826  0.0164
                                           -0.7143 -0.0169 -0.0684  0.0061 -0.0173
                                           -0.0019 -0.0038  0.0062  0.0086
                ( 51.17%)  -0.7153* C   8 s( 34.80%)p 1.87( 65.15%)d 0.00(  0.05%)
                                           -0.0001 -0.5899 -0.0073  0.4137  0.0228
                                            0.6890 -0.0128  0.0697  0.0074 -0.0148
                                           -0.0015 -0.0022  0.0120  0.0122
   148. (0.00746) BD*( 1) C   4 - N   5  
                ( 59.57%)   0.7718* C   4 s( 31.47%)p 2.17( 68.41%)d 0.00(  0.12%)
                                           -0.0000  0.5606 -0.0216  0.8069  0.0346
                                           -0.0028 -0.0562  0.1691  0.0090  0.0040
                                            0.0118  0.0009  0.0293 -0.0143
                ( 40.43%)  -0.6359* N   5 s( 36.26%)p 1.76( 63.67%)d 0.00(  0.08%)
                                            0.0001  0.6020  0.0108 -0.7794  0.0145
                                           -0.0277  0.0289 -0.1655  0.0027 -0.0131
                                            0.0090 -0.0029  0.0191 -0.0115
   149. (0.01119) BD*( 1) C   4 - H  14  
                ( 36.95%)   0.6078* C   4 s( 30.25%)p 2.30( 69.72%)d 0.00(  0.03%)
                                           -0.0006  0.5498  0.0140 -0.3718  0.0332
                                           -0.7441  0.0026 -0.0648  0.0066  0.0133
                                            0.0001  0.0028 -0.0081 -0.0056
                ( 63.05%)  -0.7941* H  14 s( 99.89%)p 0.00(  0.11%)
                                            0.9994 -0.0064  0.0126  0.0303  0.0022
   150. (0.00794) BD*( 1) N   5 - C   6  
                ( 40.20%)   0.6340* N   5 s( 35.81%)p 1.79( 64.12%)d 0.00(  0.08%)
                                           -0.0001 -0.5983 -0.0105 -0.4207  0.0330
                                           -0.6760 -0.0016 -0.0778  0.0070 -0.0114
                                           -0.0001 -0.0017  0.0215  0.0132
                ( 59.80%)  -0.7733* C   6 s( 31.24%)p 2.20( 68.64%)d 0.00(  0.13%)
                                            0.0000 -0.5586  0.0166  0.4023 -0.0271
                                            0.7180  0.0600  0.0682 -0.0069 -0.0288
                                           -0.0026 -0.0052  0.0127  0.0161
   151. (0.19082) BD*( 2) N   5 - C   6  
                ( 47.99%)   0.6928* N   5 s(  0.00%)p 1.00( 99.82%)d 0.00(  0.18%)
                                            0.0000  0.0003 -0.0001  0.2083 -0.0031
                                           -0.0176  0.0002 -0.9769  0.0138  0.0085
                                            0.0112 -0.0394 -0.0018  0.0057
                ( 52.01%)  -0.7212* C   6 s(  0.00%)p 1.00( 99.88%)d 0.00(  0.12%)
                                            0.0000  0.0007 -0.0004  0.2063 -0.0022
                                           -0.0222  0.0002 -0.9776  0.0111 -0.0029
                                            0.0276  0.0164 -0.0065  0.0100
   152. (0.01303) BD*( 1) C   6 - C   7  
                ( 50.73%)   0.7123* C   6 s( 38.01%)p 1.63( 61.94%)d 0.00(  0.05%)
                                            0.0001  0.6165 -0.0006 -0.3632  0.0341
                                            0.6909  0.0233 -0.0919  0.0067 -0.0190
                                            0.0011 -0.0046 -0.0101 -0.0074
                ( 49.27%)  -0.7019* C   7 s( 33.76%)p 1.96( 66.18%)d 0.00(  0.05%)
                                           -0.0000  0.5809  0.0110  0.3926  0.0398
                                           -0.7043  0.0064  0.0996  0.0081 -0.0147
                                            0.0011 -0.0038 -0.0143 -0.0102
   153. (0.01053) BD*( 1) C   6 - H  15  
                ( 36.72%)   0.6060* C   6 s( 30.63%)p 2.26( 69.35%)d 0.00(  0.03%)
                                            0.0005 -0.5532 -0.0147 -0.8131  0.0210
                                            0.0414  0.0177 -0.1729  0.0041  0.0008
                                           -0.0049  0.0000 -0.0151  0.0040
                ( 63.28%)  -0.7955* H  15 s( 99.89%)p 0.00(  0.11%)
                                           -0.9994  0.0070  0.0324 -0.0031  0.0068
   154. (0.00794) BD*( 1) C   7 - C   8  
                ( 50.12%)   0.7080* C   7 s( 35.57%)p 1.81( 64.39%)d 0.00(  0.04%)
                                            0.0000  0.5964  0.0050 -0.7832 -0.0039
                                            0.0317  0.0400 -0.1671 -0.0020  0.0040
                                            0.0072  0.0009  0.0165 -0.0094
                ( 49.88%)  -0.7062* C   8 s( 34.98%)p 1.86( 64.98%)d 0.00(  0.05%)
                                            0.0000  0.5912  0.0144  0.7878  0.0068
                                            0.0171  0.0432  0.1641  0.0012 -0.0040
                                            0.0079 -0.0009  0.0170 -0.0105
   155. (0.13806) BD*( 2) C   7 - C   8  
                ( 46.37%)   0.6809* C   7 s(  0.00%)p 1.00( 99.93%)d 0.00(  0.07%)
                                           -0.0000 -0.0015  0.0005  0.2065 -0.0016
                                           -0.0244  0.0003 -0.9778  0.0066 -0.0037
                                            0.0153  0.0193 -0.0038  0.0051
                ( 53.63%)  -0.7324* C   8 s(  0.00%)p 1.00( 99.93%)d 0.00(  0.07%)
                                            0.0000 -0.0002  0.0023  0.2045 -0.0006
                                           -0.0239 -0.0009 -0.9782 -0.0051 -0.0041
                                           -0.0182  0.0175  0.0038 -0.0076
   156. (0.00641) BD*( 1) C   7 - H  16  
                ( 36.12%)   0.6010* C   7 s( 30.59%)p 2.27( 69.38%)d 0.00(  0.02%)
                                            0.0003 -0.5529  0.0144 -0.4336  0.0074
                                           -0.7073  0.0090 -0.0731  0.0013 -0.0118
                                           -0.0015 -0.0020  0.0044  0.0076
                ( 63.88%)  -0.7992* H  16 s( 99.89%)p 0.00(  0.11%)
                                           -0.9994  0.0037  0.0165  0.0285  0.0027
   157. (0.00724) BD*( 1) C   8 - H  17  
                ( 36.45%)   0.6038* C   8 s( 30.13%)p 2.32( 69.84%)d 0.00(  0.03%)
                                            0.0003 -0.5487  0.0149  0.4059 -0.0143
                                           -0.7232  0.0033  0.1027 -0.0024  0.0112
                                           -0.0023  0.0029  0.0062  0.0089
                ( 63.55%)  -0.7972* H  17 s( 99.89%)p 0.00(  0.11%)
                                           -0.9995  0.0024 -0.0150  0.0287 -0.0041


 NHO Directionality and "Bond Bending" (deviations from line of nuclear centers)

         [Thresholds for printing:  angular deviation  >  1.0 degree]
                                    hybrid p-character > 25.0%
                                    orbital occupancy  >  0.10e

                                Line of Centers        Hybrid 1              Hybrid 2
                                ---------------  -------------------   ------------------
                NBO               Theta   Phi    Theta   Phi    Dev    Theta   Phi    Dev
 ========================================================================================
     1. BD (   1) C   1 - C   2   146.7  350.2   147.7  349.8   1.0      --     --    --
     2. BD (   1) C   1 - H   9    62.8   77.4    62.3   78.4   1.0      --     --    --
     4. BD (   1) C   1 - H  11    49.7  286.2    49.1  285.0   1.1      --     --    --
     5. BD (   1) C   2 - C   3    80.1    2.0    81.4    1.7   1.3    102.0  182.5   2.1
     6. BD (   1) C   2 - H  12   116.7  255.3   117.5  254.1   1.3      --     --    --
     7. BD (   1) C   2 - H  13   129.9  108.9   130.7  110.1   1.2      --     --    --
     8. BD (   1) C   3 - C   4    82.5  302.5    83.0  299.7   2.8      --     --    --
     9. BD (   2) C   3 - C   4    82.5  302.5   168.8  354.1  90.4     11.8  175.5  90.3
    10. BD (   1) C   3 - C   8    85.1   60.4    85.6   63.4   3.1     95.5  237.2   3.3
    11. BD (   1) C   4 - N   5    78.0  358.9    78.1  356.0   2.8    102.0  179.9   1.0
    12. BD (   1) C   4 - H  14    94.8  242.9    94.1  245.5   2.7      --     --    --
    13. BD (   1) N   5 - C   6    85.2   61.3    84.8   60.2   1.2     94.1  244.3   3.0
    14. BD (   2) N   5 - C   6    85.2   61.3   167.9  355.2  89.9    168.0  353.9  89.9
    15. BD (   1) C   6 - C   7    96.7  117.3    96.2  114.7   2.6     82.5  301.8   4.5
    16. BD (   1) C   6 - H  15    78.0  357.6    78.0  355.7   1.9      --     --    --
    17. BD (   1) C   7 - C   8   101.9  179.5   102.1  174.8   4.6     78.3    4.3   4.7
    18. BD (   2) C   7 - C   8   101.9  179.5    12.0  173.3  90.0    168.2  353.1  90.2
    29. LP (   1) N   5             --     --     83.1  299.3   --       --     --    --
   146. BD*(   2) C   3 - C   4    82.5  302.5   168.8  354.1  90.4     11.8  175.5  90.3
   151. BD*(   2) N   5 - C   6    85.2   61.3   167.9  355.2  89.9    168.0  353.9  89.9
   155. BD*(   2) C   7 - C   8   101.9  179.5    12.0  173.3  90.0    168.2  353.1  90.2


 Second Order Perturbation Theory Analysis of Fock Matrix in NBO Basis

     Threshold for printing:   0.25 kcal/mol
                                                                              E(2)  E(j)-E(i) F(i,j)
         Donor NBO (i)                     Acceptor NBO (j)                 kcal/mol   a.u.    a.u. 
 ===================================================================================================

 within unit  1
   1. BD (   1) C   1 - C   2        / 49. RY*(   2) C   3                    0.88    1.39    0.044
   1. BD (   1) C   1 - C   2        /142. BD*(   1) C   2 - C   3            0.57    0.99    0.030
   1. BD (   1) C   1 - C   2        /143. BD*(   1) C   2 - H  12            0.35    1.05    0.024
   1. BD (   1) C   1 - C   2        /144. BD*(   1) C   2 - H  13            0.36    1.05    0.024
   1. BD (   1) C   1 - C   2        /145. BD*(   1) C   3 - C   4            0.40    1.09    0.027
   1. BD (   1) C   1 - C   2        /146. BD*(   2) C   3 - C   4            1.57    0.56    0.041
   2. BD (   1) C   1 - H   9        /143. BD*(   1) C   2 - H  12            1.54    0.92    0.048
   3. BD (   1) C   1 - H  10        /142. BD*(   1) C   2 - C   3            1.99    0.86    0.052
   4. BD (   1) C   1 - H  11        /144. BD*(   1) C   2 - H  13            1.55    0.92    0.048
   5. BD (   1) C   2 - C   3        / 30. RY*(   1) C   1                    0.53    1.48    0.036
   5. BD (   1) C   2 - C   3        / 57. RY*(   1) C   4                    0.48    1.77    0.037
   5. BD (   1) C   2 - C   3        / 93. RY*(   1) C   8                    0.70    1.77    0.045
   5. BD (   1) C   2 - C   3        /138. BD*(   1) C   1 - C   2            0.42    1.04    0.026
   5. BD (   1) C   2 - C   3        /140. BD*(   1) C   1 - H  10            0.73    1.14    0.036
   5. BD (   1) C   2 - C   3        /145. BD*(   1) C   3 - C   4            1.00    1.15    0.043
   5. BD (   1) C   2 - C   3        /147. BD*(   1) C   3 - C   8            1.36    1.17    0.050
   5. BD (   1) C   2 - C   3        /148. BD*(   1) C   4 - N   5            1.51    1.15    0.053
   5. BD (   1) C   2 - C   3        /154. BD*(   1) C   7 - C   8            1.33    1.18    0.050
   6. BD (   1) C   2 - H  12        / 31. RY*(   2) C   1                    0.31    1.42    0.027
   6. BD (   1) C   2 - H  12        /139. BD*(   1) C   1 - H   9            1.43    0.96    0.047
   6. BD (   1) C   2 - H  12        /146. BD*(   2) C   3 - C   4            0.36    0.45    0.018
   6. BD (   1) C   2 - H  12        /147. BD*(   1) C   3 - C   8            2.05    1.00    0.057
   7. BD (   1) C   2 - H  13        / 31. RY*(   2) C   1                    0.28    1.42    0.025
   7. BD (   1) C   2 - H  13        /141. BD*(   1) C   1 - H  11            1.42    0.96    0.047
   7. BD (   1) C   2 - H  13        /145. BD*(   1) C   3 - C   4            1.84    0.98    0.054
   7. BD (   1) C   2 - H  13        /146. BD*(   2) C   3 - C   4            0.85    0.45    0.027
   8. BD (   1) C   3 - C   4        / 39. RY*(   1) C   2                    0.66    1.62    0.041
   8. BD (   1) C   3 - C   4        / 66. RY*(   1) N   5                    0.43    1.70    0.034
   8. BD (   1) C   3 - C   4        / 67. RY*(   2) N   5                    0.70    1.98    0.047
   8. BD (   1) C   3 - C   4        / 93. RY*(   1) C   8                    0.44    1.88    0.036
   8. BD (   1) C   3 - C   4        /142. BD*(   1) C   2 - C   3            1.06    1.15    0.044
   8. BD (   1) C   3 - C   4        /144. BD*(   1) C   2 - H  13            0.32    1.21    0.025
   8. BD (   1) C   3 - C   4        /147. BD*(   1) C   3 - C   8            1.11    1.28    0.048
   8. BD (   1) C   3 - C   4        /148. BD*(   1) C   4 - N   5            0.46    1.26    0.030
   8. BD (   1) C   3 - C   4        /149. BD*(   1) C   4 - H  14            0.36    1.20    0.026
   8. BD (   1) C   3 - C   4        /157. BD*(   1) C   8 - H  17            1.38    1.21    0.052
   9. BD (   2) C   3 - C   4        / 40. RY*(   2) C   2                    0.36    1.29    0.030
   9. BD (   2) C   3 - C   4        / 69. RY*(   4) N   5                    0.66    1.25    0.040
   9. BD (   2) C   3 - C   4        / 96. RY*(   4) C   8                    0.82    1.45    0.047
   9. BD (   2) C   3 - C   4        /138. BD*(   1) C   1 - C   2            1.37    0.72    0.043
   9. BD (   2) C   3 - C   4        /144. BD*(   1) C   2 - H  13            0.61    0.78    0.030
   9. BD (   2) C   3 - C   4        /151. BD*(   2) N   5 - C   6            9.86    0.29    0.068
   9. BD (   2) C   3 - C   4        /155. BD*(   2) C   7 - C   8           10.14    0.32    0.073
  10. BD (   1) C   3 - C   8        / 39. RY*(   1) C   2                    0.68    1.60    0.042
  10. BD (   1) C   3 - C   8        / 57. RY*(   1) C   4                    0.49    1.86    0.038
  10. BD (   1) C   3 - C   8        / 84. RY*(   1) C   7                    0.70    1.87    0.046
  10. BD (   1) C   3 - C   8        / 85. RY*(   2) C   7                    0.44    1.36    0.031
  10. BD (   1) C   3 - C   8        /142. BD*(   1) C   2 - C   3            1.22    1.13    0.047
  10. BD (   1) C   3 - C   8        /143. BD*(   1) C   2 - H  12            0.36    1.19    0.026
  10. BD (   1) C   3 - C   8        /145. BD*(   1) C   3 - C   4            1.05    1.24    0.046
  10. BD (   1) C   3 - C   8        /149. BD*(   1) C   4 - H  14            1.19    1.18    0.047
  10. BD (   1) C   3 - C   8        /154. BD*(   1) C   7 - C   8            1.25    1.27    0.051
  10. BD (   1) C   3 - C   8        /156. BD*(   1) C   7 - H  16            1.08    1.19    0.045
  10. BD (   1) C   3 - C   8        /157. BD*(   1) C   8 - H  17            0.60    1.19    0.034
  11. BD (   1) C   4 - N   5        / 48. RY*(   1) C   3                    0.28    1.96    0.030
  11. BD (   1) C   4 - N   5        / 50. RY*(   3) C   3                    0.70    1.73    0.044
  11. BD (   1) C   4 - N   5        / 76. RY*(   2) C   6                    1.30    1.66    0.059
  11. BD (   1) C   4 - N   5        /142. BD*(   1) C   2 - C   3            1.18    1.25    0.049
  11. BD (   1) C   4 - N   5        /145. BD*(   1) C   3 - C   4            0.60    1.35    0.036
  11. BD (   1) C   4 - N   5        /150. BD*(   1) N   5 - C   6            0.51    1.35    0.033
  11. BD (   1) C   4 - N   5        /153. BD*(   1) C   6 - H  15            0.93    1.31    0.044
  12. BD (   1) C   4 - H  14        / 48. RY*(   1) C   3                    0.44    1.65    0.034
  12. BD (   1) C   4 - H  14        / 66. RY*(   1) N   5                    0.62    1.49    0.039
  12. BD (   1) C   4 - H  14        /147. BD*(   1) C   3 - C   8            2.29    1.06    0.062
  12. BD (   1) C   4 - H  14        /150. BD*(   1) N   5 - C   6            2.44    1.05    0.064
  13. BD (   1) N   5 - C   6        / 58. RY*(   2) C   4                    1.26    1.57    0.056
  13. BD (   1) N   5 - C   6        / 85. RY*(   2) C   7                    0.63    1.48    0.039
  13. BD (   1) N   5 - C   6        /148. BD*(   1) C   4 - N   5            0.50    1.36    0.033
  13. BD (   1) N   5 - C   6        /149. BD*(   1) C   4 - H  14            0.96    1.30    0.045
  13. BD (   1) N   5 - C   6        /152. BD*(   1) C   6 - C   7            0.42    1.37    0.030
  13. BD (   1) N   5 - C   6        /156. BD*(   1) C   7 - H  16            0.83    1.31    0.042
  14. BD (   2) N   5 - C   6        / 60. RY*(   4) C   4                    0.33    1.78    0.033
  14. BD (   2) N   5 - C   6        / 61. RY*(   5) C   4                    0.91    1.25    0.046
  14. BD (   2) N   5 - C   6        / 88. RY*(   5) C   7                    0.72    0.96    0.036
  14. BD (   2) N   5 - C   6        /146. BD*(   2) C   3 - C   4           11.57    0.31    0.077
  14. BD (   2) N   5 - C   6        /155. BD*(   2) C   7 - C   8            8.16    0.33    0.066
  15. BD (   1) C   6 - C   7        / 66. RY*(   1) N   5                    0.31    1.70    0.029
  15. BD (   1) C   6 - C   7        / 67. RY*(   2) N   5                    0.66    1.97    0.046
  15. BD (   1) C   6 - C   7        / 93. RY*(   1) C   8                    0.33    1.87    0.032
  15. BD (   1) C   6 - C   7        / 94. RY*(   2) C   8                    0.74    1.43    0.041
  15. BD (   1) C   6 - C   7        /150. BD*(   1) N   5 - C   6            0.32    1.26    0.025
  15. BD (   1) C   6 - C   7        /153. BD*(   1) C   6 - H  15            0.35    1.21    0.026
  15. BD (   1) C   6 - C   7        /154. BD*(   1) C   7 - C   8            0.95    1.29    0.044
  15. BD (   1) C   6 - C   7        /156. BD*(   1) C   7 - H  16            0.47    1.21    0.030
  15. BD (   1) C   6 - C   7        /157. BD*(   1) C   8 - H  17            1.36    1.21    0.051
  16. BD (   1) C   6 - H  15        / 66. RY*(   1) N   5                    0.64    1.49    0.039
  16. BD (   1) C   6 - H  15        / 84. RY*(   1) C   7                    0.31    1.68    0.029
  16. BD (   1) C   6 - H  15        /148. BD*(   1) C   4 - N   5            2.49    1.05    0.065
  16. BD (   1) C   6 - H  15        /154. BD*(   1) C   7 - C   8            2.03    1.08    0.059
  17. BD (   1) C   7 - C   8        / 48. RY*(   1) C   3                    0.77    1.84    0.048
  17. BD (   1) C   7 - C   8        / 50. RY*(   3) C   3                    0.41    1.60    0.033
  17. BD (   1) C   7 - C   8        / 75. RY*(   1) C   6                    0.73    1.74    0.045
  17. BD (   1) C   7 - C   8        /142. BD*(   1) C   2 - C   3            1.73    1.12    0.056
  17. BD (   1) C   7 - C   8        /147. BD*(   1) C   3 - C   8            1.32    1.25    0.051
  17. BD (   1) C   7 - C   8        /152. BD*(   1) C   6 - C   7            0.88    1.24    0.042
  17. BD (   1) C   7 - C   8        /153. BD*(   1) C   6 - H  15            1.16    1.18    0.047
  17. BD (   1) C   7 - C   8        /156. BD*(   1) C   7 - H  16            0.61    1.19    0.034
  17. BD (   1) C   7 - C   8        /157. BD*(   1) C   8 - H  17            0.68    1.18    0.036
  18. BD (   2) C   7 - C   8        / 79. RY*(   5) C   6                    1.06    1.01    0.046
  18. BD (   2) C   7 - C   8        / 96. RY*(   4) C   8                    0.32    1.42    0.030
  18. BD (   2) C   7 - C   8        /146. BD*(   2) C   3 - C   4           10.31    0.26    0.066
  18. BD (   2) C   7 - C   8        /151. BD*(   2) N   5 - C   6           14.24    0.26    0.077
  19. BD (   1) C   7 - H  16        / 76. RY*(   2) C   6                    0.32    1.35    0.027
  19. BD (   1) C   7 - H  16        / 93. RY*(   1) C   8                    0.32    1.66    0.029
  19. BD (   1) C   7 - H  16        /147. BD*(   1) C   3 - C   8            2.00    1.06    0.058
  19. BD (   1) C   7 - H  16        /150. BD*(   1) N   5 - C   6            2.12    1.05    0.060
  19. BD (   1) C   7 - H  16        /154. BD*(   1) C   7 - C   8            0.48    1.08    0.029
  20. BD (   1) C   8 - H  17        / 48. RY*(   1) C   3                    0.38    1.64    0.031
  20. BD (   1) C   8 - H  17        / 84. RY*(   1) C   7                    0.31    1.67    0.029
  20. BD (   1) C   8 - H  17        /145. BD*(   1) C   3 - C   4            2.08    1.03    0.059
  20. BD (   1) C   8 - H  17        /147. BD*(   1) C   3 - C   8            0.52    1.05    0.030
  20. BD (   1) C   8 - H  17        /152. BD*(   1) C   6 - C   7            1.77    1.05    0.054
  20. BD (   1) C   8 - H  17        /154. BD*(   1) C   7 - C   8            0.50    1.07    0.029
  21. CR (   1) C   1                / 42. RY*(   4) C   2                    0.27   11.07    0.069
  21. CR (   1) C   1                /102. RY*(   1) H   9                    0.36   10.53    0.078
  21. CR (   1) C   1                /106. RY*(   1) H  10                    0.39   10.52    0.081
  21. CR (   1) C   1                /110. RY*(   1) H  11                    0.35   10.52    0.077
  22. CR (   1) C   2                / 32. RY*(   3) C   1                    0.64   10.62    0.104
  22. CR (   1) C   2                / 48. RY*(   1) C   3                    0.26   11.19    0.068
  22. CR (   1) C   2                /114. RY*(   1) H  12                    0.35   10.49    0.076
  22. CR (   1) C   2                /118. RY*(   1) H  13                    0.36   10.48    0.078
  22. CR (   1) C   2                /145. BD*(   1) C   3 - C   4            0.41   10.58    0.084
  22. CR (   1) C   2                /147. BD*(   1) C   3 - C   8            0.43   10.60    0.086
  23. CR (   1) C   3                / 41. RY*(   3) C   2                    0.53   10.95    0.096
  23. CR (   1) C   3                / 58. RY*(   2) C   4                    0.83   10.86    0.120
  23. CR (   1) C   3                / 94. RY*(   2) C   8                    0.94   10.81    0.128
  23. CR (   1) C   3                /154. BD*(   1) C   7 - C   8            0.39   10.67    0.082
  23. CR (   1) C   3                /157. BD*(   1) C   8 - H  17            0.28   10.59    0.069
  24. CR (   1) C   4                / 48. RY*(   1) C   3                    0.34   11.27    0.079
  24. CR (   1) C   4                / 50. RY*(   3) C   3                    0.71   11.03    0.112
  24. CR (   1) C   4                / 67. RY*(   2) N   5                    0.40   11.38    0.085
  24. CR (   1) C   4                /122. RY*(   1) H  14                    0.36   10.51    0.077
  24. CR (   1) C   4                /142. BD*(   1) C   2 - C   3            0.47   10.55    0.089
  24. CR (   1) C   4                /147. BD*(   1) C   3 - C   8            0.44   10.68    0.087
  24. CR (   1) C   4                /150. BD*(   1) N   5 - C   6            0.83   10.66    0.119
  25. CR (   1) N   5                / 57. RY*(   1) C   4                    0.73   15.31    0.133
  25. CR (   1) N   5                / 58. RY*(   2) C   4                    0.28   14.90    0.082
  25. CR (   1) N   5                / 62. RY*(   6) C   4                    0.26   16.15    0.082
  25. CR (   1) N   5                / 75. RY*(   1) C   6                    1.02   15.20    0.157
  25. CR (   1) N   5                / 78. RY*(   4) C   6                    0.49   15.11    0.109
  25. CR (   1) N   5                /145. BD*(   1) C   3 - C   4            0.38   14.68    0.095
  25. CR (   1) N   5                /152. BD*(   1) C   6 - C   7            0.32   14.69    0.086
  26. CR (   1) C   6                / 67. RY*(   2) N   5                    0.40   11.38    0.085
  26. CR (   1) C   6                / 85. RY*(   2) C   7                    0.80   10.79    0.117
  26. CR (   1) C   6                /126. RY*(   1) H  15                    0.38   10.50    0.080
  26. CR (   1) C   6                /148. BD*(   1) C   4 - N   5            0.84   10.67    0.120
  26. CR (   1) C   6                /154. BD*(   1) C   7 - C   8            0.38   10.70    0.081
  26. CR (   1) C   6                /156. BD*(   1) C   7 - H  16            0.26   10.62    0.067
  27. CR (   1) C   7                / 76. RY*(   2) C   6                    0.73   10.93    0.113
  27. CR (   1) C   7                / 94. RY*(   2) C   8                    0.29   10.79    0.070
  27. CR (   1) C   7                / 95. RY*(   3) C   8                    0.58   10.68    0.100
  27. CR (   1) C   7                /130. RY*(   1) H  16                    0.44   10.46    0.085
  27. CR (   1) C   7                /147. BD*(   1) C   3 - C   8            0.48   10.64    0.091
  27. CR (   1) C   7                /157. BD*(   1) C   8 - H  17            0.32   10.58    0.073
  28. CR (   1) C   8                / 50. RY*(   3) C   3                    0.85   10.98    0.122
  28. CR (   1) C   8                / 85. RY*(   2) C   7                    0.61   10.73    0.102
  28. CR (   1) C   8                / 86. RY*(   3) C   7                    0.37   10.72    0.080
  28. CR (   1) C   8                /134. RY*(   1) H  17                    0.41   10.47    0.083
  28. CR (   1) C   8                /142. BD*(   1) C   2 - C   3            0.51   10.50    0.093
  28. CR (   1) C   8                /145. BD*(   1) C   3 - C   4            0.43   10.61    0.086
  28. CR (   1) C   8                /152. BD*(   1) C   6 - C   7            0.39   10.62    0.082
  28. CR (   1) C   8                /156. BD*(   1) C   7 - H  16            0.29   10.57    0.070
  29. LP (   1) N   5                / 57. RY*(   1) C   4                    1.33    1.47    0.057
  29. LP (   1) N   5                / 70. RY*(   5) N   5                    0.34    1.69    0.031
  29. LP (   1) N   5                / 75. RY*(   1) C   6                    1.72    1.36    0.062
  29. LP (   1) N   5                /145. BD*(   1) C   3 - C   4            4.98    0.84    0.083
  29. LP (   1) N   5                /149. BD*(   1) C   4 - H  14            1.70    0.79    0.047
  29. LP (   1) N   5                /152. BD*(   1) C   6 - C   7            4.64    0.86    0.081
  29. LP (   1) N   5                /153. BD*(   1) C   6 - H  15            1.67    0.80    0.047
 146. BD*(   2) C   3 - C   4        / 55. RY*(   8) C   3                    0.36    1.66    0.072
 146. BD*(   2) C   3 - C   4        / 59. RY*(   3) C   4                    0.91    0.84    0.081
 146. BD*(   2) C   3 - C   4        / 69. RY*(   4) N   5                    0.26    0.96    0.046
 146. BD*(   2) C   3 - C   4        / 96. RY*(   4) C   8                    0.28    1.15    0.052
 146. BD*(   2) C   3 - C   4        /138. BD*(   1) C   1 - C   2            0.65    0.43    0.048
 146. BD*(   2) C   3 - C   4        /155. BD*(   2) C   7 - C   8           55.40    0.03    0.084
 151. BD*(   2) N   5 - C   6        / 69. RY*(   4) N   5                    0.86    0.96    0.083
 151. BD*(   2) N   5 - C   6        / 77. RY*(   3) C   6                    0.67    1.79    0.100
 151. BD*(   2) N   5 - C   6        / 79. RY*(   5) C   6                    0.37    0.75    0.048
 151. BD*(   2) N   5 - C   6        / 88. RY*(   5) C   7                    0.26    0.66    0.038
 151. BD*(   2) N   5 - C   6        /155. BD*(   2) C   7 - C   8           44.14    0.03    0.081
 155. BD*(   2) C   7 - C   8        / 88. RY*(   5) C   7                    1.08    0.63    0.088
 155. BD*(   2) C   7 - C   8        / 97. RY*(   5) C   8                    0.64    1.36    0.100


 Natural Bond Orbitals (Summary):

                                                            Principal Delocalizations
           NBO                        Occupancy    Energy   (geminal,vicinal,remote)
 ====================================================================================
 Molecular unit  1  (C7H9N)
     1. BD (   1) C   1 - C   2          0.98641    -0.77656  146(v),49(v),142(g),145(v)
                                                    144(g),143(g)
     2. BD (   1) C   1 - H   9          0.99396    -0.64579  143(v)
     3. BD (   1) C   1 - H  10          0.99159    -0.64218  142(v)
     4. BD (   1) C   1 - H  11          0.99411    -0.64559  144(v)
     5. BD (   1) C   2 - C   3          0.98734    -0.83011  148(v),147(g),154(v),145(g)
                                                    140(v),93(v),30(v),57(v)
                                                    138(g)
     6. BD (   1) C   2 - H  12          0.98767    -0.66375  147(v),139(v),146(v),31(v)
     7. BD (   1) C   2 - H  13          0.98623    -0.66433  145(v),141(v),146(v),31(v)
     8. BD (   1) C   3 - C   4          0.99096    -0.93951  157(v),147(g),142(g),67(v)
                                                    39(v),148(g),93(v),66(v)
                                                    149(g),144(v)
     9. BD (   2) C   3 - C   4          0.83995    -0.50652  155(v),151(v),138(v),96(v)
                                                    69(v),144(v),40(v)
    10. BD (   1) C   3 - C   8          0.98751    -0.91819  154(g),142(g),149(v),156(v)
                                                    145(g),84(v),39(v),157(g)
                                                    57(v),85(v),143(v)
    11. BD (   1) C   4 - N   5          0.99360    -1.03367  76(v),142(v),153(v),50(v)
                                                    145(g),150(g),48(v)
    12. BD (   1) C   4 - H  14          0.99040    -0.72476  150(v),147(v),66(v),48(v)
    13. BD (   1) N   5 - C   6          0.99385    -1.03484  58(v),149(v),156(v),85(v)
                                                    148(g),152(g)
    14. BD (   2) N   5 - C   6          0.85221    -0.52073  146(v),155(v),61(v),88(v)
                                                    60(v)
    15. BD (   1) C   6 - C   7          0.99383    -0.93525  157(v),154(g),94(v),67(v)
                                                    156(g),153(g),93(v),150(g)
                                                    66(v)
    16. BD (   1) C   6 - H  15          0.99053    -0.72639  148(v),154(v),66(v),84(v)
    17. BD (   1) C   7 - C   8          0.98979    -0.90996  142(v),147(g),153(v),152(g)
                                                    48(v),75(v),157(g),156(g)
                                                    50(v)
    18. BD (   2) C   7 - C   8          0.80114    -0.47583  151(v),146(v),79(v),96(g)
    19. BD (   1) C   7 - H  16          0.98954    -0.72491  150(v),147(v),154(g),76(v)
                                                    93(v)
    20. BD (   1) C   8 - H  17          0.98970    -0.71567  145(v),152(v),147(g),154(g)
                                                    48(v),84(v)
    21. CR (   1) C   1                  0.99962   -10.24041  106(v),102(v),110(v),42(v)
    22. CR (   1) C   2                  0.99954   -10.26200  32(v),147(v),145(v),118(v)
                                                    114(v),48(v)
    23. CR (   1) C   3                  0.99943   -10.31822  94(v),58(v),41(v),154(v)
                                                    157(v)
    24. CR (   1) C   4                  0.99948   -10.33829  150(v),50(v),142(v),147(v)
                                                    67(v),122(v),48(v)
    25. CR (   1) N   5                  0.99965   -14.36426  75(v),57(v),78(v),145(v)
                                                    152(v),58(v),62(v)
    26. CR (   1) C   6                  0.99953   -10.34412  148(v),85(v),67(v),154(v)
                                                    126(v),156(v)
    27. CR (   1) C   7                  0.99949   -10.30310  76(v),95(v),147(v),130(v)
                                                    157(v),94(v)
    28. CR (   1) C   8                  0.99945   -10.28985  50(v),85(v),142(v),145(v)
                                                    134(v),152(v),86(v),156(v)
    29. LP (   1) N   5                  0.96038    -0.52520  145(v),152(v),75(v),149(v)
                                                    153(v),57(v),70(g)
    30. RY*(   1) C   1                  0.00132     0.65327   
    31. RY*(   2) C   1                  0.00089     0.75394   
    32. RY*(   3) C   1                  0.00022     0.35518   
    33. RY*(   4) C   1                  0.00007     1.11623   
    34. RY*(   5) C   1                  0.00000     1.92627   
    35. RY*(   6) C   1                  0.00001     2.03819   
    36. RY*(   7) C   1                  0.00000     1.94474   
    37. RY*(   8) C   1                  0.00000     2.02961   
    38. RY*(   9) C   1                  0.00000     1.63464   
    39. RY*(   1) C   2                  0.00320     0.68138   
    40. RY*(   2) C   2                  0.00087     0.78040   
    41. RY*(   3) C   2                  0.00049     0.62937   
    42. RY*(   4) C   2                  0.00042     0.83237   
    43. RY*(   5) C   2                  0.00021     1.97789   
    44. RY*(   6) C   2                  0.00007     1.78031   
    45. RY*(   7) C   2                  0.00001     1.98409   
    46. RY*(   8) C   2                  0.00001     1.53256   
    47. RY*(   9) C   2                  0.00000     2.14308   
    48. RY*(   1) C   3                  0.00243     0.92801   
    49. RY*(   2) C   3                  0.00174     0.60930   
    50. RY*(   3) C   3                  0.00127     0.69483   
    51. RY*(   4) C   3                  0.00070     0.56558   
    52. RY*(   5) C   3                  0.00039     1.67391   
    53. RY*(   6) C   3                  0.00026     2.12518   
    54. RY*(   7) C   3                  0.00012     1.98076   
    55. RY*(   8) C   3                  0.00008     1.44703   
    56. RY*(   9) C   3                  0.00001     1.92914   
    57. RY*(   1) C   4                  0.00395     0.94081   
    58. RY*(   2) C   4                  0.00231     0.53960   
    59. RY*(   3) C   4                  0.00085     0.62778   
    60. RY*(   4) C   4                  0.00068     1.26287   
    61. RY*(   5) C   4                  0.00046     0.73012   
    62. RY*(   6) C   4                  0.00033     1.78713   
    63. RY*(   7) C   4                  0.00003     2.05726   
    64. RY*(   8) C   4                  0.00001     1.60592   
    65. RY*(   9) C   4                  0.00000     1.93397   
    66. RY*(   1) N   5                  0.00266     0.76192   
    67. RY*(   2) N   5                  0.00105     1.03789   
    68. RY*(   3) N   5                  0.00026     2.14619   
    69. RY*(   4) N   5                  0.00019     0.74326   
    70. RY*(   5) N   5                  0.00007     1.16666   
    71. RY*(   6) N   5                  0.00008     2.71230   
    72. RY*(   7) N   5                  0.00002     2.29322   
    73. RY*(   8) N   5                  0.00000     2.02816   
    74. RY*(   9) N   5                  0.00000     2.26142   
    75. RY*(   1) C   6                  0.00362     0.83403   
    76. RY*(   2) C   6                  0.00235     0.62215   
    77. RY*(   3) C   6                  0.00073     1.57454   
    78. RY*(   4) C   6                  0.00048     0.75055   
    79. RY*(   5) C   6                  0.00044     0.53011   
    80. RY*(   6) C   6                  0.00034     1.80309   
    81. RY*(   7) C   6                  0.00003     1.77096   
    82. RY*(   8) C   6                  0.00000     1.60637   
    83. RY*(   9) C   6                  0.00000     1.88735   
    84. RY*(   1) C   7                  0.00234     0.95128   
    85. RY*(   2) C   7                  0.00118     0.44493   
    86. RY*(   3) C   7                  0.00050     0.42583   
    87. RY*(   4) C   7                  0.00031     1.68981   
    88. RY*(   5) C   7                  0.00020     0.43854   
    89. RY*(   6) C   7                  0.00005     2.06688   
    90. RY*(   7) C   7                  0.00006     2.15716   
    91. RY*(   8) C   7                  0.00000     1.59263   
    92. RY*(   9) C   7                  0.00000     1.96883   
    93. RY*(   1) C   8                  0.00326     0.93751   
    94. RY*(   2) C   8                  0.00143     0.48993   
    95. RY*(   3) C   8                  0.00061     0.37924   
    96. RY*(   4) C   8                  0.00035     0.93950   
    97. RY*(   5) C   8                  0.00022     1.17680   
    98. RY*(   6) C   8                  0.00006     2.14819   
    99. RY*(   7) C   8                  0.00003     2.14663   
   100. RY*(   8) C   8                  0.00001     1.69822   
   101. RY*(   9) C   8                  0.00000     1.98160   
   102. RY*(   1) H   9                  0.00065     0.28969   
   103. RY*(   2) H   9                  0.00008     1.66386   
   104. RY*(   3) H   9                  0.00009     1.61195   
   105. RY*(   4) H   9                  0.00001     2.08382   
   106. RY*(   1) H  10                  0.00048     0.28086   
   107. RY*(   2) H  10                  0.00009     1.64579   
   108. RY*(   3) H  10                  0.00006     1.64703   
   109. RY*(   4) H  10                  0.00002     2.08296   
   110. RY*(   1) H  11                  0.00069     0.27686   
   111. RY*(   2) H  11                  0.00009     1.61110   
   112. RY*(   3) H  11                  0.00007     1.66414   
   113. RY*(   4) H  11                  0.00001     2.08056   
   114. RY*(   1) H  12                  0.00117     0.22926   
   115. RY*(   2) H  12                  0.00008     1.61918   
   116. RY*(   3) H  12                  0.00006     1.64636   
   117. RY*(   4) H  12                  0.00002     2.14548   
   118. RY*(   1) H  13                  0.00115     0.22183   
   119. RY*(   2) H  13                  0.00009     1.62117   
   120. RY*(   3) H  13                  0.00006     1.65026   
   121. RY*(   4) H  13                  0.00002     2.14533   
   122. RY*(   1) H  14                  0.00076     0.16747   
   123. RY*(   2) H  14                  0.00004     2.16607   
   124. RY*(   3) H  14                  0.00004     1.45909   
   125. RY*(   4) H  14                  0.00001     1.76552   
   126. RY*(   1) H  15                  0.00081     0.15145   
   127. RY*(   2) H  15                  0.00004     2.13095   
   128. RY*(   3) H  15                  0.00004     1.47787   
   129. RY*(   4) H  15                  0.00001     1.74469   
   130. RY*(   1) H  16                  0.00078     0.15780   
   131. RY*(   2) H  16                  0.00005     1.45327   
   132. RY*(   3) H  16                  0.00003     2.04982   
   133. RY*(   4) H  16                  0.00003     1.87533   
   134. RY*(   1) H  17                  0.00067     0.18160   
   135. RY*(   2) H  17                  0.00005     1.46326   
   136. RY*(   3) H  17                  0.00003     2.06646   
   137. RY*(   4) H  17                  0.00004     1.88275   
   138. BD*(   1) C   1 - C   2          0.00436     0.21179   
   139. BD*(   1) C   1 - H   9          0.00350     0.29384   
   140. BD*(   1) C   1 - H  10          0.00247     0.30768   
   141. BD*(   1) C   1 - H  11          0.00347     0.29441   
   142. BD*(   1) C   2 - C   3          0.01262     0.21459   
   143. BD*(   1) C   2 - H  12          0.00688     0.27649   
   144. BD*(   1) C   2 - H  13          0.00714     0.27511   
   145. BD*(   1) C   3 - C   4          0.01819     0.31735   
   146. BD*(   2) C   3 - C   4          0.18611    -0.21327  151(v),155(v),59(g),138(v)
                                                    55(g),96(v),69(v)
   147. BD*(   1) C   3 - C   8          0.01298     0.33777   
   148. BD*(   1) C   4 - N   5          0.00746     0.32335   
   149. BD*(   1) C   4 - H  14          0.01119     0.26320   
   150. BD*(   1) N   5 - C   6          0.00794     0.32100   
   151. BD*(   2) N   5 - C   6          0.19082    -0.21820  146(v),155(v),69(g),77(g)
                                                    79(g),88(v)
   152. BD*(   1) C   6 - C   7          0.01303     0.33040   
   153. BD*(   1) C   6 - H  15          0.01053     0.27376   
   154. BD*(   1) C   7 - C   8          0.00794     0.35356   
   155. BD*(   2) C   7 - C   8          0.13806    -0.18758  146(v),151(v),88(g),97(g)
   156. BD*(   1) C   7 - H  16          0.00641     0.27520   
   157. BD*(   1) C   8 - H  17          0.00724     0.27216   
       -------------------------------
              Total Lewis   28.28690  ( 97.5410%)
        Valence non-Lewis    0.65834  (  2.2701%)
        Rydberg non-Lewis    0.05477  (  0.1889%)
       -------------------------------
            Total unit  1   29.00000  (100.0000%)
           Charge unit  1    0.00000


 ***************************************************
 *******         Beta  spin orbitals         *******
 ***************************************************


 NATURAL POPULATIONS:  Natural atomic orbital occupancies 
                                                          
   NAO  Atom  No  lang   Type(AO)    Occupancy      Energy
 ----------------------------------------------------------
     1    C    1  S      Cor( 1S)     0.99960     -10.23973
     2    C    1  S      Val( 2S)     0.55065      -0.40174
     3    C    1  S      Ryd( 3S)     0.00021       0.71615
     4    C    1  px     Val( 2p)     0.57942      -0.23849
     5    C    1  px     Ryd( 3p)     0.00132       0.45099
     6    C    1  py     Val( 2p)     0.61652      -0.23957
     7    C    1  py     Ryd( 3p)     0.00072       0.43836
     8    C    1  pz     Val( 2p)     0.52883      -0.22769
     9    C    1  pz     Ryd( 3p)     0.00069       0.37141
    10    C    1  dxy    Ryd( 3d)     0.00011       1.94941
    11    C    1  dxz    Ryd( 3d)     0.00023       2.04326
    12    C    1  dyz    Ryd( 3d)     0.00038       2.23462
    13    C    1  dx2y2  Ryd( 3d)     0.00035       2.28006
    14    C    1  dz2    Ryd( 3d)     0.00018       2.00537

    15    C    2  S      Cor( 1S)     0.99954     -10.26192
    16    C    2  S      Val( 2S)     0.51497      -0.40300
    17    C    2  S      Ryd( 3S)     0.00043       0.72173
    18    C    2  px     Val( 2p)     0.51394      -0.26070
    19    C    2  px     Ryd( 3p)     0.00092       0.35767
    20    C    2  py     Val( 2p)     0.63548      -0.27588
    21    C    2  py     Ryd( 3p)     0.00342       0.60354
    22    C    2  pz     Val( 2p)     0.55642      -0.26640
    23    C    2  pz     Ryd( 3p)     0.00054       0.40183
    24    C    2  dxy    Ryd( 3d)     0.00012       1.96979
    25    C    2  dxz    Ryd( 3d)     0.00014       1.97741
    26    C    2  dyz    Ryd( 3d)     0.00043       2.22833
    27    C    2  dx2y2  Ryd( 3d)     0.00047       2.16173
    28    C    2  dz2    Ryd( 3d)     0.00030       1.95049

    29    C    3  S      Cor( 1S)     0.99943     -10.31372
    30    C    3  S      Val( 2S)     0.45144      -0.36069
    31    C    3  S      Ryd( 3S)     0.00120       0.41258
    32    C    3  px     Val( 2p)     0.53750      -0.28738
    33    C    3  px     Ryd( 3p)     0.00264       0.85155
    34    C    3  py     Val( 2p)     0.54314      -0.28348
    35    C    3  py     Ryd( 3p)     0.00164       0.62679
    36    C    3  pz     Val( 2p)     0.23706      -0.29403
    37    C    3  pz     Ryd( 3p)     0.00076       0.46623
    38    C    3  dxy    Ryd( 3d)     0.00060       2.20308
    39    C    3  dxz    Ryd( 3d)     0.00031       1.73665
    40    C    3  dyz    Ryd( 3d)     0.00025       1.71091
    41    C    3  dx2y2  Ryd( 3d)     0.00039       2.14639
    42    C    3  dz2    Ryd( 3d)     0.00029       1.93683

    43    C    4  S      Cor( 1S)     0.99947     -10.33396
    44    C    4  S      Val( 2S)     0.46288      -0.36537
    45    C    4  S      Ryd( 3S)     0.00096       0.31809
    46    C    4  px     Val( 2p)     0.45398      -0.22809
    47    C    4  px     Ryd( 3p)     0.00411       0.48696
    48    C    4  py     Val( 2p)     0.57781      -0.27257
    49    C    4  py     Ryd( 3p)     0.00351       0.63729
    50    C    4  pz     Val( 2p)     0.25094      -0.29892
    51    C    4  pz     Ryd( 3p)     0.00043       0.34401
    52    C    4  dxy    Ryd( 3d)     0.00109       2.21009
    53    C    4  dxz    Ryd( 3d)     0.00058       1.76451
    54    C    4  dyz    Ryd( 3d)     0.00016       1.71161
    55    C    4  dx2y2  Ryd( 3d)     0.00062       2.20015
    56    C    4  dz2    Ryd( 3d)     0.00036       1.94409

    57    N    5  S      Cor( 1S)     0.99965     -14.36543
    58    N    5  S      Val( 2S)     0.69099      -0.70727
    59    N    5  S      Ryd( 3S)     0.00043       0.93569
    60    N    5  px     Val( 2p)     0.67277      -0.39713
    61    N    5  px     Ryd( 3p)     0.00213       0.93824
    62    N    5  py     Val( 2p)     0.79627      -0.42109
    63    N    5  py     Ryd( 3p)     0.00294       0.82559
    64    N    5  pz     Val( 2p)     0.60409      -0.39385
    65    N    5  pz     Ryd( 3p)     0.00020       0.69265
    66    N    5  dxy    Ryd( 3d)     0.00087       2.48144
    67    N    5  dxz    Ryd( 3d)     0.00030       2.20028
    68    N    5  dyz    Ryd( 3d)     0.00071       2.09651
    69    N    5  dx2y2  Ryd( 3d)     0.00082       2.63496
    70    N    5  dz2    Ryd( 3d)     0.00044       2.33564

    71    C    6  S      Cor( 1S)     0.99952     -10.33900
    72    C    6  S      Val( 2S)     0.46864      -0.37064
    73    C    6  S      Ryd( 3S)     0.00072       0.30038
    74    C    6  px     Val( 2p)     0.56084      -0.27308
    75    C    6  px     Ryd( 3p)     0.00304       0.71584
    76    C    6  py     Val( 2p)     0.45913      -0.21475
    77    C    6  py     Ryd( 3p)     0.00443       0.35615
    78    C    6  pz     Val( 2p)     0.21835      -0.29303
    79    C    6  pz     Ryd( 3p)     0.00018       0.35110
    80    C    6  dxy    Ryd( 3d)     0.00074       2.14136
    81    C    6  dxz    Ryd( 3d)     0.00036       1.72876
    82    C    6  dyz    Ryd( 3d)     0.00050       1.74143
    83    C    6  dx2y2  Ryd( 3d)     0.00102       2.25847
    84    C    6  dz2    Ryd( 3d)     0.00036       1.93941

    85    C    7  S      Cor( 1S)     0.99948     -10.30099
    86    C    7  S      Val( 2S)     0.49405      -0.38748
    87    C    7  S      Ryd( 3S)     0.00068       0.35235
    88    C    7  px     Val( 2p)     0.54429      -0.26815
    89    C    7  px     Ryd( 3p)     0.00199       0.52015
    90    C    7  py     Val( 2p)     0.59026      -0.28344
    91    C    7  py     Ryd( 3p)     0.00270       0.70623
    92    C    7  pz     Val( 2p)     0.36124      -0.31013
    93    C    7  pz     Ryd( 3p)     0.00020       0.35838
    94    C    7  dxy    Ryd( 3d)     0.00041       2.24178
    95    C    7  dxz    Ryd( 3d)     0.00026       1.76018
    96    C    7  dyz    Ryd( 3d)     0.00015       1.71401
    97    C    7  dx2y2  Ryd( 3d)     0.00035       2.19533
    98    C    7  dz2    Ryd( 3d)     0.00024       1.96217

    99    C    8  S      Cor( 1S)     0.99945     -10.29036
   100    C    8  S      Val( 2S)     0.48411      -0.37424
   101    C    8  S      Ryd( 3S)     0.00091       0.34629
   102    C    8  px     Val( 2p)     0.55142      -0.27462
   103    C    8  px     Ryd( 3p)     0.00230       0.57604
   104    C    8  py     Val( 2p)     0.59109      -0.28186
   105    C    8  py     Ryd( 3p)     0.00312       0.69763
   106    C    8  pz     Val( 2p)     0.48211      -0.32681
   107    C    8  pz     Ryd( 3p)     0.00030       0.36933
   108    C    8  dxy    Ryd( 3d)     0.00039       2.24146
   109    C    8  dxz    Ryd( 3d)     0.00019       1.76023
   110    C    8  dyz    Ryd( 3d)     0.00018       1.73124
   111    C    8  dx2y2  Ryd( 3d)     0.00037       2.22114
   112    C    8  dz2    Ryd( 3d)     0.00020       1.96102

   113    H    9  S      Val( 1S)     0.38443      -0.07879
   114    H    9  S      Ryd( 2S)     0.00065       0.22924
   115    H    9  px     Ryd( 2p)     0.00008       1.64265
   116    H    9  py     Ryd( 2p)     0.00029       2.07262
   117    H    9  pz     Ryd( 2p)     0.00016       1.71251

   118    H   10  S      Val( 1S)     0.36541      -0.05743
   119    H   10  S      Ryd( 2S)     0.00048       0.21261
   120    H   10  px     Ryd( 2p)     0.00036       2.20603
   121    H   10  py     Ryd( 2p)     0.00009       1.64699
   122    H   10  pz     Ryd( 2p)     0.00006       1.60323

   123    H   11  S      Val( 1S)     0.38394      -0.07796
   124    H   11  S      Ryd( 2S)     0.00068       0.22278
   125    H   11  px     Ryd( 2p)     0.00008       1.63787
   126    H   11  py     Ryd( 2p)     0.00023       1.93339
   127    H   11  pz     Ryd( 2p)     0.00023       1.84585

   128    H   12  S      Val( 1S)     0.36423      -0.08611
   129    H   12  S      Ryd( 2S)     0.00113       0.21316
   130    H   12  px     Ryd( 2p)     0.00010       1.64279
   131    H   12  py     Ryd( 2p)     0.00026       2.06130
   132    H   12  pz     Ryd( 2p)     0.00015       1.73631

   133    H   13  S      Val( 1S)     0.35693      -0.08393
   134    H   13  S      Ryd( 2S)     0.00107       0.20738
   135    H   13  px     Ryd( 2p)     0.00011       1.64665
   136    H   13  py     Ryd( 2p)     0.00019       1.93808
   137    H   13  pz     Ryd( 2p)     0.00022       1.86351

   138    H   14  S      Val( 1S)     0.38105      -0.11592
   139    H   14  S      Ryd( 2S)     0.00076       0.16724
   140    H   14  px     Ryd( 2p)     0.00009       1.85421
   141    H   14  py     Ryd( 2p)     0.00042       2.07298
   142    H   14  pz     Ryd( 2p)     0.00002       1.47381

   143    H   15  S      Val( 1S)     0.37991      -0.10864
   144    H   15  S      Ryd( 2S)     0.00081       0.15160
   145    H   15  px     Ryd( 2p)     0.00049       2.14761
   146    H   15  py     Ryd( 2p)     0.00002       1.73623
   147    H   15  pz     Ryd( 2p)     0.00003       1.47991

   148    H   16  S      Val( 1S)     0.36522      -0.10313
   149    H   16  S      Ryd( 2S)     0.00078       0.14962
   150    H   16  px     Ryd( 2p)     0.00014       1.86259
   151    H   16  py     Ryd( 2p)     0.00035       2.06394
   152    H   16  pz     Ryd( 2p)     0.00003       1.47017

   153    H   17  S      Val( 1S)     0.36429      -0.10225
   154    H   17  S      Ryd( 2S)     0.00069       0.16650
   155    H   17  px     Ryd( 2p)     0.00012       1.87163
   156    H   17  py     Ryd( 2p)     0.00034       2.08153
   157    H   17  pz     Ryd( 2p)     0.00006       1.48385


 Summary of Natural Population Analysis:                  
                                                          
                                       Natural Population 
                Natural  -----------------------------------------------
    Atom  No    Charge         Core      Valence    Rydberg      Total
 -----------------------------------------------------------------------
      C    1   -0.27920      0.99960     2.27542    0.00419     3.27920
      C    2   -0.22713      0.99954     2.22081    0.00677     3.22713
      C    3    0.22334      0.99943     1.76913    0.00810     2.77666
      C    4    0.24310      0.99947     1.74561    0.01182     2.75690
      N    5   -0.27263      0.99965     2.76412    0.00885     3.77263
      C    6    0.28215      0.99952     1.70696    0.01136     2.71785
      C    7    0.00368      0.99948     1.98984    0.00699     2.99632
      C    8   -0.11614      0.99945     2.10873    0.00796     3.11614
      H    9    0.11439      0.00000     0.38443    0.00118     0.38561
      H   10    0.13359      0.00000     0.36541    0.00100     0.36641
      H   11    0.11485      0.00000     0.38394    0.00121     0.38515
      H   12    0.13413      0.00000     0.36423    0.00164     0.36587
      H   13    0.14148      0.00000     0.35693    0.00159     0.35852
      H   14    0.11766      0.00000     0.38105    0.00129     0.38234
      H   15    0.11875      0.00000     0.37991    0.00134     0.38125
      H   16    0.13347      0.00000     0.36522    0.00130     0.36653
      H   17    0.13449      0.00000     0.36429    0.00121     0.36551
 =======================================================================
   * Total *    1.00000      7.99615    19.92604    0.07780    28.00000

                                 Natural Population      
 --------------------------------------------------------
   Core                       7.99615 ( 99.9519% of   8)
   Valence                   19.92604 ( 99.6302% of  20)
   Natural Minimal Basis     27.92220 ( 99.7221% of  28)
   Natural Rydberg Basis      0.07780 (  0.2779% of  28)
 --------------------------------------------------------

    Atom  No          Natural Electron Configuration
 ----------------------------------------------------------------------------
      C    1      [core]2S( 0.55)2p( 1.72)
      C    2      [core]2S( 0.51)2p( 1.71)
      C    3      [core]2S( 0.45)2p( 1.32)3p( 0.01)
      C    4      [core]2S( 0.46)2p( 1.28)3p( 0.01)
      N    5      [core]2S( 0.69)2p( 2.07)3p( 0.01)
      C    6      [core]2S( 0.47)2p( 1.24)3p( 0.01)
      C    7      [core]2S( 0.49)2p( 1.50)
      C    8      [core]2S( 0.48)2p( 1.62)3p( 0.01)
      H    9            1S( 0.38)
      H   10            1S( 0.37)
      H   11            1S( 0.38)
      H   12            1S( 0.36)
      H   13            1S( 0.36)
      H   14            1S( 0.38)
      H   15            1S( 0.38)
      H   16            1S( 0.37)
      H   17            1S( 0.36)


 NATURAL BOND ORBITAL ANALYSIS, beta spin orbitals:

                       Occupancies       Lewis Structure    Low   High
           Occ.    -------------------  -----------------   occ   occ
  Cycle   Thresh.   Lewis   Non-Lewis     CR  BD  3C  LP    (L)   (NL)   Dev
 =============================================================================
   1(1)    0.90    26.78781   1.21219      8  17   0   3     2      0    0.04
   2(2)    0.90    26.78781   1.21219      8  17   0   3     2      0    0.04
   3(1)    0.80    27.35574   0.64426      8  19   0   1     0      0    0.04
 -----------------------------------------------------------------------------

 Structure accepted: No low occupancy Lewis orbitals

 --------------------------------------------------------
   Core                      7.99616 ( 99.952% of   8)
   Valence Lewis            19.35959 ( 96.798% of  20)
  ==================       ============================
   Total Lewis              27.35574 ( 97.699% of  28)
  -----------------------------------------------------
   Valence non-Lewis         0.59453 (  2.123% of  28)
   Rydberg non-Lewis         0.04973 (  0.178% of  28)
  ==================       ============================
   Total non-Lewis           0.64426 (  2.301% of  28)
 --------------------------------------------------------


       (Occupancy)   Bond orbital/ Coefficients/ Hybrids
 ---------------------------------------------------------------------------------
     1. (0.93976) BD ( 1) C   1 - C   2  
                ( 46.11%)   0.6790* C   1 s( 28.81%)p 2.47( 71.15%)d 0.00(  0.05%)
                                            0.0012  0.5366  0.0092  0.4423 -0.0101
                                           -0.0761 -0.0014 -0.7140 -0.0141 -0.0018
                                           -0.0174  0.0026  0.0068  0.0108
                ( 53.89%)   0.7341* C   2 s( 29.11%)p 2.43( 70.87%)d 0.00(  0.03%)
                                            0.0002  0.5395  0.0041 -0.4629 -0.0214
                                            0.0817 -0.0021  0.6980 -0.0059 -0.0016
                                           -0.0081  0.0030  0.0027  0.0141
     2. (0.99295) BD ( 1) C   1 - H   9  
                ( 61.47%)   0.7840* C   1 s( 23.72%)p 3.21( 76.24%)d 0.00(  0.04%)
                                           -0.0001  0.4870 -0.0054  0.1735 -0.0183
                                            0.7602 -0.0035  0.3922  0.0129  0.0085
                                            0.0038  0.0127 -0.0124 -0.0053
                ( 38.53%)   0.6208* H   9 s( 99.91%)p 0.00(  0.09%)
                                            0.9996 -0.0011 -0.0012 -0.0247 -0.0163
     3. (0.98159) BD ( 1) C   1 - H  10  
                ( 62.91%)   0.7932* C   1 s( 23.49%)p 3.26( 76.47%)d 0.00(  0.04%)
                                            0.0004 -0.4846 -0.0024  0.8582 -0.0050
                                            0.0296 -0.0017  0.1647 -0.0156 -0.0014
                                           -0.0095 -0.0004 -0.0148  0.0075
                ( 37.09%)   0.6090* H  10 s( 99.91%)p 0.00(  0.09%)
                                           -0.9995  0.0010 -0.0301 -0.0006 -0.0021
     4. (0.99358) BD ( 1) C   1 - H  11  
                ( 61.54%)   0.7844* C   1 s( 23.94%)p 3.17( 76.01%)d 0.00(  0.04%)
                                            0.0001 -0.4893  0.0050 -0.1920  0.0184
                                            0.6440 -0.0058 -0.5550 -0.0114  0.0078
                                           -0.0061  0.0160  0.0085 -0.0008
                ( 38.46%)   0.6202* H  11 s( 99.91%)p 0.00(  0.09%)
                                           -0.9996  0.0011  0.0016 -0.0205  0.0218
     5. (0.98688) BD ( 1) C   2 - C   3  
                ( 47.61%)   0.6900* C   2 s( 27.43%)p 2.64( 72.51%)d 0.00(  0.06%)
                                            0.0004  0.5236  0.0090  0.8379  0.0122
                                            0.0282 -0.0018  0.1480 -0.0147  0.0011
                                            0.0079  0.0003  0.0205 -0.0100
                ( 52.39%)   0.7238* C   3 s( 33.90%)p 1.95( 66.07%)d 0.00(  0.03%)
                                            0.0000  0.5821 -0.0112 -0.7947  0.0305
                                           -0.0310 -0.0012 -0.1648 -0.0073  0.0020
                                            0.0051  0.0002  0.0126 -0.0121
     6. (0.97744) BD ( 1) C   2 - H  12  
                ( 63.14%)   0.7946* C   2 s( 21.86%)p 3.57( 78.10%)d 0.00(  0.04%)
                                            0.0002 -0.4675  0.0055  0.1951  0.0131
                                            0.7621 -0.0198  0.4019  0.0101 -0.0042
                                            0.0000 -0.0127  0.0135  0.0056
                ( 36.86%)   0.6071* H  12 s( 99.90%)p 0.00(  0.10%)
                                           -0.9995  0.0034 -0.0104 -0.0234 -0.0174
     7. (0.96969) BD ( 1) C   2 - H  13  
                ( 63.60%)   0.7975* C   2 s( 21.56%)p 3.64( 78.40%)d 0.00(  0.04%)
                                           -0.0002  0.4643 -0.0052 -0.2101 -0.0114
                                            0.6406 -0.0214 -0.5734 -0.0062 -0.0043
                                            0.0006 -0.0163 -0.0095  0.0003
                ( 36.40%)   0.6033* H  13 s( 99.90%)p 0.00(  0.10%)
                                            0.9995 -0.0039  0.0107 -0.0184  0.0230
     8. (0.99042) BD ( 1) C   3 - C   4  
                ( 51.68%)   0.7189* C   3 s( 32.46%)p 2.08( 67.47%)d 0.00(  0.07%)
                                           -0.0001  0.5696  0.0145  0.4232 -0.0103
                                           -0.6964 -0.0234  0.1003 -0.0029 -0.0194
                                            0.0051 -0.0053 -0.0057 -0.0148
                ( 48.32%)   0.6951* C   4 s( 38.23%)p 1.61( 61.70%)d 0.00(  0.07%)
                                            0.0002  0.6183 -0.0019 -0.4049 -0.0199
                                            0.6654 -0.0169 -0.0980 -0.0059 -0.0183
                                            0.0035 -0.0046 -0.0115 -0.0150
     9. (0.98724) BD ( 1) C   3 - C   8  
                ( 50.45%)   0.7103* C   3 s( 33.60%)p 1.97( 66.34%)d 0.00(  0.06%)
                                           -0.0001  0.5796  0.0104  0.3828 -0.0152
                                            0.7157  0.0173  0.0644 -0.0059  0.0170
                                            0.0037  0.0036 -0.0064 -0.0141
                ( 49.55%)   0.7039* C   8 s( 35.01%)p 1.85( 64.93%)d 0.00(  0.05%)
                                            0.0001  0.5917  0.0063 -0.4134 -0.0229
                                           -0.6875  0.0123 -0.0715 -0.0074  0.0149
                                            0.0017  0.0023 -0.0122 -0.0127
    10. (0.99359) BD ( 1) C   4 - N   5  
                ( 39.74%)   0.6304* C   4 s( 31.37%)p 2.18( 68.49%)d 0.00(  0.14%)
                                           -0.0000  0.5595 -0.0242  0.8070  0.0351
                                           -0.0039 -0.0561  0.1708  0.0091  0.0039
                                            0.0134  0.0007  0.0293 -0.0182
                ( 60.26%)   0.7763* N   5 s( 36.41%)p 1.74( 63.51%)d 0.00(  0.08%)
                                            0.0001  0.6033  0.0097 -0.7787  0.0145
                                           -0.0301  0.0286 -0.1639  0.0026 -0.0132
                                            0.0087 -0.0028  0.0196 -0.0108
    11. (0.82939) BD ( 2) C   4 - N   5  
                ( 28.01%)   0.5293* C   4 s(  0.00%)p 1.00( 99.74%)d 0.00(  0.26%)
                                           -0.0000  0.0002  0.0011 -0.2068  0.0016
                                            0.0180 -0.0005  0.9769 -0.0065 -0.0014
                                            0.0449  0.0128 -0.0104  0.0168
                ( 71.99%)   0.8484* N   5 s(  0.00%)p 1.00( 99.84%)d 0.00(  0.16%)
                                           -0.0000 -0.0007  0.0002 -0.2072  0.0011
                                            0.0225  0.0001  0.9772 -0.0058 -0.0074
                                           -0.0200  0.0332  0.0037 -0.0089
    12. (0.99049) BD ( 1) C   4 - H  14  
                ( 62.20%)   0.7887* C   4 s( 30.16%)p 2.31( 69.80%)d 0.00(  0.03%)
                                            0.0006 -0.5491 -0.0105  0.3716 -0.0332
                                            0.7447 -0.0031  0.0651 -0.0065 -0.0134
                                           -0.0014 -0.0025  0.0083  0.0097
                ( 37.80%)   0.6148* H  14 s( 99.89%)p 0.00(  0.11%)
                                           -0.9994  0.0033 -0.0128 -0.0309 -0.0025
    13. (0.99380) BD ( 1) N   5 - C   6  
                ( 60.61%)   0.7785* N   5 s( 36.07%)p 1.77( 63.85%)d 0.00(  0.08%)
                                            0.0001  0.6005  0.0095  0.4225 -0.0326
                                            0.6733  0.0010  0.0745 -0.0069  0.0116
                                           -0.0001  0.0015 -0.0218 -0.0128
                ( 39.39%)   0.6276* C   6 s( 31.16%)p 2.20( 68.69%)d 0.00(  0.15%)
                                            0.0000  0.5578 -0.0201 -0.4010  0.0266
                                           -0.7186 -0.0605 -0.0732  0.0069  0.0288
                                            0.0048  0.0051 -0.0130 -0.0212
    14. (0.99345) BD ( 1) C   6 - C   7  
                ( 48.83%)   0.6988* C   6 s( 38.03%)p 1.63( 61.90%)d 0.00(  0.07%)
                                            0.0001  0.6167 -0.0055 -0.3641  0.0330
                                            0.6903  0.0235 -0.0901  0.0064 -0.0189
                                            0.0038 -0.0047 -0.0099 -0.0145
                ( 51.17%)   0.7153* C   7 s( 34.01%)p 1.94( 65.93%)d 0.00(  0.06%)
                                           -0.0000  0.5830  0.0137  0.3914  0.0396
                                           -0.7033  0.0048  0.0989  0.0082 -0.0143
                                            0.0026 -0.0040 -0.0147 -0.0141
    15. (0.99059) BD ( 1) C   6 - H  15  
                ( 62.28%)   0.7892* C   6 s( 30.64%)p 2.26( 69.33%)d 0.00(  0.04%)
                                           -0.0005  0.5534  0.0107  0.8130 -0.0216
                                           -0.0413 -0.0177  0.1725 -0.0042 -0.0008
                                            0.0068 -0.0002  0.0150 -0.0090
                ( 37.72%)   0.6142* H  15 s( 99.88%)p 0.00(  0.12%)
                                            0.9994 -0.0030 -0.0332  0.0032 -0.0071
    16. (0.98978) BD ( 1) C   7 - C   8  
                ( 49.52%)   0.7037* C   7 s( 35.40%)p 1.82( 64.55%)d 0.00(  0.05%)
                                            0.0000  0.5950  0.0066 -0.7841 -0.0040
                                            0.0333  0.0400 -0.1671 -0.0020  0.0039
                                            0.0079  0.0007  0.0166 -0.0113
                ( 50.48%)   0.7105* C   8 s( 34.99%)p 1.86( 64.96%)d 0.00(  0.05%)
                                            0.0000  0.5914  0.0133  0.7876  0.0066
                                            0.0187  0.0431  0.1646  0.0011 -0.0039
                                            0.0077 -0.0008  0.0174 -0.0098
    17. (0.81852) BD ( 2) C   7 - C   8  
                ( 42.19%)   0.6496* C   7 s(  0.00%)p 1.00( 99.90%)d 0.00(  0.10%)
                                           -0.0000  0.0012 -0.0008 -0.2064  0.0026
                                            0.0237 -0.0005  0.9776 -0.0106  0.0025
                                           -0.0247 -0.0148  0.0058 -0.0089
                ( 57.81%)   0.7603* C   8 s(  0.00%)p 1.00( 99.93%)d 0.00(  0.07%)
                                           -0.0000  0.0002 -0.0026 -0.2051  0.0036
                                            0.0217  0.0007  0.9781 -0.0068  0.0041
                                            0.0166 -0.0177 -0.0035  0.0070
    18. (0.98956) BD ( 1) C   7 - H  16  
                ( 63.47%)   0.7967* C   7 s( 30.50%)p 2.28( 69.47%)d 0.00(  0.03%)
                                           -0.0003  0.5522 -0.0126  0.4329 -0.0070
                                            0.7083 -0.0095  0.0736 -0.0012  0.0118
                                            0.0022  0.0019 -0.0047 -0.0096
                ( 36.53%)   0.6044* H  16 s( 99.89%)p 0.00(  0.11%)
                                            0.9994 -0.0022 -0.0166 -0.0288 -0.0027
    19. (0.98989) BD ( 1) C   8 - H  17  
                ( 63.63%)   0.7977* C   8 s( 29.91%)p 2.34( 70.07%)d 0.00(  0.02%)
                                           -0.0003  0.5467 -0.0152 -0.4063  0.0140
                                            0.7247 -0.0034 -0.1014  0.0023 -0.0111
                                            0.0021 -0.0029 -0.0062 -0.0083
                ( 36.37%)   0.6031* H  17 s( 99.89%)p 0.00(  0.11%)
                                            0.9995 -0.0027  0.0149 -0.0286  0.0041
    20. (0.99959) CR ( 1) C   1           s(100.00%)p 0.00(  0.00%)
                                            1.0000 -0.0004 -0.0000 -0.0008  0.0000
                                            0.0001  0.0000  0.0009  0.0000  0.0000
                                            0.0000 -0.0000 -0.0000 -0.0000
    21. (0.99954) CR ( 1) C   2           s(100.00%)p 0.00(  0.00%)
                                            1.0000 -0.0001 -0.0000 -0.0003 -0.0000
                                           -0.0000  0.0000 -0.0004  0.0000 -0.0000
                                           -0.0000 -0.0000 -0.0000  0.0000
    22. (0.99943) CR ( 1) C   3           s(100.00%)p 0.00(  0.00%)
                                            1.0000  0.0001  0.0000  0.0001 -0.0000
                                           -0.0000 -0.0000  0.0000 -0.0000 -0.0000
                                            0.0000 -0.0000 -0.0000 -0.0000
    23. (0.99947) CR ( 1) C   4           s(100.00%)p 0.00(  0.00%)
                                            1.0000  0.0002  0.0000 -0.0001  0.0000
                                           -0.0006  0.0000  0.0000  0.0000  0.0000
                                            0.0000  0.0000 -0.0000 -0.0000
    24. (0.99965) CR ( 1) N   5           s(100.00%)
                                            1.0000 -0.0002 -0.0000 -0.0000  0.0000
                                            0.0000 -0.0000  0.0000 -0.0000 -0.0000
                                           -0.0000  0.0000 -0.0000  0.0000
    25. (0.99953) CR ( 1) C   6           s(100.00%)p 0.00(  0.00%)
                                            1.0000  0.0002  0.0000  0.0005 -0.0000
                                           -0.0001 -0.0000  0.0001 -0.0000  0.0000
                                            0.0000  0.0000  0.0000 -0.0000
    26. (0.99949) CR ( 1) C   7           s(100.00%)p 0.00(  0.00%)
                                            1.0000  0.0001 -0.0000  0.0002 -0.0000
                                            0.0002 -0.0000  0.0000 -0.0000  0.0000
                                            0.0000  0.0000 -0.0000 -0.0000
    27. (0.99945) CR ( 1) C   8           s(100.00%)p 0.00(  0.00%)
                                            1.0000  0.0001 -0.0000 -0.0001  0.0000
                                            0.0003 -0.0000  0.0000  0.0000 -0.0000
                                            0.0000 -0.0000 -0.0000 -0.0000
    28. (0.22339) LP*( 1) C   3           s(  0.00%)p 1.00( 99.97%)d 0.00(  0.02%)
                                           -0.0000  0.0019 -0.0000 -0.2030 -0.0097
                                            0.0190  0.0004  0.9784  0.0296 -0.0030
                                            0.0070  0.0131 -0.0019  0.0041
    29. (0.96099) LP ( 1) N   5           s( 27.52%)p 2.63( 72.38%)d 0.00(  0.10%)
                                            0.0001  0.5245 -0.0129  0.4118  0.0123
                                           -0.7366 -0.0216  0.1047  0.0030  0.0233
                                           -0.0030  0.0059  0.0143  0.0151
    30. (0.20219) LP*( 1) C   6           s(  0.00%)p 1.00( 99.79%)d 0.00(  0.21%)
                                           -0.0000  0.0012  0.0010 -0.2073 -0.0002
                                            0.0171  0.0008  0.9771  0.0042  0.0035
                                           -0.0368 -0.0217  0.0079 -0.0135
    31. (0.00121) RY*( 1) C   1           s(  8.33%)p 9.93( 82.68%)d 1.08(  9.00%)
                                           -0.0000  0.0140  0.2882  0.0216  0.8572
                                            0.0005 -0.0204  0.0097  0.3018 -0.0134
                                           -0.0721  0.0047  0.1871 -0.2227
    32. (0.00088) RY*( 2) C   1           s(  0.03%)p99.99( 80.81%)d99.99( 19.16%)
                                           -0.0000  0.0009  0.0176  0.0011  0.0523
                                            0.0128  0.8932 -0.0003 -0.0861  0.1491
                                           -0.0191 -0.4009  0.0621  0.0667
    33. (0.00021) RY*( 3) C   1           s(  1.64%)p59.63( 97.59%)d 0.47(  0.78%)
                                            0.0000  0.0166  0.1268 -0.0098  0.2581
                                            0.0028 -0.1086  0.0237 -0.9470 -0.0022
                                           -0.0369  0.0031  0.0628 -0.0495
    34. (0.00005) RY*( 4) C   1           s( 51.15%)p 0.00(  0.20%)d 0.95( 48.65%)
    35. (0.00000) RY*( 5) C   1           s(  0.01%)p 1.00(  2.71%)d35.88( 97.28%)
    36. (0.00001) RY*( 6) C   1           s(  0.03%)p27.55(  0.77%)d99.99( 99.21%)
    37. (0.00000) RY*( 7) C   1           s(  0.47%)p33.75( 15.93%)d99.99( 83.60%)
    38. (0.00000) RY*( 8) C   1           s( 12.41%)p 0.82( 10.13%)d 6.24( 77.46%)
    39. (0.00000) RY*( 9) C   1           s( 25.99%)p 0.36(  9.32%)d 2.49( 64.69%)
    40. (0.00312) RY*( 1) C   2           s(  0.05%)p99.99( 97.07%)d52.41(  2.88%)
                                            0.0000 -0.0007  0.0234 -0.0010  0.0548
                                           -0.0322 -0.9813  0.0025  0.0607 -0.1045
                                            0.0007 -0.1295  0.0211  0.0255
    41. (0.00057) RY*( 2) C   2           s( 44.30%)p 0.85( 37.69%)d 0.41( 18.01%)
                                            0.0000 -0.0016  0.6656 -0.0246  0.4574
                                            0.0003  0.0173 -0.0074 -0.4083 -0.0401
                                           -0.2594  0.0087  0.2200 -0.2505
    42. (0.00046) RY*( 3) C   2           s(  2.49%)p26.69( 66.48%)d12.46( 31.03%)
                                            0.0000 -0.0164  0.1570  0.0074 -0.8069
                                           -0.0011 -0.0421 -0.0051 -0.1089 -0.0025
                                           -0.1836 -0.0526  0.3797 -0.3601
    43. (0.00034) RY*( 4) C   2           s( 28.86%)p 2.38( 68.60%)d 0.09(  2.54%)
                                           -0.0000  0.0143  0.5371 -0.0008 -0.0081
                                           -0.0018  0.0666 -0.0043  0.8255  0.0314
                                            0.1203 -0.0651 -0.0153 -0.0739
    44. (0.00020) RY*( 5) C   2           s(  0.02%)p27.84(  0.67%)d99.99( 99.31%)
                                           -0.0000 -0.0001  0.0155  0.0009 -0.0392
                                            0.0123 -0.0518 -0.0017  0.0480 -0.5560
                                            0.0900  0.7995 -0.0908 -0.1685
    45. (0.00005) RY*( 6) C   2           s( 12.72%)p 0.93( 11.89%)d 5.93( 75.39%)
    46. (0.00001) RY*( 7) C   2           s(  1.15%)p 4.43(  5.10%)d81.32( 93.75%)
    47. (0.00000) RY*( 8) C   2           s( 10.17%)p 0.98(  9.94%)d 7.86( 79.89%)
    48. (0.00000) RY*( 9) C   2           s(  0.28%)p 9.77(  2.69%)d99.99( 97.04%)
    49. (0.00236) RY*( 1) C   3           s(  8.09%)p10.40( 84.22%)d 0.95(  7.69%)
                                            0.0000 -0.0051  0.2845  0.0281  0.8953
                                            0.0067 -0.1023  0.0089  0.1708  0.0629
                                            0.1027  0.0376  0.2463 -0.0170
    50. (0.00128) RY*( 2) C   3           s(  3.41%)p27.36( 93.44%)d 0.92(  3.15%)
                                           -0.0000 -0.0044  0.1847 -0.0115 -0.1741
                                            0.0226 -0.9486 -0.0054  0.0592  0.1564
                                           -0.0587  0.0317 -0.0373 -0.0345
    51. (0.00109) RY*( 3) C   3           s( 51.80%)p 0.69( 35.99%)d 0.24( 12.21%)
                                           -0.0000  0.0009  0.7197 -0.0208 -0.2629
                                           -0.0048  0.2344 -0.0170  0.4849  0.0013
                                           -0.3000 -0.1546  0.0311 -0.0850
    52. (0.00054) RY*( 4) C   3           s( 34.56%)p 0.94( 32.60%)d 0.95( 32.84%)
                                           -0.0000 -0.0108  0.5878 -0.0167 -0.0548
                                           -0.0034  0.0784  0.0056 -0.5626 -0.0097
                                            0.4266  0.2656 -0.2663  0.0697
    53. (0.00027) RY*( 5) C   3           s(  0.39%)p 7.36(  2.88%)d99.99( 96.73%)
                                           -0.0000 -0.0017  0.0625 -0.0038  0.0138
                                            0.0305 -0.1646  0.0005 -0.0237 -0.9028
                                            0.1416 -0.3558  0.0549  0.0505
    54. (0.00013) RY*( 6) C   3           s(  0.08%)p12.38(  1.02%)d99.99( 98.89%)
                                           -0.0000 -0.0016  0.0287 -0.0025 -0.0157
                                           -0.0049  0.0140  0.0119 -0.0981  0.3922
                                            0.3362 -0.8417 -0.0062  0.1165
    55. (0.00012) RY*( 7) C   3           s(  0.30%)p29.33(  8.75%)d99.99( 90.95%)
                                            0.0000  0.0003  0.0546  0.0041 -0.2800
                                           -0.0027  0.0137 -0.0011 -0.0940  0.0423
                                            0.2252  0.1375  0.9079  0.1172
    56. (0.00005) RY*( 8) C   3           s(  0.93%)p41.12( 38.28%)d65.30( 60.79%)
    57. (0.00001) RY*( 9) C   3           s(  0.46%)p 6.38(  2.97%)d99.99( 96.57%)
    58. (0.00390) RY*( 1) C   4           s(  0.54%)p99.99( 80.91%)d34.63( 18.55%)
                                            0.0000  0.0099  0.0725  0.0090 -0.8344
                                           -0.0455 -0.2985  0.0035 -0.1472 -0.3998
                                            0.0186 -0.0811  0.1338  0.0291
    59. (0.00227) RY*( 2) C   4           s(  3.57%)p26.74( 95.32%)d 0.31(  1.12%)
                                           -0.0000 -0.0441  0.1836 -0.0435  0.3113
                                            0.0036 -0.9196 -0.0104  0.0924  0.0601
                                            0.0234  0.0146  0.0808  0.0170
    60. (0.00070) RY*( 3) C   4           s( 71.11%)p 0.22( 15.49%)d 0.19( 13.40%)
                                            0.0000  0.0145  0.8431  0.0343  0.1648
                                            0.0071  0.1552 -0.0002 -0.3200 -0.2310
                                            0.0215 -0.1224 -0.2285  0.1141
    61. (0.00037) RY*( 4) C   4           s( 12.03%)p 4.19( 50.43%)d 3.12( 37.53%)
                                           -0.0000  0.0084  0.3468  0.0081 -0.1504
                                            0.0060  0.0745  0.0249  0.6895 -0.0428
                                           -0.4663  0.3709 -0.0091 -0.1355
    62. (0.00033) RY*( 5) C   4           s(  8.08%)p 1.80( 14.55%)d 9.57( 77.36%)
                                           -0.0000  0.0135  0.2840  0.0048 -0.3227
                                            0.0082  0.0029 -0.0007 -0.2032  0.8432
                                            0.0277  0.1340  0.2048  0.0456
    63. (0.00004) RY*( 6) C   4           s(  1.39%)p14.16( 19.73%)d56.63( 78.88%)
    64. (0.00003) RY*( 7) C   4           s(  1.89%)p 3.49(  6.60%)d48.33( 91.50%)
    65. (0.00001) RY*( 8) C   4           s(  0.87%)p19.30( 16.87%)d94.10( 82.26%)
    66. (0.00001) RY*( 9) C   4           s(  0.76%)p 0.46(  0.35%)d99.99( 98.89%)
    67. (0.00259) RY*( 1) N   5           s(  5.11%)p17.62( 90.09%)d 0.94(  4.80%)
                                            0.0000 -0.0116  0.2258  0.0169 -0.4183
                                           -0.0267  0.8456  0.0040 -0.0991  0.1852
                                            0.0264  0.0400  0.1049 -0.0207
    68. (0.00109) RY*( 2) N   5           s(  0.01%)p99.99( 99.29%)d46.85(  0.69%)
                                           -0.0000  0.0013  0.0121  0.0301  0.8660
                                            0.0194  0.4542  0.0060  0.1879  0.0159
                                           -0.0188  0.0002 -0.0795 -0.0005
    69. (0.00010) RY*( 3) N   5           s(  0.24%)p99.99( 85.92%)d56.85( 13.84%)
                                            0.0000 -0.0003  0.0493  0.0049  0.2088
                                            0.0001 -0.0195 -0.0168 -0.9027 -0.0755
                                            0.0359  0.3620  0.0151 -0.0096
    70. (0.00008) RY*( 4) N   5           s(  0.63%)p 1.27(  0.80%)d99.99( 98.56%)
    71. (0.00006) RY*( 5) N   5           s( 80.40%)p 0.09(  7.21%)d 0.15( 12.39%)
    72. (0.00003) RY*( 6) N   5           s( 11.54%)p 0.14(  1.61%)d 7.53( 86.86%)
    73. (0.00000) RY*( 7) N   5           s(  0.33%)p42.06( 14.00%)d99.99( 85.67%)
    74. (0.00000) RY*( 8) N   5           s(  0.03%)p 7.09(  0.19%)d99.99( 99.78%)
    75. (0.00000) RY*( 9) N   5           s(  1.70%)p 0.77(  1.32%)d57.07( 96.98%)
    76. (0.00360) RY*( 1) C   6           s(  1.41%)p56.13( 79.42%)d13.55( 19.17%)
                                            0.0000  0.0094  0.1186  0.0267  0.5142
                                           -0.0509  0.7199  0.0053  0.0901 -0.1171
                                           -0.0953 -0.0292 -0.4093  0.0219
    77. (0.00231) RY*( 2) C   6           s(  3.33%)p28.18( 93.83%)d 0.85(  2.85%)
                                            0.0000 -0.0350  0.1791  0.0313  0.7135
                                            0.0364 -0.6323  0.0058  0.1644  0.0766
                                           -0.0374  0.0138 -0.1447  0.0078
    78. (0.00045) RY*( 3) C   6           s( 71.54%)p 0.03(  1.92%)d 0.37( 26.54%)
                                           -0.0000  0.0162  0.8457 -0.0278 -0.0132
                                           -0.0187  0.1232 -0.0020  0.0518 -0.0721
                                            0.0661  0.1833  0.4560  0.1197
    79. (0.00043) RY*( 4) C   6           s(  2.27%)p 3.67(  8.34%)d39.37( 89.39%)
                                            0.0000  0.0030  0.1506 -0.0004  0.0728
                                           -0.0037  0.0289 -0.0213 -0.2771  0.2140
                                           -0.0226 -0.9093  0.1365  0.0464
    80. (0.00034) RY*( 5) C   6           s(  8.18%)p 1.82( 14.92%)d 9.41( 76.90%)
                                            0.0000  0.0042  0.2859 -0.0107 -0.2926
                                           -0.0112 -0.2408 -0.0032 -0.0734 -0.6955
                                           -0.0946 -0.1951 -0.4879  0.0134
    81. (0.00003) RY*( 6) C   6           s( 12.69%)p 0.79(  9.98%)d 6.10( 77.33%)
    82. (0.00002) RY*( 7) C   6           s(  0.03%)p99.99( 79.40%)d99.99( 20.58%)
    83. (0.00000) RY*( 8) C   6           s(  0.07%)p99.99( 11.32%)d99.99( 88.61%)
    84. (0.00000) RY*( 9) C   6           s(  0.66%)p 1.77(  1.17%)d99.99( 98.17%)
    85. (0.00229) RY*( 1) C   7           s(  0.07%)p99.99( 92.04%)d99.99(  7.89%)
                                           -0.0000  0.0245 -0.0110 -0.0252 -0.3524
                                           -0.0243 -0.8903 -0.0048 -0.0475  0.2596
                                           -0.0166  0.0520 -0.0878 -0.0283
    86. (0.00116) RY*( 2) C   7           s(  1.46%)p66.79( 97.65%)d 0.60(  0.88%)
                                            0.0000 -0.0088  0.1206 -0.0248  0.8903
                                            0.0290 -0.3729 -0.0061  0.2082  0.0028
                                            0.0296  0.0004  0.0866 -0.0210
    87. (0.00049) RY*( 3) C   7           s( 93.60%)p 0.02(  2.11%)d 0.05(  4.30%)
                                            0.0000 -0.0044  0.9674  0.0085 -0.1432
                                            0.0153 -0.0066  0.0021 -0.0143 -0.1466
                                            0.0481 -0.0308  0.0920 -0.0987
    88. (0.00013) RY*( 4) C   7           s(  0.00%)p 1.00( 55.76%)d 0.79( 44.23%)
                                            0.0000 -0.0002  0.0066  0.0018  0.1609
                                            0.0001 -0.0238 -0.0093 -0.7288 -0.1220
                                           -0.3235  0.5444  0.0616 -0.1504
    89. (0.00005) RY*( 5) C   7           s(  2.85%)p 2.31(  6.58%)d31.74( 90.56%)
    90. (0.00006) RY*( 6) C   7           s(  1.29%)p 1.06(  1.37%)d75.39( 97.34%)
    91. (0.00001) RY*( 7) C   7           s(  0.02%)p99.99( 35.11%)d99.99( 64.87%)
    92. (0.00001) RY*( 8) C   7           s(  0.01%)p 1.00(  7.81%)d11.81( 92.19%)
    93. (0.00000) RY*( 9) C   7           s(  0.78%)p 2.20(  1.71%)d99.99( 97.51%)
    94. (0.00318) RY*( 1) C   8           s(  0.29%)p99.99( 93.27%)d22.43(  6.44%)
                                            0.0000 -0.0241  0.0478 -0.0192 -0.6162
                                            0.0284  0.7343 -0.0035 -0.1121  0.2079
                                            0.0097  0.0447  0.1364  0.0215
    95. (0.00139) RY*( 2) C   8           s( 11.31%)p 7.66( 86.64%)d 0.18(  2.06%)
                                            0.0000  0.0156  0.3359  0.0166 -0.7045
                                            0.0154 -0.6078  0.0072 -0.0057 -0.0801
                                            0.0102 -0.0329  0.1072 -0.0382
    96. (0.00058) RY*( 3) C   8           s( 82.89%)p 0.19( 16.09%)d 0.01(  1.02%)
                                           -0.0000 -0.0088  0.9104 -0.0208  0.2609
                                            0.0088  0.1859 -0.0019  0.2403  0.0688
                                            0.0028 -0.0133 -0.0419 -0.0597
    97. (0.00021) RY*( 4) C   8           s(  4.38%)p19.30( 84.60%)d 2.51( 11.01%)
                                            0.0000 -0.0019  0.2094  0.0006  0.1461
                                            0.0066 -0.0618 -0.0039 -0.9060  0.0435
                                            0.1642  0.2846  0.0040 -0.0150
    98. (0.00006) RY*( 5) C   8           s(  0.29%)p10.43(  2.98%)d99.99( 96.73%)
    99. (0.00003) RY*( 6) C   8           s(  0.12%)p19.29(  2.26%)d99.99( 97.63%)
   100. (0.00003) RY*( 7) C   8           s(  0.38%)p11.92(  4.58%)d99.99( 95.04%)
   101. (0.00000) RY*( 8) C   8           s(  0.11%)p77.96(  8.23%)d99.99( 91.66%)
   102. (0.00000) RY*( 9) C   8           s(  0.33%)p 4.40(  1.46%)d99.99( 98.21%)
   103. (0.00066) RY*( 1) H   9           s( 98.17%)p 0.02(  1.83%)
                                            0.0050  0.9908  0.0213  0.0959  0.0932
   104. (0.00008) RY*( 2) H   9           s(  0.12%)p99.99( 99.88%)
   105. (0.00009) RY*( 3) H   9           s(  0.01%)p 1.00( 99.99%)
   106. (0.00001) RY*( 4) H   9           s(  1.79%)p54.90( 98.21%)
   107. (0.00049) RY*( 1) H  10           s( 98.16%)p 0.02(  1.84%)
                                            0.0051  0.9907 -0.1356 -0.0014  0.0013
   108. (0.00009) RY*( 2) H  10           s(  0.00%)p 1.00(100.00%)
   109. (0.00006) RY*( 3) H  10           s(  0.04%)p99.99( 99.96%)
   110. (0.00002) RY*( 4) H  10           s(  1.89%)p51.97( 98.11%)
   111. (0.00069) RY*( 1) H  11           s( 98.40%)p 0.02(  1.60%)
                                            0.0048  0.9919  0.0217 -0.0652  0.1063
   112. (0.00009) RY*( 2) H  11           s(  0.06%)p99.99( 99.94%)
   113. (0.00007) RY*( 3) H  11           s(  0.06%)p99.99( 99.94%)
   114. (0.00001) RY*( 4) H  11           s(  1.58%)p62.46( 98.42%)
   115. (0.00114) RY*( 1) H  12           s( 99.56%)p 0.00(  0.44%)
                                            0.0048  0.9978  0.0275 -0.0557 -0.0235
   116. (0.00007) RY*( 2) H  12           s(  0.18%)p99.99( 99.82%)
   117. (0.00007) RY*( 3) H  12           s(  0.04%)p99.99( 99.96%)
   118. (0.00002) RY*( 4) H  12           s(  0.32%)p99.99( 99.68%)
   119. (0.00107) RY*( 1) H  13           s( 99.56%)p 0.00(  0.44%)
                                            0.0053  0.9978  0.0270  0.0527 -0.0306
   120. (0.00007) RY*( 2) H  13           s(  0.17%)p99.99( 99.83%)
   121. (0.00007) RY*( 3) H  13           s(  0.06%)p99.99( 99.94%)
   122. (0.00002) RY*( 4) H  13           s(  0.30%)p99.99( 99.70%)
   123. (0.00078) RY*( 1) H  14           s( 99.41%)p 0.01(  0.59%)
                                            0.0016  0.9970  0.0716  0.0260  0.0103
   124. (0.00004) RY*( 2) H  14           s(  0.36%)p99.99( 99.64%)
   125. (0.00001) RY*( 3) H  14           s(  0.34%)p99.99( 99.66%)
   126. (0.00001) RY*( 4) H  14           s(  0.00%)p 1.00(100.00%)
   127. (0.00082) RY*( 1) H  15           s( 99.45%)p 0.01(  0.55%)
                                            0.0015  0.9973 -0.0500 -0.0537 -0.0093
   128. (0.00004) RY*( 2) H  15           s(  0.26%)p99.99( 99.74%)
   129. (0.00001) RY*( 3) H  15           s(  0.40%)p99.99( 99.60%)
   130. (0.00001) RY*( 4) H  15           s(  0.00%)p 1.00(100.00%)
   131. (0.00078) RY*( 1) H  16           s( 99.82%)p 0.00(  0.18%)
                                            0.0036  0.9991  0.0154  0.0396  0.0035
   132. (0.00004) RY*( 2) H  16           s(  0.05%)p99.99( 99.95%)
   133. (0.00003) RY*( 3) H  16           s(  0.24%)p99.99( 99.76%)
   134. (0.00003) RY*( 4) H  16           s(  0.00%)p 1.00(100.00%)
   135. (0.00069) RY*( 1) H  17           s( 99.75%)p 0.00(  0.25%)
                                            0.0042  0.9988 -0.0383  0.0319  0.0003
   136. (0.00005) RY*( 2) H  17           s(  0.01%)p 1.00( 99.99%)
   137. (0.00003) RY*( 3) H  17           s(  0.18%)p99.99( 99.82%)
   138. (0.00003) RY*( 4) H  17           s(  0.16%)p99.99( 99.84%)
   139. (0.00196) BD*( 1) C   1 - C   2  
                ( 53.89%)   0.7341* C   1 s( 28.81%)p 2.47( 71.15%)d 0.00(  0.05%)
                                            0.0012  0.5366  0.0092  0.4423 -0.0101
                                           -0.0761 -0.0014 -0.7140 -0.0141 -0.0018
                                           -0.0174  0.0026  0.0068  0.0108
                ( 46.11%)  -0.6790* C   2 s( 29.11%)p 2.43( 70.87%)d 0.00(  0.03%)
                                            0.0002  0.5395  0.0041 -0.4629 -0.0214
                                            0.0817 -0.0021  0.6980 -0.0059 -0.0016
                                           -0.0081  0.0030  0.0027  0.0141
   140. (0.00349) BD*( 1) C   1 - H   9  
                ( 38.53%)   0.6208* C   1 s( 23.72%)p 3.21( 76.24%)d 0.00(  0.04%)
                                            0.0001 -0.4870  0.0054 -0.1735  0.0183
                                           -0.7602  0.0035 -0.3922 -0.0129 -0.0085
                                           -0.0038 -0.0127  0.0124  0.0053
                ( 61.47%)  -0.7840* H   9 s( 99.91%)p 0.00(  0.09%)
                                           -0.9996  0.0011  0.0012  0.0247  0.0163
   141. (0.00267) BD*( 1) C   1 - H  10  
                ( 37.09%)   0.6090* C   1 s( 23.49%)p 3.26( 76.47%)d 0.00(  0.04%)
                                           -0.0004  0.4846  0.0024 -0.8582  0.0050
                                           -0.0296  0.0017 -0.1647  0.0156  0.0014
                                            0.0095  0.0004  0.0148 -0.0075
                ( 62.91%)  -0.7932* H  10 s( 99.91%)p 0.00(  0.09%)
                                            0.9995 -0.0010  0.0301  0.0006  0.0021
   142. (0.00343) BD*( 1) C   1 - H  11  
                ( 38.46%)   0.6202* C   1 s( 23.94%)p 3.17( 76.01%)d 0.00(  0.04%)
                                           -0.0001  0.4893 -0.0050  0.1920 -0.0184
                                           -0.6440  0.0058  0.5550  0.0114 -0.0078
                                            0.0061 -0.0160 -0.0085  0.0008
                ( 61.54%)  -0.7844* H  11 s( 99.91%)p 0.00(  0.09%)
                                            0.9996 -0.0011 -0.0016  0.0205 -0.0218
   143. (0.01259) BD*( 1) C   2 - C   3  
                ( 52.39%)   0.7238* C   2 s( 27.43%)p 2.64( 72.51%)d 0.00(  0.06%)
                                            0.0004  0.5236  0.0090  0.8379  0.0122
                                            0.0282 -0.0018  0.1480 -0.0147  0.0011
                                            0.0079  0.0003  0.0205 -0.0100
                ( 47.61%)  -0.6900* C   3 s( 33.90%)p 1.95( 66.07%)d 0.00(  0.03%)
                                            0.0000  0.5821 -0.0112 -0.7947  0.0305
                                           -0.0310 -0.0012 -0.1648 -0.0073  0.0020
                                            0.0051  0.0002  0.0126 -0.0121
   144. (0.00687) BD*( 1) C   2 - H  12  
                ( 36.86%)   0.6071* C   2 s( 21.86%)p 3.57( 78.10%)d 0.00(  0.04%)
                                           -0.0002  0.4675 -0.0055 -0.1951 -0.0131
                                           -0.7621  0.0198 -0.4019 -0.0101  0.0042
                                           -0.0000  0.0127 -0.0135 -0.0056
                ( 63.14%)  -0.7946* H  12 s( 99.90%)p 0.00(  0.10%)
                                            0.9995 -0.0034  0.0104  0.0234  0.0174
   145. (0.00683) BD*( 1) C   2 - H  13  
                ( 36.40%)   0.6033* C   2 s( 21.56%)p 3.64( 78.40%)d 0.00(  0.04%)
                                            0.0002 -0.4643  0.0052  0.2101  0.0114
                                           -0.6406  0.0214  0.5734  0.0062  0.0043
                                           -0.0006  0.0163  0.0095 -0.0003
                ( 63.60%)  -0.7975* H  13 s( 99.90%)p 0.00(  0.10%)
                                           -0.9995  0.0039 -0.0107  0.0184 -0.0230
   146. (0.01782) BD*( 1) C   3 - C   4  
                ( 48.32%)   0.6951* C   3 s( 32.46%)p 2.08( 67.47%)d 0.00(  0.07%)
                                            0.0001 -0.5696 -0.0145 -0.4232  0.0103
                                            0.6964  0.0234 -0.1003  0.0029  0.0194
                                           -0.0051  0.0053  0.0057  0.0148
                ( 51.68%)  -0.7189* C   4 s( 38.23%)p 1.61( 61.70%)d 0.00(  0.07%)
                                           -0.0002 -0.6183  0.0019  0.4049  0.0199
                                           -0.6654  0.0169  0.0980  0.0059  0.0183
                                           -0.0035  0.0046  0.0115  0.0150
   147. (0.01321) BD*( 1) C   3 - C   8  
                ( 49.55%)   0.7039* C   3 s( 33.60%)p 1.97( 66.34%)d 0.00(  0.06%)
                                            0.0001 -0.5796 -0.0104 -0.3828  0.0152
                                           -0.7157 -0.0173 -0.0644  0.0059 -0.0170
                                           -0.0037 -0.0036  0.0064  0.0141
                ( 50.45%)  -0.7103* C   8 s( 35.01%)p 1.85( 64.93%)d 0.00(  0.05%)
                                           -0.0001 -0.5917 -0.0063  0.4134  0.0229
                                            0.6875 -0.0123  0.0715  0.0074 -0.0149
                                           -0.0017 -0.0023  0.0122  0.0127
   148. (0.00748) BD*( 1) C   4 - N   5  
                ( 60.26%)   0.7763* C   4 s( 31.37%)p 2.18( 68.49%)d 0.00(  0.14%)
                                           -0.0000  0.5595 -0.0242  0.8070  0.0351
                                           -0.0039 -0.0561  0.1708  0.0091  0.0039
                                            0.0134  0.0007  0.0293 -0.0182
                ( 39.74%)  -0.6304* N   5 s( 36.41%)p 1.74( 63.51%)d 0.00(  0.08%)
                                            0.0001  0.6033  0.0097 -0.7787  0.0145
                                           -0.0301  0.0286 -0.1639  0.0026 -0.0132
                                            0.0087 -0.0028  0.0196 -0.0108
   149. (0.01365) BD*( 2) C   4 - N   5  
                ( 71.99%)   0.8484* C   4 s(  0.00%)p 1.00( 99.74%)d 0.00(  0.26%)
                                           -0.0000  0.0002  0.0011 -0.2068  0.0016
                                            0.0180 -0.0005  0.9769 -0.0065 -0.0014
                                            0.0449  0.0128 -0.0104  0.0168
                ( 28.01%)  -0.5293* N   5 s(  0.00%)p 1.00( 99.84%)d 0.00(  0.16%)
                                           -0.0000 -0.0007  0.0002 -0.2072  0.0011
                                            0.0225  0.0001  0.9772 -0.0058 -0.0074
                                           -0.0200  0.0332  0.0037 -0.0089
   150. (0.01145) BD*( 1) C   4 - H  14  
                ( 37.80%)   0.6148* C   4 s( 30.16%)p 2.31( 69.80%)d 0.00(  0.03%)
                                           -0.0006  0.5491  0.0105 -0.3716  0.0332
                                           -0.7447  0.0031 -0.0651  0.0065  0.0134
                                            0.0014  0.0025 -0.0083 -0.0097
                ( 62.20%)  -0.7887* H  14 s( 99.89%)p 0.00(  0.11%)
                                            0.9994 -0.0033  0.0128  0.0309  0.0025
   151. (0.00794) BD*( 1) N   5 - C   6  
                ( 39.39%)   0.6276* N   5 s( 36.07%)p 1.77( 63.85%)d 0.00(  0.08%)
                                           -0.0001 -0.6005 -0.0095 -0.4225  0.0326
                                           -0.6733 -0.0010 -0.0745  0.0069 -0.0116
                                            0.0001 -0.0015  0.0218  0.0128
                ( 60.61%)  -0.7785* C   6 s( 31.16%)p 2.20( 68.69%)d 0.00(  0.15%)
                                           -0.0000 -0.5578  0.0201  0.4010 -0.0266
                                            0.7186  0.0605  0.0732 -0.0069 -0.0288
                                           -0.0048 -0.0051  0.0130  0.0212
   152. (0.01282) BD*( 1) C   6 - C   7  
                ( 51.17%)   0.7153* C   6 s( 38.03%)p 1.63( 61.90%)d 0.00(  0.07%)
                                            0.0001  0.6167 -0.0055 -0.3641  0.0330
                                            0.6903  0.0235 -0.0901  0.0064 -0.0189
                                            0.0038 -0.0047 -0.0099 -0.0145
                ( 48.83%)  -0.6988* C   7 s( 34.01%)p 1.94( 65.93%)d 0.00(  0.06%)
                                           -0.0000  0.5830  0.0137  0.3914  0.0396
                                           -0.7033  0.0048  0.0989  0.0082 -0.0143
                                            0.0026 -0.0040 -0.0147 -0.0141
   153. (0.01078) BD*( 1) C   6 - H  15  
                ( 37.72%)   0.6142* C   6 s( 30.64%)p 2.26( 69.33%)d 0.00(  0.04%)
                                            0.0005 -0.5534 -0.0107 -0.8130  0.0216
                                            0.0413  0.0177 -0.1725  0.0042  0.0008
                                           -0.0068  0.0002 -0.0150  0.0090
                ( 62.28%)  -0.7892* H  15 s( 99.88%)p 0.00(  0.12%)
                                           -0.9994  0.0030  0.0332 -0.0032  0.0071
   154. (0.00802) BD*( 1) C   7 - C   8  
                ( 50.48%)   0.7105* C   7 s( 35.40%)p 1.82( 64.55%)d 0.00(  0.05%)
                                            0.0000  0.5950  0.0066 -0.7841 -0.0040
                                            0.0333  0.0400 -0.1671 -0.0020  0.0039
                                            0.0079  0.0007  0.0166 -0.0113
                ( 49.52%)  -0.7037* C   8 s( 34.99%)p 1.86( 64.96%)d 0.00(  0.05%)
                                            0.0000  0.5914  0.0133  0.7876  0.0066
                                            0.0187  0.0431  0.1646  0.0011 -0.0039
                                            0.0077 -0.0008  0.0174 -0.0098
   155. (0.01408) BD*( 2) C   7 - C   8  
                ( 57.81%)   0.7603* C   7 s(  0.00%)p 1.00( 99.90%)d 0.00(  0.10%)
                                           -0.0000  0.0012 -0.0008 -0.2064  0.0026
                                            0.0237 -0.0005  0.9776 -0.0106  0.0025
                                           -0.0247 -0.0148  0.0058 -0.0089
                ( 42.19%)  -0.6496* C   8 s(  0.00%)p 1.00( 99.93%)d 0.00(  0.07%)
                                           -0.0000  0.0002 -0.0026 -0.2051  0.0036
                                            0.0217  0.0007  0.9781 -0.0068  0.0041
                                            0.0166 -0.0177 -0.0035  0.0070
   156. (0.00649) BD*( 1) C   7 - H  16  
                ( 36.53%)   0.6044* C   7 s( 30.50%)p 2.28( 69.47%)d 0.00(  0.03%)
                                            0.0003 -0.5522  0.0126 -0.4329  0.0070
                                           -0.7083  0.0095 -0.0736  0.0012 -0.0118
                                           -0.0022 -0.0019  0.0047  0.0096
                ( 63.47%)  -0.7967* H  16 s( 99.89%)p 0.00(  0.11%)
                                           -0.9994  0.0022  0.0166  0.0288  0.0027
   157. (0.00737) BD*( 1) C   8 - H  17  
                ( 36.37%)   0.6031* C   8 s( 29.91%)p 2.34( 70.07%)d 0.00(  0.02%)
                                            0.0003 -0.5467  0.0152  0.4063 -0.0140
                                           -0.7247  0.0034  0.1014 -0.0023  0.0111
                                           -0.0021  0.0029  0.0062  0.0083
                ( 63.63%)  -0.7977* H  17 s( 99.89%)p 0.00(  0.11%)
                                           -0.9995  0.0027 -0.0149  0.0286 -0.0041


 NHO Directionality and "Bond Bending" (deviations from line of nuclear centers)

         [Thresholds for printing:  angular deviation  >  1.0 degree]
                                    hybrid p-character > 25.0%
                                    orbital occupancy  >  0.10e

                                Line of Centers        Hybrid 1              Hybrid 2
                                ---------------  -------------------   ------------------
                NBO               Theta   Phi    Theta   Phi    Dev    Theta   Phi    Dev
 ========================================================================================
     1. BD (   1) C   1 - C   2   146.7  350.2   148.9  349.8   2.2     35.3  170.7   2.1
     3. BD (   1) C   1 - H  10   101.4  182.0    99.9  181.9   1.5      --     --    --
     5. BD (   1) C   2 - C   3    80.1    2.0    81.1    1.8   1.1    102.7  182.4   2.8
     6. BD (   1) C   2 - H  12   116.7  255.3   118.1  254.3   1.7      --     --    --
     7. BD (   1) C   2 - H  13   129.9  108.9   131.4  109.7   1.6      --     --    --
     8. BD (   1) C   3 - C   4    82.5  302.5    83.3  299.8   2.8      --     --    --
     9. BD (   1) C   3 - C   8    85.1   60.4    85.9   63.4   3.1     95.6  237.1   3.3
    10. BD (   1) C   4 - N   5    78.0  358.9    78.0  355.9   2.9    101.9  180.1   1.2
    11. BD (   2) C   4 - N   5    78.0  358.9    12.0  175.1  90.0    168.0  353.7  90.0
    12. BD (   1) C   4 - H  14    94.8  242.9    94.1  245.5   2.7      --     --    --
    13. BD (   1) N   5 - C   6    85.2   61.3    85.0   60.0   1.4     94.4  244.3   3.0
    14. BD (   1) C   6 - C   7    96.7  117.3    96.1  114.9   2.4     82.6  301.7   4.4
    15. BD (   1) C   6 - H  15    78.0  357.6    78.0  355.7   1.9      --     --    --
    16. BD (   1) C   7 - C   8   101.9  179.5   102.1  174.7   4.7     78.2    4.5   4.8
    17. BD (   2) C   7 - C   8   101.9  179.5    12.0  173.5  90.0    168.2  353.7  90.2
    28. LP*(   1) C   3             --     --     12.0  174.8   --       --     --    --
    29. LP (   1) N   5             --     --     82.9  299.2   --       --     --    --
    30. LP*(   1) C   6             --     --     12.0  175.1   --       --     --    --


 Second Order Perturbation Theory Analysis of Fock Matrix in NBO Basis

     Threshold for printing:   0.25 kcal/mol
                                                                              E(2)  E(j)-E(i) F(i,j)
         Donor NBO (i)                     Acceptor NBO (j)                 kcal/mol   a.u.    a.u. 
 ===================================================================================================

 within unit  1
   1. BD (   1) C   1 - C   2        / 28. LP*(   1) C   3                    4.40    0.48    0.063
   1. BD (   1) C   1 - C   2        / 51. RY*(   3) C   3                    0.45    1.43    0.033
   1. BD (   1) C   1 - C   2        / 52. RY*(   4) C   3                    0.28    1.62    0.028
   1. BD (   1) C   1 - C   2        /141. BD*(   1) C   1 - H  10            0.37    1.08    0.026
   1. BD (   1) C   1 - C   2        /143. BD*(   1) C   2 - C   3            0.47    0.99    0.028
   1. BD (   1) C   1 - C   2        /144. BD*(   1) C   2 - H  12            0.54    1.04    0.031
   1. BD (   1) C   1 - C   2        /145. BD*(   1) C   2 - H  13            0.61    1.04    0.033
   1. BD (   1) C   1 - C   2        /146. BD*(   1) C   3 - C   4            0.39    1.10    0.027
   2. BD (   1) C   1 - H   9        /144. BD*(   1) C   2 - H  12            1.57    0.92    0.048
   3. BD (   1) C   1 - H  10        / 28. LP*(   1) C   3                    0.42    0.35    0.017
   3. BD (   1) C   1 - H  10        /143. BD*(   1) C   2 - C   3            1.91    0.86    0.051
   4. BD (   1) C   1 - H  11        /145. BD*(   1) C   2 - H  13            1.58    0.92    0.048
   5. BD (   1) C   2 - C   3        / 31. RY*(   1) C   1                    0.57    1.48    0.037
   5. BD (   1) C   2 - C   3        / 58. RY*(   1) C   4                    0.49    1.77    0.037
   5. BD (   1) C   2 - C   3        / 94. RY*(   1) C   8                    0.69    1.77    0.044
   5. BD (   1) C   2 - C   3        /139. BD*(   1) C   1 - C   2            0.57    1.04    0.031
   5. BD (   1) C   2 - C   3        /141. BD*(   1) C   1 - H  10            0.76    1.14    0.037
   5. BD (   1) C   2 - C   3        /145. BD*(   1) C   2 - H  13            0.26    1.10    0.021
   5. BD (   1) C   2 - C   3        /146. BD*(   1) C   3 - C   4            1.14    1.16    0.046
   5. BD (   1) C   2 - C   3        /147. BD*(   1) C   3 - C   8            1.49    1.17    0.053
   5. BD (   1) C   2 - C   3        /148. BD*(   1) C   4 - N   5            1.47    1.15    0.052
   5. BD (   1) C   2 - C   3        /154. BD*(   1) C   7 - C   8            1.30    1.18    0.050
   6. BD (   1) C   2 - H  12        / 28. LP*(   1) C   3                    1.16    0.37    0.029
   6. BD (   1) C   2 - H  12        / 32. RY*(   2) C   1                    0.31    1.41    0.027
   6. BD (   1) C   2 - H  12        /140. BD*(   1) C   1 - H   9            1.41    0.95    0.047
   6. BD (   1) C   2 - H  12        /147. BD*(   1) C   3 - C   8            2.03    1.00    0.057
   7. BD (   1) C   2 - H  13        / 28. LP*(   1) C   3                    2.28    0.37    0.041
   7. BD (   1) C   2 - H  13        / 32. RY*(   2) C   1                    0.27    1.41    0.025
   7. BD (   1) C   2 - H  13        /142. BD*(   1) C   1 - H  11            1.39    0.95    0.047
   7. BD (   1) C   2 - H  13        /146. BD*(   1) C   3 - C   4            1.78    0.99    0.053
   8. BD (   1) C   3 - C   4        / 40. RY*(   1) C   2                    0.62    1.61    0.040
   8. BD (   1) C   3 - C   4        / 67. RY*(   1) N   5                    0.43    1.68    0.034
   8. BD (   1) C   3 - C   4        / 68. RY*(   2) N   5                    0.71    1.97    0.047
   8. BD (   1) C   3 - C   4        / 94. RY*(   1) C   8                    0.41    1.86    0.035
   8. BD (   1) C   3 - C   4        /143. BD*(   1) C   2 - C   3            1.18    1.14    0.046
   8. BD (   1) C   3 - C   4        /145. BD*(   1) C   2 - H  13            0.31    1.20    0.025
   8. BD (   1) C   3 - C   4        /147. BD*(   1) C   3 - C   8            1.27    1.27    0.051
   8. BD (   1) C   3 - C   4        /148. BD*(   1) C   4 - N   5            0.56    1.25    0.033
   8. BD (   1) C   3 - C   4        /150. BD*(   1) C   4 - H  14            0.44    1.19    0.029
   8. BD (   1) C   3 - C   4        /157. BD*(   1) C   8 - H  17            1.38    1.19    0.051
   9. BD (   1) C   3 - C   8        / 40. RY*(   1) C   2                    0.66    1.60    0.041
   9. BD (   1) C   3 - C   8        / 58. RY*(   1) C   4                    0.46    1.86    0.037
   9. BD (   1) C   3 - C   8        / 85. RY*(   1) C   7                    0.69    1.87    0.045
   9. BD (   1) C   3 - C   8        / 86. RY*(   2) C   7                    0.43    1.36    0.031
   9. BD (   1) C   3 - C   8        /143. BD*(   1) C   2 - C   3            1.32    1.13    0.049
   9. BD (   1) C   3 - C   8        /144. BD*(   1) C   2 - H  12            0.36    1.19    0.026
   9. BD (   1) C   3 - C   8        /146. BD*(   1) C   3 - C   4            1.20    1.25    0.049
   9. BD (   1) C   3 - C   8        /150. BD*(   1) C   4 - H  14            1.16    1.18    0.047
   9. BD (   1) C   3 - C   8        /154. BD*(   1) C   7 - C   8            1.27    1.27    0.051
   9. BD (   1) C   3 - C   8        /156. BD*(   1) C   7 - H  16            1.11    1.19    0.046
   9. BD (   1) C   3 - C   8        /157. BD*(   1) C   8 - H  17            0.62    1.18    0.034
  10. BD (   1) C   4 - N   5        / 49. RY*(   1) C   3                    0.28    1.96    0.029
  10. BD (   1) C   4 - N   5        / 50. RY*(   2) C   3                    0.71    1.73    0.044
  10. BD (   1) C   4 - N   5        / 77. RY*(   2) C   6                    1.32    1.67    0.059
  10. BD (   1) C   4 - N   5        /143. BD*(   1) C   2 - C   3            1.14    1.25    0.048
  10. BD (   1) C   4 - N   5        /146. BD*(   1) C   3 - C   4            0.70    1.37    0.039
  10. BD (   1) C   4 - N   5        /151. BD*(   1) N   5 - C   6            0.52    1.36    0.033
  10. BD (   1) C   4 - N   5        /153. BD*(   1) C   6 - H  15            0.94    1.31    0.044
  11. BD (   2) C   4 - N   5        / 28. LP*(   1) C   3                   10.15    0.22    0.061
  11. BD (   2) C   4 - N   5        / 30. LP*(   1) C   6                   44.94    0.22    0.126
  11. BD (   2) C   4 - N   5        / 69. RY*(   3) N   5                    0.34    1.35    0.030
  11. BD (   2) C   4 - N   5        / 79. RY*(   4) C   6                    0.31    2.09    0.035
  11. BD (   2) C   4 - N   5        / 82. RY*(   7) C   6                    1.29    1.09    0.052
  11. BD (   2) C   4 - N   5        /149. BD*(   2) C   4 - N   5            1.09    0.32    0.026
  12. BD (   1) C   4 - H  14        / 49. RY*(   1) C   3                    0.43    1.65    0.034
  12. BD (   1) C   4 - H  14        / 67. RY*(   1) N   5                    0.60    1.48    0.038
  12. BD (   1) C   4 - H  14        /146. BD*(   1) C   3 - C   4            0.26    1.05    0.021
  12. BD (   1) C   4 - H  14        /147. BD*(   1) C   3 - C   8            2.24    1.06    0.062
  12. BD (   1) C   4 - H  14        /151. BD*(   1) N   5 - C   6            2.36    1.05    0.063
  13. BD (   1) N   5 - C   6        / 59. RY*(   2) C   4                    1.28    1.58    0.057
  13. BD (   1) N   5 - C   6        / 86. RY*(   2) C   7                    0.62    1.48    0.038
  13. BD (   1) N   5 - C   6        /148. BD*(   1) C   4 - N   5            0.51    1.36    0.033
  13. BD (   1) N   5 - C   6        /150. BD*(   1) C   4 - H  14            0.98    1.30    0.045
  13. BD (   1) N   5 - C   6        /152. BD*(   1) C   6 - C   7            0.51    1.38    0.034
  13. BD (   1) N   5 - C   6        /156. BD*(   1) C   7 - H  16            0.80    1.31    0.041
  14. BD (   1) C   6 - C   7        / 67. RY*(   1) N   5                    0.29    1.68    0.028
  14. BD (   1) C   6 - C   7        / 68. RY*(   2) N   5                    0.67    1.96    0.046
  14. BD (   1) C   6 - C   7        / 94. RY*(   1) C   8                    0.32    1.86    0.031
  14. BD (   1) C   6 - C   7        / 95. RY*(   2) C   8                    0.73    1.42    0.041
  14. BD (   1) C   6 - C   7        /151. BD*(   1) N   5 - C   6            0.41    1.25    0.029
  14. BD (   1) C   6 - C   7        /153. BD*(   1) C   6 - H  15            0.44    1.20    0.029
  14. BD (   1) C   6 - C   7        /154. BD*(   1) C   7 - C   8            1.02    1.28    0.046
  14. BD (   1) C   6 - C   7        /156. BD*(   1) C   7 - H  16            0.54    1.20    0.032
  14. BD (   1) C   6 - C   7        /157. BD*(   1) C   8 - H  17            1.39    1.19    0.051
  15. BD (   1) C   6 - H  15        / 67. RY*(   1) N   5                    0.62    1.48    0.038
  15. BD (   1) C   6 - H  15        / 85. RY*(   1) C   7                    0.30    1.67    0.028
  15. BD (   1) C   6 - H  15        /148. BD*(   1) C   4 - N   5            2.42    1.05    0.064
  15. BD (   1) C   6 - H  15        /154. BD*(   1) C   7 - C   8            1.99    1.08    0.058
  16. BD (   1) C   7 - C   8        / 49. RY*(   1) C   3                    0.76    1.84    0.047
  16. BD (   1) C   7 - C   8        / 50. RY*(   2) C   3                    0.38    1.61    0.031
  16. BD (   1) C   7 - C   8        / 76. RY*(   1) C   6                    0.73    1.73    0.045
  16. BD (   1) C   7 - C   8        /143. BD*(   1) C   2 - C   3            1.74    1.13    0.056
  16. BD (   1) C   7 - C   8        /147. BD*(   1) C   3 - C   8            1.34    1.25    0.052
  16. BD (   1) C   7 - C   8        /152. BD*(   1) C   6 - C   7            0.94    1.25    0.043
  16. BD (   1) C   7 - C   8        /153. BD*(   1) C   6 - H  15            1.14    1.19    0.046
  16. BD (   1) C   7 - C   8        /156. BD*(   1) C   7 - H  16            0.64    1.19    0.035
  16. BD (   1) C   7 - C   8        /157. BD*(   1) C   8 - H  17            0.67    1.18    0.036
  17. BD (   2) C   7 - C   8        / 28. LP*(   1) C   3                   36.73    0.18    0.105
  17. BD (   2) C   7 - C   8        / 30. LP*(   1) C   6                   22.59    0.18    0.081
  17. BD (   2) C   7 - C   8        / 56. RY*(   8) C   3                    0.48    1.68    0.040
  17. BD (   2) C   7 - C   8        / 79. RY*(   4) C   6                    0.28    2.05    0.033
  17. BD (   2) C   7 - C   8        / 97. RY*(   4) C   8                    0.41    0.97    0.028
  17. BD (   2) C   7 - C   8        /155. BD*(   2) C   7 - C   8            0.39    0.30    0.015
  18. BD (   1) C   7 - H  16        / 77. RY*(   2) C   6                    0.33    1.36    0.027
  18. BD (   1) C   7 - H  16        / 94. RY*(   1) C   8                    0.31    1.66    0.029
  18. BD (   1) C   7 - H  16        /147. BD*(   1) C   3 - C   8            1.96    1.07    0.058
  18. BD (   1) C   7 - H  16        /151. BD*(   1) N   5 - C   6            2.10    1.05    0.059
  18. BD (   1) C   7 - H  16        /152. BD*(   1) C   6 - C   7            0.27    1.07    0.021
  18. BD (   1) C   7 - H  16        /154. BD*(   1) C   7 - C   8            0.50    1.08    0.029
  19. BD (   1) C   8 - H  17        / 49. RY*(   1) C   3                    0.39    1.65    0.032
  19. BD (   1) C   8 - H  17        / 85. RY*(   1) C   7                    0.31    1.67    0.029
  19. BD (   1) C   8 - H  17        /146. BD*(   1) C   3 - C   4            2.02    1.05    0.058
  19. BD (   1) C   8 - H  17        /147. BD*(   1) C   3 - C   8            0.53    1.06    0.030
  19. BD (   1) C   8 - H  17        /152. BD*(   1) C   6 - C   7            1.73    1.06    0.054
  19. BD (   1) C   8 - H  17        /154. BD*(   1) C   7 - C   8            0.48    1.07    0.029
  20. CR (   1) C   1                / 43. RY*(   4) C   2                    0.38   10.77    0.081
  20. CR (   1) C   1                /103. RY*(   1) H   9                    0.36   10.53    0.077
  20. CR (   1) C   1                /107. RY*(   1) H  10                    0.39   10.52    0.081
  20. CR (   1) C   1                /111. RY*(   1) H  11                    0.35   10.52    0.077
  21. CR (   1) C   2                / 33. RY*(   3) C   1                    0.61   10.63    0.102
  21. CR (   1) C   2                / 49. RY*(   1) C   3                    0.25   11.19    0.067
  21. CR (   1) C   2                /115. RY*(   1) H  12                    0.35   10.49    0.076
  21. CR (   1) C   2                /119. RY*(   1) H  13                    0.36   10.49    0.078
  21. CR (   1) C   2                /146. BD*(   1) C   3 - C   4            0.41   10.60    0.084
  21. CR (   1) C   2                /147. BD*(   1) C   3 - C   8            0.43   10.61    0.086
  22. CR (   1) C   3                / 41. RY*(   2) C   2                    0.39   11.13    0.083
  22. CR (   1) C   3                / 42. RY*(   3) C   2                    0.27   11.21    0.070
  22. CR (   1) C   3                / 59. RY*(   2) C   4                    0.82   10.86    0.119
  22. CR (   1) C   3                / 95. RY*(   2) C   8                    0.94   10.81    0.127
  22. CR (   1) C   3                /148. BD*(   1) C   4 - N   5            0.25   10.64    0.066
  22. CR (   1) C   3                /154. BD*(   1) C   7 - C   8            0.40   10.67    0.082
  22. CR (   1) C   3                /157. BD*(   1) C   8 - H  17            0.28   10.59    0.069
  23. CR (   1) C   4                / 49. RY*(   1) C   3                    0.39   11.26    0.084
  23. CR (   1) C   4                / 50. RY*(   2) C   3                    0.81   11.03    0.119
  23. CR (   1) C   4                / 68. RY*(   2) N   5                    0.40   11.38    0.085
  23. CR (   1) C   4                /123. RY*(   1) H  14                    0.35   10.50    0.077
  23. CR (   1) C   4                /143. BD*(   1) C   2 - C   3            0.48   10.56    0.090
  23. CR (   1) C   4                /147. BD*(   1) C   3 - C   8            0.45   10.68    0.088
  23. CR (   1) C   4                /151. BD*(   1) N   5 - C   6            0.83   10.66    0.119
  24. CR (   1) N   5                / 58. RY*(   1) C   4                    0.74   15.31    0.135
  24. CR (   1) N   5                / 59. RY*(   2) C   4                    0.31   14.91    0.086
  24. CR (   1) N   5                / 76. RY*(   1) C   6                    1.04   15.19    0.159
  24. CR (   1) N   5                / 78. RY*(   3) C   6                    0.47   15.17    0.107
  24. CR (   1) N   5                /146. BD*(   1) C   3 - C   4            0.37   14.70    0.094
  24. CR (   1) N   5                /152. BD*(   1) C   6 - C   7            0.31   14.71    0.086
  25. CR (   1) C   6                / 68. RY*(   2) N   5                    0.39   11.38    0.084
  25. CR (   1) C   6                / 86. RY*(   2) C   7                    0.78   10.79    0.116
  25. CR (   1) C   6                /127. RY*(   1) H  15                    0.38   10.49    0.079
  25. CR (   1) C   6                /148. BD*(   1) C   4 - N   5            0.84   10.67    0.120
  25. CR (   1) C   6                /154. BD*(   1) C   7 - C   8            0.39   10.69    0.082
  25. CR (   1) C   6                /156. BD*(   1) C   7 - H  16            0.27   10.62    0.068
  26. CR (   1) C   7                / 76. RY*(   1) C   6                    0.25   11.13    0.067
  26. CR (   1) C   7                / 77. RY*(   2) C   6                    0.71   10.94    0.112
  26. CR (   1) C   7                / 95. RY*(   2) C   8                    0.29   10.80    0.071
  26. CR (   1) C   7                / 96. RY*(   3) C   8                    0.58   10.68    0.099
  26. CR (   1) C   7                /131. RY*(   1) H  16                    0.43   10.46    0.085
  26. CR (   1) C   7                /147. BD*(   1) C   3 - C   8            0.47   10.65    0.090
  26. CR (   1) C   7                /151. BD*(   1) N   5 - C   6            0.25   10.63    0.065
  26. CR (   1) C   7                /157. BD*(   1) C   8 - H  17            0.32   10.57    0.074
  27. CR (   1) C   8                / 50. RY*(   2) C   3                    0.70   10.99    0.111
  27. CR (   1) C   8                / 86. RY*(   2) C   7                    0.63   10.74    0.104
  27. CR (   1) C   8                / 87. RY*(   3) C   7                    0.36   10.72    0.078
  27. CR (   1) C   8                /135. RY*(   1) H  17                    0.41   10.47    0.083
  27. CR (   1) C   8                /143. BD*(   1) C   2 - C   3            0.51   10.51    0.093
  27. CR (   1) C   8                /146. BD*(   1) C   3 - C   4            0.43   10.62    0.086
  27. CR (   1) C   8                /152. BD*(   1) C   6 - C   7            0.38   10.63    0.081
  27. CR (   1) C   8                /156. BD*(   1) C   7 - H  16            0.29   10.57    0.070
  28. LP*(   1) C   3                / 51. RY*(   3) C   3                    0.37    0.95    0.050
  28. LP*(   1) C   3                / 56. RY*(   8) C   3                    0.44    1.50    0.069
  28. LP*(   1) C   3                / 61. RY*(   4) C   4                    0.54    1.15    0.066
  28. LP*(   1) C   3                / 97. RY*(   4) C   8                    0.74    0.79    0.065
  28. LP*(   1) C   3                /139. BD*(   1) C   1 - C   2            1.15    0.50    0.064
  28. LP*(   1) C   3                /144. BD*(   1) C   2 - H  12            0.25    0.57    0.032
  28. LP*(   1) C   3                /145. BD*(   1) C   2 - H  13            0.47    0.57    0.043
  28. LP*(   1) C   3                /149. BD*(   2) C   4 - N   5           18.81    0.10    0.114
  28. LP*(   1) C   3                /155. BD*(   2) C   7 - C   8           11.02    0.12    0.093
  29. LP (   1) N   5                / 58. RY*(   1) C   4                    1.34    1.47    0.057
  29. LP (   1) N   5                / 76. RY*(   1) C   6                    1.74    1.35    0.062
  29. LP (   1) N   5                /146. BD*(   1) C   3 - C   4            4.82    0.86    0.082
  29. LP (   1) N   5                /150. BD*(   1) C   4 - H  14            1.77    0.79    0.048
  29. LP (   1) N   5                /152. BD*(   1) C   6 - C   7            4.53    0.87    0.080
  29. LP (   1) N   5                /153. BD*(   1) C   6 - H  15            1.74    0.81    0.048
  30. LP*(   1) C   6                / 69. RY*(   3) N   5                    0.51    1.13    0.068
  30. LP*(   1) C   6                / 82. RY*(   7) C   6                    1.75    0.87    0.110
  30. LP*(   1) C   6                / 88. RY*(   4) C   7                    0.50    1.22    0.070
  30. LP*(   1) C   6                /149. BD*(   2) C   4 - N   5            7.99    0.10    0.078
  30. LP*(   1) C   6                /155. BD*(   2) C   7 - C   8           12.46    0.12    0.104


 Natural Bond Orbitals (Summary):

                                                            Principal Delocalizations
           NBO                        Occupancy    Energy   (geminal,vicinal,remote)
 ====================================================================================
 Molecular unit  1  (C7H9N)
     1. BD (   1) C   1 - C   2          0.93976    -0.76699  28(v),145(g),144(g),143(g)
                                                    51(v),146(v),141(g),52(v)
     2. BD (   1) C   1 - H   9          0.99295    -0.64519  144(v)
     3. BD (   1) C   1 - H  10          0.98159    -0.63753  143(v),28(r)
     4. BD (   1) C   1 - H  11          0.99358    -0.64550  145(v)
     5. BD (   1) C   2 - C   3          0.98688    -0.82633  147(g),148(v),154(v),146(g)
                                                    141(v),94(v),31(v),139(g)
                                                    58(v),145(g)
     6. BD (   1) C   2 - H  12          0.97744    -0.65980  147(v),28(v),140(v),32(v)
     7. BD (   1) C   2 - H  13          0.96969    -0.65791  28(v),146(v),142(v),32(v)
     8. BD (   1) C   3 - C   4          0.99042    -0.92204  157(v),147(g),143(g),68(v)
                                                    40(v),148(g),150(g),67(v)
                                                    94(v),145(v)
     9. BD (   1) C   3 - C   8          0.98724    -0.91091  143(g),154(g),146(g),150(v)
                                                    156(v),85(v),40(v),157(g)
                                                    58(v),86(v),144(v)
    10. BD (   1) C   4 - N   5          0.99359    -1.03258  77(v),143(v),153(v),50(v)
                                                    146(g),151(g),49(v)
    11. BD (   2) C   4 - N   5          0.82939    -0.50573  30(v),28(v),82(v),149(g)
                                                    69(g),79(v)
    12. BD (   1) C   4 - H  14          0.99049    -0.71930  151(v),147(v),67(v),49(v)
                                                    146(g)
    13. BD (   1) N   5 - C   6          0.99380    -1.03146  59(v),150(v),156(v),86(v)
                                                    152(g),148(g)
    14. BD (   1) C   6 - C   7          0.99345    -0.92112  157(v),154(g),95(v),68(v)
                                                    156(g),153(g),151(g),94(v)
                                                    67(v)
    15. BD (   1) C   6 - H  15          0.99059    -0.71992  148(v),154(v),67(v),85(v)
    16. BD (   1) C   7 - C   8          0.98978    -0.90942  143(v),147(g),153(v),152(g)
                                                    49(v),76(v),157(g),156(g)
                                                    50(v)
    17. BD (   2) C   7 - C   8          0.81852    -0.46918  28(v),30(v),56(v),97(g)
                                                    155(g),79(v)
    18. BD (   1) C   7 - H  16          0.98956    -0.72205  151(v),147(v),154(g),77(v)
                                                    94(v),152(g)
    19. BD (   1) C   8 - H  17          0.98989    -0.71615  146(v),152(v),147(g),154(g)
                                                    49(v),85(v)
    20. CR (   1) C   1                  0.99959   -10.23913  107(v),43(v),103(v),111(v)
    21. CR (   1) C   2                  0.99954   -10.26180  33(v),147(v),146(v),119(v)
                                                    115(v),49(v)
    22. CR (   1) C   3                  0.99943   -10.31383  95(v),59(v),154(v),41(v)
                                                    157(v),42(v),148(v)
    23. CR (   1) C   4                  0.99947   -10.33431  151(v),50(v),143(v),147(v)
                                                    68(v),49(v),123(v)
    24. CR (   1) N   5                  0.99965   -14.36591  76(v),58(v),78(v),146(v)
                                                    152(v),59(v)
    25. CR (   1) C   6                  0.99953   -10.33929  148(v),86(v),154(v),68(v)
                                                    127(v),156(v)
    26. CR (   1) C   7                  0.99949   -10.30121  77(v),96(v),147(v),131(v)
                                                    157(v),95(v),151(v),76(v)
    27. CR (   1) C   8                  0.99945   -10.29056  50(v),86(v),143(v),146(v)
                                                    135(v),152(v),87(v),156(v)
    28. LP*(   1) C   3                  0.22339    -0.28864  149(v),30(r),155(v),139(v)
                                                    97(v),61(v),145(v),56(g)
                                                    51(g)
    29. LP (   1) N   5                  0.96099    -0.52661  146(v),152(v),150(v),76(v)
                                                    153(v),58(v)
    30. LP*(   1) C   6                  0.20219    -0.28985  28(r),155(v),149(v),82(g)
                                                    69(v),88(v)
    31. RY*(   1) C   1                  0.00121     0.65746   
    32. RY*(   2) C   1                  0.00088     0.75076   
    33. RY*(   3) C   1                  0.00021     0.36531   
    34. RY*(   4) C   1                  0.00005     1.39478   
    35. RY*(   5) C   1                  0.00000     1.93035   
    36. RY*(   6) C   1                  0.00001     2.04435   
    37. RY*(   7) C   1                  0.00000     1.94925   
    38. RY*(   8) C   1                  0.00000     1.87298   
    39. RY*(   9) C   1                  0.00000     1.50828   
    40. RY*(   1) C   2                  0.00312     0.68500   
    41. RY*(   2) C   2                  0.00057     0.81672   
    42. RY*(   3) C   2                  0.00046     0.89914   
    43. RY*(   4) C   2                  0.00034     0.52630   
    44. RY*(   5) C   2                  0.00020     1.97282   
    45. RY*(   6) C   2                  0.00005     1.69931   
    46. RY*(   7) C   2                  0.00001     1.98368   
    47. RY*(   8) C   2                  0.00000     1.63230   
    48. RY*(   9) C   2                  0.00000     2.13987   
    49. RY*(   1) C   3                  0.00236     0.93044   
    50. RY*(   2) C   3                  0.00128     0.69678   
    51. RY*(   3) C   3                  0.00109     0.65907   
    52. RY*(   4) C   3                  0.00054     0.85337   
    53. RY*(   5) C   3                  0.00027     2.12334   
    54. RY*(   6) C   3                  0.00013     1.69514   
    55. RY*(   7) C   3                  0.00012     1.98434   
    56. RY*(   8) C   3                  0.00005     1.21424   
    57. RY*(   9) C   3                  0.00001     1.91999   
    58. RY*(   1) C   4                  0.00390     0.94435   
    59. RY*(   2) C   4                  0.00227     0.54381   
    60. RY*(   3) C   4                  0.00070     0.55984   
    61. RY*(   4) C   4                  0.00037     0.85980   
    62. RY*(   5) C   4                  0.00033     1.77556   
    63. RY*(   6) C   4                  0.00004     1.39985   
    64. RY*(   7) C   4                  0.00003     2.06390   
    65. RY*(   8) C   4                  0.00001     1.48060   
    66. RY*(   9) C   4                  0.00001     1.95986   
    67. RY*(   1) N   5                  0.00259     0.76232   
    68. RY*(   2) N   5                  0.00109     1.04299   
    69. RY*(   3) N   5                  0.00010     0.84427   
    70. RY*(   4) N   5                  0.00008     2.69520   
    71. RY*(   5) N   5                  0.00006     1.10940   
    72. RY*(   6) N   5                  0.00003     2.40208   
    73. RY*(   7) N   5                  0.00000     1.91912   
    74. RY*(   8) N   5                  0.00000     2.13779   
    75. RY*(   9) N   5                  0.00000     2.21649   
    76. RY*(   1) C   6                  0.00360     0.82479   
    77. RY*(   2) C   6                  0.00231     0.63908   
    78. RY*(   3) C   6                  0.00045     0.80903   
    79. RY*(   4) C   6                  0.00043     1.58193   
    80. RY*(   5) C   6                  0.00034     1.77082   
    81. RY*(   6) C   6                  0.00003     1.79254   
    82. RY*(   7) C   6                  0.00002     0.58265   
    83. RY*(   8) C   6                  0.00000     1.57891   
    84. RY*(   9) C   6                  0.00000     1.92110   
    85. RY*(   1) C   7                  0.00229     0.95453   
    86. RY*(   2) C   7                  0.00116     0.44921   
    87. RY*(   3) C   7                  0.00049     0.42776   
    88. RY*(   4) C   7                  0.00013     0.92910   
    89. RY*(   5) C   7                  0.00005     2.06712   
    90. RY*(   6) C   7                  0.00006     2.15568   
    91. RY*(   7) C   7                  0.00001     1.26105   
    92. RY*(   8) C   7                  0.00001     1.60852   
    93. RY*(   9) C   7                  0.00000     1.94033   
    94. RY*(   1) C   8                  0.00318     0.94186   
    95. RY*(   2) C   8                  0.00139     0.49863   
    96. RY*(   3) C   8                  0.00058     0.38123   
    97. RY*(   4) C   8                  0.00021     0.49964   
    98. RY*(   5) C   8                  0.00006     2.13607   
    99. RY*(   6) C   8                  0.00003     1.68455   
   100. RY*(   7) C   8                  0.00003     2.11962   
   101. RY*(   8) C   8                  0.00000     1.62437   
   102. RY*(   9) C   8                  0.00000     2.00349   
   103. RY*(   1) H   9                  0.00066     0.29067   
   104. RY*(   2) H   9                  0.00008     1.66611   
   105. RY*(   3) H   9                  0.00009     1.61378   
   106. RY*(   4) H   9                  0.00001     2.07887   
   107. RY*(   1) H  10                  0.00049     0.27606   
   108. RY*(   2) H  10                  0.00009     1.64698   
   109. RY*(   3) H  10                  0.00006     1.65049   
   110. RY*(   4) H  10                  0.00002     2.08736   
   111. RY*(   1) H  11                  0.00069     0.27821   
   112. RY*(   2) H  11                  0.00009     1.61057   
   113. RY*(   3) H  11                  0.00007     1.65862   
   114. RY*(   4) H  11                  0.00001     2.08482   
   115. RY*(   1) H  12                  0.00114     0.23057   
   116. RY*(   2) H  12                  0.00007     1.61264   
   117. RY*(   3) H  12                  0.00007     1.65953   
   118. RY*(   4) H  12                  0.00002     2.14188   
   119. RY*(   1) H  13                  0.00107     0.22397   
   120. RY*(   2) H  13                  0.00007     1.61229   
   121. RY*(   3) H  13                  0.00007     1.66284   
   122. RY*(   4) H  13                  0.00002     2.14725   
   123. RY*(   1) H  14                  0.00078     0.16761   
   124. RY*(   2) H  14                  0.00004     2.16381   
   125. RY*(   3) H  14                  0.00001     1.75792   
   126. RY*(   4) H  14                  0.00001     1.46918   
   127. RY*(   1) H  15                  0.00082     0.15196   
   128. RY*(   2) H  15                  0.00004     2.15668   
   129. RY*(   3) H  15                  0.00001     1.74804   
   130. RY*(   4) H  15                  0.00001     1.44874   
   131. RY*(   1) H  16                  0.00078     0.16065   
   132. RY*(   2) H  16                  0.00004     1.85810   
   133. RY*(   3) H  16                  0.00003     2.04784   
   134. RY*(   4) H  16                  0.00003     1.47002   
   135. RY*(   1) H  17                  0.00069     0.17918   
   136. RY*(   2) H  17                  0.00005     1.46267   
   137. RY*(   3) H  17                  0.00003     2.06777   
   138. RY*(   4) H  17                  0.00003     1.88433   
   139. BD*(   1) C   1 - C   2          0.00196     0.21498   
   140. BD*(   1) C   1 - H   9          0.00349     0.29493   
   141. BD*(   1) C   1 - H  10          0.00267     0.30977   
   142. BD*(   1) C   1 - H  11          0.00343     0.29539   
   143. BD*(   1) C   2 - C   3          0.01259     0.22139   
   144. BD*(   1) C   2 - H  12          0.00687     0.27763   
   145. BD*(   1) C   2 - H  13          0.00683     0.27732   
   146. BD*(   1) C   3 - C   4          0.01782     0.33429   
   147. BD*(   1) C   3 - C   8          0.01321     0.34493   
   148. BD*(   1) C   4 - N   5          0.00748     0.32798   
   149. BD*(   2) C   4 - N   5          0.01365    -0.18652   
   150. BD*(   1) C   4 - H  14          0.01145     0.26770   
   151. BD*(   1) N   5 - C   6          0.00794     0.32775   
   152. BD*(   1) C   6 - C   7          0.01282     0.34400   
   153. BD*(   1) C   6 - H  15          0.01078     0.27917   
   154. BD*(   1) C   7 - C   8          0.00802     0.35520   
   155. BD*(   2) C   7 - C   8          0.01408    -0.17219   
   156. BD*(   1) C   7 - H  16          0.00649     0.27741   
   157. BD*(   1) C   8 - H  17          0.00737     0.27130   
       -------------------------------
              Total Lewis   27.35574  ( 97.6991%)
        Valence non-Lewis    0.59453  (  2.1233%)
        Rydberg non-Lewis    0.04973  (  0.1776%)
       -------------------------------
            Total unit  1   28.00000  (100.0000%)
           Charge unit  1    1.00000
 Unable to Open any file for archive entry.
 1\1\GINC-COMPUTE-0-2\SP\UB3LYP\def2SVP\C7H9N1(1+,2)\ZAHRT2\13-Mar-2021
 \0\\# b3lyp/def2svp geom=NewRedundant pop=NBO\\7\\1,2\C,0,2.337455052,
 0.0859557962,0.603614199\C,0,1.4855528109,-0.2116512456,-0.638023959\C
 ,0,0.0097849429,-0.0228639417,-0.3883656936\C,0,-0.631076076,1.1900520
 129,-0.6877102108\N,0,-1.9199896225,1.4391706263,-0.4525228581\C,0,-2.
 6508949363,0.4717680411,0.1050205097\C,0,-2.1265830427,-0.77887512,0.4
 457114612\C,0,-0.7769120551,-1.0247050422,0.1947092607\H,0,2.058558632
 6,-0.5730754211,1.44132746\H,0,3.4090565926,-0.061902646,0.3958061602\
 H,0,2.1937744828,1.1252634566,0.9388915375\H,0,1.8014946544,0.44409476
 98,-1.4660450963\H,0,1.6706039273,-1.2467668943,-0.9710149577\H,0,-0.0
 544810882,2.0010774852,-1.1515292348\H,0,-3.7078217159,0.6974456734,0.
 2892827704\H,0,-2.7657115653,-1.5423145055,0.8950815254\H,0,-0.3328109
 936,-1.992673045,0.4457671264\\Version=ES64L-G16RevC.01\State=2-A\HF=-
 326.3432589\S2=0.761994\S2-1=0.\S2A=0.750081\RMSD=1.696e-09\Dipole=-0.
 1594902,-0.7617419,0.1704464\Quadrupole=9.0394135,-3.5914729,-5.447940
 6,2.4396872,-2.9409832,-1.6232383\PG=C01 [X(C7H9N1)]\\@
 The archive entry for this job was punched.


 FROM WHENCE IT HAPPENS, THAT THEY WHICH TRUST TO BOOKS, DO AS THEY THAT CAST UP MANY LITTLE SUMMS INTO GREATER,
 WITHOUT CONSIDERING WETHER THOSE LITTLE SUMMES WERE RIGHTLY CAST UP OR NOT...
 AND AT LAST FINDING THE ERROUR VISIBLE, AND NOT MISTRUSTING THEIR FIRST GROUNDS,
 KNOW NOT WHICH WAY TO CLEERE THEMSELVES...
 BUT SPEND TIME IN FLUTTERING OVER THEIR BOOKES....
 AS BIRDS THAT ENTERING BY THE CHIMNEY, AND FINDING THEMSELVES INCLOSED IN A CHAMBER,
 FLUTTER AT THE FALSE LIGHT OF A GLASSE WINDOW,
 FOR WANT OF WIT TO CONSIDER WHICH WAY THEY CAME IN....
           LEVIATHAN
 File lengths (MBytes):  RWF=     29 Int=      0 D2E=      0 Chk=      3 Scr=      1
 Normal termination of Gaussian 16
