# Supplementary material for: Machine-Learning-Guided Discovery of Electrochemical Reactions
Source: J Am Chem Soc. 2022 Dec 2;144(49):22599–610. doi: 10.1021/jacs.2c08997 (PMC9756344; doi:10.1021/jacs.2c08997)
Supplement: Supplementary file 4 — ja2c08997_si_004.zip [file ja2c08997_si_004.zip › Reactivity Prediction/Ologs_notimes/5.log]

 Entering Gaussian System, Link 0=g16
 Input=5.com
 Output=5.log
 Initial command:
  
 Copyright (c) 1988-2019, Gaussian, Inc.  All Rights Reserved.
  
 This is part of the Gaussian(R) 16 program.  It is based on
 the Gaussian(R) 09 system (copyright 2009, Gaussian, Inc.),
 the Gaussian(R) 03 system (copyright 2003, Gaussian, Inc.),
 the Gaussian(R) 98 system (copyright 1998, Gaussian, Inc.),
 the Gaussian(R) 94 system (copyright 1995, Gaussian, Inc.),
 the Gaussian 92(TM) system (copyright 1992, Gaussian, Inc.),
 the Gaussian 90(TM) system (copyright 1990, Gaussian, Inc.),
 the Gaussian 88(TM) system (copyright 1988, Gaussian, Inc.),
 the Gaussian 86(TM) system (copyright 1986, Carnegie Mellon
 University), and the Gaussian 82(TM) system (copyright 1983,
 Carnegie Mellon University). Gaussian is a federally registered
 trademark of Gaussian, Inc.
  
 This software contains proprietary and confidential information,
 including trade secrets, belonging to Gaussian, Inc.
  
 This software is provided under written license and may be
 used, copied, transmitted, or stored only in accord with that
 written license.
  
 The following legend is applicable only to US Government
 contracts under FAR:
  
                    RESTRICTED RIGHTS LEGEND
  
 Use, reproduction and disclosure by the US Government is
 subject to restrictions as set forth in subparagraphs (a)
 and (c) of the Commercial Computer Software - Restricted
 Rights clause in FAR 52.227-19.
  
 Gaussian, Inc.
 340 Quinnipiac St., Bldg. 40, Wallingford CT 06492
  
  
 ---------------------------------------------------------------
 Warning -- This program may not be used in any manner that
 competes with the business of Gaussian, Inc. or will provide
 assistance to any competitor of Gaussian, Inc.  The licensee
 of this program is prohibited from giving any competitor of
 Gaussian, Inc. access to this program.  By using this program,
 the user acknowledges that Gaussian, Inc. is engaged in the
 business of creating and licensing software in the field of
 computational chemistry and represents and warrants to the
 licensee that it is not a competitor of Gaussian, Inc. and that
 it will not use this program in any manner prohibited above.
 ---------------------------------------------------------------
  

 Cite this work as:
 Gaussian 16, Revision C.01,
 M. J. Frisch, G. W. Trucks, H. B. Schlegel, G. E. Scuseria, 
 M. A. Robb, J. R. Cheeseman, G. Scalmani, V. Barone, 
 G. A. Petersson, H. Nakatsuji, X. Li, M. Caricato, A. V. Marenich, 
 J. Bloino, B. G. Janesko, R. Gomperts, B. Mennucci, H. P. Hratchian, 
 J. V. Ortiz, A. F. Izmaylov, J. L. Sonnenberg, D. Williams-Young, 
 F. Ding, F. Lipparini, F. Egidi, J. Goings, B. Peng, A. Petrone, 
 T. Henderson, D. Ranasinghe, V. G. Zakrzewski, J. Gao, N. Rega, 
 G. Zheng, W. Liang, M. Hada, M. Ehara, K. Toyota, R. Fukuda, 
 J. Hasegawa, M. Ishida, T. Nakajima, Y. Honda, O. Kitao, H. Nakai, 
 T. Vreven, K. Throssell, J. A. Montgomery, Jr., J. E. Peralta, 
 F. Ogliaro, M. J. Bearpark, J. J. Heyd, E. N. Brothers, K. N. Kudin, 
 V. N. Staroverov, T. A. Keith, R. Kobayashi, J. Normand, 
 K. Raghavachari, A. P. Rendell, J. C. Burant, S. S. Iyengar, 
 J. Tomasi, M. Cossi, J. M. Millam, M. Klene, C. Adamo, R. Cammi, 
 J. W. Ochterski, R. L. Martin, K. Morokuma, O. Farkas, 
 J. B. Foresman, and D. J. Fox, Gaussian, Inc., Wallingford CT, 2019.
 
 ******************************************
 Gaussian 16:  ES64L-G16RevC.01  3-Jul-2019
                13-Mar-2021 
 ******************************************
 %nprocshared=16
 Will use up to   16 processors via shared memory.
 %mem=7GB
 -----------------------------------------
 # b3lyp/def2svp geom=NewRedundant pop=NBO
 -----------------------------------------
 1/29=4000,38=1,172=1/1;
 2/12=2,17=6,18=5,40=1/2;
 3/5=43,7=101,11=2,25=1,30=1,74=-5/1,2,3;
 4//1;
 5/5=2,38=5/2;
 6/7=2,8=2,9=2,10=2,28=1,40=1/1,7;
 99/5=1,9=1/99;
 -
 5
 -
 Symbolic Z-matrix:
 Charge =  1 Multiplicity = 2
 C                     2.35529  -0.93734  -0.23267 
 C                     1.65099   0.35535   0.12944 
 C                     0.15015   0.37444   0.11063 
 C                    -0.51343   1.56952   0.44521 
 N                    -1.83804   1.702     0.46202 
 C                    -2.57489   0.63335   0.14128 
 C                    -2.02673  -0.60457  -0.20755 
 C                    -0.63857  -0.73512  -0.22278 
 O                     2.27758   1.35212   0.42764 
 H                     3.43899  -0.77996  -0.16962 
 H                     2.06148  -1.74949   0.45174 
 H                     2.08913  -1.25684  -1.25318 
 H                     0.0891    2.44461   0.70784 
 H                    -3.6629    0.76643   0.1621 
 H                    -2.67631  -1.44485  -0.46089 
 H                    -0.18184  -1.68965  -0.4912 
 
                          Input orientation:                          
 ---------------------------------------------------------------------
 Center     Atomic      Atomic             Coordinates (Angstroms)
 Number     Number       Type             X           Y           Z
 ---------------------------------------------------------------------
      1          6           0        2.355288   -0.937336   -0.232675
      2          6           0        1.650992    0.355348    0.129436
      3          6           0        0.150146    0.374442    0.110629
      4          6           0       -0.513427    1.569523    0.445211
      5          7           0       -1.838039    1.701997    0.462023
      6          6           0       -2.574894    0.633352    0.141279
      7          6           0       -2.026733   -0.604569   -0.207553
      8          6           0       -0.638575   -0.735122   -0.222779
      9          8           0        2.277578    1.352122    0.427639
     10          1           0        3.438994   -0.779962   -0.169623
     11          1           0        2.061483   -1.749491    0.451744
     12          1           0        2.089135   -1.256835   -1.253179
     13          1           0        0.089095    2.444605    0.707845
     14          1           0       -3.662898    0.766433    0.162101
     15          1           0       -2.676311   -1.444854   -0.460895
     16          1           0       -0.181836   -1.689654   -0.491204
 ---------------------------------------------------------------------
                    Distance matrix (angstroms):
                    1          2          3          4          5
     1  C    0.000000
     2  C    1.515977   0.000000
     3  C    2.588681   1.501085   0.000000
     4  C    3.869547   2.501728   1.407300   0.000000
     5  N    5.003267   3.754653   2.416352   1.331326   0.000000
     6  C    5.187832   4.235037   2.737484   2.284390   1.337098
     7  C    4.394710   3.815843   2.408009   2.728163   2.409187
     8  C    3.000700   2.560331   1.401561   2.402761   2.801288
     9  O    2.384044   1.214534   2.362693   2.799514   4.130605
    10  H    1.096887   2.138999   3.496815   4.638937   5.865678
    11  H    1.101974   2.168578   2.877614   4.200721   5.207605
    12  H    1.101974   2.168577   2.877624   4.200733   5.207620
    13  H    4.178245   2.671905   2.155451   1.094431   2.079842
    14  H    6.267156   5.329867   3.833485   3.262556   2.072520
    15  H    5.062277   4.723851   3.409595   3.819105   3.384840
    16  H    2.658913   2.815401   2.175525   3.407207   3.892936
                    6          7          8          9         10
     6  C    0.000000
     7  C    1.398075   0.000000
     8  C    2.398873   1.394367   0.000000
     9  O    4.913768   4.770660   3.644664   0.000000
    10  H    6.185545   5.468672   4.078162   2.500278   0.000000
    11  H    5.222099   4.296397   2.962134   3.109225   1.795445
    12  H    5.222115   4.296412   2.962146   3.109231   1.795445
    13  H    3.270852   3.822584   3.392083   2.462010   4.731766
    14  H    1.096310   2.166409   3.398431   5.975182   7.275868
    15  H    2.166065   1.091885   2.170896   5.757915   6.158237
    16  H    3.394572   2.159054   1.091693   4.018132   3.747181
                   11         12         13         14         15
    11  H    0.000000
    12  H    1.774891   0.000000
    13  H    4.641804   4.641814   0.000000
    14  H    6.259577   6.259594   4.146269   0.000000
    15  H    4.834502   4.834516   4.913381   2.500253   0.000000
    16  H    2.434175   2.434183   4.313145   4.310101   2.506642
                   16
    16  H    0.000000
 Stoichiometry    C7H7NO(1+,2)
 Framework group  C1[X(C7H7NO)]
 Deg. of freedom    42
 Full point group                 C1      NOp   1
 Largest Abelian subgroup         C1      NOp   1
 Largest concise Abelian subgroup C1      NOp   1
                         Standard orientation:                         
 ---------------------------------------------------------------------
 Center     Atomic      Atomic             Coordinates (Angstroms)
 Number     Number       Type             X           Y           Z
 ---------------------------------------------------------------------
      1          6           0       -2.541183    1.053730    0.000004
      2          6           0       -1.687494   -0.199028   -0.000009
      3          6           0       -0.194865   -0.039917   -0.000004
      4          6           0        0.606734   -1.196607   -0.000002
      5          7           0        1.937896   -1.175737    0.000001
      6          6           0        2.542024    0.017101    0.000003
      7          6           0        1.849916    1.231843    0.000001
      8          6           0        0.455881    1.201414   -0.000003
      9          8           0       -2.190704   -1.304412    0.000004
     10          1           0       -3.598523    0.761850    0.000012
     11          1           0       -2.330702    1.672184    0.887449
     12          1           0       -2.330717    1.672189   -0.887442
     13          1           0        0.112891   -2.173284   -0.000003
     14          1           0        3.638306    0.009146    0.000006
     15          1           0        2.394639    2.178146    0.000002
     16          1           0       -0.111614    2.134014   -0.000004
 ---------------------------------------------------------------------
 Rotational constants (GHZ):           3.7544800           1.2272333           0.9303128
 Standard basis: def2SVP (5D, 7F)
 There are   170 symmetry adapted cartesian basis functions of A   symmetry.
 There are   161 symmetry adapted basis functions of A   symmetry.
   161 basis functions,   274 primitive gaussians,   170 cartesian basis functions
    32 alpha electrons       31 beta electrons
       nuclear repulsion energy       403.8169633654 Hartrees.
 NAtoms=   16 NActive=   16 NUniq=   16 SFac= 1.00D+00 NAtFMM=   60 NAOKFM=F Big=F
 Integral buffers will be    131072 words long.
 Raffenetti 2 integral format.
 Two-electron integral symmetry is turned on.
 One-electron integrals computed using PRISM.
   1 Symmetry operations used in ECPInt.
 ECPInt:  NShTT=    2850 NPrTT=   10434 LenC2=    2810 LenP2D=    8140.
 LDataN:  DoStor=T MaxTD1= 4 Len=   56
 NBasis=   161 RedAO= T EigKep=  6.83D-04  NBF=   161
 NBsUse=   161 1.00D-06 EigRej= -1.00D+00 NBFU=   161
 ExpMin= 1.22D-01 ExpMax= 2.27D+03 ExpMxC= 3.41D+02 IAcc=3 IRadAn=         5 AccDes= 0.00D+00
 Harris functional with IExCor=  402 and IRadAn=       5 diagonalized for initial guess.
 HarFok:  IExCor=  402 AccDes= 0.00D+00 IRadAn=         5 IDoV= 1 UseB2=F ITyADJ=14
 ICtDFT=  3500011 ScaDFX=  1.000000  1.000000  1.000000  1.000000
 FoFCou: FMM=F IPFlag=           0 FMFlag=      100000 FMFlg1=           0
         NFxFlg=           0 DoJE=T BraDBF=F KetDBF=T FulRan=T
         wScrn=  0.000000 ICntrl=       500 IOpCl=  0 I1Cent=   200000004 NGrid=           0
         NMat0=    1 NMatS0=      1 NMatT0=    0 NMatD0=    1 NMtDS0=    0 NMtDT0=    0
 Petite list used in FoFCou.
 Initial guess <Sx>= 0.0000 <Sy>= 0.0000 <Sz>= 0.5000 <S**2>= 0.7500 S= 0.5000
 Requested convergence on RMS density matrix=1.00D-08 within 128 cycles.
 Requested convergence on MAX density matrix=1.00D-06.
 Requested convergence on             energy=1.00D-06.
 No special actions if energy rises.
 Integral accuracy reduced to 1.0D-05 until final iterations.
 Initial convergence to 1.0D-05 achieved.  Increase integral accuracy.
 SCF Done:  E(UB3LYP) =  -400.306977962     A.U. after   23 cycles
            NFock= 23  Conv=0.54D-08     -V/T= 2.0103
 <Sx>= 0.0000 <Sy>= 0.0000 <Sz>= 0.5000 <S**2>= 0.7572 S= 0.5036
 <L.S>= 0.000000000000E+00
 Annihilation of the first spin contaminant:
 S**2 before annihilation     0.7572,   after     0.7500

 **********************************************************************

            Population analysis using the SCF Density.

 **********************************************************************

 Orbital symmetries:
 Alpha Orbitals:
       Occupied  (A) (A) (A) (A) (A) (A) (A) (A) (A) (A) (A) (A)
                 (A) (A) (A) (A) (A) (A) (A) (A) (A) (A) (A) (A)
                 (A) (A) (A) (A) (A) (A) (A) (A)
       Virtual   (A) (A) (A) (A) (A) (A) (A) (A) (A) (A) (A) (A)
                 (A) (A) (A) (A) (A) (A) (A) (A) (A) (A) (A) (A)
                 (A) (A) (A) (A) (A) (A) (A) (A) (A) (A) (A) (A)
                 (A) (A) (A) (A) (A) (A) (A) (A) (A) (A) (A) (A)
                 (A) (A) (A) (A) (A) (A) (A) (A) (A) (A) (A) (A)
                 (A) (A) (A) (A) (A) (A) (A) (A) (A) (A) (A) (A)
                 (A) (A) (A) (A) (A) (A) (A) (A) (A) (A) (A) (A)
                 (A) (A) (A) (A) (A) (A) (A) (A) (A) (A) (A) (A)
                 (A) (A) (A) (A) (A) (A) (A) (A) (A) (A) (A) (A)
                 (A) (A) (A) (A) (A) (A) (A) (A) (A) (A) (A) (A)
                 (A) (A) (A) (A) (A) (A) (A) (A) (A)
 Beta  Orbitals:
       Occupied  (A) (A) (A) (A) (A) (A) (A) (A) (A) (A) (A) (A)
                 (A) (A) (A) (A) (A) (A) (A) (A) (A) (A) (A) (A)
                 (A) (A) (A) (A) (A) (A) (A)
       Virtual   (A) (A) (A) (A) (A) (A) (A) (A) (A) (A) (A) (A)
                 (A) (A) (A) (A) (A) (A) (A) (A) (A) (A) (A) (A)
                 (A) (A) (A) (A) (A) (A) (A) (A) (A) (A) (A) (A)
                 (A) (A) (A) (A) (A) (A) (A) (A) (A) (A) (A) (A)
                 (A) (A) (A) (A) (A) (A) (A) (A) (A) (A) (A) (A)
                 (A) (A) (A) (A) (A) (A) (A) (A) (A) (A) (A) (A)
                 (A) (A) (A) (A) (A) (A) (A) (A) (A) (A) (A) (A)
                 (A) (A) (A) (A) (A) (A) (A) (A) (A) (A) (A) (A)
                 (A) (A) (A) (A) (A) (A) (A) (A) (A) (A) (A) (A)
                 (A) (A) (A) (A) (A) (A) (A) (A) (A) (A) (A) (A)
                 (A) (A) (A) (A) (A) (A) (A) (A) (A) (A)
 The electronic state is 2-A.
 Alpha  occ. eigenvalues --  -19.39605 -14.58369 -10.50867 -10.45014 -10.44223
 Alpha  occ. eigenvalues --  -10.42891 -10.42175 -10.40504 -10.39306  -1.28878
 Alpha  occ. eigenvalues --   -1.17030  -1.02764  -0.97851  -0.94154  -0.86209
 Alpha  occ. eigenvalues --   -0.83778  -0.77266  -0.73079  -0.71041  -0.69083
 Alpha  occ. eigenvalues --   -0.66058  -0.65612  -0.64381  -0.62338  -0.61654
 Alpha  occ. eigenvalues --   -0.58958  -0.58067  -0.58024  -0.52467  -0.51059
 Alpha  occ. eigenvalues --   -0.50071  -0.47636
 Alpha virt. eigenvalues --   -0.27968  -0.24006  -0.18279  -0.10622  -0.07343
 Alpha virt. eigenvalues --   -0.06035  -0.04776  -0.04104  -0.03912  -0.03022
 Alpha virt. eigenvalues --   -0.00996   0.00766   0.02654   0.05603   0.07428
 Alpha virt. eigenvalues --    0.09138   0.10837   0.11833   0.15209   0.18717
 Alpha virt. eigenvalues --    0.20089   0.23831   0.24938   0.25391   0.27601
 Alpha virt. eigenvalues --    0.28253   0.30804   0.31859   0.34466   0.35102
 Alpha virt. eigenvalues --    0.37089   0.38667   0.40387   0.41127   0.41996
 Alpha virt. eigenvalues --    0.44283   0.44926   0.45545   0.48202   0.48204
 Alpha virt. eigenvalues --    0.49887   0.50303   0.50912   0.51512   0.54545
 Alpha virt. eigenvalues --    0.55561   0.57979   0.58994   0.64264   0.67077
 Alpha virt. eigenvalues --    0.67519   0.70089   0.81151   0.83936   0.84303
 Alpha virt. eigenvalues --    0.87198   0.90524   0.95211   0.96586   0.99641
 Alpha virt. eigenvalues --    1.02260   1.03712   1.04835   1.06504   1.11306
 Alpha virt. eigenvalues --    1.12455   1.14168   1.17390   1.20175   1.29503
 Alpha virt. eigenvalues --    1.33758   1.36415   1.38113   1.44730   1.47145
 Alpha virt. eigenvalues --    1.50382   1.51248   1.53516   1.54060   1.56739
 Alpha virt. eigenvalues --    1.56857   1.58335   1.59433   1.61428   1.62485
 Alpha virt. eigenvalues --    1.68862   1.70252   1.70733   1.73795   1.76911
 Alpha virt. eigenvalues --    1.77184   1.79210   1.83504   1.90190   1.90627
 Alpha virt. eigenvalues --    1.92991   1.95726   2.03227   2.06841   2.08963
 Alpha virt. eigenvalues --    2.11425   2.17532   2.18113   2.18382   2.21387
 Alpha virt. eigenvalues --    2.24925   2.26293   2.30243   2.36004   2.37910
 Alpha virt. eigenvalues --    2.39400   2.45164   2.46465   2.50603   2.51659
 Alpha virt. eigenvalues --    2.54769   2.58655   2.66013   2.72178   2.72408
 Alpha virt. eigenvalues --    2.73908   2.79047   2.87458   2.91396   2.91548
 Alpha virt. eigenvalues --    3.04921   3.16206   3.38001   3.40843
  Beta  occ. eigenvalues --  -19.38486 -14.57419 -10.50920 -10.44989 -10.44212
  Beta  occ. eigenvalues --  -10.42684 -10.42216 -10.40414 -10.39119  -1.26870
  Beta  occ. eigenvalues --   -1.15944  -1.02105  -0.97466  -0.93398  -0.85558
  Beta  occ. eigenvalues --   -0.83277  -0.76207  -0.72276  -0.70425  -0.67581
  Beta  occ. eigenvalues --   -0.65652  -0.64214  -0.64018  -0.61201  -0.60866
  Beta  occ. eigenvalues --   -0.58671  -0.57605  -0.57453  -0.50584  -0.47537
  Beta  occ. eigenvalues --   -0.45806
  Beta virt. eigenvalues --   -0.40711  -0.27757  -0.23642  -0.18082  -0.10540
  Beta virt. eigenvalues --   -0.07201  -0.05753  -0.04602  -0.03972  -0.03778
  Beta virt. eigenvalues --   -0.02939  -0.00906   0.01122   0.02948   0.06078
  Beta virt. eigenvalues --    0.07725   0.09416   0.11117   0.12198   0.15596
  Beta virt. eigenvalues --    0.19118   0.20189   0.24145   0.24855   0.25580
  Beta virt. eigenvalues --    0.27572   0.28546   0.31643   0.31831   0.35025
  Beta virt. eigenvalues --    0.35064   0.38095   0.39035   0.40300   0.41537
  Beta virt. eigenvalues --    0.42061   0.44602   0.45175   0.45859   0.48347
  Beta virt. eigenvalues --    0.48642   0.50050   0.50423   0.51089   0.51728
  Beta virt. eigenvalues --    0.54808   0.56044   0.58472   0.59211   0.64660
  Beta virt. eigenvalues --    0.68291   0.68537   0.70601   0.81891   0.84237
  Beta virt. eigenvalues --    0.84567   0.87610   0.91578   0.95466   0.96935
  Beta virt. eigenvalues --    1.00184   1.02391   1.03931   1.06476   1.06668
  Beta virt. eigenvalues --    1.11604   1.12619   1.14410   1.17618   1.20954
  Beta virt. eigenvalues --    1.30251   1.33749   1.36883   1.38152   1.45100
  Beta virt. eigenvalues --    1.47595   1.50604   1.51554   1.53712   1.54348
  Beta virt. eigenvalues --    1.57156   1.57645   1.58434   1.59519   1.61765
  Beta virt. eigenvalues --    1.62630   1.69182   1.70429   1.70986   1.74487
  Beta virt. eigenvalues --    1.77152   1.77346   1.79610   1.83699   1.90536
  Beta virt. eigenvalues --    1.90785   1.93327   1.96026   2.03621   2.07022
  Beta virt. eigenvalues --    2.09394   2.11720   2.18141   2.18343   2.18929
  Beta virt. eigenvalues --    2.21903   2.25526   2.27245   2.31035   2.36932
  Beta virt. eigenvalues --    2.39531   2.40002   2.47636   2.48284   2.51058
  Beta virt. eigenvalues --    2.51789   2.55686   2.59297   2.66410   2.72535
  Beta virt. eigenvalues --    2.73050   2.74508   2.79544   2.88066   2.91935
  Beta virt. eigenvalues --    2.92092   3.06720   3.17798   3.39185   3.41624
          Condensed to atoms (all electrons):
               1          2          3          4          5          6
     1  C    4.547975   0.423658  -0.104897   0.011336   0.000032  -0.000045
     2  C    0.423658   4.876652   0.079810  -0.035757   0.007364   0.000516
     3  C   -0.104897   0.079810   5.650035   0.370291  -0.030270  -0.073285
     4  C    0.011336  -0.035757   0.370291   4.752955   0.519981  -0.047317
     5  N    0.000032   0.007364  -0.030270   0.519981   6.140927   0.463158
     6  C   -0.000045   0.000516  -0.073285  -0.047317   0.463158   4.731162
     7  C    0.000298   0.011526   0.012038  -0.059646  -0.024198   0.431751
     8  C    0.000762  -0.056064   0.368266  -0.054707  -0.041839   0.010598
     9  O   -0.050938   0.661708  -0.120814   0.016710   0.000401  -0.000001
    10  H    0.374293  -0.007478   0.011155  -0.000250  -0.000000   0.000002
    11  H    0.370721   0.003558  -0.008280  -0.000421  -0.000011  -0.000009
    12  H    0.370717   0.003561  -0.008280  -0.000421  -0.000011  -0.000009
    13  H    0.000971  -0.008167  -0.064180   0.413960  -0.026642   0.003809
    14  H    0.000000   0.000077   0.001433   0.003134  -0.032956   0.408410
    15  H    0.000017  -0.000095   0.011726   0.000393   0.004489  -0.043668
    16  H    0.012101  -0.021339  -0.045752   0.008653  -0.000125   0.009714
               7          8          9         10         11         12
     1  C    0.000298   0.000762  -0.050938   0.374293   0.370721   0.370717
     2  C    0.011526  -0.056064   0.661708  -0.007478   0.003558   0.003561
     3  C    0.012038   0.368266  -0.120814   0.011155  -0.008280  -0.008280
     4  C   -0.059646  -0.054707   0.016710  -0.000250  -0.000421  -0.000421
     5  N   -0.024198  -0.041839   0.000401  -0.000000  -0.000011  -0.000011
     6  C    0.431751   0.010598  -0.000001   0.000002  -0.000009  -0.000009
     7  C    4.842435   0.413216  -0.000049  -0.000028   0.000426   0.000426
     8  C    0.413216   4.883760   0.002115   0.000251   0.002914   0.002914
     9  O   -0.000049   0.002115   7.482281   0.001912   0.000822   0.000822
    10  H   -0.000028   0.000251   0.001912   0.536303  -0.009798  -0.009798
    11  H    0.000426   0.002914   0.000822  -0.009798   0.550284  -0.014226
    12  H    0.000426   0.002914   0.000822  -0.009798  -0.014226   0.550286
    13  H    0.000621   0.006045   0.016830  -0.000026  -0.000052  -0.000052
    14  H   -0.041471   0.007183   0.000001  -0.000000  -0.000000  -0.000000
    15  H    0.424547  -0.046240   0.000001  -0.000001  -0.000010  -0.000010
    16  H   -0.042189   0.422599   0.000017  -0.000051   0.001544   0.001544
              13         14         15         16
     1  C    0.000971   0.000000   0.000017   0.012101
     2  C   -0.008167   0.000077  -0.000095  -0.021339
     3  C   -0.064180   0.001433   0.011726  -0.045752
     4  C    0.413960   0.003134   0.000393   0.008653
     5  N   -0.026642  -0.032956   0.004489  -0.000125
     6  C    0.003809   0.408410  -0.043668   0.009714
     7  C    0.000621  -0.041471   0.424547  -0.042189
     8  C    0.006045   0.007183  -0.046240   0.422599
     9  O    0.016830   0.000001   0.000001   0.000017
    10  H   -0.000026  -0.000000  -0.000001  -0.000051
    11  H   -0.000052  -0.000000  -0.000010   0.001544
    12  H   -0.000052  -0.000000  -0.000010   0.001544
    13  H    0.569646  -0.000239   0.000045  -0.000185
    14  H   -0.000239   0.563825  -0.007192  -0.000178
    15  H    0.000045  -0.007192   0.594078  -0.009615
    16  H   -0.000185  -0.000178  -0.009615   0.606175
          Atomic-Atomic Spin Densities.
               1          2          3          4          5          6
     1  C    0.105690   0.020200  -0.017844   0.000027  -0.000099   0.000002
     2  C    0.020200  -0.096720   0.082269  -0.009927  -0.001925  -0.000096
     3  C   -0.017844   0.082269   0.018126   0.031353   0.000051   0.000150
     4  C    0.000027  -0.009927   0.031353  -0.015567  -0.041949   0.002578
     5  N   -0.000099  -0.001925   0.000051  -0.041949   0.475359  -0.015757
     6  C    0.000002  -0.000096   0.000150   0.002578  -0.015757  -0.023670
     7  C   -0.000436  -0.000216   0.003736  -0.000553  -0.000560   0.006971
     8  C    0.004129   0.004080  -0.021334   0.008651  -0.000084   0.004619
     9  O   -0.012198  -0.039595   0.004401  -0.001755  -0.000100   0.000004
    10  H   -0.005457   0.000259   0.000613   0.000014   0.000001   0.000000
    11  H   -0.003008   0.001672   0.001230   0.000031   0.000008   0.000001
    12  H   -0.003008   0.001672   0.001230   0.000031   0.000008   0.000001
    13  H   -0.000279  -0.004443   0.012026   0.007069  -0.002567  -0.000101
    14  H   -0.000002  -0.000025  -0.000200   0.000478  -0.003593   0.007514
    15  H   -0.000021  -0.000086  -0.000104  -0.000123   0.000020  -0.000165
    16  H    0.001862   0.000876  -0.005853   0.000242  -0.000167  -0.000179
               7          8          9         10         11         12
     1  C   -0.000436   0.004129  -0.012198  -0.005457  -0.003008  -0.003008
     2  C   -0.000216   0.004080  -0.039595   0.000259   0.001672   0.001672
     3  C    0.003736  -0.021334   0.004401   0.000613   0.001230   0.001230
     4  C   -0.000553   0.008651  -0.001755   0.000014   0.000031   0.000031
     5  N   -0.000560  -0.000084  -0.000100   0.000001   0.000008   0.000008
     6  C    0.006971   0.004619   0.000004   0.000000   0.000001   0.000001
     7  C    0.050654  -0.005822  -0.000028   0.000010   0.000086   0.000086
     8  C   -0.005822  -0.028159   0.000533  -0.000153  -0.000752  -0.000752
     9  O   -0.000028   0.000533   0.462379   0.002328   0.000292   0.000292
    10  H    0.000010  -0.000153   0.002328   0.000087   0.001143   0.001143
    11  H    0.000086  -0.000752   0.000292   0.001143  -0.000866   0.001015
    12  H    0.000086  -0.000752   0.000292   0.001143   0.001015  -0.000865
    13  H    0.000127   0.000215  -0.004407   0.000014   0.000014   0.000014
    14  H   -0.003538  -0.000038  -0.000001   0.000000   0.000000   0.000000
    15  H    0.001517   0.000099  -0.000001   0.000000   0.000008   0.000008
    16  H   -0.003620   0.007490   0.000019  -0.000094  -0.000666  -0.000666
              13         14         15         16
     1  C   -0.000279  -0.000002  -0.000021   0.001862
     2  C   -0.004443  -0.000025  -0.000086   0.000876
     3  C    0.012026  -0.000200  -0.000104  -0.005853
     4  C    0.007069   0.000478  -0.000123   0.000242
     5  N   -0.002567  -0.003593   0.000020  -0.000167
     6  C   -0.000101   0.007514  -0.000165  -0.000179
     7  C    0.000127  -0.003538   0.001517  -0.003620
     8  C    0.000215  -0.000038   0.000099   0.007490
     9  O   -0.004407  -0.000001  -0.000001   0.000019
    10  H    0.000014   0.000000   0.000000  -0.000094
    11  H    0.000014   0.000000   0.000008  -0.000666
    12  H    0.000014   0.000000   0.000008  -0.000666
    13  H    0.004438  -0.000032  -0.000009   0.000005
    14  H   -0.000032   0.015379   0.000192  -0.000027
    15  H   -0.000009   0.000192  -0.001777  -0.000427
    16  H    0.000005  -0.000027  -0.000427   0.011715
 Mulliken charges and spin densities:
               1          2
     1  C    0.042999   0.089560
     2  C    0.060470  -0.042001
     3  C   -0.048995   0.109848
     4  C    0.101106  -0.019400
     5  N    0.019700   0.408649
     6  C    0.105213  -0.018127
     7  C    0.030298   0.048414
     8  C    0.078226  -0.027276
     9  O   -0.011817   0.412165
    10  H    0.103514  -0.000091
    11  H    0.102538   0.000211
    12  H    0.102537   0.000211
    13  H    0.087618   0.012085
    14  H    0.097974   0.016109
    15  H    0.071534  -0.000866
    16  H    0.057086   0.010509
 Sum of Mulliken charges =   1.00000   1.00000
 Mulliken charges and spin densities with hydrogens summed into heavy atoms:
               1          2
     1  C    0.351588   0.089891
     2  C    0.060470  -0.042001
     3  C   -0.048995   0.109848
     4  C    0.188724  -0.007315
     5  N    0.019700   0.408649
     6  C    0.203186  -0.002018
     7  C    0.101833   0.047549
     8  C    0.135312  -0.016767
     9  O   -0.011817   0.412165
 Electronic spatial extent (au):  <R**2>=           1174.4091
 Charge=              1.0000 electrons
 Dipole moment (field-independent basis, Debye):
    X=              0.4866    Y=              3.2226    Z=             -0.0000  Tot=              3.2591
 Quadrupole moment (field-independent basis, Debye-Ang):
   XX=            -25.8610   YY=            -40.3006   ZZ=            -50.2258
   XY=             -2.4586   XZ=              0.0000   YZ=              0.0000
 Traceless Quadrupole moment (field-independent basis, Debye-Ang):
   XX=             12.9348   YY=             -1.5048   ZZ=            -11.4300
   XY=             -2.4586   XZ=              0.0000   YZ=              0.0000
 Octapole moment (field-independent basis, Debye-Ang**2):
  XXX=              7.9439  YYY=              6.5986  ZZZ=              0.0000  XYY=             -0.4905
  XXY=             23.0197  XXZ=              0.0001  XZZ=             -6.5621  YZZ=             -1.4073
  YYZ=             -0.0000  XYZ=             -0.0000
 Hexadecapole moment (field-independent basis, Debye-Ang**3):
 XXXX=           -807.9108 YYYY=           -336.8547 ZZZZ=            -54.5948 XXXY=             -9.1365
 XXXZ=              0.0001 YYYX=             12.2774 YYYZ=              0.0000 ZZZX=             -0.0000
 ZZZY=             -0.0000 XXYY=           -224.5149 XXZZ=           -186.5495 YYZZ=            -72.4719
 XXYZ=              0.0001 YYXZ=              0.0000 ZZXY=             -2.2326
 N-N= 4.038169633654D+02 E-N=-1.724857482701D+03  KE= 3.962108752158D+02
                          Isotropic Fermi Contact Couplings
        Atom                 a.u.       MegaHertz       Gauss      10(-4) cm-1
     1  C(13)              0.04977      55.94706      19.96330      18.66193
     2  C(13)             -0.04646     -52.23111     -18.63736     -17.42242
     3  C(13)              0.00181       2.03326       0.72552       0.67822
     4  C(13)             -0.00129      -1.44793      -0.51666      -0.48298
     5  N(14)              0.40882     132.09276      47.13398      44.06140
     6  C(13)              0.00824       9.26344       3.30542       3.08995
     7  C(13)              0.00860       9.67034       3.45062       3.22568
     8  C(13)             -0.01241     -13.94753      -4.97683      -4.65240
     9  O(17)              0.13691     -82.99566     -29.61491     -27.68437
    10  H(1)              -0.00108      -4.80917      -1.71603      -1.60417
    11  H(1)               0.00017       0.77710       0.27729       0.25921
    12  H(1)               0.00017       0.77780       0.27754       0.25945
    13  H(1)               0.00887      39.64531      14.14643      13.22425
    14  H(1)               0.00761      34.03465      12.14441      11.35274
    15  H(1)              -0.00017      -0.76762      -0.27391      -0.25605
    16  H(1)               0.00512      22.88588       8.16625       7.63391
 --------------------------------------------------------
       Center         ----  Spin Dipole Couplings  ----
                      3XX-RR        3YY-RR        3ZZ-RR
 --------------------------------------------------------
     1   Atom       -0.024254      0.095887     -0.071633
     2   Atom        0.060598      0.027042     -0.087639
     3   Atom        0.140930     -0.062517     -0.078412
     4   Atom        0.043996      0.043163     -0.087159
     5   Atom       -0.071882      0.402485     -0.330602
     6   Atom       -0.013565      0.080112     -0.066547
     7   Atom        0.005599      0.015753     -0.021353
     8   Atom        0.023714      0.010978     -0.034692
     9   Atom        1.056218     -0.378451     -0.677767
    10   Atom        0.009521      0.001694     -0.011215
    11   Atom       -0.005246      0.002637      0.002609
    12   Atom       -0.005246      0.002637      0.002609
    13   Atom        0.017131     -0.001607     -0.015524
    14   Atom        0.008831     -0.000026     -0.008805
    15   Atom        0.000029      0.005052     -0.005081
    16   Atom       -0.000185      0.004608     -0.004424
 --------------------------------------------------------
                        XY            XZ            YZ
 --------------------------------------------------------
     1   Atom       -0.083993     -0.000000      0.000000
     2   Atom       -0.015628     -0.000001     -0.000001
     3   Atom       -0.093175     -0.000003      0.000001
     4   Atom       -0.064769      0.000002     -0.000002
     5   Atom       -0.558074      0.000002     -0.000002
     6   Atom       -0.001676     -0.000000      0.000002
     7   Atom       -0.044452      0.000001     -0.000001
     8   Atom        0.000440      0.000000     -0.000000
     9   Atom       -0.955813      0.000005     -0.000000
    10   Atom       -0.004116     -0.000000      0.000000
    11   Atom       -0.001597      0.003024      0.007442
    12   Atom       -0.001597     -0.003024     -0.007442
    13   Atom        0.008825      0.000000      0.000000
    14   Atom        0.010408      0.000000      0.000000
    15   Atom        0.004375      0.000000     -0.000000
    16   Atom        0.001443     -0.000000      0.000000
 --------------------------------------------------------


 ---------------------------------------------------------------------------------
              Anisotropic Spin Dipole Couplings in Principal Axis System
 ---------------------------------------------------------------------------------

       Atom             a.u.   MegaHertz   Gauss  10(-4) cm-1        Axes

              Baa    -0.0716    -9.612    -3.430    -3.206 -0.0000 -0.0000  1.0000
     1 C(13)  Bbb    -0.0674    -9.051    -3.229    -3.019  0.8893  0.4573  0.0000
              Bcc     0.1391    18.663     6.659     6.225 -0.4573  0.8893  0.0000
 
              Baa    -0.0876   -11.760    -4.196    -3.923  0.0000  0.0000  1.0000
     2 C(13)  Bbb     0.0209     2.803     1.000     0.935  0.3662  0.9305 -0.0000
              Bcc     0.0667     8.957     3.196     2.988  0.9305 -0.3662 -0.0000
 
              Baa    -0.0987   -13.250    -4.728    -4.420  0.3623  0.9320  0.0000
     3 C(13)  Bbb    -0.0784   -10.522    -3.755    -3.510  0.0000 -0.0000  1.0000
              Bcc     0.1772    23.772     8.483     7.930  0.9320 -0.3623 -0.0000
 
              Baa    -0.0872   -11.696    -4.173    -3.901 -0.0000  0.0000  1.0000
     4 C(13)  Bbb    -0.0212    -2.844    -1.015    -0.949  0.7048  0.7094 -0.0000
              Bcc     0.1083    14.539     5.188     4.850  0.7094 -0.7048  0.0000
 
              Baa    -0.4411   -17.012    -6.070    -5.674  0.8340  0.5518 -0.0000
     5 N(14)  Bbb    -0.3306   -12.751    -4.550    -4.253  0.0000  0.0000  1.0000
              Bcc     0.7717    29.762    10.620     9.928 -0.5518  0.8340 -0.0000
 
              Baa    -0.0665    -8.930    -3.186    -2.979  0.0000 -0.0000  1.0000
     6 C(13)  Bbb    -0.0136    -1.824    -0.651    -0.609  0.9998  0.0179 -0.0000
              Bcc     0.0801    10.754     3.837     3.587 -0.0179  0.9998  0.0000
 
              Baa    -0.0341    -4.571    -1.631    -1.525  0.7461  0.6658 -0.0000
     7 C(13)  Bbb    -0.0214    -2.865    -1.022    -0.956 -0.0000  0.0000  1.0000
              Bcc     0.0554     7.436     2.654     2.481 -0.6658  0.7461 -0.0000
 
              Baa    -0.0347    -4.655    -1.661    -1.553 -0.0000  0.0000  1.0000
     8 C(13)  Bbb     0.0110     1.471     0.525     0.491 -0.0345  0.9994 -0.0000
              Bcc     0.0237     3.184     1.136     1.062  0.9994  0.0345  0.0000
 
              Baa    -0.8562    61.952    22.106    20.665  0.4471  0.8945 -0.0000
     9 O(17)  Bbb    -0.6778    49.043    17.500    16.359  0.0000  0.0000  1.0000
              Bcc     1.5339  -110.994   -39.606   -37.024  0.8945 -0.4471  0.0000
 
              Baa    -0.0112    -5.984    -2.135    -1.996  0.0000  0.0000  1.0000
    10 H(1)   Bbb    -0.0001    -0.038    -0.014    -0.013  0.3943  0.9190 -0.0000
              Bcc     0.0113     6.022     2.149     2.009  0.9190 -0.3943 -0.0000
 
              Baa    -0.0083    -4.448    -1.587    -1.484  0.7321  0.4521 -0.5096
    11 H(1)   Bbb    -0.0018    -0.958    -0.342    -0.320  0.6778 -0.5585  0.4782
              Bcc     0.0101     5.407     1.929     1.804  0.0684  0.6955  0.7153
 
              Baa    -0.0083    -4.448    -1.587    -1.484  0.7321  0.4521  0.5096
    12 H(1)   Bbb    -0.0018    -0.958    -0.342    -0.320  0.6778 -0.5585 -0.4782
              Bcc     0.0101     5.407     1.929     1.804 -0.0684 -0.6955  0.7153
 
              Baa    -0.0155    -8.283    -2.956    -2.763  0.0000 -0.0000  1.0000
    13 H(1)   Bbb    -0.0051    -2.726    -0.973    -0.909 -0.3688  0.9295  0.0000
              Bcc     0.0206    11.009     3.928     3.672  0.9295  0.3688  0.0000
 
              Baa    -0.0088    -4.698    -1.676    -1.567 -0.0000  0.0000  1.0000
    14 H(1)   Bbb    -0.0069    -3.686    -1.315    -1.229 -0.5516  0.8341 -0.0000
              Bcc     0.0157     8.384     2.992     2.797  0.8341  0.5516  0.0000
 
              Baa    -0.0051    -2.711    -0.967    -0.904 -0.0000  0.0000  1.0000
    15 H(1)   Bbb    -0.0025    -1.336    -0.477    -0.446  0.8654 -0.5011  0.0000
              Bcc     0.0076     4.047     1.444     1.350  0.5011  0.8654  0.0000
 
              Baa    -0.0044    -2.360    -0.842    -0.787  0.0000 -0.0000  1.0000
    16 H(1)   Bbb    -0.0006    -0.312    -0.111    -0.104  0.9635 -0.2677 -0.0000
              Bcc     0.0050     2.673     0.954     0.891  0.2677  0.9635  0.0000
 

 ---------------------------------------------------------------------------------

 ******************************Gaussian NBO Version 3.1******************************
             N A T U R A L   A T O M I C   O R B I T A L   A N D
          N A T U R A L   B O N D   O R B I T A L   A N A L Y S I S
 ******************************Gaussian NBO Version 3.1******************************
       /RESON  / : Allow strongly delocalized NBO set

 Analyzing the SCF density

 Job title: 5                                                               

 Storage needed:     78708 in NPA,    104437 in NBO ( 939522656 available)
 GSVD:  LWork=       16681 too small for GESVD, short by        1205 words or        1205 for optimal perf.


 NATURAL POPULATIONS:  Natural atomic orbital occupancies 
                                                          
   NAO  Atom  No  lang   Type(AO)    Occupancy
 --------------------------------------------
     1    C    1  S      Cor( 1S)     1.99916
     2    C    1  S      Val( 2S)     1.13150
     3    C    1  S      Ryd( 3S)     0.00083
     4    C    1  px     Val( 2p)     1.20686
     5    C    1  px     Ryd( 3p)     0.00306
     6    C    1  py     Val( 2p)     1.09499
     7    C    1  py     Ryd( 3p)     0.00213
     8    C    1  pz     Val( 2p)     1.24963
     9    C    1  pz     Ryd( 3p)     0.00036
    10    C    1  dxy    Ryd( 3d)     0.00074
    11    C    1  dxz    Ryd( 3d)     0.00033
    12    C    1  dyz    Ryd( 3d)     0.00040
    13    C    1  dx2y2  Ryd( 3d)     0.00030
    14    C    1  dz2    Ryd( 3d)     0.00049

    15    C    2  S      Cor( 1S)     1.99911
    16    C    2  S      Val( 2S)     0.83585
    17    C    2  S      Ryd( 3S)     0.00443
    18    C    2  px     Val( 2p)     0.96917
    19    C    2  px     Ryd( 3p)     0.00624
    20    C    2  py     Val( 2p)     0.84554
    21    C    2  py     Ryd( 3p)     0.01780
    22    C    2  pz     Val( 2p)     0.70700
    23    C    2  pz     Ryd( 3p)     0.00100
    24    C    2  dxy    Ryd( 3d)     0.00260
    25    C    2  dxz    Ryd( 3d)     0.00105
    26    C    2  dyz    Ryd( 3d)     0.00312
    27    C    2  dx2y2  Ryd( 3d)     0.00303
    28    C    2  dz2    Ryd( 3d)     0.00069

    29    C    3  S      Cor( 1S)     1.99880
    30    C    3  S      Val( 2S)     0.90929
    31    C    3  S      Ryd( 3S)     0.00291
    32    C    3  px     Val( 2p)     1.04923
    33    C    3  px     Ryd( 3p)     0.00446
    34    C    3  py     Val( 2p)     1.11118
    35    C    3  py     Ryd( 3p)     0.00559
    36    C    3  pz     Val( 2p)     1.09114
    37    C    3  pz     Ryd( 3p)     0.00065
    38    C    3  dxy    Ryd( 3d)     0.00070
    39    C    3  dxz    Ryd( 3d)     0.00027
    40    C    3  dyz    Ryd( 3d)     0.00052
    41    C    3  dx2y2  Ryd( 3d)     0.00086
    42    C    3  dz2    Ryd( 3d)     0.00045

    43    C    4  S      Cor( 1S)     1.99898
    44    C    4  S      Val( 2S)     0.91694
    45    C    4  S      Ryd( 3S)     0.00203
    46    C    4  px     Val( 2p)     0.91881
    47    C    4  px     Ryd( 3p)     0.00927
    48    C    4  py     Val( 2p)     1.15662
    49    C    4  py     Ryd( 3p)     0.00660
    50    C    4  pz     Val( 2p)     0.85376
    51    C    4  pz     Ryd( 3p)     0.00094
    52    C    4  dxy    Ryd( 3d)     0.00160
    53    C    4  dxz    Ryd( 3d)     0.00127
    54    C    4  dyz    Ryd( 3d)     0.00047
    55    C    4  dx2y2  Ryd( 3d)     0.00123
    56    C    4  dz2    Ryd( 3d)     0.00054

    57    N    5  S      Cor( 1S)     1.99899
    58    N    5  S      Val( 2S)     1.31835
    59    N    5  S      Ryd( 3S)     0.00070
    60    N    5  px     Val( 2p)     1.28995
    61    N    5  px     Ryd( 3p)     0.00358
    62    N    5  py     Val( 2p)     1.37390
    63    N    5  py     Ryd( 3p)     0.00472
    64    N    5  pz     Val( 2p)     1.24420
    65    N    5  pz     Ryd( 3p)     0.00028
    66    N    5  dxy    Ryd( 3d)     0.00120
    67    N    5  dxz    Ryd( 3d)     0.00076
    68    N    5  dyz    Ryd( 3d)     0.00114
    69    N    5  dx2y2  Ryd( 3d)     0.00129
    70    N    5  dz2    Ryd( 3d)     0.00056

    71    C    6  S      Cor( 1S)     1.99900
    72    C    6  S      Val( 2S)     0.93655
    73    C    6  S      Ryd( 3S)     0.00147
    74    C    6  px     Val( 2p)     1.17019
    75    C    6  px     Ryd( 3p)     0.00626
    76    C    6  py     Val( 2p)     0.91184
    77    C    6  py     Ryd( 3p)     0.00722
    78    C    6  pz     Val( 2p)     0.86008
    79    C    6  pz     Ryd( 3p)     0.00089
    80    C    6  dxy    Ryd( 3d)     0.00132
    81    C    6  dxz    Ryd( 3d)     0.00069
    82    C    6  dyz    Ryd( 3d)     0.00108
    83    C    6  dx2y2  Ryd( 3d)     0.00157
    84    C    6  dz2    Ryd( 3d)     0.00053

    85    C    7  S      Cor( 1S)     1.99895
    86    C    7  S      Val( 2S)     0.97370
    87    C    7  S      Ryd( 3S)     0.00136
    88    C    7  px     Val( 2p)     1.08419
    89    C    7  px     Ryd( 3p)     0.00417
    90    C    7  py     Val( 2p)     1.17545
    91    C    7  py     Ryd( 3p)     0.00579
    92    C    7  pz     Val( 2p)     0.97332
    93    C    7  pz     Ryd( 3p)     0.00049
    94    C    7  dxy    Ryd( 3d)     0.00074
    95    C    7  dxz    Ryd( 3d)     0.00040
    96    C    7  dyz    Ryd( 3d)     0.00051
    97    C    7  dx2y2  Ryd( 3d)     0.00069
    98    C    7  dz2    Ryd( 3d)     0.00040

    99    C    8  S      Cor( 1S)     1.99891
   100    C    8  S      Val( 2S)     0.95090
   101    C    8  S      Ryd( 3S)     0.00142
   102    C    8  px     Val( 2p)     1.11510
   103    C    8  px     Ryd( 3p)     0.00376
   104    C    8  py     Val( 2p)     1.16128
   105    C    8  py     Ryd( 3p)     0.00493
   106    C    8  pz     Val( 2p)     0.87393
   107    C    8  pz     Ryd( 3p)     0.00042
   108    C    8  dxy    Ryd( 3d)     0.00078
   109    C    8  dxz    Ryd( 3d)     0.00058
   110    C    8  dyz    Ryd( 3d)     0.00047
   111    C    8  dx2y2  Ryd( 3d)     0.00063
   112    C    8  dz2    Ryd( 3d)     0.00042

   113    O    9  S      Cor( 1S)     1.99973
   114    O    9  S      Val( 2S)     1.69832
   115    O    9  S      Ryd( 3S)     0.00096
   116    O    9  px     Val( 2p)     1.55727
   117    O    9  px     Ryd( 3p)     0.00275
   118    O    9  py     Val( 2p)     1.59572
   119    O    9  py     Ryd( 3p)     0.00098
   120    O    9  pz     Val( 2p)     1.43213
   121    O    9  pz     Ryd( 3p)     0.00043
   122    O    9  dxy    Ryd( 3d)     0.00136
   123    O    9  dxz    Ryd( 3d)     0.00042
   124    O    9  dyz    Ryd( 3d)     0.00176
   125    O    9  dx2y2  Ryd( 3d)     0.00138
   126    O    9  dz2    Ryd( 3d)     0.00039

   127    H   10  S      Val( 1S)     0.71606
   128    H   10  S      Ryd( 2S)     0.00135
   129    H   10  px     Ryd( 2p)     0.00071
   130    H   10  py     Ryd( 2p)     0.00015
   131    H   10  pz     Ryd( 2p)     0.00011

   132    H   11  S      Val( 1S)     0.72343
   133    H   11  S      Ryd( 2S)     0.00088
   134    H   11  px     Ryd( 2p)     0.00017
   135    H   11  py     Ryd( 2p)     0.00040
   136    H   11  pz     Ryd( 2p)     0.00057

   137    H   12  S      Val( 1S)     0.72343
   138    H   12  S      Ryd( 2S)     0.00088
   139    H   12  px     Ryd( 2p)     0.00017
   140    H   12  py     Ryd( 2p)     0.00040
   141    H   12  pz     Ryd( 2p)     0.00057

   142    H   13  S      Val( 1S)     0.73378
   143    H   13  S      Ryd( 2S)     0.00258
   144    H   13  px     Ryd( 2p)     0.00019
   145    H   13  py     Ryd( 2p)     0.00080
   146    H   13  pz     Ryd( 2p)     0.00011

   147    H   14  S      Val( 1S)     0.73278
   148    H   14  S      Ryd( 2S)     0.00119
   149    H   14  px     Ryd( 2p)     0.00094
   150    H   14  py     Ryd( 2p)     0.00003
   151    H   14  pz     Ryd( 2p)     0.00009

   152    H   15  S      Val( 1S)     0.72296
   153    H   15  S      Ryd( 2S)     0.00129
   154    H   15  px     Ryd( 2p)     0.00027
   155    H   15  py     Ryd( 2p)     0.00068
   156    H   15  pz     Ryd( 2p)     0.00011

   157    H   16  S      Val( 1S)     0.73234
   158    H   16  S      Ryd( 2S)     0.00138
   159    H   16  px     Ryd( 2p)     0.00025
   160    H   16  py     Ryd( 2p)     0.00070
   161    H   16  pz     Ryd( 2p)     0.00012

 WARNING:  1 low occupancy (<1.9990e) core orbital  found on  C    3
           1 low occupancy (<1.9990e) core orbital  found on  C    4
           1 low occupancy (<1.9990e) core orbital  found on  N    5
           1 low occupancy (<1.9990e) core orbital  found on  C    7
           1 low occupancy (<1.9990e) core orbital  found on  C    8


 Summary of Natural Population Analysis:                  
                                                          
                                       Natural Population 
                Natural  -----------------------------------------------
    Atom  No    Charge         Core      Valence    Rydberg      Total
 -----------------------------------------------------------------------
      C    1   -0.69080      1.99916     4.68298    0.00866     6.69080
      C    2    0.60335      1.99911     3.35757    0.03997     5.39665
      C    3   -0.17607      1.99880     4.16085    0.01642     6.17607
      C    4    0.13094      1.99898     3.84613    0.02395     5.86906
      N    5   -0.23961      1.99899     5.22640    0.01422     7.23961
      C    6    0.10132      1.99900     3.87866    0.02102     5.89868
      C    7   -0.22016      1.99895     4.20665    0.01456     6.22016
      C    8   -0.11353      1.99891     4.10122    0.01340     6.11353
      O    9   -0.29360      1.99973     6.28344    0.01044     8.29360
      H   10    0.28162      0.00000     0.71606    0.00232     0.71838
      H   11    0.27456      0.00000     0.72343    0.00201     0.72544
      H   12    0.27456      0.00000     0.72343    0.00201     0.72544
      H   13    0.26255      0.00000     0.73378    0.00368     0.73745
      H   14    0.26497      0.00000     0.73278    0.00225     0.73503
      H   15    0.27468      0.00000     0.72296    0.00236     0.72532
      H   16    0.26520      0.00000     0.73234    0.00245     0.73480
 =======================================================================
   * Total *    1.00000     17.99164    44.82867    0.17969    63.00000

                                 Natural Population      
 --------------------------------------------------------
   Core                      17.99164 ( 99.9535% of  18)
   Valence                   44.82867 ( 99.6193% of  45)
   Natural Minimal Basis     62.82031 ( 99.7148% of  63)
   Natural Rydberg Basis      0.17969 (  0.2852% of  63)
 --------------------------------------------------------

    Atom  No          Natural Electron Configuration
 ----------------------------------------------------------------------------
      C    1      [core]2S( 1.13)2p( 3.55)3p( 0.01)
      C    2      [core]2S( 0.84)2p( 2.52)3p( 0.03)3d( 0.01)
      C    3      [core]2S( 0.91)2p( 3.25)3p( 0.01)
      C    4      [core]2S( 0.92)2p( 2.93)3p( 0.02)3d( 0.01)
      N    5      [core]2S( 1.32)2p( 3.91)3p( 0.01)
      C    6      [core]2S( 0.94)2p( 2.94)3p( 0.01)3d( 0.01)
      C    7      [core]2S( 0.97)2p( 3.23)3p( 0.01)
      C    8      [core]2S( 0.95)2p( 3.15)3p( 0.01)
      O    9      [core]2S( 1.70)2p( 4.59)3d( 0.01)
      H   10            1S( 0.72)
      H   11            1S( 0.72)
      H   12            1S( 0.72)
      H   13            1S( 0.73)
      H   14            1S( 0.73)
      H   15            1S( 0.72)
      H   16            1S( 0.73)


 ***************************************************
 *******         Alpha spin orbitals         *******
 ***************************************************


 NATURAL POPULATIONS:  Natural atomic orbital occupancies 
                                                          
   NAO  Atom  No  lang   Type(AO)    Occupancy      Energy
 ----------------------------------------------------------
     1    C    1  S      Cor( 1S)     0.99959     -10.27923
     2    C    1  S      Val( 2S)     0.56848      -0.45910
     3    C    1  S      Ryd( 3S)     0.00040       0.69984
     4    C    1  px     Val( 2p)     0.61375      -0.28946
     5    C    1  px     Ryd( 3p)     0.00158       0.47370
     6    C    1  py     Val( 2p)     0.57477      -0.28920
     7    C    1  py     Ryd( 3p)     0.00111       0.33164
     8    C    1  pz     Val( 2p)     0.62572      -0.28832
     9    C    1  pz     Ryd( 3p)     0.00017       0.39153
    10    C    1  dxy    Ryd( 3d)     0.00043       2.05369
    11    C    1  dxz    Ryd( 3d)     0.00017       1.87289
    12    C    1  dyz    Ryd( 3d)     0.00019       2.17645
    13    C    1  dx2y2  Ryd( 3d)     0.00015       2.09922
    14    C    1  dz2    Ryd( 3d)     0.00026       2.11918

    15    C    2  S      Cor( 1S)     0.99955     -10.39434
    16    C    2  S      Val( 2S)     0.41362      -0.37055
    17    C    2  S      Ryd( 3S)     0.00203       0.35877
    18    C    2  px     Val( 2p)     0.48844      -0.26963
    19    C    2  px     Ryd( 3p)     0.00282       0.49682
    20    C    2  py     Val( 2p)     0.41987      -0.23930
    21    C    2  py     Ryd( 3p)     0.00860       0.55639
    22    C    2  pz     Val( 2p)     0.34230      -0.33423
    23    C    2  pz     Ryd( 3p)     0.00046       0.35377
    24    C    2  dxy    Ryd( 3d)     0.00159       2.15362
    25    C    2  dxz    Ryd( 3d)     0.00054       1.63102
    26    C    2  dyz    Ryd( 3d)     0.00155       1.69724
    27    C    2  dx2y2  Ryd( 3d)     0.00176       2.12340
    28    C    2  dz2    Ryd( 3d)     0.00036       1.89736

    29    C    3  S      Cor( 1S)     0.99940     -10.29884
    30    C    3  S      Val( 2S)     0.45486      -0.36152
    31    C    3  S      Ryd( 3S)     0.00125       0.34371
    32    C    3  px     Val( 2p)     0.55901      -0.31779
    33    C    3  px     Ryd( 3p)     0.00225       0.83083
    34    C    3  py     Val( 2p)     0.56254      -0.30094
    35    C    3  py     Ryd( 3p)     0.00295       0.75386
    36    C    3  pz     Val( 2p)     0.55212      -0.33748
    37    C    3  pz     Ryd( 3p)     0.00031       0.42913
    38    C    3  dxy    Ryd( 3d)     0.00036       2.23773
    39    C    3  dxz    Ryd( 3d)     0.00013       1.65445
    40    C    3  dyz    Ryd( 3d)     0.00025       1.68875
    41    C    3  dx2y2  Ryd( 3d)     0.00050       2.16103
    42    C    3  dz2    Ryd( 3d)     0.00024       1.96676

    43    C    4  S      Cor( 1S)     0.99950     -10.32684
    44    C    4  S      Val( 2S)     0.45714      -0.36101
    45    C    4  S      Ryd( 3S)     0.00100       0.31728
    46    C    4  px     Val( 2p)     0.45872      -0.22971
    47    C    4  px     Ryd( 3p)     0.00419       0.49830
    48    C    4  py     Val( 2p)     0.58592      -0.27828
    49    C    4  py     Ryd( 3p)     0.00333       0.63358
    50    C    4  pz     Val( 2p)     0.41517      -0.32269
    51    C    4  pz     Ryd( 3p)     0.00047       0.33490
    52    C    4  dxy    Ryd( 3d)     0.00088       2.24189
    53    C    4  dxz    Ryd( 3d)     0.00063       1.71491
    54    C    4  dyz    Ryd( 3d)     0.00023       1.68124
    55    C    4  dx2y2  Ryd( 3d)     0.00062       2.23528
    56    C    4  dz2    Ryd( 3d)     0.00028       1.97639

    57    N    5  S      Cor( 1S)     0.99963     -14.42357
    58    N    5  S      Val( 2S)     0.68766      -0.72081
    59    N    5  S      Ryd( 3S)     0.00045       0.93210
    60    N    5  px     Val( 2p)     0.69625      -0.43460
    61    N    5  px     Ryd( 3p)     0.00185       0.90906
    62    N    5  py     Val( 2p)     0.80101      -0.46511
    63    N    5  py     Ryd( 3p)     0.00252       0.79842
    64    N    5  pz     Val( 2p)     0.63814      -0.42383
    65    N    5  pz     Ryd( 3p)     0.00015       0.66087
    66    N    5  dxy    Ryd( 3d)     0.00047       2.42847
    67    N    5  dxz    Ryd( 3d)     0.00035       2.09966
    68    N    5  dyz    Ryd( 3d)     0.00050       2.04529
    69    N    5  dx2y2  Ryd( 3d)     0.00059       2.64123
    70    N    5  dz2    Ryd( 3d)     0.00030       2.34062

    71    C    6  S      Cor( 1S)     0.99952     -10.32251
    72    C    6  S      Val( 2S)     0.46725      -0.36548
    73    C    6  S      Ryd( 3S)     0.00073       0.31049
    74    C    6  px     Val( 2p)     0.58394      -0.27157
    75    C    6  px     Ryd( 3p)     0.00321       0.74452
    76    C    6  py     Val( 2p)     0.45806      -0.21785
    77    C    6  py     Ryd( 3p)     0.00383       0.36357
    78    C    6  pz     Val( 2p)     0.41988      -0.31649
    79    C    6  pz     Ryd( 3p)     0.00044       0.34067
    80    C    6  dxy    Ryd( 3d)     0.00072       2.16585
    81    C    6  dxz    Ryd( 3d)     0.00034       1.67256
    82    C    6  dyz    Ryd( 3d)     0.00054       1.72723
    83    C    6  dx2y2  Ryd( 3d)     0.00083       2.29817
    84    C    6  dz2    Ryd( 3d)     0.00028       1.98023

    85    C    7  S      Cor( 1S)     0.99948     -10.27773
    86    C    7  S      Val( 2S)     0.48731      -0.36510
    87    C    7  S      Ryd( 3S)     0.00066       0.36744
    88    C    7  px     Val( 2p)     0.54872      -0.25301
    89    C    7  px     Ryd( 3p)     0.00212       0.53202
    90    C    7  py     Val( 2p)     0.59527      -0.27129
    91    C    7  py     Ryd( 3p)     0.00290       0.72556
    92    C    7  pz     Val( 2p)     0.49223      -0.31151
    93    C    7  pz     Ryd( 3p)     0.00025       0.36565
    94    C    7  dxy    Ryd( 3d)     0.00037       2.28362
    95    C    7  dxz    Ryd( 3d)     0.00019       1.71988
    96    C    7  dyz    Ryd( 3d)     0.00026       1.70708
    97    C    7  dx2y2  Ryd( 3d)     0.00035       2.24104
    98    C    7  dz2    Ryd( 3d)     0.00021       2.01625

    99    C    8  S      Cor( 1S)     0.99946     -10.28889
   100    C    8  S      Val( 2S)     0.47438      -0.35944
   101    C    8  S      Ryd( 3S)     0.00071       0.35415
   102    C    8  px     Val( 2p)     0.55854      -0.26848
   103    C    8  px     Ryd( 3p)     0.00196       0.62865
   104    C    8  py     Val( 2p)     0.57943      -0.27014
   105    C    8  py     Ryd( 3p)     0.00271       0.70995
   106    C    8  pz     Val( 2p)     0.42767      -0.31547
   107    C    8  pz     Ryd( 3p)     0.00021       0.36175
   108    C    8  dxy    Ryd( 3d)     0.00040       2.28543
   109    C    8  dxz    Ryd( 3d)     0.00030       1.70438
   110    C    8  dyz    Ryd( 3d)     0.00023       1.71035
   111    C    8  dx2y2  Ryd( 3d)     0.00033       2.26581
   112    C    8  dz2    Ryd( 3d)     0.00021       2.00326

   113    O    9  S      Cor( 1S)     0.99986     -19.13699
   114    O    9  S      Val( 2S)     0.85246      -1.13158
   115    O    9  S      Ryd( 3S)     0.00045       1.22267
   116    O    9  px     Val( 2p)     0.93026      -0.54297
   117    O    9  px     Ryd( 3p)     0.00145       0.94335
   118    O    9  py     Val( 2p)     0.83597      -0.55749
   119    O    9  py     Ryd( 3p)     0.00050       0.85430
   120    O    9  pz     Val( 2p)     0.73143      -0.49690
   121    O    9  pz     Ryd( 3p)     0.00022       0.83238
   122    O    9  dxy    Ryd( 3d)     0.00072       2.87623
   123    O    9  dxz    Ryd( 3d)     0.00021       2.42160
   124    O    9  dyz    Ryd( 3d)     0.00088       2.58058
   125    O    9  dx2y2  Ryd( 3d)     0.00075       2.82508
   126    O    9  dz2    Ryd( 3d)     0.00019       2.62476

   127    H   10  S      Val( 1S)     0.35731      -0.07902
   128    H   10  S      Ryd( 2S)     0.00072       0.19280
   129    H   10  px     Ryd( 2p)     0.00035       2.17346
   130    H   10  py     Ryd( 2p)     0.00007       1.65009
   131    H   10  pz     Ryd( 2p)     0.00005       1.57761

   132    H   11  S      Val( 1S)     0.36136      -0.11020
   133    H   11  S      Ryd( 2S)     0.00042       0.20469
   134    H   11  px     Ryd( 2p)     0.00008       1.58887
   135    H   11  py     Ryd( 2p)     0.00019       1.77440
   136    H   11  pz     Ryd( 2p)     0.00029       1.97888

   137    H   12  S      Val( 1S)     0.36136      -0.11020
   138    H   12  S      Ryd( 2S)     0.00042       0.20469
   139    H   12  px     Ryd( 2p)     0.00008       1.58887
   140    H   12  py     Ryd( 2p)     0.00019       1.77440
   141    H   12  pz     Ryd( 2p)     0.00029       1.97888

   142    H   13  S      Val( 1S)     0.37066      -0.10708
   143    H   13  S      Ryd( 2S)     0.00107       0.17280
   144    H   13  px     Ryd( 2p)     0.00012       1.86102
   145    H   13  py     Ryd( 2p)     0.00041       2.08665
   146    H   13  pz     Ryd( 2p)     0.00005       1.45751

   147    H   14  S      Val( 1S)     0.37294      -0.09698
   148    H   14  S      Ryd( 2S)     0.00062       0.15715
   149    H   14  px     Ryd( 2p)     0.00049       2.18634
   150    H   14  py     Ryd( 2p)     0.00001       1.74481
   151    H   14  pz     Ryd( 2p)     0.00004       1.45587

   152    H   15  S      Val( 1S)     0.36107      -0.08414
   153    H   15  S      Ryd( 2S)     0.00062       0.16112
   154    H   15  px     Ryd( 2p)     0.00014       1.89016
   155    H   15  py     Ryd( 2p)     0.00034       2.09378
   156    H   15  pz     Ryd( 2p)     0.00006       1.47030

   157    H   16  S      Val( 1S)     0.37076      -0.11219
   158    H   16  S      Ryd( 2S)     0.00071       0.19340
   159    H   16  px     Ryd( 2p)     0.00013       1.89785
   160    H   16  py     Ryd( 2p)     0.00036       2.07210
   161    H   16  pz     Ryd( 2p)     0.00006       1.45473


 Summary of Natural Population Analysis:                  
                                                          
                                       Natural Population 
                Natural  -----------------------------------------------
    Atom  No    Charge         Core      Valence    Rydberg      Total
 -----------------------------------------------------------------------
      C    1   -0.38678      0.99959     2.38273    0.00446     3.38678
      C    2    0.31653      0.99955     1.66423    0.01969     2.68347
      C    3   -0.13617      0.99940     2.12853    0.00823     3.13617
      C    4    0.07192      0.99950     1.91695    0.01164     2.92808
      N    5   -0.32985      0.99963     2.82305    0.00717     3.82985
      C    6    0.06043      0.99952     1.92914    0.01092     2.93957
      C    7   -0.13032      0.99948     2.12354    0.00730     3.13032
      C    8   -0.04654      0.99946     2.04002    0.00706     3.04654
      O    9   -0.35537      0.99986     3.35012    0.00539     4.35537
      H   10    0.14150      0.00000     0.35731    0.00119     0.35850
      H   11    0.13766      0.00000     0.36136    0.00098     0.36234
      H   12    0.13766      0.00000     0.36136    0.00098     0.36234
      H   13    0.12769      0.00000     0.37066    0.00165     0.37231
      H   14    0.12589      0.00000     0.37294    0.00116     0.37411
      H   15    0.13777      0.00000     0.36107    0.00116     0.36223
      H   16    0.12798      0.00000     0.37076    0.00125     0.37202
 =======================================================================
   * Total *    0.00000      8.99600    22.91376    0.09025    32.00000

                                 Natural Population      
 --------------------------------------------------------
   Core                       8.99600 ( 99.9555% of   9)
   Valence                   22.91376 ( 99.6250% of  23)
   Natural Minimal Basis     31.90975 ( 99.7180% of  32)
   Natural Rydberg Basis      0.09025 (  0.2820% of  32)
 --------------------------------------------------------

    Atom  No          Natural Electron Configuration
 ----------------------------------------------------------------------------
      C    1      [core]2S( 0.57)2p( 1.81)
      C    2      [core]2S( 0.41)2p( 1.25)3p( 0.01)3d( 0.01)
      C    3      [core]2S( 0.45)2p( 1.67)3p( 0.01)
      C    4      [core]2S( 0.46)2p( 1.46)3p( 0.01)
      N    5      [core]2S( 0.69)2p( 2.14)
      C    6      [core]2S( 0.47)2p( 1.46)3p( 0.01)
      C    7      [core]2S( 0.49)2p( 1.64)3p( 0.01)
      C    8      [core]2S( 0.47)2p( 1.57)
      O    9      [core]2S( 0.85)2p( 2.50)
      H   10            1S( 0.36)
      H   11            1S( 0.36)
      H   12            1S( 0.36)
      H   13            1S( 0.37)
      H   14            1S( 0.37)
      H   15            1S( 0.36)
      H   16            1S( 0.37)


 NATURAL BOND ORBITAL ANALYSIS, alpha spin orbitals:

                       Occupancies       Lewis Structure    Low   High
           Occ.    -------------------  -----------------   occ   occ
  Cycle   Thresh.   Lewis   Non-Lewis     CR  BD  3C  LP    (L)   (NL)   Dev
 =============================================================================
   1(1)    0.90    30.42886   1.57114      9  17   0   6     3      3    0.03
   2(2)    0.90    30.42886   1.57114      9  17   0   6     3      3    0.03
   3(1)    0.80    30.90167   1.09833      9  19   0   4     1      3    0.03
   4(2)    0.80    30.91757   1.08243      9  19   0   4     1      3    0.03
   5(3)    0.80    30.90167   1.09833      9  19   0   4     1      3    0.03
   6(4)    0.80    30.91757   1.08243      9  19   0   4     1      3    0.03
   7(1)    0.70    30.71237   1.28763      9  18   0   5     1      4    0.03
   8(2)    0.70    30.71887   1.28113      9  18   0   5     1      4    0.03
   9(3)    0.70    30.71237   1.28763      9  18   0   5     1      4    0.03
  10(4)    0.70    30.71887   1.28113      9  18   0   5     1      4    0.03
  11(1)    0.60    27.27673   4.72327      9   9   0  14     0     13    0.41
  12(2)    0.60    27.27673   4.72327      9   9   0  14     0     13    0.41

    The hybrids on atom  3 are linearly dependent.  An eigenvalue (  0.000091)
    of the hybrid overlap matrix is too small (<0.00010).

    PRJTHR will be raised from  0.200 to 0.250 and the NBO search repeated.


    The hybrids on atom  3 are linearly dependent.  An eigenvalue (  0.000091)
    of the hybrid overlap matrix is too small (<0.00010).

    PRJTHR will be raised from  0.250 to 0.300 and the NBO search repeated.


    The hybrids on atom  3 are linearly dependent.  An eigenvalue (  0.000091)
    of the hybrid overlap matrix is too small (<0.00010).

    PRJTHR will be raised from  0.300 to 0.350 and the NBO search repeated.


    The hybrids on atom  3 are linearly dependent.  An eigenvalue (  0.000091)
    of the hybrid overlap matrix is too small (<0.00010).

    PRJTHR will be raised from  0.350 to 0.400 and the NBO search repeated.

  13(1)    0.50    24.71109   7.28891      9   3   0  20     0     20    0.41
  14(2)    0.50    24.71109   7.28891      9   3   0  20     0     20    0.41
  15(1)    0.80    30.91757   1.08243      9  19   0   4     1      3    0.03
 -----------------------------------------------------------------------------

 Structure accepted: RESONANCE keyword permits strongly delocalized structure

 --------------------------------------------------------
   Core                      8.99600 ( 99.956% of   9)
   Valence Lewis            21.92157 ( 95.311% of  23)
  ==================       ============================
   Total Lewis              30.91757 ( 96.617% of  32)
  -----------------------------------------------------
   Valence non-Lewis         1.02053 (  3.189% of  32)
   Rydberg non-Lewis         0.06190 (  0.193% of  32)
  ==================       ============================
   Total non-Lewis           1.08243 (  3.383% of  32)
 --------------------------------------------------------


       (Occupancy)   Bond orbital/ Coefficients/ Hybrids
 ---------------------------------------------------------------------------------
     1. (0.99450) BD ( 1) C   1 - C   2  
                ( 49.68%)   0.7049* C   1 s( 27.29%)p 2.66( 72.64%)d 0.00(  0.07%)
                                            0.0003  0.5223  0.0053  0.4900 -0.0048
                                           -0.6970 -0.0208 -0.0000 -0.0000 -0.0227
                                           -0.0000  0.0000 -0.0075 -0.0129
                ( 50.32%)   0.7093* C   2 s( 35.65%)p 1.80( 64.29%)d 0.00(  0.06%)
                                           -0.0001  0.5969  0.0127 -0.4811 -0.0125
                                            0.6408 -0.0276  0.0000 -0.0000 -0.0199
                                           -0.0000  0.0000 -0.0078 -0.0114
     2. (0.99246) BD ( 1) C   1 - H  10  
                ( 64.08%)   0.8005* C   1 s( 24.97%)p 3.00( 75.00%)d 0.00(  0.03%)
                                            0.0000 -0.4996 -0.0051  0.8385 -0.0062
                                            0.2158 -0.0162 -0.0000 -0.0000 -0.0111
                                            0.0000  0.0000 -0.0105  0.0088
                ( 35.92%)   0.5994* H  10 s( 99.91%)p 0.00(  0.09%)
                                           -0.9995  0.0007 -0.0300 -0.0064  0.0000
     3. (0.98130) BD ( 1) C   1 - H  11  
                ( 63.28%)   0.7955* C   1 s( 23.86%)p 3.19( 76.11%)d 0.00(  0.04%)
                                           -0.0001  0.4884 -0.0033  0.1667 -0.0212
                                            0.4827  0.0084  0.7069  0.0008  0.0055
                                            0.0113  0.0108 -0.0025  0.0097
                ( 36.72%)   0.6059* H  11 s( 99.90%)p 0.00(  0.10%)
                                            0.9995 -0.0011  0.0006 -0.0189 -0.0251
     4. (0.98130) BD ( 1) C   1 - H  12  
                ( 63.28%)   0.7955* C   1 s( 23.86%)p 3.19( 76.11%)d 0.00(  0.04%)
                                           -0.0001  0.4884 -0.0033  0.1667 -0.0212
                                            0.4827  0.0084 -0.7069 -0.0008  0.0055
                                           -0.0113 -0.0108 -0.0025  0.0097
                ( 36.72%)   0.6059* H  12 s( 99.90%)p 0.00(  0.10%)
                                            0.9995 -0.0011  0.0006 -0.0189  0.0251
     5. (0.98921) BD ( 1) C   2 - C   3  
                ( 47.28%)   0.6876* C   2 s( 34.94%)p 1.86( 64.99%)d 0.00(  0.07%)
                                            0.0001  0.5911  0.0043  0.8043 -0.0130
                                            0.0528 -0.0058 -0.0000 -0.0000  0.0046
                                            0.0000 -0.0000  0.0225 -0.0120
                ( 52.72%)   0.7261* C   3 s( 31.57%)p 2.17( 68.38%)d 0.00(  0.05%)
                                           -0.0000  0.5619  0.0005 -0.8233  0.0137
                                           -0.0759 -0.0032 -0.0000 -0.0000  0.0033
                                            0.0000  0.0000  0.0185 -0.0127
     6. (0.99759) BD ( 1) C   2 - O   9  
                ( 32.64%)   0.5713* C   2 s( 29.10%)p 2.43( 70.63%)d 0.01(  0.27%)
                                           -0.0000  0.5381 -0.0370 -0.3459 -0.0395
                                           -0.7632 -0.0515  0.0000  0.0000  0.0329
                                           -0.0000 -0.0000 -0.0313 -0.0262
                ( 67.36%)   0.8207* O   9 s( 43.50%)p 1.30( 56.41%)d 0.00(  0.08%)
                                           -0.0000  0.6593 -0.0197  0.3185 -0.0061
                                            0.6800 -0.0156 -0.0000  0.0000  0.0187
                                           -0.0000 -0.0000 -0.0153 -0.0154
     7. (0.99074) BD ( 2) C   2 - O   9  
                ( 28.49%)   0.5338* C   2 s(  0.00%)p 1.00( 99.50%)d 0.01(  0.50%)
                                            0.0000 -0.0000  0.0000  0.0000 -0.0000
                                            0.0000 -0.0000  0.9974 -0.0108 -0.0000
                                           -0.0262 -0.0655  0.0000  0.0000
                ( 71.51%)   0.8456* O   9 s(  0.00%)p 1.00( 99.85%)d 0.00(  0.15%)
                                           -0.0000  0.0000  0.0000  0.0000 -0.0000
                                            0.0000 -0.0000  0.9992 -0.0064  0.0000
                                            0.0170  0.0351 -0.0000 -0.0000
     8. (0.98905) BD ( 1) C   3 - C   4  
                ( 52.32%)   0.7233* C   3 s( 33.19%)p 2.01( 66.76%)d 0.00(  0.04%)
                                           -0.0002  0.5761  0.0064  0.4556 -0.0082
                                           -0.6781 -0.0122  0.0000 -0.0000 -0.0164
                                            0.0000 -0.0000 -0.0039 -0.0128
                ( 47.68%)   0.6905* C   4 s( 38.13%)p 1.62( 61.81%)d 0.00(  0.06%)
                                            0.0002  0.6175  0.0006 -0.4299 -0.0146
                                            0.6579 -0.0170 -0.0000 -0.0000 -0.0174
                                            0.0000 -0.0000 -0.0094 -0.0129
     9. (0.98705) BD ( 1) C   3 - C   8  
                ( 51.63%)   0.7185* C   3 s( 35.18%)p 1.84( 64.78%)d 0.00(  0.04%)
                                           -0.0001  0.5931  0.0056  0.3372 -0.0129
                                            0.7306  0.0078  0.0000 -0.0000  0.0117
                                           -0.0000  0.0000 -0.0083 -0.0127
                ( 48.37%)   0.6955* C   8 s( 34.66%)p 1.88( 65.29%)d 0.00(  0.05%)
                                            0.0001  0.5887  0.0067 -0.4053 -0.0197
                                           -0.6987  0.0111 -0.0000 -0.0000  0.0146
                                            0.0000  0.0000 -0.0106 -0.0132
    10. (0.80423) BD ( 2) C   3 - C   8  
                ( 59.89%)   0.7739* C   3 s(  0.00%)p 1.00( 99.99%)d 0.00(  0.01%)
                                           -0.0000  0.0000 -0.0000 -0.0000 -0.0000
                                            0.0000 -0.0000  0.9999  0.0044 -0.0000
                                            0.0088  0.0072  0.0000  0.0000
                ( 40.11%)   0.6333* C   8 s(  0.00%)p 1.00( 99.93%)d 0.00(  0.07%)
                                            0.0000  0.0000  0.0000 -0.0000 -0.0000
                                           -0.0000  0.0000  0.9996  0.0132  0.0000
                                            0.0005 -0.0263  0.0000 -0.0000
    11. (0.99339) BD ( 1) C   4 - N   5  
                ( 39.44%)   0.6280* C   4 s( 30.97%)p 2.22( 68.90%)d 0.00(  0.14%)
                                           -0.0000  0.5558 -0.0269  0.8272  0.0382
                                            0.0185 -0.0536  0.0000  0.0000  0.0042
                                            0.0000  0.0000  0.0310 -0.0201
                ( 60.56%)   0.7782* N   5 s( 36.89%)p 1.71( 63.05%)d 0.00(  0.06%)
                                            0.0001  0.6073  0.0088 -0.7907  0.0083
                                           -0.0669  0.0257 -0.0000  0.0000 -0.0098
                                            0.0000 -0.0000  0.0183 -0.0134
    12. (0.87538) BD ( 2) C   4 - N   5  
                ( 33.96%)   0.5828* C   4 s(  0.00%)p 1.00( 99.83%)d 0.00(  0.17%)
                                            0.0000  0.0000  0.0000 -0.0000 -0.0000
                                            0.0000 -0.0000  0.9991  0.0070 -0.0000
                                            0.0390  0.0137 -0.0000  0.0000
                ( 66.04%)   0.8126* N   5 s(  0.00%)p 1.00( 99.90%)d 0.00(  0.10%)
                                            0.0000 -0.0000 -0.0000 -0.0000 -0.0000
                                            0.0000  0.0000  0.9995 -0.0054 -0.0000
                                           -0.0218  0.0229  0.0000 -0.0000
    13. (0.99017) BD ( 1) C   4 - H  13  
                ( 63.15%)   0.7947* C   4 s( 30.70%)p 2.26( 69.27%)d 0.00(  0.03%)
                                            0.0005 -0.5539 -0.0121  0.3560 -0.0290
                                            0.7518 -0.0049  0.0000 -0.0000 -0.0119
                                           -0.0000 -0.0000  0.0101  0.0092
                ( 36.85%)   0.6071* H  13 s( 99.88%)p 0.00(  0.12%)
                                           -0.9994  0.0089 -0.0153 -0.0309 -0.0000
    14. (0.99357) BD ( 1) N   5 - C   6  
                ( 61.12%)   0.7818* N   5 s( 36.59%)p 1.73( 63.35%)d 0.00(  0.06%)
                                            0.0001  0.6048  0.0075  0.4063 -0.0281
                                            0.6838  0.0044  0.0000 -0.0000  0.0082
                                            0.0000  0.0000 -0.0189 -0.0135
                ( 38.88%)   0.6235* C   6 s( 30.17%)p 2.31( 69.68%)d 0.00(  0.15%)
                                           -0.0000  0.5489 -0.0215 -0.3814  0.0273
                                           -0.7394 -0.0622 -0.0000  0.0000  0.0283
                                            0.0000  0.0000 -0.0163 -0.0206
    15. (0.99280) BD ( 1) C   6 - C   7  
                ( 49.29%)   0.7021* C   6 s( 39.07%)p 1.56( 60.88%)d 0.00(  0.05%)
                                            0.0001  0.6251 -0.0011 -0.3993  0.0330
                                            0.6691  0.0237 -0.0000  0.0000 -0.0184
                                            0.0000 -0.0000 -0.0068 -0.0117
                ( 50.71%)   0.7121* C   7 s( 34.24%)p 1.92( 65.70%)d 0.00(  0.06%)
                                           -0.0000  0.5851  0.0112  0.4194  0.0406
                                           -0.6924  0.0070  0.0000  0.0000 -0.0146
                                            0.0000 -0.0000 -0.0133 -0.0127
    16. (0.99052) BD ( 1) C   6 - H  14  
                ( 62.87%)   0.7929* C   6 s( 30.62%)p 2.26( 69.35%)d 0.00(  0.03%)
                                           -0.0005  0.5532  0.0111  0.8323 -0.0182
                                           -0.0188 -0.0122  0.0000 -0.0000 -0.0022
                                            0.0000  0.0000  0.0153 -0.0085
                ( 37.13%)   0.6093* H  14 s( 99.89%)p 0.00(  0.11%)
                                            0.9994 -0.0029 -0.0337  0.0002 -0.0000
    17. (0.98868) BD ( 1) C   7 - C   8  
                ( 49.32%)   0.7023* C   7 s( 34.95%)p 1.86( 65.00%)d 0.00(  0.05%)
                                            0.0001  0.5911  0.0091 -0.8051 -0.0085
                                            0.0116  0.0400 -0.0000 -0.0000  0.0040
                                            0.0000 -0.0000  0.0176 -0.0126
                ( 50.68%)   0.7119* C   8 s( 35.83%)p 1.79( 64.12%)d 0.00(  0.05%)
                                            0.0000  0.5984  0.0126  0.7987  0.0029
                                            0.0415  0.0403  0.0000  0.0000 -0.0019
                                            0.0000 -0.0000  0.0176 -0.0122
    18. (0.98873) BD ( 1) C   7 - H  15  
                ( 63.82%)   0.7989* C   7 s( 30.73%)p 2.25( 69.24%)d 0.00(  0.02%)
                                           -0.0003  0.5542 -0.0147  0.4167 -0.0042
                                            0.7202 -0.0101  0.0000 -0.0000  0.0107
                                            0.0000  0.0000 -0.0058 -0.0093
                ( 36.18%)   0.6015* H  15 s( 99.89%)p 0.00(  0.11%)
                                            0.9995 -0.0025 -0.0167 -0.0282 -0.0000
    19. (0.98956) BD ( 1) C   8 - H  16  
                ( 62.94%)   0.7934* C   8 s( 29.42%)p 2.40( 70.55%)d 0.00(  0.03%)
                                           -0.0003  0.5422 -0.0147 -0.4432  0.0192
                                            0.7133 -0.0005 -0.0000 -0.0000 -0.0133
                                            0.0000 -0.0000 -0.0056 -0.0100
                ( 37.06%)   0.6087* H  16 s( 99.90%)p 0.00(  0.10%)
                                            0.9995 -0.0009  0.0144 -0.0289  0.0000
    20. (0.99959) CR ( 1) C   1           s(100.00%)p 0.00(  0.00%)
                                            1.0000 -0.0000 -0.0000 -0.0001 -0.0000
                                            0.0003  0.0000  0.0000  0.0000  0.0000
                                            0.0000  0.0000  0.0000  0.0000
    21. (0.99955) CR ( 1) C   2           s(100.00%)p 0.00(  0.00%)
                                            1.0000 -0.0000 -0.0000 -0.0002  0.0000
                                            0.0000 -0.0000 -0.0000  0.0000 -0.0000
                                            0.0000  0.0000 -0.0000  0.0000
    22. (0.99940) CR ( 1) C   3           s(100.00%)
                                            1.0000  0.0002  0.0000  0.0001 -0.0000
                                           -0.0000 -0.0000  0.0000  0.0000 -0.0000
                                            0.0000  0.0000 -0.0000 -0.0000
    23. (0.99950) CR ( 1) C   4           s(100.00%)p 0.00(  0.00%)
                                            1.0000  0.0002  0.0000 -0.0001  0.0000
                                           -0.0005  0.0000 -0.0000  0.0000  0.0000
                                           -0.0000  0.0000 -0.0000 -0.0000
    24. (0.99963) CR ( 1) N   5           s(100.00%)p 0.00(  0.00%)
                                            1.0000 -0.0003  0.0000 -0.0001 -0.0000
                                            0.0001  0.0000 -0.0000  0.0000 -0.0000
                                            0.0000 -0.0000 -0.0000  0.0000
    25. (0.99952) CR ( 1) C   6           s(100.00%)p 0.00(  0.00%)
                                            1.0000  0.0002  0.0000  0.0005 -0.0000
                                           -0.0001 -0.0000  0.0000 -0.0000  0.0000
                                            0.0000  0.0000  0.0000 -0.0000
    26. (0.99948) CR ( 1) C   7           s(100.00%)p 0.00(  0.00%)
                                            1.0000  0.0001 -0.0000  0.0002  0.0000
                                            0.0002 -0.0000  0.0000 -0.0000  0.0000
                                            0.0000  0.0000 -0.0000 -0.0000
    27. (0.99946) CR ( 1) C   8           s(100.00%)p 0.00(  0.00%)
                                            1.0000  0.0001 -0.0000 -0.0001  0.0000
                                            0.0002 -0.0000 -0.0000 -0.0000 -0.0000
                                            0.0000  0.0000 -0.0000 -0.0000
    28. (0.99986) CR ( 1) O   9           s(100.00%)p 0.00(  0.00%)
                                            1.0000 -0.0004 -0.0000  0.0001 -0.0000
                                            0.0003 -0.0000 -0.0000  0.0000  0.0000
                                           -0.0000 -0.0000 -0.0000 -0.0000
    29. (0.97206) LP ( 1) N   5           s( 26.51%)p 2.77( 73.45%)d 0.00(  0.03%)
                                            0.0003  0.5148 -0.0116  0.4560  0.0099
                                           -0.7254 -0.0160  0.0000  0.0000  0.0142
                                           -0.0000  0.0000  0.0071  0.0088
    30. (0.42022) LP*( 1) C   6           s(  0.00%)p 1.00( 99.93%)d 0.00(  0.07%)
                                           -0.0000  0.0000 -0.0000 -0.0000  0.0000
                                            0.0000  0.0000  0.9996 -0.0088  0.0000
                                           -0.0268 -0.0048  0.0000 -0.0000
    31. (0.49255) LP ( 1) C   7           s(  0.00%)p 1.00( 99.94%)d 0.00(  0.06%)
                                           -0.0000 -0.0000 -0.0000 -0.0000  0.0000
                                            0.0000 -0.0000  0.9997 -0.0100  0.0000
                                           -0.0107 -0.0210  0.0000 -0.0000
    32. (0.98933) LP ( 1) O   9           s( 56.53%)p 0.77( 43.45%)d 0.00(  0.03%)
                                            0.0005  0.7518  0.0106 -0.2858  0.0021
                                           -0.5939  0.0028  0.0000 -0.0000 -0.0122
                                            0.0000  0.0000  0.0089  0.0054
    33. (0.95742) LP ( 2) O   9           s(  0.01%)p 1.00( 99.91%)d 0.00(  0.08%)
                                            0.0000  0.0052  0.0048  0.9032  0.0104
                                           -0.4280 -0.0042 -0.0000 -0.0000  0.0176
                                           -0.0000  0.0000  0.0224 -0.0007
    34. (0.00135) RY*( 1) C   1           s(  0.74%)p99.99( 96.71%)d 3.42(  2.55%)
                                           -0.0000  0.0132  0.0852  0.0257  0.8093
                                            0.0055  0.5580 -0.0000  0.0000 -0.0147
                                           -0.0000 -0.0000  0.1580 -0.0169
    35. (0.00067) RY*( 2) C   1           s( 48.31%)p 1.03( 49.58%)d 0.04(  2.12%)
                                            0.0000  0.0092  0.6950 -0.0047  0.3633
                                            0.0218 -0.6027  0.0000  0.0000  0.1075
                                            0.0000 -0.0000 -0.0980 -0.0010
    36. (0.00022) RY*( 3) C   1           s(  0.00%)p 1.00( 75.77%)d 0.32( 24.23%)
                                            0.0000 -0.0000 -0.0000  0.0000 -0.0000
                                           -0.0000  0.0000  0.0042  0.8705 -0.0000
                                            0.1270 -0.4755  0.0000 -0.0000
    37. (0.00007) RY*( 4) C   1           s( 36.94%)p 1.19( 43.84%)d 0.52( 19.22%)
    38. (0.00002) RY*( 5) C   1           s( 13.67%)p 0.41(  5.60%)d 5.90( 80.72%)
    39. (0.00001) RY*( 6) C   1           s(  0.00%)p 1.00(  1.27%)d77.74( 98.73%)
    40. (0.00000) RY*( 7) C   1           s(  0.00%)p 1.00( 23.00%)d 3.35( 77.00%)
    41. (0.00000) RY*( 8) C   1           s(  0.17%)p25.54(  4.32%)d99.99( 95.51%)
    42. (0.00000) RY*( 9) C   1           s(  0.20%)p 0.23(  0.05%)d99.99( 99.75%)
    43. (0.00869) RY*( 1) C   2           s( 11.09%)p 8.01( 88.85%)d 0.00(  0.05%)
                                            0.0000  0.0571  0.3282 -0.0300  0.2743
                                           -0.0373  0.9005  0.0000 -0.0000  0.0109
                                            0.0000  0.0000 -0.0007  0.0204
    44. (0.00249) RY*( 2) C   2           s(  2.98%)p 5.78( 17.23%)d26.76( 79.79%)
                                           -0.0000 -0.0108  0.1723  0.0237 -0.4085
                                           -0.0067  0.0694 -0.0000  0.0000 -0.5725
                                            0.0000 -0.0000 -0.6857 -0.0058
    45. (0.00175) RY*( 3) C   2           s(  0.00%)p 1.00( 28.07%)d 2.56( 71.93%)
                                            0.0000 -0.0000 -0.0000  0.0000 -0.0000
                                            0.0000  0.0000  0.0657  0.5257  0.0000
                                            0.3527  0.7713 -0.0000 -0.0000
    46. (0.00145) RY*( 4) C   2           s(  5.83%)p13.70( 79.89%)d 2.45( 14.28%)
                                            0.0000  0.0178  0.2409  0.0058  0.8269
                                           -0.0277 -0.3382  0.0000 -0.0000 -0.3224
                                            0.0000  0.0000 -0.1971  0.0066
    47. (0.00050) RY*( 5) C   2           s( 78.27%)p 0.15( 11.94%)d 0.13(  9.79%)
                                           -0.0000 -0.0113  0.8846 -0.0040 -0.2298
                                           -0.0141 -0.2576 -0.0000  0.0000  0.2869
                                           -0.0000  0.0000  0.0932  0.0831
    48. (0.00039) RY*( 6) C   2           s(  1.34%)p 1.62(  2.16%)d72.21( 96.50%)
                                            0.0000  0.0089  0.1153 -0.0216 -0.1391
                                           -0.0420  0.0058  0.0000  0.0000 -0.6960
                                           -0.0000  0.0000  0.6928  0.0251
    49. (0.00035) RY*( 7) C   2           s(  0.00%)p 1.00(  5.59%)d16.89( 94.41%)
                                           -0.0000  0.0000 -0.0000  0.0000  0.0000
                                            0.0000  0.0000 -0.0044  0.2364  0.0000
                                           -0.9344  0.2665 -0.0000  0.0000
    50. (0.00003) RY*( 8) C   2           s(  0.00%)p 1.00( 66.84%)d 0.50( 33.16%)
    51. (0.00001) RY*( 9) C   2           s(  0.80%)p 0.02(  0.02%)d99.99( 99.19%)
    52. (0.00294) RY*( 1) C   3           s(  3.88%)p24.51( 95.02%)d 0.28(  1.10%)
                                            0.0000  0.0027  0.1969 -0.0006  0.0363
                                           -0.0116  0.9740  0.0000  0.0000 -0.1050
                                           -0.0000 -0.0000 -0.0011 -0.0007
    53. (0.00228) RY*( 2) C   3           s(  3.21%)p27.91( 89.72%)d 2.20(  7.06%)
                                            0.0000  0.0016  0.1793  0.0230  0.9448
                                            0.0055 -0.0636  0.0000 -0.0000  0.0693
                                            0.0000  0.0000  0.2558 -0.0202
    54. (0.00114) RY*( 3) C   3           s( 92.24%)p 0.07(  6.44%)d 0.01(  1.33%)
                                           -0.0000 -0.0091  0.9604 -0.0089 -0.1791
                                            0.0001 -0.1795  0.0000  0.0000  0.0746
                                           -0.0000 -0.0000 -0.0788 -0.0386
    55. (0.00035) RY*( 4) C   3           s(  0.00%)p 1.00( 62.37%)d 0.60( 37.63%)
                                            0.0000  0.0000 -0.0000  0.0000 -0.0000
                                            0.0000  0.0000 -0.0077  0.7897 -0.0000
                                           -0.0210  0.6131  0.0000  0.0000
    56. (0.00026) RY*( 5) C   3           s(  0.00%)p 1.00( 33.18%)d 2.01( 66.82%)
                                            0.0000 -0.0000  0.0000 -0.0000  0.0000
                                           -0.0000 -0.0000 -0.0057 -0.5760 -0.0000
                                            0.3185  0.7528 -0.0000 -0.0000
    57. (0.00013) RY*( 6) C   3           s(  0.13%)p55.28(  6.91%)d99.99( 92.96%)
                                           -0.0000 -0.0043  0.0351  0.0134 -0.2625
                                            0.0047 -0.0032 -0.0000 -0.0000 -0.0655
                                            0.0000 -0.0000  0.9618  0.0139
    58. (0.00009) RY*( 7) C   3           s(  0.36%)p 5.35(  1.94%)d99.99( 97.70%)
    59. (0.00008) RY*( 8) C   3           s(  0.00%)p 1.00(  4.46%)d21.42( 95.54%)
    60. (0.00001) RY*( 9) C   3           s(  0.23%)p 0.22(  0.05%)d99.99( 99.71%)
    61. (0.00392) RY*( 1) C   4           s(  0.12%)p99.99( 88.92%)d94.43( 10.96%)
                                            0.0000  0.0047  0.0337  0.0025 -0.8147
                                           -0.0385 -0.4733 -0.0000 -0.0000 -0.2985
                                           -0.0000 -0.0000  0.1413  0.0229
    62. (0.00206) RY*( 2) C   4           s(  7.11%)p12.95( 92.10%)d 0.11(  0.78%)
                                            0.0000 -0.0430  0.2632 -0.0397  0.5153
                                            0.0039 -0.8087 -0.0000  0.0000 -0.0722
                                           -0.0000  0.0000  0.0465  0.0218
    63. (0.00078) RY*( 3) C   4           s(  0.00%)p 1.00(  5.15%)d18.43( 94.85%)
                                           -0.0000 -0.0000 -0.0000 -0.0000 -0.0000
                                           -0.0000 -0.0000 -0.0352  0.2241  0.0000
                                            0.9447 -0.2367 -0.0000  0.0000
    64. (0.00059) RY*( 4) C   4           s( 69.10%)p 0.12(  8.63%)d 0.32( 22.28%)
                                            0.0000  0.0206  0.8310  0.0439 -0.0099
                                            0.0039  0.2902  0.0000  0.0000 -0.4217
                                           -0.0000  0.0000 -0.1897  0.0947
    65. (0.00049) RY*( 5) C   4           s(  0.00%)p 1.00( 88.55%)d 0.13( 11.45%)
                                           -0.0000 -0.0000 -0.0000 -0.0000 -0.0000
                                            0.0000 -0.0000 -0.0050  0.9410  0.0000
                                           -0.1471  0.3048  0.0000 -0.0000
    66. (0.00033) RY*( 6) C   4           s( 21.74%)p 0.27(  5.86%)d 3.33( 72.40%)
                                           -0.0000  0.0098  0.4661  0.0076 -0.2327
                                            0.0132 -0.0653 -0.0000 -0.0000  0.8431
                                            0.0000  0.0000  0.1055  0.0449
    67. (0.00004) RY*( 7) C   4           s(  1.05%)p 4.22(  4.42%)d90.12( 94.53%)
    68. (0.00000) RY*( 8) C   4           s(  0.00%)p 1.00(  6.47%)d14.45( 93.53%)
    69. (0.00000) RY*( 9) C   4           s(  1.09%)p 0.07(  0.08%)d90.48( 98.83%)
    70. (0.00265) RY*( 1) N   5           s(  7.45%)p11.55( 86.11%)d 0.86(  6.43%)
                                            0.0000 -0.0143  0.2726  0.0152 -0.4681
                                           -0.0237  0.8008  0.0000 -0.0000  0.2281
                                            0.0000  0.0000  0.1095 -0.0173
    71. (0.00097) RY*( 2) N   5           s(  0.03%)p99.99( 98.58%)d52.89(  1.39%)
                                           -0.0000  0.0010  0.0162  0.0219  0.8569
                                            0.0145  0.5009  0.0000  0.0000  0.0352
                                           -0.0000  0.0000 -0.1126  0.0030
    72. (0.00025) RY*( 3) N   5           s(  0.00%)p 1.00(  0.07%)d99.99( 99.93%)
                                            0.0000 -0.0000  0.0000 -0.0000 -0.0000
                                            0.0000  0.0000  0.0057 -0.0261 -0.0000
                                            0.8390  0.5435 -0.0000  0.0000
    73. (0.00015) RY*( 4) N   5           s(  0.00%)p 1.00( 89.96%)d 0.11( 10.04%)
                                            0.0000 -0.0000  0.0000 -0.0000 -0.0000
                                            0.0000  0.0000  0.0151  0.9484  0.0000
                                            0.1925 -0.2517  0.0000  0.0000
    74. (0.00008) RY*( 5) N   5           s( 78.30%)p 0.13( 10.47%)d 0.14( 11.23%)
    75. (0.00008) RY*( 6) N   5           s(  0.01%)p 1.00(  1.45%)d67.97( 98.54%)
    76. (0.00003) RY*( 7) N   5           s( 13.19%)p 0.13(  1.69%)d 6.45( 85.11%)
    77. (0.00000) RY*( 8) N   5           s(  0.00%)p 1.00( 10.07%)d 8.93( 89.93%)
    78. (0.00000) RY*( 9) N   5           s(  1.03%)p 1.78(  1.83%)d94.38( 97.14%)
    79. (0.00318) RY*( 1) C   6           s(  3.69%)p21.71( 80.07%)d 4.40( 16.24%)
                                            0.0000 -0.0093  0.1918  0.0336  0.7996
                                           -0.0304  0.3991  0.0000  0.0000 -0.0997
                                           -0.0000 -0.0000 -0.3878  0.0454
    80. (0.00209) RY*( 2) C   6           s(  0.55%)p99.99( 98.46%)d 1.77(  0.98%)
                                           -0.0000 -0.0346  0.0659  0.0205  0.4185
                                            0.0574 -0.8977  0.0000  0.0000  0.0835
                                           -0.0000  0.0000 -0.0527 -0.0084
    81. (0.00071) RY*( 3) C   6           s(  0.00%)p 1.00( 35.78%)d 1.79( 64.22%)
                                            0.0000 -0.0000 -0.0000  0.0000  0.0000
                                            0.0000 -0.0000  0.0037 -0.5981 -0.0000
                                            0.1945  0.7774 -0.0000  0.0000
    82. (0.00043) RY*( 4) C   6           s( 80.12%)p 0.00(  0.24%)d 0.25( 19.64%)
                                           -0.0000  0.0119  0.8950 -0.0272 -0.0285
                                           -0.0196  0.0217 -0.0000  0.0000 -0.0251
                                            0.0000  0.0000  0.4258  0.1203
    83. (0.00030) RY*( 5) C   6           s(  2.89%)p 3.46( 10.01%)d30.11( 87.10%)
                                            0.0000  0.0045  0.1700 -0.0081 -0.2682
                                           -0.0164 -0.1667 -0.0000 -0.0000 -0.8313
                                           -0.0000 -0.0000 -0.4236  0.0232
    84. (0.00027) RY*( 6) C   6           s(  0.00%)p 1.00( 56.60%)d 0.77( 43.40%)
                                            0.0000 -0.0000 -0.0000  0.0000 -0.0000
                                            0.0000 -0.0000  0.0043  0.7523 -0.0000
                                           -0.1980  0.6283 -0.0000 -0.0000
    85. (0.00003) RY*( 7) C   6           s( 12.45%)p 0.85( 10.58%)d 6.18( 76.96%)
    86. (0.00000) RY*( 8) C   6           s(  0.00%)p 1.00(  7.69%)d12.00( 92.31%)
    87. (0.00000) RY*( 9) C   6           s(  0.43%)p 1.68(  0.72%)d99.99( 98.84%)
    88. (0.00245) RY*( 1) C   7           s(  0.06%)p99.99( 93.15%)d99.99(  6.79%)
                                           -0.0000  0.0249 -0.0017 -0.0249 -0.3018
                                           -0.0240 -0.9161 -0.0000 -0.0000  0.2434
                                            0.0000  0.0000 -0.0905 -0.0218
    89. (0.00119) RY*( 2) C   7           s(  0.14%)p99.99( 99.13%)d 5.21(  0.73%)
                                           -0.0000 -0.0090  0.0362 -0.0293  0.9435
                                            0.0260 -0.3156 -0.0000  0.0000  0.0110
                                            0.0000  0.0000  0.0815 -0.0226
    90. (0.00045) RY*( 3) C   7           s( 94.58%)p 0.01(  0.51%)d 0.05(  4.91%)
                                            0.0000 -0.0041  0.9725  0.0112 -0.0605
                                            0.0175 -0.0310  0.0000 -0.0000 -0.1406
                                            0.0000 -0.0000  0.1359 -0.1042
    91. (0.00027) RY*( 4) C   7           s(  0.00%)p 1.00( 63.81%)d 0.57( 36.19%)
                                            0.0000  0.0000  0.0000  0.0000 -0.0000
                                            0.0000 -0.0000  0.0035  0.7988 -0.0000
                                           -0.5943  0.0932  0.0000 -0.0000
    92. (0.00011) RY*( 5) C   7           s(  0.00%)p 1.00( 27.58%)d 2.63( 72.42%)
                                           -0.0000 -0.0000  0.0000 -0.0000 -0.0000
                                            0.0000 -0.0000 -0.0005  0.5252  0.0000
                                            0.6135 -0.5897 -0.0000  0.0000
    93. (0.00004) RY*( 6) C   7           s(  2.60%)p 2.00(  5.19%)d35.50( 92.21%)
    94. (0.00005) RY*( 7) C   7           s(  2.40%)p 0.55(  1.31%)d40.05( 96.28%)
    95. (0.00000) RY*( 8) C   7           s(  0.00%)p 1.00(  8.66%)d10.55( 91.34%)
    96. (0.00000) RY*( 9) C   7           s(  0.29%)p 2.62(  0.76%)d99.99( 98.95%)
    97. (0.00263) RY*( 1) C   8           s(  0.05%)p99.99( 92.99%)d99.99(  6.96%)
                                           -0.0000  0.0228  0.0016  0.0225  0.5746
                                           -0.0251 -0.7737  0.0000  0.0000 -0.2386
                                            0.0000 -0.0000 -0.1084 -0.0308
    98. (0.00121) RY*( 2) C   8           s(  6.79%)p13.49( 91.60%)d 0.24(  1.61%)
                                           -0.0000  0.0160  0.2601  0.0113 -0.7706
                                            0.0199 -0.5672 -0.0000 -0.0000 -0.0587
                                           -0.0000 -0.0000  0.1071 -0.0338
    99. (0.00051) RY*( 3) C   8           s(  0.00%)p 1.00( 29.86%)d 2.35( 70.14%)
                                           -0.0000 -0.0000 -0.0000 -0.0000  0.0000
                                           -0.0000 -0.0000  0.0193 -0.5461 -0.0000
                                            0.6940  0.4688 -0.0000  0.0000
   100. (0.00041) RY*( 4) C   8           s( 91.13%)p 0.07(  6.27%)d 0.03(  2.60%)
                                            0.0000 -0.0093  0.9546 -0.0160  0.2119
                                            0.0118  0.1318 -0.0000 -0.0000  0.1225
                                           -0.0000  0.0000 -0.0556 -0.0887
   101. (0.00013) RY*( 5) C   8           s(  0.00%)p 1.00( 64.21%)d 0.56( 35.79%)
                                            0.0000  0.0000  0.0000  0.0000 -0.0000
                                            0.0000 -0.0000 -0.0095  0.8013  0.0000
                                            0.5960  0.0515 -0.0000  0.0000
   102. (0.00006) RY*( 6) C   8           s(  1.23%)p 3.02(  3.72%)d77.23( 95.05%)
   103. (0.00003) RY*( 7) C   8           s(  0.30%)p15.43(  4.60%)d99.99( 95.10%)
   104. (0.00000) RY*( 8) C   8           s(  0.00%)p 1.00(  6.00%)d15.68( 94.00%)
   105. (0.00000) RY*( 9) C   8           s(  0.59%)p 1.46(  0.86%)d99.99( 98.55%)
   106. (0.00165) RY*( 1) O   9           s(  0.42%)p99.99( 96.48%)d 7.42(  3.10%)
                                           -0.0000 -0.0010  0.0646 -0.0051  0.8926
                                            0.0038 -0.4099 -0.0000 -0.0000 -0.1113
                                            0.0000 -0.0000 -0.1365 -0.0004
   107. (0.00023) RY*( 2) O   9           s(  0.00%)p 1.00( 96.26%)d 0.04(  3.74%)
                                            0.0000  0.0000  0.0000  0.0000  0.0000
                                            0.0000  0.0000  0.0137  0.9810 -0.0000
                                           -0.1189 -0.1525 -0.0000  0.0000
   108. (0.00007) RY*( 3) O   9           s( 82.75%)p 0.08(  6.76%)d 0.13( 10.49%)
   109. (0.00005) RY*( 4) O   9           s( 11.28%)p 7.28( 82.05%)d 0.59(  6.67%)
   110. (0.00000) RY*( 5) O   9           s(  3.41%)p 3.24( 11.05%)d25.05( 85.54%)
   111. (0.00000) RY*( 6) O   9           s(  0.00%)p 1.00(  1.48%)d66.77( 98.52%)
   112. (0.00000) RY*( 7) O   9           s(  0.00%)p 1.00(  2.42%)d40.39( 97.58%)
   113. (0.00000) RY*( 8) O   9           s(  1.98%)p 1.72(  3.41%)d47.76( 94.61%)
   114. (0.00000) RY*( 9) O   9           s(  0.12%)p 3.90(  0.47%)d99.99( 99.40%)
   115. (0.00073) RY*( 1) H  10           s( 98.19%)p 0.02(  1.81%)
                                            0.0038  0.9909 -0.1179  0.0645  0.0000
   116. (0.00005) RY*( 2) H  10           s(  0.13%)p99.99( 99.87%)
   117. (0.00005) RY*( 3) H  10           s(  0.00%)p 1.00(100.00%)
   118. (0.00001) RY*( 4) H  10           s(  1.77%)p55.38( 98.23%)
   119. (0.00043) RY*( 1) H  11           s( 96.17%)p 0.04(  3.83%)
                                            0.0050  0.9806  0.1263  0.1394  0.0544
   120. (0.00010) RY*( 2) H  11           s(  0.74%)p99.99( 99.26%)
   121. (0.00008) RY*( 3) H  11           s(  1.23%)p80.25( 98.77%)
   122. (0.00002) RY*( 4) H  11           s(  1.96%)p49.96( 98.04%)
   123. (0.00043) RY*( 1) H  12           s( 96.17%)p 0.04(  3.83%)
                                            0.0050  0.9806  0.1263  0.1395 -0.0544
   124. (0.00010) RY*( 2) H  12           s(  0.74%)p99.99( 99.26%)
   125. (0.00008) RY*( 3) H  12           s(  1.23%)p80.25( 98.77%)
   126. (0.00002) RY*( 4) H  12           s(  1.96%)p49.95( 98.04%)
   127. (0.00107) RY*( 1) H  13           s( 99.97%)p 0.00(  0.03%)
                                            0.0088  0.9998 -0.0117  0.0108  0.0000
   128. (0.00005) RY*( 2) H  13           s(  0.00%)p 1.00(100.00%)
   129. (0.00004) RY*( 3) H  13           s(  0.11%)p99.99( 99.89%)
   130. (0.00003) RY*( 4) H  13           s(  0.04%)p99.99( 99.96%)
   131. (0.00063) RY*( 1) H  14           s( 99.66%)p 0.00(  0.34%)
                                            0.0021  0.9983 -0.0227 -0.0542 -0.0000
   132. (0.00004) RY*( 2) H  14           s(  0.11%)p99.99( 99.89%)
   133. (0.00004) RY*( 3) H  14           s(  0.00%)p 1.00(100.00%)
   134. (0.00001) RY*( 4) H  14           s(  0.34%)p99.99( 99.66%)
   135. (0.00063) RY*( 1) H  15           s( 99.63%)p 0.00(  0.37%)
                                            0.0045  0.9981  0.0334  0.0513  0.0000
   136. (0.00006) RY*( 2) H  15           s(  0.00%)p 1.00(100.00%)
   137. (0.00003) RY*( 3) H  15           s(  0.34%)p99.99( 99.66%)
   138. (0.00003) RY*( 4) H  15           s(  0.14%)p99.99( 99.86%)
   139. (0.00072) RY*( 1) H  16           s( 99.46%)p 0.01(  0.54%)
                                            0.0027  0.9973 -0.0683  0.0279 -0.0000
   140. (0.00006) RY*( 2) H  16           s(  0.00%)p 1.00(100.00%)
   141. (0.00003) RY*( 3) H  16           s(  0.16%)p99.99( 99.84%)
   142. (0.00004) RY*( 4) H  16           s(  0.49%)p99.99( 99.51%)
   143. (0.02086) BD*( 1) C   1 - C   2  
                ( 50.32%)   0.7093* C   1 s( 27.29%)p 2.66( 72.64%)d 0.00(  0.07%)
                                            0.0003  0.5223  0.0053  0.4900 -0.0048
                                           -0.6970 -0.0208 -0.0000 -0.0000 -0.0227
                                           -0.0000  0.0000 -0.0075 -0.0129
                ( 49.68%)  -0.7049* C   2 s( 35.65%)p 1.80( 64.29%)d 0.00(  0.06%)
                                           -0.0001  0.5969  0.0127 -0.4811 -0.0125
                                            0.6408 -0.0276  0.0000 -0.0000 -0.0199
                                           -0.0000  0.0000 -0.0078 -0.0114
   144. (0.00177) BD*( 1) C   1 - H  10  
                ( 35.92%)   0.5994* C   1 s( 24.97%)p 3.00( 75.00%)d 0.00(  0.03%)
                                           -0.0000  0.4996  0.0051 -0.8385  0.0062
                                           -0.2158  0.0162  0.0000  0.0000  0.0111
                                           -0.0000 -0.0000  0.0105 -0.0088
                ( 64.08%)  -0.8005* H  10 s( 99.91%)p 0.00(  0.09%)
                                            0.9995 -0.0007  0.0300  0.0064 -0.0000
   145. (0.00224) BD*( 1) C   1 - H  11  
                ( 36.72%)   0.6059* C   1 s( 23.86%)p 3.19( 76.11%)d 0.00(  0.04%)
                                            0.0001 -0.4884  0.0033 -0.1667  0.0212
                                           -0.4827 -0.0084 -0.7069 -0.0008 -0.0055
                                           -0.0113 -0.0108  0.0025 -0.0097
                ( 63.28%)  -0.7955* H  11 s( 99.90%)p 0.00(  0.10%)
                                           -0.9995  0.0011 -0.0006  0.0189  0.0251
   146. (0.00225) BD*( 1) C   1 - H  12  
                ( 36.72%)   0.6059* C   1 s( 23.86%)p 3.19( 76.11%)d 0.00(  0.04%)
                                            0.0001 -0.4884  0.0033 -0.1667  0.0212
                                           -0.4827 -0.0084  0.7069  0.0008 -0.0055
                                            0.0113  0.0108  0.0025 -0.0097
                ( 63.28%)  -0.7955* H  12 s( 99.90%)p 0.00(  0.10%)
                                           -0.9995  0.0011 -0.0006  0.0189 -0.0251
   147. (0.03197) BD*( 1) C   2 - C   3  
                ( 52.72%)   0.7261* C   2 s( 34.94%)p 1.86( 64.99%)d 0.00(  0.07%)
                                            0.0001  0.5911  0.0043  0.8043 -0.0130
                                            0.0528 -0.0058 -0.0000 -0.0000  0.0046
                                            0.0000 -0.0000  0.0225 -0.0120
                ( 47.28%)  -0.6876* C   3 s( 31.57%)p 2.17( 68.38%)d 0.00(  0.05%)
                                           -0.0000  0.5619  0.0005 -0.8233  0.0137
                                           -0.0759 -0.0032 -0.0000 -0.0000  0.0033
                                            0.0000  0.0000  0.0185 -0.0127
   148. (0.00694) BD*( 1) C   2 - O   9  
                ( 67.36%)   0.8207* C   2 s( 29.10%)p 2.43( 70.63%)d 0.01(  0.27%)
                                           -0.0000  0.5381 -0.0370 -0.3459 -0.0395
                                           -0.7632 -0.0515  0.0000  0.0000  0.0329
                                           -0.0000 -0.0000 -0.0313 -0.0262
                ( 32.64%)  -0.5713* O   9 s( 43.50%)p 1.30( 56.41%)d 0.00(  0.08%)
                                           -0.0000  0.6593 -0.0197  0.3185 -0.0061
                                            0.6800 -0.0156 -0.0000  0.0000  0.0187
                                           -0.0000 -0.0000 -0.0153 -0.0154
   149. (0.08447) BD*( 2) C   2 - O   9  
                ( 71.51%)   0.8456* C   2 s(  0.00%)p 1.00( 99.50%)d 0.01(  0.50%)
                                            0.0000 -0.0000  0.0000  0.0000 -0.0000
                                            0.0000 -0.0000  0.9974 -0.0108 -0.0000
                                           -0.0262 -0.0655  0.0000  0.0000
                ( 28.49%)  -0.5338* O   9 s(  0.00%)p 1.00( 99.85%)d 0.00(  0.15%)
                                           -0.0000  0.0000  0.0000  0.0000 -0.0000
                                            0.0000 -0.0000  0.9992 -0.0064  0.0000
                                            0.0170  0.0351 -0.0000 -0.0000
   150. (0.01603) BD*( 1) C   3 - C   4  
                ( 47.68%)   0.6905* C   3 s( 33.19%)p 2.01( 66.76%)d 0.00(  0.04%)
                                            0.0002 -0.5761 -0.0064 -0.4556  0.0082
                                            0.6781  0.0122 -0.0000  0.0000  0.0164
                                           -0.0000  0.0000  0.0039  0.0128
                ( 52.32%)  -0.7233* C   4 s( 38.13%)p 1.62( 61.81%)d 0.00(  0.06%)
                                           -0.0002 -0.6175 -0.0006  0.4299  0.0146
                                           -0.6579  0.0170  0.0000  0.0000  0.0174
                                           -0.0000  0.0000  0.0094  0.0129
   151. (0.01236) BD*( 1) C   3 - C   8  
                ( 48.37%)   0.6955* C   3 s( 35.18%)p 1.84( 64.78%)d 0.00(  0.04%)
                                            0.0001 -0.5931 -0.0056 -0.3372  0.0129
                                           -0.7306 -0.0078 -0.0000  0.0000 -0.0117
                                            0.0000 -0.0000  0.0083  0.0127
                ( 51.63%)  -0.7185* C   8 s( 34.66%)p 1.88( 65.29%)d 0.00(  0.05%)
                                           -0.0001 -0.5887 -0.0067  0.4053  0.0197
                                            0.6987 -0.0111  0.0000  0.0000 -0.0146
                                           -0.0000 -0.0000  0.0106  0.0132
   152. (0.17564) BD*( 2) C   3 - C   8  
                ( 40.11%)   0.6333* C   3 s(  0.00%)p 1.00( 99.99%)d 0.00(  0.01%)
                                            0.0000 -0.0000  0.0000  0.0000  0.0000
                                           -0.0000  0.0000 -0.9999 -0.0044  0.0000
                                           -0.0088 -0.0072 -0.0000 -0.0000
                ( 59.89%)  -0.7739* C   8 s(  0.00%)p 1.00( 99.93%)d 0.00(  0.07%)
                                           -0.0000 -0.0000 -0.0000  0.0000  0.0000
                                            0.0000 -0.0000 -0.9996 -0.0132 -0.0000
                                           -0.0005  0.0263 -0.0000  0.0000
   153. (0.00746) BD*( 1) C   4 - N   5  
                ( 60.56%)   0.7782* C   4 s( 30.97%)p 2.22( 68.90%)d 0.00(  0.14%)
                                           -0.0000  0.5558 -0.0269  0.8272  0.0382
                                            0.0185 -0.0536  0.0000  0.0000  0.0042
                                            0.0000  0.0000  0.0310 -0.0201
                ( 39.44%)  -0.6280* N   5 s( 36.89%)p 1.71( 63.05%)d 0.00(  0.06%)
                                            0.0001  0.6073  0.0088 -0.7907  0.0083
                                           -0.0669  0.0257 -0.0000  0.0000 -0.0098
                                            0.0000 -0.0000  0.0183 -0.0134
   154. (0.17856) BD*( 2) C   4 - N   5  
                ( 66.04%)   0.8126* C   4 s(  0.00%)p 1.00( 99.83%)d 0.00(  0.17%)
                                            0.0000  0.0000  0.0000 -0.0000 -0.0000
                                            0.0000 -0.0000  0.9991  0.0070 -0.0000
                                            0.0390  0.0137 -0.0000  0.0000
                ( 33.96%)  -0.5828* N   5 s(  0.00%)p 1.00( 99.90%)d 0.00(  0.10%)
                                            0.0000 -0.0000 -0.0000 -0.0000 -0.0000
                                            0.0000  0.0000  0.9995 -0.0054 -0.0000
                                           -0.0218  0.0229  0.0000 -0.0000
   155. (0.00985) BD*( 1) C   4 - H  13  
                ( 36.85%)   0.6071* C   4 s( 30.70%)p 2.26( 69.27%)d 0.00(  0.03%)
                                           -0.0005  0.5539  0.0121 -0.3560  0.0290
                                           -0.7518  0.0049 -0.0000  0.0000  0.0119
                                            0.0000  0.0000 -0.0101 -0.0092
                ( 63.15%)  -0.7947* H  13 s( 99.88%)p 0.00(  0.12%)
                                            0.9994 -0.0089  0.0153  0.0309  0.0000
   156. (0.00868) BD*( 1) N   5 - C   6  
                ( 38.88%)   0.6235* N   5 s( 36.59%)p 1.73( 63.35%)d 0.00(  0.06%)
                                           -0.0001 -0.6048 -0.0075 -0.4063  0.0281
                                           -0.6838 -0.0044 -0.0000  0.0000 -0.0082
                                           -0.0000 -0.0000  0.0189  0.0135
                ( 61.12%)  -0.7818* C   6 s( 30.17%)p 2.31( 69.68%)d 0.00(  0.15%)
                                            0.0000 -0.5489  0.0215  0.3814 -0.0273
                                            0.7394  0.0622  0.0000 -0.0000 -0.0283
                                           -0.0000 -0.0000  0.0163  0.0206
   157. (0.01135) BD*( 1) C   6 - C   7  
                ( 50.71%)   0.7121* C   6 s( 39.07%)p 1.56( 60.88%)d 0.00(  0.05%)
                                            0.0001  0.6251 -0.0011 -0.3993  0.0330
                                            0.6691  0.0237 -0.0000  0.0000 -0.0184
                                            0.0000 -0.0000 -0.0068 -0.0117
                ( 49.29%)  -0.7021* C   7 s( 34.24%)p 1.92( 65.70%)d 0.00(  0.06%)
                                           -0.0000  0.5851  0.0112  0.4194  0.0406
                                           -0.6924  0.0070  0.0000  0.0000 -0.0146
                                            0.0000 -0.0000 -0.0133 -0.0127
   158. (0.00898) BD*( 1) C   6 - H  14  
                ( 37.13%)   0.6093* C   6 s( 30.62%)p 2.26( 69.35%)d 0.00(  0.03%)
                                            0.0005 -0.5532 -0.0111 -0.8323  0.0182
                                            0.0188  0.0122 -0.0000  0.0000  0.0022
                                           -0.0000 -0.0000 -0.0153  0.0085
                ( 62.87%)  -0.7929* H  14 s( 99.89%)p 0.00(  0.11%)
                                           -0.9994  0.0029  0.0337 -0.0002  0.0000
   159. (0.00792) BD*( 1) C   7 - C   8  
                ( 50.68%)   0.7119* C   7 s( 34.95%)p 1.86( 65.00%)d 0.00(  0.05%)
                                            0.0001  0.5911  0.0091 -0.8051 -0.0085
                                            0.0116  0.0400 -0.0000 -0.0000  0.0040
                                            0.0000 -0.0000  0.0176 -0.0126
                ( 49.32%)  -0.7023* C   8 s( 35.83%)p 1.79( 64.12%)d 0.00(  0.05%)
                                            0.0000  0.5984  0.0126  0.7987  0.0029
                                            0.0415  0.0403  0.0000  0.0000 -0.0019
                                            0.0000 -0.0000  0.0176 -0.0122
   160. (0.00586) BD*( 1) C   7 - H  15  
                ( 36.18%)   0.6015* C   7 s( 30.73%)p 2.25( 69.24%)d 0.00(  0.02%)
                                            0.0003 -0.5542  0.0147 -0.4167  0.0042
                                           -0.7202  0.0101 -0.0000  0.0000 -0.0107
                                           -0.0000 -0.0000  0.0058  0.0093
                ( 63.82%)  -0.7989* H  15 s( 99.89%)p 0.00(  0.11%)
                                           -0.9995  0.0025  0.0167  0.0282  0.0000
   161. (0.00712) BD*( 1) C   8 - H  16  
                ( 37.06%)   0.6087* C   8 s( 29.42%)p 2.40( 70.55%)d 0.00(  0.03%)
                                            0.0003 -0.5422  0.0147  0.4432 -0.0192
                                           -0.7133  0.0005  0.0000  0.0000  0.0133
                                           -0.0000  0.0000  0.0056  0.0100
                ( 62.94%)  -0.7934* H  16 s( 99.90%)p 0.00(  0.10%)
                                           -0.9995  0.0009 -0.0144  0.0289 -0.0000


 NHO Directionality and "Bond Bending" (deviations from line of nuclear centers)

         [Thresholds for printing:  angular deviation  >  1.0 degree]
                                    hybrid p-character > 25.0%
                                    orbital occupancy  >  0.10e

                                Line of Centers        Hybrid 1              Hybrid 2
                                ---------------  -------------------   ------------------
                NBO               Theta   Phi    Theta   Phi    Dev    Theta   Phi    Dev
 ========================================================================================
     1. BD (   1) C   1 - C   2    90.0  304.3     --     --    --      90.0  128.8   4.6
     2. BD (   1) C   1 - H  10    90.0  195.4    90.0  193.5   1.9      --     --    --
     3. BD (   1) C   1 - H  11    36.4   71.2    35.9   73.5   1.4      --     --    --
     4. BD (   1) C   1 - H  12   143.6   71.2   144.1   73.5   1.4      --     --    --
     5. BD (   1) C   2 - C   3    90.0    6.1    90.0    3.4   2.7      --     --    --
     7. BD (   2) C   2 - O   9    90.0  245.5     0.0    0.0  90.0      0.0    0.0  90.0
     8. BD (   1) C   3 - C   4    90.0  304.7    90.0  303.0   1.8      --     --    --
     9. BD (   1) C   3 - C   8    90.0   62.3    90.0   66.3   4.0     90.0  238.3   4.1
    10. BD (   2) C   3 - C   8    90.0   62.3     0.0    0.0  90.0      0.0    0.0  90.0
    11. BD (   1) C   4 - N   5    90.0    0.9    90.0  357.7   3.2     90.0  183.0   2.1
    12. BD (   2) C   4 - N   5    90.0    0.9     0.0    0.0  90.0      0.0    0.0  90.0
    13. BD (   1) C   4 - H  13    90.0  243.2    90.0  246.4   3.2      --     --    --
    14. BD (   1) N   5 - C   6    90.0   63.1    90.0   61.2   1.9     90.0  246.2   3.0
    15. BD (   1) C   6 - C   7    90.0  119.7    90.0  117.9   1.8     90.0  303.9   4.2
    16. BD (   1) C   6 - H  14    90.0  359.6    90.0  357.8   1.8      --     --    --
    17. BD (   1) C   7 - C   8    90.0  181.3    90.0  176.4   4.9     90.0    5.8   4.6
    29. LP (   1) N   5             --     --     90.0  302.1   --       --     --    --
    30. LP*(   1) C   6             --     --      0.0    0.0   --       --     --    --
    31. LP (   1) C   7             --     --      0.0    0.0   --       --     --    --
    32. LP (   1) O   9             --     --     90.0  244.4   --       --     --    --
    33. LP (   2) O   9             --     --     90.0  334.7   --       --     --    --
   152. BD*(   2) C   3 - C   8    90.0   62.3     0.0    0.0  90.0      0.0    0.0  90.0
   154. BD*(   2) C   4 - N   5    90.0    0.9     0.0    0.0  90.0      0.0    0.0  90.0


 Second Order Perturbation Theory Analysis of Fock Matrix in NBO Basis

     Threshold for printing:   0.25 kcal/mol
                                                                              E(2)  E(j)-E(i) F(i,j)
         Donor NBO (i)                     Acceptor NBO (j)                 kcal/mol   a.u.    a.u. 
 ===================================================================================================

 within unit  1
   1. BD (   1) C   1 - C   2        / 52. RY*(   1) C   3                    1.06    1.63    0.052
   1. BD (   1) C   1 - C   2        /106. RY*(   1) O   9                    0.59    1.85    0.042
   1. BD (   1) C   1 - C   2        /147. BD*(   1) C   2 - C   3            0.49    1.06    0.029
   1. BD (   1) C   1 - C   2        /148. BD*(   1) C   2 - O   9            0.42    1.22    0.029
   1. BD (   1) C   1 - C   2        /150. BD*(   1) C   3 - C   4            1.31    1.18    0.050
   2. BD (   1) C   1 - H  10        /147. BD*(   1) C   2 - C   3            2.32    0.88    0.058
   2. BD (   1) C   1 - H  10        /148. BD*(   1) C   2 - O   9            0.52    1.04    0.030
   3. BD (   1) C   1 - H  11        /148. BD*(   1) C   2 - O   9            1.08    1.05    0.043
   3. BD (   1) C   1 - H  11        /149. BD*(   2) C   2 - O   9            2.92    0.48    0.049
   4. BD (   1) C   1 - H  12        /148. BD*(   1) C   2 - O   9            1.08    1.05    0.043
   4. BD (   1) C   1 - H  12        /149. BD*(   2) C   2 - O   9            2.92    0.48    0.049
   5. BD (   1) C   2 - C   3        / 34. RY*(   1) C   1                    0.50    1.44    0.034
   5. BD (   1) C   2 - C   3        / 61. RY*(   1) C   4                    0.57    1.77    0.040
   5. BD (   1) C   2 - C   3        / 97. RY*(   1) C   8                    0.44    1.85    0.036
   5. BD (   1) C   2 - C   3        /106. RY*(   1) O   9                    0.62    1.88    0.043
   5. BD (   1) C   2 - C   3        /143. BD*(   1) C   1 - C   2            0.31    1.07    0.023
   5. BD (   1) C   2 - C   3        /144. BD*(   1) C   1 - H  10            0.45    1.16    0.029
   5. BD (   1) C   2 - C   3        /148. BD*(   1) C   2 - O   9            0.35    1.25    0.027
   5. BD (   1) C   2 - C   3        /150. BD*(   1) C   3 - C   4            1.27    1.21    0.050
   5. BD (   1) C   2 - C   3        /151. BD*(   1) C   3 - C   8            1.49    1.23    0.054
   5. BD (   1) C   2 - C   3        /153. BD*(   1) C   4 - N   5            1.42    1.20    0.052
   5. BD (   1) C   2 - C   3        /159. BD*(   1) C   7 - C   8            0.93    1.25    0.043
   6. BD (   1) C   2 - O   9        / 43. RY*(   1) C   2                    0.84    1.72    0.048
   6. BD (   1) C   2 - O   9        / 52. RY*(   1) C   3                    0.48    2.09    0.040
   6. BD (   1) C   2 - O   9        /143. BD*(   1) C   1 - C   2            0.49    1.50    0.035
   6. BD (   1) C   2 - O   9        /147. BD*(   1) C   2 - C   3            0.56    1.52    0.037
   6. BD (   1) C   2 - O   9        /151. BD*(   1) C   3 - C   8            0.72    1.66    0.044
   7. BD (   2) C   2 - O   9        /145. BD*(   1) C   1 - H  11            0.61    0.87    0.029
   7. BD (   2) C   2 - O   9        /146. BD*(   1) C   1 - H  12            0.61    0.87    0.029
   7. BD (   2) C   2 - O   9        /152. BD*(   2) C   3 - C   8            1.72    0.44    0.038
   8. BD (   1) C   3 - C   4        / 43. RY*(   1) C   2                    0.87    1.31    0.043
   8. BD (   1) C   3 - C   4        / 70. RY*(   1) N   5                    0.37    1.64    0.031
   8. BD (   1) C   3 - C   4        / 71. RY*(   2) N   5                    0.63    1.96    0.045
   8. BD (   1) C   3 - C   4        / 97. RY*(   1) C   8                    0.30    1.88    0.030
   8. BD (   1) C   3 - C   4        /143. BD*(   1) C   1 - C   2            0.95    1.10    0.041
   8. BD (   1) C   3 - C   4        /147. BD*(   1) C   2 - C   3            1.25    1.12    0.048
   8. BD (   1) C   3 - C   4        /151. BD*(   1) C   3 - C   8            2.15    1.26    0.066
   8. BD (   1) C   3 - C   4        /153. BD*(   1) C   4 - N   5            0.63    1.23    0.035
   8. BD (   1) C   3 - C   4        /155. BD*(   1) C   4 - H  13            0.61    1.19    0.034
   8. BD (   1) C   3 - C   4        /161. BD*(   1) C   8 - H  16            1.41    1.18    0.052
   9. BD (   1) C   3 - C   8        / 46. RY*(   4) C   2                    0.51    1.77    0.038
   9. BD (   1) C   3 - C   8        / 61. RY*(   1) C   4                    0.41    1.79    0.034
   9. BD (   1) C   3 - C   8        / 88. RY*(   1) C   7                    0.71    1.85    0.046
   9. BD (   1) C   3 - C   8        / 89. RY*(   2) C   7                    0.41    1.37    0.030
   9. BD (   1) C   3 - C   8        /147. BD*(   1) C   2 - C   3            1.23    1.11    0.047
   9. BD (   1) C   3 - C   8        /148. BD*(   1) C   2 - O   9            0.85    1.27    0.042
   9. BD (   1) C   3 - C   8        /150. BD*(   1) C   3 - C   4            2.03    1.23    0.063
   9. BD (   1) C   3 - C   8        /155. BD*(   1) C   4 - H  13            1.08    1.18    0.045
   9. BD (   1) C   3 - C   8        /159. BD*(   1) C   7 - C   8            1.41    1.27    0.054
   9. BD (   1) C   3 - C   8        /160. BD*(   1) C   7 - H  15            1.14    1.20    0.047
   9. BD (   1) C   3 - C   8        /161. BD*(   1) C   8 - H  16            0.68    1.18    0.036
  10. BD (   2) C   3 - C   8        / 31. LP (   1) C   7                   19.83    0.16    0.083
  10. BD (   2) C   3 - C   8        / 45. RY*(   3) C   2                    0.33    1.80    0.034
  10. BD (   2) C   3 - C   8        / 56. RY*(   5) C   3                    0.30    1.73    0.032
  10. BD (   2) C   3 - C   8        / 65. RY*(   5) C   4                    1.24    0.94    0.048
  10. BD (   2) C   3 - C   8        / 91. RY*(   4) C   7                    0.75    1.31    0.044
  10. BD (   2) C   3 - C   8        /149. BD*(   2) C   2 - O   9           11.81    0.26    0.075
  10. BD (   2) C   3 - C   8        /152. BD*(   2) C   3 - C   8            0.58    0.29    0.016
  10. BD (   2) C   3 - C   8        /154. BD*(   2) C   4 - N   5           18.02    0.26    0.086
  11. BD (   1) C   4 - N   5        / 52. RY*(   1) C   3                    0.40    1.82    0.034
  11. BD (   1) C   4 - N   5        / 53. RY*(   2) C   3                    0.29    2.00    0.031
  11. BD (   1) C   4 - N   5        / 80. RY*(   2) C   6                    1.31    1.48    0.056
  11. BD (   1) C   4 - N   5        /147. BD*(   1) C   2 - C   3            1.07    1.25    0.047
  11. BD (   1) C   4 - N   5        /150. BD*(   1) C   3 - C   4            0.88    1.37    0.044
  11. BD (   1) C   4 - N   5        /155. BD*(   1) C   4 - H  13            0.28    1.32    0.024
  11. BD (   1) C   4 - N   5        /156. BD*(   1) N   5 - C   6            0.92    1.35    0.045
  11. BD (   1) C   4 - N   5        /158. BD*(   1) C   6 - H  14            0.98    1.33    0.046
  12. BD (   2) C   4 - N   5        / 30. LP*(   1) C   6                   26.81    0.21    0.114
  12. BD (   2) C   4 - N   5        / 81. RY*(   3) C   6                    1.16    1.75    0.061
  12. BD (   2) C   4 - N   5        /152. BD*(   2) C   3 - C   8            4.29    0.35    0.050
  13. BD (   1) C   4 - H  13        / 53. RY*(   2) C   3                    0.40    1.68    0.033
  13. BD (   1) C   4 - H  13        / 70. RY*(   1) N   5                    0.61    1.45    0.038
  13. BD (   1) C   4 - H  13        /150. BD*(   1) C   3 - C   4            0.41    1.05    0.026
  13. BD (   1) C   4 - H  13        /151. BD*(   1) C   3 - C   8            2.40    1.07    0.064
  13. BD (   1) C   4 - H  13        /156. BD*(   1) N   5 - C   6            2.27    1.03    0.061
  14. BD (   1) N   5 - C   6        / 62. RY*(   2) C   4                    1.42    1.50    0.058
  14. BD (   1) N   5 - C   6        / 89. RY*(   2) C   7                    0.68    1.50    0.040
  14. BD (   1) N   5 - C   6        /153. BD*(   1) C   4 - N   5            0.93    1.35    0.045
  14. BD (   1) N   5 - C   6        /155. BD*(   1) C   4 - H  13            1.13    1.31    0.049
  14. BD (   1) N   5 - C   6        /157. BD*(   1) C   6 - C   7            0.62    1.39    0.037
  14. BD (   1) N   5 - C   6        /160. BD*(   1) C   7 - H  15            0.74    1.33    0.040
  15. BD (   1) C   6 - C   7        / 70. RY*(   1) N   5                    0.29    1.63    0.027
  15. BD (   1) C   6 - C   7        / 71. RY*(   2) N   5                    0.60    1.95    0.043
  15. BD (   1) C   6 - C   7        / 97. RY*(   1) C   8                    0.40    1.87    0.035
  15. BD (   1) C   6 - C   7        / 98. RY*(   2) C   8                    0.57    1.44    0.036
  15. BD (   1) C   6 - C   7        /156. BD*(   1) N   5 - C   6            0.53    1.22    0.032
  15. BD (   1) C   6 - C   7        /158. BD*(   1) C   6 - H  14            0.61    1.19    0.034
  15. BD (   1) C   6 - C   7        /159. BD*(   1) C   7 - C   8            1.23    1.27    0.050
  15. BD (   1) C   6 - C   7        /160. BD*(   1) C   7 - H  15            0.64    1.20    0.035
  15. BD (   1) C   6 - C   7        /161. BD*(   1) C   8 - H  16            1.41    1.18    0.051
  16. BD (   1) C   6 - H  14        / 70. RY*(   1) N   5                    0.63    1.44    0.038
  16. BD (   1) C   6 - H  14        / 88. RY*(   1) C   7                    0.32    1.66    0.029
  16. BD (   1) C   6 - H  14        /153. BD*(   1) C   4 - N   5            2.38    1.03    0.063
  16. BD (   1) C   6 - H  14        /157. BD*(   1) C   6 - C   7            0.35    1.07    0.024
  16. BD (   1) C   6 - H  14        /159. BD*(   1) C   7 - C   8            2.00    1.08    0.059
  17. BD (   1) C   7 - C   8        / 52. RY*(   1) C   3                    0.33    1.67    0.030
  17. BD (   1) C   7 - C   8        / 53. RY*(   2) C   3                    0.71    1.85    0.046
  17. BD (   1) C   7 - C   8        / 79. RY*(   1) C   6                    0.66    1.85    0.044
  17. BD (   1) C   7 - C   8        /147. BD*(   1) C   2 - C   3            2.10    1.10    0.061
  17. BD (   1) C   7 - C   8        /151. BD*(   1) C   3 - C   8            1.69    1.24    0.058
  17. BD (   1) C   7 - C   8        /157. BD*(   1) C   6 - C   7            1.11    1.25    0.047
  17. BD (   1) C   7 - C   8        /158. BD*(   1) C   6 - H  14            1.17    1.18    0.047
  17. BD (   1) C   7 - C   8        /160. BD*(   1) C   7 - H  15            0.68    1.19    0.036
  17. BD (   1) C   7 - C   8        /161. BD*(   1) C   8 - H  16            0.73    1.17    0.037
  18. BD (   1) C   7 - H  15        / 97. RY*(   1) C   8                    0.31    1.67    0.029
  18. BD (   1) C   7 - H  15        /151. BD*(   1) C   3 - C   8            1.99    1.05    0.058
  18. BD (   1) C   7 - H  15        /156. BD*(   1) N   5 - C   6            2.33    1.01    0.061
  18. BD (   1) C   7 - H  15        /157. BD*(   1) C   6 - C   7            0.42    1.06    0.027
  18. BD (   1) C   7 - H  15        /159. BD*(   1) C   7 - C   8            0.52    1.07    0.030
  19. BD (   1) C   8 - H  16        / 53. RY*(   2) C   3                    0.35    1.68    0.031
  19. BD (   1) C   8 - H  16        / 88. RY*(   1) C   7                    0.36    1.67    0.031
  19. BD (   1) C   8 - H  16        /150. BD*(   1) C   3 - C   4            2.14    1.05    0.060
  19. BD (   1) C   8 - H  16        /151. BD*(   1) C   3 - C   8            0.46    1.07    0.028
  19. BD (   1) C   8 - H  16        /157. BD*(   1) C   6 - C   7            1.73    1.08    0.054
  19. BD (   1) C   8 - H  16        /159. BD*(   1) C   7 - C   8            0.52    1.09    0.030
  20. CR (   1) C   1                / 46. RY*(   4) C   2                    0.40   11.15    0.084
  20. CR (   1) C   1                /115. RY*(   1) H  10                    0.43   10.52    0.085
  20. CR (   1) C   1                /119. RY*(   1) H  11                    0.43   10.58    0.085
  20. CR (   1) C   1                /123. RY*(   1) H  12                    0.43   10.58    0.085
  20. CR (   1) C   1                /147. BD*(   1) C   2 - C   3            0.37   10.48    0.080
  20. CR (   1) C   1                /148. BD*(   1) C   2 - O   9            0.26   10.64    0.066
  21. CR (   1) C   2                / 35. RY*(   2) C   1                    0.58   10.92    0.101
  21. CR (   1) C   2                / 53. RY*(   2) C   3                    0.33   11.35    0.077
  21. CR (   1) C   2                / 54. RY*(   3) C   3                    0.28   10.78    0.069
  21. CR (   1) C   2                /150. BD*(   1) C   3 - C   4            0.37   10.72    0.080
  21. CR (   1) C   2                /151. BD*(   1) C   3 - C   8            0.48   10.74    0.092
  22. CR (   1) C   3                / 44. RY*(   2) C   2                    0.32   12.04    0.078
  22. CR (   1) C   3                / 46. RY*(   4) C   2                    0.34   11.17    0.077
  22. CR (   1) C   3                / 47. RY*(   5) C   2                    0.25   10.85    0.066
  22. CR (   1) C   3                / 62. RY*(   2) C   4                    0.90   10.77    0.124
  22. CR (   1) C   3                / 98. RY*(   2) C   8                    0.84   10.84    0.120
  22. CR (   1) C   3                /143. BD*(   1) C   1 - C   2            0.30   10.48    0.071
  22. CR (   1) C   3                /151. BD*(   1) C   3 - C   8            0.25   10.64    0.066
  22. CR (   1) C   3                /153. BD*(   1) C   4 - N   5            0.29   10.61    0.070
  22. CR (   1) C   3                /159. BD*(   1) C   7 - C   8            0.39   10.67    0.081
  22. CR (   1) C   3                /161. BD*(   1) C   8 - H  16            0.33   10.57    0.075
  23. CR (   1) C   4                / 52. RY*(   1) C   3                    0.44   11.10    0.088
  23. CR (   1) C   4                / 53. RY*(   2) C   3                    0.29   11.28    0.072
  23. CR (   1) C   4                / 54. RY*(   3) C   3                    0.26   10.71    0.067
  23. CR (   1) C   4                / 71. RY*(   2) N   5                    0.35   11.37    0.080
  23. CR (   1) C   4                /127. RY*(   1) H  13                    0.45   10.50    0.087
  23. CR (   1) C   4                /147. BD*(   1) C   2 - C   3            0.47   10.53    0.090
  23. CR (   1) C   4                /151. BD*(   1) C   3 - C   8            0.57   10.67    0.099
  23. CR (   1) C   4                /156. BD*(   1) N   5 - C   6            0.85   10.64    0.121
  24. CR (   1) N   5                / 61. RY*(   1) C   4                    0.64   15.31    0.126
  24. CR (   1) N   5                / 62. RY*(   2) C   4                    0.43   14.89    0.101
  24. CR (   1) N   5                / 64. RY*(   4) C   4                    0.39   15.15    0.097
  24. CR (   1) N   5                / 79. RY*(   1) C   6                    0.58   15.38    0.120
  24. CR (   1) N   5                / 80. RY*(   2) C   6                    0.83   14.86    0.140
  24. CR (   1) N   5                / 82. RY*(   4) C   6                    0.37   15.13    0.094
  24. CR (   1) N   5                /150. BD*(   1) C   3 - C   4            0.38   14.75    0.095
  24. CR (   1) N   5                /157. BD*(   1) C   6 - C   7            0.32   14.78    0.088
  25. CR (   1) C   6                / 71. RY*(   2) N   5                    0.34   11.37    0.079
  25. CR (   1) C   6                / 89. RY*(   2) C   7                    0.73   10.79    0.112
  25. CR (   1) C   6                /131. RY*(   1) H  14                    0.41   10.48    0.082
  25. CR (   1) C   6                /153. BD*(   1) C   4 - N   5            0.86   10.64    0.121
  25. CR (   1) C   6                /159. BD*(   1) C   7 - C   8            0.43   10.69    0.086
  25. CR (   1) C   6                /160. BD*(   1) C   7 - H  15            0.29   10.62    0.070
  26. CR (   1) C   7                / 80. RY*(   2) C   6                    0.95   10.72    0.127
  26. CR (   1) C   7                / 98. RY*(   2) C   8                    0.40   10.82    0.083
  26. CR (   1) C   7                /100. RY*(   4) C   8                    0.48   10.70    0.090
  26. CR (   1) C   7                /135. RY*(   1) H  15                    0.43   10.46    0.085
  26. CR (   1) C   7                /151. BD*(   1) C   3 - C   8            0.52   10.62    0.094
  26. CR (   1) C   7                /156. BD*(   1) N   5 - C   6            0.32   10.59    0.074
  26. CR (   1) C   7                /158. BD*(   1) C   6 - H  14            0.27   10.56    0.068
  26. CR (   1) C   7                /161. BD*(   1) C   8 - H  16            0.35   10.55    0.077
  27. CR (   1) C   8                / 52. RY*(   1) C   3                    0.84   11.06    0.122
  27. CR (   1) C   8                / 89. RY*(   2) C   7                    0.77   10.75    0.115
  27. CR (   1) C   8                / 90. RY*(   3) C   7                    0.31   10.74    0.073
  27. CR (   1) C   8                /139. RY*(   1) H  16                    0.44   10.50    0.086
  27. CR (   1) C   8                /147. BD*(   1) C   2 - C   3            0.60   10.49    0.102
  27. CR (   1) C   8                /150. BD*(   1) C   3 - C   4            0.49   10.62    0.092
  27. CR (   1) C   8                /157. BD*(   1) C   6 - C   7            0.39   10.65    0.082
  27. CR (   1) C   8                /160. BD*(   1) C   7 - H  15            0.31   10.58    0.072
  28. CR (   1) O   9                / 43. RY*(   1) C   2                    3.39   19.54    0.327
  28. CR (   1) O   9                /143. BD*(   1) C   1 - C   2            0.28   19.32    0.095
  28. CR (   1) O   9                /147. BD*(   1) C   2 - C   3            0.30   19.34    0.098
  29. LP (   1) N   5                / 61. RY*(   1) C   4                    0.96    1.48    0.048
  29. LP (   1) N   5                / 64. RY*(   4) C   4                    0.33    1.32    0.027
  29. LP (   1) N   5                / 79. RY*(   1) C   6                    1.03    1.55    0.051
  29. LP (   1) N   5                /150. BD*(   1) C   3 - C   4            4.33    0.92    0.080
  29. LP (   1) N   5                /155. BD*(   1) C   4 - H  13            1.39    0.87    0.044
  29. LP (   1) N   5                /157. BD*(   1) C   6 - C   7            3.98    0.95    0.078
  29. LP (   1) N   5                /158. BD*(   1) C   6 - H  14            1.41    0.88    0.045
  30. LP*(   1) C   6                / 72. RY*(   3) N   5                    0.43    2.45    0.063
  30. LP*(   1) C   6                / 73. RY*(   4) N   5                    0.62    1.08    0.050
  30. LP*(   1) C   6                / 81. RY*(   3) C   6                    0.42    1.53    0.049
  30. LP*(   1) C   6                / 84. RY*(   6) C   6                    0.61    1.25    0.054
  30. LP*(   1) C   6                / 92. RY*(   5) C   7                    0.85    1.65    0.073
  30. LP*(   1) C   6                /154. BD*(   2) C   4 - N   5           29.22    0.10    0.090
  31. LP (   1) C   7                / 84. RY*(   6) C   6                    1.39    1.24    0.075
  31. LP (   1) C   7                / 91. RY*(   4) C   7                    0.97    1.15    0.060
  31. LP (   1) C   7                / 92. RY*(   5) C   7                    0.36    1.65    0.044
  31. LP (   1) C   7                /101. RY*(   5) C   8                    1.45    1.14    0.073
  31. LP (   1) C   7                /152. BD*(   2) C   3 - C   8           43.42    0.13    0.116
  31. LP (   1) C   7                /154. BD*(   2) C   4 - N   5            0.39    0.10    0.010
  32. LP (   1) O   9                / 43. RY*(   1) C   2                    6.63    1.32    0.118
  32. LP (   1) O   9                /143. BD*(   1) C   1 - C   2            0.83    1.10    0.038
  32. LP (   1) O   9                /147. BD*(   1) C   2 - C   3            0.99    1.12    0.043
  33. LP (   2) O   9                / 44. RY*(   2) C   2                    1.65    2.29    0.079
  33. LP (   2) O   9                / 46. RY*(   4) C   2                    0.77    1.41    0.042
  33. LP (   2) O   9                /143. BD*(   1) C   1 - C   2            8.41    0.73    0.100
  33. LP (   2) O   9                /147. BD*(   1) C   2 - C   3            8.82    0.75    0.103
 149. BD*(   2) C   2 - O   9        / 45. RY*(   3) C   2                    0.44    1.54    0.112
 149. BD*(   2) C   2 - O   9        / 50. RY*(   8) C   2                    0.87    1.00    0.128
 149. BD*(   2) C   2 - O   9        /107. RY*(   2) O   9                    0.57    1.08    0.108
 149. BD*(   2) C   2 - O   9        /145. BD*(   1) C   1 - H  11            0.29    0.46    0.050
 149. BD*(   2) C   2 - O   9        /146. BD*(   1) C   1 - H  12            0.29    0.46    0.050
 149. BD*(   2) C   2 - O   9        /152. BD*(   2) C   3 - C   8           33.54    0.02    0.069
 152. BD*(   2) C   3 - C   8        / 55. RY*(   4) C   3                    0.74    1.09    0.085
 152. BD*(   2) C   3 - C   8        / 65. RY*(   5) C   4                    0.29    0.65    0.042
 152. BD*(   2) C   3 - C   8        / 91. RY*(   4) C   7                    0.37    1.02    0.058
 152. BD*(   2) C   3 - C   8        / 99. RY*(   3) C   8                    0.66    1.49    0.094
 152. BD*(   2) C   3 - C   8        /101. RY*(   5) C   8                    0.39    1.01    0.059
 154. BD*(   2) C   4 - N   5        / 63. RY*(   3) C   4                    0.71    1.86    0.108
 154. BD*(   2) C   4 - N   5        / 65. RY*(   5) C   4                    0.73    0.68    0.067
 154. BD*(   2) C   4 - N   5        / 73. RY*(   4) N   5                    0.81    0.98    0.084
 154. BD*(   2) C   4 - N   5        /152. BD*(   2) C   3 - C   8           52.45    0.03    0.084


 Natural Bond Orbitals (Summary):

                                                            Principal Delocalizations
           NBO                        Occupancy    Energy   (geminal,vicinal,remote)
 ====================================================================================
 Molecular unit  1  (C7H7NO)
     1. BD (   1) C   1 - C   2          0.99450    -0.85298  150(v),52(v),106(v),147(g)
                                                    148(g)
     2. BD (   1) C   1 - H  10          0.99246    -0.67948  147(v),148(v)
     3. BD (   1) C   1 - H  11          0.98130    -0.68820  149(v),148(v)
     4. BD (   1) C   1 - H  12          0.98130    -0.68820  149(v),148(v)
     5. BD (   1) C   2 - C   3          0.98921    -0.88063  151(g),153(v),150(g),159(v)
                                                    106(v),61(v),34(v),144(v)
                                                    97(v),148(g),143(g)
     6. BD (   1) C   2 - O   9          0.99759    -1.31718  43(g),151(v),147(g),143(g)
                                                    52(v)
     7. BD (   2) C   2 - O   9          0.99074    -0.61725  152(v),145(v),146(v)
     8. BD (   1) C   3 - C   4          0.98905    -0.91171  151(g),161(v),147(g),143(v)
                                                    43(v),71(v),153(g),155(g)
                                                    70(v),97(v)
     9. BD (   1) C   3 - C   8          0.98705    -0.90614  150(g),159(g),147(g),160(v)
                                                    155(v),148(v),88(v),161(g)
                                                    46(v),89(v),61(v)
    10. BD (   2) C   3 - C   8          0.80423    -0.46714  31(v),154(v),149(v),65(v)
                                                    91(v),152(g),45(v),56(g)
    11. BD (   1) C   4 - N   5          0.99339    -1.04364  80(v),147(v),158(v),156(g)
                                                    150(g),52(v),53(v),155(g)
    12. BD (   2) C   4 - N   5          0.87538    -0.52988  30(v),152(v),81(v)
    13. BD (   1) C   4 - H  13          0.99017    -0.72041  151(v),156(v),70(v),150(g)
                                                    53(v)
    14. BD (   1) N   5 - C   6          0.99357    -1.03661  62(v),155(v),153(g),160(v)
                                                    89(v),157(g)
    15. BD (   1) C   6 - C   7          0.99280    -0.90593  161(v),159(g),160(g),158(g)
                                                    71(v),98(v),156(g),97(v)
                                                    70(v)
    16. BD (   1) C   6 - H  14          0.99052    -0.71138  153(v),159(v),70(v),157(g)
                                                    88(v)
    17. BD (   1) C   7 - C   8          0.98868    -0.89731  147(v),151(g),158(v),157(g)
                                                    161(g),53(v),160(g),79(v)
                                                    52(v)
    18. BD (   1) C   7 - H  15          0.98873    -0.70412  156(v),151(v),159(g),157(g)
                                                    97(v)
    19. BD (   1) C   8 - H  16          0.98956    -0.72198  150(v),157(v),159(g),151(g)
                                                    88(v),53(v)
    20. CR (   1) C   1                  0.99959   -10.27918  119(v),123(v),115(v),46(v)
                                                    147(v),148(v)
    21. CR (   1) C   2                  0.99955   -10.39430  35(v),151(v),150(v),53(v)
                                                    54(v)
    22. CR (   1) C   3                  0.99940   -10.29908  62(v),98(v),159(v),46(v)
                                                    161(v),44(v),143(v),153(v)
                                                    151(g),155(v)
    23. CR (   1) C   4                  0.99950   -10.32710  156(v),151(v),147(v),127(v)
                                                    52(v),71(v),53(v),54(v)
    24. CR (   1) N   5                  0.99963   -14.42423  80(v),61(v),79(v),62(v)
                                                    150(v),64(v),82(v),157(v)
    25. CR (   1) C   6                  0.99952   -10.32279  153(v),89(v),159(v),131(v)
                                                    71(v),160(v)
    26. CR (   1) C   7                  0.99948   -10.27796  80(v),151(v),100(v),135(v)
                                                    98(v),161(v),156(v),158(v)
    27. CR (   1) C   8                  0.99946   -10.28906  52(v),89(v),147(v),150(v)
                                                    139(v),157(v),160(v),90(v)
    28. CR (   1) O   9                  0.99986   -19.13844  43(v),147(v),143(v)
    29. LP (   1) N   5                  0.97206    -0.59541  150(v),157(v),158(v),155(v)
                                                    79(v),61(v),64(v)
    30. LP*(   1) C   6                  0.42022    -0.31668  31(v),154(v),92(v),73(v)
                                                    84(g),72(v),81(g)
    31. LP (   1) C   7                  0.49255    -0.31203  30(v),152(v),101(v),84(v)
                                                    91(g),92(g),154(r)
    32. LP (   1) O   9                  0.98933    -0.91468  43(v),147(v),143(v)
    33. LP (   2) O   9                  0.95742    -0.54139  147(v),143(v),44(v),46(v)
    34. RY*(   1) C   1                  0.00135     0.55596   
    35. RY*(   2) C   1                  0.00067     0.52221   
    36. RY*(   3) C   1                  0.00022     0.80641   
    37. RY*(   4) C   1                  0.00007     0.77011   
    38. RY*(   5) C   1                  0.00002     1.80001   
    39. RY*(   6) C   1                  0.00001     1.88501   
    40. RY*(   7) C   1                  0.00000     1.74542   
    41. RY*(   8) C   1                  0.00000     2.02954   
    42. RY*(   9) C   1                  0.00000     2.08635   
    43. RY*(   1) C   2                  0.00869     0.40144   
    44. RY*(   2) C   2                  0.00249     1.74410   
    45. RY*(   3) C   2                  0.00175     1.33480   
    46. RY*(   4) C   2                  0.00145     0.86631   
    47. RY*(   5) C   2                  0.00050     0.55138   
    48. RY*(   6) C   2                  0.00039     2.10056   
    49. RY*(   7) C   2                  0.00035     1.54804   
    50. RY*(   8) C   2                  0.00003     0.79097   
    51. RY*(   9) C   2                  0.00001     1.88901   
    52. RY*(   1) C   3                  0.00294     0.77587   
    53. RY*(   2) C   3                  0.00228     0.95555   
    54. RY*(   3) C   3                  0.00114     0.38642   
    55. RY*(   4) C   3                  0.00035     0.90634   
    56. RY*(   5) C   3                  0.00026     1.26544   
    57. RY*(   6) C   3                  0.00013     2.02676   
    58. RY*(   7) C   3                  0.00009     2.17249   
    59. RY*(   8) C   3                  0.00008     1.59973   
    60. RY*(   9) C   3                  0.00001     1.96707   
    61. RY*(   1) C   4                  0.00392     0.88654   
    62. RY*(   2) C   4                  0.00206     0.46749   
    63. RY*(   3) C   4                  0.00078     1.64400   
    64. RY*(   4) C   4                  0.00059     0.72554   
    65. RY*(   5) C   4                  0.00049     0.47254   
    66. RY*(   6) C   4                  0.00033     1.70379   
    67. RY*(   7) C   4                  0.00004     2.13727   
    68. RY*(   8) C   4                  0.00000     1.61070   
    69. RY*(   9) C   4                  0.00000     1.95772   
    70. RY*(   1) N   5                  0.00265     0.72858   
    71. RY*(   2) N   5                  0.00097     1.04377   
    72. RY*(   3) N   5                  0.00025     2.13070   
    73. RY*(   4) N   5                  0.00015     0.76386   
    74. RY*(   5) N   5                  0.00008     1.10367   
    75. RY*(   6) N   5                  0.00008     2.63720   
    76. RY*(   7) N   5                  0.00003     2.33181   
    77. RY*(   8) N   5                  0.00000     1.91014   
    78. RY*(   9) N   5                  0.00000     2.19426   
    79. RY*(   1) C   6                  0.00318     0.95605   
    80. RY*(   2) C   6                  0.00209     0.43745   
    81. RY*(   3) C   6                  0.00071     1.21816   
    82. RY*(   4) C   6                  0.00043     0.70660   
    83. RY*(   5) C   6                  0.00030     1.95642   
    84. RY*(   6) C   6                  0.00027     0.92837   
    85. RY*(   7) C   6                  0.00003     1.80547   
    86. RY*(   8) C   6                  0.00000     1.59411   
    87. RY*(   9) C   6                  0.00000     1.97409   
    88. RY*(   1) C   7                  0.00245     0.94372   
    89. RY*(   2) C   7                  0.00119     0.46584   
    90. RY*(   3) C   7                  0.00045     0.45154   
    91. RY*(   4) C   7                  0.00027     0.84221   
    92. RY*(   5) C   7                  0.00011     1.33588   
    93. RY*(   6) C   7                  0.00004     2.10857   
    94. RY*(   7) C   7                  0.00005     2.15657   
    95. RY*(   8) C   7                  0.00000     1.61504   
    96. RY*(   9) C   7                  0.00000     2.02258   
    97. RY*(   1) C   8                  0.00263     0.96504   
    98. RY*(   2) C   8                  0.00121     0.53882   
    99. RY*(   3) C   8                  0.00051     1.30705   
   100. RY*(   4) C   8                  0.00041     0.41793   
   101. RY*(   5) C   8                  0.00013     0.82399   
   102. RY*(   6) C   8                  0.00006     2.13899   
   103. RY*(   7) C   8                  0.00003     2.17038   
   104. RY*(   8) C   8                  0.00000     1.64223   
   105. RY*(   9) C   8                  0.00000     2.00171   
   106. RY*(   1) O   9                  0.00165     0.99637   
   107. RY*(   2) O   9                  0.00023     0.87671   
   108. RY*(   3) O   9                  0.00007     1.37391   
   109. RY*(   4) O   9                  0.00005     1.01989   
   110. RY*(   5) O   9                  0.00000     2.60502   
   111. RY*(   6) O   9                  0.00000     2.40425   
   112. RY*(   7) O   9                  0.00000     2.55292   
   113. RY*(   8) O   9                  0.00000     2.72985   
   114. RY*(   9) O   9                  0.00000     2.61562   
   115. RY*(   1) H  10                  0.00073     0.24228   
   116. RY*(   2) H  10                  0.00005     1.75543   
   117. RY*(   3) H  10                  0.00005     1.57761   
   118. RY*(   4) H  10                  0.00001     2.01053   
   119. RY*(   1) H  11                  0.00043     0.29664   
   120. RY*(   2) H  11                  0.00010     1.61560   
   121. RY*(   3) H  11                  0.00008     1.55692   
   122. RY*(   4) H  11                  0.00002     2.06974   
   123. RY*(   1) H  12                  0.00043     0.29664   
   124. RY*(   2) H  12                  0.00010     1.61560   
   125. RY*(   3) H  12                  0.00008     1.55692   
   126. RY*(   4) H  12                  0.00002     2.06973   
   127. RY*(   1) H  13                  0.00107     0.16888   
   128. RY*(   2) H  13                  0.00005     1.45751   
   129. RY*(   3) H  13                  0.00004     2.08113   
   130. RY*(   4) H  13                  0.00003     1.85835   
   131. RY*(   1) H  14                  0.00063     0.15845   
   132. RY*(   2) H  14                  0.00004     2.14595   
   133. RY*(   3) H  14                  0.00004     1.45587   
   134. RY*(   4) H  14                  0.00001     1.77404   
   135. RY*(   1) H  15                  0.00063     0.18000   
   136. RY*(   2) H  15                  0.00006     1.47030   
   137. RY*(   3) H  15                  0.00003     2.07256   
   138. RY*(   4) H  15                  0.00003     1.88275   
   139. RY*(   1) H  16                  0.00072     0.21480   
   140. RY*(   2) H  16                  0.00006     1.45473   
   141. RY*(   3) H  16                  0.00003     2.05891   
   142. RY*(   4) H  16                  0.00004     1.88075   
   143. BD*(   1) C   1 - C   2          0.02086     0.18525   
   144. BD*(   1) C   1 - H  10          0.00177     0.28370   
   145. BD*(   1) C   1 - H  11          0.00224     0.25548   
   146. BD*(   1) C   1 - H  12          0.00225     0.25548   
   147. BD*(   1) C   2 - C   3          0.03197     0.20442   
   148. BD*(   1) C   2 - O   9          0.00694     0.36508   
   149. BD*(   2) C   2 - O   9          0.08447    -0.20499   
   150. BD*(   1) C   3 - C   4          0.01603     0.32711   
   151. BD*(   1) C   3 - C   8          0.01236     0.34533   
   152. BD*(   2) C   3 - C   8          0.17564    -0.18175  154(v),149(v),31(v),55(g)
                                                    99(g),101(g),91(v),65(v)
   153. BD*(   1) C   4 - N   5          0.00746     0.31551   
   154. BD*(   2) C   4 - N   5          0.17856    -0.21172  152(v),30(v),73(g),65(g)
                                                    63(g),149(r)
   155. BD*(   1) C   4 - H  13          0.00985     0.27503   
   156. BD*(   1) N   5 - C   6          0.00868     0.31000   
   157. BD*(   1) C   6 - C   7          0.01135     0.35640   
   158. BD*(   1) C   6 - H  14          0.00898     0.28478   
   159. BD*(   1) C   7 - C   8          0.00792     0.36850   
   160. BD*(   1) C   7 - H  15          0.00586     0.29314   
   161. BD*(   1) C   8 - H  16          0.00712     0.26981   
       -------------------------------
              Total Lewis   30.91757  ( 96.6174%)
        Valence non-Lewis    1.02053  (  3.1892%)
        Rydberg non-Lewis    0.06190  (  0.1934%)
       -------------------------------
            Total unit  1   32.00000  (100.0000%)
           Charge unit  1    0.00000


 ***************************************************
 *******         Beta  spin orbitals         *******
 ***************************************************


 NATURAL POPULATIONS:  Natural atomic orbital occupancies 
                                                          
   NAO  Atom  No  lang   Type(AO)    Occupancy      Energy
 ----------------------------------------------------------
     1    C    1  S      Cor( 1S)     0.99956     -10.27751
     2    C    1  S      Val( 2S)     0.56301      -0.45134
     3    C    1  S      Ryd( 3S)     0.00043       0.70065
     4    C    1  px     Val( 2p)     0.59311      -0.28300
     5    C    1  px     Ryd( 3p)     0.00149       0.47523
     6    C    1  py     Val( 2p)     0.52022      -0.27392
     7    C    1  py     Ryd( 3p)     0.00102       0.33480
     8    C    1  pz     Val( 2p)     0.62391      -0.28532
     9    C    1  pz     Ryd( 3p)     0.00020       0.39208
    10    C    1  dxy    Ryd( 3d)     0.00031       2.06097
    11    C    1  dxz    Ryd( 3d)     0.00016       1.87589
    12    C    1  dyz    Ryd( 3d)     0.00021       2.18296
    13    C    1  dx2y2  Ryd( 3d)     0.00015       2.10648
    14    C    1  dz2    Ryd( 3d)     0.00023       2.12287

    15    C    2  S      Cor( 1S)     0.99956     -10.39479
    16    C    2  S      Val( 2S)     0.42223      -0.37239
    17    C    2  S      Ryd( 3S)     0.00240       0.35851
    18    C    2  px     Val( 2p)     0.48073      -0.26586
    19    C    2  px     Ryd( 3p)     0.00342       0.50115
    20    C    2  py     Val( 2p)     0.42568      -0.23999
    21    C    2  py     Ryd( 3p)     0.00920       0.55887
    22    C    2  pz     Val( 2p)     0.36471      -0.33983
    23    C    2  pz     Ryd( 3p)     0.00054       0.35271
    24    C    2  dxy    Ryd( 3d)     0.00101       2.15675
    25    C    2  dxz    Ryd( 3d)     0.00052       1.63025
    26    C    2  dyz    Ryd( 3d)     0.00158       1.69473
    27    C    2  dx2y2  Ryd( 3d)     0.00127       2.12581
    28    C    2  dz2    Ryd( 3d)     0.00033       1.89486

    29    C    3  S      Cor( 1S)     0.99940     -10.29701
    30    C    3  S      Val( 2S)     0.45443      -0.35350
    31    C    3  S      Ryd( 3S)     0.00166       0.34510
    32    C    3  px     Val( 2p)     0.49023      -0.29664
    33    C    3  px     Ryd( 3p)     0.00222       0.83399
    34    C    3  py     Val( 2p)     0.54864      -0.29527
    35    C    3  py     Ryd( 3p)     0.00264       0.75529
    36    C    3  pz     Val( 2p)     0.53902      -0.33272
    37    C    3  pz     Ryd( 3p)     0.00034       0.43050
    38    C    3  dxy    Ryd( 3d)     0.00035       2.24570
    39    C    3  dxz    Ryd( 3d)     0.00014       1.66275
    40    C    3  dyz    Ryd( 3d)     0.00027       1.69136
    41    C    3  dx2y2  Ryd( 3d)     0.00036       2.16918
    42    C    3  dz2    Ryd( 3d)     0.00020       1.97125

    43    C    4  S      Cor( 1S)     0.99948     -10.32659
    44    C    4  S      Val( 2S)     0.45980      -0.36014
    45    C    4  S      Ryd( 3S)     0.00103       0.31716
    46    C    4  px     Val( 2p)     0.46009      -0.22769
    47    C    4  px     Ryd( 3p)     0.00508       0.49895
    48    C    4  py     Val( 2p)     0.57070      -0.27279
    49    C    4  py     Ryd( 3p)     0.00327       0.63585
    50    C    4  pz     Val( 2p)     0.43860      -0.32692
    51    C    4  pz     Ryd( 3p)     0.00047       0.33407
    52    C    4  dxy    Ryd( 3d)     0.00072       2.24475
    53    C    4  dxz    Ryd( 3d)     0.00064       1.71418
    54    C    4  dyz    Ryd( 3d)     0.00024       1.68141
    55    C    4  dx2y2  Ryd( 3d)     0.00061       2.23866
    56    C    4  dz2    Ryd( 3d)     0.00026       1.97512

    57    N    5  S      Cor( 1S)     0.99936     -14.41473
    58    N    5  S      Val( 2S)     0.63069      -0.68394
    59    N    5  S      Ryd( 3S)     0.00024       0.93955
    60    N    5  px     Val( 2p)     0.59371      -0.39947
    61    N    5  px     Ryd( 3p)     0.00173       0.92223
    62    N    5  py     Val( 2p)     0.57289      -0.40460
    63    N    5  py     Ryd( 3p)     0.00220       0.81902
    64    N    5  pz     Val( 2p)     0.60606      -0.40354
    65    N    5  pz     Ryd( 3p)     0.00013       0.66880
    66    N    5  dxy    Ryd( 3d)     0.00073       2.45688
    67    N    5  dxz    Ryd( 3d)     0.00041       2.11649
    68    N    5  dyz    Ryd( 3d)     0.00064       2.07055
    69    N    5  dx2y2  Ryd( 3d)     0.00070       2.66968
    70    N    5  dz2    Ryd( 3d)     0.00026       2.35903

    71    C    6  S      Cor( 1S)     0.99948     -10.32237
    72    C    6  S      Val( 2S)     0.46930      -0.36518
    73    C    6  S      Ryd( 3S)     0.00074       0.31018
    74    C    6  px     Val( 2p)     0.58625      -0.27111
    75    C    6  px     Ryd( 3p)     0.00305       0.74561
    76    C    6  py     Val( 2p)     0.45378      -0.21399
    77    C    6  py     Ryd( 3p)     0.00339       0.36510
    78    C    6  pz     Val( 2p)     0.44020      -0.32027
    79    C    6  pz     Ryd( 3p)     0.00045       0.33989
    80    C    6  dxy    Ryd( 3d)     0.00059       2.16846
    81    C    6  dxz    Ryd( 3d)     0.00035       1.67140
    82    C    6  dyz    Ryd( 3d)     0.00053       1.72735
    83    C    6  dx2y2  Ryd( 3d)     0.00074       2.30021
    84    C    6  dz2    Ryd( 3d)     0.00026       1.97906

    85    C    7  S      Cor( 1S)     0.99947     -10.27694
    86    C    7  S      Val( 2S)     0.48639      -0.36160
    87    C    7  S      Ryd( 3S)     0.00070       0.36823
    88    C    7  px     Val( 2p)     0.53547      -0.24814
    89    C    7  px     Ryd( 3p)     0.00206       0.53301
    90    C    7  py     Val( 2p)     0.58018      -0.26629
    91    C    7  py     Ryd( 3p)     0.00289       0.72641
    92    C    7  pz     Val( 2p)     0.48109      -0.30839
    93    C    7  pz     Ryd( 3p)     0.00025       0.36657
    94    C    7  dxy    Ryd( 3d)     0.00036       2.28675
    95    C    7  dxz    Ryd( 3d)     0.00021       1.72237
    96    C    7  dyz    Ryd( 3d)     0.00026       1.70959
    97    C    7  dx2y2  Ryd( 3d)     0.00035       2.24392
    98    C    7  dz2    Ryd( 3d)     0.00020       2.01864

    99    C    8  S      Cor( 1S)     0.99946     -10.28925
   100    C    8  S      Val( 2S)     0.47652      -0.36115
   101    C    8  S      Ryd( 3S)     0.00071       0.35367
   102    C    8  px     Val( 2p)     0.55656      -0.26837
   103    C    8  px     Ryd( 3p)     0.00179       0.62922
   104    C    8  py     Val( 2p)     0.58186      -0.27116
   105    C    8  py     Ryd( 3p)     0.00221       0.71031
   106    C    8  pz     Val( 2p)     0.44627      -0.31952
   107    C    8  pz     Ryd( 3p)     0.00021       0.36070
   108    C    8  dxy    Ryd( 3d)     0.00037       2.28552
   109    C    8  dxz    Ryd( 3d)     0.00029       1.70301
   110    C    8  dyz    Ryd( 3d)     0.00024       1.70863
   111    C    8  dx2y2  Ryd( 3d)     0.00030       2.26584
   112    C    8  dz2    Ryd( 3d)     0.00020       2.00131

   113    O    9  S      Cor( 1S)     0.99986     -19.12702
   114    O    9  S      Val( 2S)     0.84586      -1.09362
   115    O    9  S      Ryd( 3S)     0.00051       1.23261
   116    O    9  px     Val( 2p)     0.62701      -0.45943
   117    O    9  px     Ryd( 3p)     0.00130       0.96891
   118    O    9  py     Val( 2p)     0.75975      -0.52708
   119    O    9  py     Ryd( 3p)     0.00047       0.86468
   120    O    9  pz     Val( 2p)     0.70070      -0.47742
   121    O    9  pz     Ryd( 3p)     0.00021       0.84018
   122    O    9  dxy    Ryd( 3d)     0.00065       2.90722
   123    O    9  dxz    Ryd( 3d)     0.00021       2.45071
   124    O    9  dyz    Ryd( 3d)     0.00088       2.59352
   125    O    9  dx2y2  Ryd( 3d)     0.00063       2.85613
   126    O    9  dz2    Ryd( 3d)     0.00019       2.64233

   127    H   10  S      Val( 1S)     0.35875      -0.07950
   128    H   10  S      Ryd( 2S)     0.00063       0.19274
   129    H   10  px     Ryd( 2p)     0.00036       2.17354
   130    H   10  py     Ryd( 2p)     0.00007       1.65030
   131    H   10  pz     Ryd( 2p)     0.00005       1.57731

   132    H   11  S      Val( 1S)     0.36207      -0.10988
   133    H   11  S      Ryd( 2S)     0.00046       0.20473
   134    H   11  px     Ryd( 2p)     0.00008       1.58921
   135    H   11  py     Ryd( 2p)     0.00020       1.77465
   136    H   11  pz     Ryd( 2p)     0.00028       1.97946

   137    H   12  S      Val( 1S)     0.36207      -0.10988
   138    H   12  S      Ryd( 2S)     0.00046       0.20473
   139    H   12  px     Ryd( 2p)     0.00008       1.58921
   140    H   12  py     Ryd( 2p)     0.00020       1.77465
   141    H   12  pz     Ryd( 2p)     0.00028       1.97946

   142    H   13  S      Val( 1S)     0.36312      -0.10201
   143    H   13  S      Ryd( 2S)     0.00151       0.17368
   144    H   13  px     Ryd( 2p)     0.00007       1.86386
   145    H   13  py     Ryd( 2p)     0.00039       2.08919
   146    H   13  pz     Ryd( 2p)     0.00005       1.46013

   147    H   14  S      Val( 1S)     0.35983      -0.09138
   148    H   14  S      Ryd( 2S)     0.00058       0.15785
   149    H   14  px     Ryd( 2p)     0.00045       2.18916
   150    H   14  py     Ryd( 2p)     0.00001       1.74734
   151    H   14  pz     Ryd( 2p)     0.00004       1.45851

   152    H   15  S      Val( 1S)     0.36189      -0.08420
   153    H   15  S      Ryd( 2S)     0.00066       0.16114
   154    H   15  px     Ryd( 2p)     0.00013       1.89043
   155    H   15  py     Ryd( 2p)     0.00035       2.09387
   156    H   15  pz     Ryd( 2p)     0.00006       1.47036

   157    H   16  S      Val( 1S)     0.36158      -0.10844
   158    H   16  S      Ryd( 2S)     0.00067       0.19396
   159    H   16  px     Ryd( 2p)     0.00012       1.89946
   160    H   16  py     Ryd( 2p)     0.00034       2.07391
   161    H   16  pz     Ryd( 2p)     0.00006       1.45642


 Summary of Natural Population Analysis:                  
                                                          
                                       Natural Population 
                Natural  -----------------------------------------------
    Atom  No    Charge         Core      Valence    Rydberg      Total
 -----------------------------------------------------------------------
      C    1   -0.30402      0.99956     2.30026    0.00419     3.30402
      C    2    0.28683      0.99956     1.69334    0.02027     2.71317
      C    3   -0.03990      0.99940     2.03232    0.00818     3.03990
      C    4    0.05902      0.99948     1.92918    0.01231     2.94098
      N    5    0.09024      0.99936     2.40335    0.00705     3.40976
      C    6    0.04089      0.99948     1.94953    0.01010     2.95911
      C    7   -0.08985      0.99947     2.08311    0.00726     3.08985
      C    8   -0.06699      0.99946     2.06120    0.00633     3.06699
      O    9    0.06177      0.99986     2.93332    0.00505     3.93823
      H   10    0.14012      0.00000     0.35875    0.00113     0.35988
      H   11    0.13690      0.00000     0.36207    0.00103     0.36310
      H   12    0.13690      0.00000     0.36207    0.00103     0.36310
      H   13    0.13486      0.00000     0.36312    0.00202     0.36514
      H   14    0.13908      0.00000     0.35983    0.00109     0.36092
      H   15    0.13692      0.00000     0.36189    0.00120     0.36308
      H   16    0.13722      0.00000     0.36158    0.00120     0.36278
 =======================================================================
   * Total *    1.00000      8.99564    21.91491    0.08945    31.00000

                                 Natural Population      
 --------------------------------------------------------
   Core                       8.99564 ( 99.9516% of   9)
   Valence                   21.91491 ( 99.6132% of  22)
   Natural Minimal Basis     30.91055 ( 99.7115% of  31)
   Natural Rydberg Basis      0.08945 (  0.2885% of  31)
 --------------------------------------------------------

    Atom  No          Natural Electron Configuration
 ----------------------------------------------------------------------------
      C    1      [core]2S( 0.56)2p( 1.74)
      C    2      [core]2S( 0.42)2p( 1.27)3p( 0.01)
      C    3      [core]2S( 0.45)2p( 1.58)3p( 0.01)
      C    4      [core]2S( 0.46)2p( 1.47)3p( 0.01)
      N    5      [core]2S( 0.63)2p( 1.77)
      C    6      [core]2S( 0.47)2p( 1.48)3p( 0.01)
      C    7      [core]2S( 0.49)2p( 1.60)3p( 0.01)
      C    8      [core]2S( 0.48)2p( 1.58)
      O    9      [core]2S( 0.85)2p( 2.09)
      H   10            1S( 0.36)
      H   11            1S( 0.36)
      H   12            1S( 0.36)
      H   13            1S( 0.36)
      H   14            1S( 0.36)
      H   15            1S( 0.36)
      H   16            1S( 0.36)


 NATURAL BOND ORBITAL ANALYSIS, beta spin orbitals:

                       Occupancies       Lewis Structure    Low   High
           Occ.    -------------------  -----------------   occ   occ
  Cycle   Thresh.   Lewis   Non-Lewis     CR  BD  3C  LP    (L)   (NL)   Dev
 =============================================================================
   1(1)    0.90    29.14850   1.85150      9  18   0   4     3      0    0.03
   2(2)    0.90    29.14850   1.85150      9  18   0   4     3      0    0.03
   3(1)    0.80    29.97975   1.02025      9  21   0   1     0      0    0.03
 -----------------------------------------------------------------------------

 Structure accepted: No low occupancy Lewis orbitals

 --------------------------------------------------------
   Core                      8.99563 ( 99.951% of   9)
   Valence Lewis            20.98412 ( 95.382% of  22)
  ==================       ============================
   Total Lewis              29.97975 ( 96.709% of  31)
  -----------------------------------------------------
   Valence non-Lewis         0.95786 (  3.090% of  31)
   Rydberg non-Lewis         0.06239 (  0.201% of  31)
  ==================       ============================
   Total non-Lewis           1.02025 (  3.291% of  31)
 --------------------------------------------------------


       (Occupancy)   Bond orbital/ Coefficients/ Hybrids
 ---------------------------------------------------------------------------------
     1. (0.93232) BD ( 1) C   1 - C   2  
                ( 45.88%)   0.6774* C   1 s( 27.35%)p 2.65( 72.60%)d 0.00(  0.05%)
                                           -0.0012 -0.5229 -0.0080 -0.4982  0.0016
                                            0.6911  0.0142  0.0000  0.0000  0.0191
                                            0.0000 -0.0000  0.0054  0.0110
                ( 54.12%)   0.7356* C   2 s( 36.06%)p 1.77( 63.93%)d 0.00(  0.02%)
                                            0.0005 -0.6002 -0.0173  0.4742  0.0038
                                           -0.6430  0.0301 -0.0000  0.0000  0.0078
                                            0.0000 -0.0000 -0.0008  0.0099
     2. (0.99071) BD ( 1) C   1 - H  10  
                ( 63.86%)   0.7992* C   1 s( 25.42%)p 2.93( 74.55%)d 0.00(  0.03%)
                                            0.0002 -0.5041 -0.0039  0.8345 -0.0054
                                            0.2208 -0.0169 -0.0000 -0.0000 -0.0108
                                            0.0000  0.0000 -0.0116  0.0085
                ( 36.14%)   0.6011* H  10 s( 99.90%)p 0.00(  0.10%)
                                           -0.9995  0.0013 -0.0304 -0.0062  0.0000
     3. (0.97691) BD ( 1) C   1 - H  11  
                ( 63.06%)   0.7941* C   1 s( 23.60%)p 3.24( 76.36%)d 0.00(  0.04%)
                                           -0.0003  0.4858 -0.0046  0.1648 -0.0229
                                            0.4859  0.0081  0.7069  0.0002  0.0059
                                            0.0109  0.0115 -0.0024  0.0102
                ( 36.94%)   0.6078* H  11 s( 99.90%)p 0.00(  0.10%)
                                            0.9995 -0.0000  0.0014 -0.0200 -0.0247
     4. (0.97691) BD ( 1) C   1 - H  12  
                ( 63.06%)   0.7941* C   1 s( 23.60%)p 3.24( 76.36%)d 0.00(  0.04%)
                                           -0.0003  0.4858 -0.0046  0.1648 -0.0229
                                            0.4859  0.0081 -0.7069 -0.0002  0.0059
                                           -0.0109 -0.0115 -0.0024  0.0102
                ( 36.94%)   0.6078* H  12 s( 99.90%)p 0.00(  0.10%)
                                            0.9995 -0.0000  0.0014 -0.0200  0.0247
     5. (0.93621) BD ( 1) C   2 - C   3  
                ( 49.80%)   0.7057* C   2 s( 34.29%)p 1.92( 65.68%)d 0.00(  0.03%)
                                            0.0001  0.5855  0.0061  0.8087 -0.0201
                                            0.0488 -0.0090 -0.0000 -0.0000 -0.0062
                                            0.0000 -0.0000  0.0125 -0.0106
                ( 50.20%)   0.7085* C   3 s( 29.95%)p 2.34( 70.02%)d 0.00(  0.03%)
                                            0.0001  0.5473  0.0021 -0.8324  0.0157
                                           -0.0837  0.0055 -0.0000 -0.0000  0.0045
                                            0.0000  0.0000  0.0139 -0.0107
     6. (0.99734) BD ( 1) C   2 - O   9  
                ( 33.53%)   0.5791* C   2 s( 29.34%)p 2.40( 70.38%)d 0.01(  0.28%)
                                           -0.0000  0.5405 -0.0364 -0.3463 -0.0396
                                           -0.7614 -0.0505  0.0000  0.0000  0.0325
                                           -0.0000 -0.0000 -0.0322 -0.0261
                ( 66.47%)   0.8153* O   9 s( 44.21%)p 1.26( 55.69%)d 0.00(  0.10%)
                                           -0.0000  0.6646 -0.0200  0.3141 -0.0066
                                            0.6767 -0.0152 -0.0000  0.0000  0.0221
                                           -0.0000 -0.0000 -0.0179 -0.0129
     7. (0.98895) BD ( 2) C   2 - O   9  
                ( 31.53%)   0.5615* C   2 s(  0.00%)p 1.00( 99.54%)d 0.00(  0.46%)
                                            0.0000 -0.0000  0.0000  0.0000 -0.0000
                                            0.0000 -0.0000  0.9976 -0.0157 -0.0000
                                           -0.0250 -0.0632  0.0000  0.0000
                ( 68.47%)   0.8275* O   9 s(  0.00%)p 1.00( 99.84%)d 0.00(  0.16%)
                                           -0.0000  0.0000  0.0000  0.0000  0.0000
                                            0.0000 -0.0000  0.9992 -0.0035  0.0000
                                            0.0174  0.0359 -0.0000 -0.0000
     8. (0.95550) BD ( 1) C   3 - C   4  
                ( 51.20%)   0.7156* C   3 s( 33.27%)p 2.00( 66.69%)d 0.00(  0.04%)
                                           -0.0003  0.5768  0.0012  0.4477 -0.0094
                                           -0.6827 -0.0155  0.0000  0.0000 -0.0150
                                            0.0000 -0.0000 -0.0039 -0.0122
                ( 48.80%)   0.6985* C   4 s( 42.01%)p 1.38( 57.95%)d 0.00(  0.04%)
                                           -0.0006  0.6481  0.0005 -0.4141 -0.0164
                                            0.6381 -0.0250  0.0000  0.0000 -0.0127
                                            0.0000  0.0000 -0.0073 -0.0128
     9. (0.80526) BD ( 2) C   3 - C   4  
                ( 57.93%)   0.7611* C   3 s(  0.00%)p 1.00( 99.98%)d 0.00(  0.02%)
                                           -0.0000 -0.0000  0.0000 -0.0000  0.0000
                                            0.0000  0.0000  0.9999  0.0011  0.0000
                                            0.0101 -0.0081  0.0000  0.0000
                ( 42.07%)   0.6487* C   4 s(  0.00%)p 1.00( 99.93%)d 0.00(  0.07%)
                                            0.0000 -0.0000  0.0000  0.0000  0.0000
                                           -0.0000  0.0000  0.9996  0.0056 -0.0000
                                            0.0014  0.0260  0.0000  0.0000
    10. (0.98619) BD ( 1) C   3 - C   8  
                ( 51.22%)   0.7157* C   3 s( 36.73%)p 1.72( 63.23%)d 0.00(  0.04%)
                                           -0.0001  0.6060  0.0056  0.3254 -0.0128
                                            0.7254  0.0083  0.0000 -0.0000  0.0130
                                            0.0000  0.0000 -0.0090 -0.0123
                ( 48.78%)   0.6984* C   8 s( 34.78%)p 1.87( 65.17%)d 0.00(  0.05%)
                                            0.0000  0.5897  0.0058 -0.4086 -0.0192
                                           -0.6959  0.0108 -0.0000 -0.0000  0.0147
                                            0.0000  0.0000 -0.0108 -0.0130
    11. (0.99136) BD ( 1) C   4 - N   5  
                ( 39.43%)   0.6280* C   4 s( 30.90%)p 2.23( 68.96%)d 0.00(  0.14%)
                                           -0.0001  0.5554 -0.0233  0.8280  0.0260
                                           -0.0282 -0.0502  0.0000  0.0000 -0.0030
                                            0.0000  0.0000  0.0317 -0.0192
                ( 60.57%)   0.7783* N   5 s( 43.47%)p 1.30( 56.47%)d 0.00(  0.06%)
                                            0.0001  0.6593  0.0064 -0.7347  0.0091
                                           -0.1553  0.0256 -0.0000  0.0000 -0.0051
                                            0.0000  0.0000  0.0225 -0.0106
    12. (0.97232) BD ( 1) C   4 - H  13  
                ( 63.51%)   0.7969* C   4 s( 26.91%)p 2.71( 73.06%)d 0.00(  0.02%)
                                            0.0002 -0.5186 -0.0150  0.3736 -0.0300
                                            0.7681 -0.0101 -0.0000 -0.0000 -0.0096
                                           -0.0000 -0.0000  0.0098  0.0074
                ( 36.49%)   0.6041* H  13 s( 99.89%)p 0.00(  0.11%)
                                           -0.9995  0.0029 -0.0125 -0.0305 -0.0000
    13. (0.99255) BD ( 1) N   5 - C   6  
                ( 61.02%)   0.7811* N   5 s( 42.51%)p 1.35( 57.42%)d 0.00(  0.06%)
                                            0.0001  0.6520  0.0053  0.4567 -0.0280
                                            0.6040  0.0038  0.0000 -0.0000  0.0142
                                           -0.0000  0.0000 -0.0179 -0.0107
                ( 38.98%)   0.6244* C   6 s( 29.85%)p 2.35( 70.00%)d 0.00(  0.15%)
                                           -0.0001  0.5460 -0.0180 -0.3464  0.0289
                                           -0.7593 -0.0513 -0.0000  0.0000  0.0245
                                            0.0000  0.0000 -0.0222 -0.0197
    14. (0.85323) BD ( 2) N   5 - C   6  
                ( 62.63%)   0.7914* N   5 s(  0.00%)p 1.00( 99.86%)d 0.00(  0.14%)
                                            0.0000 -0.0000  0.0000 -0.0000 -0.0000
                                            0.0000  0.0000  0.9993 -0.0042 -0.0000
                                           -0.0144  0.0346 -0.0000 -0.0000
                ( 37.37%)   0.6113* C   6 s(  0.00%)p 1.00( 99.84%)d 0.00(  0.16%)
                                            0.0000  0.0000 -0.0000 -0.0000  0.0000
                                            0.0000 -0.0000  0.9992 -0.0019  0.0000
                                           -0.0306 -0.0262  0.0000 -0.0000
    15. (0.93892) BD ( 1) N   5 - O   9  
                ( 50.37%)   0.7097* N   5 s( 14.01%)p 6.13( 85.90%)d 0.01(  0.09%)
                                            0.0001  0.3740 -0.0149  0.4990  0.0200
                                           -0.7797 -0.0392  0.0000  0.0000  0.0244
                                           -0.0000  0.0000  0.0094  0.0158
                ( 49.63%)   0.7045* O   9 s(  0.01%)p99.99( 99.90%)d 5.80(  0.08%)
                                           -0.0000 -0.0087 -0.0083 -0.9029 -0.0289
                                            0.4274  0.0138  0.0000  0.0000 -0.0179
                                            0.0000 -0.0000 -0.0228  0.0011
    16. (0.97363) BD ( 1) C   6 - C   7  
                ( 50.27%)   0.7090* C   6 s( 41.54%)p 1.41( 58.42%)d 0.00(  0.04%)
                                           -0.0006  0.6445  0.0002 -0.4040  0.0320
                                            0.6478  0.0157 -0.0000  0.0000 -0.0158
                                            0.0000 -0.0000 -0.0033 -0.0116
                ( 49.73%)   0.7052* C   7 s( 33.74%)p 1.96( 66.21%)d 0.00(  0.05%)
                                            0.0002  0.5808  0.0105  0.4216  0.0401
                                           -0.6947  0.0086 -0.0000  0.0000 -0.0135
                                           -0.0000  0.0000 -0.0136 -0.0123
    17. (0.97728) BD ( 1) C   6 - H  14  
                ( 63.69%)   0.7980* C   6 s( 28.48%)p 2.51( 71.49%)d 0.00(  0.02%)
                                           -0.0001  0.5336  0.0123  0.8453 -0.0188
                                           -0.0027 -0.0074  0.0000 -0.0000 -0.0034
                                            0.0000 -0.0000  0.0133 -0.0074
                ( 36.31%)   0.6026* H  14 s( 99.89%)p 0.00(  0.11%)
                                            0.9994 -0.0039 -0.0331  0.0011 -0.0000
    18. (0.98234) BD ( 1) C   7 - C   8  
                ( 48.93%)   0.6995* C   7 s( 35.15%)p 1.84( 64.80%)d 0.00(  0.05%)
                                           -0.0001  0.5928  0.0092 -0.8039 -0.0084
                                            0.0077  0.0399 -0.0000 -0.0000  0.0042
                                            0.0000 -0.0000  0.0179 -0.0124
                ( 51.07%)   0.7147* C   8 s( 36.07%)p 1.77( 63.89%)d 0.00(  0.04%)
                                           -0.0000  0.6004  0.0112  0.7974  0.0035
                                            0.0411  0.0367  0.0000  0.0000 -0.0031
                                            0.0000 -0.0000  0.0169 -0.0120
    19. (0.80008) BD ( 2) C   7 - C   8  
                ( 52.60%)   0.7252* C   7 s(  0.00%)p 1.00( 99.93%)d 0.00(  0.07%)
                                           -0.0000  0.0000 -0.0000 -0.0000  0.0000
                                           -0.0000  0.0000  0.9997 -0.0044  0.0000
                                           -0.0178 -0.0184 -0.0000 -0.0000
                ( 47.40%)   0.6885* C   8 s(  0.00%)p 1.00( 99.94%)d 0.00(  0.06%)
                                            0.0000 -0.0000 -0.0000 -0.0000 -0.0000
                                           -0.0000  0.0000  0.9997  0.0002  0.0000
                                            0.0214 -0.0133 -0.0000  0.0000
    20. (0.98712) BD ( 1) C   7 - H  15  
                ( 63.69%)   0.7981* C   7 s( 31.03%)p 2.22( 68.95%)d 0.00(  0.02%)
                                           -0.0004  0.5568 -0.0148  0.4170 -0.0045
                                            0.7180 -0.0101  0.0000 -0.0000  0.0111
                                            0.0000  0.0000 -0.0058 -0.0093
                ( 36.31%)   0.6026* H  15 s( 99.89%)p 0.00(  0.11%)
                                            0.9995 -0.0019 -0.0163 -0.0285 -0.0000
    21. (0.98013) BD ( 1) C   8 - H  16  
                ( 63.48%)   0.7968* C   8 s( 29.07%)p 2.44( 70.90%)d 0.00(  0.03%)
                                           -0.0002  0.5390 -0.0145 -0.4427  0.0183
                                            0.7160  0.0013 -0.0000 -0.0000 -0.0123
                                            0.0000 -0.0000 -0.0051 -0.0095
                ( 36.52%)   0.6043* H  16 s( 99.90%)p 0.00(  0.10%)
                                            0.9995 -0.0020  0.0146 -0.0287  0.0000
    22. (0.99956) CR ( 1) C   1           s(100.00%)p 0.00(  0.00%)
                                            1.0000 -0.0002 -0.0000 -0.0007 -0.0000
                                            0.0012  0.0000  0.0000  0.0000  0.0000
                                            0.0000 -0.0000  0.0000  0.0000
    23. (0.99956) CR ( 1) C   2           s(100.00%)p 0.00(  0.00%)
                                            1.0000  0.0003  0.0000 -0.0003 -0.0000
                                            0.0003 -0.0000 -0.0000  0.0000 -0.0000
                                           -0.0000  0.0000 -0.0000 -0.0000
    24. (0.99940) CR ( 1) C   3           s(100.00%)p 0.00(  0.00%)
                                            1.0000  0.0002  0.0000  0.0003 -0.0000
                                           -0.0001 -0.0000  0.0000  0.0000 -0.0000
                                            0.0000 -0.0000 -0.0000 -0.0000
    25. (0.99948) CR ( 1) C   4           s(100.00%)p 0.00(  0.00%)
                                            1.0000  0.0005  0.0000 -0.0003 -0.0000
                                            0.0002 -0.0000 -0.0000 -0.0000 -0.0000
                                           -0.0000 -0.0000 -0.0000 -0.0000
    26. (0.99936) CR ( 1) N   5           s(100.00%)
                                            1.0000 -0.0001 -0.0000  0.0000  0.0000
                                           -0.0000 -0.0000 -0.0000  0.0000 -0.0000
                                            0.0000 -0.0000 -0.0000  0.0000
    27. (0.99948) CR ( 1) C   6           s(100.00%)p 0.00(  0.00%)
                                            1.0000  0.0004 -0.0000 -0.0002  0.0000
                                            0.0003  0.0000 -0.0000  0.0000 -0.0000
                                            0.0000  0.0000 -0.0000 -0.0000
    28. (0.99948) CR ( 1) C   7           s(100.00%)p 0.00(  0.00%)
                                            1.0000  0.0002 -0.0000 -0.0000 -0.0000
                                            0.0004 -0.0000  0.0000 -0.0000  0.0000
                                            0.0000 -0.0000  0.0000 -0.0000
    29. (0.99946) CR ( 1) C   8           s(100.00%)p 0.00(  0.00%)
                                            1.0000  0.0001 -0.0000 -0.0001  0.0000
                                            0.0002  0.0000 -0.0000 -0.0000 -0.0000
                                           -0.0000  0.0000 -0.0000 -0.0000
    30. (0.99986) CR ( 1) O   9           s(100.00%)p 0.00(  0.00%)
                                            1.0000 -0.0004 -0.0000  0.0002 -0.0000
                                            0.0003  0.0000 -0.0000  0.0000  0.0000
                                           -0.0000 -0.0000 -0.0000 -0.0000
    31. (0.98884) LP ( 1) O   9           s( 55.81%)p 0.79( 44.18%)d 0.00(  0.02%)
                                            0.0005  0.7469  0.0123 -0.2903 -0.0001
                                           -0.5979 -0.0017  0.0000 -0.0000 -0.0077
                                            0.0000  0.0000  0.0054  0.0087
    32. (0.00123) RY*( 1) C   1           s(  1.15%)p82.77( 95.09%)d 3.27(  3.76%)
                                            0.0000 -0.0085  0.1068 -0.0229 -0.7068
                                           -0.0070 -0.6713  0.0000 -0.0000  0.0615
                                            0.0000  0.0000 -0.1823  0.0249
    33. (0.00070) RY*( 2) C   1           s( 48.65%)p 1.03( 50.08%)d 0.03(  1.27%)
                                            0.0000  0.0140  0.6973  0.0001  0.5510
                                            0.0248 -0.4434  0.0000  0.0000  0.0892
                                            0.0000 -0.0000 -0.0681 -0.0115
    34. (0.00025) RY*( 3) C   1           s(  0.00%)p 1.00( 77.69%)d 0.29( 22.31%)
                                            0.0000 -0.0000 -0.0000  0.0000 -0.0000
                                           -0.0000  0.0000  0.0056  0.8814 -0.0000
                                            0.1097 -0.4594  0.0000 -0.0000
    35. (0.00007) RY*( 4) C   1           s( 38.69%)p 1.19( 46.00%)d 0.40( 15.31%)
    36. (0.00001) RY*( 5) C   1           s( 10.82%)p 0.41(  4.40%)d 7.84( 84.79%)
    37. (0.00001) RY*( 6) C   1           s(  0.00%)p 1.00(  0.97%)d99.99( 99.03%)
    38. (0.00000) RY*( 7) C   1           s(  0.00%)p 1.00( 21.39%)d 3.68( 78.61%)
    39. (0.00000) RY*( 8) C   1           s(  0.24%)p14.96(  3.65%)d99.99( 96.11%)
    40. (0.00000) RY*( 9) C   1           s(  0.49%)p 1.78(  0.86%)d99.99( 98.65%)
    41. (0.00931) RY*( 1) C   2           s( 13.08%)p 6.63( 86.74%)d 0.01(  0.19%)
                                            0.0000  0.0563  0.3572 -0.0250  0.2237
                                           -0.0368  0.9030  0.0000 -0.0000 -0.0142
                                            0.0000  0.0000 -0.0372  0.0172
    42. (0.00266) RY*( 2) C   2           s(  2.05%)p35.11( 72.13%)d12.57( 25.82%)
                                            0.0000 -0.0244  0.1412  0.0007 -0.8387
                                            0.0179  0.1323  0.0000  0.0000 -0.2635
                                            0.0000  0.0000 -0.4344 -0.0095
    43. (0.00173) RY*( 3) C   2           s(  0.00%)p 1.00( 34.21%)d 1.92( 65.79%)
                                           -0.0000  0.0000 -0.0000  0.0000  0.0000
                                            0.0000  0.0000  0.0644  0.5814  0.0000
                                            0.3273  0.7421 -0.0000 -0.0000
    44. (0.00105) RY*( 4) C   2           s( 30.85%)p 0.95( 29.36%)d 1.29( 39.79%)
                                           -0.0000 -0.0001  0.5554  0.0081  0.4133
                                           -0.0271 -0.3492  0.0000 -0.0000 -0.4200
                                            0.0000  0.0000 -0.4704  0.0136
    45. (0.00042) RY*( 5) C   2           s( 35.89%)p 0.25(  8.94%)d 1.54( 55.17%)
                                            0.0000 -0.0025  0.5991 -0.0196 -0.2553
                                           -0.0380 -0.1497 -0.0000  0.0000 -0.1408
                                           -0.0000  0.0000  0.7242  0.0859
    46. (0.00033) RY*( 6) C   2           s( 17.50%)p 0.16(  2.82%)d 4.55( 79.68%)
                                           -0.0000 -0.0165  0.4180  0.0151 -0.0920
                                            0.0200 -0.1383 -0.0000  0.0000  0.8552
                                           -0.0000 -0.0000 -0.2471  0.0671
    47. (0.00033) RY*( 7) C   2           s(  0.00%)p 1.00(  3.74%)d25.76( 96.26%)
                                            0.0000 -0.0000  0.0000 -0.0000 -0.0000
                                           -0.0000 -0.0000  0.0038 -0.1933  0.0000
                                            0.9445 -0.2655  0.0000 -0.0000
    48. (0.00003) RY*( 8) C   2           s(  0.00%)p 1.00( 62.51%)d 0.60( 37.49%)
    49. (0.00001) RY*( 9) C   2           s(  0.94%)p 0.03(  0.03%)d99.99( 99.03%)
    50. (0.00266) RY*( 1) C   3           s(  9.22%)p 9.65( 88.89%)d 0.21(  1.89%)
                                            0.0000  0.0008  0.3036  0.0168  0.3678
                                           -0.0114  0.8679 -0.0000 -0.0000 -0.0736
                                           -0.0000 -0.0000  0.1154 -0.0142
    51. (0.00214) RY*( 2) C   3           s(  0.72%)p99.99( 93.60%)d 7.89(  5.68%)
                                            0.0000  0.0028  0.0848  0.0191  0.8723
                                            0.0089 -0.4180  0.0000 -0.0000  0.1137
                                            0.0000  0.0000  0.2091 -0.0110
    52. (0.00157) RY*( 3) C   3           s( 89.30%)p 0.11(  9.69%)d 0.01(  1.01%)
                                           -0.0000 -0.0070  0.9450 -0.0070 -0.2078
                                           -0.0019 -0.2317 -0.0000  0.0000  0.0883
                                           -0.0000 -0.0000 -0.0286 -0.0382
    53. (0.00037) RY*( 4) C   3           s(  0.00%)p 1.00( 82.91%)d 0.21( 17.09%)
                                            0.0000  0.0000 -0.0000 -0.0000 -0.0000
                                            0.0000  0.0000  0.0037  0.9106 -0.0000
                                           -0.1641  0.3794  0.0000 -0.0000
    54. (0.00029) RY*( 5) C   3           s(  0.00%)p 1.00( 11.55%)d 7.66( 88.45%)
                                            0.0000 -0.0000  0.0000 -0.0000 -0.0000
                                           -0.0000  0.0000  0.0055 -0.3398 -0.0000
                                            0.2254  0.9131 -0.0000 -0.0000
    55. (0.00012) RY*( 6) C   3           s(  0.08%)p73.91(  5.80%)d99.99( 94.12%)
                                           -0.0000 -0.0004  0.0280 -0.0108  0.2402
                                           -0.0033  0.0124  0.0000  0.0000 -0.0439
                                           -0.0000  0.0000 -0.9670 -0.0646
    56. (0.00010) RY*( 7) C   3           s(  0.48%)p 4.25(  2.03%)d99.99( 97.50%)
    57. (0.00009) RY*( 8) C   3           s(  0.00%)p 1.00(  5.55%)d17.01( 94.45%)
    58. (0.00001) RY*( 9) C   3           s(  0.25%)p 0.24(  0.06%)d99.99( 99.69%)
    59. (0.00486) RY*( 1) C   4           s(  0.01%)p 1.00( 89.09%)d 0.12( 10.90%)
                                           -0.0000  0.0077 -0.0057  0.0042 -0.9204
                                           -0.0412 -0.2050  0.0000 -0.0000 -0.3055
                                            0.0000 -0.0000  0.1244  0.0149
    60. (0.00228) RY*( 2) C   4           s(  6.34%)p14.42( 91.44%)d 0.35(  2.22%)
                                           -0.0000 -0.0403  0.2485 -0.0335  0.2541
                                           -0.0111 -0.9212  0.0000  0.0000 -0.1128
                                            0.0000 -0.0000  0.0929  0.0292
    61. (0.00071) RY*( 3) C   4           s(  0.00%)p 1.00( 14.77%)d 5.77( 85.23%)
                                            0.0000 -0.0000 -0.0000 -0.0000  0.0000
                                           -0.0000 -0.0000  0.0101 -0.3842  0.0000
                                            0.8537 -0.3515  0.0000  0.0000
    62. (0.00060) RY*( 4) C   4           s( 86.87%)p 0.07(  6.18%)d 0.08(  6.95%)
                                            0.0000  0.0175  0.9319  0.0395 -0.0326
                                            0.0123  0.2429  0.0000 -0.0000 -0.1562
                                            0.0000 -0.0000 -0.1912  0.0925
    63. (0.00050) RY*( 5) C   4           s(  0.00%)p 1.00( 78.76%)d 0.27( 21.24%)
                                           -0.0000  0.0000  0.0000  0.0000 -0.0000
                                            0.0000 -0.0000 -0.0086  0.8874  0.0000
                                            0.4465  0.1143 -0.0000  0.0000
    64. (0.00021) RY*( 6) C   4           s(  4.56%)p 1.51(  6.90%)d19.44( 88.55%)
                                            0.0000  0.0060  0.2133 -0.0009 -0.2453
                                            0.0053 -0.0935  0.0000 -0.0000  0.9039
                                           -0.0000  0.0000  0.2545  0.0608
    65. (0.00004) RY*( 7) C   4           s(  1.58%)p 3.77(  5.97%)d58.39( 92.44%)
    66. (0.00000) RY*( 8) C   4           s(  0.00%)p 1.00(  6.54%)d14.28( 93.46%)
    67. (0.00000) RY*( 9) C   4           s(  0.82%)p 0.55(  0.45%)d99.99( 98.73%)
    68. (0.00238) RY*( 1) N   5           s(  4.50%)p19.96( 89.85%)d 1.25(  5.65%)
                                           -0.0000 -0.0106  0.2119  0.0261 -0.4597
                                           -0.0384  0.8277  0.0000 -0.0000  0.2054
                                            0.0000  0.0000  0.1171 -0.0237
    69. (0.00096) RY*( 2) N   5           s(  0.03%)p99.99( 99.06%)d31.47(  0.91%)
                                            0.0000  0.0021  0.0169  0.0238  0.8685
                                            0.0135  0.4853  0.0000  0.0000  0.0235
                                           -0.0000 -0.0000 -0.0923  0.0053
    70. (0.00027) RY*( 3) N   5           s(  0.00%)p 1.00(  1.16%)d85.19( 98.84%)
                                            0.0000  0.0000  0.0000 -0.0000  0.0000
                                           -0.0000 -0.0000 -0.0080 -0.1074 -0.0000
                                            0.8215  0.5599 -0.0000  0.0000
    71. (0.00014) RY*( 4) N   5           s(  0.00%)p 1.00( 90.46%)d 0.11(  9.54%)
                                           -0.0000 -0.0000  0.0000 -0.0000 -0.0000
                                           -0.0000 -0.0000  0.0140  0.9510  0.0000
                                            0.2490 -0.1827 -0.0000  0.0000
    72. (0.00009) RY*( 5) N   5           s( 10.05%)p 0.18(  1.76%)d 8.77( 88.19%)
    73. (0.00006) RY*( 6) N   5           s( 65.41%)p 0.10(  6.53%)d 0.43( 28.06%)
    74. (0.00002) RY*( 7) N   5           s( 18.67%)p 0.07(  1.40%)d 4.28( 79.94%)
    75. (0.00000) RY*( 8) N   5           s(  0.00%)p 1.00(  8.52%)d10.74( 91.48%)
    76. (0.00000) RY*( 9) N   5           s(  1.36%)p 1.19(  1.61%)d71.58( 97.04%)
    77. (0.00278) RY*( 1) C   6           s(  6.37%)p12.47( 79.48%)d 2.22( 14.15%)
                                           -0.0000 -0.0146  0.2520  0.0328  0.8169
                                           -0.0166  0.3551  0.0000  0.0000 -0.0570
                                           -0.0000 -0.0000 -0.3690  0.0457
    78. (0.00220) RY*( 2) C   6           s(  0.13%)p99.99( 99.08%)d 6.27(  0.79%)
                                            0.0000  0.0308 -0.0178 -0.0205 -0.3927
                                           -0.0481  0.9132  0.0000  0.0000 -0.0879
                                           -0.0000  0.0000  0.0113  0.0098
    79. (0.00088) RY*( 3) C   6           s(  0.00%)p 1.00( 26.50%)d 2.77( 73.50%)
                                            0.0000  0.0000  0.0000 -0.0000  0.0000
                                            0.0000  0.0000  0.0269 -0.5141 -0.0000
                                            0.1947  0.8349 -0.0000  0.0000
    80. (0.00041) RY*( 4) C   6           s( 80.03%)p 0.02(  1.64%)d 0.23( 18.33%)
                                            0.0000  0.0102  0.8945 -0.0278 -0.1093
                                           -0.0217 -0.0564 -0.0000 -0.0000 -0.1968
                                            0.0000 -0.0000  0.3588  0.1258
    81. (0.00030) RY*( 5) C   6           s(  0.00%)p 1.00( 65.77%)d 0.52( 34.23%)
                                            0.0000 -0.0000  0.0000 -0.0000 -0.0000
                                           -0.0000 -0.0000  0.0095  0.8109 -0.0000
                                           -0.2069  0.5473 -0.0000 -0.0000
    82. (0.00028) RY*( 6) C   6           s(  0.16%)p59.30(  9.68%)d99.99( 90.16%)
                                           -0.0000 -0.0007  0.0404 -0.0011 -0.2582
                                           -0.0045 -0.1734 -0.0000 -0.0000 -0.7350
                                            0.0000 -0.0000 -0.6006 -0.0269
    83. (0.00003) RY*( 7) C   6           s( 12.88%)p 0.74(  9.58%)d 6.02( 77.54%)
    84. (0.00000) RY*( 8) C   6           s(  0.00%)p 1.00(  7.89%)d11.67( 92.11%)
    85. (0.00000) RY*( 9) C   6           s(  0.55%)p 1.14(  0.63%)d99.99( 98.82%)
    86. (0.00244) RY*( 1) C   7           s(  0.06%)p99.99( 92.99%)d99.99(  6.95%)
                                            0.0000  0.0251 -0.0027 -0.0248 -0.2906
                                           -0.0248 -0.9188 -0.0000 -0.0000  0.2455
                                            0.0000  0.0000 -0.0930 -0.0236
    87. (0.00120) RY*( 2) C   7           s(  0.47%)p99.99( 98.80%)d 1.54(  0.73%)
                                            0.0000 -0.0086  0.0682 -0.0281  0.9452
                                            0.0263 -0.3050 -0.0000  0.0000  0.0078
                                            0.0000  0.0000  0.0818 -0.0231
    88. (0.00049) RY*( 3) C   7           s( 96.07%)p 0.01(  0.78%)d 0.03(  3.15%)
                                            0.0000 -0.0035  0.9802  0.0122 -0.0851
                                            0.0162 -0.0128  0.0000 -0.0000 -0.1071
                                            0.0000 -0.0000  0.0980 -0.1019
    89. (0.00031) RY*( 4) C   7           s(  0.00%)p 1.00( 55.81%)d 0.79( 44.19%)
                                           -0.0000 -0.0000  0.0000 -0.0000 -0.0000
                                            0.0000 -0.0000 -0.0055  0.7470 -0.0000
                                           -0.6480  0.1484  0.0000 -0.0000
    90. (0.00013) RY*( 5) C   7           s(  0.00%)p 1.00( 35.99%)d 1.78( 64.01%)
                                            0.0000  0.0000 -0.0000 -0.0000 -0.0000
                                           -0.0000  0.0000  0.0021  0.5999  0.0000
                                            0.5609 -0.5705 -0.0000  0.0000
    91. (0.00005) RY*( 6) C   7           s(  1.67%)p 3.30(  5.52%)d55.45( 92.81%)
    92. (0.00005) RY*( 7) C   7           s(  1.31%)p 0.98(  1.29%)d74.28( 97.40%)
    93. (0.00000) RY*( 8) C   7           s(  0.00%)p 1.00(  8.27%)d11.09( 91.73%)
    94. (0.00000) RY*( 9) C   7           s(  0.48%)p 1.41(  0.68%)d99.99( 98.84%)
    95. (0.00204) RY*( 1) C   8           s(  0.44%)p99.99( 92.56%)d16.10(  7.01%)
                                            0.0000  0.0204  0.0628  0.0167  0.6245
                                           -0.0237 -0.7312  0.0000  0.0000 -0.2429
                                           -0.0000 -0.0000 -0.1010 -0.0301
    96. (0.00119) RY*( 2) C   8           s( 10.68%)p 8.22( 87.73%)d 0.15(  1.60%)
                                           -0.0000  0.0160  0.3263  0.0097 -0.7301
                                            0.0193 -0.5863  0.0000 -0.0000 -0.0654
                                           -0.0000 -0.0000  0.1017 -0.0367
    97. (0.00041) RY*( 3) C   8           s( 86.64%)p 0.11(  9.66%)d 0.04(  3.70%)
                                           -0.0000 -0.0105  0.9307 -0.0158  0.2111
                                            0.0119  0.2273 -0.0000  0.0000  0.1457
                                            0.0000  0.0000 -0.0954 -0.0817
    98. (0.00042) RY*( 4) C   8           s(  0.00%)p 1.00( 25.62%)d 2.90( 74.38%)
                                            0.0000  0.0000  0.0000  0.0000  0.0000
                                           -0.0000 -0.0000 -0.0089 -0.5061 -0.0000
                                            0.7186  0.4769 -0.0000  0.0000
    99. (0.00015) RY*( 5) C   8           s(  0.00%)p 1.00( 68.35%)d 0.46( 31.65%)
                                            0.0000  0.0000 -0.0000  0.0000 -0.0000
                                            0.0000 -0.0000 -0.0117  0.8267  0.0000
                                            0.5617  0.0306 -0.0000  0.0000
   100. (0.00005) RY*( 6) C   8           s(  1.70%)p 2.90(  4.91%)d55.06( 93.39%)
   101. (0.00003) RY*( 7) C   8           s(  0.05%)p85.94(  4.27%)d99.99( 95.68%)
   102. (0.00000) RY*( 8) C   8           s(  0.00%)p 1.00(  6.09%)d15.42( 93.91%)
   103. (0.00000) RY*( 9) C   8           s(  0.59%)p 1.52(  0.90%)d99.99( 98.50%)
   104. (0.00158) RY*( 1) O   9           s(  0.94%)p99.99( 95.76%)d 3.52(  3.30%)
                                            0.0000 -0.0006  0.0969 -0.0233  0.8878
                                            0.0136 -0.4107 -0.0000 -0.0000 -0.1155
                                            0.0000 -0.0000 -0.1401 -0.0060
   105. (0.00022) RY*( 2) O   9           s(  0.00%)p 1.00( 96.45%)d 0.04(  3.55%)
                                           -0.0000 -0.0000  0.0000  0.0000  0.0000
                                            0.0000  0.0000  0.0108  0.9820  0.0000
                                           -0.1144 -0.1496 -0.0000  0.0000
   106. (0.00007) RY*( 3) O   9           s( 91.76%)p 0.02(  2.11%)d 0.07(  6.14%)
   107. (0.00005) RY*( 4) O   9           s(  3.50%)p24.22( 84.74%)d 3.36( 11.76%)
   108. (0.00000) RY*( 5) O   9           s(  2.17%)p 6.09( 13.23%)d38.94( 84.60%)
   109. (0.00000) RY*( 6) O   9           s(  0.00%)p 1.00(  1.37%)d72.06( 98.63%)
   110. (0.00000) RY*( 7) O   9           s(  0.00%)p 1.00(  2.34%)d41.80( 97.66%)
   111. (0.00000) RY*( 8) O   9           s(  1.30%)p 3.02(  3.92%)d72.98( 94.78%)
   112. (0.00000) RY*( 9) O   9           s(  0.30%)p 1.52(  0.46%)d99.99( 99.23%)
   113. (0.00065) RY*( 1) H  10           s( 98.03%)p 0.02(  1.97%)
                                            0.0050  0.9901 -0.1307  0.0510  0.0000
   114. (0.00006) RY*( 2) H  10           s(  0.08%)p99.99( 99.92%)
   115. (0.00005) RY*( 3) H  10           s(  0.00%)p 1.00(100.00%)
   116. (0.00001) RY*( 4) H  10           s(  1.98%)p49.38( 98.02%)
   117. (0.00047) RY*( 1) H  11           s( 96.54%)p 0.04(  3.46%)
                                            0.0039  0.9825  0.1161  0.1356  0.0527
   118. (0.00010) RY*( 2) H  11           s(  0.96%)p99.99( 99.04%)
   119. (0.00007) RY*( 3) H  11           s(  0.77%)p99.99( 99.23%)
   120. (0.00002) RY*( 4) H  11           s(  1.83%)p53.65( 98.17%)
   121. (0.00047) RY*( 1) H  12           s( 96.54%)p 0.04(  3.46%)
                                            0.0039  0.9825  0.1161  0.1356 -0.0527
   122. (0.00010) RY*( 2) H  12           s(  0.96%)p99.99( 99.04%)
   123. (0.00007) RY*( 3) H  12           s(  0.77%)p99.99( 99.23%)
   124. (0.00002) RY*( 4) H  12           s(  1.83%)p53.65( 98.17%)
   125. (0.00152) RY*( 1) H  13           s( 99.96%)p 0.00(  0.04%)
                                            0.0022  0.9998  0.0043  0.0198  0.0000
   126. (0.00005) RY*( 2) H  13           s(  0.00%)p 1.00(100.00%)
   127. (0.00004) RY*( 3) H  13           s(  0.15%)p99.99( 99.85%)
   128. (0.00001) RY*( 4) H  13           s(  0.00%)p 1.00(100.00%)
   129. (0.00058) RY*( 1) H  14           s( 99.75%)p 0.00(  0.25%)
                                            0.0035  0.9987 -0.0135 -0.0483  0.0000
   130. (0.00004) RY*( 2) H  14           s(  0.10%)p99.99( 99.90%)
   131. (0.00004) RY*( 3) H  14           s(  0.00%)p 1.00(100.00%)
   132. (0.00001) RY*( 4) H  14           s(  0.26%)p99.99( 99.74%)
   133. (0.00067) RY*( 1) H  15           s( 99.63%)p 0.00(  0.37%)
                                            0.0039  0.9981  0.0395  0.0461  0.0000
   134. (0.00006) RY*( 2) H  15           s(  0.00%)p 1.00(100.00%)
   135. (0.00004) RY*( 3) H  15           s(  0.29%)p99.99( 99.71%)
   136. (0.00003) RY*( 4) H  15           s(  0.18%)p99.99( 99.82%)
   137. (0.00067) RY*( 1) H  16           s( 99.34%)p 0.01(  0.66%)
                                            0.0040  0.9967 -0.0757  0.0291 -0.0000
   138. (0.00006) RY*( 2) H  16           s(  0.00%)p 1.00(100.00%)
   139. (0.00003) RY*( 3) H  16           s(  0.17%)p99.99( 99.83%)
   140. (0.00004) RY*( 4) H  16           s(  0.59%)p99.99( 99.41%)
   141. (0.01308) BD*( 1) C   1 - C   2  
                ( 54.12%)   0.7356* C   1 s( 27.35%)p 2.65( 72.60%)d 0.00(  0.05%)
                                           -0.0012 -0.5229 -0.0080 -0.4982  0.0016
                                            0.6911  0.0142  0.0000  0.0000  0.0191
                                            0.0000 -0.0000  0.0054  0.0110
                ( 45.88%)  -0.6774* C   2 s( 36.06%)p 1.77( 63.93%)d 0.00(  0.02%)
                                            0.0005 -0.6002 -0.0173  0.4742  0.0038
                                           -0.6430  0.0301 -0.0000  0.0000  0.0078
                                            0.0000 -0.0000 -0.0008  0.0099
   142. (0.00173) BD*( 1) C   1 - H  10  
                ( 36.14%)   0.6011* C   1 s( 25.42%)p 2.93( 74.55%)d 0.00(  0.03%)
                                           -0.0002  0.5041  0.0039 -0.8345  0.0054
                                           -0.2208  0.0169  0.0000  0.0000  0.0108
                                           -0.0000 -0.0000  0.0116 -0.0085
                ( 63.86%)  -0.7992* H  10 s( 99.90%)p 0.00(  0.10%)
                                            0.9995 -0.0013  0.0304  0.0062 -0.0000
   143. (0.00252) BD*( 1) C   1 - H  11  
                ( 36.94%)   0.6078* C   1 s( 23.60%)p 3.24( 76.36%)d 0.00(  0.04%)
                                            0.0003 -0.4858  0.0046 -0.1648  0.0229
                                           -0.4859 -0.0081 -0.7069 -0.0002 -0.0059
                                           -0.0109 -0.0115  0.0024 -0.0102
                ( 63.06%)  -0.7941* H  11 s( 99.90%)p 0.00(  0.10%)
                                           -0.9995  0.0000 -0.0014  0.0200  0.0247
   144. (0.00252) BD*( 1) C   1 - H  12  
                ( 36.94%)   0.6078* C   1 s( 23.60%)p 3.24( 76.36%)d 0.00(  0.04%)
                                            0.0003 -0.4858  0.0046 -0.1648  0.0229
                                           -0.4859 -0.0081  0.7069  0.0002 -0.0059
                                            0.0109  0.0115  0.0024 -0.0102
                ( 63.06%)  -0.7941* H  12 s( 99.90%)p 0.00(  0.10%)
                                           -0.9995  0.0000 -0.0014  0.0200 -0.0247
   145. (0.03361) BD*( 1) C   2 - C   3  
                ( 50.20%)   0.7085* C   2 s( 34.29%)p 1.92( 65.68%)d 0.00(  0.03%)
                                            0.0001  0.5855  0.0061  0.8087 -0.0201
                                            0.0488 -0.0090 -0.0000 -0.0000 -0.0062
                                            0.0000 -0.0000  0.0125 -0.0106
                ( 49.80%)  -0.7057* C   3 s( 29.95%)p 2.34( 70.02%)d 0.00(  0.03%)
                                            0.0001  0.5473  0.0021 -0.8324  0.0157
                                           -0.0837  0.0055 -0.0000 -0.0000  0.0045
                                            0.0000  0.0000  0.0139 -0.0107
   146. (0.00664) BD*( 1) C   2 - O   9  
                ( 66.47%)   0.8153* C   2 s( 29.34%)p 2.40( 70.38%)d 0.01(  0.28%)
                                           -0.0000  0.5405 -0.0364 -0.3463 -0.0396
                                           -0.7614 -0.0505  0.0000  0.0000  0.0325
                                           -0.0000 -0.0000 -0.0322 -0.0261
                ( 33.53%)  -0.5791* O   9 s( 44.21%)p 1.26( 55.69%)d 0.00(  0.10%)
                                           -0.0000  0.6646 -0.0200  0.3141 -0.0066
                                            0.6767 -0.0152 -0.0000  0.0000  0.0221
                                           -0.0000 -0.0000 -0.0179 -0.0129
   147. (0.07808) BD*( 2) C   2 - O   9  
                ( 68.47%)   0.8275* C   2 s(  0.00%)p 1.00( 99.54%)d 0.00(  0.46%)
                                            0.0000 -0.0000  0.0000  0.0000 -0.0000
                                            0.0000 -0.0000  0.9976 -0.0157 -0.0000
                                           -0.0250 -0.0632  0.0000  0.0000
                ( 31.53%)  -0.5615* O   9 s(  0.00%)p 1.00( 99.84%)d 0.00(  0.16%)
                                           -0.0000  0.0000  0.0000  0.0000  0.0000
                                            0.0000 -0.0000  0.9992 -0.0035  0.0000
                                            0.0174  0.0359 -0.0000 -0.0000
   148. (0.01528) BD*( 1) C   3 - C   4  
                ( 48.80%)   0.6985* C   3 s( 33.27%)p 2.00( 66.69%)d 0.00(  0.04%)
                                            0.0003 -0.5768 -0.0012 -0.4477  0.0094
                                            0.6827  0.0155 -0.0000 -0.0000  0.0150
                                           -0.0000  0.0000  0.0039  0.0122
                ( 51.20%)  -0.7156* C   4 s( 42.01%)p 1.38( 57.95%)d 0.00(  0.04%)
                                            0.0006 -0.6481 -0.0005  0.4141  0.0164
                                           -0.6381  0.0250 -0.0000 -0.0000  0.0127
                                           -0.0000 -0.0000  0.0073  0.0128
   149. (0.17250) BD*( 2) C   3 - C   4  
                ( 42.07%)   0.6487* C   3 s(  0.00%)p 1.00( 99.98%)d 0.00(  0.02%)
                                            0.0000  0.0000 -0.0000  0.0000 -0.0000
                                           -0.0000 -0.0000 -0.9999 -0.0011 -0.0000
                                           -0.0101  0.0081 -0.0000 -0.0000
                ( 57.93%)  -0.7611* C   4 s(  0.00%)p 1.00( 99.93%)d 0.00(  0.07%)
                                           -0.0000  0.0000 -0.0000 -0.0000 -0.0000
                                            0.0000 -0.0000 -0.9996 -0.0056  0.0000
                                           -0.0014 -0.0260 -0.0000 -0.0000
   150. (0.01140) BD*( 1) C   3 - C   8  
                ( 48.78%)   0.6984* C   3 s( 36.73%)p 1.72( 63.23%)d 0.00(  0.04%)
                                            0.0001 -0.6060 -0.0056 -0.3254  0.0128
                                           -0.7254 -0.0083 -0.0000  0.0000 -0.0130
                                           -0.0000 -0.0000  0.0090  0.0123
                ( 51.22%)  -0.7157* C   8 s( 34.78%)p 1.87( 65.17%)d 0.00(  0.05%)
                                           -0.0000 -0.5897 -0.0058  0.4086  0.0192
                                            0.6959 -0.0108  0.0000  0.0000 -0.0147
                                           -0.0000 -0.0000  0.0108  0.0130
   151. (0.01000) BD*( 1) C   4 - N   5  
                ( 60.57%)   0.7783* C   4 s( 30.90%)p 2.23( 68.96%)d 0.00(  0.14%)
                                           -0.0001  0.5554 -0.0233  0.8280  0.0260
                                           -0.0282 -0.0502  0.0000  0.0000 -0.0030
                                            0.0000  0.0000  0.0317 -0.0192
                ( 39.43%)  -0.6280* N   5 s( 43.47%)p 1.30( 56.47%)d 0.00(  0.06%)
                                            0.0001  0.6593  0.0064 -0.7347  0.0091
                                           -0.1553  0.0256 -0.0000  0.0000 -0.0051
                                            0.0000  0.0000  0.0225 -0.0106
   152. (0.01372) BD*( 1) C   4 - H  13  
                ( 36.49%)   0.6041* C   4 s( 26.91%)p 2.71( 73.06%)d 0.00(  0.02%)
                                           -0.0002  0.5186  0.0150 -0.3736  0.0300
                                           -0.7681  0.0101  0.0000  0.0000  0.0096
                                            0.0000  0.0000 -0.0098 -0.0074
                ( 63.51%)  -0.7969* H  13 s( 99.89%)p 0.00(  0.11%)
                                            0.9995 -0.0029  0.0125  0.0305  0.0000
   153. (0.00943) BD*( 1) N   5 - C   6  
                ( 38.98%)   0.6244* N   5 s( 42.51%)p 1.35( 57.42%)d 0.00(  0.06%)
                                           -0.0001 -0.6520 -0.0053 -0.4567  0.0280
                                           -0.6040 -0.0038 -0.0000  0.0000 -0.0142
                                            0.0000 -0.0000  0.0179  0.0107
                ( 61.02%)  -0.7811* C   6 s( 29.85%)p 2.35( 70.00%)d 0.00(  0.15%)
                                            0.0001 -0.5460  0.0180  0.3464 -0.0289
                                            0.7593  0.0513  0.0000 -0.0000 -0.0245
                                           -0.0000 -0.0000  0.0222  0.0197
   154. (0.19395) BD*( 2) N   5 - C   6  
                ( 37.37%)   0.6113* N   5 s(  0.00%)p 1.00( 99.86%)d 0.00(  0.14%)
                                           -0.0000  0.0000 -0.0000  0.0000  0.0000
                                           -0.0000 -0.0000 -0.9993  0.0042  0.0000
                                            0.0144 -0.0346  0.0000  0.0000
                ( 62.63%)  -0.7914* C   6 s(  0.00%)p 1.00( 99.84%)d 0.00(  0.16%)
                                           -0.0000 -0.0000  0.0000  0.0000 -0.0000
                                           -0.0000  0.0000 -0.9992  0.0019 -0.0000
                                            0.0306  0.0262 -0.0000  0.0000
   155. (0.22773) BD*( 1) N   5 - O   9  
                ( 49.63%)   0.7045* N   5 s( 14.01%)p 6.13( 85.90%)d 0.01(  0.09%)
                                           -0.0001 -0.3740  0.0149 -0.4990 -0.0200
                                            0.7797  0.0392 -0.0000 -0.0000 -0.0244
                                            0.0000 -0.0000 -0.0094 -0.0158
                ( 50.37%)  -0.7097* O   9 s(  0.01%)p99.99( 99.90%)d 5.80(  0.08%)
                                            0.0000  0.0087  0.0083  0.9029  0.0289
                                           -0.4274 -0.0138 -0.0000 -0.0000  0.0179
                                           -0.0000  0.0000  0.0228 -0.0011
   156. (0.00964) BD*( 1) C   6 - C   7  
                ( 49.73%)   0.7052* C   6 s( 41.54%)p 1.41( 58.42%)d 0.00(  0.04%)
                                            0.0006 -0.6445 -0.0002  0.4040 -0.0320
                                           -0.6478 -0.0157  0.0000 -0.0000  0.0158
                                           -0.0000  0.0000  0.0033  0.0116
                ( 50.27%)  -0.7090* C   7 s( 33.74%)p 1.96( 66.21%)d 0.00(  0.05%)
                                           -0.0002 -0.5808 -0.0105 -0.4216 -0.0401
                                            0.6947 -0.0086  0.0000 -0.0000  0.0135
                                            0.0000 -0.0000  0.0136  0.0123
   157. (0.00840) BD*( 1) C   6 - H  14  
                ( 36.31%)   0.6026* C   6 s( 28.48%)p 2.51( 71.49%)d 0.00(  0.02%)
                                            0.0001 -0.5336 -0.0123 -0.8453  0.0188
                                            0.0027  0.0074 -0.0000  0.0000  0.0034
                                           -0.0000  0.0000 -0.0133  0.0074
                ( 63.69%)  -0.7980* H  14 s( 99.89%)p 0.00(  0.11%)
                                           -0.9994  0.0039  0.0331 -0.0011  0.0000
   158. (0.00744) BD*( 1) C   7 - C   8  
                ( 51.07%)   0.7147* C   7 s( 35.15%)p 1.84( 64.80%)d 0.00(  0.05%)
                                           -0.0001  0.5928  0.0092 -0.8039 -0.0084
                                            0.0077  0.0399 -0.0000 -0.0000  0.0042
                                            0.0000 -0.0000  0.0179 -0.0124
                ( 48.93%)  -0.6995* C   8 s( 36.07%)p 1.77( 63.89%)d 0.00(  0.04%)
                                           -0.0000  0.6004  0.0112  0.7974  0.0035
                                            0.0411  0.0367  0.0000  0.0000 -0.0031
                                            0.0000 -0.0000  0.0169 -0.0120
   159. (0.12771) BD*( 2) C   7 - C   8  
                ( 47.40%)   0.6885* C   7 s(  0.00%)p 1.00( 99.93%)d 0.00(  0.07%)
                                            0.0000 -0.0000  0.0000  0.0000 -0.0000
                                            0.0000 -0.0000 -0.9997  0.0044 -0.0000
                                            0.0178  0.0184  0.0000  0.0000
                ( 52.60%)  -0.7252* C   8 s(  0.00%)p 1.00( 99.94%)d 0.00(  0.06%)
                                           -0.0000  0.0000  0.0000  0.0000  0.0000
                                            0.0000 -0.0000 -0.9997 -0.0002 -0.0000
                                           -0.0214  0.0133  0.0000 -0.0000
   160. (0.00611) BD*( 1) C   7 - H  15  
                ( 36.31%)   0.6026* C   7 s( 31.03%)p 2.22( 68.95%)d 0.00(  0.02%)
                                            0.0004 -0.5568  0.0148 -0.4170  0.0045
                                           -0.7180  0.0101 -0.0000  0.0000 -0.0111
                                           -0.0000 -0.0000  0.0058  0.0093
                ( 63.69%)  -0.7981* H  15 s( 99.89%)p 0.00(  0.11%)
                                           -0.9995  0.0019  0.0163  0.0285  0.0000
   161. (0.00636) BD*( 1) C   8 - H  16  
                ( 36.52%)   0.6043* C   8 s( 29.07%)p 2.44( 70.90%)d 0.00(  0.03%)
                                            0.0002 -0.5390  0.0145  0.4427 -0.0183
                                           -0.7160 -0.0013  0.0000  0.0000  0.0123
                                           -0.0000  0.0000  0.0051  0.0095
                ( 63.48%)  -0.7968* H  16 s( 99.90%)p 0.00(  0.10%)
                                           -0.9995  0.0020 -0.0146  0.0287 -0.0000


 NHO Directionality and "Bond Bending" (deviations from line of nuclear centers)

         [Thresholds for printing:  angular deviation  >  1.0 degree]
                                    hybrid p-character > 25.0%
                                    orbital occupancy  >  0.10e

                                Line of Centers        Hybrid 1              Hybrid 2
                                ---------------  -------------------   ------------------
                NBO               Theta   Phi    Theta   Phi    Dev    Theta   Phi    Dev
 ========================================================================================
     1. BD (   1) C   1 - C   2    90.0  304.3     --     --    --      90.0  128.0   3.7
     2. BD (   1) C   1 - H  10    90.0  195.4    90.0  193.8   1.6      --     --    --
     3. BD (   1) C   1 - H  11    36.4   71.2    36.0   74.0   1.7      --     --    --
     4. BD (   1) C   1 - H  12   143.6   71.2   144.0   74.0   1.7      --     --    --
     5. BD (   1) C   2 - C   3    90.0    6.1    90.0    2.9   3.2      --     --    --
     7. BD (   2) C   2 - O   9    90.0  245.5     0.0    0.0  90.0      0.0    0.0  90.0
     8. BD (   1) C   3 - C   4    90.0  304.7    90.0  302.1   2.6      --     --    --
     9. BD (   2) C   3 - C   4    90.0  304.7     0.0    0.0  90.0      0.0    0.0  90.0
    10. BD (   1) C   3 - C   8    90.0   62.3    90.0   66.9   4.6     90.0  238.0   4.3
    11. BD (   1) C   4 - N   5    90.0    0.9    90.0  354.8   6.1     90.0  190.1   9.2
    12. BD (   1) C   4 - H  13    90.0  243.2    90.0  245.6   2.4      --     --    --
    13. BD (   1) N   5 - C   6    90.0   63.1    90.0   54.8   8.3     90.0  248.6   5.5
    14. BD (   2) N   5 - C   6    90.0   63.1     0.0    0.0  90.0      0.0    0.0  90.0
    15. BD (   1) N   5 - O   9    90.0  181.8    90.0  302.4 120.6     90.0  334.7  27.1
    16. BD (   1) C   6 - C   7    90.0  119.7     --     --    --      90.0  303.9   4.3
    18. BD (   1) C   7 - C   8    90.0  181.3    90.0  176.6   4.6     90.0    5.5   4.3
    19. BD (   2) C   7 - C   8    90.0  181.3     0.0    0.0  90.0      0.0    0.0  90.0
    31. LP (   1) O   9             --     --     90.0  244.2   --       --     --    --
   149. BD*(   2) C   3 - C   4    90.0  304.7     0.0    0.0  90.0      0.0    0.0  90.0
   154. BD*(   2) N   5 - C   6    90.0   63.1     0.0    0.0  90.0      0.0    0.0  90.0
   155. BD*(   1) N   5 - O   9    90.0  181.8    90.0  302.4 120.6     90.0  334.7  27.1
   159. BD*(   2) C   7 - C   8    90.0  181.3     0.0    0.0  90.0      0.0    0.0  90.0


 Second Order Perturbation Theory Analysis of Fock Matrix in NBO Basis

     Threshold for printing:   0.25 kcal/mol
                                                                              E(2)  E(j)-E(i) F(i,j)
         Donor NBO (i)                     Acceptor NBO (j)                 kcal/mol   a.u.    a.u. 
 ===================================================================================================

 within unit  1
   1. BD (   1) C   1 - C   2        / 50. RY*(   1) C   3                    0.71    1.63    0.044
   1. BD (   1) C   1 - C   2        /104. RY*(   1) O   9                    0.72    1.87    0.048
   1. BD (   1) C   1 - C   2        /141. BD*(   1) C   1 - C   2            0.26    1.03    0.021
   1. BD (   1) C   1 - C   2        /145. BD*(   1) C   2 - C   3            0.76    1.04    0.036
   1. BD (   1) C   1 - C   2        /146. BD*(   1) C   2 - O   9            0.36    1.21    0.027
   1. BD (   1) C   1 - C   2        /148. BD*(   1) C   3 - C   4            1.48    1.17    0.054
   1. BD (   1) C   1 - C   2        /155. BD*(   1) N   5 - O   9            4.16    0.40    0.056
   2. BD (   1) C   1 - H  10        /145. BD*(   1) C   2 - C   3            2.30    0.89    0.058
   2. BD (   1) C   1 - H  10        /146. BD*(   1) C   2 - O   9            0.50    1.05    0.029
   3. BD (   1) C   1 - H  11        /146. BD*(   1) C   2 - O   9            1.05    1.06    0.042
   3. BD (   1) C   1 - H  11        /147. BD*(   2) C   2 - O   9            2.81    0.48    0.048
   3. BD (   1) C   1 - H  11        /155. BD*(   1) N   5 - O   9            0.26    0.24    0.011
   4. BD (   1) C   1 - H  12        /146. BD*(   1) C   2 - O   9            1.05    1.06    0.042
   4. BD (   1) C   1 - H  12        /147. BD*(   2) C   2 - O   9            2.81    0.48    0.048
   4. BD (   1) C   1 - H  12        /155. BD*(   1) N   5 - O   9            0.26    0.24    0.011
   5. BD (   1) C   2 - C   3        / 32. RY*(   1) C   1                    0.48    1.40    0.034
   5. BD (   1) C   2 - C   3        / 59. RY*(   1) C   4                    0.43    1.65    0.035
   5. BD (   1) C   2 - C   3        / 95. RY*(   1) C   8                    0.39    1.83    0.035
   5. BD (   1) C   2 - C   3        /104. RY*(   1) O   9                    0.73    1.90    0.048
   5. BD (   1) C   2 - C   3        /141. BD*(   1) C   1 - C   2            0.37    1.05    0.026
   5. BD (   1) C   2 - C   3        /142. BD*(   1) C   1 - H  10            0.45    1.15    0.030
   5. BD (   1) C   2 - C   3        /146. BD*(   1) C   2 - O   9            0.27    1.24    0.024
   5. BD (   1) C   2 - C   3        /148. BD*(   1) C   3 - C   4            0.71    1.19    0.038
   5. BD (   1) C   2 - C   3        /150. BD*(   1) C   3 - C   8            1.08    1.21    0.047
   5. BD (   1) C   2 - C   3        /151. BD*(   1) C   4 - N   5            1.59    1.18    0.056
   5. BD (   1) C   2 - C   3        /155. BD*(   1) N   5 - O   9            4.44    0.42    0.060
   5. BD (   1) C   2 - C   3        /158. BD*(   1) C   7 - C   8            0.85    1.23    0.042
   6. BD (   1) C   2 - O   9        / 41. RY*(   1) C   2                    0.83    1.71    0.048
   6. BD (   1) C   2 - O   9        / 50. RY*(   1) C   3                    0.44    2.10    0.038
   6. BD (   1) C   2 - O   9        /141. BD*(   1) C   1 - C   2            0.65    1.49    0.039
   6. BD (   1) C   2 - O   9        /145. BD*(   1) C   2 - C   3            0.71    1.51    0.042
   6. BD (   1) C   2 - O   9        /150. BD*(   1) C   3 - C   8            0.69    1.66    0.043
   7. BD (   2) C   2 - O   9        /143. BD*(   1) C   1 - H  11            0.68    0.86    0.031
   7. BD (   2) C   2 - O   9        /144. BD*(   1) C   1 - H  12            0.68    0.86    0.031
   7. BD (   2) C   2 - O   9        /149. BD*(   2) C   3 - C   4            1.62    0.42    0.036
   8. BD (   1) C   3 - C   4        / 41. RY*(   1) C   2                    0.86    1.31    0.043
   8. BD (   1) C   3 - C   4        / 68. RY*(   1) N   5                    0.41    1.67    0.034
   8. BD (   1) C   3 - C   4        / 69. RY*(   2) N   5                    0.54    1.94    0.042
   8. BD (   1) C   3 - C   4        / 95. RY*(   1) C   8                    0.27    1.88    0.029
   8. BD (   1) C   3 - C   4        /141. BD*(   1) C   1 - C   2            0.84    1.09    0.039
   8. BD (   1) C   3 - C   4        /145. BD*(   1) C   2 - C   3            1.18    1.11    0.046
   8. BD (   1) C   3 - C   4        /150. BD*(   1) C   3 - C   8            1.82    1.25    0.061
   8. BD (   1) C   3 - C   4        /151. BD*(   1) C   4 - N   5            1.13    1.23    0.048
   8. BD (   1) C   3 - C   4        /152. BD*(   1) C   4 - H  13            1.14    1.18    0.047
   8. BD (   1) C   3 - C   4        /153. BD*(   1) N   5 - C   6            0.28    1.22    0.024
   8. BD (   1) C   3 - C   4        /155. BD*(   1) N   5 - O   9            3.35    0.46    0.055
   8. BD (   1) C   3 - C   4        /161. BD*(   1) C   8 - H  16            1.33    1.18    0.051
   9. BD (   2) C   3 - C   4        / 43. RY*(   3) C   2                    0.31    1.72    0.032
   9. BD (   2) C   3 - C   4        / 53. RY*(   4) C   3                    0.34    1.12    0.027
   9. BD (   2) C   3 - C   4        / 71. RY*(   4) N   5                    0.54    1.24    0.036
   9. BD (   2) C   3 - C   4        / 98. RY*(   4) C   8                    0.63    1.84    0.048
   9. BD (   2) C   3 - C   4        /147. BD*(   2) C   2 - O   9           10.29    0.27    0.071
   9. BD (   2) C   3 - C   4        /149. BD*(   2) C   3 - C   4            0.79    0.28    0.019
   9. BD (   2) C   3 - C   4        /154. BD*(   2) N   5 - C   6            7.22    0.26    0.055
   9. BD (   2) C   3 - C   4        /159. BD*(   2) C   7 - C   8           10.98    0.30    0.075
  10. BD (   1) C   3 - C   8        / 44. RY*(   4) C   2                    0.39    2.15    0.037
  10. BD (   1) C   3 - C   8        / 59. RY*(   1) C   4                    0.41    1.70    0.033
  10. BD (   1) C   3 - C   8        / 86. RY*(   1) C   7                    0.72    1.85    0.046
  10. BD (   1) C   3 - C   8        / 87. RY*(   2) C   7                    0.41    1.37    0.030
  10. BD (   1) C   3 - C   8        /145. BD*(   1) C   2 - C   3            1.68    1.11    0.055
  10. BD (   1) C   3 - C   8        /146. BD*(   1) C   2 - O   9            0.82    1.28    0.041
  10. BD (   1) C   3 - C   8        /148. BD*(   1) C   3 - C   4            2.13    1.24    0.065
  10. BD (   1) C   3 - C   8        /152. BD*(   1) C   4 - H  13            1.16    1.18    0.047
  10. BD (   1) C   3 - C   8        /158. BD*(   1) C   7 - C   8            1.40    1.28    0.053
  10. BD (   1) C   3 - C   8        /160. BD*(   1) C   7 - H  15            1.13    1.20    0.047
  10. BD (   1) C   3 - C   8        /161. BD*(   1) C   8 - H  16            0.75    1.18    0.038
  11. BD (   1) C   4 - N   5        / 50. RY*(   1) C   3                    0.64    1.84    0.043
  11. BD (   1) C   4 - N   5        / 78. RY*(   2) C   6                    1.26    1.47    0.055
  11. BD (   1) C   4 - N   5        /145. BD*(   1) C   2 - C   3            1.04    1.26    0.046
  11. BD (   1) C   4 - N   5        /148. BD*(   1) C   3 - C   4            0.49    1.38    0.033
  11. BD (   1) C   4 - N   5        /152. BD*(   1) C   4 - H  13            0.64    1.32    0.037
  11. BD (   1) C   4 - N   5        /153. BD*(   1) N   5 - C   6            0.66    1.37    0.038
  11. BD (   1) C   4 - N   5        /155. BD*(   1) N   5 - O   9            1.15    0.61    0.038
  11. BD (   1) C   4 - N   5        /157. BD*(   1) C   6 - H  14            0.85    1.34    0.043
  12. BD (   1) C   4 - H  13        / 51. RY*(   2) C   3                    0.38    1.63    0.032
  12. BD (   1) C   4 - H  13        / 68. RY*(   1) N   5                    0.62    1.47    0.039
  12. BD (   1) C   4 - H  13        /150. BD*(   1) C   3 - C   8            2.42    1.06    0.064
  12. BD (   1) C   4 - H  13        /153. BD*(   1) N   5 - C   6            2.09    1.02    0.059
  12. BD (   1) C   4 - H  13        /155. BD*(   1) N   5 - O   9            1.99    0.27    0.033
  13. BD (   1) N   5 - C   6        / 60. RY*(   2) C   4                    1.39    1.63    0.060
  13. BD (   1) N   5 - C   6        / 87. RY*(   2) C   7                    0.69    1.51    0.041
  13. BD (   1) N   5 - C   6        /151. BD*(   1) C   4 - N   5            0.63    1.36    0.037
  13. BD (   1) N   5 - C   6        /152. BD*(   1) C   4 - H  13            1.05    1.32    0.047
  13. BD (   1) N   5 - C   6        /155. BD*(   1) N   5 - O   9            1.64    0.60    0.045
  13. BD (   1) N   5 - C   6        /156. BD*(   1) C   6 - C   7            0.35    1.40    0.028
  13. BD (   1) N   5 - C   6        /157. BD*(   1) C   6 - H  14            0.41    1.33    0.029
  13. BD (   1) N   5 - C   6        /160. BD*(   1) C   7 - H  15            0.65    1.34    0.037
  14. BD (   2) N   5 - C   6        / 61. RY*(   3) C   4                    0.26    2.03    0.031
  14. BD (   2) N   5 - C   6        / 63. RY*(   5) C   4                    1.41    1.12    0.054
  14. BD (   2) N   5 - C   6        / 90. RY*(   5) C   7                    0.40    1.74    0.036
  14. BD (   2) N   5 - C   6        /149. BD*(   2) C   3 - C   4           15.33    0.33    0.091
  14. BD (   2) N   5 - C   6        /159. BD*(   2) C   7 - C   8            5.56    0.35    0.056
  15. BD (   1) N   5 - O   9        / 42. RY*(   2) C   2                    0.59    1.36    0.037
  15. BD (   1) N   5 - O   9        / 44. RY*(   4) C   2                    0.46    1.71    0.036
  15. BD (   1) N   5 - O   9        / 59. RY*(   1) C   4                    1.25    1.25    0.051
  15. BD (   1) N   5 - O   9        / 62. RY*(   4) C   4                    0.27    0.91    0.020
  15. BD (   1) N   5 - O   9        / 77. RY*(   1) C   6                    0.59    1.39    0.037
  15. BD (   1) N   5 - O   9        / 78. RY*(   2) C   6                    0.35    0.88    0.023
  15. BD (   1) N   5 - O   9        /141. BD*(   1) C   1 - C   2            4.52    0.65    0.070
  15. BD (   1) N   5 - O   9        /145. BD*(   1) C   2 - C   3            6.64    0.67    0.085
  15. BD (   1) N   5 - O   9        /148. BD*(   1) C   3 - C   4            2.56    0.79    0.058
  15. BD (   1) N   5 - O   9        /151. BD*(   1) C   4 - N   5            0.77    0.78    0.032
  15. BD (   1) N   5 - O   9        /152. BD*(   1) C   4 - H  13            2.24    0.73    0.052
  15. BD (   1) N   5 - O   9        /153. BD*(   1) N   5 - C   6            0.89    0.78    0.034
  15. BD (   1) N   5 - O   9        /155. BD*(   1) N   5 - O   9            2.62    0.02    0.010
  15. BD (   1) N   5 - O   9        /156. BD*(   1) C   6 - C   7            2.20    0.82    0.055
  15. BD (   1) N   5 - O   9        /157. BD*(   1) C   6 - H  14            1.32    0.75    0.041
  16. BD (   1) C   6 - C   7        / 68. RY*(   1) N   5                    0.31    1.66    0.029
  16. BD (   1) C   6 - C   7        / 69. RY*(   2) N   5                    0.56    1.94    0.042
  16. BD (   1) C   6 - C   7        / 95. RY*(   1) C   8                    0.31    1.87    0.031
  16. BD (   1) C   6 - C   7        / 96. RY*(   2) C   8                    0.57    1.43    0.036
  16. BD (   1) C   6 - C   7        /151. BD*(   1) C   4 - N   5            0.29    1.22    0.024
  16. BD (   1) C   6 - C   7        /153. BD*(   1) N   5 - C   6            1.02    1.22    0.045
  16. BD (   1) C   6 - C   7        /155. BD*(   1) N   5 - O   9            2.15    0.46    0.044
  16. BD (   1) C   6 - C   7        /157. BD*(   1) C   6 - H  14            0.82    1.19    0.040
  16. BD (   1) C   6 - C   7        /158. BD*(   1) C   7 - C   8            0.98    1.27    0.045
  16. BD (   1) C   6 - C   7        /160. BD*(   1) C   7 - H  15            0.63    1.20    0.035
  16. BD (   1) C   6 - C   7        /161. BD*(   1) C   8 - H  16            1.38    1.17    0.051
  17. BD (   1) C   6 - H  14        / 68. RY*(   1) N   5                    0.66    1.46    0.040
  17. BD (   1) C   6 - H  14        / 86. RY*(   1) C   7                    0.32    1.65    0.029
  17. BD (   1) C   6 - H  14        /151. BD*(   1) C   4 - N   5            2.20    1.02    0.060
  17. BD (   1) C   6 - H  14        /155. BD*(   1) N   5 - O   9            1.02    0.26    0.023
  17. BD (   1) C   6 - H  14        /156. BD*(   1) C   6 - C   7            0.25    1.06    0.021
  17. BD (   1) C   6 - H  14        /158. BD*(   1) C   7 - C   8            2.11    1.07    0.061
  18. BD (   1) C   7 - C   8        / 51. RY*(   2) C   3                    1.00    1.82    0.054
  18. BD (   1) C   7 - C   8        / 77. RY*(   1) C   6                    0.63    1.82    0.043
  18. BD (   1) C   7 - C   8        /145. BD*(   1) C   2 - C   3            2.35    1.10    0.065
  18. BD (   1) C   7 - C   8        /150. BD*(   1) C   3 - C   8            1.70    1.24    0.058
  18. BD (   1) C   7 - C   8        /156. BD*(   1) C   6 - C   7            1.11    1.25    0.047
  18. BD (   1) C   7 - C   8        /157. BD*(   1) C   6 - H  14            1.18    1.18    0.047
  18. BD (   1) C   7 - C   8        /160. BD*(   1) C   7 - H  15            0.67    1.19    0.036
  18. BD (   1) C   7 - C   8        /161. BD*(   1) C   8 - H  16            0.80    1.17    0.039
  19. BD (   2) C   7 - C   8        / 53. RY*(   4) C   3                    0.57    1.10    0.036
  19. BD (   2) C   7 - C   8        / 81. RY*(   5) C   6                    0.98    1.26    0.049
  19. BD (   2) C   7 - C   8        / 90. RY*(   5) C   7                    0.35    1.68    0.034
  19. BD (   2) C   7 - C   8        /149. BD*(   2) C   3 - C   4            9.05    0.27    0.063
  19. BD (   2) C   7 - C   8        /154. BD*(   2) N   5 - C   6           16.71    0.25    0.082
  19. BD (   2) C   7 - C   8        /159. BD*(   2) C   7 - C   8            0.32    0.29    0.013
  20. BD (   1) C   7 - H  15        / 95. RY*(   1) C   8                    0.31    1.67    0.029
  20. BD (   1) C   7 - H  15        /150. BD*(   1) C   3 - C   8            1.97    1.05    0.058
  20. BD (   1) C   7 - H  15        /153. BD*(   1) N   5 - C   6            2.52    1.02    0.064
  20. BD (   1) C   7 - H  15        /156. BD*(   1) C   6 - C   7            0.40    1.06    0.026
  20. BD (   1) C   7 - H  15        /158. BD*(   1) C   7 - C   8            0.54    1.07    0.031
  21. BD (   1) C   8 - H  16        / 86. RY*(   1) C   7                    0.37    1.66    0.032
  21. BD (   1) C   8 - H  16        /148. BD*(   1) C   3 - C   4            2.25    1.05    0.061
  21. BD (   1) C   8 - H  16        /150. BD*(   1) C   3 - C   8            0.41    1.07    0.027
  21. BD (   1) C   8 - H  16        /156. BD*(   1) C   6 - C   7            1.81    1.08    0.056
  21. BD (   1) C   8 - H  16        /158. BD*(   1) C   7 - C   8            0.48    1.09    0.029
  22. CR (   1) C   1                / 42. RY*(   2) C   2                    0.29   11.17    0.072
  22. CR (   1) C   1                /113. RY*(   1) H  10                    0.43   10.53    0.085
  22. CR (   1) C   1                /117. RY*(   1) H  11                    0.42   10.57    0.084
  22. CR (   1) C   1                /121. RY*(   1) H  12                    0.42   10.57    0.084
  22. CR (   1) C   1                /145. BD*(   1) C   2 - C   3            0.39   10.48    0.082
  22. CR (   1) C   1                /146. BD*(   1) C   2 - O   9            0.25   10.65    0.065
  23. CR (   1) C   2                / 33. RY*(   2) C   1                    0.54   10.95    0.097
  23. CR (   1) C   2                / 51. RY*(   2) C   3                    0.32   11.32    0.076
  23. CR (   1) C   2                / 52. RY*(   3) C   3                    0.31   10.79    0.073
  23. CR (   1) C   2                /148. BD*(   1) C   3 - C   4            0.35   10.72    0.077
  23. CR (   1) C   2                /150. BD*(   1) C   3 - C   8            0.43   10.74    0.086
  24. CR (   1) C   3                / 42. RY*(   2) C   2                    0.72   11.19    0.113
  24. CR (   1) C   3                / 60. RY*(   2) C   4                    0.70   10.89    0.110
  24. CR (   1) C   3                / 96. RY*(   2) C   8                    0.88   10.83    0.123
  24. CR (   1) C   3                /141. BD*(   1) C   1 - C   2            0.29   10.48    0.070
  24. CR (   1) C   3                /151. BD*(   1) C   4 - N   5            0.43   10.62    0.085
  24. CR (   1) C   3                /152. BD*(   1) C   4 - H  13            0.29   10.57    0.071
  24. CR (   1) C   3                /158. BD*(   1) C   7 - C   8            0.38   10.67    0.081
  24. CR (   1) C   3                /161. BD*(   1) C   8 - H  16            0.34   10.57    0.076
  25. CR (   1) C   4                / 51. RY*(   2) C   3                    0.55   11.25    0.099
  25. CR (   1) C   4                / 52. RY*(   3) C   3                    0.26   10.72    0.067
  25. CR (   1) C   4                / 69. RY*(   2) N   5                    0.37   11.36    0.082
  25. CR (   1) C   4                /125. RY*(   1) H  13                    0.42   10.50    0.084
  25. CR (   1) C   4                /145. BD*(   1) C   2 - C   3            0.49   10.53    0.092
  25. CR (   1) C   4                /150. BD*(   1) C   3 - C   8            0.55   10.68    0.098
  25. CR (   1) C   4                /153. BD*(   1) N   5 - C   6            0.95   10.64    0.128
  25. CR (   1) C   4                /155. BD*(   1) N   5 - O   9            0.49    9.88    0.100
  26. CR (   1) N   5                / 59. RY*(   1) C   4                    0.84   15.21    0.143
  26. CR (   1) N   5                / 62. RY*(   4) C   4                    0.46   14.86    0.104
  26. CR (   1) N   5                / 77. RY*(   1) C   6                    0.50   15.34    0.111
  26. CR (   1) N   5                / 78. RY*(   2) C   6                    0.84   14.84    0.141
  26. CR (   1) N   5                / 80. RY*(   4) C   6                    0.27   15.11    0.081
  26. CR (   1) N   5                /148. BD*(   1) C   3 - C   4            0.29   14.74    0.083
  26. CR (   1) N   5                /155. BD*(   1) N   5 - O   9            4.44   13.97    0.358
  27. CR (   1) C   6                / 69. RY*(   2) N   5                    0.34   11.36    0.079
  27. CR (   1) C   6                / 87. RY*(   2) C   7                    0.74   10.79    0.113
  27. CR (   1) C   6                /129. RY*(   1) H  14                    0.41   10.48    0.083
  27. CR (   1) C   6                /151. BD*(   1) C   4 - N   5            0.97   10.64    0.129
  27. CR (   1) C   6                /155. BD*(   1) N   5 - O   9            0.38    9.88    0.087
  27. CR (   1) C   6                /158. BD*(   1) C   7 - C   8            0.42   10.69    0.085
  27. CR (   1) C   6                /160. BD*(   1) C   7 - H  15            0.28   10.62    0.070
  28. CR (   1) C   7                / 78. RY*(   2) C   6                    0.88   10.70    0.122
  28. CR (   1) C   7                / 96. RY*(   2) C   8                    0.32   10.81    0.074
  28. CR (   1) C   7                / 97. RY*(   3) C   8                    0.46   10.72    0.089
  28. CR (   1) C   7                /133. RY*(   1) H  15                    0.43   10.46    0.085
  28. CR (   1) C   7                /150. BD*(   1) C   3 - C   8            0.53   10.63    0.095
  28. CR (   1) C   7                /153. BD*(   1) N   5 - C   6            0.46   10.59    0.088
  28. CR (   1) C   7                /157. BD*(   1) C   6 - H  14            0.28   10.56    0.069
  28. CR (   1) C   7                /161. BD*(   1) C   8 - H  16            0.35   10.55    0.077
  29. CR (   1) C   8                / 50. RY*(   1) C   3                    0.98   11.08    0.131
  29. CR (   1) C   8                / 87. RY*(   2) C   7                    0.74   10.76    0.113
  29. CR (   1) C   8                / 88. RY*(   3) C   7                    0.34   10.71    0.076
  29. CR (   1) C   8                /137. RY*(   1) H  16                    0.44   10.51    0.086
  29. CR (   1) C   8                /145. BD*(   1) C   2 - C   3            0.70   10.50    0.110
  29. CR (   1) C   8                /148. BD*(   1) C   3 - C   4            0.52   10.62    0.094
  29. CR (   1) C   8                /156. BD*(   1) C   6 - C   7            0.41   10.65    0.083
  29. CR (   1) C   8                /160. BD*(   1) C   7 - H  15            0.31   10.58    0.072
  30. CR (   1) O   9                / 41. RY*(   1) C   2                    3.31   19.53    0.322
  30. CR (   1) O   9                /141. BD*(   1) C   1 - C   2            0.30   19.32    0.097
  30. CR (   1) O   9                /145. BD*(   1) C   2 - C   3            0.32   19.34    0.101
  31. LP (   1) O   9                / 41. RY*(   1) C   2                    6.71    1.29    0.118
  31. LP (   1) O   9                /141. BD*(   1) C   1 - C   2            0.80    1.07    0.037
  31. LP (   1) O   9                /145. BD*(   1) C   2 - C   3            0.99    1.09    0.042
 145. BD*(   1) C   2 - C   3        / 42. RY*(   2) C   2                    0.49    0.69    0.121
 145. BD*(   1) C   2 - C   3        / 52. RY*(   3) C   3                    1.11    0.19    0.097
 145. BD*(   1) C   2 - C   3        /143. BD*(   1) C   1 - H  11            0.31    0.05    0.026
 145. BD*(   1) C   2 - C   3        /144. BD*(   1) C   1 - H  12            0.31    0.05    0.026
 145. BD*(   1) C   2 - C   3        /151. BD*(   1) C   4 - N   5            0.78    0.11    0.057
 145. BD*(   1) C   2 - C   3        /152. BD*(   1) C   4 - H  13            1.27    0.07    0.053
 145. BD*(   1) C   2 - C   3        /158. BD*(   1) C   7 - C   8            0.41    0.16    0.051
 145. BD*(   1) C   2 - C   3        /161. BD*(   1) C   8 - H  16            1.07    0.06    0.052
 147. BD*(   2) C   2 - O   9        / 43. RY*(   3) C   2                    0.36    1.45    0.103
 147. BD*(   2) C   2 - O   9        / 48. RY*(   8) C   2                    0.79    1.05    0.130
 147. BD*(   2) C   2 - O   9        /105. RY*(   2) O   9                    0.55    1.08    0.110
 147. BD*(   2) C   2 - O   9        /143. BD*(   1) C   1 - H  11            0.26    0.46    0.049
 147. BD*(   2) C   2 - O   9        /144. BD*(   1) C   1 - H  12            0.26    0.46    0.049
 147. BD*(   2) C   2 - O   9        /149. BD*(   2) C   3 - C   4           52.21    0.01    0.070
 149. BD*(   2) C   3 - C   4        / 57. RY*(   8) C   3                    0.27    1.78    0.066
 149. BD*(   2) C   3 - C   4        / 61. RY*(   3) C   4                    0.39    1.71    0.078
 149. BD*(   2) C   3 - C   4        / 63. RY*(   5) C   4                    0.67    0.79    0.070
 149. BD*(   2) C   3 - C   4        / 71. RY*(   4) N   5                    0.26    0.96    0.048
 149. BD*(   2) C   3 - C   4        /159. BD*(   2) C   7 - C   8           64.07    0.02    0.079
 154. BD*(   2) N   5 - C   6        / 70. RY*(   3) N   5                    0.27    2.33    0.072
 154. BD*(   2) N   5 - C   6        / 71. RY*(   4) N   5                    0.68    0.97    0.074
 154. BD*(   2) N   5 - C   6        / 79. RY*(   3) C   6                    1.03    1.55    0.115
 154. BD*(   2) N   5 - C   6        / 90. RY*(   5) C   7                    0.29    1.43    0.058
 154. BD*(   2) N   5 - C   6        /149. BD*(   2) C   3 - C   4           81.80    0.02    0.080
 154. BD*(   2) N   5 - C   6        /159. BD*(   2) C   7 - C   8           42.72    0.04    0.087
 155. BD*(   1) N   5 - O   9        /141. BD*(   1) C   1 - C   2            1.14    0.63    0.069
 155. BD*(   1) N   5 - O   9        /145. BD*(   1) C   2 - C   3            1.01    0.65    0.063
 155. BD*(   1) N   5 - O   9        /148. BD*(   1) C   3 - C   4            0.55    0.77    0.053
 155. BD*(   1) N   5 - O   9        /151. BD*(   1) C   4 - N   5            0.50    0.76    0.051
 155. BD*(   1) N   5 - O   9        /153. BD*(   1) N   5 - C   6            0.25    0.76    0.036
 155. BD*(   1) N   5 - O   9        /156. BD*(   1) C   6 - C   7            0.55    0.80    0.054
 155. BD*(   1) N   5 - O   9        /157. BD*(   1) C   6 - H  14            0.32    0.73    0.040
 159. BD*(   2) C   7 - C   8        / 89. RY*(   4) C   7                    0.77    1.12    0.104
 159. BD*(   2) C   7 - C   8        / 99. RY*(   5) C   8                    1.02    0.94    0.109


 Natural Bond Orbitals (Summary):

                                                            Principal Delocalizations
           NBO                        Occupancy    Energy   (geminal,vicinal,remote)
 ====================================================================================
 Molecular unit  1  (C7H7NO)
     1. BD (   1) C   1 - C   2          0.93232    -0.83752  155(v),148(v),145(g),104(v)
                                                    50(v),146(g),141(g)
     2. BD (   1) C   1 - H  10          0.99071    -0.67893  145(v),146(v)
     3. BD (   1) C   1 - H  11          0.97691    -0.68537  147(v),146(v),155(r)
     4. BD (   1) C   1 - H  12          0.97691    -0.68537  147(v),146(v),155(r)
     5. BD (   1) C   2 - C   3          0.93621    -0.86345  155(v),151(v),150(g),158(v)
                                                    104(v),148(g),32(v),142(v)
                                                    59(v),95(v),141(g),146(g)
     6. BD (   1) C   2 - O   9          0.99734    -1.30720  41(g),145(g),150(v),141(g)
                                                    50(v)
     7. BD (   2) C   2 - O   9          0.98895    -0.60756  149(v),143(v),144(v)
     8. BD (   1) C   3 - C   4          0.95550    -0.90691  155(v),150(g),161(v),145(g)
                                                    152(g),151(g),41(v),141(v)
                                                    69(v),68(v),153(v),95(v)
     9. BD (   2) C   3 - C   4          0.80526    -0.46994  159(v),147(v),154(v),149(g)
                                                    98(v),71(v),53(g),43(v)
    10. BD (   1) C   3 - C   8          0.98619    -0.90641  148(g),145(g),158(g),152(v)
                                                    160(v),146(v),161(g),86(v)
                                                    59(v),87(v),44(v)
    11. BD (   1) C   4 - N   5          0.99136    -1.05041  155(g),78(v),145(v),157(v)
                                                    153(g),152(g),50(v),148(g)
    12. BD (   1) C   4 - H  13          0.97232    -0.70897  155(v),150(v),153(v),68(v)
                                                    51(v)
    13. BD (   1) N   5 - C   6          0.99255    -1.04122  155(g),60(v),152(v),87(v)
                                                    160(v),151(g),157(g),156(g)
    14. BD (   2) N   5 - C   6          0.85323    -0.51579  149(v),159(v),63(v),90(v)
                                                    61(v)
    15. BD (   1) N   5 - O   9          0.93892    -0.46101  145(v),141(v),155(g),148(v)
                                                    152(v),156(v),157(v),59(v)
                                                    153(g),151(g),77(v),42(v)
                                                    44(v),78(v),62(v)
    16. BD (   1) C   6 - C   7          0.97363    -0.90199  155(v),161(v),153(g),158(g)
                                                    157(g),160(g),96(v),69(v)
                                                    95(v),68(v),151(v)
    17. BD (   1) C   6 - H  14          0.97728    -0.70438  151(v),158(v),155(v),68(v)
                                                    86(v),156(g)
    18. BD (   1) C   7 - C   8          0.98234    -0.89594  145(v),150(g),157(v),156(g)
                                                    51(v),161(g),160(g),77(v)
    19. BD (   2) C   7 - C   8          0.80008    -0.45694  154(v),149(v),81(v),53(v)
                                                    90(g),159(g)
    20. BD (   1) C   7 - H  15          0.98712    -0.70330  153(v),150(v),158(g),156(g)
                                                    95(v),155(r)
    21. BD (   1) C   8 - H  16          0.98013    -0.71942  148(v),156(v),158(g),150(g)
                                                    86(v)
    22. CR (   1) C   1                  0.99956   -10.27716  113(v),117(v),121(v),145(v)
                                                    42(v),146(v)
    23. CR (   1) C   2                  0.99956   -10.39517  33(v),150(v),148(v),51(v)
                                                    52(v)
    24. CR (   1) C   3                  0.99940   -10.29727  96(v),42(v),60(v),151(v)
                                                    158(v),161(v),152(v),141(v)
    25. CR (   1) C   4                  0.99948   -10.32730  153(v),155(v),150(v),51(v)
                                                    145(v),125(v),69(v),52(v)
    26. CR (   1) N   5                  0.99936   -14.41507  155(g),78(v),59(v),77(v)
                                                    62(v),148(v),80(v)
    27. CR (   1) C   6                  0.99948   -10.32295  151(v),87(v),155(v),158(v)
                                                    129(v),69(v),160(v)
    28. CR (   1) C   7                  0.99948   -10.27721  78(v),150(v),97(v),153(v)
                                                    133(v),161(v),96(v),157(v)
    29. CR (   1) C   8                  0.99946   -10.28944  50(v),87(v),145(v),148(v)
                                                    137(v),156(v),88(v),160(v)
    30. CR (   1) O   9                  0.99986   -19.12846  41(v),145(v),141(v)
    31. LP (   1) O   9                  0.98884    -0.88691  41(v),145(v),141(v)
    32. RY*(   1) C   1                  0.00123     0.53982   
    33. RY*(   2) C   1                  0.00070     0.54996   
    34. RY*(   3) C   1                  0.00025     0.78019   
    35. RY*(   4) C   1                  0.00007     0.71312   
    36. RY*(   5) C   1                  0.00001     1.85373   
    37. RY*(   6) C   1                  0.00001     1.88710   
    38. RY*(   7) C   1                  0.00000     1.77952   
    39. RY*(   8) C   1                  0.00000     2.03795   
    40. RY*(   9) C   1                  0.00000     2.09355   
    41. RY*(   1) C   2                  0.00931     0.40555   
    42. RY*(   2) C   2                  0.00266     0.89710   
    43. RY*(   3) C   2                  0.00173     1.25059   
    44. RY*(   4) C   2                  0.00105     1.24690   
    45. RY*(   5) C   2                  0.00042     1.35361   
    46. RY*(   6) C   2                  0.00033     1.77652   
    47. RY*(   7) C   2                  0.00033     1.57115   
    48. RY*(   8) C   2                  0.00003     0.84903   
    49. RY*(   9) C   2                  0.00001     1.88917   
    50. RY*(   1) C   3                  0.00266     0.79170   
    51. RY*(   2) C   3                  0.00214     0.92445   
    52. RY*(   3) C   3                  0.00157     0.39466   
    53. RY*(   4) C   3                  0.00037     0.64726   
    54. RY*(   5) C   3                  0.00029     1.54215   
    55. RY*(   6) C   3                  0.00012     2.05635   
    56. RY*(   7) C   3                  0.00010     2.17535   
    57. RY*(   8) C   3                  0.00009     1.59471   
    58. RY*(   9) C   3                  0.00001     1.96911   
    59. RY*(   1) C   4                  0.00486     0.79012   
    60. RY*(   2) C   4                  0.00228     0.58791   
    61. RY*(   3) C   4                  0.00071     1.51866   
    62. RY*(   4) C   4                  0.00060     0.44635   
    63. RY*(   5) C   4                  0.00050     0.59954   
    64. RY*(   6) C   4                  0.00021     1.99866   
    65. RY*(   7) C   4                  0.00004     2.10685   
    66. RY*(   8) C   4                  0.00000     1.60969   
    67. RY*(   9) C   4                  0.00000     1.96027   
    68. RY*(   1) N   5                  0.00238     0.76014   
    69. RY*(   2) N   5                  0.00096     1.03446   
    70. RY*(   3) N   5                  0.00027     2.12412   
    71. RY*(   4) N   5                  0.00014     0.76973   
    72. RY*(   5) N   5                  0.00009     2.49501   
    73. RY*(   6) N   5                  0.00006     1.36863   
    74. RY*(   7) N   5                  0.00002     2.28600   
    75. RY*(   8) N   5                  0.00000     1.96141   
    76. RY*(   9) N   5                  0.00000     2.21392   
    77. RY*(   1) C   6                  0.00278     0.92430   
    78. RY*(   2) C   6                  0.00220     0.42300   
    79. RY*(   3) C   6                  0.00088     1.34655   
    80. RY*(   4) C   6                  0.00041     0.69097   
    81. RY*(   5) C   6                  0.00030     0.79914   
    82. RY*(   6) C   6                  0.00028     2.03228   
    83. RY*(   7) C   6                  0.00003     1.80492   
    84. RY*(   8) C   6                  0.00000     1.59075   
    85. RY*(   9) C   6                  0.00000     1.97099   
    86. RY*(   1) C   7                  0.00244     0.94530   
    87. RY*(   2) C   7                  0.00120     0.46777   
    88. RY*(   3) C   7                  0.00049     0.41952   
    89. RY*(   4) C   7                  0.00031     0.95421   
    90. RY*(   5) C   7                  0.00013     1.22300   
    91. RY*(   6) C   7                  0.00005     2.12642   
    92. RY*(   7) C   7                  0.00005     2.18082   
    93. RY*(   8) C   7                  0.00000     1.62092   
    94. RY*(   9) C   7                  0.00000     2.02021   
    95. RY*(   1) C   8                  0.00204     0.96915   
    96. RY*(   2) C   8                  0.00119     0.53235   
    97. RY*(   3) C   8                  0.00041     0.44350   
    98. RY*(   4) C   8                  0.00042     1.36566   
    99. RY*(   5) C   8                  0.00015     0.76586   
   100. RY*(   6) C   8                  0.00005     2.10875   
   101. RY*(   7) C   8                  0.00003     2.17473   
   102. RY*(   8) C   8                  0.00000     1.63955   
   103. RY*(   9) C   8                  0.00000     2.00398   
   104. RY*(   1) O   9                  0.00158     1.03283   
   105. RY*(   2) O   9                  0.00022     0.88186   
   106. RY*(   3) O   9                  0.00007     1.35999   
   107. RY*(   4) O   9                  0.00005     1.06281   
   108. RY*(   5) O   9                  0.00000     2.61625   
   109. RY*(   6) O   9                  0.00000     2.43458   
   110. RY*(   7) O   9                  0.00000     2.56735   
   111. RY*(   8) O   9                  0.00000     2.76645   
   112. RY*(   9) O   9                  0.00000     2.62927   
   113. RY*(   1) H  10                  0.00065     0.24943   
   114. RY*(   2) H  10                  0.00006     1.72256   
   115. RY*(   3) H  10                  0.00005     1.57731   
   116. RY*(   4) H  10                  0.00001     2.03614   
   117. RY*(   1) H  11                  0.00047     0.29015   
   118. RY*(   2) H  11                  0.00010     1.61797   
   119. RY*(   3) H  11                  0.00007     1.56596   
   120. RY*(   4) H  11                  0.00002     2.06641   
   121. RY*(   1) H  12                  0.00047     0.29015   
   122. RY*(   2) H  12                  0.00010     1.61797   
   123. RY*(   3) H  12                  0.00007     1.56597   
   124. RY*(   4) H  12                  0.00002     2.06641   
   125. RY*(   1) H  13                  0.00152     0.16990   
   126. RY*(   2) H  13                  0.00005     1.46013   
   127. RY*(   3) H  13                  0.00004     2.15962   
   128. RY*(   4) H  13                  0.00001     1.78773   
   129. RY*(   1) H  14                  0.00058     0.15874   
   130. RY*(   2) H  14                  0.00004     2.13956   
   131. RY*(   3) H  14                  0.00004     1.45851   
   132. RY*(   4) H  14                  0.00001     1.78601   
   133. RY*(   1) H  15                  0.00067     0.17970   
   134. RY*(   2) H  15                  0.00006     1.47036   
   135. RY*(   3) H  15                  0.00004     2.07443   
   136. RY*(   4) H  15                  0.00003     1.88169   
   137. RY*(   1) H  16                  0.00067     0.21798   
   138. RY*(   2) H  16                  0.00006     1.45642   
   139. RY*(   3) H  16                  0.00003     2.06035   
   140. RY*(   4) H  16                  0.00004     1.87974   
   141. BD*(   1) C   1 - C   2          0.01308     0.18762   
   142. BD*(   1) C   1 - H  10          0.00173     0.28620   
   143. BD*(   1) C   1 - H  11          0.00252     0.25743   
   144. BD*(   1) C   1 - H  12          0.00252     0.25743   
   145. BD*(   1) C   2 - C   3          0.03361     0.20701   
   146. BD*(   1) C   2 - O   9          0.00664     0.37432   
   147. BD*(   2) C   2 - O   9          0.07808    -0.20216   
   148. BD*(   1) C   3 - C   4          0.01528     0.32971   
   149. BD*(   2) C   3 - C   4          0.17250    -0.18744  154(v),159(v),147(v),63(g)
                                                    61(g),57(g),71(v)
   150. BD*(   1) C   3 - C   8          0.01140     0.34808   
   151. BD*(   1) C   4 - N   5          0.01000     0.31906   
   152. BD*(   1) C   4 - H  13          0.01372     0.27382   
   153. BD*(   1) N   5 - C   6          0.00943     0.31483   
   154. BD*(   2) N   5 - C   6          0.19395    -0.20523  149(v),159(v),79(g),71(g)
                                                    90(v),70(g)
   155. BD*(   1) N   5 - O   9          0.22773    -0.44250  141(v),145(v),156(v),148(v)
                                                    151(g),157(v)
   156. BD*(   1) C   6 - C   7          0.00964     0.35629   
   157. BD*(   1) C   6 - H  14          0.00840     0.28654   
   158. BD*(   1) C   7 - C   8          0.00744     0.36954   
   159. BD*(   2) C   7 - C   8          0.12771    -0.16929  149(v),154(v),99(g),89(g)
   160. BD*(   1) C   7 - H  15          0.00611     0.29411   
   161. BD*(   1) C   8 - H  16          0.00636     0.27100   
       -------------------------------
              Total Lewis   29.97975  ( 96.7089%)
        Valence non-Lewis    0.95786  (  3.0899%)
        Rydberg non-Lewis    0.06239  (  0.2013%)
       -------------------------------
            Total unit  1   31.00000  (100.0000%)
           Charge unit  1    1.00000
 Unable to Open any file for archive entry.
 1\1\GINC-COMPUTE-0-8\SP\UB3LYP\def2SVP\C7H7N1O1(1+,2)\ZAHRT2\13-Mar-20
 21\0\\# b3lyp/def2svp geom=NewRedundant pop=NBO\\5\\1,2\C,0,2.35528836
 27,-0.9373355558,-0.232674542\C,0,1.6509918654,0.3553477643,0.12943576
 96\C,0,0.1501459858,0.3744423683,0.1106292107\C,0,-0.5134269691,1.5695
 229731,0.4452114451\N,0,-1.838039309,1.7019967248,0.4620228425\C,0,-2.
 5748938717,0.6333522973,0.1412788193\C,0,-2.0267329915,-0.6045688456,-
 0.2075531918\C,0,-0.6385745227,-0.7351217266,-0.2227794603\O,0,2.27757
 80558,1.3521216881,0.4276394005\H,0,3.4389943878,-0.7799621192,-0.1696
 232533\H,0,2.0614830064,-1.74949095,0.4517442125\H,0,2.089134977,-1.25
 68352761,-1.2531788892\H,0,0.0890954211,2.4446050549,0.7078449708\H,0,
 -3.6628978253,0.7664332789,0.1621007305\H,0,-2.676311021,-1.4448535472
 ,-0.4608945342\H,0,-0.1818355521,-1.6896541347,-0.4912035112\\Version=
 ES64L-G16RevC.01\State=2-A\HF=-400.306978\S2=0.757174\S2-1=0.\S2A=0.75
 0043\RMSD=5.359e-09\Dipole=-0.3355435,-1.1874586,-0.3485771\Quadrupole
 =9.0547645,-1.1474577,-7.9073067,-2.9603966,-0.5709473,2.0760312\PG=C0
 1 [X(C7H7N1O1)]\\@
 The archive entry for this job was punched.


 IF NO USE IS MADE OF THE LABOR OF PAST AGES,
 THE WORLD MUST REMAIN ALWAYS IN THE INFANCY OF KNOWLEDGE.

                          -- CICERO
 File lengths (MBytes):  RWF=     30 Int=      0 D2E=      0 Chk=      3 Scr=      1
 Normal termination of Gaussian 16
