# Supplementary material for: Machine-Learning-Guided Discovery of Electrochemical Reactions
Source: J Am Chem Soc. 2022 Dec 2;144(49):22599–610. doi: 10.1021/jacs.2c08997 (PMC9756344; doi:10.1021/jacs.2c08997)
Supplement: Supplementary file 4 — ja2c08997_si_004.zip [file ja2c08997_si_004.zip › Reactivity Prediction/Ologs_notimes/3.log]

 Entering Gaussian System, Link 0=g16
 Input=3.com
 Output=3.log
 Initial command:
  
 Copyright (c) 1988-2019, Gaussian, Inc.  All Rights Reserved.
  
 This is part of the Gaussian(R) 16 program.  It is based on
 the Gaussian(R) 09 system (copyright 2009, Gaussian, Inc.),
 the Gaussian(R) 03 system (copyright 2003, Gaussian, Inc.),
 the Gaussian(R) 98 system (copyright 1998, Gaussian, Inc.),
 the Gaussian(R) 94 system (copyright 1995, Gaussian, Inc.),
 the Gaussian 92(TM) system (copyright 1992, Gaussian, Inc.),
 the Gaussian 90(TM) system (copyright 1990, Gaussian, Inc.),
 the Gaussian 88(TM) system (copyright 1988, Gaussian, Inc.),
 the Gaussian 86(TM) system (copyright 1986, Carnegie Mellon
 University), and the Gaussian 82(TM) system (copyright 1983,
 Carnegie Mellon University). Gaussian is a federally registered
 trademark of Gaussian, Inc.
  
 This software contains proprietary and confidential information,
 including trade secrets, belonging to Gaussian, Inc.
  
 This software is provided under written license and may be
 used, copied, transmitted, or stored only in accord with that
 written license.
  
 The following legend is applicable only to US Government
 contracts under FAR:
  
                    RESTRICTED RIGHTS LEGEND
  
 Use, reproduction and disclosure by the US Government is
 subject to restrictions as set forth in subparagraphs (a)
 and (c) of the Commercial Computer Software - Restricted
 Rights clause in FAR 52.227-19.
  
 Gaussian, Inc.
 340 Quinnipiac St., Bldg. 40, Wallingford CT 06492
  
  
 ---------------------------------------------------------------
 Warning -- This program may not be used in any manner that
 competes with the business of Gaussian, Inc. or will provide
 assistance to any competitor of Gaussian, Inc.  The licensee
 of this program is prohibited from giving any competitor of
 Gaussian, Inc. access to this program.  By using this program,
 the user acknowledges that Gaussian, Inc. is engaged in the
 business of creating and licensing software in the field of
 computational chemistry and represents and warrants to the
 licensee that it is not a competitor of Gaussian, Inc. and that
 it will not use this program in any manner prohibited above.
 ---------------------------------------------------------------
  

 Cite this work as:
 Gaussian 16, Revision C.01,
 M. J. Frisch, G. W. Trucks, H. B. Schlegel, G. E. Scuseria, 
 M. A. Robb, J. R. Cheeseman, G. Scalmani, V. Barone, 
 G. A. Petersson, H. Nakatsuji, X. Li, M. Caricato, A. V. Marenich, 
 J. Bloino, B. G. Janesko, R. Gomperts, B. Mennucci, H. P. Hratchian, 
 J. V. Ortiz, A. F. Izmaylov, J. L. Sonnenberg, D. Williams-Young, 
 F. Ding, F. Lipparini, F. Egidi, J. Goings, B. Peng, A. Petrone, 
 T. Henderson, D. Ranasinghe, V. G. Zakrzewski, J. Gao, N. Rega, 
 G. Zheng, W. Liang, M. Hada, M. Ehara, K. Toyota, R. Fukuda, 
 J. Hasegawa, M. Ishida, T. Nakajima, Y. Honda, O. Kitao, H. Nakai, 
 T. Vreven, K. Throssell, J. A. Montgomery, Jr., J. E. Peralta, 
 F. Ogliaro, M. J. Bearpark, J. J. Heyd, E. N. Brothers, K. N. Kudin, 
 V. N. Staroverov, T. A. Keith, R. Kobayashi, J. Normand, 
 K. Raghavachari, A. P. Rendell, J. C. Burant, S. S. Iyengar, 
 J. Tomasi, M. Cossi, J. M. Millam, M. Klene, C. Adamo, R. Cammi, 
 J. W. Ochterski, R. L. Martin, K. Morokuma, O. Farkas, 
 J. B. Foresman, and D. J. Fox, Gaussian, Inc., Wallingford CT, 2019.
 
 ******************************************
 Gaussian 16:  ES64L-G16RevC.01  3-Jul-2019
                13-Mar-2021 
 ******************************************
 %nprocshared=16
 Will use up to   16 processors via shared memory.
 %mem=7GB
 -----------------------------------------
 # b3lyp/def2svp geom=NewRedundant pop=NBO
 -----------------------------------------
 1/29=4000,38=1,172=1/1;
 2/12=2,17=6,18=5,40=1/2;
 3/5=43,7=101,11=2,25=1,30=1,74=-5/1,2,3;
 4//1;
 5/5=2,38=5/2;
 6/7=2,8=2,9=2,10=2,28=1,40=1/1,7;
 99/5=1,9=1/99;
 -
 3
 -
 Symbolic Z-matrix:
 Charge =  1 Multiplicity = 2
 C                     3.76864  -0.2335   -0.24851 
 C                     2.26666  -0.13744  -0.15586 
 C                     1.56511   0.94891  -0.69594 
 C                     0.17509   1.03382  -0.64443 
 C                    -0.59523   0.01107  -0.04234 
 N                    -1.9792    0.07719   0.00219 
 C                    -2.65427   1.26628  -0.46403 
 C                    -2.72007  -0.92088   0.73838 
 C                     0.1115   -1.07943   0.51734 
 C                     1.50222  -1.14166   0.45336 
 H                     4.0866   -0.74911  -1.17247 
 H                     4.19028  -0.7979    0.59786 
 H                     4.2374    0.76293  -0.25698 
 H                     2.12131   1.76283  -1.17081 
 H                    -0.30999   1.90817  -1.07594 
 H                    -2.43454   1.4701   -1.527 
 H                    -2.37508   2.17232   0.10999 
 H                    -3.73951   1.12922  -0.37237 
 H                    -2.53707  -1.93689   0.34601 
 H                    -2.46851  -0.93396   1.81769 
 H                    -3.79515  -0.72012   0.64436 
 H                    -0.42422  -1.88868   1.0114 
 H                     2.00802  -2.00326   0.89961 
 
                          Input orientation:                          
 ---------------------------------------------------------------------
 Center     Atomic      Atomic             Coordinates (Angstroms)
 Number     Number       Type             X           Y           Z
 ---------------------------------------------------------------------
      1          6           0        3.768645   -0.233500   -0.248506
      2          6           0        2.266656   -0.137437   -0.155857
      3          6           0        1.565106    0.948912   -0.695938
      4          6           0        0.175086    1.033822   -0.644435
      5          6           0       -0.595231    0.011065   -0.042341
      6          7           0       -1.979195    0.077190    0.002189
      7          6           0       -2.654270    1.266279   -0.464034
      8          6           0       -2.720073   -0.920878    0.738384
      9          6           0        0.111505   -1.079432    0.517339
     10          6           0        1.502220   -1.141660    0.453363
     11          1           0        4.086602   -0.749111   -1.172471
     12          1           0        4.190283   -0.797896    0.597864
     13          1           0        4.237405    0.762933   -0.256980
     14          1           0        2.121314    1.762833   -1.170813
     15          1           0       -0.309992    1.908167   -1.075943
     16          1           0       -2.434544    1.470095   -1.527002
     17          1           0       -2.375083    2.172315    0.109987
     18          1           0       -3.739512    1.129223   -0.372375
     19          1           0       -2.537065   -1.936886    0.346012
     20          1           0       -2.468514   -0.933964    1.817687
     21          1           0       -3.795151   -0.720124    0.644361
     22          1           0       -0.424216   -1.888683    1.011399
     23          1           0        2.008024   -2.003263    0.899614
 ---------------------------------------------------------------------
                    Distance matrix (angstroms):
                    1          2          3          4          5
     1  C    0.000000
     2  C    1.507907   0.000000
     3  C    2.540448   1.401433   0.000000
     4  C    3.830995   2.446470   1.393562   0.000000
     5  C    4.375583   2.867985   2.444136   1.414898   0.000000
     6  N    5.761687   4.254209   3.716093   2.444217   1.386258
     7  C    6.599214   5.126490   4.237644   2.844615   2.448066
     8  C    6.599234   5.126491   4.890414   3.756991   2.448060
     9  C    3.831030   2.446472   2.774739   2.412385   1.414886
    10  C    2.540484   1.401419   2.386491   2.774737   2.444136
    11  H    1.104837   2.172523   3.077062   4.331008   4.875923
    12  H    1.101210   2.169019   3.408345   4.584790   4.895450
    13  H    1.101221   2.169042   2.714490   4.089735   4.895482
    14  H    2.747671   2.159233   1.094231   2.143906   3.423705
    15  H    4.680456   3.416163   2.140225   1.089027   2.179149
    16  H    6.558684   5.154170   4.118191   2.789163   2.777779
    17  H    6.607711   5.191470   4.203726   2.892867   2.803939
    18  H    7.631826   6.142097   5.317534   3.925200   3.353461
    19  H    6.558731   5.154185   5.122626   4.142687   2.777778
    20  H    6.607719   5.191451   5.112105   4.113739   2.803921
    21  H    7.631843   6.142098   5.771866   4.527704   3.353459
    22  H    4.680499   3.416159   3.863204   3.412035   2.179142
    23  H    2.747731   2.159216   3.384863   3.868802   3.423702
                    6          7          8          9         10
     6  N    0.000000
     7  C    1.444653   0.000000
     8  C    1.444653   2.496757   0.000000
     9  C    2.444214   3.756988   2.844614   0.000000
    10  C    3.716101   4.890419   4.237657   1.393576   0.000000
    11  H    6.233498   7.071283   7.071895   4.331971   3.078387
    12  H    6.259638   7.227472   6.912878   4.089276   2.713805
    13  H    6.259675   6.913133   7.227203   4.584423   3.407829
    14  H    4.586011   4.853071   5.855455   3.868806   3.384864
    15  H    2.702052   2.506410   4.135670   3.412031   3.863203
    16  H    2.118007   1.104410   3.306093   4.142678   5.122618
    17  H    2.134923   1.108308   3.175176   4.113747   5.112124
    18  H    2.084655   1.097696   2.544790   4.527701   5.771872
    19  H    2.118003   3.306082   1.104409   2.789176   4.118220
    20  H    2.134924   3.175190   1.108309   2.892847   4.203718
    21  H    2.084656   2.544789   1.097696   3.925200   5.317547
    22  H    2.702059   4.135678   2.506420   1.089027   2.140234
    23  H    4.586019   5.855461   4.853086   2.143917   1.094229
                   11         12         13         14         15
    11  H    0.000000
    12  H    1.774039   0.000000
    13  H    1.774019   1.780216   0.000000
    14  H    3.189393   3.737136   2.512515   0.000000
    15  H    5.138140   5.511523   4.760365   2.437492   0.000000
    16  H    6.897529   7.317593   6.828465   4.579127   2.215645
    17  H    7.206442   7.222479   6.770968   4.693155   2.395997
    18  H    8.088038   8.218077   7.986155   5.948801   3.586554
    19  H    6.898520   6.827733   7.317518   6.139151   4.665431
    20  H    7.207272   6.770971   7.221707   6.104946   4.594564
    21  H    8.088495   7.985948   8.217897   6.668170   4.691876
    22  H    5.139591   4.759667   5.510949   4.957352   4.334295
    23  H    3.191696   2.511218   3.736267   4.299184   4.957349
                   16         17         18         19         20
    16  H    0.000000
    17  H    1.782241   0.000000
    18  H    1.775472   1.783923   0.000000
    19  H    3.889243   4.119160   3.370902   0.000000
    20  H    4.119175   3.545975   3.266275   1.782240   0.000000
    21  H    3.370925   3.266245   2.111145   1.775472   1.783925
    22  H    4.665436   4.594576   4.691884   2.215670   2.395985
    23  H    6.139144   6.104964   6.668177   4.579161   4.693149
                   21         22         23
    21  H    0.000000
    22  H    3.586565   0.000000
    23  H    5.948818   2.437502   0.000000
 Stoichiometry    C9H13N(1+,2)
 Framework group  C1[X(C9H13N)]
 Deg. of freedom    63
 Full point group                 C1      NOp   1
 Largest Abelian subgroup         C1      NOp   1
 Largest concise Abelian subgroup C1      NOp   1
                         Standard orientation:                         
 ---------------------------------------------------------------------
 Center     Atomic      Atomic             Coordinates (Angstroms)
 Number     Number       Type             X           Y           Z
 ---------------------------------------------------------------------
      1          6           0       -3.710298   -0.000017    0.007105
      2          6           0       -2.202417    0.000025    0.015915
      3          6           0       -1.467506   -1.193231    0.008126
      4          6           0       -0.074206   -1.206184   -0.015575
      5          6           0        0.665043    0.000009   -0.038933
      6          7           0        2.050771   -0.000007   -0.077243
      7          6           0        2.769718   -1.248391    0.030800
      8          6           0        2.769738    1.248365    0.030810
      9          6           0       -0.074185    1.206201   -0.015579
     10          6           0       -1.467500    1.193260    0.008120
     11          1           0       -4.110616   -0.001689   -1.022656
     12          1           0       -4.117207    0.890888    0.510471
     13          1           0       -4.117201   -0.889326    0.513313
     14          1           0       -1.998944   -2.149576    0.025986
     15          1           0        0.438176   -2.167141   -0.012807
     16          1           0        2.503304   -1.944637   -0.784054
     17          1           0        2.579033   -1.772994    0.988286
     18          1           0        3.848029   -1.055594   -0.039998
     19          1           0        2.503353    1.944606   -0.784057
     20          1           0        2.579035    1.772981    0.988286
     21          1           0        3.848047    1.055551   -0.039961
     22          1           0        0.438201    2.167154   -0.012814
     23          1           0       -1.998929    2.149608    0.025973
 ---------------------------------------------------------------------
 Rotational constants (GHZ):           3.4146583           0.7848164           0.6461896
 Standard basis: def2SVP (5D, 7F)
 There are   215 symmetry adapted cartesian basis functions of A   symmetry.
 There are   205 symmetry adapted basis functions of A   symmetry.
   205 basis functions,   341 primitive gaussians,   215 cartesian basis functions
    37 alpha electrons       36 beta electrons
       nuclear repulsion energy       508.5946394068 Hartrees.
 NAtoms=   23 NActive=   23 NUniq=   23 SFac= 1.00D+00 NAtFMM=   60 NAOKFM=F Big=F
 Integral buffers will be    131072 words long.
 Raffenetti 2 integral format.
 Two-electron integral symmetry is turned on.
 One-electron integrals computed using PRISM.
   1 Symmetry operations used in ECPInt.
 ECPInt:  NShTT=    4950 NPrTT=   17374 LenC2=    4810 LenP2D=   13092.
 LDataN:  DoStor=T MaxTD1= 4 Len=   56
 NBasis=   205 RedAO= T EigKep=  2.59D-04  NBF=   205
 NBsUse=   205 1.00D-06 EigRej= -1.00D+00 NBFU=   205
 ExpMin= 1.22D-01 ExpMax= 1.71D+03 ExpMxC= 2.58D+02 IAcc=3 IRadAn=         5 AccDes= 0.00D+00
 Harris functional with IExCor=  402 and IRadAn=       5 diagonalized for initial guess.
 HarFok:  IExCor=  402 AccDes= 0.00D+00 IRadAn=         5 IDoV= 1 UseB2=F ITyADJ=14
 ICtDFT=  3500011 ScaDFX=  1.000000  1.000000  1.000000  1.000000
 FoFCou: FMM=F IPFlag=           0 FMFlag=      100000 FMFlg1=           0
         NFxFlg=           0 DoJE=T BraDBF=F KetDBF=T FulRan=T
         wScrn=  0.000000 ICntrl=       500 IOpCl=  0 I1Cent=   200000004 NGrid=           0
         NMat0=    1 NMatS0=      1 NMatT0=    0 NMatD0=    1 NMtDS0=    0 NMtDT0=    0
 Petite list used in FoFCou.
 Initial guess <Sx>= 0.0000 <Sy>= 0.0000 <Sz>= 0.5000 <S**2>= 0.7500 S= 0.5000
 Requested convergence on RMS density matrix=1.00D-08 within 128 cycles.
 Requested convergence on MAX density matrix=1.00D-06.
 Requested convergence on             energy=1.00D-06.
 No special actions if energy rises.
 Integral accuracy reduced to 1.0D-05 until final iterations.
 Initial convergence to 1.0D-05 achieved.  Increase integral accuracy.
 SCF Done:  E(UB3LYP) =  -404.991190006     A.U. after   20 cycles
            NFock= 20  Conv=0.29D-08     -V/T= 2.0119
 <Sx>= 0.0000 <Sy>= 0.0000 <Sz>= 0.5000 <S**2>= 0.7675 S= 0.5087
 <L.S>= 0.000000000000E+00
 Annihilation of the first spin contaminant:
 S**2 before annihilation     0.7675,   after     0.7502

 **********************************************************************

            Population analysis using the SCF Density.

 **********************************************************************

 Orbital symmetries:
 Alpha Orbitals:
       Occupied  (A) (A) (A) (A) (A) (A) (A) (A) (A) (A) (A) (A)
                 (A) (A) (A) (A) (A) (A) (A) (A) (A) (A) (A) (A)
                 (A) (A) (A) (A) (A) (A) (A) (A) (A) (A) (A) (A)
                 (A)
       Virtual   (A) (A) (A) (A) (A) (A) (A) (A) (A) (A) (A) (A)
                 (A) (A) (A) (A) (A) (A) (A) (A) (A) (A) (A) (A)
                 (A) (A) (A) (A) (A) (A) (A) (A) (A) (A) (A) (A)
                 (A) (A) (A) (A) (A) (A) (A) (A) (A) (A) (A) (A)
                 (A) (A) (A) (A) (A) (A) (A) (A) (A) (A) (A) (A)
                 (A) (A) (A) (A) (A) (A) (A) (A) (A) (A) (A) (A)
                 (A) (A) (A) (A) (A) (A) (A) (A) (A) (A) (A) (A)
                 (A) (A) (A) (A) (A) (A) (A) (A) (A) (A) (A) (A)
                 (A) (A) (A) (A) (A) (A) (A) (A) (A) (A) (A) (A)
                 (A) (A) (A) (A) (A) (A) (A) (A) (A) (A) (A) (A)
                 (A) (A) (A) (A) (A) (A) (A) (A) (A) (A) (A) (A)
                 (A) (A) (A) (A) (A) (A) (A) (A) (A) (A) (A) (A)
                 (A) (A) (A) (A) (A) (A) (A) (A) (A) (A) (A) (A)
                 (A) (A) (A) (A) (A) (A) (A) (A) (A) (A) (A) (A)
 Beta  Orbitals:
       Occupied  (A) (A) (A) (A) (A) (A) (A) (A) (A) (A) (A) (A)
                 (A) (A) (A) (A) (A) (A) (A) (A) (A) (A) (A) (A)
                 (A) (A) (A) (A) (A) (A) (A) (A) (A) (A) (A) (A)
       Virtual   (A) (A) (A) (A) (A) (A) (A) (A) (A) (A) (A) (A)
                 (A) (A) (A) (A) (A) (A) (A) (A) (A) (A) (A) (A)
                 (A) (A) (A) (A) (A) (A) (A) (A) (A) (A) (A) (A)
                 (A) (A) (A) (A) (A) (A) (A) (A) (A) (A) (A) (A)
                 (A) (A) (A) (A) (A) (A) (A) (A) (A) (A) (A) (A)
                 (A) (A) (A) (A) (A) (A) (A) (A) (A) (A) (A) (A)
                 (A) (A) (A) (A) (A) (A) (A) (A) (A) (A) (A) (A)
                 (A) (A) (A) (A) (A) (A) (A) (A) (A) (A) (A) (A)
                 (A) (A) (A) (A) (A) (A) (A) (A) (A) (A) (A) (A)
                 (A) (A) (A) (A) (A) (A) (A) (A) (A) (A) (A) (A)
                 (A) (A) (A) (A) (A) (A) (A) (A) (A) (A) (A) (A)
                 (A) (A) (A) (A) (A) (A) (A) (A) (A) (A) (A) (A)
                 (A) (A) (A) (A) (A) (A) (A) (A) (A) (A) (A) (A)
                 (A) (A) (A) (A) (A) (A) (A) (A) (A) (A) (A) (A)
                 (A)
 The electronic state is 2-A.
 Alpha  occ. eigenvalues --  -14.59132 -10.42034 -10.39257 -10.39250 -10.37700
 Alpha  occ. eigenvalues --  -10.37122 -10.37122 -10.35758 -10.35757 -10.32651
 Alpha  occ. eigenvalues --   -1.15904  -1.02499  -0.94201  -0.92354  -0.89433
 Alpha  occ. eigenvalues --   -0.86412  -0.80496  -0.77654  -0.73990  -0.71120
 Alpha  occ. eigenvalues --   -0.67207  -0.66478  -0.62876  -0.61780  -0.61140
 Alpha  occ. eigenvalues --   -0.59307  -0.57879  -0.57278  -0.57029  -0.55088
 Alpha  occ. eigenvalues --   -0.53533  -0.52904  -0.52386  -0.50385  -0.47481
 Alpha  occ. eigenvalues --   -0.43040  -0.39812
 Alpha virt. eigenvalues --   -0.18248  -0.17611  -0.09244  -0.07122  -0.06169
 Alpha virt. eigenvalues --   -0.06065  -0.03797  -0.03205  -0.03018  -0.01846
 Alpha virt. eigenvalues --   -0.01626  -0.01369  -0.00554   0.01281   0.01543
 Alpha virt. eigenvalues --    0.03537   0.03574   0.06842   0.07086   0.10668
 Alpha virt. eigenvalues --    0.13257   0.13677   0.14812   0.15858   0.19370
 Alpha virt. eigenvalues --    0.22404   0.23418   0.24119   0.25786   0.26291
 Alpha virt. eigenvalues --    0.28950   0.29240   0.30162   0.31565   0.31884
 Alpha virt. eigenvalues --    0.32234   0.33956   0.35443   0.38453   0.42664
 Alpha virt. eigenvalues --    0.42878   0.44970   0.45046   0.45837   0.46709
 Alpha virt. eigenvalues --    0.47317   0.48147   0.48171   0.49116   0.49727
 Alpha virt. eigenvalues --    0.50839   0.51531   0.52394   0.52827   0.53331
 Alpha virt. eigenvalues --    0.53471   0.54486   0.54806   0.56403   0.57584
 Alpha virt. eigenvalues --    0.58438   0.59459   0.60602   0.64001   0.65658
 Alpha virt. eigenvalues --    0.67640   0.69323   0.73270   0.77365   0.80923
 Alpha virt. eigenvalues --    0.84320   0.88243   0.91435   0.96330   0.96881
 Alpha virt. eigenvalues --    1.02262   1.04042   1.05855   1.06619   1.08249
 Alpha virt. eigenvalues --    1.11183   1.12147   1.13638   1.15404   1.15943
 Alpha virt. eigenvalues --    1.29978   1.32369   1.32686   1.33854   1.35666
 Alpha virt. eigenvalues --    1.35850   1.36502   1.37560   1.41119   1.49500
 Alpha virt. eigenvalues --    1.51329   1.53269   1.53305   1.54933   1.56342
 Alpha virt. eigenvalues --    1.57838   1.57887   1.58412   1.58771   1.61986
 Alpha virt. eigenvalues --    1.62241   1.63431   1.63948   1.65380   1.65663
 Alpha virt. eigenvalues --    1.67278   1.69077   1.70321   1.72672   1.74576
 Alpha virt. eigenvalues --    1.77301   1.79617   1.81502   1.83247   1.83313
 Alpha virt. eigenvalues --    1.88372   1.88781   1.92374   1.93548   1.97833
 Alpha virt. eigenvalues --    1.99375   2.00424   2.00688   2.01221   2.04368
 Alpha virt. eigenvalues --    2.06785   2.08960   2.13428   2.13986   2.16292
 Alpha virt. eigenvalues --    2.18244   2.18293   2.23219   2.25995   2.27496
 Alpha virt. eigenvalues --    2.29397   2.31076   2.39748   2.41508   2.43126
 Alpha virt. eigenvalues --    2.43433   2.44602   2.46661   2.47329   2.53244
 Alpha virt. eigenvalues --    2.57241   2.57499   2.60631   2.62092   2.70350
 Alpha virt. eigenvalues --    2.71413   2.72197   2.74052   2.76528   2.76713
 Alpha virt. eigenvalues --    2.77110   2.79794   2.84270   2.92622   2.99094
 Alpha virt. eigenvalues --    3.00022   3.19499   3.42699
  Beta  occ. eigenvalues --  -14.58066 -10.42041 -10.39306 -10.39299 -10.37283
  Beta  occ. eigenvalues --  -10.36887 -10.36887 -10.35850 -10.35850 -10.32665
  Beta  occ. eigenvalues --   -1.14233  -1.01888  -0.93522  -0.92035  -0.89240
  Beta  occ. eigenvalues --   -0.86173  -0.79951  -0.77344  -0.73571  -0.70643
  Beta  occ. eigenvalues --   -0.66844  -0.64030  -0.62515  -0.61440  -0.61056
  Beta  occ. eigenvalues --   -0.59208  -0.57383  -0.57007  -0.56149  -0.54966
  Beta  occ. eigenvalues --   -0.52826  -0.52487  -0.52167  -0.50234  -0.44598
  Beta  occ. eigenvalues --   -0.42332
  Beta virt. eigenvalues --   -0.31895  -0.17255  -0.15563  -0.09130  -0.06959
  Beta virt. eigenvalues --   -0.06085  -0.05976  -0.03663  -0.02966  -0.02354
  Beta virt. eigenvalues --   -0.01326  -0.01177  -0.01039  -0.00425   0.01587
  Beta virt. eigenvalues --    0.01604   0.03619   0.03884   0.07032   0.07554
  Beta virt. eigenvalues --    0.11026   0.13517   0.13972   0.15063   0.15936
  Beta virt. eigenvalues --    0.19678   0.23019   0.23498   0.24371   0.25804
  Beta virt. eigenvalues --    0.26630   0.29202   0.29664   0.30695   0.31921
  Beta virt. eigenvalues --    0.32275   0.32669   0.34406   0.35791   0.38480
  Beta virt. eigenvalues --    0.42993   0.43305   0.45295   0.45549   0.46147
  Beta virt. eigenvalues --    0.46962   0.47497   0.48260   0.48309   0.49797
  Beta virt. eigenvalues --    0.49880   0.50974   0.51965   0.52684   0.52926
  Beta virt. eigenvalues --    0.53530   0.53566   0.54567   0.55005   0.56721
  Beta virt. eigenvalues --    0.57817   0.58507   0.59741   0.60850   0.64168
  Beta virt. eigenvalues --    0.66210   0.67731   0.71384   0.73711   0.77678
  Beta virt. eigenvalues --    0.81401   0.84400   0.88474   0.91609   0.96674
  Beta virt. eigenvalues --    0.97155   1.02600   1.04558   1.06468   1.07353
  Beta virt. eigenvalues --    1.08497   1.11380   1.12635   1.14025   1.15559
  Beta virt. eigenvalues --    1.16393   1.30452   1.32539   1.33359   1.34145
  Beta virt. eigenvalues --    1.35905   1.36279   1.36785   1.37979   1.41310
  Beta virt. eigenvalues --    1.50375   1.51460   1.53416   1.53691   1.55261
  Beta virt. eigenvalues --    1.56949   1.58052   1.58350   1.58925   1.59196
  Beta virt. eigenvalues --    1.62434   1.62624   1.63661   1.64307   1.65654
  Beta virt. eigenvalues --    1.66019   1.67719   1.69269   1.70796   1.73016
  Beta virt. eigenvalues --    1.74948   1.77441   1.79701   1.81778   1.83480
  Beta virt. eigenvalues --    1.83701   1.88613   1.88896   1.92632   1.93605
  Beta virt. eigenvalues --    1.98627   1.99629   2.00873   2.00987   2.02115
  Beta virt. eigenvalues --    2.05173   2.07353   2.09658   2.13752   2.14395
  Beta virt. eigenvalues --    2.16656   2.18466   2.18701   2.23478   2.26240
  Beta virt. eigenvalues --    2.27613   2.29528   2.31496   2.40569   2.42276
  Beta virt. eigenvalues --    2.43778   2.44404   2.44887   2.47407   2.47589
  Beta virt. eigenvalues --    2.54240   2.57330   2.57597   2.61815   2.62553
  Beta virt. eigenvalues --    2.70784   2.71539   2.72490   2.74564   2.76800
  Beta virt. eigenvalues --    2.76827   2.77726   2.80069   2.84780   2.92710
  Beta virt. eigenvalues --    2.99243   3.00413   3.19774   3.42846
          Condensed to atoms (all electrons):
               1          2          3          4          5          6
     1  C    4.526618   0.432770  -0.078831   0.010095   0.000154   0.000010
     2  C    0.432770   5.254824   0.204648   0.115854  -0.181359  -0.000842
     3  C   -0.078831   0.204648   5.102968   0.276589   0.136232   0.006991
     4  C    0.010095   0.115854   0.276589   5.192266   0.145088  -0.088358
     5  C    0.000154  -0.181359   0.136232   0.145088   5.321002   0.387089
     6  N    0.000010  -0.000842   0.006991  -0.088358   0.387089   6.456257
     7  C   -0.000000   0.000050   0.000985   0.005643  -0.054052   0.330541
     8  C   -0.000000   0.000050  -0.000101   0.007575  -0.054054   0.330542
     9  C    0.010107   0.115837  -0.138694   0.066169   0.145074  -0.088367
    10  C   -0.078812   0.204773   0.081119  -0.138697   0.136248   0.006991
    11  H    0.376711  -0.005751  -0.001864  -0.000363   0.000061  -0.000000
    12  H    0.381893  -0.013464   0.007372  -0.000546   0.000009  -0.000000
    13  H    0.381863  -0.013458  -0.008003   0.000791   0.000010  -0.000000
    14  H   -0.013130  -0.071372   0.446512  -0.059688   0.015570  -0.000082
    15  H   -0.000204   0.016373  -0.058284   0.455510  -0.085591  -0.015250
    16  H    0.000000  -0.000054   0.001387   0.004448  -0.014008  -0.012120
    17  H    0.000000  -0.000038   0.000692   0.002050  -0.009648  -0.017674
    18  H   -0.000000   0.000005  -0.000064   0.000538   0.006486  -0.018120
    19  H    0.000000  -0.000054   0.000019  -0.000629  -0.014009  -0.012120
    20  H    0.000000  -0.000038   0.000011  -0.000358  -0.009648  -0.017674
    21  H   -0.000000   0.000005   0.000006  -0.000144   0.006486  -0.018120
    22  H   -0.000204   0.016375  -0.002780   0.015041  -0.085600  -0.015249
    23  H   -0.013148  -0.071338   0.014576  -0.001796   0.015569  -0.000082
               7          8          9         10         11         12
     1  C   -0.000000  -0.000000   0.010107  -0.078812   0.376711   0.381893
     2  C    0.000050   0.000050   0.115837   0.204773  -0.005751  -0.013464
     3  C    0.000985  -0.000101  -0.138694   0.081119  -0.001864   0.007372
     4  C    0.005643   0.007575   0.066169  -0.138697  -0.000363  -0.000546
     5  C   -0.054052  -0.054054   0.145074   0.136248   0.000061   0.000009
     6  N    0.330541   0.330542  -0.088367   0.006991  -0.000000  -0.000000
     7  C    4.474621  -0.041140   0.007576  -0.000101  -0.000000  -0.000000
     8  C   -0.041140   4.474622   0.005644   0.000985  -0.000000   0.000000
     9  C    0.007576   0.005644   5.192373   0.276505  -0.000366   0.000793
    10  C   -0.000101   0.000985   0.276505   5.102932  -0.001844  -0.008033
    11  H   -0.000000  -0.000000  -0.000366  -0.001844   0.576295  -0.013819
    12  H   -0.000000   0.000000   0.000793  -0.008033  -0.013819   0.604700
    13  H    0.000000  -0.000000  -0.000546   0.007355  -0.013807  -0.020390
    14  H   -0.000045   0.000006  -0.001797   0.014574   0.000726   0.000091
    15  H    0.012809  -0.000033   0.015043  -0.002781   0.000004   0.000008
    16  H    0.393003   0.003535  -0.000629   0.000019   0.000000  -0.000000
    17  H    0.396498   0.001967  -0.000358   0.000011  -0.000000  -0.000000
    18  H    0.395635  -0.009181  -0.000144   0.000006  -0.000000   0.000000
    19  H    0.003535   0.393003   0.004448   0.001387   0.000000  -0.000000
    20  H    0.001967   0.396498   0.002050   0.000692  -0.000000   0.000000
    21  H   -0.009181   0.395635   0.000538  -0.000064  -0.000000   0.000000
    22  H   -0.000033   0.012808   0.455505  -0.058272   0.000004  -0.000009
    23  H    0.000006  -0.000045  -0.059698   0.446501   0.000721   0.005053
              13         14         15         16         17         18
     1  C    0.381863  -0.013130  -0.000204   0.000000   0.000000  -0.000000
     2  C   -0.013458  -0.071372   0.016373  -0.000054  -0.000038   0.000005
     3  C   -0.008003   0.446512  -0.058284   0.001387   0.000692  -0.000064
     4  C    0.000791  -0.059688   0.455510   0.004448   0.002050   0.000538
     5  C    0.000010   0.015570  -0.085591  -0.014008  -0.009648   0.006486
     6  N   -0.000000  -0.000082  -0.015250  -0.012120  -0.017674  -0.018120
     7  C    0.000000  -0.000045   0.012809   0.393003   0.396498   0.395635
     8  C   -0.000000   0.000006  -0.000033   0.003535   0.001967  -0.009181
     9  C   -0.000546  -0.001797   0.015043  -0.000629  -0.000358  -0.000144
    10  C    0.007355   0.014574  -0.002781   0.000019   0.000011   0.000006
    11  H   -0.013807   0.000726   0.000004   0.000000  -0.000000  -0.000000
    12  H   -0.020390   0.000091   0.000008  -0.000000  -0.000000   0.000000
    13  H    0.604620   0.005038  -0.000009  -0.000000   0.000000   0.000000
    14  H    0.005038   0.648712  -0.013704   0.000013   0.000010  -0.000000
    15  H   -0.000009  -0.013704   0.663078  -0.001711  -0.001245   0.000037
    16  H   -0.000000   0.000013  -0.001711   0.576575  -0.023384  -0.015176
    17  H    0.000000   0.000010  -0.001245  -0.023384   0.577745  -0.017162
    18  H    0.000000  -0.000000   0.000037  -0.015176  -0.017162   0.575313
    19  H   -0.000000  -0.000000  -0.000021  -0.000002  -0.000355   0.000468
    20  H   -0.000000  -0.000000  -0.000015  -0.000355   0.000819  -0.000159
    21  H    0.000000  -0.000000  -0.000002   0.000468  -0.000159   0.005280
    22  H    0.000008   0.000016  -0.000147  -0.000021  -0.000015  -0.000002
    23  H    0.000091  -0.000256   0.000016  -0.000000  -0.000000  -0.000000
              19         20         21         22         23
     1  C    0.000000   0.000000  -0.000000  -0.000204  -0.013148
     2  C   -0.000054  -0.000038   0.000005   0.016375  -0.071338
     3  C    0.000019   0.000011   0.000006  -0.002780   0.014576
     4  C   -0.000629  -0.000358  -0.000144   0.015041  -0.001796
     5  C   -0.014009  -0.009648   0.006486  -0.085600   0.015569
     6  N   -0.012120  -0.017674  -0.018120  -0.015249  -0.000082
     7  C    0.003535   0.001967  -0.009181  -0.000033   0.000006
     8  C    0.393003   0.396498   0.395635   0.012808  -0.000045
     9  C    0.004448   0.002050   0.000538   0.455505  -0.059698
    10  C    0.001387   0.000692  -0.000064  -0.058272   0.446501
    11  H    0.000000  -0.000000  -0.000000   0.000004   0.000721
    12  H   -0.000000   0.000000   0.000000  -0.000009   0.005053
    13  H   -0.000000  -0.000000   0.000000   0.000008   0.000091
    14  H   -0.000000  -0.000000  -0.000000   0.000016  -0.000256
    15  H   -0.000021  -0.000015  -0.000002  -0.000147   0.000016
    16  H   -0.000002  -0.000355   0.000468  -0.000021  -0.000000
    17  H   -0.000355   0.000819  -0.000159  -0.000015  -0.000000
    18  H    0.000468  -0.000159   0.005280  -0.000002  -0.000000
    19  H    0.576576  -0.023385  -0.015176  -0.001711   0.000013
    20  H   -0.023385   0.577745  -0.017162  -0.001245   0.000010
    21  H   -0.015176  -0.017162   0.575312   0.000037  -0.000000
    22  H   -0.001711  -0.001245   0.000037   0.663081  -0.013704
    23  H    0.000013   0.000010  -0.000000  -0.013704   0.648704
          Atomic-Atomic Spin Densities.
               1          2          3          4          5          6
     1  C   -0.015012  -0.017059  -0.000721   0.000063   0.000024  -0.000000
     2  C   -0.017059   0.318480   0.017334  -0.006979  -0.006985   0.000132
     3  C   -0.000721   0.017334  -0.075368  -0.027146   0.001497   0.000435
     4  C    0.000063  -0.006979  -0.027146   0.185893   0.025835  -0.011160
     5  C    0.000024  -0.006985   0.001497   0.025835   0.012280  -0.069010
     6  N   -0.000000   0.000132   0.000435  -0.011160  -0.069010   0.600430
     7  C   -0.000000  -0.000001   0.000015   0.000285   0.001699  -0.011855
     8  C   -0.000000  -0.000001   0.000001  -0.000210   0.001699  -0.011854
     9  C    0.000063  -0.006981  -0.003327   0.005982   0.025839  -0.011163
    10  C   -0.000725   0.017338   0.001993  -0.003325   0.001495   0.000435
    11  H    0.006754  -0.006865  -0.000438   0.000034   0.000026  -0.000000
    12  H    0.003134  -0.002507  -0.000050   0.000017  -0.000000  -0.000000
    13  H    0.003153  -0.002527   0.000094   0.000078  -0.000000  -0.000000
    14  H    0.000145  -0.000623   0.000444  -0.000045   0.000115   0.000000
    15  H    0.000005  -0.000007   0.000136   0.002778  -0.000638   0.000111
    16  H    0.000000  -0.000013   0.000036   0.001497   0.001045  -0.007676
    17  H    0.000000  -0.000017  -0.000166   0.001898   0.003107  -0.009936
    18  H    0.000000   0.000000   0.000000   0.000015  -0.000103  -0.000261
    19  H    0.000000  -0.000013   0.000003   0.000097   0.001045  -0.007677
    20  H    0.000000  -0.000017  -0.000020   0.000196   0.003107  -0.009936
    21  H    0.000000   0.000000   0.000000   0.000001  -0.000103  -0.000261
    22  H    0.000005  -0.000008  -0.000086   0.000024  -0.000638   0.000111
    23  H    0.000145  -0.000624   0.000038  -0.000048   0.000115   0.000000
               7          8          9         10         11         12
     1  C   -0.000000  -0.000000   0.000063  -0.000725   0.006754   0.003134
     2  C   -0.000001  -0.000001  -0.006981   0.017338  -0.006865  -0.002507
     3  C    0.000015   0.000001  -0.003327   0.001993  -0.000438  -0.000050
     4  C    0.000285  -0.000210   0.005982  -0.003325   0.000034   0.000017
     5  C    0.001699   0.001699   0.025839   0.001495   0.000026  -0.000000
     6  N   -0.011855  -0.011854  -0.011163   0.000435  -0.000000  -0.000000
     7  C   -0.032379   0.000683  -0.000210   0.000001   0.000000  -0.000000
     8  C    0.000683  -0.032379   0.000285   0.000015   0.000000  -0.000000
     9  C   -0.000210   0.000285   0.185985  -0.027152   0.000034   0.000077
    10  C    0.000001   0.000015  -0.027152  -0.075392  -0.000437   0.000097
    11  H    0.000000   0.000000   0.000034  -0.000437   0.030343  -0.002840
    12  H   -0.000000  -0.000000   0.000077   0.000097  -0.002840   0.006966
    13  H   -0.000000  -0.000000   0.000017  -0.000050  -0.002855   0.001056
    14  H    0.000002  -0.000000  -0.000048   0.000038  -0.000025   0.000005
    15  H   -0.000382  -0.000003   0.000024  -0.000086  -0.000001   0.000000
    16  H    0.004306   0.000182   0.000098   0.000003   0.000000  -0.000000
    17  H    0.003355  -0.000160   0.000196  -0.000020  -0.000000   0.000000
    18  H    0.001017   0.000253   0.000001   0.000000   0.000000  -0.000000
    19  H    0.000182   0.004306   0.001497   0.000036   0.000000  -0.000000
    20  H   -0.000160   0.003354   0.001899  -0.000166  -0.000000   0.000000
    21  H    0.000253   0.001017   0.000015   0.000000   0.000000  -0.000000
    22  H   -0.000003  -0.000382   0.002779   0.000136  -0.000001   0.000001
    23  H   -0.000000   0.000002  -0.000045   0.000444  -0.000025  -0.000022
              13         14         15         16         17         18
     1  C    0.003153   0.000145   0.000005   0.000000   0.000000   0.000000
     2  C   -0.002527  -0.000623  -0.000007  -0.000013  -0.000017   0.000000
     3  C    0.000094   0.000444   0.000136   0.000036  -0.000166   0.000000
     4  C    0.000078  -0.000045   0.002778   0.001497   0.001898   0.000015
     5  C   -0.000000   0.000115  -0.000638   0.001045   0.003107  -0.000103
     6  N   -0.000000   0.000000   0.000111  -0.007676  -0.009936  -0.000261
     7  C   -0.000000   0.000002  -0.000382   0.004306   0.003355   0.001017
     8  C   -0.000000  -0.000000  -0.000003   0.000182  -0.000160   0.000253
     9  C    0.000017  -0.000048   0.000024   0.000098   0.000196   0.000001
    10  C   -0.000050   0.000038  -0.000086   0.000003  -0.000020   0.000000
    11  H   -0.002855  -0.000025  -0.000001   0.000000  -0.000000   0.000000
    12  H    0.001056   0.000005   0.000000  -0.000000   0.000000  -0.000000
    13  H    0.007048  -0.000022   0.000001  -0.000000   0.000000  -0.000000
    14  H   -0.000022   0.002311   0.000116  -0.000002   0.000001   0.000000
    15  H    0.000001   0.000116  -0.010195  -0.000008   0.000263  -0.000014
    16  H   -0.000000  -0.000002  -0.000008   0.035717  -0.009338   0.000241
    17  H    0.000000   0.000001   0.000263  -0.009338   0.047135  -0.000794
    18  H   -0.000000   0.000000  -0.000014   0.000241  -0.000794   0.000660
    19  H   -0.000000  -0.000000  -0.000002   0.000307  -0.000233   0.000035
    20  H    0.000000   0.000000   0.000004  -0.000233   0.000783  -0.000057
    21  H   -0.000000   0.000000  -0.000000   0.000035  -0.000057  -0.000033
    22  H    0.000000  -0.000001   0.000006  -0.000002   0.000004  -0.000000
    23  H    0.000005  -0.000002  -0.000001  -0.000000   0.000000   0.000000
              19         20         21         22         23
     1  C    0.000000   0.000000   0.000000   0.000005   0.000145
     2  C   -0.000013  -0.000017   0.000000  -0.000008  -0.000624
     3  C    0.000003  -0.000020   0.000000  -0.000086   0.000038
     4  C    0.000097   0.000196   0.000001   0.000024  -0.000048
     5  C    0.001045   0.003107  -0.000103  -0.000638   0.000115
     6  N   -0.007677  -0.009936  -0.000261   0.000111   0.000000
     7  C    0.000182  -0.000160   0.000253  -0.000003  -0.000000
     8  C    0.004306   0.003354   0.001017  -0.000382   0.000002
     9  C    0.001497   0.001899   0.000015   0.002779  -0.000045
    10  C    0.000036  -0.000166   0.000000   0.000136   0.000444
    11  H    0.000000  -0.000000   0.000000  -0.000001  -0.000025
    12  H   -0.000000   0.000000  -0.000000   0.000001  -0.000022
    13  H   -0.000000   0.000000  -0.000000   0.000000   0.000005
    14  H   -0.000000   0.000000   0.000000  -0.000001  -0.000002
    15  H   -0.000002   0.000004  -0.000000   0.000006  -0.000001
    16  H    0.000307  -0.000233   0.000035  -0.000002  -0.000000
    17  H   -0.000233   0.000783  -0.000057   0.000004   0.000000
    18  H    0.000035  -0.000057  -0.000033  -0.000000   0.000000
    19  H    0.035718  -0.009338   0.000241  -0.000008  -0.000002
    20  H   -0.009338   0.047133  -0.000794   0.000263   0.000001
    21  H    0.000241  -0.000794   0.000660  -0.000014   0.000000
    22  H   -0.000008   0.000263  -0.000014  -0.010199   0.000116
    23  H   -0.000002   0.000001   0.000000   0.000116   0.002311
 Mulliken charges and spin densities:
               1          2
     1  C    0.064107  -0.020024
     2  C   -0.003797   0.302056
     3  C    0.008515  -0.085296
     4  C   -0.007079   0.175779
     5  C    0.192890   0.001451
     6  N   -0.214364   0.450866
     7  C    0.081683  -0.033192
     8  C    0.081683  -0.033192
     9  C   -0.007064   0.175863
    10  C    0.008506  -0.085321
    11  H    0.083292   0.023705
    12  H    0.056342   0.005933
    13  H    0.056438   0.005997
    14  H    0.028806   0.002409
    15  H    0.016119  -0.007894
    16  H    0.088011   0.026192
    17  H    0.090247   0.036021
    18  H    0.076242   0.000960
    19  H    0.088010   0.026193
    20  H    0.090247   0.036020
    21  H    0.076242   0.000960
    22  H    0.016117  -0.007897
    23  H    0.028807   0.002409
 Sum of Mulliken charges =   1.00000   1.00000
 Mulliken charges and spin densities with hydrogens summed into heavy atoms:
               1          2
     1  C    0.260179   0.015612
     2  C   -0.003797   0.302056
     3  C    0.037321  -0.082887
     4  C    0.009041   0.167885
     5  C    0.192890   0.001451
     6  N   -0.214364   0.450866
     7  C    0.336182   0.029982
     8  C    0.336182   0.029981
     9  C    0.009053   0.167966
    10  C    0.037313  -0.082913
 Electronic spatial extent (au):  <R**2>=           1775.1212
 Charge=              1.0000 electrons
 Dipole moment (field-independent basis, Debye):
    X=              2.6542    Y=             -0.0004    Z=              0.0660  Tot=              2.6550
 Quadrupole moment (field-independent basis, Debye-Ang):
   XX=            -20.8917   YY=            -45.3729   ZZ=            -60.1954
   XY=              0.0018   XZ=              0.5756   YZ=              0.0000
 Traceless Quadrupole moment (field-independent basis, Debye-Ang):
   XX=             21.2617   YY=             -3.2196   ZZ=            -18.0421
   XY=              0.0018   XZ=              0.5756   YZ=              0.0000
 Octapole moment (field-independent basis, Debye-Ang**2):
  XXX=             18.7804  YYY=              0.0024  ZZZ=             -0.1444  XYY=             11.0060
  XXY=             -0.0079  XXZ=             -0.5928  XZZ=              4.7002  YZZ=             -0.0034
  YYZ=              0.5839  XYZ=              0.0000
 Hexadecapole moment (field-independent basis, Debye-Ang**3):
 XXXX=          -1365.1394 YYYY=           -411.2103 ZZZZ=            -80.5273 XXXY=              0.0312
 XXXZ=              5.5982 YYYX=             -0.0100 YYYZ=             -0.0002 ZZZX=              4.8840
 ZZZY=              0.0002 XXYY=           -312.9032 XXZZ=           -306.9627 YYZZ=            -90.8406
 XXYZ=              0.0001 YYXZ=             -2.7298 ZZXY=              0.0145
 N-N= 5.085946394068D+02 E-N=-1.940413914241D+03  KE= 4.002116372292D+02
                          Isotropic Fermi Contact Couplings
        Atom                 a.u.       MegaHertz       Gauss      10(-4) cm-1
     1  C(13)             -0.01178     -13.24843      -4.72737      -4.41920
     2  C(13)              0.04999      56.20109      20.05395      18.74667
     3  C(13)             -0.02242     -25.20041      -8.99213      -8.40595
     4  C(13)              0.02653      29.82969      10.64397       9.95011
     5  C(13)             -0.02344     -26.34727      -9.40136      -8.78850
     6  N(14)              0.16957      54.78999      19.55043      18.27597
     7  C(13)             -0.02200     -24.73241      -8.82514      -8.24984
     8  C(13)             -0.02200     -24.73225      -8.82508      -8.24979
     9  C(13)              0.02655      29.84397      10.64907       9.95488
    10  C(13)             -0.02242     -25.20667      -8.99437      -8.40804
    11  H(1)               0.01133      50.65560      18.07518      16.89689
    12  H(1)               0.00282      12.60630       4.49824       4.20501
    13  H(1)               0.00285      12.74502       4.54774       4.25128
    14  H(1)               0.00066       2.94185       1.04973       0.98130
    15  H(1)              -0.00255     -11.37745      -4.05976      -3.79511
    16  H(1)               0.01059      47.31711      16.88392      15.78329
    17  H(1)               0.01381      61.75120      22.03436      20.59798
    18  H(1)               0.00032       1.40922       0.50284       0.47007
    19  H(1)               0.01059      47.31816      16.88430      15.78364
    20  H(1)               0.01381      61.74749      22.03304      20.59674
    21  H(1)               0.00032       1.40880       0.50269       0.46993
    22  H(1)              -0.00255     -11.38234      -4.06150      -3.79674
    23  H(1)               0.00066       2.94246       1.04994       0.98150
 --------------------------------------------------------
       Center         ----  Spin Dipole Couplings  ----
                      3XX-RR        3YY-RR        3ZZ-RR
 --------------------------------------------------------
     1   Atom       -0.003413     -0.011804      0.015217
     2   Atom       -0.153541     -0.160477      0.314018
     3   Atom        0.028107      0.024858     -0.052965
     4   Atom       -0.090110     -0.086820      0.176930
     5   Atom       -0.006199     -0.028706      0.034905
     6   Atom       -0.565067     -0.568067      1.133134
     7   Atom       -0.006280      0.004661      0.001619
     8   Atom       -0.006278      0.004660      0.001618
     9   Atom       -0.090154     -0.086863      0.177017
    10   Atom        0.028115      0.024864     -0.052979
    11   Atom        0.003412     -0.004590      0.001178
    12   Atom        0.003070      0.000139     -0.003209
    13   Atom        0.003071      0.000140     -0.003211
    14   Atom        0.000672      0.003677     -0.004349
    15   Atom       -0.007896      0.012099     -0.004204
    16   Atom       -0.002740      0.007873     -0.005133
    17   Atom       -0.002023      0.003828     -0.001806
    18   Atom        0.007264     -0.001811     -0.005453
    19   Atom       -0.002739      0.007873     -0.005133
    20   Atom       -0.002022      0.003828     -0.001806
    21   Atom        0.007264     -0.001811     -0.005453
    22   Atom       -0.007899      0.012102     -0.004203
    23   Atom        0.000672      0.003677     -0.004349
 --------------------------------------------------------
                        XY            XZ            YZ
 --------------------------------------------------------
     1   Atom       -0.000001     -0.000736     -0.000000
     2   Atom        0.000001     -0.001545      0.000001
     3   Atom       -0.003946      0.000381     -0.001994
     4   Atom        0.001688      0.007805      0.002108
     5   Atom       -0.000002     -0.009920      0.000000
     6   Atom       -0.000000     -0.052437     -0.000006
     7   Atom       -0.010670      0.002971     -0.004256
     8   Atom        0.010670      0.002972      0.004256
     9   Atom       -0.001688      0.007807     -0.002108
    10   Atom        0.003947      0.000380      0.001993
    11   Atom        0.000009      0.004325      0.000013
    12   Atom       -0.003312     -0.001265      0.000694
    13   Atom        0.003312     -0.001275     -0.000707
    14   Atom       -0.001376      0.000033     -0.000005
    15   Atom       -0.005585     -0.000104      0.000269
    16   Atom       -0.003737     -0.000925      0.005147
    17   Atom       -0.003642      0.001216     -0.006539
    18   Atom       -0.007261      0.000643     -0.000400
    19   Atom        0.003737     -0.000925     -0.005147
    20   Atom        0.003642      0.001216      0.006538
    21   Atom        0.007261      0.000644      0.000400
    22   Atom        0.005590     -0.000104     -0.000269
    23   Atom        0.001376      0.000033      0.000005
 --------------------------------------------------------


 ---------------------------------------------------------------------------------
              Anisotropic Spin Dipole Couplings in Principal Axis System
 ---------------------------------------------------------------------------------

       Atom             a.u.   MegaHertz   Gauss  10(-4) cm-1        Axes

              Baa    -0.0118    -1.584    -0.565    -0.528  0.0001  1.0000  0.0000
     1 C(13)  Bbb    -0.0034    -0.462    -0.165    -0.154  0.9992 -0.0001  0.0394
              Bcc     0.0152     2.046     0.730     0.682 -0.0394 -0.0000  0.9992
 
              Baa    -0.1605   -21.534    -7.684    -7.183 -0.0001  1.0000 -0.0000
     2 C(13)  Bbb    -0.1535   -20.604    -7.352    -6.873  1.0000  0.0001  0.0033
              Bcc     0.3140    42.139    15.036    14.056 -0.0033  0.0000  1.0000
 
              Baa    -0.0530    -7.114    -2.539    -2.373 -0.0035  0.0254  0.9997
     3 C(13)  Bbb     0.0222     2.985     1.065     0.996  0.5590  0.8289 -0.0191
              Bcc     0.0308     4.130     1.474     1.377  0.8291 -0.5588  0.0171
 
              Baa    -0.0910   -12.208    -4.356    -4.072  0.9304 -0.3656 -0.0242
     4 C(13)  Bbb    -0.0862   -11.567    -4.127    -3.858  0.3653  0.9307 -0.0183
              Bcc     0.1772    23.775     8.484     7.931  0.0292  0.0082  0.9995
 
              Baa    -0.0287    -3.852    -1.375    -1.285  0.0001  1.0000  0.0000
     5 C(13)  Bbb    -0.0085    -1.136    -0.405    -0.379  0.9748 -0.0001  0.2230
              Bcc     0.0372     4.988     1.780     1.664 -0.2230  0.0000  0.9748
 
              Baa    -0.5681   -21.909    -7.818    -7.308  0.0005  1.0000  0.0000
     6 N(14)  Bbb    -0.5667   -21.856    -7.799    -7.290  0.9995 -0.0005  0.0308
              Bcc     1.1348    43.765    15.616    14.598 -0.0308 -0.0000  0.9995
 
              Baa    -0.0128    -1.719    -0.613    -0.573  0.8557  0.5169 -0.0238
     7 C(13)  Bbb    -0.0006    -0.086    -0.031    -0.029 -0.1889  0.3548  0.9157
              Bcc     0.0135     1.805     0.644     0.602 -0.4817  0.7791 -0.4012
 
              Baa    -0.0128    -1.719    -0.613    -0.573  0.8557 -0.5169 -0.0238
     8 C(13)  Bbb    -0.0006    -0.086    -0.031    -0.029 -0.1889 -0.3548  0.9157
              Bcc     0.0135     1.805     0.644     0.602  0.4818  0.7791  0.4012
 
              Baa    -0.0910   -12.214    -4.358    -4.074  0.9305  0.3656 -0.0242
     9 C(13)  Bbb    -0.0862   -11.573    -4.130    -3.860 -0.3652  0.9307  0.0183
              Bcc     0.1773    23.787     8.488     7.934  0.0292 -0.0082  0.9995
 
              Baa    -0.0530    -7.116    -2.539    -2.374 -0.0035 -0.0254  0.9997
    10 C(13)  Bbb     0.0222     2.986     1.065     0.996 -0.5589  0.8290  0.0191
              Bcc     0.0308     4.131     1.474     1.378  0.8292  0.5587  0.0171
 
              Baa    -0.0046    -2.449    -0.874    -0.817  0.0002  1.0000 -0.0024
    11 H(1)   Bbb    -0.0022    -1.159    -0.414    -0.387 -0.6124  0.0020  0.7906
              Bcc     0.0068     3.608     1.287     1.204  0.7906  0.0014  0.6124
 
              Baa    -0.0035    -1.844    -0.658    -0.615  0.1770 -0.0268  0.9838
    12 H(1)   Bbb    -0.0020    -1.072    -0.383    -0.358  0.5320  0.8436 -0.0727
              Bcc     0.0055     2.916     1.041     0.973  0.8280 -0.5363 -0.1636
 
              Baa    -0.0035    -1.847    -0.659    -0.616  0.1762  0.0312  0.9839
    13 H(1)   Bbb    -0.0020    -1.072    -0.382    -0.358 -0.5327  0.8435  0.0686
              Bcc     0.0055     2.919     1.042     0.974  0.8277  0.5362 -0.1652
 
              Baa    -0.0043    -2.321    -0.828    -0.774 -0.0067 -0.0005  1.0000
    14 H(1)   Bbb     0.0001     0.073     0.026     0.024  0.9321  0.3623  0.0065
              Bcc     0.0042     2.247     0.802     0.750 -0.3623  0.9321 -0.0020
 
              Baa    -0.0094    -4.989    -1.780    -1.664  0.9677  0.2519  0.0065
    15 H(1)   Bbb    -0.0042    -2.245    -0.801    -0.749 -0.0022 -0.0173  0.9998
              Bcc     0.0136     7.234     2.581     2.413 -0.2520  0.9676  0.0161
 
              Baa    -0.0070    -3.714    -1.325    -1.239 -0.1055 -0.3496  0.9309
    16 H(1)   Bbb    -0.0038    -2.023    -0.722    -0.675  0.9561  0.2217  0.1916
              Bcc     0.0108     5.737     2.047     1.914 -0.2734  0.9103  0.3109
 
              Baa    -0.0064    -3.411    -1.217    -1.138  0.2763  0.5858  0.7619
    17 H(1)   Bbb    -0.0030    -1.577    -0.563    -0.526  0.9091  0.0978 -0.4049
              Bcc     0.0093     4.988     1.780     1.664 -0.3117  0.8045 -0.5056
 
              Baa    -0.0058    -3.116    -1.112    -1.039  0.4779  0.8719  0.1071
    18 H(1)   Bbb    -0.0055    -2.926    -1.044    -0.976 -0.0912 -0.0721  0.9932
              Bcc     0.0113     6.041     2.156     2.015  0.8737 -0.4844  0.0451
 
              Baa    -0.0070    -3.714    -1.325    -1.239 -0.1055  0.3496  0.9309
    19 H(1)   Bbb    -0.0038    -2.023    -0.722    -0.675  0.9561 -0.2218  0.1916
              Bcc     0.0108     5.737     2.047     1.914  0.2734  0.9103 -0.3109
 
              Baa    -0.0064    -3.411    -1.217    -1.138  0.2762 -0.5858  0.7619
    20 H(1)   Bbb    -0.0030    -1.577    -0.563    -0.526  0.9091 -0.0979 -0.4049
              Bcc     0.0093     4.988     1.780     1.664  0.3118  0.8045  0.5056
 
              Baa    -0.0058    -3.116    -1.112    -1.039 -0.4778  0.8719 -0.1073
    21 H(1)   Bbb    -0.0055    -2.926    -1.044    -0.976 -0.0913  0.0722  0.9932
              Bcc     0.0113     6.041     2.156     2.015  0.8737  0.4844  0.0451
 
              Baa    -0.0094    -4.992    -1.781    -1.665  0.9677 -0.2520  0.0064
    22 H(1)   Bbb    -0.0042    -2.245    -0.801    -0.749 -0.0022  0.0173  0.9998
              Bcc     0.0136     7.237     2.582     2.414  0.2521  0.9676 -0.0161
 
              Baa    -0.0043    -2.321    -0.828    -0.774 -0.0067  0.0005  1.0000
    23 H(1)   Bbb     0.0001     0.073     0.026     0.025  0.9320 -0.3623  0.0065
              Bcc     0.0042     2.247     0.802     0.750  0.3623  0.9321  0.0020
 

 ---------------------------------------------------------------------------------

 ******************************Gaussian NBO Version 3.1******************************
             N A T U R A L   A T O M I C   O R B I T A L   A N D
          N A T U R A L   B O N D   O R B I T A L   A N A L Y S I S
 ******************************Gaussian NBO Version 3.1******************************
       /RESON  / : Allow strongly delocalized NBO set

 Analyzing the SCF density

 Job title: 3                                                               

 Storage needed:    127890 in NPA,    169258 in NBO ( 939521221 available)
 GSVD:  LWork=       25471 too small for GESVD, short by        6836 words or        6836 for optimal perf.


 NATURAL POPULATIONS:  Natural atomic orbital occupancies 
                                                          
   NAO  Atom  No  lang   Type(AO)    Occupancy
 --------------------------------------------
     1    C    1  S      Cor( 1S)     1.99919
     2    C    1  S      Val( 2S)     1.09248
     3    C    1  S      Ryd( 3S)     0.00043
     4    C    1  px     Val( 2p)     1.06048
     5    C    1  px     Ryd( 3p)     0.00146
     6    C    1  py     Val( 2p)     1.25695
     7    C    1  py     Ryd( 3p)     0.00433
     8    C    1  pz     Val( 2p)     1.23683
     9    C    1  pz     Ryd( 3p)     0.00101
    10    C    1  dxy    Ryd( 3d)     0.00034
    11    C    1  dxz    Ryd( 3d)     0.00032
    12    C    1  dyz    Ryd( 3d)     0.00041
    13    C    1  dx2y2  Ryd( 3d)     0.00071
    14    C    1  dz2    Ryd( 3d)     0.00054

    15    C    2  S      Cor( 1S)     1.99885
    16    C    2  S      Val( 2S)     0.88449
    17    C    2  S      Ryd( 3S)     0.00117
    18    C    2  px     Val( 2p)     1.09348
    19    C    2  px     Ryd( 3p)     0.00570
    20    C    2  py     Val( 2p)     1.08388
    21    C    2  py     Ryd( 3p)     0.00329
    22    C    2  pz     Val( 2p)     0.85106
    23    C    2  pz     Ryd( 3p)     0.00112
    24    C    2  dxy    Ryd( 3d)     0.00111
    25    C    2  dxz    Ryd( 3d)     0.00090
    26    C    2  dyz    Ryd( 3d)     0.00057
    27    C    2  dx2y2  Ryd( 3d)     0.00084
    28    C    2  dz2    Ryd( 3d)     0.00040

    29    C    3  S      Cor( 1S)     1.99889
    30    C    3  S      Val( 2S)     0.94404
    31    C    3  S      Ryd( 3S)     0.00158
    32    C    3  px     Val( 2p)     1.09469
    33    C    3  px     Ryd( 3p)     0.00428
    34    C    3  py     Val( 2p)     1.17662
    35    C    3  py     Ryd( 3p)     0.00633
    36    C    3  pz     Val( 2p)     0.95540
    37    C    3  pz     Ryd( 3p)     0.00067
    38    C    3  dxy    Ryd( 3d)     0.00075
    39    C    3  dxz    Ryd( 3d)     0.00049
    40    C    3  dyz    Ryd( 3d)     0.00042
    41    C    3  dx2y2  Ryd( 3d)     0.00073
    42    C    3  dz2    Ryd( 3d)     0.00040

    43    C    4  S      Cor( 1S)     1.99895
    44    C    4  S      Val( 2S)     0.94357
    45    C    4  S      Ryd( 3S)     0.00154
    46    C    4  px     Val( 2p)     1.11230
    47    C    4  px     Ryd( 3p)     0.00362
    48    C    4  py     Val( 2p)     1.15422
    49    C    4  py     Ryd( 3p)     0.00508
    50    C    4  pz     Val( 2p)     0.96684
    51    C    4  pz     Ryd( 3p)     0.00094
    52    C    4  dxy    Ryd( 3d)     0.00083
    53    C    4  dxz    Ryd( 3d)     0.00054
    54    C    4  dyz    Ryd( 3d)     0.00037
    55    C    4  dx2y2  Ryd( 3d)     0.00055
    56    C    4  dz2    Ryd( 3d)     0.00042

    57    C    5  S      Cor( 1S)     1.99886
    58    C    5  S      Val( 2S)     0.81478
    59    C    5  S      Ryd( 3S)     0.00208
    60    C    5  px     Val( 2p)     0.88225
    61    C    5  px     Ryd( 3p)     0.00389
    62    C    5  py     Val( 2p)     1.11684
    63    C    5  py     Ryd( 3p)     0.00644
    64    C    5  pz     Val( 2p)     0.96751
    65    C    5  pz     Ryd( 3p)     0.00146
    66    C    5  dxy    Ryd( 3d)     0.00092
    67    C    5  dxz    Ryd( 3d)     0.00130
    68    C    5  dyz    Ryd( 3d)     0.00077
    69    C    5  dx2y2  Ryd( 3d)     0.00139
    70    C    5  dz2    Ryd( 3d)     0.00054

    71    N    6  S      Cor( 1S)     1.99907
    72    N    6  S      Val( 2S)     1.19043
    73    N    6  S      Ryd( 3S)     0.00045
    74    N    6  px     Val( 2p)     1.32821
    75    N    6  px     Ryd( 3p)     0.00066
    76    N    6  py     Val( 2p)     1.33245
    77    N    6  py     Ryd( 3p)     0.00158
    78    N    6  pz     Val( 2p)     1.40800
    79    N    6  pz     Ryd( 3p)     0.00228
    80    N    6  dxy    Ryd( 3d)     0.00078
    81    N    6  dxz    Ryd( 3d)     0.00058
    82    N    6  dyz    Ryd( 3d)     0.00057
    83    N    6  dx2y2  Ryd( 3d)     0.00103
    84    N    6  dz2    Ryd( 3d)     0.00047

    85    C    7  S      Cor( 1S)     1.99926
    86    C    7  S      Val( 2S)     1.08181
    87    C    7  S      Ryd( 3S)     0.00135
    88    C    7  px     Val( 2p)     1.14993
    89    C    7  px     Ryd( 3p)     0.00418
    90    C    7  py     Val( 2p)     0.94829
    91    C    7  py     Ryd( 3p)     0.00289
    92    C    7  pz     Val( 2p)     1.23751
    93    C    7  pz     Ryd( 3p)     0.00145
    94    C    7  dxy    Ryd( 3d)     0.00102
    95    C    7  dxz    Ryd( 3d)     0.00035
    96    C    7  dyz    Ryd( 3d)     0.00089
    97    C    7  dx2y2  Ryd( 3d)     0.00070
    98    C    7  dz2    Ryd( 3d)     0.00073

    99    C    8  S      Cor( 1S)     1.99926
   100    C    8  S      Val( 2S)     1.08181
   101    C    8  S      Ryd( 3S)     0.00135
   102    C    8  px     Val( 2p)     1.14993
   103    C    8  px     Ryd( 3p)     0.00418
   104    C    8  py     Val( 2p)     0.94829
   105    C    8  py     Ryd( 3p)     0.00289
   106    C    8  pz     Val( 2p)     1.23751
   107    C    8  pz     Ryd( 3p)     0.00145
   108    C    8  dxy    Ryd( 3d)     0.00102
   109    C    8  dxz    Ryd( 3d)     0.00035
   110    C    8  dyz    Ryd( 3d)     0.00089
   111    C    8  dx2y2  Ryd( 3d)     0.00070
   112    C    8  dz2    Ryd( 3d)     0.00073

   113    C    9  S      Cor( 1S)     1.99895
   114    C    9  S      Val( 2S)     0.94357
   115    C    9  S      Ryd( 3S)     0.00154
   116    C    9  px     Val( 2p)     1.11230
   117    C    9  px     Ryd( 3p)     0.00362
   118    C    9  py     Val( 2p)     1.15422
   119    C    9  py     Ryd( 3p)     0.00508
   120    C    9  pz     Val( 2p)     0.96681
   121    C    9  pz     Ryd( 3p)     0.00094
   122    C    9  dxy    Ryd( 3d)     0.00083
   123    C    9  dxz    Ryd( 3d)     0.00054
   124    C    9  dyz    Ryd( 3d)     0.00037
   125    C    9  dx2y2  Ryd( 3d)     0.00055
   126    C    9  dz2    Ryd( 3d)     0.00042

   127    C   10  S      Cor( 1S)     1.99889
   128    C   10  S      Val( 2S)     0.94405
   129    C   10  S      Ryd( 3S)     0.00158
   130    C   10  px     Val( 2p)     1.09468
   131    C   10  px     Ryd( 3p)     0.00428
   132    C   10  py     Val( 2p)     1.17662
   133    C   10  py     Ryd( 3p)     0.00633
   134    C   10  pz     Val( 2p)     0.95543
   135    C   10  pz     Ryd( 3p)     0.00067
   136    C   10  dxy    Ryd( 3d)     0.00075
   137    C   10  dxz    Ryd( 3d)     0.00049
   138    C   10  dyz    Ryd( 3d)     0.00042
   139    C   10  dx2y2  Ryd( 3d)     0.00073
   140    C   10  dz2    Ryd( 3d)     0.00040

   141    H   11  S      Val( 1S)     0.73223
   142    H   11  S      Ryd( 2S)     0.00100
   143    H   11  px     Ryd( 2p)     0.00026
   144    H   11  py     Ryd( 2p)     0.00023
   145    H   11  pz     Ryd( 2p)     0.00063

   146    H   12  S      Val( 1S)     0.74942
   147    H   12  S      Ryd( 2S)     0.00108
   148    H   12  px     Ryd( 2p)     0.00025
   149    H   12  py     Ryd( 2p)     0.00047
   150    H   12  pz     Ryd( 2p)     0.00030

   151    H   13  S      Val( 1S)     0.74935
   152    H   13  S      Ryd( 2S)     0.00108
   153    H   13  px     Ryd( 2p)     0.00025
   154    H   13  py     Ryd( 2p)     0.00047
   155    H   13  pz     Ryd( 2p)     0.00031

   156    H   14  S      Val( 1S)     0.74472
   157    H   14  S      Ryd( 2S)     0.00149
   158    H   14  px     Ryd( 2p)     0.00026
   159    H   14  py     Ryd( 2p)     0.00066
   160    H   14  pz     Ryd( 2p)     0.00014

   161    H   15  S      Val( 1S)     0.74964
   162    H   15  S      Ryd( 2S)     0.00151
   163    H   15  px     Ryd( 2p)     0.00022
   164    H   15  py     Ryd( 2p)     0.00069
   165    H   15  pz     Ryd( 2p)     0.00017

   166    H   16  S      Val( 1S)     0.74836
   167    H   16  S      Ryd( 2S)     0.00126
   168    H   16  px     Ryd( 2p)     0.00018
   169    H   16  py     Ryd( 2p)     0.00038
   170    H   16  pz     Ryd( 2p)     0.00051

   171    H   17  S      Val( 1S)     0.74749
   172    H   17  S      Ryd( 2S)     0.00141
   173    H   17  px     Ryd( 2p)     0.00016
   174    H   17  py     Ryd( 2p)     0.00027
   175    H   17  pz     Ryd( 2p)     0.00063

   176    H   18  S      Val( 1S)     0.75004
   177    H   18  S      Ryd( 2S)     0.00067
   178    H   18  px     Ryd( 2p)     0.00077
   179    H   18  py     Ryd( 2p)     0.00012
   180    H   18  pz     Ryd( 2p)     0.00017

   181    H   19  S      Val( 1S)     0.74836
   182    H   19  S      Ryd( 2S)     0.00126
   183    H   19  px     Ryd( 2p)     0.00018
   184    H   19  py     Ryd( 2p)     0.00038
   185    H   19  pz     Ryd( 2p)     0.00051

   186    H   20  S      Val( 1S)     0.74749
   187    H   20  S      Ryd( 2S)     0.00141
   188    H   20  px     Ryd( 2p)     0.00016
   189    H   20  py     Ryd( 2p)     0.00027
   190    H   20  pz     Ryd( 2p)     0.00063

   191    H   21  S      Val( 1S)     0.75004
   192    H   21  S      Ryd( 2S)     0.00067
   193    H   21  px     Ryd( 2p)     0.00077
   194    H   21  py     Ryd( 2p)     0.00012
   195    H   21  pz     Ryd( 2p)     0.00017

   196    H   22  S      Val( 1S)     0.74964
   197    H   22  S      Ryd( 2S)     0.00151
   198    H   22  px     Ryd( 2p)     0.00022
   199    H   22  py     Ryd( 2p)     0.00069
   200    H   22  pz     Ryd( 2p)     0.00017

   201    H   23  S      Val( 1S)     0.74472
   202    H   23  S      Ryd( 2S)     0.00149
   203    H   23  px     Ryd( 2p)     0.00026
   204    H   23  py     Ryd( 2p)     0.00066
   205    H   23  pz     Ryd( 2p)     0.00014

 WARNING:  1 low occupancy (<1.9990e) core orbital  found on  C    2
           1 low occupancy (<1.9990e) core orbital  found on  C    3
           1 low occupancy (<1.9990e) core orbital  found on  C    4
           1 low occupancy (<1.9990e) core orbital  found on  C    5
           1 low occupancy (<1.9990e) core orbital  found on  C    9
           1 low occupancy (<1.9990e) core orbital  found on  C   10


 Summary of Natural Population Analysis:                  
                                                          
                                       Natural Population 
                Natural  -----------------------------------------------
    Atom  No    Charge         Core      Valence    Rydberg      Total
 -----------------------------------------------------------------------
      C    1   -0.65547      1.99919     4.64674    0.00954     6.65547
      C    2    0.07314      1.99885     3.91291    0.01509     5.92686
      C    3   -0.18530      1.99889     4.17075    0.01566     6.18530
      C    4   -0.18978      1.99895     4.17693    0.01390     6.18978
      C    5    0.20096      1.99886     3.78138    0.01880     5.79904
      N    6   -0.26657      1.99907     5.25909    0.00840     7.26657
      C    7   -0.43036      1.99926     4.41755    0.01355     6.43036
      C    8   -0.43036      1.99926     4.41755    0.01355     6.43036
      C    9   -0.18976      1.99895     4.17690    0.01390     6.18976
      C   10   -0.18532      1.99889     4.17077    0.01566     6.18532
      H   11    0.26564      0.00000     0.73223    0.00213     0.73436
      H   12    0.24847      0.00000     0.74942    0.00211     0.75153
      H   13    0.24854      0.00000     0.74935    0.00211     0.75146
      H   14    0.25273      0.00000     0.74472    0.00255     0.74727
      H   15    0.24777      0.00000     0.74964    0.00259     0.75223
      H   16    0.24931      0.00000     0.74836    0.00233     0.75069
      H   17    0.25004      0.00000     0.74749    0.00247     0.74996
      H   18    0.24823      0.00000     0.75004    0.00173     0.75177
      H   19    0.24931      0.00000     0.74836    0.00233     0.75069
      H   20    0.25004      0.00000     0.74749    0.00247     0.74996
      H   21    0.24823      0.00000     0.75004    0.00173     0.75177
      H   22    0.24777      0.00000     0.74964    0.00259     0.75223
      H   23    0.25273      0.00000     0.74472    0.00255     0.74727
 =======================================================================
   * Total *    1.00000     19.99017    52.84209    0.16774    73.00000

                                 Natural Population      
 --------------------------------------------------------
   Core                      19.99017 ( 99.9508% of  20)
   Valence                   52.84209 ( 99.7021% of  53)
   Natural Minimal Basis     72.83226 ( 99.7702% of  73)
   Natural Rydberg Basis      0.16774 (  0.2298% of  73)
 --------------------------------------------------------

    Atom  No          Natural Electron Configuration
 ----------------------------------------------------------------------------
      C    1      [core]2S( 1.09)2p( 3.55)3p( 0.01)
      C    2      [core]2S( 0.88)2p( 3.03)3p( 0.01)
      C    3      [core]2S( 0.94)2p( 3.23)3p( 0.01)
      C    4      [core]2S( 0.94)2p( 3.23)3p( 0.01)
      C    5      [core]2S( 0.81)2p( 2.97)3p( 0.01)
      N    6      [core]2S( 1.19)2p( 4.07)
      C    7      [core]2S( 1.08)2p( 3.34)3p( 0.01)
      C    8      [core]2S( 1.08)2p( 3.34)3p( 0.01)
      C    9      [core]2S( 0.94)2p( 3.23)3p( 0.01)
      C   10      [core]2S( 0.94)2p( 3.23)3p( 0.01)
      H   11            1S( 0.73)
      H   12            1S( 0.75)
      H   13            1S( 0.75)
      H   14            1S( 0.74)
      H   15            1S( 0.75)
      H   16            1S( 0.75)
      H   17            1S( 0.75)
      H   18            1S( 0.75)
      H   19            1S( 0.75)
      H   20            1S( 0.75)
      H   21            1S( 0.75)
      H   22            1S( 0.75)
      H   23            1S( 0.74)


 ***************************************************
 *******         Alpha spin orbitals         *******
 ***************************************************


 NATURAL POPULATIONS:  Natural atomic orbital occupancies 
                                                          
   NAO  Atom  No  lang   Type(AO)    Occupancy      Energy
 ----------------------------------------------------------
     1    C    1  S      Cor( 1S)     0.99959     -10.20839
     2    C    1  S      Val( 2S)     0.54524      -0.37216
     3    C    1  S      Ryd( 3S)     0.00022       0.72857
     4    C    1  px     Val( 2p)     0.52702      -0.20343
     5    C    1  px     Ryd( 3p)     0.00074       0.35684
     6    C    1  py     Val( 2p)     0.62770      -0.22045
     7    C    1  py     Ryd( 3p)     0.00218       0.46856
     8    C    1  pz     Val( 2p)     0.62067      -0.22132
     9    C    1  pz     Ryd( 3p)     0.00069       0.45117
    10    C    1  dxy    Ryd( 3d)     0.00017       2.15341
    11    C    1  dxz    Ryd( 3d)     0.00022       2.03038
    12    C    1  dyz    Ryd( 3d)     0.00020       2.17214
    13    C    1  dx2y2  Ryd( 3d)     0.00035       2.17168
    14    C    1  dz2    Ryd( 3d)     0.00027       2.16673

    15    C    2  S      Cor( 1S)     0.99943     -10.24251
    16    C    2  S      Val( 2S)     0.44732      -0.29908
    17    C    2  S      Ryd( 3S)     0.00060       0.39848
    18    C    2  px     Val( 2p)     0.54921      -0.22783
    19    C    2  px     Ryd( 3p)     0.00286       0.93901
    20    C    2  py     Val( 2p)     0.54422      -0.21560
    21    C    2  py     Ryd( 3p)     0.00163       0.66978
    22    C    2  pz     Val( 2p)     0.54237      -0.28408
    23    C    2  pz     Ryd( 3p)     0.00075       0.46477
    24    C    2  dxy    Ryd( 3d)     0.00056       2.30278
    25    C    2  dxz    Ryd( 3d)     0.00049       1.73608
    26    C    2  dyz    Ryd( 3d)     0.00028       1.74185
    27    C    2  dx2y2  Ryd( 3d)     0.00042       2.22788
    28    C    2  dz2    Ryd( 3d)     0.00013       2.01888

    29    C    3  S      Cor( 1S)     0.99944     -10.22468
    30    C    3  S      Val( 2S)     0.47010      -0.29719
    31    C    3  S      Ryd( 3S)     0.00080       0.43048
    32    C    3  px     Val( 2p)     0.54530      -0.20453
    33    C    3  px     Ryd( 3p)     0.00217       0.62590
    34    C    3  py     Val( 2p)     0.58623      -0.21756
    35    C    3  py     Ryd( 3p)     0.00319       0.78483
    36    C    3  pz     Val( 2p)     0.45684      -0.26130
    37    C    3  pz     Ryd( 3p)     0.00034       0.41156
    38    C    3  dxy    Ryd( 3d)     0.00037       2.33219
    39    C    3  dxz    Ryd( 3d)     0.00030       1.77121
    40    C    3  dyz    Ryd( 3d)     0.00027       1.76170
    41    C    3  dx2y2  Ryd( 3d)     0.00036       2.30426
    42    C    3  dz2    Ryd( 3d)     0.00020       2.06556

    43    C    4  S      Cor( 1S)     0.99948     -10.23992
    44    C    4  S      Val( 2S)     0.47477      -0.31988
    45    C    4  S      Ryd( 3S)     0.00078       0.42172
    46    C    4  px     Val( 2p)     0.55792      -0.22546
    47    C    4  px     Ryd( 3p)     0.00181       0.68401
    48    C    4  py     Val( 2p)     0.57826      -0.22961
    49    C    4  py     Ryd( 3p)     0.00254       0.80066
    50    C    4  pz     Val( 2p)     0.55434      -0.29386
    51    C    4  pz     Ryd( 3p)     0.00054       0.40291
    52    C    4  dxy    Ryd( 3d)     0.00042       2.31758
    53    C    4  dxz    Ryd( 3d)     0.00024       1.74860
    54    C    4  dyz    Ryd( 3d)     0.00024       1.74085
    55    C    4  dx2y2  Ryd( 3d)     0.00027       2.31544
    56    C    4  dz2    Ryd( 3d)     0.00017       2.04255

    57    C    5  S      Cor( 1S)     0.99943     -10.28968
    58    C    5  S      Val( 2S)     0.40572      -0.28514
    59    C    5  S      Ryd( 3S)     0.00105       0.37782
    60    C    5  px     Val( 2p)     0.43654      -0.20376
    61    C    5  px     Ryd( 3p)     0.00198       0.77286
    62    C    5  py     Val( 2p)     0.55615      -0.25336
    63    C    5  py     Ryd( 3p)     0.00328       0.80255
    64    C    5  pz     Val( 2p)     0.50188      -0.30061
    65    C    5  pz     Ryd( 3p)     0.00101       0.42511
    66    C    5  dxy    Ryd( 3d)     0.00047       2.28813
    67    C    5  dxz    Ryd( 3d)     0.00090       1.73310
    68    C    5  dyz    Ryd( 3d)     0.00043       1.70620
    69    C    5  dx2y2  Ryd( 3d)     0.00067       2.21533
    70    C    5  dz2    Ryd( 3d)     0.00025       1.99056

    71    N    6  S      Cor( 1S)     0.99954     -14.43061
    72    N    6  S      Val( 2S)     0.60511      -0.71315
    73    N    6  S      Ryd( 3S)     0.00024       1.02586
    74    N    6  px     Val( 2p)     0.66947      -0.45847
    75    N    6  px     Ryd( 3p)     0.00033       0.97426
    76    N    6  py     Val( 2p)     0.67141      -0.45967
    77    N    6  py     Ryd( 3p)     0.00080       1.25829
    78    N    6  pz     Val( 2p)     0.90680      -0.48887
    79    N    6  pz     Ryd( 3p)     0.00153       0.73041
    80    N    6  dxy    Ryd( 3d)     0.00039       2.50983
    81    N    6  dxz    Ryd( 3d)     0.00025       2.07857
    82    N    6  dyz    Ryd( 3d)     0.00029       2.08135
    83    N    6  dx2y2  Ryd( 3d)     0.00051       2.57953
    84    N    6  dz2    Ryd( 3d)     0.00011       2.32466

    85    C    7  S      Cor( 1S)     0.99963     -10.28197
    86    C    7  S      Val( 2S)     0.53913      -0.41256
    87    C    7  S      Ryd( 3S)     0.00067       0.67430
    88    C    7  px     Val( 2p)     0.57278      -0.25866
    89    C    7  px     Ryd( 3p)     0.00210       0.53142
    90    C    7  py     Val( 2p)     0.46884      -0.23684
    91    C    7  py     Ryd( 3p)     0.00145       0.32875
    92    C    7  pz     Val( 2p)     0.61799      -0.26655
    93    C    7  pz     Ryd( 3p)     0.00085       0.39485
    94    C    7  dxy    Ryd( 3d)     0.00049       2.04415
    95    C    7  dxz    Ryd( 3d)     0.00018       1.90379
    96    C    7  dyz    Ryd( 3d)     0.00060       2.18775
    97    C    7  dx2y2  Ryd( 3d)     0.00034       2.18892
    98    C    7  dz2    Ryd( 3d)     0.00037       2.13414

    99    C    8  S      Cor( 1S)     0.99963     -10.28197
   100    C    8  S      Val( 2S)     0.53913      -0.41256
   101    C    8  S      Ryd( 3S)     0.00067       0.67430
   102    C    8  px     Val( 2p)     0.57277      -0.25866
   103    C    8  px     Ryd( 3p)     0.00210       0.53142
   104    C    8  py     Val( 2p)     0.46884      -0.23684
   105    C    8  py     Ryd( 3p)     0.00145       0.32875
   106    C    8  pz     Val( 2p)     0.61799      -0.26655
   107    C    8  pz     Ryd( 3p)     0.00085       0.39485
   108    C    8  dxy    Ryd( 3d)     0.00049       2.04415
   109    C    8  dxz    Ryd( 3d)     0.00018       1.90379
   110    C    8  dyz    Ryd( 3d)     0.00060       2.18776
   111    C    8  dx2y2  Ryd( 3d)     0.00034       2.18891
   112    C    8  dz2    Ryd( 3d)     0.00037       2.13414

   113    C    9  S      Cor( 1S)     0.99948     -10.23992
   114    C    9  S      Val( 2S)     0.47478      -0.31989
   115    C    9  S      Ryd( 3S)     0.00078       0.42171
   116    C    9  px     Val( 2p)     0.55792      -0.22546
   117    C    9  px     Ryd( 3p)     0.00181       0.68400
   118    C    9  py     Val( 2p)     0.57827      -0.22961
   119    C    9  py     Ryd( 3p)     0.00254       0.80067
   120    C    9  pz     Val( 2p)     0.55436      -0.29387
   121    C    9  pz     Ryd( 3p)     0.00054       0.40290
   122    C    9  dxy    Ryd( 3d)     0.00042       2.31757
   123    C    9  dxz    Ryd( 3d)     0.00024       1.74859
   124    C    9  dyz    Ryd( 3d)     0.00024       1.74085
   125    C    9  dx2y2  Ryd( 3d)     0.00027       2.31543
   126    C    9  dz2    Ryd( 3d)     0.00017       2.04253

   127    C   10  S      Cor( 1S)     0.99944     -10.22468
   128    C   10  S      Val( 2S)     0.47010      -0.29719
   129    C   10  S      Ryd( 3S)     0.00080       0.43050
   130    C   10  px     Val( 2p)     0.54529      -0.20454
   131    C   10  px     Ryd( 3p)     0.00217       0.62584
   132    C   10  py     Val( 2p)     0.58623      -0.21756
   133    C   10  py     Ryd( 3p)     0.00319       0.78485
   134    C   10  pz     Val( 2p)     0.45685      -0.26129
   135    C   10  pz     Ryd( 3p)     0.00034       0.41153
   136    C   10  dxy    Ryd( 3d)     0.00037       2.33221
   137    C   10  dxz    Ryd( 3d)     0.00030       1.77121
   138    C   10  dyz    Ryd( 3d)     0.00027       1.76171
   139    C   10  dx2y2  Ryd( 3d)     0.00036       2.30422
   140    C   10  dz2    Ryd( 3d)     0.00020       2.06556

   141    H   11  S      Val( 1S)     0.37623      -0.05786
   142    H   11  S      Ryd( 2S)     0.00064       0.23011
   143    H   11  px     Ryd( 2p)     0.00013       1.69589
   144    H   11  py     Ryd( 2p)     0.00012       1.68236
   145    H   11  pz     Ryd( 2p)     0.00033       2.14285

   146    H   12  S      Val( 1S)     0.37725      -0.05255
   147    H   12  S      Ryd( 2S)     0.00057       0.24485
   148    H   12  px     Ryd( 2p)     0.00012       1.69636
   149    H   12  py     Ryd( 2p)     0.00024       2.02758
   150    H   12  pz     Ryd( 2p)     0.00015       1.76986

   151    H   13  S      Val( 1S)     0.37725      -0.05257
   152    H   13  S      Ryd( 2S)     0.00057       0.24481
   153    H   13  px     Ryd( 2p)     0.00012       1.69622
   154    H   13  py     Ryd( 2p)     0.00024       2.02611
   155    H   13  pz     Ryd( 2p)     0.00015       1.77143

   156    H   14  S      Val( 1S)     0.37305      -0.05877
   157    H   14  S      Ryd( 2S)     0.00075       0.20562
   158    H   14  px     Ryd( 2p)     0.00013       1.95307
   159    H   14  py     Ryd( 2p)     0.00033       2.14742
   160    H   14  pz     Ryd( 2p)     0.00006       1.51347

   161    H   15  S      Val( 1S)     0.37246      -0.07737
   162    H   15  S      Ryd( 2S)     0.00074       0.22701
   163    H   15  px     Ryd( 2p)     0.00011       1.93869
   164    H   15  py     Ryd( 2p)     0.00034       2.14293
   165    H   15  pz     Ryd( 2p)     0.00010       1.49741

   166    H   16  S      Val( 1S)     0.38417      -0.09845
   167    H   16  S      Ryd( 2S)     0.00078       0.22128
   168    H   16  px     Ryd( 2p)     0.00009       1.62406
   169    H   16  py     Ryd( 2p)     0.00019       1.81240
   170    H   16  pz     Ryd( 2p)     0.00026       1.92338

   171    H   17  S      Val( 1S)     0.38745      -0.10204
   172    H   17  S      Ryd( 2S)     0.00092       0.20924
   173    H   17  px     Ryd( 2p)     0.00009       1.63993
   174    H   17  py     Ryd( 2p)     0.00013       1.71120
   175    H   17  pz     Ryd( 2p)     0.00032       2.04110

   176    H   18  S      Val( 1S)     0.37538      -0.08631
   177    H   18  S      Ryd( 2S)     0.00034       0.21814
   178    H   18  px     Ryd( 2p)     0.00039       2.19782
   179    H   18  py     Ryd( 2p)     0.00006       1.55993
   180    H   18  pz     Ryd( 2p)     0.00009       1.57870

   181    H   19  S      Val( 1S)     0.38417      -0.09845
   182    H   19  S      Ryd( 2S)     0.00078       0.22128
   183    H   19  px     Ryd( 2p)     0.00009       1.62406
   184    H   19  py     Ryd( 2p)     0.00019       1.81240
   185    H   19  pz     Ryd( 2p)     0.00026       1.92340

   186    H   20  S      Val( 1S)     0.38745      -0.10204
   187    H   20  S      Ryd( 2S)     0.00092       0.20924
   188    H   20  px     Ryd( 2p)     0.00009       1.63993
   189    H   20  py     Ryd( 2p)     0.00013       1.71121
   190    H   20  pz     Ryd( 2p)     0.00032       2.04109

   191    H   21  S      Val( 1S)     0.37538      -0.08631
   192    H   21  S      Ryd( 2S)     0.00034       0.21814
   193    H   21  px     Ryd( 2p)     0.00039       2.19782
   194    H   21  py     Ryd( 2p)     0.00006       1.55994
   195    H   21  pz     Ryd( 2p)     0.00009       1.57870

   196    H   22  S      Val( 1S)     0.37246      -0.07737
   197    H   22  S      Ryd( 2S)     0.00074       0.22700
   198    H   22  px     Ryd( 2p)     0.00011       1.93869
   199    H   22  py     Ryd( 2p)     0.00034       2.14292
   200    H   22  pz     Ryd( 2p)     0.00010       1.49740

   201    H   23  S      Val( 1S)     0.37305      -0.05877
   202    H   23  S      Ryd( 2S)     0.00074       0.20565
   203    H   23  px     Ryd( 2p)     0.00013       1.95309
   204    H   23  py     Ryd( 2p)     0.00033       2.14742
   205    H   23  pz     Ryd( 2p)     0.00006       1.51347


 Summary of Natural Population Analysis:                  
                                                          
                                       Natural Population 
                Natural  -----------------------------------------------
    Atom  No    Charge         Core      Valence    Rydberg      Total
 -----------------------------------------------------------------------
      C    1   -0.32528      0.99959     2.32063    0.00505     3.32528
      C    2   -0.09027      0.99943     2.08312    0.00772     3.09027
      C    3   -0.06592      0.99944     2.05848    0.00800     3.06592
      C    4   -0.17181      0.99948     2.16531    0.00702     3.17181
      C    5    0.09025      0.99943     1.90029    0.01004     2.90975
      N    6   -0.35679      0.99954     2.85279    0.00446     3.85679
      C    7   -0.20542      0.99963     2.19874    0.00705     3.20542
      C    8   -0.20542      0.99963     2.19874    0.00705     3.20542
      C    9   -0.17183      0.99948     2.16533    0.00702     3.17183
      C   10   -0.06593      0.99944     2.05848    0.00800     3.06593
      H   11    0.12256      0.00000     0.37623    0.00121     0.37744
      H   12    0.12166      0.00000     0.37725    0.00108     0.37834
      H   13    0.12167      0.00000     0.37725    0.00108     0.37833
      H   14    0.12567      0.00000     0.37305    0.00127     0.37433
      H   15    0.12625      0.00000     0.37246    0.00129     0.37375
      H   16    0.11451      0.00000     0.38417    0.00132     0.38549
      H   17    0.11108      0.00000     0.38745    0.00147     0.38892
      H   18    0.12375      0.00000     0.37538    0.00087     0.37625
      H   19    0.11451      0.00000     0.38417    0.00132     0.38549
      H   20    0.11108      0.00000     0.38745    0.00147     0.38892
      H   21    0.12375      0.00000     0.37538    0.00087     0.37625
      H   22    0.12625      0.00000     0.37246    0.00129     0.37375
      H   23    0.12567      0.00000     0.37305    0.00127     0.37433
 =======================================================================
   * Total *   -0.00000      9.99509    26.91767    0.08724    37.00000

                                 Natural Population      
 --------------------------------------------------------
   Core                       9.99509 ( 99.9509% of  10)
   Valence                   26.91767 ( 99.6951% of  27)
   Natural Minimal Basis     36.91276 ( 99.7642% of  37)
   Natural Rydberg Basis      0.08724 (  0.2358% of  37)
 --------------------------------------------------------

    Atom  No          Natural Electron Configuration
 ----------------------------------------------------------------------------
      C    1      [core]2S( 0.55)2p( 1.78)
      C    2      [core]2S( 0.45)2p( 1.64)3p( 0.01)
      C    3      [core]2S( 0.47)2p( 1.59)3p( 0.01)
      C    4      [core]2S( 0.47)2p( 1.69)
      C    5      [core]2S( 0.41)2p( 1.49)3p( 0.01)
      N    6      [core]2S( 0.61)2p( 2.25)
      C    7      [core]2S( 0.54)2p( 1.66)
      C    8      [core]2S( 0.54)2p( 1.66)
      C    9      [core]2S( 0.47)2p( 1.69)
      C   10      [core]2S( 0.47)2p( 1.59)3p( 0.01)
      H   11            1S( 0.38)
      H   12            1S( 0.38)
      H   13            1S( 0.38)
      H   14            1S( 0.37)
      H   15            1S( 0.37)
      H   16            1S( 0.38)
      H   17            1S( 0.39)
      H   18            1S( 0.38)
      H   19            1S( 0.38)
      H   20            1S( 0.39)
      H   21            1S( 0.38)
      H   22            1S( 0.37)
      H   23            1S( 0.37)


 NATURAL BOND ORBITAL ANALYSIS, alpha spin orbitals:

                       Occupancies       Lewis Structure    Low   High
           Occ.    -------------------  -----------------   occ   occ
  Cycle   Thresh.   Lewis   Non-Lewis     CR  BD  3C  LP    (L)   (NL)   Dev
 =============================================================================
   1(1)    0.90    35.34620   1.65380     10  23   0   4     3      3    0.03
   2(2)    0.90    35.34620   1.65380     10  23   0   4     3      3    0.03
   3(1)    0.80    36.20376   0.79624     10  26   0   1     0      3    0.03
 -----------------------------------------------------------------------------

 Structure accepted: No low occupancy Lewis orbitals

 --------------------------------------------------------
   Core                      9.99509 ( 99.951% of  10)
   Valence Lewis            26.20867 ( 97.069% of  27)
  ==================       ============================
   Total Lewis              36.20376 ( 97.848% of  37)
  -----------------------------------------------------
   Valence non-Lewis         0.73324 (  1.982% of  37)
   Rydberg non-Lewis         0.06300 (  0.170% of  37)
  ==================       ============================
   Total non-Lewis           0.79624 (  2.152% of  37)
 --------------------------------------------------------


       (Occupancy)   Bond orbital/ Coefficients/ Hybrids
 ---------------------------------------------------------------------------------
     1. (0.98998) BD ( 1) C   1 - C   2  
                ( 47.29%)   0.6877* C   1 s( 29.28%)p 2.41( 70.67%)d 0.00(  0.05%)
                                            0.0004  0.5410  0.0093  0.8406  0.0086
                                            0.0000  0.0000  0.0059  0.0032  0.0000
                                           -0.0000  0.0000  0.0197 -0.0105
                ( 52.71%)   0.7260* C   2 s( 32.67%)p 2.06( 67.31%)d 0.00(  0.03%)
                                           -0.0001  0.5715 -0.0065 -0.8203  0.0161
                                           -0.0000  0.0000  0.0012  0.0004  0.0000
                                            0.0004 -0.0000  0.0141 -0.0084
     2. (0.98685) BD ( 1) C   1 - H  11  
                ( 62.15%)   0.7883* C   1 s( 23.28%)p 3.29( 76.68%)d 0.00(  0.04%)
                                           -0.0000  0.4825 -0.0020 -0.3044 -0.0166
                                           -0.0013  0.0000 -0.8209  0.0057  0.0000
                                            0.0087  0.0001  0.0013  0.0178
                ( 37.85%)   0.6153* H  11 s( 99.91%)p 0.00(  0.09%)
                                            0.9996  0.0004  0.0130  0.0000  0.0269
     3. (0.99255) BD ( 1) C   1 - H  12  
                ( 62.11%)   0.7881* C   1 s( 23.71%)p 3.22( 76.25%)d 0.00(  0.04%)
                                           -0.0000  0.4869 -0.0019 -0.3158 -0.0160
                                            0.7075 -0.0120  0.4023 -0.0023 -0.0087
                                           -0.0041  0.0127 -0.0105 -0.0035
                ( 37.89%)   0.6155* H  12 s( 99.91%)p 0.00(  0.09%)
                                            0.9996 -0.0002  0.0139 -0.0220 -0.0141
     4. (0.99253) BD ( 1) C   1 - H  13  
                ( 62.11%)   0.7881* C   1 s( 23.71%)p 3.22( 76.25%)d 0.00(  0.04%)
                                           -0.0000  0.4869 -0.0019 -0.3158 -0.0160
                                           -0.7062  0.0119  0.4046 -0.0024  0.0087
                                           -0.0042 -0.0127 -0.0105 -0.0034
                ( 37.89%)   0.6155* H  13 s( 99.91%)p 0.00(  0.09%)
                                            0.9996 -0.0002  0.0139  0.0219 -0.0142
     5. (0.98696) BD ( 1) C   2 - C   3  
                ( 50.85%)   0.7131* C   2 s( 33.64%)p 1.97( 66.32%)d 0.00(  0.04%)
                                           -0.0001  0.5800  0.0007  0.4037 -0.0204
                                           -0.7067 -0.0174 -0.0077  0.0006 -0.0173
                                           -0.0003  0.0006 -0.0064 -0.0095
                ( 49.15%)   0.7010* C   3 s( 35.77%)p 1.79( 64.18%)d 0.00(  0.05%)
                                            0.0001  0.5980  0.0048 -0.4329 -0.0252
                                            0.6735 -0.0139  0.0009  0.0015 -0.0153
                                            0.0000 -0.0000 -0.0096 -0.0123
     6. (0.98696) BD ( 1) C   2 - C  10  
                ( 50.85%)   0.7131* C   2 s( 33.64%)p 1.97( 66.31%)d 0.00(  0.04%)
                                           -0.0001  0.5800  0.0007  0.4037 -0.0204
                                            0.7067  0.0174 -0.0078  0.0006  0.0173
                                           -0.0003 -0.0006 -0.0064 -0.0095
                ( 49.15%)   0.7010* C  10 s( 35.77%)p 1.79( 64.18%)d 0.00(  0.05%)
                                            0.0001  0.5980  0.0048 -0.4329 -0.0252
                                           -0.6735  0.0139  0.0005  0.0015  0.0153
                                           -0.0000  0.0000 -0.0096 -0.0123
     7. (0.82460) BD ( 2) C   2 - C  10  
                ( 56.59%)   0.7522* C   2 s(  0.01%)p 1.00( 99.94%)d 0.00(  0.05%)
                                            0.0000  0.0083 -0.0015  0.0072 -0.0008
                                            0.0000 -0.0002  0.9997 -0.0008  0.0001
                                            0.0212  0.0082  0.0004 -0.0001
                ( 43.41%)   0.6589* C  10 s(  0.00%)p 1.00( 99.93%)d 0.00(  0.07%)
                                            0.0000  0.0020  0.0001  0.0133 -0.0008
                                           -0.0060  0.0001  0.9995  0.0077 -0.0003
                                           -0.0016 -0.0263 -0.0000 -0.0000
     8. (0.98760) BD ( 1) C   3 - C   4  
                ( 49.22%)   0.7015* C   3 s( 35.41%)p 1.82( 64.54%)d 0.00(  0.05%)
                                            0.0000  0.5949  0.0151  0.8021  0.0081
                                           -0.0133 -0.0411 -0.0128 -0.0003  0.0029
                                           -0.0007 -0.0000  0.0177 -0.0122
                ( 50.78%)   0.7126* C   4 s( 36.82%)p 1.72( 63.14%)d 0.00(  0.04%)
                                            0.0000  0.6067  0.0098 -0.7936 -0.0052
                                            0.0036 -0.0376  0.0142  0.0007 -0.0039
                                           -0.0006  0.0001  0.0159 -0.0104
     9. (0.84538) BD ( 2) C   3 - C   4  
                ( 42.81%)   0.6543* C   3 s(  0.00%)p 1.00( 99.94%)d 0.00(  0.06%)
                                           -0.0000 -0.0001  0.0009  0.0162 -0.0008
                                            0.0092  0.0004  0.9995  0.0059  0.0005
                                            0.0216  0.0124  0.0003 -0.0005
                ( 57.19%)   0.7562* C   4 s(  0.00%)p 1.00( 99.96%)d 0.00(  0.04%)
                                           -0.0000  0.0005 -0.0010  0.0183 -0.0002
                                            0.0110 -0.0005  0.9996 -0.0049  0.0001
                                           -0.0140  0.0136 -0.0003  0.0003
    10. (0.98892) BD ( 1) C   3 - H  14  
                ( 62.67%)   0.7917* C   3 s( 28.73%)p 2.48( 71.24%)d 0.00(  0.03%)
                                            0.0004 -0.5358  0.0141  0.4090 -0.0105
                                            0.7381 -0.0048 -0.0135  0.0003 -0.0118
                                            0.0003  0.0005  0.0075  0.0100
                ( 37.33%)   0.6109* H  14 s( 99.90%)p 0.00(  0.10%)
                                           -0.9995  0.0020 -0.0154 -0.0276  0.0005
    11. (0.98601) BD ( 1) C   4 - C   5  
                ( 48.67%)   0.6976* C   4 s( 34.07%)p 1.93( 65.88%)d 0.00(  0.05%)
                                            0.0001  0.5837  0.0073  0.4492  0.0200
                                            0.6755 -0.0069 -0.0159 -0.0011  0.0173
                                           -0.0004 -0.0006 -0.0079 -0.0115
                ( 51.33%)   0.7165* C   5 s( 35.92%)p 1.78( 64.05%)d 0.00(  0.04%)
                                           -0.0002  0.5993 -0.0039 -0.3743  0.0217
                                           -0.7070  0.0014  0.0092 -0.0009  0.0134
                                           -0.0005 -0.0004 -0.0090 -0.0111
    12. (0.98805) BD ( 1) C   4 - H  15  
                ( 62.67%)   0.7916* C   4 s( 29.03%)p 2.44( 70.94%)d 0.00(  0.03%)
                                            0.0003 -0.5386  0.0163 -0.4086  0.0196
                                            0.7362  0.0042 -0.0004 -0.0000  0.0126
                                           -0.0001  0.0001  0.0064  0.0091
                ( 37.33%)   0.6110* H  15 s( 99.90%)p 0.00(  0.10%)
                                           -0.9995  0.0019  0.0126 -0.0283  0.0002
    13. (0.99239) BD ( 1) C   5 - N   6  
                ( 36.62%)   0.6051* C   5 s( 27.99%)p 2.57( 71.88%)d 0.00(  0.13%)
                                            0.0001 -0.5288 -0.0170 -0.8472 -0.0224
                                            0.0000  0.0000  0.0218  0.0051  0.0000
                                            0.0015 -0.0000 -0.0298  0.0194
                ( 63.38%)   0.7961* N   6 s( 34.90%)p 1.86( 65.07%)d 0.00(  0.03%)
                                           -0.0000 -0.5907 -0.0042  0.8065 -0.0027
                                           -0.0000 -0.0000 -0.0157 -0.0027  0.0000
                                            0.0026 -0.0000 -0.0147  0.0078
    14. (0.98602) BD ( 1) C   5 - C   9  
                ( 51.33%)   0.7165* C   5 s( 35.92%)p 1.78( 64.04%)d 0.00(  0.04%)
                                           -0.0002  0.5993 -0.0039 -0.3743  0.0217
                                            0.7070 -0.0014  0.0092 -0.0009 -0.0134
                                           -0.0005  0.0004 -0.0090 -0.0111
                ( 48.67%)   0.6976* C   9 s( 34.07%)p 1.93( 65.88%)d 0.00(  0.05%)
                                            0.0001  0.5837  0.0073  0.4492  0.0200
                                           -0.6755  0.0069 -0.0154 -0.0011 -0.0173
                                           -0.0004  0.0006 -0.0079 -0.0115
    15. (0.83936) BD ( 2) C   5 - C   9  
                ( 45.77%)   0.6765* C   5 s(  0.00%)p 1.00( 99.94%)d 0.00(  0.05%)
                                            0.0000  0.0007 -0.0037  0.0255 -0.0027
                                            0.0000 -0.0002  0.9994 -0.0019  0.0005
                                           -0.0185  0.0142  0.0002  0.0010
                ( 54.23%)   0.7364* C   9 s(  0.00%)p 1.00( 99.95%)d 0.00(  0.05%)
                                            0.0000  0.0008 -0.0015  0.0197  0.0002
                                           -0.0090  0.0007  0.9995 -0.0007 -0.0003
                                            0.0007 -0.0221 -0.0000 -0.0003
    16. (0.99387) BD ( 1) N   6 - C   7  
                ( 65.56%)   0.8097* N   6 s( 32.21%)p 2.10( 67.77%)d 0.00(  0.02%)
                                            0.0001  0.5675 -0.0030  0.4168 -0.0067
                                           -0.7070 -0.0090  0.0640  0.0023 -0.0106
                                            0.0018 -0.0037 -0.0076 -0.0062
                ( 34.44%)   0.5869* C   7 s( 23.84%)p 3.19( 75.99%)d 0.01(  0.17%)
                                            0.0002  0.4878  0.0216 -0.4466 -0.0086
                                            0.7451  0.0438 -0.0569 -0.0090 -0.0304
                                            0.0022 -0.0040 -0.0171 -0.0204
    17. (0.99387) BD ( 1) N   6 - C   8  
                ( 65.56%)   0.8097* N   6 s( 32.21%)p 2.10( 67.77%)d 0.00(  0.02%)
                                            0.0001  0.5675 -0.0030  0.4168 -0.0067
                                            0.7070  0.0090  0.0640  0.0023  0.0106
                                            0.0018  0.0037 -0.0076 -0.0062
                ( 34.44%)   0.5869* C   8 s( 23.84%)p 3.19( 75.99%)d 0.01(  0.17%)
                                            0.0002  0.4878  0.0216 -0.4466 -0.0086
                                           -0.7451 -0.0438 -0.0569 -0.0090  0.0304
                                            0.0022  0.0040 -0.0171 -0.0204
    18. (0.99541) BD ( 1) C   7 - H  16  
                ( 61.76%)   0.7859* C   7 s( 25.31%)p 2.95( 74.65%)d 0.00(  0.04%)
                                           -0.0000  0.5030 -0.0060 -0.2372  0.0243
                                           -0.5197 -0.0038 -0.6477  0.0031  0.0075
                                            0.0084  0.0156 -0.0026  0.0078
                ( 38.24%)   0.6184* H  16 s( 99.91%)p 0.00(  0.09%)
                                            0.9995  0.0005  0.0026  0.0211  0.0223
    19. (0.99651) BD ( 1) C   7 - H  17  
                ( 61.59%)   0.7848* C   7 s( 25.35%)p 2.94( 74.60%)d 0.00(  0.04%)
                                           -0.0000  0.5035 -0.0085 -0.1756  0.0227
                                           -0.3755 -0.0084  0.7574 -0.0030  0.0043
                                           -0.0074 -0.0128 -0.0009  0.0138
                ( 38.41%)   0.6198* H  17 s( 99.91%)p 0.00(  0.09%)
                                            0.9995  0.0006  0.0015  0.0162 -0.0261
    20. (0.99450) BD ( 1) C   7 - H  18  
                ( 62.35%)   0.7896* C   7 s( 25.53%)p 2.92( 74.43%)d 0.00(  0.04%)
                                           -0.0000  0.5052  0.0049  0.8433 -0.0108
                                            0.1720 -0.0210 -0.0548  0.0009  0.0106
                                           -0.0026 -0.0004  0.0147 -0.0091
                ( 37.65%)   0.6136* H  18 s( 99.90%)p 0.00(  0.10%)
                                            0.9995 -0.0001 -0.0309  0.0005  0.0017
    21. (0.99541) BD ( 1) C   8 - H  19  
                ( 61.76%)   0.7859* C   8 s( 25.31%)p 2.95( 74.65%)d 0.00(  0.04%)
                                           -0.0000  0.5030 -0.0060 -0.2371  0.0243
                                            0.5197  0.0038 -0.6477  0.0031 -0.0075
                                            0.0084 -0.0156 -0.0026  0.0078
                ( 38.24%)   0.6184* H  19 s( 99.91%)p 0.00(  0.09%)
                                            0.9995  0.0005  0.0026 -0.0211  0.0223
    22. (0.99651) BD ( 1) C   8 - H  20  
                ( 61.59%)   0.7848* C   8 s( 25.35%)p 2.94( 74.60%)d 0.00(  0.04%)
                                           -0.0000  0.5035 -0.0085 -0.1756  0.0227
                                            0.3755  0.0084  0.7574 -0.0030 -0.0043
                                           -0.0074  0.0128 -0.0009  0.0138
                ( 38.41%)   0.6198* H  20 s( 99.91%)p 0.00(  0.09%)
                                            0.9995  0.0006  0.0015 -0.0162 -0.0261
    23. (0.99450) BD ( 1) C   8 - H  21  
                ( 62.35%)   0.7896* C   8 s( 25.53%)p 2.92( 74.43%)d 0.00(  0.04%)
                                           -0.0000  0.5052  0.0049  0.8433 -0.0108
                                           -0.1720  0.0210 -0.0548  0.0009 -0.0106
                                           -0.0026  0.0004  0.0147 -0.0091
                ( 37.65%)   0.6136* H  21 s( 99.90%)p 0.00(  0.10%)
                                            0.9995 -0.0001 -0.0309 -0.0005  0.0017
    24. (0.98760) BD ( 1) C   9 - C  10  
                ( 50.78%)   0.7126* C   9 s( 36.82%)p 1.72( 63.14%)d 0.00(  0.04%)
                                            0.0000  0.6067  0.0098 -0.7936 -0.0052
                                           -0.0036  0.0376  0.0151  0.0007  0.0039
                                           -0.0006 -0.0001  0.0159 -0.0104
                ( 49.22%)   0.7015* C  10 s( 35.41%)p 1.82( 64.54%)d 0.00(  0.05%)
                                            0.0000  0.5949  0.0151  0.8021  0.0081
                                            0.0133  0.0411 -0.0118 -0.0003 -0.0029
                                           -0.0007  0.0000  0.0177 -0.0122
    25. (0.98805) BD ( 1) C   9 - H  22  
                ( 62.67%)   0.7916* C   9 s( 29.03%)p 2.44( 70.94%)d 0.00(  0.03%)
                                           -0.0003  0.5386 -0.0163  0.4085 -0.0196
                                            0.7362  0.0042 -0.0019  0.0000  0.0126
                                            0.0001  0.0001 -0.0064 -0.0091
                ( 37.33%)   0.6110* H  22 s( 99.90%)p 0.00(  0.10%)
                                            0.9995 -0.0019 -0.0126 -0.0283 -0.0002
    26. (0.98891) BD ( 1) C  10 - H  23  
                ( 62.67%)   0.7917* C  10 s( 28.73%)p 2.48( 71.24%)d 0.00(  0.03%)
                                           -0.0004  0.5358 -0.0141 -0.4091  0.0105
                                            0.7381 -0.0048  0.0088 -0.0004 -0.0118
                                           -0.0003  0.0006 -0.0075 -0.0100
                ( 37.33%)   0.6109* H  23 s( 99.90%)p 0.00(  0.10%)
                                            0.9995 -0.0020  0.0154 -0.0276 -0.0005
    27. (0.99959) CR ( 1) C   1           s(100.00%)p 0.00(  0.00%)
                                            1.0000 -0.0002 -0.0000 -0.0004 -0.0000
                                            0.0000 -0.0000 -0.0000 -0.0000 -0.0000
                                            0.0000  0.0000 -0.0000  0.0000
    28. (0.99943) CR ( 1) C   2           s(100.00%)
                                            1.0000  0.0001 -0.0000  0.0000 -0.0000
                                            0.0000  0.0000 -0.0000  0.0000 -0.0000
                                           -0.0000 -0.0000 -0.0000 -0.0000
    29. (0.99945) CR ( 1) C   3           s(100.00%)p 0.00(  0.00%)
                                            1.0000  0.0001 -0.0000 -0.0001  0.0000
                                           -0.0003  0.0000  0.0000 -0.0000  0.0000
                                            0.0000  0.0000 -0.0000 -0.0000
    30. (0.99948) CR ( 1) C   4           s(100.00%)p 0.00(  0.00%)
                                            1.0000  0.0001 -0.0000  0.0001 -0.0000
                                           -0.0003 -0.0000  0.0000 -0.0000 -0.0000
                                           -0.0000  0.0000 -0.0000 -0.0000
    31. (0.99943) CR ( 1) C   5           s(100.00%)
                                            1.0000  0.0002 -0.0000 -0.0001  0.0000
                                           -0.0000  0.0000 -0.0000 -0.0000 -0.0000
                                           -0.0000 -0.0000 -0.0000 -0.0000
    32. (0.99954) CR ( 1) N   6           s(100.00%)
                                            1.0000 -0.0001  0.0000 -0.0000  0.0000
                                            0.0000 -0.0000 -0.0001 -0.0000 -0.0000
                                            0.0000 -0.0000  0.0000  0.0000
    33. (0.99963) CR ( 1) C   7           s(100.00%)p 0.00(  0.00%)
                                            1.0000 -0.0001 -0.0000  0.0001  0.0000
                                           -0.0002 -0.0000 -0.0000  0.0000  0.0000
                                           -0.0000  0.0000  0.0000  0.0000
    34. (0.99963) CR ( 1) C   8           s(100.00%)p 0.00(  0.00%)
                                            1.0000 -0.0001 -0.0000  0.0001  0.0000
                                            0.0002  0.0000 -0.0000  0.0000 -0.0000
                                           -0.0000 -0.0000  0.0000  0.0000
    35. (0.99948) CR ( 1) C   9           s(100.00%)p 0.00(  0.00%)
                                            1.0000  0.0001 -0.0000  0.0001 -0.0000
                                            0.0003 -0.0000 -0.0000  0.0000  0.0000
                                            0.0000  0.0000 -0.0000 -0.0000
    36. (0.99945) CR ( 1) C  10           s(100.00%)p 0.00(  0.00%)
                                            1.0000  0.0001 -0.0000 -0.0001  0.0000
                                            0.0003 -0.0000 -0.0000 -0.0000 -0.0000
                                           -0.0000  0.0000 -0.0000 -0.0000
    37. (0.90936) LP ( 1) N   6           s(  0.68%)p99.99( 99.32%)d 0.00(  0.00%)
                                           -0.0001  0.0822 -0.0000  0.0408 -0.0002
                                            0.0000  0.0000 -0.9958  0.0050  0.0000
                                            0.0040 -0.0000 -0.0000 -0.0020
    38. (0.00212) RY*( 1) C   1           s(  0.00%)p 1.00( 96.26%)d 0.04(  3.74%)
                                            0.0000 -0.0000 -0.0000 -0.0000 -0.0001
                                            0.0191  0.9810  0.0000  0.0000  0.1932
                                           -0.0000 -0.0071  0.0000  0.0000
    39. (0.00085) RY*( 2) C   1           s(  0.36%)p99.99( 79.98%)d54.41( 19.65%)
                                           -0.0000  0.0033  0.0600  0.0001  0.0743
                                           -0.0000  0.0000 -0.0122 -0.8912  0.0000
                                           -0.4341 -0.0004 -0.0477 -0.0763
    40. (0.00038) RY*( 3) C   1           s( 41.89%)p 1.36( 56.93%)d 0.03(  1.18%)
                                            0.0000  0.0127  0.6471 -0.0221  0.7509
                                           -0.0000  0.0001 -0.0003  0.0701  0.0001
                                            0.0854  0.0000 -0.0625 -0.0246
    41. (0.00004) RY*( 4) C   1           s( 42.57%)p 0.87( 36.96%)d 0.48( 20.47%)
    42. (0.00000) RY*( 5) C   1           s(  0.00%)p 1.00(  3.75%)d25.69( 96.25%)
    43. (0.00000) RY*( 6) C   1           s(  2.04%)p 9.53( 19.43%)d38.51( 78.53%)
    44. (0.00000) RY*( 7) C   1           s(  0.00%)p 1.00(  0.04%)d99.99( 99.96%)
    45. (0.00001) RY*( 8) C   1           s( 13.15%)p 0.46(  6.09%)d 6.14( 80.75%)
    46. (0.00000) RY*( 9) C   1           s(  0.01%)p 1.00(  0.70%)d99.99( 99.30%)
    47. (0.00280) RY*( 1) C   2           s(  8.23%)p10.29( 84.72%)d 0.86(  7.05%)
                                            0.0000  0.0132  0.2866  0.0300  0.9199
                                            0.0000 -0.0000  0.0010 -0.0107 -0.0000
                                           -0.0114 -0.0005  0.2615 -0.0444
    48. (0.00143) RY*( 2) C   2           s(  0.00%)p 1.00( 97.00%)d 0.03(  3.00%)
                                            0.0000 -0.0000  0.0003  0.0000 -0.0000
                                           -0.0200  0.9847  0.0001  0.0001 -0.1731
                                           -0.0003  0.0070 -0.0000 -0.0001
    49. (0.00097) RY*( 3) C   2           s(  8.28%)p 8.58( 71.01%)d 2.50( 20.71%)
                                           -0.0000 -0.0017  0.2877 -0.0052 -0.0685
                                            0.0000 -0.0003  0.0107  0.8398  0.0000
                                           -0.4469 -0.0081 -0.0676 -0.0524
    50. (0.00035) RY*( 4) C   2           s( 72.54%)p 0.17( 12.65%)d 0.20( 14.81%)
                                            0.0000 -0.0009  0.8517 -0.0161 -0.1688
                                           -0.0003  0.0018  0.0005 -0.3126  0.0087
                                            0.0538 -0.0667 -0.3637 -0.0915
    51. (0.00032) RY*( 5) C   2           s(  0.43%)p 0.68(  0.29%)d99.99( 99.28%)
                                           -0.0000 -0.0001  0.0652 -0.0012 -0.0105
                                            0.0077 -0.0479 -0.0092  0.0189 -0.2342
                                            0.0668  0.9657 -0.0299 -0.0069
    52. (0.00024) RY*( 6) C   2           s(  0.01%)p 1.00(  2.85%)d34.03( 97.14%)
                                            0.0000 -0.0000  0.0096 -0.0002 -0.0005
                                           -0.0273  0.1659 -0.0028  0.0169  0.9561
                                            0.0345  0.2367 -0.0061 -0.0008
    53. (0.00016) RY*( 7) C   2           s(  0.47%)p41.56( 19.62%)d99.99( 79.91%)
                                           -0.0000  0.0000  0.0687 -0.0009  0.0175
                                            0.0005 -0.0028 -0.0176  0.4422 -0.0202
                                            0.8862 -0.0822 -0.0808 -0.0037
    54. (0.00006) RY*( 8) C   2           s(  9.48%)p 1.23( 11.62%)d 8.32( 78.90%)
    55. (0.00001) RY*( 9) C   2           s(  0.60%)p 0.60(  0.36%)d99.99( 99.04%)
    56. (0.00312) RY*( 1) C   3           s(  0.42%)p99.99( 93.82%)d13.57(  5.75%)
                                            0.0000 -0.0268  0.0593 -0.0190 -0.5420
                                           -0.0279 -0.8021  0.0005 -0.0042 -0.2016
                                           -0.0028  0.0077  0.1272  0.0254
    57. (0.00138) RY*( 2) C   3           s(  2.98%)p31.78( 94.69%)d 0.78(  2.33%)
                                            0.0000  0.0120  0.1722  0.0205 -0.7938
                                           -0.0140  0.5588 -0.0007 -0.0625  0.0490
                                           -0.0112  0.0047  0.1428 -0.0206
    58. (0.00055) RY*( 3) C   3           s( 90.17%)p 0.10(  8.58%)d 0.01(  1.26%)
                                            0.0000 -0.0062  0.9495 -0.0186  0.1890
                                           -0.0096 -0.0438  0.0012 -0.2184 -0.0611
                                            0.0158 -0.0414 -0.0048 -0.0827
    59. (0.00043) RY*( 4) C   3           s(  0.00%)p 1.00(  2.15%)d45.59( 97.85%)
                                           -0.0000  0.0001  0.0003 -0.0004  0.0174
                                            0.0008 -0.0075  0.0136 -0.1446  0.0063
                                           -0.8647  0.4795 -0.0202  0.0211
    60. (0.00033) RY*( 5) C   3           s(  4.94%)p18.03( 89.05%)d 1.22(  6.01%)
                                            0.0000 -0.0013  0.2223 -0.0021 -0.0018
                                           -0.0052  0.0320 -0.0079  0.9431 -0.0610
                                           -0.0311  0.2321  0.0155 -0.0366
    61. (0.00006) RY*( 6) C   3           s(  0.20%)p11.87(  2.35%)d99.99( 97.45%)
    62. (0.00003) RY*( 7) C   3           s(  0.85%)p 5.31(  4.50%)d99.99( 94.65%)
    63. (0.00001) RY*( 8) C   3           s(  0.13%)p31.83(  3.99%)d99.99( 95.88%)
    64. (0.00000) RY*( 9) C   3           s(  0.41%)p 2.38(  0.97%)d99.99( 98.62%)
    65. (0.00234) RY*( 1) C   4           s(  0.17%)p99.99( 93.99%)d34.62(  5.84%)
                                            0.0000  0.0228  0.0342 -0.0185 -0.5023
                                            0.0194  0.8288  0.0005  0.0059 -0.2165
                                           -0.0002  0.0024 -0.1011 -0.0358
    66. (0.00124) RY*( 2) C   4           s(  5.08%)p18.32( 93.14%)d 0.35(  1.78%)
                                            0.0000  0.0152  0.2250 -0.0116  0.8274
                                           -0.0252  0.4947  0.0011 -0.0353 -0.0447
                                            0.0006 -0.0031  0.1233 -0.0231
    67. (0.00055) RY*( 3) C   4           s( 29.09%)p 2.31( 67.15%)d 0.13(  3.76%)
                                           -0.0000 -0.0030  0.5394  0.0074 -0.0708
                                           -0.0088 -0.0515  0.0017  0.8147  0.0983
                                           -0.0454  0.1516 -0.0376 -0.0384
    68. (0.00049) RY*( 4) C   4           s( 62.11%)p 0.53( 32.66%)d 0.08(  5.23%)
                                           -0.0000 -0.0055  0.7881  0.0096 -0.1633
                                           -0.0125 -0.0997 -0.0006 -0.5383  0.1391
                                           -0.0505 -0.1557 -0.0596 -0.0512
    69. (0.00031) RY*( 5) C   4           s(  0.53%)p 1.49(  0.80%)d99.99( 98.67%)
                                           -0.0000 -0.0006  0.0730  0.0009 -0.0177
                                           -0.0009 -0.0092  0.0062 -0.0867  0.0233
                                            0.8905  0.4375  0.0047 -0.0408
    70. (0.00006) RY*( 6) C   4           s(  2.83%)p 1.59(  4.50%)d32.69( 92.67%)
    71. (0.00003) RY*( 7) C   4           s(  0.01%)p 1.00(  3.11%)d31.15( 96.88%)
    72. (0.00001) RY*( 8) C   4           s(  0.01%)p 1.00(  3.81%)d25.25( 96.18%)
    73. (0.00000) RY*( 9) C   4           s(  0.24%)p 3.81(  0.92%)d99.99( 98.84%)
    74. (0.00346) RY*( 1) C   5           s(  0.00%)p 1.00( 94.49%)d 0.06(  5.51%)
                                           -0.0000 -0.0000  0.0000  0.0000  0.0000
                                            0.0064  0.9721  0.0001  0.0001  0.2346
                                            0.0002  0.0001 -0.0000 -0.0000
    75. (0.00175) RY*( 2) C   5           s( 10.28%)p 7.24( 74.39%)d 1.49( 15.33%)
                                            0.0000  0.0267  0.3194 -0.0148 -0.8352
                                            0.0000 -0.0001 -0.0057 -0.2146  0.0007
                                           -0.2285  0.0188  0.3149 -0.0401
    76. (0.00163) RY*( 3) C   5           s(  9.13%)p 5.51( 50.36%)d 4.44( 40.51%)
                                            0.0000  0.0077  0.3021 -0.0048 -0.1922
                                           -0.0000  0.0003  0.0144  0.6830 -0.0020
                                            0.6242 -0.0555  0.0981 -0.0530
    77. (0.00079) RY*( 4) C   5           s( 80.30%)p 0.20( 15.70%)d 0.05(  4.00%)
                                           -0.0000 -0.0184  0.8959 -0.0127  0.3629
                                            0.0000 -0.0002  0.0017 -0.1585  0.0009
                                           -0.1257  0.0221 -0.1501 -0.0338
    78. (0.00054) RY*( 5) C   5           s(  0.01%)p 1.00(  2.32%)d42.06( 97.67%)
                                           -0.0000 -0.0008  0.0077 -0.0005  0.0026
                                           -0.0002  0.0099  0.0152 -0.1513 -0.0404
                                            0.0729 -0.9847  0.0074 -0.0064
    79. (0.00032) RY*( 6) C   5           s(  0.01%)p 1.00( 43.78%)d 1.28( 56.21%)
                                            0.0000  0.0035  0.0093  0.0047 -0.0081
                                           -0.0001  0.0019 -0.0101  0.6615 -0.0075
                                           -0.7258 -0.1562 -0.0908  0.0522
    80. (0.00013) RY*( 7) C   5           s(  0.03%)p99.99( 13.38%)d99.99( 86.59%)
                                            0.0000  0.0181 -0.0042  0.0306 -0.3621
                                            0.0000 -0.0001 -0.0002 -0.0413  0.0006
                                            0.0810  0.0044 -0.9269 -0.0094
    81. (0.00010) RY*( 8) C   5           s(  0.00%)p 1.00(  5.53%)d17.08( 94.47%)
                                           -0.0000 -0.0000  0.0000 -0.0000  0.0001
                                            0.0179 -0.2345  0.0001  0.0006  0.9710
                                           -0.0011 -0.0423  0.0003  0.0001
    82. (0.00001) RY*( 9) C   5           s(  0.41%)p 0.33(  0.14%)d99.99( 99.45%)
    83. (0.00156) RY*( 1) N   6           s(  2.92%)p33.00( 96.46%)d 0.21(  0.61%)
                                            0.0000 -0.0056  0.1709  0.0009 -0.0636
                                            0.0000 -0.0000  0.0047  0.9801 -0.0000
                                            0.0057 -0.0000  0.0147 -0.0768
    84. (0.00084) RY*( 2) N   6           s(  0.00%)p 1.00( 81.20%)d 0.23( 18.80%)
                                           -0.0000 -0.0000  0.0000  0.0000  0.0000
                                           -0.0181  0.9009 -0.0000  0.0000  0.4333
                                            0.0000  0.0178  0.0000 -0.0000
    85. (0.00043) RY*( 3) N   6           s( 25.67%)p 1.23( 31.67%)d 1.66( 42.66%)
                                            0.0000  0.0031  0.5067  0.0188  0.5583
                                           -0.0000 -0.0000  0.0010 -0.0681 -0.0000
                                            0.0776  0.0000  0.6440 -0.0759
    86. (0.00027) RY*( 4) N   6           s(  0.00%)p 1.00(  0.05%)d99.99( 99.95%)
                                           -0.0000  0.0000  0.0000 -0.0000  0.0000
                                           -0.0042  0.0227 -0.0000  0.0000 -0.0883
                                           -0.0000  0.9958 -0.0001  0.0000
    87. (0.00025) RY*( 5) N   6           s(  3.47%)p12.89( 44.71%)d14.94( 51.82%)
                                           -0.0000  0.0046  0.1862 -0.0068  0.6681
                                            0.0000  0.0000  0.0001  0.0248 -0.0000
                                            0.0052 -0.0001 -0.7187  0.0403
    88. (0.00023) RY*( 6) N   6           s(  1.63%)p 0.04(  0.07%)d60.30( 98.30%)
                                            0.0000 -0.0000  0.1277  0.0047 -0.0078
                                            0.0000  0.0000 -0.0037 -0.0235 -0.0000
                                           -0.9881 -0.0000  0.0133 -0.0808
    89. (0.00012) RY*( 7) N   6           s(  0.00%)p 1.00( 18.77%)d 4.33( 81.23%)
                                           -0.0000  0.0000  0.0000 -0.0000  0.0000
                                           -0.0083 -0.4332 -0.0000 -0.0000  0.8968
                                           -0.0000  0.0893  0.0000 -0.0000
    90. (0.00009) RY*( 8) N   6           s( 59.92%)p 0.43( 25.86%)d 0.24( 14.22%)
    91. (0.00001) RY*( 9) N   6           s(  6.40%)p 0.20(  1.27%)d14.43( 92.33%)
    92. (0.00168) RY*( 1) C   7           s(  3.94%)p22.78( 89.68%)d 1.62(  6.39%)
                                           -0.0000  0.0131  0.1980 -0.0270 -0.8897
                                           -0.0207 -0.3215  0.0020  0.0265 -0.1019
                                           -0.0095  0.0403  0.2267 -0.0190
    93. (0.00121) RY*( 2) C   7           s(  2.63%)p25.24( 66.46%)d11.73( 30.90%)
                                           -0.0000  0.0012  0.1623  0.0034  0.0007
                                           -0.0041  0.2014  0.0128  0.7899  0.0162
                                           -0.2181  0.5023 -0.0439 -0.0832
    94. (0.00069) RY*( 3) C   7           s( 44.60%)p 1.08( 48.15%)d 0.16(  7.25%)
                                            0.0000 -0.0055  0.6678  0.0239 -0.1529
                                           -0.0427  0.6477  0.0037 -0.1903  0.1312
                                            0.0740 -0.1629 -0.1526 -0.0054
    95. (0.00016) RY*( 4) C   7           s( 14.59%)p 2.83( 41.24%)d 3.03( 44.17%)
                                           -0.0000 -0.0003  0.3820 -0.0176  0.2070
                                            0.0216 -0.4062 -0.0080  0.4514  0.2511
                                            0.2551 -0.5397  0.0798  0.1261
    96. (0.00010) RY*( 5) C   7           s( 20.90%)p 1.87( 38.99%)d 1.92( 40.11%)
    97. (0.00001) RY*( 6) C   7           s(  0.00%)p 1.00(  0.06%)d99.99( 99.94%)
    98. (0.00001) RY*( 7) C   7           s( 12.95%)p 0.59(  7.63%)d 6.13( 79.42%)
    99. (0.00001) RY*( 8) C   7           s(  0.33%)p23.49(  7.86%)d99.99( 91.80%)
   100. (0.00000) RY*( 9) C   7           s(  0.03%)p 9.79(  0.25%)d99.99( 99.73%)
   101. (0.00168) RY*( 1) C   8           s(  3.94%)p22.77( 89.68%)d 1.62(  6.39%)
                                           -0.0000  0.0131  0.1980 -0.0270 -0.8897
                                            0.0207  0.3215  0.0020  0.0265  0.1019
                                           -0.0095 -0.0403  0.2267 -0.0190
   102. (0.00121) RY*( 2) C   8           s(  2.63%)p25.24( 66.46%)d11.73( 30.90%)
                                           -0.0000  0.0012  0.1623  0.0034  0.0007
                                            0.0041 -0.2014  0.0128  0.7899 -0.0162
                                           -0.2181 -0.5023 -0.0439 -0.0832
   103. (0.00069) RY*( 3) C   8           s( 44.60%)p 1.08( 48.15%)d 0.16(  7.25%)
                                            0.0000 -0.0055  0.6678  0.0239 -0.1529
                                            0.0427 -0.6477  0.0037 -0.1903 -0.1312
                                            0.0740  0.1629 -0.1526 -0.0054
   104. (0.00016) RY*( 4) C   8           s( 14.59%)p 2.83( 41.24%)d 3.03( 44.17%)
                                           -0.0000 -0.0003  0.3820 -0.0176  0.2070
                                           -0.0216  0.4062 -0.0080  0.4514 -0.2512
                                            0.2551  0.5396  0.0798  0.1261
   105. (0.00010) RY*( 5) C   8           s( 20.90%)p 1.87( 38.99%)d 1.92( 40.11%)
   106. (0.00001) RY*( 6) C   8           s(  0.00%)p 1.00(  0.06%)d99.99( 99.94%)
   107. (0.00001) RY*( 7) C   8           s( 12.95%)p 0.59(  7.63%)d 6.13( 79.42%)
   108. (0.00001) RY*( 8) C   8           s(  0.33%)p23.49(  7.86%)d99.99( 91.80%)
   109. (0.00000) RY*( 9) C   8           s(  0.03%)p 9.80(  0.25%)d99.99( 99.73%)
   110. (0.00234) RY*( 1) C   9           s(  0.17%)p99.99( 93.99%)d34.60(  5.84%)
                                           -0.0000  0.0228  0.0342 -0.0185 -0.5023
                                           -0.0194 -0.8288  0.0010  0.0049  0.2165
                                           -0.0006 -0.0021 -0.1011 -0.0357
   111. (0.00124) RY*( 2) C   9           s(  5.09%)p18.31( 93.14%)d 0.35(  1.78%)
                                            0.0000  0.0152  0.2251 -0.0116  0.8274
                                            0.0252 -0.4947  0.0010 -0.0354  0.0447
                                            0.0000  0.0034  0.1233 -0.0231
   112. (0.00058) RY*( 3) C   9           s(  9.33%)p 8.77( 81.89%)d 0.94(  8.78%)
                                            0.0000 -0.0014  0.3055  0.0043 -0.0254
                                            0.0051  0.0218 -0.0048  0.9043 -0.0586
                                            0.1241 -0.2603 -0.0179 -0.0292
   113. (0.00050) RY*( 4) C   9           s( 81.68%)p 0.14( 11.66%)d 0.08(  6.67%)
                                            0.0000 -0.0061  0.9037  0.0113 -0.1752
                                            0.0144  0.1099  0.0040 -0.2710 -0.1596
                                           -0.1233  0.1342 -0.0684 -0.0572
   114. (0.00030) RY*( 5) C   9           s(  0.72%)p 9.88(  7.09%)d99.99( 92.19%)
                                            0.0000 -0.0007  0.0847  0.0007 -0.0257
                                            0.0012  0.0125 -0.0093 -0.2646 -0.0251
                                            0.8769 -0.3881  0.0041 -0.0405
   115. (0.00006) RY*( 6) C   9           s(  2.83%)p 1.59(  4.50%)d32.70( 92.67%)
   116. (0.00003) RY*( 7) C   9           s(  0.01%)p 1.00(  3.11%)d31.14( 96.88%)
   117. (0.00001) RY*( 8) C   9           s(  0.01%)p 1.00(  3.79%)d25.37( 96.20%)
   118. (0.00000) RY*( 9) C   9           s(  0.24%)p 3.82(  0.92%)d99.99( 98.84%)
   119. (0.00312) RY*( 1) C  10           s(  0.42%)p99.99( 93.83%)d13.65(  5.75%)
                                            0.0000 -0.0268  0.0591 -0.0190 -0.5417
                                            0.0279  0.8023 -0.0001 -0.0038  0.2017
                                           -0.0015 -0.0069  0.1272  0.0253
   120. (0.00138) RY*( 2) C  10           s(  2.98%)p31.82( 94.70%)d 0.78(  2.32%)
                                            0.0000  0.0120  0.1721  0.0205 -0.7940
                                            0.0140 -0.5584 -0.0003 -0.0642 -0.0488
                                           -0.0017  0.0012  0.1429 -0.0207
   121. (0.00055) RY*( 3) C  10           s( 86.59%)p 0.12( 10.29%)d 0.04(  3.13%)
                                            0.0000 -0.0061  0.9305 -0.0183  0.1876
                                            0.0093  0.0455  0.0052 -0.2553  0.0587
                                            0.1038  0.1013 -0.0043 -0.0822
   122. (0.00044) RY*( 4) C  10           s(  4.68%)p 1.89(  8.85%)d18.49( 86.47%)
                                            0.0000 -0.0012  0.2163 -0.0038  0.0270
                                            0.0032 -0.0080 -0.0171  0.2957  0.0263
                                           -0.7689 -0.5222 -0.0053 -0.0080
   123. (0.00033) RY*( 5) C  10           s(  3.84%)p20.99( 80.67%)d 4.03( 15.49%)
                                            0.0000 -0.0012  0.1960 -0.0016 -0.0073
                                            0.0048 -0.0312 -0.0056  0.8976  0.0582
                                            0.3853  0.0258  0.0224 -0.0427
   124. (0.00006) RY*( 6) C  10           s(  0.20%)p11.95(  2.35%)d99.99( 97.46%)
   125. (0.00003) RY*( 7) C  10           s(  0.85%)p 5.26(  4.50%)d99.99( 94.65%)
   126. (0.00001) RY*( 8) C  10           s(  0.13%)p31.39(  3.95%)d99.99( 95.93%)
   127. (0.00000) RY*( 9) C  10           s(  0.41%)p 2.38(  0.97%)d99.99( 98.62%)
   128. (0.00065) RY*( 1) H  11           s( 97.11%)p 0.03(  2.89%)
                                            0.0037  0.9854 -0.1484 -0.0003 -0.0829
   129. (0.00012) RY*( 2) H  11           s(  0.00%)p 1.00(100.00%)
                                            0.0000  0.0001 -0.0002  1.0000 -0.0016
   130. (0.00008) RY*( 3) H  11           s(  0.41%)p99.99( 99.59%)
   131. (0.00001) RY*( 4) H  11           s(  2.57%)p37.95( 97.43%)
   132. (0.00058) RY*( 1) H  12           s( 97.61%)p 0.02(  2.39%)
                                            0.0044  0.9880 -0.0882  0.1264  0.0130
   133. (0.00009) RY*( 2) H  12           s(  0.20%)p99.99( 99.80%)
   134. (0.00007) RY*( 3) H  12           s(  0.00%)p 1.00(100.00%)
   135. (0.00001) RY*( 4) H  12           s(  2.28%)p42.87( 97.72%)
   136. (0.00058) RY*( 1) H  13           s( 97.61%)p 0.02(  2.39%)
                                            0.0044  0.9880 -0.0883 -0.1263  0.0132
   137. (0.00009) RY*( 2) H  13           s(  0.20%)p99.99( 99.80%)
   138. (0.00007) RY*( 3) H  13           s(  0.00%)p 1.00(100.00%)
   139. (0.00001) RY*( 4) H  13           s(  2.28%)p42.89( 97.72%)
   140. (0.00075) RY*( 1) H  14           s( 99.47%)p 0.01(  0.53%)
                                            0.0042  0.9974 -0.0510 -0.0514 -0.0048
   141. (0.00006) RY*( 2) H  14           s(  0.00%)p 1.00(100.00%)
   142. (0.00003) RY*( 3) H  14           s(  0.34%)p99.99( 99.66%)
   143. (0.00004) RY*( 4) H  14           s(  0.29%)p99.99( 99.71%)
   144. (0.00074) RY*( 1) H  15           s( 99.52%)p 0.00(  0.48%)
                                            0.0037  0.9976  0.0573 -0.0391  0.0039
   145. (0.00010) RY*( 2) H  15           s(  0.00%)p 1.00(100.00%)
                                            0.0008  0.0019  0.0183 -0.0247 -0.9995
   146. (0.00004) RY*( 3) H  15           s(  0.40%)p99.99( 99.60%)
   147. (0.00003) RY*( 4) H  15           s(  0.17%)p99.99( 99.83%)
   148. (0.00078) RY*( 1) H  16           s( 99.51%)p 0.00(  0.49%)
                                            0.0010  0.9975 -0.0538 -0.0392 -0.0223
   149. (0.00010) RY*( 2) H  16           s(  0.25%)p99.99( 99.75%)
   150. (0.00006) RY*( 3) H  16           s(  0.14%)p99.99( 99.86%)
   151. (0.00001) RY*( 4) H  16           s(  0.20%)p99.99( 99.80%)
   152. (0.00093) RY*( 1) H  17           s( 99.66%)p 0.00(  0.34%)
                                            0.0010  0.9983 -0.0236 -0.0434  0.0303
   153. (0.00010) RY*( 2) H  17           s(  0.08%)p99.99( 99.92%)
   154. (0.00006) RY*( 3) H  17           s(  0.06%)p99.99( 99.94%)
   155. (0.00001) RY*( 4) H  17           s(  0.30%)p99.99( 99.70%)
   156. (0.00035) RY*( 1) H  18           s( 97.30%)p 0.03(  2.70%)
                                            0.0044  0.9864  0.1418  0.0827 -0.0020
   157. (0.00009) RY*( 2) H  18           s(  0.05%)p99.99( 99.95%)
   158. (0.00006) RY*( 3) H  18           s(  1.52%)p64.96( 98.48%)
   159. (0.00001) RY*( 4) H  18           s(  1.22%)p80.83( 98.78%)
   160. (0.00078) RY*( 1) H  19           s( 99.51%)p 0.00(  0.49%)
                                            0.0010  0.9975 -0.0538  0.0392 -0.0223
   161. (0.00010) RY*( 2) H  19           s(  0.25%)p99.99( 99.75%)
   162. (0.00006) RY*( 3) H  19           s(  0.14%)p99.99( 99.86%)
   163. (0.00001) RY*( 4) H  19           s(  0.20%)p99.99( 99.80%)
   164. (0.00093) RY*( 1) H  20           s( 99.66%)p 0.00(  0.34%)
                                            0.0010  0.9983 -0.0236  0.0434  0.0303
   165. (0.00010) RY*( 2) H  20           s(  0.08%)p99.99( 99.92%)
   166. (0.00006) RY*( 3) H  20           s(  0.06%)p99.99( 99.94%)
   167. (0.00001) RY*( 4) H  20           s(  0.30%)p99.99( 99.70%)
   168. (0.00035) RY*( 1) H  21           s( 97.30%)p 0.03(  2.70%)
                                            0.0044  0.9864  0.1418 -0.0827 -0.0020
   169. (0.00009) RY*( 2) H  21           s(  0.05%)p99.99( 99.95%)
   170. (0.00006) RY*( 3) H  21           s(  1.52%)p64.96( 98.48%)
   171. (0.00001) RY*( 4) H  21           s(  1.22%)p80.82( 98.78%)
   172. (0.00074) RY*( 1) H  22           s( 99.52%)p 0.00(  0.48%)
                                            0.0037  0.9976  0.0573  0.0391  0.0039
   173. (0.00010) RY*( 2) H  22           s(  0.00%)p 1.00(100.00%)
                                            0.0008  0.0019  0.0183  0.0247 -0.9995
   174. (0.00004) RY*( 3) H  22           s(  0.40%)p99.99( 99.60%)
   175. (0.00003) RY*( 4) H  22           s(  0.17%)p99.99( 99.83%)
   176. (0.00075) RY*( 1) H  23           s( 99.47%)p 0.01(  0.53%)
                                            0.0042  0.9973 -0.0511  0.0514 -0.0048
   177. (0.00006) RY*( 2) H  23           s(  0.00%)p 1.00(100.00%)
   178. (0.00003) RY*( 3) H  23           s(  0.34%)p99.99( 99.66%)
   179. (0.00004) RY*( 4) H  23           s(  0.29%)p99.99( 99.71%)
   180. (0.00788) BD*( 1) C   1 - C   2  
                ( 52.71%)   0.7260* C   1 s( 29.28%)p 2.41( 70.67%)d 0.00(  0.05%)
                                            0.0004  0.5410  0.0093  0.8406  0.0086
                                            0.0000  0.0000  0.0059  0.0032  0.0000
                                           -0.0000  0.0000  0.0197 -0.0105
                ( 47.29%)  -0.6877* C   2 s( 32.67%)p 2.06( 67.31%)d 0.00(  0.03%)
                                           -0.0001  0.5715 -0.0065 -0.8203  0.0161
                                           -0.0000  0.0000  0.0012  0.0004  0.0000
                                            0.0004 -0.0000  0.0141 -0.0084
   181. (0.00484) BD*( 1) C   1 - H  11  
                ( 37.85%)   0.6153* C   1 s( 23.28%)p 3.29( 76.68%)d 0.00(  0.04%)
                                            0.0000 -0.4825  0.0020  0.3044  0.0166
                                            0.0013 -0.0000  0.8209 -0.0057 -0.0000
                                           -0.0087 -0.0001 -0.0013 -0.0178
                ( 62.15%)  -0.7883* H  11 s( 99.91%)p 0.00(  0.09%)
                                           -0.9996 -0.0004 -0.0130 -0.0000 -0.0269
   182. (0.00246) BD*( 1) C   1 - H  12  
                ( 37.89%)   0.6155* C   1 s( 23.71%)p 3.22( 76.25%)d 0.00(  0.04%)
                                            0.0000 -0.4869  0.0019  0.3158  0.0160
                                           -0.7075  0.0120 -0.4023  0.0023  0.0087
                                            0.0041 -0.0127  0.0105  0.0035
                ( 62.11%)  -0.7881* H  12 s( 99.91%)p 0.00(  0.09%)
                                           -0.9996  0.0002 -0.0139  0.0220  0.0141
   183. (0.00246) BD*( 1) C   1 - H  13  
                ( 37.89%)   0.6155* C   1 s( 23.71%)p 3.22( 76.25%)d 0.00(  0.04%)
                                            0.0000 -0.4869  0.0019  0.3158  0.0160
                                            0.7062 -0.0119 -0.4046  0.0024 -0.0087
                                            0.0042  0.0127  0.0105  0.0034
                ( 62.11%)  -0.7881* H  13 s( 99.91%)p 0.00(  0.09%)
                                           -0.9996  0.0002 -0.0139 -0.0219  0.0142
   184. (0.01287) BD*( 1) C   2 - C   3  
                ( 49.15%)   0.7010* C   2 s( 33.64%)p 1.97( 66.32%)d 0.00(  0.04%)
                                            0.0001 -0.5800 -0.0007 -0.4037  0.0204
                                            0.7067  0.0174  0.0077 -0.0006  0.0173
                                            0.0003 -0.0006  0.0064  0.0095
                ( 50.85%)  -0.7131* C   3 s( 35.77%)p 1.79( 64.18%)d 0.00(  0.05%)
                                           -0.0001 -0.5980 -0.0048  0.4329  0.0252
                                           -0.6735  0.0139 -0.0009 -0.0015  0.0153
                                           -0.0000  0.0000  0.0096  0.0123
   185. (0.01287) BD*( 1) C   2 - C  10  
                ( 49.15%)   0.7010* C   2 s( 33.64%)p 1.97( 66.31%)d 0.00(  0.04%)
                                            0.0001 -0.5800 -0.0007 -0.4037  0.0204
                                           -0.7067 -0.0174  0.0078 -0.0006 -0.0173
                                            0.0003  0.0006  0.0064  0.0095
                ( 50.85%)  -0.7131* C  10 s( 35.77%)p 1.79( 64.18%)d 0.00(  0.05%)
                                           -0.0001 -0.5980 -0.0048  0.4329  0.0252
                                            0.6735 -0.0139 -0.0005 -0.0015 -0.0153
                                            0.0000 -0.0000  0.0096  0.0123
   186. (0.17484) BD*( 2) C   2 - C  10  
                ( 43.41%)   0.6589* C   2 s(  0.01%)p 1.00( 99.94%)d 0.00(  0.05%)
                                           -0.0000 -0.0083  0.0015 -0.0072  0.0008
                                           -0.0000  0.0002 -0.9997  0.0008 -0.0001
                                           -0.0212 -0.0082 -0.0004  0.0001
                ( 56.59%)  -0.7522* C  10 s(  0.00%)p 1.00( 99.93%)d 0.00(  0.07%)
                                           -0.0000 -0.0020 -0.0001 -0.0133  0.0008
                                            0.0060 -0.0001 -0.9995 -0.0077  0.0003
                                            0.0016  0.0263  0.0000  0.0000
   187. (0.00711) BD*( 1) C   3 - C   4  
                ( 50.78%)   0.7126* C   3 s( 35.41%)p 1.82( 64.54%)d 0.00(  0.05%)
                                            0.0000  0.5949  0.0151  0.8021  0.0081
                                           -0.0133 -0.0411 -0.0128 -0.0003  0.0029
                                           -0.0007 -0.0000  0.0177 -0.0122
                ( 49.22%)  -0.7015* C   4 s( 36.82%)p 1.72( 63.14%)d 0.00(  0.04%)
                                            0.0000  0.6067  0.0098 -0.7936 -0.0052
                                            0.0036 -0.0376  0.0142  0.0007 -0.0039
                                           -0.0006  0.0001  0.0159 -0.0104
   188. (0.16608) BD*( 2) C   3 - C   4  
                ( 57.19%)   0.7562* C   3 s(  0.00%)p 1.00( 99.94%)d 0.00(  0.06%)
                                           -0.0000 -0.0001  0.0009  0.0162 -0.0008
                                            0.0092  0.0004  0.9995  0.0059  0.0005
                                            0.0216  0.0124  0.0003 -0.0005
                ( 42.81%)  -0.6543* C   4 s(  0.00%)p 1.00( 99.96%)d 0.00(  0.04%)
                                           -0.0000  0.0005 -0.0010  0.0183 -0.0002
                                            0.0110 -0.0005  0.9996 -0.0049  0.0001
                                           -0.0140  0.0136 -0.0003  0.0003
   189. (0.00689) BD*( 1) C   3 - H  14  
                ( 37.33%)   0.6109* C   3 s( 28.73%)p 2.48( 71.24%)d 0.00(  0.03%)
                                           -0.0004  0.5358 -0.0141 -0.4090  0.0105
                                           -0.7381  0.0048  0.0135 -0.0003  0.0118
                                           -0.0003 -0.0005 -0.0075 -0.0100
                ( 62.67%)  -0.7917* H  14 s( 99.90%)p 0.00(  0.10%)
                                            0.9995 -0.0020  0.0154  0.0276 -0.0005
   190. (0.01221) BD*( 1) C   4 - C   5  
                ( 51.33%)   0.7165* C   4 s( 34.07%)p 1.93( 65.88%)d 0.00(  0.05%)
                                            0.0001  0.5837  0.0073  0.4492  0.0200
                                            0.6755 -0.0069 -0.0159 -0.0011  0.0173
                                           -0.0004 -0.0006 -0.0079 -0.0115
                ( 48.67%)  -0.6976* C   5 s( 35.92%)p 1.78( 64.05%)d 0.00(  0.04%)
                                           -0.0002  0.5993 -0.0039 -0.3743  0.0217
                                           -0.7070  0.0014  0.0092 -0.0009  0.0134
                                           -0.0005 -0.0004 -0.0090 -0.0111
   191. (0.00635) BD*( 1) C   4 - H  15  
                ( 37.33%)   0.6110* C   4 s( 29.03%)p 2.44( 70.94%)d 0.00(  0.03%)
                                           -0.0003  0.5386 -0.0163  0.4086 -0.0196
                                           -0.7362 -0.0042  0.0004  0.0000 -0.0126
                                            0.0001 -0.0001 -0.0064 -0.0091
                ( 62.67%)  -0.7916* H  15 s( 99.90%)p 0.00(  0.10%)
                                            0.9995 -0.0019 -0.0126  0.0283 -0.0002
   192. (0.01929) BD*( 1) C   5 - N   6  
                ( 63.38%)   0.7961* C   5 s( 27.99%)p 2.57( 71.88%)d 0.00(  0.13%)
                                            0.0001 -0.5288 -0.0170 -0.8472 -0.0224
                                            0.0000  0.0000  0.0218  0.0051  0.0000
                                            0.0015 -0.0000 -0.0298  0.0194
                ( 36.62%)  -0.6051* N   6 s( 34.90%)p 1.86( 65.07%)d 0.00(  0.03%)
                                           -0.0000 -0.5907 -0.0042  0.8065 -0.0027
                                           -0.0000 -0.0000 -0.0157 -0.0027  0.0000
                                            0.0026 -0.0000 -0.0147  0.0078
   193. (0.01221) BD*( 1) C   5 - C   9  
                ( 48.67%)   0.6976* C   5 s( 35.92%)p 1.78( 64.04%)d 0.00(  0.04%)
                                            0.0002 -0.5993  0.0039  0.3743 -0.0217
                                           -0.7070  0.0014 -0.0092  0.0009  0.0134
                                            0.0005 -0.0004  0.0090  0.0111
                ( 51.33%)  -0.7165* C   9 s( 34.07%)p 1.93( 65.88%)d 0.00(  0.05%)
                                           -0.0001 -0.5837 -0.0073 -0.4492 -0.0200
                                            0.6755 -0.0069  0.0154  0.0011  0.0173
                                            0.0004 -0.0006  0.0079  0.0115
   194. (0.21702) BD*( 2) C   5 - C   9  
                ( 54.23%)   0.7364* C   5 s(  0.00%)p 1.00( 99.94%)d 0.00(  0.05%)
                                            0.0000  0.0007 -0.0037  0.0255 -0.0027
                                            0.0000 -0.0002  0.9994 -0.0019  0.0005
                                           -0.0185  0.0142  0.0002  0.0010
                ( 45.77%)  -0.6765* C   9 s(  0.00%)p 1.00( 99.95%)d 0.00(  0.05%)
                                            0.0000  0.0008 -0.0015  0.0197  0.0002
                                           -0.0090  0.0007  0.9995 -0.0007 -0.0003
                                            0.0007 -0.0221 -0.0000 -0.0003
   195. (0.00715) BD*( 1) N   6 - C   7  
                ( 34.44%)   0.5869* N   6 s( 32.21%)p 2.10( 67.77%)d 0.00(  0.02%)
                                           -0.0001 -0.5675  0.0030 -0.4168  0.0067
                                            0.7070  0.0090 -0.0640 -0.0023  0.0106
                                           -0.0018  0.0037  0.0076  0.0062
                ( 65.56%)  -0.8097* C   7 s( 23.84%)p 3.19( 75.99%)d 0.01(  0.17%)
                                           -0.0002 -0.4878 -0.0216  0.4466  0.0086
                                           -0.7451 -0.0438  0.0569  0.0090  0.0304
                                           -0.0022  0.0040  0.0171  0.0204
   196. (0.00715) BD*( 1) N   6 - C   8  
                ( 34.44%)   0.5869* N   6 s( 32.21%)p 2.10( 67.77%)d 0.00(  0.02%)
                                           -0.0001 -0.5675  0.0030 -0.4168  0.0067
                                           -0.7070 -0.0090 -0.0640 -0.0023 -0.0106
                                           -0.0018 -0.0037  0.0076  0.0062
                ( 65.56%)  -0.8097* C   8 s( 23.84%)p 3.19( 75.99%)d 0.01(  0.17%)
                                           -0.0002 -0.4878 -0.0216  0.4466  0.0086
                                            0.7451  0.0438  0.0569  0.0090 -0.0304
                                           -0.0022 -0.0040  0.0171  0.0204
   197. (0.00633) BD*( 1) C   7 - H  16  
                ( 38.24%)   0.6184* C   7 s( 25.31%)p 2.95( 74.65%)d 0.00(  0.04%)
                                            0.0000 -0.5030  0.0060  0.2372 -0.0243
                                            0.5197  0.0038  0.6477 -0.0031 -0.0075
                                           -0.0084 -0.0156  0.0026 -0.0078
                ( 61.76%)  -0.7859* H  16 s( 99.91%)p 0.00(  0.09%)
                                           -0.9995 -0.0005 -0.0026 -0.0211 -0.0223
   198. (0.00817) BD*( 1) C   7 - H  17  
                ( 38.41%)   0.6198* C   7 s( 25.35%)p 2.94( 74.60%)d 0.00(  0.04%)
                                            0.0000 -0.5035  0.0085  0.1756 -0.0227
                                            0.3755  0.0084 -0.7574  0.0030 -0.0043
                                            0.0074  0.0128  0.0009 -0.0138
                ( 61.59%)  -0.7848* H  17 s( 99.91%)p 0.00(  0.09%)
                                           -0.9995 -0.0006 -0.0015 -0.0162  0.0261
   199. (0.00210) BD*( 1) C   7 - H  18  
                ( 37.65%)   0.6136* C   7 s( 25.53%)p 2.92( 74.43%)d 0.00(  0.04%)
                                            0.0000 -0.5052 -0.0049 -0.8433  0.0108
                                           -0.1720  0.0210  0.0548 -0.0009 -0.0106
                                            0.0026  0.0004 -0.0147  0.0091
                ( 62.35%)  -0.7896* H  18 s( 99.90%)p 0.00(  0.10%)
                                           -0.9995  0.0001  0.0309 -0.0005 -0.0017
   200. (0.00633) BD*( 1) C   8 - H  19  
                ( 38.24%)   0.6184* C   8 s( 25.31%)p 2.95( 74.65%)d 0.00(  0.04%)
                                            0.0000 -0.5030  0.0060  0.2371 -0.0243
                                           -0.5197 -0.0038  0.6477 -0.0031  0.0075
                                           -0.0084  0.0156  0.0026 -0.0078
                ( 61.76%)  -0.7859* H  19 s( 99.91%)p 0.00(  0.09%)
                                           -0.9995 -0.0005 -0.0026  0.0211 -0.0223
   201. (0.00817) BD*( 1) C   8 - H  20  
                ( 38.41%)   0.6198* C   8 s( 25.35%)p 2.94( 74.60%)d 0.00(  0.04%)
                                            0.0000 -0.5035  0.0085  0.1756 -0.0227
                                           -0.3755 -0.0084 -0.7574  0.0030  0.0043
                                            0.0074 -0.0128  0.0009 -0.0138
                ( 61.59%)  -0.7848* H  20 s( 99.91%)p 0.00(  0.09%)
                                           -0.9995 -0.0006 -0.0015  0.0162  0.0261
   202. (0.00210) BD*( 1) C   8 - H  21  
                ( 37.65%)   0.6136* C   8 s( 25.53%)p 2.92( 74.43%)d 0.00(  0.04%)
                                            0.0000 -0.5052 -0.0049 -0.8433  0.0108
                                            0.1720 -0.0210  0.0548 -0.0009  0.0106
                                            0.0026 -0.0004 -0.0147  0.0091
                ( 62.35%)  -0.7896* H  21 s( 99.90%)p 0.00(  0.10%)
                                           -0.9995  0.0001  0.0309  0.0005 -0.0017
   203. (0.00711) BD*( 1) C   9 - C  10  
                ( 49.22%)   0.7015* C   9 s( 36.82%)p 1.72( 63.14%)d 0.00(  0.04%)
                                           -0.0000 -0.6067 -0.0098  0.7936  0.0052
                                            0.0036 -0.0376 -0.0151 -0.0007 -0.0039
                                            0.0006  0.0001 -0.0159  0.0104
                ( 50.78%)  -0.7126* C  10 s( 35.41%)p 1.82( 64.54%)d 0.00(  0.05%)
                                           -0.0000 -0.5949 -0.0151 -0.8021 -0.0081
                                           -0.0133 -0.0411  0.0118  0.0003  0.0029
                                            0.0007 -0.0000 -0.0177  0.0122
   204. (0.00635) BD*( 1) C   9 - H  22  
                ( 37.33%)   0.6110* C   9 s( 29.03%)p 2.44( 70.94%)d 0.00(  0.03%)
                                            0.0003 -0.5386  0.0163 -0.4085  0.0196
                                           -0.7362 -0.0042  0.0019 -0.0000 -0.0126
                                           -0.0001 -0.0001  0.0064  0.0091
                ( 62.67%)  -0.7916* H  22 s( 99.90%)p 0.00(  0.10%)
                                           -0.9995  0.0019  0.0126  0.0283  0.0002
   205. (0.00689) BD*( 1) C  10 - H  23  
                ( 37.33%)   0.6109* C  10 s( 28.73%)p 2.48( 71.24%)d 0.00(  0.03%)
                                            0.0004 -0.5358  0.0141  0.4091 -0.0105
                                           -0.7381  0.0048 -0.0088  0.0004  0.0118
                                            0.0003 -0.0006  0.0075  0.0100
                ( 62.67%)  -0.7917* H  23 s( 99.90%)p 0.00(  0.10%)
                                           -0.9995  0.0020 -0.0154  0.0276  0.0005


 NHO Directionality and "Bond Bending" (deviations from line of nuclear centers)

         [Thresholds for printing:  angular deviation  >  1.0 degree]
                                    hybrid p-character > 25.0%
                                    orbital occupancy  >  0.10e

                                Line of Centers        Hybrid 1              Hybrid 2
                                ---------------  -------------------   ------------------
                NBO               Theta   Phi    Theta   Phi    Dev    Theta   Phi    Dev
 ========================================================================================
     5. BD (   1) C   2 - C   3    90.3  301.6    90.5  297.9   3.7     89.8  124.8   3.1
     6. BD (   1) C   2 - C  10    90.3   58.4    90.5   62.1   3.7     89.9  235.2   3.2
     7. BD (   2) C   2 - C  10    90.3   58.4     0.4  358.8  90.1      0.8  335.0  89.8
     8. BD (   1) C   3 - C   4    91.0  359.5    90.9  356.2   3.3     88.9  182.4   3.0
     9. BD (   2) C   3 - C   4    91.0  359.5     1.0   31.8  90.1    178.8  210.2  89.9
    11. BD (   1) C   4 - C   5    90.9   58.5    91.2   54.9   3.6     89.4  243.4   5.0
    14. BD (   1) C   5 - C   9    89.1  121.5    89.4  116.6   5.0     91.2  305.1   3.6
    15. BD (   2) C   5 - C   9    89.1  121.5   178.7  179.6  90.3    178.8  157.6  90.1
    18. BD (   1) C   7 - H  16   137.5  249.1   138.8  247.9   1.4      --     --    --
    19. BD (   1) C   7 - H  17    30.2  250.0    28.7  248.3   1.8      --     --    --
    21. BD (   1) C   8 - H  19   137.5  110.9   138.8  112.1   1.4      --     --    --
    22. BD (   1) C   8 - H  20    30.2  110.0    28.7  111.7   1.8      --     --    --
    24. BD (   1) C   9 - C  10    89.0  180.5    88.9  177.6   3.0     90.9    3.8   3.3
    37. LP (   1) N   6             --     --    177.7    0.0   --       --     --    --
   186. BD*(   2) C   2 - C  10    90.3   58.4     0.4  358.8  90.1      0.8  335.0  89.8
   188. BD*(   2) C   3 - C   4    91.0  359.5     1.0   31.8  90.1    178.8  210.2  89.9
   194. BD*(   2) C   5 - C   9    89.1  121.5   178.7  179.6  90.3    178.8  157.6  90.1


 Second Order Perturbation Theory Analysis of Fock Matrix in NBO Basis

     Threshold for printing:   0.25 kcal/mol
                                                                              E(2)  E(j)-E(i) F(i,j)
         Donor NBO (i)                     Acceptor NBO (j)                 kcal/mol   a.u.    a.u. 
 ===================================================================================================

 within unit  1
   1. BD (   1) C   1 - C   2        / 56. RY*(   1) C   3                    0.57    1.77    0.040
   1. BD (   1) C   1 - C   2        /119. RY*(   1) C  10                    0.57    1.77    0.040
   1. BD (   1) C   1 - C   2        /184. BD*(   1) C   2 - C   3            1.28    1.18    0.049
   1. BD (   1) C   1 - C   2        /185. BD*(   1) C   2 - C  10            1.28    1.18    0.049
   1. BD (   1) C   1 - C   2        /187. BD*(   1) C   3 - C   4            1.41    1.19    0.052
   1. BD (   1) C   1 - C   2        /203. BD*(   1) C   9 - C  10            1.41    1.19    0.052
   2. BD (   1) C   1 - H  11        / 49. RY*(   3) C   2                    0.62    1.35    0.037
   2. BD (   1) C   1 - H  11        /184. BD*(   1) C   2 - C   3            0.31    1.03    0.022
   2. BD (   1) C   1 - H  11        /185. BD*(   1) C   2 - C  10            0.31    1.03    0.023
   2. BD (   1) C   1 - H  11        /186. BD*(   2) C   2 - C  10            2.07    0.50    0.044
   3. BD (   1) C   1 - H  12        /184. BD*(   1) C   2 - C   3            1.95    1.03    0.057
   3. BD (   1) C   1 - H  12        /186. BD*(   2) C   2 - C  10            0.42    0.50    0.020
   4. BD (   1) C   1 - H  13        /185. BD*(   1) C   2 - C  10            1.95    1.03    0.057
   4. BD (   1) C   1 - H  13        /186. BD*(   2) C   2 - C  10            0.50    0.50    0.022
   5. BD (   1) C   2 - C   3        / 38. RY*(   1) C   1                    0.50    1.38    0.033
   5. BD (   1) C   2 - C   3        / 65. RY*(   1) C   4                    0.51    1.86    0.039
   5. BD (   1) C   2 - C   3        / 66. RY*(   2) C   4                    0.58    1.48    0.037
   5. BD (   1) C   2 - C   3        /119. RY*(   1) C  10                    0.42    1.85    0.036
   5. BD (   1) C   2 - C   3        /180. BD*(   1) C   1 - C   2            1.10    1.12    0.044
   5. BD (   1) C   2 - C   3        /182. BD*(   1) C   1 - H  12            0.37    1.17    0.026
   5. BD (   1) C   2 - C   3        /185. BD*(   1) C   2 - C  10            1.55    1.25    0.056
   5. BD (   1) C   2 - C   3        /187. BD*(   1) C   3 - C   4            1.55    1.27    0.056
   5. BD (   1) C   2 - C   3        /189. BD*(   1) C   3 - H  14            0.67    1.17    0.036
   5. BD (   1) C   2 - C   3        /191. BD*(   1) C   4 - H  15            1.04    1.15    0.044
   5. BD (   1) C   2 - C   3        /205. BD*(   1) C  10 - H  23            1.36    1.17    0.051
   6. BD (   1) C   2 - C  10        / 38. RY*(   1) C   1                    0.50    1.38    0.033
   6. BD (   1) C   2 - C  10        / 56. RY*(   1) C   3                    0.42    1.85    0.036
   6. BD (   1) C   2 - C  10        /110. RY*(   1) C   9                    0.51    1.86    0.039
   6. BD (   1) C   2 - C  10        /111. RY*(   2) C   9                    0.58    1.48    0.037
   6. BD (   1) C   2 - C  10        /180. BD*(   1) C   1 - C   2            1.10    1.12    0.044
   6. BD (   1) C   2 - C  10        /183. BD*(   1) C   1 - H  13            0.37    1.17    0.026
   6. BD (   1) C   2 - C  10        /184. BD*(   1) C   2 - C   3            1.55    1.25    0.056
   6. BD (   1) C   2 - C  10        /189. BD*(   1) C   3 - H  14            1.36    1.17    0.051
   6. BD (   1) C   2 - C  10        /203. BD*(   1) C   9 - C  10            1.55    1.27    0.056
   6. BD (   1) C   2 - C  10        /204. BD*(   1) C   9 - H  22            1.04    1.15    0.044
   6. BD (   1) C   2 - C  10        /205. BD*(   1) C  10 - H  23            0.67    1.17    0.036
   7. BD (   2) C   2 - C  10        / 39. RY*(   2) C   1                    0.51    1.20    0.035
   7. BD (   2) C   2 - C  10        / 60. RY*(   5) C   3                    1.09    0.90    0.044
   7. BD (   2) C   2 - C  10        /112. RY*(   3) C   9                    0.35    0.93    0.025
   7. BD (   2) C   2 - C  10        /114. RY*(   5) C   9                    0.35    2.07    0.037
   7. BD (   2) C   2 - C  10        /181. BD*(   1) C   1 - H  11            1.63    0.73    0.048
   7. BD (   2) C   2 - C  10        /182. BD*(   1) C   1 - H  12            0.30    0.73    0.020
   7. BD (   2) C   2 - C  10        /183. BD*(   1) C   1 - H  13            0.50    0.73    0.027
   7. BD (   2) C   2 - C  10        /188. BD*(   2) C   3 - C   4           14.12    0.28    0.080
   7. BD (   2) C   2 - C  10        /194. BD*(   2) C   5 - C   9            8.53    0.26    0.061
   8. BD (   1) C   3 - C   4        / 47. RY*(   1) C   2                    0.53    1.88    0.040
   8. BD (   1) C   3 - C   4        / 48. RY*(   2) C   2                    0.72    1.59    0.043
   8. BD (   1) C   3 - C   4        / 74. RY*(   1) C   5                    0.51    1.76    0.038
   8. BD (   1) C   3 - C   4        / 75. RY*(   2) C   5                    0.33    1.87    0.031
   8. BD (   1) C   3 - C   4        /180. BD*(   1) C   1 - C   2            1.63    1.12    0.054
   8. BD (   1) C   3 - C   4        /184. BD*(   1) C   2 - C   3            1.67    1.26    0.058
   8. BD (   1) C   3 - C   4        /189. BD*(   1) C   3 - H  14            0.64    1.17    0.035
   8. BD (   1) C   3 - C   4        /190. BD*(   1) C   4 - C   5            1.65    1.22    0.057
   8. BD (   1) C   3 - C   4        /191. BD*(   1) C   4 - H  15            0.83    1.16    0.039
   8. BD (   1) C   3 - C   4        /192. BD*(   1) C   5 - N   6            2.22    1.11    0.063
   9. BD (   2) C   3 - C   4        / 79. RY*(   6) C   5                    0.54    1.59    0.040
   9. BD (   2) C   3 - C   4        /186. BD*(   2) C   2 - C  10            7.04    0.30    0.058
   9. BD (   2) C   3 - C   4        /194. BD*(   2) C   5 - C   9           12.96    0.27    0.076
  10. BD (   1) C   3 - H  14        / 47. RY*(   1) C   2                    0.44    1.69    0.034
  10. BD (   1) C   3 - H  14        / 65. RY*(   1) C   4                    0.29    1.67    0.028
  10. BD (   1) C   3 - H  14        /184. BD*(   1) C   2 - C   3            0.49    1.06    0.029
  10. BD (   1) C   3 - H  14        /185. BD*(   1) C   2 - C  10            2.07    1.06    0.059
  10. BD (   1) C   3 - H  14        /187. BD*(   1) C   3 - C   4            0.52    1.07    0.030
  10. BD (   1) C   3 - H  14        /190. BD*(   1) C   4 - C   5            2.25    1.02    0.061
  11. BD (   1) C   4 - C   5        / 56. RY*(   1) C   3                    0.48    1.86    0.038
  11. BD (   1) C   4 - C   5        / 57. RY*(   2) C   3                    0.76    1.43    0.042
  11. BD (   1) C   4 - C   5        / 84. RY*(   2) N   6                    0.41    2.47    0.041
  11. BD (   1) C   4 - C   5        /110. RY*(   1) C   9                    0.31    1.87    0.030
  11. BD (   1) C   4 - C   5        /187. BD*(   1) C   3 - C   4            1.47    1.28    0.055
  11. BD (   1) C   4 - C   5        /189. BD*(   1) C   3 - H  14            0.99    1.18    0.043
  11. BD (   1) C   4 - C   5        /191. BD*(   1) C   4 - H  15            0.59    1.17    0.033
  11. BD (   1) C   4 - C   5        /192. BD*(   1) C   5 - N   6            0.99    1.12    0.042
  11. BD (   1) C   4 - C   5        /193. BD*(   1) C   5 - C   9            2.08    1.23    0.064
  11. BD (   1) C   4 - C   5        /196. BD*(   1) N   6 - C   8            1.51    1.03    0.050
  11. BD (   1) C   4 - C   5        /204. BD*(   1) C   9 - H  22            1.18    1.17    0.047
  12. BD (   1) C   4 - H  15        / 56. RY*(   1) C   3                    0.39    1.68    0.032
  12. BD (   1) C   4 - H  15        / 75. RY*(   2) C   5                    0.25    1.70    0.026
  12. BD (   1) C   4 - H  15        /184. BD*(   1) C   2 - C   3            2.05    1.09    0.060
  12. BD (   1) C   4 - H  15        /187. BD*(   1) C   3 - C   4            0.63    1.10    0.033
  12. BD (   1) C   4 - H  15        /190. BD*(   1) C   4 - C   5            0.31    1.04    0.023
  12. BD (   1) C   4 - H  15        /192. BD*(   1) C   5 - N   6            0.33    0.94    0.022
  12. BD (   1) C   4 - H  15        /193. BD*(   1) C   5 - C   9            2.11    1.04    0.059
  13. BD (   1) C   5 - N   6        / 92. RY*(   1) C   7                    0.36    1.68    0.031
  13. BD (   1) C   5 - N   6        /101. RY*(   1) C   8                    0.36    1.68    0.031
  13. BD (   1) C   5 - N   6        /187. BD*(   1) C   3 - C   4            0.59    1.41    0.036
  13. BD (   1) C   5 - N   6        /190. BD*(   1) C   4 - C   5            0.89    1.36    0.044
  13. BD (   1) C   5 - N   6        /193. BD*(   1) C   5 - C   9            0.89    1.36    0.044
  13. BD (   1) C   5 - N   6        /195. BD*(   1) N   6 - C   7            0.83    1.16    0.039
  13. BD (   1) C   5 - N   6        /196. BD*(   1) N   6 - C   8            0.83    1.16    0.039
  13. BD (   1) C   5 - N   6        /199. BD*(   1) C   7 - H  18            0.31    1.28    0.025
  13. BD (   1) C   5 - N   6        /202. BD*(   1) C   8 - H  21            0.31    1.28    0.025
  13. BD (   1) C   5 - N   6        /203. BD*(   1) C   9 - C  10            0.59    1.41    0.036
  14. BD (   1) C   5 - C   9        / 65. RY*(   1) C   4                    0.31    1.87    0.030
  14. BD (   1) C   5 - C   9        / 84. RY*(   2) N   6                    0.41    2.47    0.041
  14. BD (   1) C   5 - C   9        /119. RY*(   1) C  10                    0.48    1.86    0.038
  14. BD (   1) C   5 - C   9        /120. RY*(   2) C  10                    0.76    1.43    0.042
  14. BD (   1) C   5 - C   9        /190. BD*(   1) C   4 - C   5            2.08    1.23    0.064
  14. BD (   1) C   5 - C   9        /191. BD*(   1) C   4 - H  15            1.18    1.17    0.047
  14. BD (   1) C   5 - C   9        /192. BD*(   1) C   5 - N   6            0.99    1.12    0.042
  14. BD (   1) C   5 - C   9        /195. BD*(   1) N   6 - C   7            1.51    1.03    0.050
  14. BD (   1) C   5 - C   9        /203. BD*(   1) C   9 - C  10            1.47    1.28    0.055
  14. BD (   1) C   5 - C   9        /204. BD*(   1) C   9 - H  22            0.59    1.17    0.033
  14. BD (   1) C   5 - C   9        /205. BD*(   1) C  10 - H  23            0.99    1.18    0.043
  15. BD (   2) C   5 - C   9        / 67. RY*(   3) C   4                    0.58    0.89    0.031
  15. BD (   2) C   5 - C   9        / 68. RY*(   4) C   4                    0.32    0.94    0.024
  15. BD (   2) C   5 - C   9        / 83. RY*(   1) N   6                    0.31    1.17    0.026
  15. BD (   2) C   5 - C   9        /123. RY*(   5) C  10                    1.12    1.05    0.047
  15. BD (   2) C   5 - C   9        /186. BD*(   2) C   2 - C  10           12.09    0.31    0.078
  15. BD (   2) C   5 - C   9        /188. BD*(   2) C   3 - C   4            7.12    0.31    0.059
  15. BD (   2) C   5 - C   9        /194. BD*(   2) C   5 - C   9            0.49    0.28    0.015
  16. BD (   1) N   6 - C   7        / 74. RY*(   1) C   5                    1.17    1.85    0.059
  16. BD (   1) N   6 - C   7        /101. RY*(   1) C   8                    0.32    1.62    0.029
  16. BD (   1) N   6 - C   7        /192. BD*(   1) C   5 - N   6            1.12    1.19    0.047
  16. BD (   1) N   6 - C   7        /193. BD*(   1) C   5 - C   9            1.51    1.30    0.056
  16. BD (   1) N   6 - C   7        /196. BD*(   1) N   6 - C   8            0.61    1.10    0.033
  16. BD (   1) N   6 - C   7        /200. BD*(   1) C   8 - H  19            0.31    1.21    0.024
  17. BD (   1) N   6 - C   8        / 74. RY*(   1) C   5                    1.17    1.85    0.059
  17. BD (   1) N   6 - C   8        / 92. RY*(   1) C   7                    0.32    1.62    0.029
  17. BD (   1) N   6 - C   8        /190. BD*(   1) C   4 - C   5            1.51    1.30    0.056
  17. BD (   1) N   6 - C   8        /192. BD*(   1) C   5 - N   6            1.12    1.19    0.047
  17. BD (   1) N   6 - C   8        /195. BD*(   1) N   6 - C   7            0.61    1.10    0.033
  17. BD (   1) N   6 - C   8        /197. BD*(   1) C   7 - H  16            0.31    1.21    0.024
  18. BD (   1) C   7 - H  16        /196. BD*(   1) N   6 - C   8            1.22    0.84    0.040
  19. BD (   1) C   7 - H  17        /196. BD*(   1) N   6 - C   8            0.63    0.84    0.029
  20. BD (   1) C   7 - H  18        /192. BD*(   1) C   5 - N   6            2.04    0.93    0.055
  21. BD (   1) C   8 - H  19        /195. BD*(   1) N   6 - C   7            1.22    0.84    0.040
  22. BD (   1) C   8 - H  20        /195. BD*(   1) N   6 - C   7            0.63    0.84    0.029
  23. BD (   1) C   8 - H  21        /192. BD*(   1) C   5 - N   6            2.04    0.93    0.055
  24. BD (   1) C   9 - C  10        / 47. RY*(   1) C   2                    0.53    1.88    0.040
  24. BD (   1) C   9 - C  10        / 48. RY*(   2) C   2                    0.73    1.59    0.043
  24. BD (   1) C   9 - C  10        / 74. RY*(   1) C   5                    0.51    1.76    0.038
  24. BD (   1) C   9 - C  10        / 75. RY*(   2) C   5                    0.33    1.87    0.031
  24. BD (   1) C   9 - C  10        /180. BD*(   1) C   1 - C   2            1.63    1.12    0.054
  24. BD (   1) C   9 - C  10        /185. BD*(   1) C   2 - C  10            1.67    1.26    0.058
  24. BD (   1) C   9 - C  10        /192. BD*(   1) C   5 - N   6            2.22    1.11    0.063
  24. BD (   1) C   9 - C  10        /193. BD*(   1) C   5 - C   9            1.65    1.22    0.057
  24. BD (   1) C   9 - C  10        /204. BD*(   1) C   9 - H  22            0.83    1.16    0.039
  24. BD (   1) C   9 - C  10        /205. BD*(   1) C  10 - H  23            0.64    1.17    0.035
  25. BD (   1) C   9 - H  22        / 75. RY*(   2) C   5                    0.25    1.70    0.026
  25. BD (   1) C   9 - H  22        /119. RY*(   1) C  10                    0.39    1.68    0.032
  25. BD (   1) C   9 - H  22        /185. BD*(   1) C   2 - C  10            2.05    1.09    0.060
  25. BD (   1) C   9 - H  22        /190. BD*(   1) C   4 - C   5            2.11    1.04    0.059
  25. BD (   1) C   9 - H  22        /192. BD*(   1) C   5 - N   6            0.33    0.94    0.022
  25. BD (   1) C   9 - H  22        /193. BD*(   1) C   5 - C   9            0.31    1.04    0.023
  25. BD (   1) C   9 - H  22        /203. BD*(   1) C   9 - C  10            0.63    1.10    0.033
  26. BD (   1) C  10 - H  23        / 47. RY*(   1) C   2                    0.44    1.69    0.034
  26. BD (   1) C  10 - H  23        /110. RY*(   1) C   9                    0.29    1.67    0.028
  26. BD (   1) C  10 - H  23        /184. BD*(   1) C   2 - C   3            2.07    1.06    0.059
  26. BD (   1) C  10 - H  23        /185. BD*(   1) C   2 - C  10            0.49    1.06    0.029
  26. BD (   1) C  10 - H  23        /193. BD*(   1) C   5 - C   9            2.25    1.02    0.061
  26. BD (   1) C  10 - H  23        /203. BD*(   1) C   9 - C  10            0.52    1.07    0.030
  27. CR (   1) C   1                / 47. RY*(   1) C   2                    0.28   11.24    0.071
  27. CR (   1) C   1                / 54. RY*(   8) C   2                    0.25   12.06    0.069
  27. CR (   1) C   1                /128. RY*(   1) H  11                    0.39   10.52    0.081
  27. CR (   1) C   1                /132. RY*(   1) H  12                    0.36   10.53    0.078
  27. CR (   1) C   1                /136. RY*(   1) H  13                    0.36   10.53    0.078
  27. CR (   1) C   1                /184. BD*(   1) C   2 - C   3            0.45   10.62    0.088
  27. CR (   1) C   1                /185. BD*(   1) C   2 - C  10            0.45   10.62    0.088
  28. CR (   1) C   2                / 40. RY*(   3) C   1                    0.63   10.74    0.104
  28. CR (   1) C   2                / 57. RY*(   2) C   3                    0.82   10.81    0.119
  28. CR (   1) C   2                /120. RY*(   2) C  10                    0.82   10.81    0.119
  28. CR (   1) C   2                /187. BD*(   1) C   3 - C   4            0.47   10.66    0.090
  28. CR (   1) C   2                /189. BD*(   1) C   3 - H  14            0.30   10.56    0.071
  28. CR (   1) C   2                /203. BD*(   1) C   9 - C  10            0.47   10.66    0.090
  28. CR (   1) C   2                /205. BD*(   1) C  10 - H  23            0.30   10.56    0.071
  29. CR (   1) C   3                / 47. RY*(   1) C   2                    0.27   11.26    0.070
  29. CR (   1) C   3                / 48. RY*(   2) C   2                    0.82   10.96    0.119
  29. CR (   1) C   3                / 66. RY*(   2) C   4                    0.39   10.85    0.082
  29. CR (   1) C   3                / 68. RY*(   4) C   4                    0.28   10.73    0.069
  29. CR (   1) C   3                /140. RY*(   1) H  14                    0.37   10.45    0.079
  29. CR (   1) C   3                /180. BD*(   1) C   1 - C   2            0.52   10.50    0.094
  29. CR (   1) C   3                /185. BD*(   1) C   2 - C  10            0.48   10.63    0.090
  29. CR (   1) C   3                /190. BD*(   1) C   4 - C   5            0.58   10.59    0.099
  29. CR (   1) C   3                /191. BD*(   1) C   4 - H  15            0.32   10.53    0.074
  30. CR (   1) C   4                / 57. RY*(   2) C   3                    0.48   10.81    0.091
  30. CR (   1) C   4                / 58. RY*(   3) C   3                    0.46   10.70    0.088
  30. CR (   1) C   4                / 74. RY*(   1) C   5                    0.55   11.15    0.099
  30. CR (   1) C   4                /144. RY*(   1) H  15                    0.41   10.49    0.083
  30. CR (   1) C   4                /184. BD*(   1) C   2 - C   3            0.56   10.65    0.098
  30. CR (   1) C   4                /189. BD*(   1) C   3 - H  14            0.28   10.56    0.069
  30. CR (   1) C   4                /192. BD*(   1) C   5 - N   6            0.45   10.50    0.087
  30. CR (   1) C   4                /193. BD*(   1) C   5 - C   9            0.53   10.61    0.095
  31. CR (   1) C   5                / 66. RY*(   2) C   4                    0.69   10.92    0.109
  31. CR (   1) C   5                / 85. RY*(   3) N   6                    0.29   11.83    0.074
  31. CR (   1) C   5                /111. RY*(   2) C   9                    0.69   10.92    0.109
  31. CR (   1) C   5                /187. BD*(   1) C   3 - C   4            0.38   10.71    0.081
  31. CR (   1) C   5                /191. BD*(   1) C   4 - H  15            0.31   10.60    0.072
  31. CR (   1) C   5                /195. BD*(   1) N   6 - C   7            0.56   10.46    0.097
  31. CR (   1) C   5                /196. BD*(   1) N   6 - C   8            0.56   10.46    0.097
  31. CR (   1) C   5                /203. BD*(   1) C   9 - C  10            0.38   10.71    0.081
  31. CR (   1) C   5                /204. BD*(   1) C   9 - H  22            0.31   10.60    0.072
  32. CR (   1) N   6                / 75. RY*(   2) C   5                    0.47   15.45    0.108
  32. CR (   1) N   6                / 77. RY*(   4) C   5                    0.79   14.81    0.137
  32. CR (   1) N   6                / 80. RY*(   7) C   5                    0.41   16.42    0.103
  32. CR (   1) N   6                / 94. RY*(   3) C   7                    0.81   14.96    0.139
  32. CR (   1) N   6                /103. RY*(   3) C   8                    0.81   14.96    0.139
  32. CR (   1) N   6                /190. BD*(   1) C   4 - C   5            0.31   14.80    0.087
  32. CR (   1) N   6                /193. BD*(   1) C   5 - C   9            0.31   14.80    0.087
  33. CR (   1) C   7                /148. RY*(   1) H  16                    0.37   10.52    0.079
  33. CR (   1) C   7                /152. RY*(   1) H  17                    0.37   10.51    0.078
  33. CR (   1) C   7                /156. RY*(   1) H  18                    0.40   10.58    0.082
  33. CR (   1) C   7                /192. BD*(   1) C   5 - N   6            0.56   10.54    0.098
  33. CR (   1) C   7                /196. BD*(   1) N   6 - C   8            0.48   10.45    0.090
  34. CR (   1) C   8                /160. RY*(   1) H  19                    0.37   10.52    0.079
  34. CR (   1) C   8                /164. RY*(   1) H  20                    0.37   10.51    0.078
  34. CR (   1) C   8                /168. RY*(   1) H  21                    0.40   10.58    0.082
  34. CR (   1) C   8                /192. BD*(   1) C   5 - N   6            0.56   10.54    0.098
  34. CR (   1) C   8                /195. BD*(   1) N   6 - C   7            0.48   10.45    0.090
  35. CR (   1) C   9                / 74. RY*(   1) C   5                    0.55   11.15    0.099
  35. CR (   1) C   9                /120. RY*(   2) C  10                    0.48   10.81    0.091
  35. CR (   1) C   9                /121. RY*(   3) C  10                    0.44   10.72    0.087
  35. CR (   1) C   9                /172. RY*(   1) H  22                    0.41   10.49    0.083
  35. CR (   1) C   9                /185. BD*(   1) C   2 - C  10            0.56   10.65    0.098
  35. CR (   1) C   9                /190. BD*(   1) C   4 - C   5            0.53   10.61    0.095
  35. CR (   1) C   9                /192. BD*(   1) C   5 - N   6            0.45   10.50    0.087
  35. CR (   1) C   9                /205. BD*(   1) C  10 - H  23            0.28   10.56    0.069
  36. CR (   1) C  10                / 47. RY*(   1) C   2                    0.27   11.26    0.070
  36. CR (   1) C  10                / 48. RY*(   2) C   2                    0.82   10.96    0.119
  36. CR (   1) C  10                /111. RY*(   2) C   9                    0.39   10.85    0.082
  36. CR (   1) C  10                /113. RY*(   4) C   9                    0.36   10.76    0.078
  36. CR (   1) C  10                /176. RY*(   1) H  23                    0.37   10.45    0.079
  36. CR (   1) C  10                /180. BD*(   1) C   1 - C   2            0.52   10.50    0.094
  36. CR (   1) C  10                /184. BD*(   1) C   2 - C   3            0.48   10.63    0.090
  36. CR (   1) C  10                /193. BD*(   1) C   5 - C   9            0.58   10.59    0.099
  36. CR (   1) C  10                /204. BD*(   1) C   9 - H  22            0.32   10.53    0.074
  37. LP (   1) N   6                / 76. RY*(   3) C   5                    1.50    1.48    0.062
  37. LP (   1) N   6                / 93. RY*(   2) C   7                    0.86    1.41    0.046
  37. LP (   1) N   6                /102. RY*(   2) C   8                    0.86    1.41    0.046
  37. LP (   1) N   6                /194. BD*(   2) C   5 - C   9           15.24    0.34    0.097
  37. LP (   1) N   6                /197. BD*(   1) C   7 - H  16            1.99    0.76    0.051
  37. LP (   1) N   6                /198. BD*(   1) C   7 - H  17            2.99    0.76    0.063
  37. LP (   1) N   6                /200. BD*(   1) C   8 - H  19            1.99    0.76    0.051
  37. LP (   1) N   6                /201. BD*(   1) C   8 - H  20            2.99    0.76    0.063
 186. BD*(   2) C   2 - C  10        / 53. RY*(   7) C   2                    0.30    1.61    0.066
 186. BD*(   2) C   2 - C  10        / 60. RY*(   5) C   3                    0.28    0.61    0.039
 186. BD*(   2) C   2 - C  10        /122. RY*(   4) C  10                    0.43    1.72    0.082
 186. BD*(   2) C   2 - C  10        /123. RY*(   5) C  10                    0.73    0.74    0.070
 186. BD*(   2) C   2 - C  10        /181. BD*(   1) C   1 - H  11            0.64    0.44    0.050
 188. BD*(   2) C   3 - C   4        / 59. RY*(   4) C   3                    0.26    1.89    0.069
 188. BD*(   2) C   3 - C   4        / 60. RY*(   5) C   3                    1.24    0.61    0.085
 188. BD*(   2) C   3 - C   4        / 67. RY*(   3) C   4                    0.79    0.59    0.067
 188. BD*(   2) C   3 - C   4        / 68. RY*(   4) C   4                    0.26    0.63    0.040
 194. BD*(   2) C   5 - C   9        / 67. RY*(   3) C   4                    0.26    0.61    0.034
 194. BD*(   2) C   5 - C   9        / 78. RY*(   5) C   5                    0.38    1.83    0.071
 194. BD*(   2) C   5 - C   9        / 79. RY*(   6) C   5                    0.52    1.32    0.071
 194. BD*(   2) C   5 - C   9        /112. RY*(   3) C   9                    1.72    0.66    0.091
 194. BD*(   2) C   5 - C   9        /123. RY*(   5) C  10                    0.36    0.77    0.045
 194. BD*(   2) C   5 - C   9        /186. BD*(   2) C   2 - C  10           58.34    0.03    0.084
 194. BD*(   2) C   5 - C   9        /188. BD*(   2) C   3 - C   4           62.61    0.02    0.080


 Natural Bond Orbitals (Summary):

                                                            Principal Delocalizations
           NBO                        Occupancy    Energy   (geminal,vicinal,remote)
 ====================================================================================
 Molecular unit  1  (C9H13N)
     1. BD (   1) C   1 - C   2          0.98998    -0.77114  187(v),203(v),185(g),184(g)
                                                    56(v),119(v)
     2. BD (   1) C   1 - H  11          0.98685    -0.62250  186(v),49(v),185(v),184(v)
     3. BD (   1) C   1 - H  12          0.99255    -0.62161  184(v),186(v)
     4. BD (   1) C   1 - H  13          0.99253    -0.62162  185(v),186(v)
     5. BD (   1) C   2 - C   3          0.98696    -0.84740  187(g),185(g),205(v),180(g)
                                                    191(v),189(g),66(v),65(v)
                                                    38(v),119(v),182(v)
     6. BD (   1) C   2 - C  10          0.98696    -0.84741  203(g),184(g),189(v),180(g)
                                                    204(v),205(g),111(v),110(v)
                                                    38(v),56(v),183(v)
     7. BD (   2) C   2 - C  10          0.82460    -0.41639  188(v),194(v),181(v),60(v)
                                                    39(v),183(v),114(v),112(v)
                                                    182(v)
     8. BD (   1) C   3 - C   4          0.98760    -0.85010  192(v),184(g),190(g),180(v)
                                                    191(g),48(v),189(g),47(v)
                                                    74(v),75(v)
     9. BD (   2) C   3 - C   4          0.84538    -0.42122  194(v),186(v),79(v)
    10. BD (   1) C   3 - H  14          0.98892    -0.65598  190(v),185(v),187(g),184(g)
                                                    47(v),65(v)
    11. BD (   1) C   4 - C   5          0.98601    -0.86261  193(g),196(v),187(g),204(v)
                                                    189(v),192(g),57(v),191(g)
                                                    56(v),84(v),110(v)
    12. BD (   1) C   4 - H  15          0.98805    -0.67845  193(v),184(v),187(g),56(v)
                                                    192(v),190(g),75(v)
    13. BD (   1) C   5 - N   6          0.99239    -0.99166  190(g),193(g),195(g),196(g)
                                                    187(v),203(v),92(v),101(v)
                                                    199(v),202(v)
    14. BD (   1) C   5 - C   9          0.98602    -0.86262  190(g),195(v),203(g),191(v)
                                                    205(v),192(g),120(v),204(g)
                                                    119(v),84(v),65(v)
    15. BD (   2) C   5 - C   9          0.83936    -0.43690  186(v),188(v),123(v),67(v)
                                                    194(g),68(v),83(v)
    16. BD (   1) N   6 - C   7          0.99387    -0.93417  193(v),74(v),192(g),196(g)
                                                    101(v),200(v)
    17. BD (   1) N   6 - C   8          0.99387    -0.93417  190(v),74(v),192(g),195(g)
                                                    92(v),197(v)
    18. BD (   1) C   7 - H  16          0.99541    -0.67486  196(v)
    19. BD (   1) C   7 - H  17          0.99651    -0.67478  196(v)
    20. BD (   1) C   7 - H  18          0.99450    -0.67405  192(v)
    21. BD (   1) C   8 - H  19          0.99541    -0.67486  195(v)
    22. BD (   1) C   8 - H  20          0.99651    -0.67478  195(v)
    23. BD (   1) C   8 - H  21          0.99450    -0.67405  192(v)
    24. BD (   1) C   9 - C  10          0.98760    -0.85009  192(v),185(g),193(g),180(v)
                                                    204(g),48(v),205(g),47(v)
                                                    74(v),75(v)
    25. BD (   1) C   9 - H  22          0.98805    -0.67845  190(v),185(v),203(g),119(v)
                                                    192(v),193(g),75(v)
    26. BD (   1) C  10 - H  23          0.98891    -0.65598  193(v),184(v),203(g),185(g)
                                                    47(v),110(v)
    27. CR (   1) C   1                  0.99959   -10.20815  184(v),185(v),128(v),132(v)
                                                    136(v),47(v),54(v)
    28. CR (   1) C   2                  0.99943   -10.24268  57(v),120(v),40(v),187(v)
                                                    203(v),189(v),205(v)
    29. CR (   1) C   3                  0.99945   -10.22486  48(v),190(v),180(v),185(v)
                                                    66(v),140(v),191(v),68(v)
                                                    47(v)
    30. CR (   1) C   4                  0.99948   -10.24007  184(v),74(v),193(v),57(v)
                                                    192(v),58(v),144(v),189(v)
    31. CR (   1) C   5                  0.99943   -10.28999  66(v),111(v),195(v),196(v)
                                                    187(v),203(v),191(v),204(v)
                                                    85(v)
    32. CR (   1) N   6                  0.99954   -14.43085  94(v),103(v),77(v),75(v)
                                                    80(v),190(v),193(v)
    33. CR (   1) C   7                  0.99963   -10.28190  192(v),196(v),156(v),148(v)
                                                    152(v)
    34. CR (   1) C   8                  0.99963   -10.28190  192(v),195(v),168(v),160(v)
                                                    164(v)
    35. CR (   1) C   9                  0.99948   -10.24007  185(v),74(v),190(v),120(v)
                                                    192(v),121(v),172(v),205(v)
    36. CR (   1) C  10                  0.99945   -10.22485  48(v),193(v),180(v),184(v)
                                                    111(v),176(v),113(v),204(v)
                                                    47(v)
    37. LP (   1) N   6                  0.90936    -0.49147  194(v),198(v),201(v),197(v)
                                                    200(v),76(v),93(v),102(v)
    38. RY*(   1) C   1                  0.00212     0.53392   
    39. RY*(   2) C   1                  0.00085     0.78393   
    40. RY*(   3) C   1                  0.00038     0.50121   
    41. RY*(   4) C   1                  0.00004     0.86865   
    42. RY*(   5) C   1                  0.00000     2.08918   
    43. RY*(   6) C   1                  0.00000     1.70314   
    44. RY*(   7) C   1                  0.00000     2.16746   
    45. RY*(   8) C   1                  0.00001     1.90115   
    46. RY*(   9) C   1                  0.00000     2.13386   
    47. RY*(   1) C   2                  0.00280     1.03271   
    48. RY*(   2) C   2                  0.00143     0.73588   
    49. RY*(   3) C   2                  0.00097     0.73037   
    50. RY*(   4) C   2                  0.00035     0.68779   
    51. RY*(   5) C   2                  0.00032     1.76558   
    52. RY*(   6) C   2                  0.00024     2.19823   
    53. RY*(   7) C   2                  0.00016     1.48299   
    54. RY*(   8) C   2                  0.00006     1.84842   
    55. RY*(   9) C   2                  0.00001     2.00994   
    56. RY*(   1) C   3                  0.00312     1.00056   
    57. RY*(   2) C   3                  0.00138     0.56873   
    58. RY*(   3) C   3                  0.00055     0.45574   
    59. RY*(   4) C   3                  0.00043     1.75349   
    60. RY*(   5) C   3                  0.00033     0.48082   
    61. RY*(   6) C   3                  0.00006     2.20928   
    62. RY*(   7) C   3                  0.00003     2.20849   
    63. RY*(   8) C   3                  0.00001     1.73356   
    64. RY*(   9) C   3                  0.00000     2.06022   
    65. RY*(   1) C   4                  0.00234     1.01212   
    66. RY*(   2) C   4                  0.00124     0.62840   
    67. RY*(   3) C   4                  0.00055     0.45457   
    68. RY*(   4) C   4                  0.00049     0.50130   
    69. RY*(   5) C   4                  0.00031     1.73947   
    70. RY*(   6) C   4                  0.00006     2.13921   
    71. RY*(   7) C   4                  0.00003     2.24180   
    72. RY*(   8) C   4                  0.00001     1.69922   
    73. RY*(   9) C   4                  0.00000     2.04488   
    74. RY*(   1) C   5                  0.00346     0.91104   
    75. RY*(   2) C   5                  0.00175     1.02048   
    76. RY*(   3) C   5                  0.00163     0.98863   
    77. RY*(   4) C   5                  0.00079     0.37566   
    78. RY*(   5) C   5                  0.00054     1.67548   
    79. RY*(   6) C   5                  0.00032     1.16500   
    80. RY*(   7) C   5                  0.00013     1.99342   
    81. RY*(   8) C   5                  0.00010     2.17741   
    82. RY*(   9) C   5                  0.00001     1.98980   
    83. RY*(   1) N   6                  0.00156     0.73532   
    84. RY*(   2) N   6                  0.00084     1.60854   
    85. RY*(   3) N   6                  0.00043     1.53802   
    86. RY*(   4) N   6                  0.00027     2.07693   
    87. RY*(   5) N   6                  0.00025     1.96480   
    88. RY*(   6) N   6                  0.00023     2.06123   
    89. RY*(   7) N   6                  0.00012     2.16386   
    90. RY*(   8) N   6                  0.00009     1.09868   
    91. RY*(   9) N   6                  0.00001     2.31097   
    92. RY*(   1) C   7                  0.00168     0.68651   
    93. RY*(   2) C   7                  0.00121     0.92047   
    94. RY*(   3) C   7                  0.00069     0.52724   
    95. RY*(   4) C   7                  0.00016     1.14196   
    96. RY*(   5) C   7                  0.00010     1.11784   
    97. RY*(   6) C   7                  0.00001     2.04700   
    98. RY*(   7) C   7                  0.00001     1.76886   
    99. RY*(   8) C   7                  0.00001     2.03414   
   100. RY*(   9) C   7                  0.00000     2.11383   
   101. RY*(   1) C   8                  0.00168     0.68651   
   102. RY*(   2) C   8                  0.00121     0.92046   
   103. RY*(   3) C   8                  0.00069     0.52725   
   104. RY*(   4) C   8                  0.00016     1.14194   
   105. RY*(   5) C   8                  0.00010     1.11786   
   106. RY*(   6) C   8                  0.00001     2.04700   
   107. RY*(   7) C   8                  0.00001     1.76887   
   108. RY*(   8) C   8                  0.00001     2.03413   
   109. RY*(   9) C   8                  0.00000     2.11383   
   110. RY*(   1) C   9                  0.00234     1.01214   
   111. RY*(   2) C   9                  0.00124     0.62839   
   112. RY*(   3) C   9                  0.00058     0.50868   
   113. RY*(   4) C   9                  0.00050     0.53407   
   114. RY*(   5) C   9                  0.00030     1.65186   
   115. RY*(   6) C   9                  0.00006     2.13922   
   116. RY*(   7) C   9                  0.00003     2.24178   
   117. RY*(   8) C   9                  0.00001     1.69944   
   118. RY*(   9) C   9                  0.00000     2.04487   
   119. RY*(   1) C  10                  0.00312     1.00060   
   120. RY*(   2) C  10                  0.00138     0.56856   
   121. RY*(   3) C  10                  0.00055     0.47987   
   122. RY*(   4) C  10                  0.00044     1.59600   
   123. RY*(   5) C  10                  0.00033     0.61349   
   124. RY*(   6) C  10                  0.00006     2.20944   
   125. RY*(   7) C  10                  0.00003     2.20817   
   126. RY*(   8) C  10                  0.00001     1.73420   
   127. RY*(   9) C  10                  0.00000     2.06023   
   128. RY*(   1) H  11                  0.00065     0.30806   
   129. RY*(   2) H  11                  0.00012     1.68236   
   130. RY*(   3) H  11                  0.00008     1.66159   
   131. RY*(   4) H  11                  0.00001     2.09195   
   132. RY*(   1) H  12                  0.00058     0.31921   
   133. RY*(   2) H  12                  0.00009     1.63331   
   134. RY*(   3) H  12                  0.00007     1.65967   
   135. RY*(   4) H  12                  0.00001     2.11908   
   136. RY*(   1) H  13                  0.00058     0.31915   
   137. RY*(   2) H  13                  0.00009     1.63343   
   138. RY*(   3) H  13                  0.00007     1.65959   
   139. RY*(   4) H  13                  0.00001     2.11903   
   140. RY*(   1) H  14                  0.00075     0.22973   
   141. RY*(   2) H  14                  0.00006     1.51356   
   142. RY*(   3) H  14                  0.00003     2.12583   
   143. RY*(   4) H  14                  0.00004     1.94138   
   144. RY*(   1) H  15                  0.00074     0.24874   
   145. RY*(   2) H  15                  0.00010     1.49800   
   146. RY*(   3) H  15                  0.00004     1.96328   
   147. RY*(   4) H  15                  0.00003     2.08715   
   148. RY*(   1) H  16                  0.00078     0.24024   
   149. RY*(   2) H  16                  0.00010     1.62431   
   150. RY*(   3) H  16                  0.00006     1.75011   
   151. RY*(   4) H  16                  0.00001     1.95921   
   152. RY*(   1) H  17                  0.00093     0.22542   
   153. RY*(   2) H  17                  0.00010     1.65005   
   154. RY*(   3) H  17                  0.00006     1.75322   
   155. RY*(   4) H  17                  0.00001     1.96555   
   156. RY*(   1) H  18                  0.00035     0.30240   
   157. RY*(   2) H  18                  0.00009     1.57508   
   158. RY*(   3) H  18                  0.00006     1.66244   
   159. RY*(   4) H  18                  0.00001     2.00688   
   160. RY*(   1) H  19                  0.00078     0.24024   
   161. RY*(   2) H  19                  0.00010     1.62431   
   162. RY*(   3) H  19                  0.00006     1.75011   
   163. RY*(   4) H  19                  0.00001     1.95922   
   164. RY*(   1) H  20                  0.00093     0.22543   
   165. RY*(   2) H  20                  0.00010     1.65005   
   166. RY*(   3) H  20                  0.00006     1.75322   
   167. RY*(   4) H  20                  0.00001     1.96555   
   168. RY*(   1) H  21                  0.00035     0.30240   
   169. RY*(   2) H  21                  0.00009     1.57508   
   170. RY*(   3) H  21                  0.00006     1.66244   
   171. RY*(   4) H  21                  0.00001     2.00688   
   172. RY*(   1) H  22                  0.00074     0.24873   
   173. RY*(   2) H  22                  0.00010     1.49800   
   174. RY*(   3) H  22                  0.00004     1.96327   
   175. RY*(   4) H  22                  0.00003     2.08715   
   176. RY*(   1) H  23                  0.00075     0.22978   
   177. RY*(   2) H  23                  0.00006     1.51355   
   178. RY*(   3) H  23                  0.00003     2.12583   
   179. RY*(   4) H  23                  0.00004     1.94139   
   180. BD*(   1) C   1 - C   2          0.00788     0.27433   
   181. BD*(   1) C   1 - H  11          0.00484     0.30937   
   182. BD*(   1) C   1 - H  12          0.00246     0.31813   
   183. BD*(   1) C   1 - H  13          0.00246     0.31811   
   184. BD*(   1) C   2 - C   3          0.01287     0.40705   
   185. BD*(   1) C   2 - C  10          0.01287     0.40708   
   186. BD*(   2) C   2 - C  10          0.17484    -0.12602  188(v),194(v),123(g),181(v)
                                                    122(g),53(g),60(v)
   187. BD*(   1) C   3 - C   4          0.00711     0.41784   
   188. BD*(   2) C   3 - C   4          0.16608    -0.13174  186(v),194(v),60(g),67(g)
                                                    59(g),68(g)
   189. BD*(   1) C   3 - H  14          0.00689     0.32129   
   190. BD*(   1) C   4 - C   5          0.01221     0.36507   
   191. BD*(   1) C   4 - H  15          0.00635     0.30751   
   192. BD*(   1) C   5 - N   6          0.01929     0.25888   
   193. BD*(   1) C   5 - C   9          0.01221     0.36509   
   194. BD*(   2) C   5 - C   9          0.21702    -0.15601  188(v),186(v),112(g),79(g)
                                                    78(g),123(v),67(v)
   195. BD*(   1) N   6 - C   7          0.00715     0.16898   
   196. BD*(   1) N   6 - C   8          0.00715     0.16898   
   197. BD*(   1) C   7 - H  16          0.00633     0.27342   
   198. BD*(   1) C   7 - H  17          0.00817     0.26709   
   199. BD*(   1) C   7 - H  18          0.00210     0.29128   
   200. BD*(   1) C   8 - H  19          0.00633     0.27342   
   201. BD*(   1) C   8 - H  20          0.00817     0.26708   
   202. BD*(   1) C   8 - H  21          0.00210     0.29128   
   203. BD*(   1) C   9 - C  10          0.00711     0.41781   
   204. BD*(   1) C   9 - H  22          0.00635     0.30751   
   205. BD*(   1) C  10 - H  23          0.00689     0.32129   
       -------------------------------
              Total Lewis   36.20376  ( 97.8480%)
        Valence non-Lewis    0.73324  (  1.9817%)
        Rydberg non-Lewis    0.06300  (  0.1703%)
       -------------------------------
            Total unit  1   37.00000  (100.0000%)
           Charge unit  1    0.00000


 ***************************************************
 *******         Beta  spin orbitals         *******
 ***************************************************


 NATURAL POPULATIONS:  Natural atomic orbital occupancies 
                                                          
   NAO  Atom  No  lang   Type(AO)    Occupancy      Energy
 ----------------------------------------------------------
     1    C    1  S      Cor( 1S)     0.99959     -10.20850
     2    C    1  S      Val( 2S)     0.54724      -0.37246
     3    C    1  S      Ryd( 3S)     0.00021       0.72932
     4    C    1  px     Val( 2p)     0.53346      -0.20461
     5    C    1  px     Ryd( 3p)     0.00072       0.35672
     6    C    1  py     Val( 2p)     0.62925      -0.22098
     7    C    1  py     Ryd( 3p)     0.00214       0.46884
     8    C    1  pz     Val( 2p)     0.61616      -0.22008
     9    C    1  pz     Ryd( 3p)     0.00032       0.45227
    10    C    1  dxy    Ryd( 3d)     0.00017       2.15285
    11    C    1  dxz    Ryd( 3d)     0.00009       2.03095
    12    C    1  dyz    Ryd( 3d)     0.00020       2.17225
    13    C    1  dx2y2  Ryd( 3d)     0.00036       2.17129
    14    C    1  dz2    Ryd( 3d)     0.00027       2.16717

    15    C    2  S      Cor( 1S)     0.99942     -10.23876
    16    C    2  S      Val( 2S)     0.43717      -0.27816
    17    C    2  S      Ryd( 3S)     0.00057       0.40792
    18    C    2  px     Val( 2p)     0.54427      -0.22043
    19    C    2  px     Ryd( 3p)     0.00283       0.94171
    20    C    2  py     Val( 2p)     0.53966      -0.20787
    21    C    2  py     Ryd( 3p)     0.00167       0.67218
    22    C    2  pz     Val( 2p)     0.30869      -0.23202
    23    C    2  pz     Ryd( 3p)     0.00037       0.47896
    24    C    2  dxy    Ryd( 3d)     0.00055       2.30626
    25    C    2  dxz    Ryd( 3d)     0.00041       1.75508
    26    C    2  dyz    Ryd( 3d)     0.00029       1.76158
    27    C    2  dx2y2  Ryd( 3d)     0.00042       2.23131
    28    C    2  dz2    Ryd( 3d)     0.00027       2.04385

    29    C    3  S      Cor( 1S)     0.99944     -10.22549
    30    C    3  S      Val( 2S)     0.47394      -0.30094
    31    C    3  S      Ryd( 3S)     0.00078       0.42881
    32    C    3  px     Val( 2p)     0.54939      -0.20635
    33    C    3  px     Ryd( 3p)     0.00212       0.62584
    34    C    3  py     Val( 2p)     0.59039      -0.21948
    35    C    3  py     Ryd( 3p)     0.00314       0.78473
    36    C    3  pz     Val( 2p)     0.49856      -0.26927
    37    C    3  pz     Ryd( 3p)     0.00033       0.40969
    38    C    3  dxy    Ryd( 3d)     0.00038       2.33151
    39    C    3  dxz    Ryd( 3d)     0.00019       1.76878
    40    C    3  dyz    Ryd( 3d)     0.00016       1.75926
    41    C    3  dx2y2  Ryd( 3d)     0.00037       2.30347
    42    C    3  dz2    Ryd( 3d)     0.00019       2.06137

    43    C    4  S      Cor( 1S)     0.99948     -10.23780
    44    C    4  S      Val( 2S)     0.46880      -0.30775
    45    C    4  S      Ryd( 3S)     0.00077       0.42690
    46    C    4  px     Val( 2p)     0.55438      -0.22116
    47    C    4  px     Ryd( 3p)     0.00180       0.68556
    48    C    4  py     Val( 2p)     0.57596      -0.22512
    49    C    4  py     Ryd( 3p)     0.00253       0.80233
    50    C    4  pz     Val( 2p)     0.41249      -0.26392
    51    C    4  pz     Ryd( 3p)     0.00040       0.41151
    52    C    4  dxy    Ryd( 3d)     0.00041       2.31980
    53    C    4  dxz    Ryd( 3d)     0.00030       1.75947
    54    C    4  dyz    Ryd( 3d)     0.00014       1.75282
    55    C    4  dx2y2  Ryd( 3d)     0.00028       2.31740
    56    C    4  dz2    Ryd( 3d)     0.00025       2.05643

    57    C    5  S      Cor( 1S)     0.99943     -10.28970
    58    C    5  S      Val( 2S)     0.40906      -0.28364
    59    C    5  S      Ryd( 3S)     0.00102       0.37921
    60    C    5  px     Val( 2p)     0.44571      -0.20506
    61    C    5  px     Ryd( 3p)     0.00191       0.77453
    62    C    5  py     Val( 2p)     0.56069      -0.25368
    63    C    5  py     Ryd( 3p)     0.00316       0.80430
    64    C    5  pz     Val( 2p)     0.46563      -0.29322
    65    C    5  pz     Ryd( 3p)     0.00045       0.42853
    66    C    5  dxy    Ryd( 3d)     0.00046       2.28796
    67    C    5  dxz    Ryd( 3d)     0.00040       1.73606
    68    C    5  dyz    Ryd( 3d)     0.00034       1.70911
    69    C    5  dx2y2  Ryd( 3d)     0.00072       2.21505
    70    C    5  dz2    Ryd( 3d)     0.00029       1.99241

    71    N    6  S      Cor( 1S)     0.99953     -14.42094
    72    N    6  S      Val( 2S)     0.58532      -0.67130
    73    N    6  S      Ryd( 3S)     0.00021       1.03814
    74    N    6  px     Val( 2p)     0.65875      -0.44260
    75    N    6  px     Ryd( 3p)     0.00033       0.97924
    76    N    6  py     Val( 2p)     0.66104      -0.44382
    77    N    6  py     Ryd( 3p)     0.00078       1.26385
    78    N    6  pz     Val( 2p)     0.50120      -0.38826
    79    N    6  pz     Ryd( 3p)     0.00074       0.76373
    80    N    6  dxy    Ryd( 3d)     0.00039       2.51716
    81    N    6  dxz    Ryd( 3d)     0.00033       2.11418
    82    N    6  dyz    Ryd( 3d)     0.00029       2.11724
    83    N    6  dx2y2  Ryd( 3d)     0.00052       2.58669
    84    N    6  dz2    Ryd( 3d)     0.00035       2.37047

    85    C    7  S      Cor( 1S)     0.99963     -10.28239
    86    C    7  S      Val( 2S)     0.54268      -0.41383
    87    C    7  S      Ryd( 3S)     0.00068       0.67496
    88    C    7  px     Val( 2p)     0.57716      -0.26012
    89    C    7  px     Ryd( 3p)     0.00208       0.53183
    90    C    7  py     Val( 2p)     0.47945      -0.23905
    91    C    7  py     Ryd( 3p)     0.00144       0.32860
    92    C    7  pz     Val( 2p)     0.61952      -0.26683
    93    C    7  pz     Ryd( 3p)     0.00060       0.39570
    94    C    7  dxy    Ryd( 3d)     0.00052       2.04317
    95    C    7  dxz    Ryd( 3d)     0.00017       1.90316
    96    C    7  dyz    Ryd( 3d)     0.00029       2.18789
    97    C    7  dx2y2  Ryd( 3d)     0.00035       2.18781
    98    C    7  dz2    Ryd( 3d)     0.00037       2.13344

    99    C    8  S      Cor( 1S)     0.99963     -10.28239
   100    C    8  S      Val( 2S)     0.54268      -0.41383
   101    C    8  S      Ryd( 3S)     0.00068       0.67496
   102    C    8  px     Val( 2p)     0.57716      -0.26011
   103    C    8  px     Ryd( 3p)     0.00208       0.53183
   104    C    8  py     Val( 2p)     0.47945      -0.23905
   105    C    8  py     Ryd( 3p)     0.00144       0.32860
   106    C    8  pz     Val( 2p)     0.61952      -0.26683
   107    C    8  pz     Ryd( 3p)     0.00060       0.39570
   108    C    8  dxy    Ryd( 3d)     0.00052       2.04317
   109    C    8  dxz    Ryd( 3d)     0.00017       1.90316
   110    C    8  dyz    Ryd( 3d)     0.00029       2.18790
   111    C    8  dx2y2  Ryd( 3d)     0.00035       2.18780
   112    C    8  dz2    Ryd( 3d)     0.00037       2.13344

   113    C    9  S      Cor( 1S)     0.99948     -10.23780
   114    C    9  S      Val( 2S)     0.46880      -0.30776
   115    C    9  S      Ryd( 3S)     0.00077       0.42690
   116    C    9  px     Val( 2p)     0.55438      -0.22116
   117    C    9  px     Ryd( 3p)     0.00180       0.68556
   118    C    9  py     Val( 2p)     0.57596      -0.22512
   119    C    9  py     Ryd( 3p)     0.00253       0.80233
   120    C    9  pz     Val( 2p)     0.41245      -0.26391
   121    C    9  pz     Ryd( 3p)     0.00040       0.41151
   122    C    9  dxy    Ryd( 3d)     0.00041       2.31980
   123    C    9  dxz    Ryd( 3d)     0.00030       1.75946
   124    C    9  dyz    Ryd( 3d)     0.00014       1.75282
   125    C    9  dx2y2  Ryd( 3d)     0.00028       2.31739
   126    C    9  dz2    Ryd( 3d)     0.00025       2.05642

   127    C   10  S      Cor( 1S)     0.99944     -10.22549
   128    C   10  S      Val( 2S)     0.47394      -0.30094
   129    C   10  S      Ryd( 3S)     0.00078       0.42883
   130    C   10  px     Val( 2p)     0.54939      -0.20635
   131    C   10  px     Ryd( 3p)     0.00212       0.62578
   132    C   10  py     Val( 2p)     0.59039      -0.21948
   133    C   10  py     Ryd( 3p)     0.00314       0.78476
   134    C   10  pz     Val( 2p)     0.49858      -0.26927
   135    C   10  pz     Ryd( 3p)     0.00033       0.40966
   136    C   10  dxy    Ryd( 3d)     0.00038       2.33153
   137    C   10  dxz    Ryd( 3d)     0.00019       1.76878
   138    C   10  dyz    Ryd( 3d)     0.00016       1.75926
   139    C   10  dx2y2  Ryd( 3d)     0.00037       2.30344
   140    C   10  dz2    Ryd( 3d)     0.00019       2.06137

   141    H   11  S      Val( 1S)     0.35600      -0.04939
   142    H   11  S      Ryd( 2S)     0.00037       0.23143
   143    H   11  px     Ryd( 2p)     0.00013       1.69991
   144    H   11  py     Ryd( 2p)     0.00011       1.68647
   145    H   11  pz     Ryd( 2p)     0.00030       2.14718

   146    H   12  S      Val( 1S)     0.37217      -0.05047
   147    H   12  S      Ryd( 2S)     0.00052       0.24517
   148    H   12  px     Ryd( 2p)     0.00012       1.69734
   149    H   12  py     Ryd( 2p)     0.00023       2.02877
   150    H   12  pz     Ryd( 2p)     0.00015       1.77086

   151    H   13  S      Val( 1S)     0.37210      -0.05047
   152    H   13  S      Ryd( 2S)     0.00052       0.24513
   153    H   13  px     Ryd( 2p)     0.00013       1.69722
   154    H   13  py     Ryd( 2p)     0.00023       2.02731
   155    H   13  pz     Ryd( 2p)     0.00015       1.77244

   156    H   14  S      Val( 1S)     0.37167      -0.05846
   157    H   14  S      Ryd( 2S)     0.00075       0.20571
   158    H   14  px     Ryd( 2p)     0.00013       1.95315
   159    H   14  py     Ryd( 2p)     0.00033       2.14750
   160    H   14  pz     Ryd( 2p)     0.00007       1.51329

   161    H   15  S      Val( 1S)     0.37718      -0.07873
   162    H   15  S      Ryd( 2S)     0.00077       0.22671
   163    H   15  px     Ryd( 2p)     0.00011       1.93826
   164    H   15  py     Ryd( 2p)     0.00035       2.14284
   165    H   15  pz     Ryd( 2p)     0.00007       1.49819

   166    H   16  S      Val( 1S)     0.36419      -0.09025
   167    H   16  S      Ryd( 2S)     0.00048       0.22267
   168    H   16  px     Ryd( 2p)     0.00009       1.62816
   169    H   16  py     Ryd( 2p)     0.00019       1.81609
   170    H   16  pz     Ryd( 2p)     0.00025       1.92727

   171    H   17  S      Val( 1S)     0.36004      -0.09103
   172    H   17  S      Ryd( 2S)     0.00048       0.21104
   173    H   17  px     Ryd( 2p)     0.00008       1.64533
   174    H   17  py     Ryd( 2p)     0.00014       1.71610
   175    H   17  pz     Ryd( 2p)     0.00030       2.04647

   176    H   18  S      Val( 1S)     0.37466      -0.08613
   177    H   18  S      Ryd( 2S)     0.00034       0.21818
   178    H   18  px     Ryd( 2p)     0.00038       2.19786
   179    H   18  py     Ryd( 2p)     0.00006       1.55999
   180    H   18  pz     Ryd( 2p)     0.00008       1.57892

   181    H   19  S      Val( 1S)     0.36419      -0.09025
   182    H   19  S      Ryd( 2S)     0.00048       0.22267
   183    H   19  px     Ryd( 2p)     0.00009       1.62816
   184    H   19  py     Ryd( 2p)     0.00019       1.81609
   185    H   19  pz     Ryd( 2p)     0.00025       1.92728

   186    H   20  S      Val( 1S)     0.36004      -0.09104
   187    H   20  S      Ryd( 2S)     0.00048       0.21104
   188    H   20  px     Ryd( 2p)     0.00008       1.64532
   189    H   20  py     Ryd( 2p)     0.00014       1.71610
   190    H   20  pz     Ryd( 2p)     0.00030       2.04646

   191    H   21  S      Val( 1S)     0.37466      -0.08613
   192    H   21  S      Ryd( 2S)     0.00034       0.21818
   193    H   21  px     Ryd( 2p)     0.00038       2.19785
   194    H   21  py     Ryd( 2p)     0.00006       1.56000
   195    H   21  pz     Ryd( 2p)     0.00008       1.57892

   196    H   22  S      Val( 1S)     0.37718      -0.07874
   197    H   22  S      Ryd( 2S)     0.00077       0.22671
   198    H   22  px     Ryd( 2p)     0.00011       1.93825
   199    H   22  py     Ryd( 2p)     0.00035       2.14283
   200    H   22  pz     Ryd( 2p)     0.00007       1.49819

   201    H   23  S      Val( 1S)     0.37167      -0.05845
   202    H   23  S      Ryd( 2S)     0.00075       0.20573
   203    H   23  px     Ryd( 2p)     0.00013       1.95317
   204    H   23  py     Ryd( 2p)     0.00033       2.14751
   205    H   23  pz     Ryd( 2p)     0.00007       1.51329


 Summary of Natural Population Analysis:                  
                                                          
                                       Natural Population 
                Natural  -----------------------------------------------
    Atom  No    Charge         Core      Valence    Rydberg      Total
 -----------------------------------------------------------------------
      C    1   -0.33020      0.99959     2.32611    0.00449     3.33020
      C    2    0.16342      0.99942     1.82979    0.00737     2.83658
      C    3   -0.11938      0.99944     2.11227    0.00766     3.11938
      C    4   -0.01798      0.99948     2.01162    0.00688     3.01798
      C    5    0.11072      0.99943     1.88110    0.00876     2.88928
      N    6    0.09022      0.99953     2.40631    0.00394     3.40978
      C    7   -0.22494      0.99963     2.21881    0.00650     3.22494
      C    8   -0.22494      0.99963     2.21881    0.00650     3.22494
      C    9   -0.01793      0.99948     2.01157    0.00688     3.01793
      C   10   -0.11939      0.99944     2.11229    0.00766     3.11939
      H   11    0.14309      0.00000     0.35600    0.00092     0.35691
      H   12    0.12681      0.00000     0.37217    0.00103     0.37319
      H   13    0.12687      0.00000     0.37210    0.00103     0.37313
      H   14    0.12705      0.00000     0.37167    0.00128     0.37295
      H   15    0.12152      0.00000     0.37718    0.00130     0.37848
      H   16    0.13480      0.00000     0.36419    0.00100     0.36520
      H   17    0.13896      0.00000     0.36004    0.00100     0.36104
      H   18    0.12448      0.00000     0.37466    0.00086     0.37552
      H   19    0.13480      0.00000     0.36419    0.00100     0.36520
      H   20    0.13896      0.00000     0.36004    0.00100     0.36104
      H   21    0.12448      0.00000     0.37466    0.00086     0.37552
      H   22    0.12152      0.00000     0.37718    0.00130     0.37848
      H   23    0.12706      0.00000     0.37167    0.00128     0.37294
 =======================================================================
   * Total *    1.00000      9.99508    25.92442    0.08050    36.00000

                                 Natural Population      
 --------------------------------------------------------
   Core                       9.99508 ( 99.9508% of  10)
   Valence                   25.92442 ( 99.7093% of  26)
   Natural Minimal Basis     35.91950 ( 99.7764% of  36)
   Natural Rydberg Basis      0.08050 (  0.2236% of  36)
 --------------------------------------------------------

    Atom  No          Natural Electron Configuration
 ----------------------------------------------------------------------------
      C    1      [core]2S( 0.55)2p( 1.78)
      C    2      [core]2S( 0.44)2p( 1.39)
      C    3      [core]2S( 0.47)2p( 1.64)3p( 0.01)
      C    4      [core]2S( 0.47)2p( 1.54)
      C    5      [core]2S( 0.41)2p( 1.47)3p( 0.01)
      N    6      [core]2S( 0.59)2p( 1.82)
      C    7      [core]2S( 0.54)2p( 1.68)
      C    8      [core]2S( 0.54)2p( 1.68)
      C    9      [core]2S( 0.47)2p( 1.54)
      C   10      [core]2S( 0.47)2p( 1.64)3p( 0.01)
      H   11            1S( 0.36)
      H   12            1S( 0.37)
      H   13            1S( 0.37)
      H   14            1S( 0.37)
      H   15            1S( 0.38)
      H   16            1S( 0.36)
      H   17            1S( 0.36)
      H   18            1S( 0.37)
      H   19            1S( 0.36)
      H   20            1S( 0.36)
      H   21            1S( 0.37)
      H   22            1S( 0.38)
      H   23            1S( 0.37)


 NATURAL BOND ORBITAL ANALYSIS, beta spin orbitals:

                       Occupancies       Lewis Structure    Low   High
           Occ.    -------------------  -----------------   occ   occ
  Cycle   Thresh.   Lewis   Non-Lewis     CR  BD  3C  LP    (L)   (NL)   Dev
 =============================================================================
   1(1)    0.90    34.18789   1.81211     10  23   0   3     3      0    0.02
   2(2)    0.90    34.18789   1.81211     10  23   0   3     3      0    0.02
   3(1)    0.80    35.26031   0.73969     10  26   0   0     0      0    0.02
 -----------------------------------------------------------------------------

 Structure accepted: No low occupancy Lewis orbitals

 --------------------------------------------------------
   Core                      9.99508 ( 99.951% of  10)
   Valence Lewis            25.26522 ( 97.174% of  26)
  ==================       ============================
   Total Lewis              35.26031 ( 97.945% of  36)
  -----------------------------------------------------
   Valence non-Lewis         0.68443 (  1.901% of  36)
   Rydberg non-Lewis         0.05527 (  0.154% of  36)
  ==================       ============================
   Total non-Lewis           0.73969 (  2.055% of  36)
 --------------------------------------------------------


       (Occupancy)   Bond orbital/ Coefficients/ Hybrids
 ---------------------------------------------------------------------------------
     1. (0.98984) BD ( 1) C   1 - C   2  
                ( 48.00%)   0.6928* C   1 s( 29.52%)p 2.39( 70.43%)d 0.00(  0.05%)
                                            0.0004  0.5433  0.0078  0.8391  0.0079
                                            0.0000  0.0000  0.0051  0.0030  0.0000
                                           -0.0002  0.0000  0.0202 -0.0109
                ( 52.00%)   0.7211* C   2 s( 32.71%)p 2.06( 67.26%)d 0.00(  0.04%)
                                           -0.0001  0.5719 -0.0025 -0.8199  0.0158
                                           -0.0000  0.0000 -0.0012  0.0005  0.0000
                                            0.0005  0.0000  0.0144 -0.0128
     2. (0.96797) BD ( 1) C   1 - H  11  
                ( 63.34%)   0.7959* C   1 s( 23.17%)p 3.31( 76.80%)d 0.00(  0.03%)
                                           -0.0001  0.4813 -0.0027 -0.3062 -0.0161
                                           -0.0013  0.0000 -0.8209  0.0050  0.0000
                                            0.0059  0.0001  0.0011  0.0173
                ( 36.66%)   0.6055* H  11 s( 99.91%)p 0.00(  0.09%)
                                            0.9995 -0.0028  0.0141  0.0000  0.0266
     3. (0.98782) BD ( 1) C   1 - H  12  
                ( 62.41%)   0.7900* C   1 s( 23.64%)p 3.23( 76.32%)d 0.00(  0.04%)
                                           -0.0001  0.4862 -0.0019 -0.3169 -0.0158
                                            0.7075 -0.0122  0.4023 -0.0015 -0.0086
                                           -0.0027  0.0126 -0.0105 -0.0035
                ( 37.59%)   0.6131* H  12 s( 99.91%)p 0.00(  0.09%)
                                            0.9996 -0.0008  0.0141 -0.0215 -0.0148
     4. (0.98775) BD ( 1) C   1 - H  13  
                ( 62.41%)   0.7900* C   1 s( 23.64%)p 3.23( 76.32%)d 0.00(  0.04%)
                                           -0.0001  0.4862 -0.0019 -0.3169 -0.0158
                                           -0.7062  0.0122  0.4046 -0.0015  0.0086
                                           -0.0027 -0.0126 -0.0104 -0.0034
                ( 37.59%)   0.6131* H  13 s( 99.91%)p 0.00(  0.09%)
                                            0.9996 -0.0008  0.0141  0.0215 -0.0149
     5. (0.98671) BD ( 1) C   2 - C   3  
                ( 50.21%)   0.7086* C   2 s( 33.61%)p 1.97( 66.34%)d 0.00(  0.05%)
                                           -0.0001  0.5797  0.0053  0.4041 -0.0198
                                           -0.7067 -0.0179 -0.0028  0.0006 -0.0170
                                           -0.0002  0.0006 -0.0062 -0.0142
                ( 49.79%)   0.7056* C   3 s( 35.91%)p 1.78( 64.04%)d 0.00(  0.05%)
                                            0.0001  0.5992  0.0037 -0.4328 -0.0251
                                            0.6725 -0.0136  0.0032  0.0016 -0.0153
                                           -0.0001  0.0001 -0.0098 -0.0126
     6. (0.98671) BD ( 1) C   2 - C  10  
                ( 50.21%)   0.7086* C   2 s( 33.61%)p 1.97( 66.34%)d 0.00(  0.05%)
                                           -0.0001  0.5797  0.0053  0.4041 -0.0198
                                            0.7067  0.0179 -0.0028  0.0006  0.0170
                                           -0.0002 -0.0006 -0.0062 -0.0142
                ( 49.79%)   0.7056* C  10 s( 35.91%)p 1.78( 64.04%)d 0.00(  0.05%)
                                            0.0001  0.5992  0.0037 -0.4328 -0.0251
                                           -0.6725  0.0136  0.0032  0.0016  0.0153
                                           -0.0001 -0.0001 -0.0098 -0.0126
     7. (0.98766) BD ( 1) C   3 - C   4  
                ( 49.66%)   0.7047* C   3 s( 35.45%)p 1.82( 64.51%)d 0.00(  0.05%)
                                            0.0000  0.5952  0.0135  0.8019  0.0078
                                           -0.0147 -0.0409 -0.0107 -0.0003  0.0029
                                           -0.0005 -0.0000  0.0180 -0.0115
                ( 50.34%)   0.7095* C   4 s( 36.77%)p 1.72( 63.19%)d 0.00(  0.04%)
                                            0.0000  0.6063  0.0117 -0.7938 -0.0055
                                            0.0035 -0.0377  0.0178  0.0007 -0.0038
                                           -0.0007  0.0001  0.0161 -0.0126
     8. (0.85351) BD ( 2) C   3 - C   4  
                ( 55.42%)   0.7444* C   3 s(  0.00%)p 1.00( 99.95%)d 0.00(  0.05%)
                                           -0.0000 -0.0026  0.0007  0.0154 -0.0011
                                            0.0074  0.0003  0.9996 -0.0073  0.0004
                                            0.0182  0.0128  0.0002 -0.0004
                ( 44.58%)   0.6677* C   4 s(  0.00%)p 1.00( 99.94%)d 0.00(  0.06%)
                                           -0.0000 -0.0010 -0.0007  0.0217 -0.0002
                                            0.0109 -0.0003  0.9994 -0.0056  0.0001
                                           -0.0231  0.0104 -0.0005  0.0006
     9. (0.98893) BD ( 1) C   3 - H  14  
                ( 62.82%)   0.7926* C   3 s( 28.55%)p 2.50( 71.42%)d 0.00(  0.03%)
                                            0.0004 -0.5342  0.0144  0.4095 -0.0102
                                            0.7390 -0.0049 -0.0132  0.0003 -0.0117
                                            0.0003  0.0004  0.0076  0.0093
                ( 37.18%)   0.6098* H  14 s( 99.90%)p 0.00(  0.10%)
                                           -0.9995  0.0026 -0.0153 -0.0275  0.0005
    10. (0.98566) BD ( 1) C   4 - C   5  
                ( 48.37%)   0.6955* C   4 s( 34.08%)p 1.93( 65.86%)d 0.00(  0.06%)
                                            0.0001  0.5837  0.0104  0.4487  0.0203
                                            0.6757 -0.0059 -0.0165 -0.0011  0.0169
                                           -0.0005 -0.0007 -0.0078 -0.0148
                ( 51.63%)   0.7186* C   5 s( 35.75%)p 1.80( 64.21%)d 0.00(  0.04%)
                                           -0.0002  0.5979 -0.0026 -0.3765  0.0204
                                           -0.7070  0.0012  0.0069 -0.0007  0.0129
                                           -0.0003 -0.0004 -0.0091 -0.0126
    11. (0.98820) BD ( 1) C   4 - H  15  
                ( 62.20%)   0.7887* C   4 s( 29.06%)p 2.44( 70.90%)d 0.00(  0.03%)
                                            0.0003 -0.5389  0.0144 -0.4086  0.0192
                                            0.7360  0.0039  0.0003 -0.0001  0.0126
                                            0.0001  0.0001  0.0065  0.0113
                ( 37.80%)   0.6148* H  15 s( 99.90%)p 0.00(  0.10%)
                                           -0.9995  0.0003  0.0126 -0.0286  0.0003
    12. (0.99202) BD ( 1) C   5 - N   6  
                ( 37.80%)   0.6148* C   5 s( 28.31%)p 2.53( 71.55%)d 0.00(  0.13%)
                                            0.0001 -0.5319 -0.0149 -0.8450 -0.0211
                                            0.0000  0.0000  0.0317  0.0050  0.0000
                                            0.0021 -0.0000 -0.0310  0.0195
                ( 62.20%)   0.7887* N   6 s( 35.00%)p 1.86( 64.96%)d 0.00(  0.04%)
                                           -0.0000 -0.5916 -0.0059  0.8059 -0.0022
                                           -0.0000 -0.0000 -0.0004 -0.0026  0.0000
                                            0.0027 -0.0000 -0.0152  0.0141
    13. (0.86456) BD ( 2) C   5 - N   6  
                ( 47.65%)   0.6903* C   5 s(  0.01%)p 1.00( 99.94%)d 0.00(  0.06%)
                                            0.0001  0.0087 -0.0007  0.0321  0.0006
                                            0.0000 -0.0000  0.9992  0.0028 -0.0000
                                            0.0238  0.0000  0.0007 -0.0011
                ( 52.35%)   0.7235* N   6 s(  0.20%)p99.99( 99.75%)d 0.24(  0.05%)
                                            0.0003 -0.0450 -0.0024 -0.0326  0.0006
                                           -0.0000 -0.0000  0.9982 -0.0020  0.0000
                                           -0.0215  0.0000 -0.0003  0.0045
    14. (0.98566) BD ( 1) C   5 - C   9  
                ( 51.63%)   0.7186* C   5 s( 35.75%)p 1.80( 64.21%)d 0.00(  0.04%)
                                           -0.0002  0.5979 -0.0026 -0.3765  0.0204
                                            0.7070 -0.0012  0.0069 -0.0007 -0.0129
                                           -0.0003  0.0004 -0.0091 -0.0126
                ( 48.37%)   0.6955* C   9 s( 34.08%)p 1.93( 65.86%)d 0.00(  0.06%)
                                            0.0001  0.5837  0.0104  0.4487  0.0203
                                           -0.6757  0.0059 -0.0165 -0.0011 -0.0169
                                           -0.0005  0.0007 -0.0078 -0.0148
    15. (0.99377) BD ( 1) N   6 - C   7  
                ( 64.21%)   0.8013* N   6 s( 32.37%)p 2.09( 67.59%)d 0.00(  0.04%)
                                            0.0001  0.5689 -0.0005  0.4177 -0.0068
                                           -0.7070 -0.0095  0.0394  0.0022 -0.0106
                                            0.0023 -0.0041 -0.0079 -0.0131
                ( 35.79%)   0.5982* C   7 s( 24.12%)p 3.14( 75.71%)d 0.01(  0.17%)
                                            0.0002  0.4907  0.0202 -0.4451 -0.0085
                                            0.7435  0.0431 -0.0649 -0.0096 -0.0310
                                            0.0029 -0.0051 -0.0174 -0.0209
    16. (0.99377) BD ( 1) N   6 - C   8  
                ( 64.21%)   0.8013* N   6 s( 32.37%)p 2.09( 67.59%)d 0.00(  0.04%)
                                            0.0001  0.5689 -0.0005  0.4177 -0.0068
                                            0.7069  0.0095  0.0394  0.0022  0.0106
                                            0.0023  0.0041 -0.0079 -0.0131
                ( 35.79%)   0.5982* C   8 s( 24.12%)p 3.14( 75.71%)d 0.01(  0.17%)
                                            0.0002  0.4907  0.0202 -0.4451 -0.0085
                                           -0.7435 -0.0431 -0.0649 -0.0096  0.0310
                                            0.0029  0.0051 -0.0174 -0.0209
    17. (0.98165) BD ( 1) C   7 - H  16  
                ( 63.05%)   0.7940* C   7 s( 24.94%)p 3.01( 75.02%)d 0.00(  0.04%)
                                           -0.0000  0.4993 -0.0068 -0.2344  0.0246
                                           -0.5251 -0.0035 -0.6472  0.0029  0.0077
                                            0.0096  0.0122 -0.0023  0.0082
                ( 36.95%)   0.6079* H  16 s( 99.90%)p 0.00(  0.10%)
                                            0.9995 -0.0035  0.0018  0.0212  0.0226
    18. (0.97720) BD ( 1) C   7 - H  17  
                ( 63.34%)   0.7959* C   7 s( 25.53%)p 2.92( 74.43%)d 0.00(  0.03%)
                                           -0.0001  0.5052 -0.0092 -0.1778  0.0225
                                           -0.3724 -0.0077  0.7573 -0.0029  0.0039
                                           -0.0090 -0.0088 -0.0009  0.0129
                ( 36.66%)   0.6055* H  17 s( 99.90%)p 0.00(  0.10%)
                                            0.9995 -0.0056  0.0004  0.0169 -0.0262
    19. (0.99435) BD ( 1) C   7 - H  18  
                ( 62.42%)   0.7900* C   7 s( 25.43%)p 2.93( 74.53%)d 0.00(  0.04%)
                                           -0.0000  0.5043  0.0051  0.8444 -0.0107
                                            0.1694 -0.0209 -0.0546  0.0008  0.0107
                                           -0.0025 -0.0007  0.0144 -0.0090
                ( 37.58%)   0.6131* H  18 s( 99.90%)p 0.00(  0.10%)
                                            0.9995 -0.0002 -0.0308  0.0004  0.0019
    20. (0.98165) BD ( 1) C   8 - H  19  
                ( 63.05%)   0.7940* C   8 s( 24.94%)p 3.01( 75.02%)d 0.00(  0.04%)
                                           -0.0000  0.4993 -0.0068 -0.2344  0.0246
                                            0.5251  0.0035 -0.6472  0.0029 -0.0077
                                            0.0096 -0.0122 -0.0023  0.0082
                ( 36.95%)   0.6079* H  19 s( 99.90%)p 0.00(  0.10%)
                                            0.9995 -0.0035  0.0018 -0.0212  0.0226
    21. (0.97720) BD ( 1) C   8 - H  20  
                ( 63.34%)   0.7959* C   8 s( 25.53%)p 2.92( 74.43%)d 0.00(  0.03%)
                                           -0.0001  0.5052 -0.0092 -0.1778  0.0225
                                            0.3724  0.0077  0.7573 -0.0029 -0.0039
                                           -0.0090  0.0088 -0.0009  0.0129
                ( 36.66%)   0.6055* H  20 s( 99.90%)p 0.00(  0.10%)
                                            0.9995 -0.0056  0.0004 -0.0169 -0.0262
    22. (0.99435) BD ( 1) C   8 - H  21  
                ( 62.42%)   0.7900* C   8 s( 25.43%)p 2.93( 74.53%)d 0.00(  0.04%)
                                           -0.0000  0.5043  0.0051  0.8444 -0.0107
                                           -0.1694  0.0209 -0.0546  0.0008 -0.0107
                                           -0.0025  0.0007  0.0144 -0.0090
                ( 37.58%)   0.6131* H  21 s( 99.90%)p 0.00(  0.10%)
                                            0.9995 -0.0002 -0.0308 -0.0004  0.0019
    23. (0.98766) BD ( 1) C   9 - C  10  
                ( 50.34%)   0.7095* C   9 s( 36.77%)p 1.72( 63.19%)d 0.00(  0.04%)
                                            0.0000  0.6063  0.0117 -0.7938 -0.0055
                                           -0.0035  0.0377  0.0178  0.0007  0.0038
                                           -0.0007 -0.0001  0.0161 -0.0126
                ( 49.66%)   0.7047* C  10 s( 35.45%)p 1.82( 64.51%)d 0.00(  0.05%)
                                            0.0000  0.5952  0.0135  0.8019  0.0078
                                            0.0147  0.0409 -0.0107 -0.0003 -0.0029
                                           -0.0005  0.0000  0.0180 -0.0115
    24. (0.85347) BD ( 2) C   9 - C  10  
                ( 44.58%)   0.6677* C   9 s(  0.00%)p 1.00( 99.94%)d 0.00(  0.06%)
                                           -0.0000 -0.0010 -0.0007  0.0217 -0.0002
                                           -0.0109  0.0003  0.9994 -0.0056 -0.0001
                                           -0.0231 -0.0104 -0.0005  0.0006
                ( 55.42%)   0.7444* C  10 s(  0.00%)p 1.00( 99.95%)d 0.00(  0.05%)
                                           -0.0000 -0.0026  0.0007  0.0154 -0.0011
                                           -0.0074 -0.0003  0.9996 -0.0073 -0.0004
                                            0.0182 -0.0128  0.0002 -0.0004
    25. (0.98820) BD ( 1) C   9 - H  22  
                ( 62.20%)   0.7887* C   9 s( 29.06%)p 2.44( 70.90%)d 0.00(  0.03%)
                                           -0.0003  0.5389 -0.0144  0.4086 -0.0192
                                            0.7360  0.0039 -0.0003  0.0001  0.0126
                                           -0.0001  0.0001 -0.0065 -0.0113
                ( 37.80%)   0.6148* H  22 s( 99.90%)p 0.00(  0.10%)
                                            0.9995 -0.0003 -0.0126 -0.0286 -0.0003
    26. (0.98893) BD ( 1) C  10 - H  23  
                ( 62.82%)   0.7926* C  10 s( 28.55%)p 2.50( 71.42%)d 0.00(  0.03%)
                                           -0.0004  0.5342 -0.0144 -0.4095  0.0102
                                            0.7391 -0.0049  0.0132 -0.0003 -0.0117
                                           -0.0003  0.0004 -0.0076 -0.0093
                ( 37.18%)   0.6098* H  23 s( 99.90%)p 0.00(  0.10%)
                                            0.9995 -0.0026  0.0153 -0.0275 -0.0005
    27. (0.99959) CR ( 1) C   1           s(100.00%)p 0.00(  0.00%)
                                            1.0000 -0.0002 -0.0000 -0.0004 -0.0000
                                           -0.0000 -0.0000 -0.0000 -0.0000  0.0000
                                            0.0000  0.0000 -0.0000  0.0000
    28. (0.99942) CR ( 1) C   2           s(100.00%)
                                            1.0000  0.0001  0.0000  0.0000 -0.0000
                                            0.0000  0.0000 -0.0000  0.0000  0.0000
                                            0.0000 -0.0000 -0.0000 -0.0000
    29. (0.99945) CR ( 1) C   3           s(100.00%)p 0.00(  0.00%)
                                            1.0000  0.0001 -0.0000 -0.0001  0.0000
                                           -0.0003  0.0000  0.0000 -0.0000  0.0000
                                            0.0000  0.0000 -0.0000 -0.0000
    30. (0.99948) CR ( 1) C   4           s(100.00%)p 0.00(  0.00%)
                                            1.0000  0.0001 -0.0000  0.0001 -0.0000
                                           -0.0003  0.0000  0.0000 -0.0000 -0.0000
                                           -0.0000  0.0000 -0.0000 -0.0000
    31. (0.99943) CR ( 1) C   5           s(100.00%)p 0.00(  0.00%)
                                            1.0000  0.0002  0.0000 -0.0001  0.0000
                                           -0.0000  0.0000 -0.0001 -0.0000  0.0000
                                           -0.0000 -0.0000 -0.0000 -0.0000
    32. (0.99953) CR ( 1) N   6           s(100.00%)p 0.00(  0.00%)
                                            1.0000 -0.0001  0.0000 -0.0000  0.0000
                                            0.0000 -0.0000 -0.0003  0.0000 -0.0000
                                            0.0000 -0.0000  0.0000  0.0000
    33. (0.99963) CR ( 1) C   7           s(100.00%)p 0.00(  0.00%)
                                            1.0000 -0.0000 -0.0000  0.0001  0.0000
                                           -0.0002 -0.0000  0.0001  0.0000  0.0000
                                           -0.0000  0.0000  0.0000  0.0000
    34. (0.99963) CR ( 1) C   8           s(100.00%)p 0.00(  0.00%)
                                            1.0000 -0.0000 -0.0000  0.0001  0.0000
                                            0.0002  0.0000  0.0001  0.0000 -0.0000
                                           -0.0000 -0.0000  0.0000  0.0000
    35. (0.99948) CR ( 1) C   9           s(100.00%)p 0.00(  0.00%)
                                            1.0000  0.0001 -0.0000  0.0001 -0.0000
                                            0.0003 -0.0000  0.0000 -0.0000  0.0000
                                           -0.0000 -0.0000 -0.0000 -0.0000
    36. (0.99945) CR ( 1) C  10           s(100.00%)p 0.00(  0.00%)
                                            1.0000  0.0001 -0.0000 -0.0001  0.0000
                                            0.0003 -0.0000  0.0000 -0.0000 -0.0000
                                            0.0000 -0.0000 -0.0000 -0.0000
    37. (0.30888) LP*( 1) C   2           s(  0.00%)p 1.00( 99.97%)d 0.00(  0.03%)
                                            0.0000  0.0038  0.0027  0.0012 -0.0009
                                            0.0000  0.0000  0.9997  0.0182 -0.0000
                                            0.0166 -0.0000  0.0002 -0.0010
    38. (0.00208) RY*( 1) C   1           s(  0.00%)p 1.00( 96.03%)d 0.04(  3.97%)
                                            0.0000 -0.0000 -0.0000 -0.0000 -0.0001
                                            0.0194  0.9797  0.0000  0.0000  0.1992
                                           -0.0000 -0.0062  0.0000  0.0000
    39. (0.00042) RY*( 2) C   1           s( 24.86%)p 2.73( 67.79%)d 0.30(  7.35%)
                                            0.0000  0.0116  0.4984 -0.0142  0.5569
                                           -0.0000  0.0001 -0.0075 -0.6062  0.0001
                                           -0.2491 -0.0002 -0.0791 -0.0721
    40. (0.00033) RY*( 3) C   1           s( 17.13%)p 4.13( 70.80%)d 0.70( 12.07%)
                                            0.0000  0.0075  0.4138 -0.0152  0.5128
                                           -0.0000  0.0001  0.0058  0.6669  0.0001
                                            0.3459  0.0003 -0.0084  0.0313
    41. (0.00004) RY*( 4) C   1           s( 41.18%)p 0.85( 35.09%)d 0.58( 23.73%)
    42. (0.00000) RY*( 5) C   1           s(  0.00%)p 1.00(  3.98%)d24.10( 96.02%)
    43. (0.00000) RY*( 6) C   1           s(  0.86%)p21.45( 18.36%)d94.38( 80.78%)
    44. (0.00000) RY*( 7) C   1           s(  0.00%)p 1.00(  0.04%)d99.99( 99.96%)
    45. (0.00001) RY*( 8) C   1           s( 15.97%)p 0.45(  7.21%)d 4.81( 76.81%)
    46. (0.00000) RY*( 9) C   1           s(  0.03%)p27.29(  0.83%)d99.99( 99.14%)
    47. (0.00278) RY*( 1) C   2           s(  7.40%)p11.56( 85.57%)d 0.95(  7.03%)
                                            0.0000  0.0105  0.2718  0.0295  0.9244
                                            0.0000 -0.0001  0.0003 -0.0141 -0.0000
                                           -0.0095 -0.0000  0.2623 -0.0383
    48. (0.00145) RY*( 2) C   2           s(  0.00%)p 1.00( 97.21%)d 0.03(  2.79%)
                                           -0.0000 -0.0000  0.0002  0.0000  0.0000
                                           -0.0210  0.9857 -0.0000  0.0000 -0.1669
                                           -0.0000  0.0070 -0.0000 -0.0000
    49. (0.00062) RY*( 3) C   2           s( 22.08%)p 1.57( 34.64%)d 1.96( 43.28%)
                                           -0.0000 -0.0055  0.4698 -0.0085 -0.1025
                                            0.0000 -0.0002 -0.0013  0.5795 -0.0004
                                           -0.6426 -0.0006 -0.1259 -0.0640
    50. (0.00031) RY*( 4) C   2           s( 61.63%)p 0.21( 12.78%)d 0.42( 25.59%)
                                           -0.0000 -0.0062  0.7850 -0.0145 -0.1372
                                            0.0002 -0.0016 -0.0024 -0.3298 -0.0079
                                            0.3705  0.0143 -0.3401 -0.0522
    51. (0.00030) RY*( 5) C   2           s(  0.02%)p22.72(  0.35%)d99.99( 99.64%)
                                           -0.0000 -0.0001  0.0124 -0.0002 -0.0021
                                           -0.0095  0.0579 -0.0000 -0.0056  0.3037
                                            0.0061 -0.9508 -0.0056 -0.0007
    52. (0.00023) RY*( 6) C   2           s(  0.00%)p 1.00(  2.50%)d38.92( 97.49%)
                                           -0.0000 -0.0000  0.0027 -0.0001 -0.0003
                                           -0.0263  0.1561 -0.0000 -0.0007  0.9377
                                            0.0008  0.3093 -0.0016 -0.0000
    53. (0.00006) RY*( 7) C   2           s(  8.25%)p 1.59( 13.12%)d 9.54( 78.64%)
    54. (0.00005) RY*( 8) C   2           s(  0.14%)p99.99( 53.78%)d99.99( 46.08%)
    55. (0.00001) RY*( 9) C   2           s(  0.56%)p 0.27(  0.15%)d99.99( 99.28%)
    56. (0.00307) RY*( 1) C   3           s(  0.47%)p99.99( 93.58%)d12.70(  5.96%)
                                            0.0000 -0.0266  0.0631 -0.0192 -0.5408
                                           -0.0276 -0.8013 -0.0001 -0.0034 -0.2055
                                            0.0051  0.0038  0.1289  0.0261
    57. (0.00135) RY*( 2) C   3           s(  3.24%)p29.08( 94.21%)d 0.79(  2.55%)
                                            0.0000  0.0118  0.1796  0.0202 -0.7913
                                           -0.0138  0.5583 -0.0020 -0.0603  0.0503
                                            0.0071 -0.0051  0.1489 -0.0263
    58. (0.00054) RY*( 3) C   3           s( 90.42%)p 0.09(  8.19%)d 0.02(  1.38%)
                                            0.0000 -0.0045  0.9509 -0.0179  0.1969
                                           -0.0092 -0.0437 -0.0011 -0.2021 -0.0680
                                           -0.0052 -0.0276 -0.0106 -0.0911
    59. (0.00030) RY*( 4) C   3           s(  3.97%)p21.72( 86.16%)d 2.49(  9.87%)
                                            0.0000 -0.0009  0.1992 -0.0013 -0.0047
                                           -0.0048  0.0336  0.0048  0.9276 -0.0655
                                           -0.0993  0.2879  0.0140 -0.0387
    60. (0.00010) RY*( 5) C   3           s(  0.09%)p59.49(  5.42%)d99.99( 94.49%)
    61. (0.00006) RY*( 6) C   3           s(  0.35%)p 7.82(  2.74%)d99.99( 96.91%)
    62. (0.00003) RY*( 7) C   3           s(  0.97%)p 4.59(  4.45%)d97.66( 94.58%)
    63. (0.00001) RY*( 8) C   3           s(  0.14%)p28.53(  4.09%)d99.99( 95.76%)
    64. (0.00000) RY*( 9) C   3           s(  0.44%)p 2.84(  1.24%)d99.99( 98.33%)
    65. (0.00233) RY*( 1) C   4           s(  0.07%)p99.99( 93.97%)d84.14(  5.95%)
                                           -0.0000  0.0222  0.0147 -0.0192 -0.5007
                                            0.0192  0.8296  0.0004  0.0033 -0.2180
                                           -0.0008  0.0020 -0.1036 -0.0357
    66. (0.00124) RY*( 2) C   4           s(  4.32%)p21.72( 93.87%)d 0.42(  1.81%)
                                            0.0000  0.0140  0.2074 -0.0127  0.8298
                                           -0.0251  0.4987  0.0011 -0.0264 -0.0503
                                            0.0041 -0.0004  0.1237 -0.0162
    67. (0.00056) RY*( 3) C   4           s(  7.96%)p 7.81( 62.18%)d 3.75( 29.85%)
                                            0.0000 -0.0023  0.2822  0.0041 -0.0330
                                           -0.0043 -0.0170  0.0110  0.7876  0.0544
                                            0.4292  0.3315 -0.0116 -0.0367
    68. (0.00050) RY*( 4) C   4           s( 84.86%)p 0.11(  9.05%)d 0.07(  6.09%)
                                            0.0000 -0.0091  0.9211  0.0102 -0.1661
                                           -0.0154 -0.0862 -0.0028 -0.2348  0.1521
                                           -0.1329 -0.1088 -0.0745 -0.0520
    69. (0.00011) RY*( 5) C   4           s(  0.00%)p 1.00( 23.75%)d 3.21( 76.24%)
                                           -0.0000 -0.0005  0.0051  0.0014 -0.0256
                                            0.0010 -0.0105  0.0172 -0.4863 -0.0168
                                            0.8700  0.0229  0.0630 -0.0263
    70. (0.00007) RY*( 6) C   4           s(  2.65%)p 1.67(  4.43%)d35.13( 92.93%)
    71. (0.00003) RY*( 7) C   4           s(  0.00%)p 1.00(  3.26%)d29.67( 96.74%)
    72. (0.00000) RY*( 8) C   4           s(  0.00%)p 1.00(  8.72%)d10.47( 91.28%)
    73. (0.00000) RY*( 9) C   4           s(  0.22%)p 3.92(  0.87%)d99.99( 98.91%)
    74. (0.00335) RY*( 1) C   5           s(  0.00%)p 1.00( 94.12%)d 0.06(  5.88%)
                                           -0.0000 -0.0000  0.0000  0.0000  0.0000
                                            0.0060  0.9701  0.0000  0.0000  0.2425
                                            0.0000  0.0007 -0.0000 -0.0000
    75. (0.00175) RY*( 2) C   5           s( 15.26%)p 4.80( 73.25%)d 0.75( 11.48%)
                                            0.0000  0.0254  0.3899 -0.0149 -0.8556
                                           -0.0000  0.0000  0.0013  0.0151 -0.0000
                                           -0.0239  0.0000  0.3334 -0.0554
    76. (0.00082) RY*( 3) C   5           s( 83.85%)p 0.16( 13.56%)d 0.03(  2.60%)
                                           -0.0000 -0.0174  0.9155 -0.0092  0.3612
                                           -0.0000 -0.0000  0.0000  0.0706  0.0000
                                            0.0308  0.0000 -0.1513 -0.0461
    77. (0.00049) RY*( 4) C   5           s(  0.27%)p99.99( 77.35%)d83.27( 22.38%)
                                           -0.0000 -0.0043  0.0517 -0.0051  0.0122
                                           -0.0000  0.0000 -0.0086 -0.8794  0.0000
                                            0.4702  0.0001  0.0388 -0.0348
    78. (0.00034) RY*( 5) C   5           s(  0.00%)p 1.00(  0.02%)d99.99( 99.98%)
                                           -0.0000  0.0000 -0.0000  0.0000 -0.0000
                                            0.0003 -0.0132 -0.0000  0.0002  0.0498
                                            0.0001  0.9987 -0.0000 -0.0000
    79. (0.00026) RY*( 6) C   5           s(  0.27%)p81.84( 22.09%)d99.99( 77.64%)
                                           -0.0000 -0.0044  0.0518 -0.0039  0.0484
                                            0.0000 -0.0000  0.0224 -0.4670  0.0000
                                           -0.8805  0.0002  0.0256  0.0223
    80. (0.00013) RY*( 7) C   5           s(  0.03%)p99.99( 13.62%)d99.99( 86.34%)
                                            0.0000  0.0174 -0.0057  0.0314 -0.3635
                                           -0.0000 -0.0000  0.0002 -0.0557  0.0000
                                           -0.0186  0.0000 -0.9287 -0.0230
    81. (0.00010) RY*( 8) C   5           s(  0.00%)p 1.00(  5.90%)d15.95( 94.10%)
    82. (0.00001) RY*( 9) C   5           s(  0.49%)p 0.38(  0.19%)d99.99( 99.32%)
    83. (0.00089) RY*( 1) N   6           s(  3.39%)p23.56( 79.84%)d 4.95( 16.77%)
                                            0.0000 -0.0058  0.1840  0.0030 -0.0583
                                            0.0000 -0.0000 -0.0062  0.8916 -0.0000
                                           -0.3997  0.0000  0.0244 -0.0859
    84. (0.00081) RY*( 2) N   6           s(  0.00%)p 1.00( 80.42%)d 0.24( 19.58%)
                                            0.0000 -0.0000  0.0000  0.0000  0.0000
                                           -0.0187  0.8966 -0.0000  0.0000  0.4423
                                           -0.0000  0.0141  0.0000 -0.0000
    85. (0.00044) RY*( 3) N   6           s( 24.73%)p 1.33( 32.81%)d 1.72( 42.46%)
                                           -0.0000  0.0007  0.4973  0.0184  0.5705
                                            0.0000 -0.0000  0.0039 -0.0471 -0.0000
                                            0.0933  0.0000  0.6419 -0.0624
    86. (0.00026) RY*( 4) N   6           s(  0.00%)p 1.00(  0.07%)d99.99( 99.93%)
                                            0.0000  0.0000  0.0000 -0.0000  0.0001
                                           -0.0048  0.0259 -0.0000  0.0000 -0.0844
                                            0.0000  0.9961 -0.0001  0.0000
    87. (0.00025) RY*( 5) N   6           s(  2.34%)p19.88( 46.51%)d21.86( 51.15%)
                                            0.0000  0.0051  0.1529 -0.0074  0.6816
                                            0.0000 -0.0000 -0.0012  0.0223  0.0000
                                           -0.0338 -0.0001 -0.7126  0.0507
    88. (0.00012) RY*( 6) N   6           s(  0.00%)p 1.00( 19.54%)d 4.12( 80.46%)
                                            0.0000  0.0000 -0.0000 -0.0000  0.0000
                                           -0.0080 -0.4419  0.0000  0.0000  0.8928
                                            0.0000  0.0871  0.0000 -0.0000
    89. (0.00008) RY*( 7) N   6           s( 58.92%)p 0.32( 18.94%)d 0.38( 22.14%)
    90. (0.00006) RY*( 8) N   6           s(  6.60%)p 3.19( 21.09%)d10.95( 72.31%)
    91. (0.00001) RY*( 9) N   6           s(  4.07%)p 0.22(  0.90%)d23.32( 95.03%)
    92. (0.00166) RY*( 1) C   7           s(  3.83%)p23.44( 89.66%)d 1.70(  6.52%)
                                            0.0000  0.0134  0.1951 -0.0271 -0.8875
                                           -0.0208 -0.3278  0.0010 -0.0166 -0.1039
                                            0.0037  0.0096  0.2327 -0.0124
    93. (0.00084) RY*( 2) C   7           s( 26.56%)p 2.32( 61.70%)d 0.44( 11.74%)
                                            0.0000 -0.0004  0.5154  0.0124 -0.1070
                                           -0.0247  0.4821  0.0098  0.6101  0.0837
                                           -0.1342  0.2826 -0.0936 -0.0616
    94. (0.00061) RY*( 3) C   7           s( 20.63%)p 3.10( 63.97%)d 0.75( 15.40%)
                                            0.0000 -0.0059  0.4542  0.0202 -0.1139
                                           -0.0348  0.4755  0.0001 -0.6317  0.0966
                                            0.1576 -0.3177 -0.1363  0.0179
    95. (0.00012) RY*( 4) C   7           s( 30.77%)p 1.40( 42.95%)d 0.85( 26.28%)
                                           -0.0000 -0.0015  0.5547 -0.0230  0.2884
                                            0.0262 -0.5675 -0.0023  0.1516  0.3934
                                            0.1844 -0.2652  0.0322  0.0518
    96. (0.00005) RY*( 5) C   7           s(  3.69%)p 6.41( 23.66%)d19.69( 72.65%)
    97. (0.00000) RY*( 6) C   7           s(  0.03%)p54.19(  1.37%)d99.99( 98.60%)
    98. (0.00001) RY*( 7) C   7           s( 13.97%)p 0.63(  8.86%)d 5.52( 77.17%)
    99. (0.00001) RY*( 8) C   7           s(  0.40%)p20.04(  7.98%)d99.99( 91.62%)
   100. (0.00000) RY*( 9) C   7           s(  0.10%)p 1.71(  0.17%)d99.99( 99.72%)
   101. (0.00166) RY*( 1) C   8           s(  3.83%)p23.44( 89.66%)d 1.70(  6.52%)
                                            0.0000  0.0134  0.1951 -0.0271 -0.8875
                                            0.0208  0.3278  0.0010 -0.0166  0.1039
                                            0.0037 -0.0096  0.2327 -0.0124
   102. (0.00084) RY*( 2) C   8           s( 26.56%)p 2.32( 61.70%)d 0.44( 11.74%)
                                            0.0000 -0.0004  0.5154  0.0124 -0.1070
                                            0.0247 -0.4821  0.0098  0.6101 -0.0837
                                           -0.1342 -0.2826 -0.0936 -0.0616
   103. (0.00061) RY*( 3) C   8           s( 20.63%)p 3.10( 63.97%)d 0.75( 15.40%)
                                            0.0000 -0.0059  0.4541  0.0202 -0.1139
                                            0.0348 -0.4754  0.0001 -0.6317 -0.0966
                                            0.1576  0.3177 -0.1363  0.0179
   104. (0.00012) RY*( 4) C   8           s( 30.77%)p 1.40( 42.95%)d 0.85( 26.28%)
                                           -0.0000 -0.0015  0.5547 -0.0230  0.2884
                                           -0.0262  0.5675 -0.0023  0.1516 -0.3934
                                            0.1844  0.2652  0.0322  0.0518
   105. (0.00005) RY*( 5) C   8           s(  3.69%)p 6.41( 23.66%)d19.69( 72.65%)
   106. (0.00000) RY*( 6) C   8           s(  0.03%)p54.16(  1.37%)d99.99( 98.60%)
   107. (0.00001) RY*( 7) C   8           s( 13.97%)p 0.63(  8.86%)d 5.52( 77.17%)
   108. (0.00001) RY*( 8) C   8           s(  0.40%)p20.04(  7.98%)d99.99( 91.62%)
   109. (0.00000) RY*( 9) C   8           s(  0.10%)p 1.71(  0.17%)d99.99( 99.72%)
   110. (0.00233) RY*( 1) C   9           s(  0.07%)p99.99( 93.97%)d83.98(  5.95%)
                                           -0.0000  0.0222  0.0147 -0.0192 -0.5007
                                           -0.0192 -0.8296  0.0004  0.0033  0.2180
                                           -0.0008 -0.0020 -0.1036 -0.0357
   111. (0.00124) RY*( 2) C   9           s(  4.32%)p21.71( 93.86%)d 0.42(  1.81%)
                                            0.0000  0.0140  0.2075 -0.0127  0.8297
                                            0.0251 -0.4987  0.0011 -0.0264  0.0503
                                            0.0041  0.0004  0.1237 -0.0162
   112. (0.00056) RY*( 3) C   9           s(  7.98%)p 7.79( 62.17%)d 3.74( 29.86%)
                                            0.0000 -0.0023  0.2825  0.0041 -0.0331
                                            0.0043  0.0170  0.0110  0.7875 -0.0544
                                            0.4292 -0.3315 -0.0117 -0.0367
   113. (0.00050) RY*( 4) C   9           s( 84.84%)p 0.11(  9.07%)d 0.07(  6.09%)
                                            0.0000 -0.0091  0.9211  0.0102 -0.1662
                                            0.0154  0.0863 -0.0028 -0.2351 -0.1521
                                           -0.1330  0.1089 -0.0745 -0.0520
   114. (0.00011) RY*( 5) C   9           s(  0.00%)p 1.00( 23.76%)d 3.21( 76.24%)
                                           -0.0000 -0.0005  0.0051  0.0014 -0.0256
                                           -0.0010  0.0105  0.0172 -0.4863  0.0168
                                            0.8700 -0.0229  0.0630 -0.0263
   115. (0.00007) RY*( 6) C   9           s(  2.64%)p 1.67(  4.43%)d35.14( 92.93%)
   116. (0.00003) RY*( 7) C   9           s(  0.00%)p 1.00(  3.26%)d29.67( 96.74%)
   117. (0.00000) RY*( 8) C   9           s(  0.00%)p 1.00(  8.72%)d10.46( 91.28%)
   118. (0.00000) RY*( 9) C   9           s(  0.22%)p 3.92(  0.87%)d99.99( 98.91%)
   119. (0.00307) RY*( 1) C  10           s(  0.47%)p99.99( 93.58%)d12.77(  5.96%)
                                            0.0000 -0.0266  0.0629 -0.0192 -0.5406
                                            0.0276  0.8015 -0.0001 -0.0034  0.2055
                                            0.0051 -0.0038  0.1289  0.0261
   120. (0.00135) RY*( 2) C  10           s(  3.22%)p29.29( 94.24%)d 0.79(  2.55%)
                                            0.0000  0.0118  0.1790  0.0202 -0.7916
                                            0.0138 -0.5581 -0.0020 -0.0603 -0.0502
                                            0.0071  0.0051  0.1489 -0.0263
   121. (0.00054) RY*( 3) C  10           s( 90.43%)p 0.09(  8.19%)d 0.02(  1.38%)
                                            0.0000 -0.0045  0.9509 -0.0179  0.1964
                                            0.0092  0.0434 -0.0011 -0.2026  0.0681
                                           -0.0052  0.0276 -0.0102 -0.0911
   122. (0.00030) RY*( 4) C  10           s(  3.99%)p21.62( 86.17%)d 2.47(  9.84%)
                                            0.0000 -0.0009  0.1997 -0.0013 -0.0047
                                            0.0048 -0.0337  0.0048  0.9276  0.0655
                                           -0.0992 -0.2874  0.0140 -0.0387
   123. (0.00010) RY*( 5) C  10           s(  0.09%)p59.36(  5.40%)d99.99( 94.50%)
   124. (0.00006) RY*( 6) C  10           s(  0.35%)p 7.85(  2.74%)d99.99( 96.91%)
   125. (0.00003) RY*( 7) C  10           s(  0.97%)p 4.56(  4.45%)d97.04( 94.58%)
   126. (0.00001) RY*( 8) C  10           s(  0.14%)p28.28(  4.08%)d99.99( 95.78%)
   127. (0.00000) RY*( 9) C  10           s(  0.44%)p 2.84(  1.24%)d99.99( 98.33%)
   128. (0.00038) RY*( 1) H  11           s( 94.84%)p 0.05(  5.16%)
                                            0.0094  0.9738 -0.1448 -0.0008 -0.1750
   129. (0.00011) RY*( 2) H  11           s(  0.00%)p 1.00(100.00%)
                                            0.0000  0.0005  0.0002  1.0000 -0.0022
   130. (0.00008) RY*( 3) H  11           s(  0.03%)p99.99( 99.97%)
   131. (0.00001) RY*( 4) H  11           s(  5.22%)p18.15( 94.78%)
   132. (0.00053) RY*( 1) H  12           s( 96.99%)p 0.03(  3.01%)
                                            0.0050  0.9848 -0.0806  0.1534 -0.0101
   133. (0.00008) RY*( 2) H  12           s(  0.42%)p99.99( 99.58%)
   134. (0.00007) RY*( 3) H  12           s(  0.14%)p99.99( 99.86%)
   135. (0.00001) RY*( 4) H  12           s(  2.54%)p38.33( 97.46%)
   136. (0.00053) RY*( 1) H  13           s( 96.98%)p 0.03(  3.02%)
                                            0.0050  0.9848 -0.0806 -0.1537 -0.0099
   137. (0.00008) RY*( 2) H  13           s(  0.42%)p99.99( 99.58%)
   138. (0.00007) RY*( 3) H  13           s(  0.14%)p99.99( 99.86%)
   139. (0.00001) RY*( 4) H  13           s(  2.55%)p38.28( 97.45%)
   140. (0.00075) RY*( 1) H  14           s( 99.54%)p 0.00(  0.46%)
                                            0.0047  0.9977 -0.0478 -0.0486 -0.0001
   141. (0.00007) RY*( 2) H  14           s(  0.00%)p 1.00(100.00%)
   142. (0.00003) RY*( 3) H  14           s(  0.31%)p99.99( 99.69%)
   143. (0.00004) RY*( 4) H  14           s(  0.25%)p99.99( 99.75%)
   144. (0.00077) RY*( 1) H  15           s( 99.46%)p 0.01(  0.54%)
                                            0.0023  0.9973  0.0593 -0.0428  0.0006
   145. (0.00007) RY*( 2) H  15           s(  0.00%)p 1.00(100.00%)
   146. (0.00005) RY*( 3) H  15           s(  0.42%)p99.99( 99.58%)
   147. (0.00003) RY*( 4) H  15           s(  0.22%)p99.99( 99.78%)
   148. (0.00049) RY*( 1) H  16           s( 96.77%)p 0.03(  3.23%)
                                            0.0059  0.9837 -0.1620 -0.0725 -0.0286
   149. (0.00009) RY*( 2) H  16           s(  1.56%)p63.27( 98.44%)
   150. (0.00006) RY*( 3) H  16           s(  1.31%)p75.14( 98.69%)
   151. (0.00001) RY*( 4) H  16           s(  0.46%)p99.99( 99.54%)
   152. (0.00049) RY*( 1) H  17           s( 97.41%)p 0.03(  2.59%)
                                            0.0084  0.9869 -0.1311 -0.0661  0.0661
   153. (0.00009) RY*( 2) H  17           s(  0.80%)p99.99( 99.20%)
   154. (0.00006) RY*( 3) H  17           s(  1.21%)p81.62( 98.79%)
   155. (0.00001) RY*( 4) H  17           s(  0.68%)p99.99( 99.32%)
   156. (0.00035) RY*( 1) H  18           s( 97.46%)p 0.03(  2.54%)
                                            0.0044  0.9872  0.1380  0.0798  0.0017
   157. (0.00008) RY*( 2) H  18           s(  0.06%)p99.99( 99.94%)
   158. (0.00006) RY*( 3) H  18           s(  1.40%)p70.54( 98.60%)
   159. (0.00001) RY*( 4) H  18           s(  1.17%)p84.17( 98.83%)
   160. (0.00049) RY*( 1) H  19           s( 96.77%)p 0.03(  3.23%)
                                            0.0059  0.9837 -0.1620  0.0725 -0.0286
   161. (0.00009) RY*( 2) H  19           s(  1.56%)p63.27( 98.44%)
   162. (0.00006) RY*( 3) H  19           s(  1.31%)p75.14( 98.69%)
   163. (0.00001) RY*( 4) H  19           s(  0.46%)p99.99( 99.54%)
   164. (0.00049) RY*( 1) H  20           s( 97.41%)p 0.03(  2.59%)
                                            0.0084  0.9869 -0.1311  0.0661  0.0661
   165. (0.00009) RY*( 2) H  20           s(  0.80%)p99.99( 99.20%)
   166. (0.00006) RY*( 3) H  20           s(  1.21%)p81.62( 98.79%)
   167. (0.00001) RY*( 4) H  20           s(  0.68%)p99.99( 99.32%)
   168. (0.00035) RY*( 1) H  21           s( 97.46%)p 0.03(  2.54%)
                                            0.0044  0.9872  0.1380 -0.0798  0.0017
   169. (0.00008) RY*( 2) H  21           s(  0.06%)p99.99( 99.94%)
   170. (0.00006) RY*( 3) H  21           s(  1.40%)p70.54( 98.60%)
   171. (0.00001) RY*( 4) H  21           s(  1.17%)p84.17( 98.83%)
   172. (0.00077) RY*( 1) H  22           s( 99.46%)p 0.01(  0.54%)
                                            0.0023  0.9973  0.0593  0.0428  0.0006
   173. (0.00007) RY*( 2) H  22           s(  0.00%)p 1.00(100.00%)
   174. (0.00005) RY*( 3) H  22           s(  0.42%)p99.99( 99.58%)
   175. (0.00003) RY*( 4) H  22           s(  0.22%)p99.99( 99.78%)
   176. (0.00075) RY*( 1) H  23           s( 99.53%)p 0.00(  0.47%)
                                            0.0047  0.9977 -0.0479  0.0486 -0.0001
   177. (0.00007) RY*( 2) H  23           s(  0.00%)p 1.00(100.00%)
   178. (0.00003) RY*( 3) H  23           s(  0.31%)p99.99( 99.69%)
   179. (0.00004) RY*( 4) H  23           s(  0.25%)p99.99( 99.75%)
   180. (0.00814) BD*( 1) C   1 - C   2  
                ( 52.00%)   0.7211* C   1 s( 29.52%)p 2.39( 70.43%)d 0.00(  0.05%)
                                            0.0004  0.5433  0.0078  0.8391  0.0079
                                            0.0000  0.0000  0.0051  0.0030  0.0000
                                           -0.0002  0.0000  0.0202 -0.0109
                ( 48.00%)  -0.6928* C   2 s( 32.71%)p 2.06( 67.26%)d 0.00(  0.04%)
                                           -0.0001  0.5719 -0.0025 -0.8199  0.0158
                                           -0.0000  0.0000 -0.0012  0.0005  0.0000
                                            0.0005  0.0000  0.0144 -0.0128
   181. (0.00231) BD*( 1) C   1 - H  11  
                ( 36.66%)   0.6055* C   1 s( 23.17%)p 3.31( 76.80%)d 0.00(  0.03%)
                                            0.0001 -0.4813  0.0027  0.3062  0.0161
                                            0.0013 -0.0000  0.8209 -0.0050 -0.0000
                                           -0.0059 -0.0001 -0.0011 -0.0173
                ( 63.34%)  -0.7959* H  11 s( 99.91%)p 0.00(  0.09%)
                                           -0.9995  0.0028 -0.0141 -0.0000 -0.0266
   182. (0.00189) BD*( 1) C   1 - H  12  
                ( 37.59%)   0.6131* C   1 s( 23.64%)p 3.23( 76.32%)d 0.00(  0.04%)
                                            0.0001 -0.4862  0.0019  0.3169  0.0158
                                           -0.7075  0.0122 -0.4023  0.0015  0.0086
                                            0.0027 -0.0126  0.0105  0.0035
                ( 62.41%)  -0.7900* H  12 s( 99.91%)p 0.00(  0.09%)
                                           -0.9996  0.0008 -0.0141  0.0215  0.0148
   183. (0.00190) BD*( 1) C   1 - H  13  
                ( 37.59%)   0.6131* C   1 s( 23.64%)p 3.23( 76.32%)d 0.00(  0.04%)
                                            0.0001 -0.4862  0.0019  0.3169  0.0158
                                            0.7062 -0.0122 -0.4046  0.0015 -0.0086
                                            0.0027  0.0126  0.0104  0.0034
                ( 62.41%)  -0.7900* H  13 s( 99.91%)p 0.00(  0.09%)
                                           -0.9996  0.0008 -0.0141 -0.0215  0.0149
   184. (0.01306) BD*( 1) C   2 - C   3  
                ( 49.79%)   0.7056* C   2 s( 33.61%)p 1.97( 66.34%)d 0.00(  0.05%)
                                            0.0001 -0.5797 -0.0053 -0.4041  0.0198
                                            0.7067  0.0179  0.0028 -0.0006  0.0170
                                            0.0002 -0.0006  0.0062  0.0142
                ( 50.21%)  -0.7086* C   3 s( 35.91%)p 1.78( 64.04%)d 0.00(  0.05%)
                                           -0.0001 -0.5992 -0.0037  0.4328  0.0251
                                           -0.6725  0.0136 -0.0032 -0.0016  0.0153
                                            0.0001 -0.0001  0.0098  0.0126
   185. (0.01306) BD*( 1) C   2 - C  10  
                ( 49.79%)   0.7056* C   2 s( 33.61%)p 1.97( 66.34%)d 0.00(  0.05%)
                                            0.0001 -0.5797 -0.0053 -0.4041  0.0198
                                           -0.7067 -0.0179  0.0028 -0.0006 -0.0170
                                            0.0002  0.0006  0.0062  0.0142
                ( 50.21%)  -0.7086* C  10 s( 35.91%)p 1.78( 64.04%)d 0.00(  0.05%)
                                           -0.0001 -0.5992 -0.0037  0.4328  0.0251
                                            0.6725 -0.0136 -0.0032 -0.0016 -0.0153
                                            0.0001  0.0001  0.0098  0.0126
   186. (0.00721) BD*( 1) C   3 - C   4  
                ( 50.34%)   0.7095* C   3 s( 35.45%)p 1.82( 64.51%)d 0.00(  0.05%)
                                            0.0000  0.5952  0.0135  0.8019  0.0078
                                           -0.0147 -0.0409 -0.0107 -0.0003  0.0029
                                           -0.0005 -0.0000  0.0180 -0.0115
                ( 49.66%)  -0.7047* C   4 s( 36.77%)p 1.72( 63.19%)d 0.00(  0.04%)
                                            0.0000  0.6063  0.0117 -0.7938 -0.0055
                                            0.0035 -0.0377  0.0178  0.0007 -0.0038
                                           -0.0007  0.0001  0.0161 -0.0126
   187. (0.05785) BD*( 2) C   3 - C   4  
                ( 44.58%)   0.6677* C   3 s(  0.00%)p 1.00( 99.95%)d 0.00(  0.05%)
                                            0.0000  0.0026 -0.0007 -0.0154  0.0011
                                           -0.0074 -0.0003 -0.9996  0.0073 -0.0004
                                           -0.0182 -0.0128 -0.0002  0.0004
                ( 55.42%)  -0.7444* C   4 s(  0.00%)p 1.00( 99.94%)d 0.00(  0.06%)
                                            0.0000  0.0010  0.0007 -0.0217  0.0002
                                           -0.0109  0.0003 -0.9994  0.0056 -0.0001
                                            0.0231 -0.0104  0.0005 -0.0006
   188. (0.00689) BD*( 1) C   3 - H  14  
                ( 37.18%)   0.6098* C   3 s( 28.55%)p 2.50( 71.42%)d 0.00(  0.03%)
                                           -0.0004  0.5342 -0.0144 -0.4095  0.0102
                                           -0.7390  0.0049  0.0132 -0.0003  0.0117
                                           -0.0003 -0.0004 -0.0076 -0.0093
                ( 62.82%)  -0.7926* H  14 s( 99.90%)p 0.00(  0.10%)
                                            0.9995 -0.0026  0.0153  0.0275 -0.0005
   189. (0.01243) BD*( 1) C   4 - C   5  
                ( 51.63%)   0.7186* C   4 s( 34.08%)p 1.93( 65.86%)d 0.00(  0.06%)
                                            0.0001  0.5837  0.0104  0.4487  0.0203
                                            0.6757 -0.0059 -0.0165 -0.0011  0.0169
                                           -0.0005 -0.0007 -0.0078 -0.0148
                ( 48.37%)  -0.6955* C   5 s( 35.75%)p 1.80( 64.21%)d 0.00(  0.04%)
                                           -0.0002  0.5979 -0.0026 -0.3765  0.0204
                                           -0.7070  0.0012  0.0069 -0.0007  0.0129
                                           -0.0003 -0.0004 -0.0091 -0.0126
   190. (0.00652) BD*( 1) C   4 - H  15  
                ( 37.80%)   0.6148* C   4 s( 29.06%)p 2.44( 70.90%)d 0.00(  0.03%)
                                           -0.0003  0.5389 -0.0144  0.4086 -0.0192
                                           -0.7360 -0.0039 -0.0003  0.0001 -0.0126
                                           -0.0001 -0.0001 -0.0065 -0.0113
                ( 62.20%)  -0.7887* H  15 s( 99.90%)p 0.00(  0.10%)
                                            0.9995 -0.0003 -0.0126  0.0286 -0.0003
   191. (0.01896) BD*( 1) C   5 - N   6  
                ( 62.20%)   0.7887* C   5 s( 28.31%)p 2.53( 71.55%)d 0.00(  0.13%)
                                            0.0001 -0.5319 -0.0149 -0.8450 -0.0211
                                            0.0000  0.0000  0.0317  0.0050  0.0000
                                            0.0021 -0.0000 -0.0310  0.0195
                ( 37.80%)  -0.6148* N   6 s( 35.00%)p 1.86( 64.96%)d 0.00(  0.04%)
                                           -0.0000 -0.5916 -0.0059  0.8059 -0.0022
                                           -0.0000 -0.0000 -0.0004 -0.0026  0.0000
                                            0.0027 -0.0000 -0.0152  0.0141
   192. (0.10292) BD*( 2) C   5 - N   6  
                ( 52.35%)   0.7235* C   5 s(  0.01%)p 1.00( 99.94%)d 0.00(  0.06%)
                                            0.0001  0.0087 -0.0007  0.0321  0.0006
                                            0.0000 -0.0000  0.9992  0.0028 -0.0000
                                            0.0238  0.0000  0.0007 -0.0011
                ( 47.65%)  -0.6903* N   6 s(  0.20%)p99.99( 99.75%)d 0.24(  0.05%)
                                            0.0003 -0.0450 -0.0024 -0.0326  0.0006
                                           -0.0000 -0.0000  0.9982 -0.0020  0.0000
                                           -0.0215  0.0000 -0.0003  0.0045
   193. (0.01243) BD*( 1) C   5 - C   9  
                ( 48.37%)   0.6955* C   5 s( 35.75%)p 1.80( 64.21%)d 0.00(  0.04%)
                                            0.0002 -0.5979  0.0026  0.3765 -0.0204
                                           -0.7070  0.0012 -0.0069  0.0007  0.0129
                                            0.0003 -0.0004  0.0091  0.0126
                ( 51.63%)  -0.7186* C   9 s( 34.08%)p 1.93( 65.86%)d 0.00(  0.06%)
                                           -0.0001 -0.5837 -0.0104 -0.4487 -0.0203
                                            0.6757 -0.0059  0.0165  0.0011  0.0169
                                            0.0005 -0.0007  0.0078  0.0148
   194. (0.00739) BD*( 1) N   6 - C   7  
                ( 35.79%)   0.5982* N   6 s( 32.37%)p 2.09( 67.59%)d 0.00(  0.04%)
                                           -0.0001 -0.5689  0.0005 -0.4177  0.0068
                                            0.7070  0.0095 -0.0394 -0.0022  0.0106
                                           -0.0023  0.0041  0.0079  0.0131
                ( 64.21%)  -0.8013* C   7 s( 24.12%)p 3.14( 75.71%)d 0.01(  0.17%)
                                           -0.0002 -0.4907 -0.0202  0.4451  0.0085
                                           -0.7435 -0.0431  0.0649  0.0096  0.0310
                                           -0.0029  0.0051  0.0174  0.0209
   195. (0.00739) BD*( 1) N   6 - C   8  
                ( 35.79%)   0.5982* N   6 s( 32.37%)p 2.09( 67.59%)d 0.00(  0.04%)
                                           -0.0001 -0.5689  0.0005 -0.4177  0.0068
                                           -0.7069 -0.0095 -0.0394 -0.0022 -0.0106
                                           -0.0023 -0.0041  0.0079  0.0131
                ( 64.21%)  -0.8013* C   8 s( 24.12%)p 3.14( 75.71%)d 0.01(  0.17%)
                                           -0.0002 -0.4907 -0.0202  0.4451  0.0085
                                            0.7435  0.0431  0.0649  0.0096 -0.0310
                                           -0.0029 -0.0051  0.0174  0.0209
   196. (0.00286) BD*( 1) C   7 - H  16  
                ( 36.95%)   0.6079* C   7 s( 24.94%)p 3.01( 75.02%)d 0.00(  0.04%)
                                            0.0000 -0.4993  0.0068  0.2344 -0.0246
                                            0.5251  0.0035  0.6472 -0.0029 -0.0077
                                           -0.0096 -0.0122  0.0023 -0.0082
                ( 63.05%)  -0.7940* H  16 s( 99.90%)p 0.00(  0.10%)
                                           -0.9995  0.0035 -0.0018 -0.0212 -0.0226
   197. (0.00341) BD*( 1) C   7 - H  17  
                ( 36.66%)   0.6055* C   7 s( 25.53%)p 2.92( 74.43%)d 0.00(  0.03%)
                                            0.0001 -0.5052  0.0092  0.1778 -0.0225
                                            0.3724  0.0077 -0.7573  0.0029 -0.0039
                                            0.0090  0.0088  0.0009 -0.0129
                ( 63.34%)  -0.7959* H  17 s( 99.90%)p 0.00(  0.10%)
                                           -0.9995  0.0056 -0.0004 -0.0169  0.0262
   198. (0.00210) BD*( 1) C   7 - H  18  
                ( 37.58%)   0.6131* C   7 s( 25.43%)p 2.93( 74.53%)d 0.00(  0.04%)
                                            0.0000 -0.5043 -0.0051 -0.8444  0.0107
                                           -0.1694  0.0209  0.0546 -0.0008 -0.0107
                                            0.0025  0.0007 -0.0144  0.0090
                ( 62.42%)  -0.7900* H  18 s( 99.90%)p 0.00(  0.10%)
                                           -0.9995  0.0002  0.0308 -0.0004 -0.0019
   199. (0.00286) BD*( 1) C   8 - H  19  
                ( 36.95%)   0.6079* C   8 s( 24.94%)p 3.01( 75.02%)d 0.00(  0.04%)
                                            0.0000 -0.4993  0.0068  0.2344 -0.0246
                                           -0.5251 -0.0035  0.6472 -0.0029  0.0077
                                           -0.0096  0.0122  0.0023 -0.0082
                ( 63.05%)  -0.7940* H  19 s( 99.90%)p 0.00(  0.10%)
                                           -0.9995  0.0035 -0.0018  0.0212 -0.0226
   200. (0.00341) BD*( 1) C   8 - H  20  
                ( 36.66%)   0.6055* C   8 s( 25.53%)p 2.92( 74.43%)d 0.00(  0.03%)
                                            0.0001 -0.5052  0.0092  0.1778 -0.0225
                                           -0.3724 -0.0077 -0.7573  0.0029  0.0039
                                            0.0090 -0.0088  0.0009 -0.0129
                ( 63.34%)  -0.7959* H  20 s( 99.90%)p 0.00(  0.10%)
                                           -0.9995  0.0056 -0.0004  0.0169  0.0262
   201. (0.00210) BD*( 1) C   8 - H  21  
                ( 37.58%)   0.6131* C   8 s( 25.43%)p 2.93( 74.53%)d 0.00(  0.04%)
                                            0.0000 -0.5043 -0.0051 -0.8444  0.0107
                                            0.1694 -0.0209  0.0546 -0.0008  0.0107
                                            0.0025 -0.0007 -0.0144  0.0090
                ( 62.42%)  -0.7900* H  21 s( 99.90%)p 0.00(  0.10%)
                                           -0.9995  0.0002  0.0308  0.0004 -0.0019
   202. (0.00721) BD*( 1) C   9 - C  10  
                ( 49.66%)   0.7047* C   9 s( 36.77%)p 1.72( 63.19%)d 0.00(  0.04%)
                                           -0.0000 -0.6063 -0.0117  0.7938  0.0055
                                            0.0035 -0.0377 -0.0178 -0.0007 -0.0038
                                            0.0007  0.0001 -0.0161  0.0126
                ( 50.34%)  -0.7095* C  10 s( 35.45%)p 1.82( 64.51%)d 0.00(  0.05%)
                                           -0.0000 -0.5952 -0.0135 -0.8019 -0.0078
                                           -0.0147 -0.0409  0.0107  0.0003  0.0029
                                            0.0005 -0.0000 -0.0180  0.0115
   203. (0.05785) BD*( 2) C   9 - C  10  
                ( 55.42%)   0.7444* C   9 s(  0.00%)p 1.00( 99.94%)d 0.00(  0.06%)
                                           -0.0000 -0.0010 -0.0007  0.0217 -0.0002
                                           -0.0109  0.0003  0.9994 -0.0056 -0.0001
                                           -0.0231 -0.0104 -0.0005  0.0006
                ( 44.58%)  -0.6677* C  10 s(  0.00%)p 1.00( 99.95%)d 0.00(  0.05%)
                                           -0.0000 -0.0026  0.0007  0.0154 -0.0011
                                           -0.0074 -0.0003  0.9996 -0.0073 -0.0004
                                            0.0182 -0.0128  0.0002 -0.0004
   204. (0.00652) BD*( 1) C   9 - H  22  
                ( 37.80%)   0.6148* C   9 s( 29.06%)p 2.44( 70.90%)d 0.00(  0.03%)
                                            0.0003 -0.5389  0.0144 -0.4086  0.0192
                                           -0.7360 -0.0039  0.0003 -0.0001 -0.0126
                                            0.0001 -0.0001  0.0065  0.0113
                ( 62.20%)  -0.7887* H  22 s( 99.90%)p 0.00(  0.10%)
                                           -0.9995  0.0003  0.0126  0.0286  0.0003
   205. (0.00689) BD*( 1) C  10 - H  23  
                ( 37.18%)   0.6098* C  10 s( 28.55%)p 2.50( 71.42%)d 0.00(  0.03%)
                                            0.0004 -0.5342  0.0144  0.4095 -0.0102
                                           -0.7391  0.0049 -0.0132  0.0003  0.0117
                                            0.0003 -0.0004  0.0076  0.0093
                ( 62.82%)  -0.7926* H  23 s( 99.90%)p 0.00(  0.10%)
                                           -0.9995  0.0026 -0.0153  0.0275  0.0005


 NHO Directionality and "Bond Bending" (deviations from line of nuclear centers)

         [Thresholds for printing:  angular deviation  >  1.0 degree]
                                    hybrid p-character > 25.0%
                                    orbital occupancy  >  0.10e

                                Line of Centers        Hybrid 1              Hybrid 2
                                ---------------  -------------------   ------------------
                NBO               Theta   Phi    Theta   Phi    Dev    Theta   Phi    Dev
 ========================================================================================
     5. BD (   1) C   2 - C   3    90.3  301.6    90.2  297.9   3.7     89.7  124.8   3.2
     6. BD (   1) C   2 - C  10    90.3   58.4    90.2   62.1   3.7     89.7  235.2   3.2
     7. BD (   1) C   3 - C   4    91.0  359.5    90.8  356.1   3.4     88.7  182.4   3.0
     8. BD (   2) C   3 - C   4    91.0  359.5   179.1  208.5  89.8    178.6  206.1  89.7
    10. BD (   1) C   4 - C   5    90.9   58.5    91.2   55.0   3.5     89.6  243.2   4.8
    12. BD (   1) C   5 - N   6    91.6    0.0     --     --    --      89.8  180.0   1.4
    13. BD (   2) C   5 - N   6    91.6    0.0     1.9    0.0  89.7    178.2    0.0  93.4
    14. BD (   1) C   5 - C   9    89.1  121.5    89.6  116.8   4.8     91.2  305.0   3.5
    15. BD (   1) N   6 - C   7    85.7  299.9    87.1  299.8   1.4      --     --    --
    16. BD (   1) N   6 - C   8    85.7   60.1    87.1   60.2   1.4      --     --    --
    17. BD (   1) C   7 - H  16   137.5  249.1   138.6  248.3   1.1      --     --    --
    18. BD (   1) C   7 - H  17    30.2  250.0    28.6  247.8   2.0      --     --    --
    20. BD (   1) C   8 - H  19   137.5  110.9   138.6  111.6   1.1      --     --    --
    21. BD (   1) C   8 - H  20    30.2  110.0    28.6  112.2   2.0      --     --    --
    23. BD (   1) C   9 - C  10    89.0  180.5    88.7  177.5   3.0     90.8    3.9   3.4
    24. BD (   2) C   9 - C  10    89.0  180.5   178.6  153.9  89.7    179.1  151.5  89.8
    37. LP*(   1) C   2             --     --      0.0    0.0   --       --     --    --
   192. BD*(   2) C   5 - N   6    91.6    0.0     1.9    0.0  89.7    178.2    0.0  93.4


 Second Order Perturbation Theory Analysis of Fock Matrix in NBO Basis

     Threshold for printing:   0.25 kcal/mol
                                                                              E(2)  E(j)-E(i) F(i,j)
         Donor NBO (i)                     Acceptor NBO (j)                 kcal/mol   a.u.    a.u. 
 ===================================================================================================

 within unit  1
   1. BD (   1) C   1 - C   2        / 56. RY*(   1) C   3                    0.56    1.77    0.040
   1. BD (   1) C   1 - C   2        /119. RY*(   1) C  10                    0.56    1.77    0.040
   1. BD (   1) C   1 - C   2        /184. BD*(   1) C   2 - C   3            1.39    1.18    0.051
   1. BD (   1) C   1 - C   2        /185. BD*(   1) C   2 - C  10            1.39    1.18    0.051
   1. BD (   1) C   1 - C   2        /186. BD*(   1) C   3 - C   4            1.38    1.19    0.051
   1. BD (   1) C   1 - C   2        /202. BD*(   1) C   9 - C  10            1.38    1.19    0.051
   2. BD (   1) C   1 - H  11        / 37. LP*(   1) C   2                    5.13    0.39    0.066
   2. BD (   1) C   1 - H  11        / 49. RY*(   3) C   2                    0.52    1.64    0.037
   2. BD (   1) C   1 - H  11        /184. BD*(   1) C   2 - C   3            0.30    1.03    0.023
   2. BD (   1) C   1 - H  11        /185. BD*(   1) C   2 - C  10            0.31    1.03    0.023
   3. BD (   1) C   1 - H  12        / 37. LP*(   1) C   2                    1.14    0.39    0.032
   3. BD (   1) C   1 - H  12        /184. BD*(   1) C   2 - C   3            1.97    1.03    0.057
   4. BD (   1) C   1 - H  13        / 37. LP*(   1) C   2                    1.16    0.39    0.032
   4. BD (   1) C   1 - H  13        /185. BD*(   1) C   2 - C  10            1.96    1.03    0.057
   5. BD (   1) C   2 - C   3        / 38. RY*(   1) C   1                    0.49    1.38    0.033
   5. BD (   1) C   2 - C   3        / 65. RY*(   1) C   4                    0.50    1.86    0.039
   5. BD (   1) C   2 - C   3        / 66. RY*(   2) C   4                    0.59    1.47    0.038
   5. BD (   1) C   2 - C   3        /119. RY*(   1) C  10                    0.42    1.84    0.035
   5. BD (   1) C   2 - C   3        /180. BD*(   1) C   1 - C   2            1.18    1.12    0.046
   5. BD (   1) C   2 - C   3        /182. BD*(   1) C   1 - H  12            0.36    1.16    0.026
   5. BD (   1) C   2 - C   3        /185. BD*(   1) C   2 - C  10            1.66    1.25    0.058
   5. BD (   1) C   2 - C   3        /186. BD*(   1) C   3 - C   4            1.55    1.26    0.056
   5. BD (   1) C   2 - C   3        /188. BD*(   1) C   3 - H  14            0.69    1.16    0.036
   5. BD (   1) C   2 - C   3        /190. BD*(   1) C   4 - H  15            1.07    1.15    0.044
   5. BD (   1) C   2 - C   3        /205. BD*(   1) C  10 - H  23            1.34    1.16    0.050
   6. BD (   1) C   2 - C  10        / 38. RY*(   1) C   1                    0.49    1.38    0.033
   6. BD (   1) C   2 - C  10        / 56. RY*(   1) C   3                    0.42    1.84    0.035
   6. BD (   1) C   2 - C  10        /110. RY*(   1) C   9                    0.50    1.86    0.039
   6. BD (   1) C   2 - C  10        /111. RY*(   2) C   9                    0.59    1.47    0.038
   6. BD (   1) C   2 - C  10        /180. BD*(   1) C   1 - C   2            1.18    1.12    0.046
   6. BD (   1) C   2 - C  10        /183. BD*(   1) C   1 - H  13            0.36    1.16    0.026
   6. BD (   1) C   2 - C  10        /184. BD*(   1) C   2 - C   3            1.66    1.25    0.058
   6. BD (   1) C   2 - C  10        /188. BD*(   1) C   3 - H  14            1.34    1.16    0.050
   6. BD (   1) C   2 - C  10        /202. BD*(   1) C   9 - C  10            1.55    1.26    0.056
   6. BD (   1) C   2 - C  10        /204. BD*(   1) C   9 - H  22            1.07    1.15    0.044
   6. BD (   1) C   2 - C  10        /205. BD*(   1) C  10 - H  23            0.69    1.16    0.036
   7. BD (   1) C   3 - C   4        / 47. RY*(   1) C   2                    0.52    1.89    0.040
   7. BD (   1) C   3 - C   4        / 48. RY*(   2) C   2                    0.74    1.58    0.044
   7. BD (   1) C   3 - C   4        / 74. RY*(   1) C   5                    0.50    1.77    0.038
   7. BD (   1) C   3 - C   4        / 75. RY*(   2) C   5                    0.37    1.86    0.033
   7. BD (   1) C   3 - C   4        /180. BD*(   1) C   1 - C   2            1.64    1.13    0.054
   7. BD (   1) C   3 - C   4        /184. BD*(   1) C   2 - C   3            1.67    1.26    0.058
   7. BD (   1) C   3 - C   4        /188. BD*(   1) C   3 - H  14            0.64    1.17    0.035
   7. BD (   1) C   3 - C   4        /189. BD*(   1) C   4 - C   5            1.74    1.22    0.058
   7. BD (   1) C   3 - C   4        /190. BD*(   1) C   4 - H  15            0.86    1.16    0.040
   7. BD (   1) C   3 - C   4        /191. BD*(   1) C   5 - N   6            2.13    1.12    0.062
   8. BD (   2) C   3 - C   4        / 37. LP*(   1) C   2                   27.96    0.19    0.099
   8. BD (   2) C   3 - C   4        / 54. RY*(   8) C   2                    0.42    1.49    0.034
   8. BD (   2) C   3 - C   4        / 59. RY*(   4) C   3                    0.28    0.95    0.022
   8. BD (   2) C   3 - C   4        / 77. RY*(   4) C   5                    0.46    1.14    0.031
   8. BD (   2) C   3 - C   4        /187. BD*(   2) C   3 - C   4            0.33    0.30    0.013
   8. BD (   2) C   3 - C   4        /192. BD*(   2) C   5 - N   6           10.80    0.22    0.063
   9. BD (   1) C   3 - H  14        / 47. RY*(   1) C   2                    0.45    1.70    0.035
   9. BD (   1) C   3 - H  14        / 65. RY*(   1) C   4                    0.30    1.67    0.028
   9. BD (   1) C   3 - H  14        /184. BD*(   1) C   2 - C   3            0.50    1.07    0.029
   9. BD (   1) C   3 - H  14        /185. BD*(   1) C   2 - C  10            2.07    1.07    0.059
   9. BD (   1) C   3 - H  14        /186. BD*(   1) C   3 - C   4            0.50    1.08    0.029
   9. BD (   1) C   3 - H  14        /189. BD*(   1) C   4 - C   5            2.25    1.03    0.061
  10. BD (   1) C   4 - C   5        / 56. RY*(   1) C   3                    0.47    1.86    0.038
  10. BD (   1) C   4 - C   5        / 57. RY*(   2) C   3                    0.74    1.43    0.041
  10. BD (   1) C   4 - C   5        / 84. RY*(   2) N   6                    0.40    2.48    0.040
  10. BD (   1) C   4 - C   5        /110. RY*(   1) C   9                    0.30    1.87    0.030
  10. BD (   1) C   4 - C   5        /186. BD*(   1) C   3 - C   4            1.53    1.28    0.056
  10. BD (   1) C   4 - C   5        /188. BD*(   1) C   3 - H  14            0.98    1.18    0.043
  10. BD (   1) C   4 - C   5        /190. BD*(   1) C   4 - H  15            0.63    1.17    0.034
  10. BD (   1) C   4 - C   5        /191. BD*(   1) C   5 - N   6            0.98    1.12    0.042
  10. BD (   1) C   4 - C   5        /193. BD*(   1) C   5 - C   9            2.20    1.23    0.066
  10. BD (   1) C   4 - C   5        /195. BD*(   1) N   6 - C   8            1.54    1.03    0.051
  10. BD (   1) C   4 - C   5        /204. BD*(   1) C   9 - H  22            1.19    1.17    0.047
  11. BD (   1) C   4 - H  15        / 56. RY*(   1) C   3                    0.38    1.68    0.032
  11. BD (   1) C   4 - H  15        / 75. RY*(   2) C   5                    0.27    1.69    0.027
  11. BD (   1) C   4 - H  15        /184. BD*(   1) C   2 - C   3            2.00    1.09    0.059
  11. BD (   1) C   4 - H  15        /186. BD*(   1) C   3 - C   4            0.66    1.10    0.034
  11. BD (   1) C   4 - H  15        /189. BD*(   1) C   4 - C   5            0.36    1.05    0.024
  11. BD (   1) C   4 - H  15        /191. BD*(   1) C   5 - N   6            0.32    0.94    0.022
  11. BD (   1) C   4 - H  15        /193. BD*(   1) C   5 - C   9            2.06    1.05    0.059
  12. BD (   1) C   5 - N   6        / 92. RY*(   1) C   7                    0.36    1.67    0.031
  12. BD (   1) C   5 - N   6        /101. RY*(   1) C   8                    0.36    1.67    0.031
  12. BD (   1) C   5 - N   6        /186. BD*(   1) C   3 - C   4            0.61    1.40    0.037
  12. BD (   1) C   5 - N   6        /189. BD*(   1) C   4 - C   5            0.92    1.35    0.045
  12. BD (   1) C   5 - N   6        /193. BD*(   1) C   5 - C   9            0.92    1.35    0.045
  12. BD (   1) C   5 - N   6        /194. BD*(   1) N   6 - C   7            0.91    1.16    0.041
  12. BD (   1) C   5 - N   6        /195. BD*(   1) N   6 - C   8            0.91    1.16    0.041
  12. BD (   1) C   5 - N   6        /198. BD*(   1) C   7 - H  18            0.30    1.27    0.025
  12. BD (   1) C   5 - N   6        /201. BD*(   1) C   8 - H  21            0.30    1.27    0.025
  12. BD (   1) C   5 - N   6        /202. BD*(   1) C   9 - C  10            0.61    1.40    0.037
  13. BD (   2) C   5 - N   6        / 67. RY*(   3) C   4                    0.71    1.30    0.041
  13. BD (   2) C   5 - N   6        / 77. RY*(   4) C   5                    0.33    1.21    0.027
  13. BD (   2) C   5 - N   6        / 93. RY*(   2) C   7                    0.30    1.12    0.025
  13. BD (   2) C   5 - N   6        /102. RY*(   2) C   8                    0.30    1.12    0.025
  13. BD (   2) C   5 - N   6        /112. RY*(   3) C   9                    0.71    1.30    0.041
  13. BD (   2) C   5 - N   6        /187. BD*(   2) C   3 - C   4            7.81    0.37    0.070
  13. BD (   2) C   5 - N   6        /192. BD*(   2) C   5 - N   6            3.52    0.29    0.041
  13. BD (   2) C   5 - N   6        /196. BD*(   1) C   7 - H  16            0.79    0.76    0.033
  13. BD (   2) C   5 - N   6        /197. BD*(   1) C   7 - H  17            1.12    0.76    0.040
  13. BD (   2) C   5 - N   6        /199. BD*(   1) C   8 - H  19            0.79    0.76    0.033
  13. BD (   2) C   5 - N   6        /200. BD*(   1) C   8 - H  20            1.12    0.76    0.040
  13. BD (   2) C   5 - N   6        /203. BD*(   2) C   9 - C  10            7.82    0.37    0.070
  14. BD (   1) C   5 - C   9        / 65. RY*(   1) C   4                    0.30    1.87    0.030
  14. BD (   1) C   5 - C   9        / 84. RY*(   2) N   6                    0.40    2.48    0.040
  14. BD (   1) C   5 - C   9        /119. RY*(   1) C  10                    0.47    1.86    0.038
  14. BD (   1) C   5 - C   9        /120. RY*(   2) C  10                    0.74    1.43    0.041
  14. BD (   1) C   5 - C   9        /189. BD*(   1) C   4 - C   5            2.20    1.23    0.066
  14. BD (   1) C   5 - C   9        /190. BD*(   1) C   4 - H  15            1.19    1.17    0.047
  14. BD (   1) C   5 - C   9        /191. BD*(   1) C   5 - N   6            0.98    1.12    0.042
  14. BD (   1) C   5 - C   9        /194. BD*(   1) N   6 - C   7            1.54    1.03    0.051
  14. BD (   1) C   5 - C   9        /202. BD*(   1) C   9 - C  10            1.53    1.28    0.056
  14. BD (   1) C   5 - C   9        /204. BD*(   1) C   9 - H  22            0.63    1.17    0.034
  14. BD (   1) C   5 - C   9        /205. BD*(   1) C  10 - H  23            0.98    1.18    0.043
  15. BD (   1) N   6 - C   7        / 74. RY*(   1) C   5                    1.13    1.84    0.058
  15. BD (   1) N   6 - C   7        /101. RY*(   1) C   8                    0.32    1.61    0.029
  15. BD (   1) N   6 - C   7        /191. BD*(   1) C   5 - N   6            1.22    1.19    0.048
  15. BD (   1) N   6 - C   7        /193. BD*(   1) C   5 - C   9            1.48    1.29    0.055
  15. BD (   1) N   6 - C   7        /195. BD*(   1) N   6 - C   8            0.70    1.10    0.035
  15. BD (   1) N   6 - C   7        /199. BD*(   1) C   8 - H  19            0.28    1.20    0.023
  16. BD (   1) N   6 - C   8        / 74. RY*(   1) C   5                    1.13    1.84    0.058
  16. BD (   1) N   6 - C   8        / 92. RY*(   1) C   7                    0.32    1.61    0.029
  16. BD (   1) N   6 - C   8        /189. BD*(   1) C   4 - C   5            1.48    1.29    0.055
  16. BD (   1) N   6 - C   8        /191. BD*(   1) C   5 - N   6            1.22    1.19    0.048
  16. BD (   1) N   6 - C   8        /194. BD*(   1) N   6 - C   7            0.70    1.10    0.035
  16. BD (   1) N   6 - C   8        /196. BD*(   1) C   7 - H  16            0.28    1.20    0.023
  17. BD (   1) C   7 - H  16        /192. BD*(   2) C   5 - N   6            1.54    0.47    0.036
  17. BD (   1) C   7 - H  16        /195. BD*(   1) N   6 - C   8            1.18    0.85    0.040
  18. BD (   1) C   7 - H  17        / 83. RY*(   1) N   6                    0.27    1.66    0.027
  18. BD (   1) C   7 - H  17        /192. BD*(   2) C   5 - N   6            2.27    0.47    0.043
  18. BD (   1) C   7 - H  17        /195. BD*(   1) N   6 - C   8            0.68    0.85    0.031
  19. BD (   1) C   7 - H  18        /191. BD*(   1) C   5 - N   6            2.05    0.94    0.056
  20. BD (   1) C   8 - H  19        /192. BD*(   2) C   5 - N   6            1.54    0.47    0.036
  20. BD (   1) C   8 - H  19        /194. BD*(   1) N   6 - C   7            1.18    0.85    0.040
  21. BD (   1) C   8 - H  20        / 83. RY*(   1) N   6                    0.27    1.66    0.027
  21. BD (   1) C   8 - H  20        /192. BD*(   2) C   5 - N   6            2.27    0.47    0.043
  21. BD (   1) C   8 - H  20        /194. BD*(   1) N   6 - C   7            0.68    0.85    0.031
  22. BD (   1) C   8 - H  21        /191. BD*(   1) C   5 - N   6            2.05    0.94    0.056
  23. BD (   1) C   9 - C  10        / 47. RY*(   1) C   2                    0.52    1.89    0.040
  23. BD (   1) C   9 - C  10        / 48. RY*(   2) C   2                    0.74    1.58    0.044
  23. BD (   1) C   9 - C  10        / 74. RY*(   1) C   5                    0.50    1.77    0.038
  23. BD (   1) C   9 - C  10        / 75. RY*(   2) C   5                    0.37    1.86    0.033
  23. BD (   1) C   9 - C  10        /180. BD*(   1) C   1 - C   2            1.64    1.13    0.054
  23. BD (   1) C   9 - C  10        /185. BD*(   1) C   2 - C  10            1.67    1.26    0.058
  23. BD (   1) C   9 - C  10        /191. BD*(   1) C   5 - N   6            2.13    1.12    0.062
  23. BD (   1) C   9 - C  10        /193. BD*(   1) C   5 - C   9            1.74    1.22    0.058
  23. BD (   1) C   9 - C  10        /204. BD*(   1) C   9 - H  22            0.86    1.16    0.040
  23. BD (   1) C   9 - C  10        /205. BD*(   1) C  10 - H  23            0.64    1.17    0.035
  24. BD (   2) C   9 - C  10        / 37. LP*(   1) C   2                   27.96    0.19    0.099
  24. BD (   2) C   9 - C  10        / 54. RY*(   8) C   2                    0.42    1.49    0.034
  24. BD (   2) C   9 - C  10        / 77. RY*(   4) C   5                    0.46    1.14    0.031
  24. BD (   2) C   9 - C  10        /122. RY*(   4) C  10                    0.28    0.95    0.022
  24. BD (   2) C   9 - C  10        /192. BD*(   2) C   5 - N   6           10.79    0.22    0.063
  24. BD (   2) C   9 - C  10        /203. BD*(   2) C   9 - C  10            0.33    0.30    0.013
  25. BD (   1) C   9 - H  22        / 75. RY*(   2) C   5                    0.27    1.69    0.027
  25. BD (   1) C   9 - H  22        /119. RY*(   1) C  10                    0.38    1.68    0.032
  25. BD (   1) C   9 - H  22        /185. BD*(   1) C   2 - C  10            2.00    1.09    0.059
  25. BD (   1) C   9 - H  22        /189. BD*(   1) C   4 - C   5            2.06    1.05    0.059
  25. BD (   1) C   9 - H  22        /191. BD*(   1) C   5 - N   6            0.32    0.94    0.022
  25. BD (   1) C   9 - H  22        /193. BD*(   1) C   5 - C   9            0.36    1.05    0.025
  25. BD (   1) C   9 - H  22        /202. BD*(   1) C   9 - C  10            0.66    1.10    0.034
  26. BD (   1) C  10 - H  23        / 47. RY*(   1) C   2                    0.45    1.70    0.035
  26. BD (   1) C  10 - H  23        /110. RY*(   1) C   9                    0.30    1.67    0.028
  26. BD (   1) C  10 - H  23        /184. BD*(   1) C   2 - C   3            2.07    1.07    0.059
  26. BD (   1) C  10 - H  23        /185. BD*(   1) C   2 - C  10            0.50    1.07    0.029
  26. BD (   1) C  10 - H  23        /193. BD*(   1) C   5 - C   9            2.25    1.03    0.061
  26. BD (   1) C  10 - H  23        /202. BD*(   1) C   9 - C  10            0.50    1.08    0.029
  27. CR (   1) C   1                / 47. RY*(   1) C   2                    0.29   11.25    0.072
  27. CR (   1) C   1                / 53. RY*(   7) C   2                    0.25   12.05    0.069
  27. CR (   1) C   1                /128. RY*(   1) H  11                    0.42   10.58    0.084
  27. CR (   1) C   1                /132. RY*(   1) H  12                    0.36   10.54    0.078
  27. CR (   1) C   1                /136. RY*(   1) H  13                    0.36   10.54    0.078
  27. CR (   1) C   1                /184. BD*(   1) C   2 - C   3            0.45   10.62    0.088
  27. CR (   1) C   1                /185. BD*(   1) C   2 - C  10            0.45   10.62    0.088
  28. CR (   1) C   2                / 39. RY*(   2) C   1                    0.32   10.85    0.075
  28. CR (   1) C   2                / 40. RY*(   3) C   1                    0.30   10.89    0.072
  28. CR (   1) C   2                / 57. RY*(   2) C   3                    0.82   10.81    0.119
  28. CR (   1) C   2                /120. RY*(   2) C  10                    0.82   10.81    0.119
  28. CR (   1) C   2                /186. BD*(   1) C   3 - C   4            0.47   10.66    0.090
  28. CR (   1) C   2                /188. BD*(   1) C   3 - H  14            0.30   10.56    0.071
  28. CR (   1) C   2                /202. BD*(   1) C   9 - C  10            0.47   10.66    0.090
  28. CR (   1) C   2                /205. BD*(   1) C  10 - H  23            0.30   10.56    0.071
  29. CR (   1) C   3                / 47. RY*(   1) C   2                    0.27   11.27    0.070
  29. CR (   1) C   3                / 48. RY*(   2) C   2                    0.82   10.96    0.120
  29. CR (   1) C   3                / 66. RY*(   2) C   4                    0.40   10.86    0.083
  29. CR (   1) C   3                / 68. RY*(   4) C   4                    0.36   10.76    0.078
  29. CR (   1) C   3                /140. RY*(   1) H  14                    0.37   10.45    0.079
  29. CR (   1) C   3                /180. BD*(   1) C   1 - C   2            0.52   10.51    0.094
  29. CR (   1) C   3                /185. BD*(   1) C   2 - C  10            0.48   10.64    0.091
  29. CR (   1) C   3                /189. BD*(   1) C   4 - C   5            0.58   10.60    0.099
  29. CR (   1) C   3                /190. BD*(   1) C   4 - H  15            0.32   10.54    0.074
  30. CR (   1) C   4                / 57. RY*(   2) C   3                    0.47   10.81    0.090
  30. CR (   1) C   4                / 58. RY*(   3) C   3                    0.46   10.70    0.088
  30. CR (   1) C   4                / 74. RY*(   1) C   5                    0.55   11.16    0.099
  30. CR (   1) C   4                / 75. RY*(   2) C   5                    0.26   11.25    0.068
  30. CR (   1) C   4                /144. RY*(   1) H  15                    0.41   10.49    0.083
  30. CR (   1) C   4                /184. BD*(   1) C   2 - C   3            0.55   10.65    0.098
  30. CR (   1) C   4                /188. BD*(   1) C   3 - H  14            0.28   10.56    0.069
  30. CR (   1) C   4                /191. BD*(   1) C   5 - N   6            0.43   10.51    0.086
  30. CR (   1) C   4                /193. BD*(   1) C   5 - C   9            0.53   10.61    0.095
  31. CR (   1) C   5                / 66. RY*(   2) C   4                    0.68   10.92    0.109
  31. CR (   1) C   5                / 85. RY*(   3) N   6                    0.30   11.83    0.075
  31. CR (   1) C   5                /111. RY*(   2) C   9                    0.68   10.92    0.109
  31. CR (   1) C   5                /186. BD*(   1) C   3 - C   4            0.38   10.71    0.081
  31. CR (   1) C   5                /190. BD*(   1) C   4 - H  15            0.31   10.60    0.072
  31. CR (   1) C   5                /194. BD*(   1) N   6 - C   7            0.57   10.47    0.098
  31. CR (   1) C   5                /195. BD*(   1) N   6 - C   8            0.57   10.47    0.098
  31. CR (   1) C   5                /202. BD*(   1) C   9 - C  10            0.38   10.71    0.081
  31. CR (   1) C   5                /204. BD*(   1) C   9 - H  22            0.31   10.60    0.072
  32. CR (   1) N   6                / 75. RY*(   2) C   5                    0.46   15.44    0.107
  32. CR (   1) N   6                / 76. RY*(   3) C   5                    0.77   14.78    0.134
  32. CR (   1) N   6                / 80. RY*(   7) C   5                    0.41   16.41    0.103
  32. CR (   1) N   6                / 93. RY*(   2) C   7                    0.35   15.05    0.091
  32. CR (   1) N   6                / 94. RY*(   3) C   7                    0.49   15.05    0.108
  32. CR (   1) N   6                /102. RY*(   2) C   8                    0.35   15.05    0.091
  32. CR (   1) N   6                /103. RY*(   3) C   8                    0.49   15.05    0.108
  32. CR (   1) N   6                /189. BD*(   1) C   4 - C   5            0.32   14.79    0.088
  32. CR (   1) N   6                /193. BD*(   1) C   5 - C   9            0.32   14.79    0.088
  33. CR (   1) C   7                /148. RY*(   1) H  16                    0.39   10.57    0.081
  33. CR (   1) C   7                /152. RY*(   1) H  17                    0.39   10.55    0.081
  33. CR (   1) C   7                /156. RY*(   1) H  18                    0.40   10.58    0.082
  33. CR (   1) C   7                /191. BD*(   1) C   5 - N   6            0.57   10.55    0.098
  33. CR (   1) C   7                /195. BD*(   1) N   6 - C   8            0.49   10.46    0.090
  34. CR (   1) C   8                /160. RY*(   1) H  19                    0.39   10.57    0.081
  34. CR (   1) C   8                /164. RY*(   1) H  20                    0.39   10.55    0.081
  34. CR (   1) C   8                /168. RY*(   1) H  21                    0.40   10.58    0.082
  34. CR (   1) C   8                /191. BD*(   1) C   5 - N   6            0.57   10.55    0.098
  34. CR (   1) C   8                /194. BD*(   1) N   6 - C   7            0.49   10.46    0.090
  35. CR (   1) C   9                / 74. RY*(   1) C   5                    0.55   11.16    0.099
  35. CR (   1) C   9                / 75. RY*(   2) C   5                    0.26   11.25    0.068
  35. CR (   1) C   9                /120. RY*(   2) C  10                    0.47   10.81    0.090
  35. CR (   1) C   9                /121. RY*(   3) C  10                    0.46   10.70    0.088
  35. CR (   1) C   9                /172. RY*(   1) H  22                    0.41   10.49    0.083
  35. CR (   1) C   9                /185. BD*(   1) C   2 - C  10            0.55   10.65    0.098
  35. CR (   1) C   9                /189. BD*(   1) C   4 - C   5            0.53   10.61    0.095
  35. CR (   1) C   9                /191. BD*(   1) C   5 - N   6            0.43   10.51    0.086
  35. CR (   1) C   9                /205. BD*(   1) C  10 - H  23            0.28   10.56    0.069
  36. CR (   1) C  10                / 47. RY*(   1) C   2                    0.27   11.27    0.070
  36. CR (   1) C  10                / 48. RY*(   2) C   2                    0.82   10.96    0.120
  36. CR (   1) C  10                /111. RY*(   2) C   9                    0.40   10.86    0.083
  36. CR (   1) C  10                /113. RY*(   4) C   9                    0.36   10.76    0.078
  36. CR (   1) C  10                /176. RY*(   1) H  23                    0.37   10.45    0.079
  36. CR (   1) C  10                /180. BD*(   1) C   1 - C   2            0.52   10.51    0.094
  36. CR (   1) C  10                /184. BD*(   1) C   2 - C   3            0.48   10.64    0.091
  36. CR (   1) C  10                /193. BD*(   1) C   5 - C   9            0.58   10.60    0.099
  36. CR (   1) C  10                /204. BD*(   1) C   9 - H  22            0.32   10.54    0.074
  37. LP*(   1) C   2                / 40. RY*(   3) C   1                    0.25    0.88    0.034
  37. LP*(   1) C   2                / 54. RY*(   8) C   2                    0.82    1.30    0.074
  37. LP*(   1) C   2                / 59. RY*(   4) C   3                    1.01    0.76    0.063
  37. LP*(   1) C   2                /122. RY*(   4) C  10                    1.01    0.76    0.063
  37. LP*(   1) C   2                /181. BD*(   1) C   1 - H  11            1.66    0.54    0.068
  37. LP*(   1) C   2                /182. BD*(   1) C   1 - H  12            0.43    0.55    0.035
  37. LP*(   1) C   2                /183. BD*(   1) C   1 - H  13            0.43    0.55    0.035
  37. LP*(   1) C   2                /187. BD*(   2) C   3 - C   4           19.94    0.11    0.098
  37. LP*(   1) C   2                /192. BD*(   2) C   5 - N   6            0.49    0.03    0.008
  37. LP*(   1) C   2                /203. BD*(   2) C   9 - C  10           19.94    0.11    0.098
 187. BD*(   2) C   3 - C   4        / 59. RY*(   4) C   3                    0.28    0.65    0.070
 187. BD*(   2) C   3 - C   4        / 69. RY*(   5) C   4                    0.28    1.54    0.109
 192. BD*(   2) C   5 - N   6        / 79. RY*(   6) C   5                    0.32    1.63    0.090
 192. BD*(   2) C   5 - N   6        / 90. RY*(   8) N   6                    0.28    1.96    0.091
 192. BD*(   2) C   5 - N   6        /187. BD*(   2) C   3 - C   4            7.57    0.08    0.076
 192. BD*(   2) C   5 - N   6        /197. BD*(   1) C   7 - H  17            0.34    0.47    0.049
 192. BD*(   2) C   5 - N   6        /200. BD*(   1) C   8 - H  20            0.34    0.47    0.049
 192. BD*(   2) C   5 - N   6        /203. BD*(   2) C   9 - C  10            7.57    0.08    0.076
 203. BD*(   2) C   9 - C  10        /114. RY*(   5) C   9                    0.28    1.54    0.109
 203. BD*(   2) C   9 - C  10        /122. RY*(   4) C  10                    0.28    0.65    0.070


 Natural Bond Orbitals (Summary):

                                                            Principal Delocalizations
           NBO                        Occupancy    Energy   (geminal,vicinal,remote)
 ====================================================================================
 Molecular unit  1  (C9H13N)
     1. BD (   1) C   1 - C   2          0.98984    -0.76748  185(g),184(g),186(v),202(v)
                                                    56(v),119(v)
     2. BD (   1) C   1 - H  11          0.96797    -0.61674  37(v),49(v),185(v),184(v)
     3. BD (   1) C   1 - H  12          0.98782    -0.62010  184(v),37(v)
     4. BD (   1) C   1 - H  13          0.98775    -0.62009  185(v),37(v)
     5. BD (   1) C   2 - C   3          0.98671    -0.84152  185(g),186(g),205(v),180(g)
                                                    190(v),188(g),66(v),65(v)
                                                    38(v),119(v),182(v)
     6. BD (   1) C   2 - C  10          0.98671    -0.84153  184(g),202(g),188(v),180(g)
                                                    204(v),205(g),111(v),110(v)
                                                    38(v),56(v),183(v)
     7. BD (   1) C   3 - C   4          0.98766    -0.84952  191(v),189(g),184(g),180(v)
                                                    190(g),48(v),188(g),47(v)
                                                    74(v),75(v)
     8. BD (   2) C   3 - C   4          0.85351    -0.41416  37(v),192(v),77(v),54(v)
                                                    187(g),59(g)
     9. BD (   1) C   3 - H  14          0.98893    -0.65660  189(v),185(v),186(g),184(g)
                                                    47(v),65(v)
    10. BD (   1) C   4 - C   5          0.98566    -0.85609  193(g),195(v),186(g),204(v)
                                                    188(v),191(g),57(v),190(g)
                                                    56(v),84(v),110(v)
    11. BD (   1) C   4 - H  15          0.98820    -0.67568  193(v),184(v),186(g),56(v)
                                                    189(g),191(v),75(v)
    12. BD (   1) C   5 - N   6          0.99202    -0.98297  189(g),193(g),194(g),195(g)
                                                    186(v),202(v),92(v),101(v)
                                                    198(v),201(v)
    13. BD (   2) C   5 - N   6          0.86456    -0.48472  203(v),187(v),192(g),197(v)
                                                    200(v),196(v),199(v),67(v)
                                                    112(v),77(g),93(v),102(v)
    14. BD (   1) C   5 - C   9          0.98566    -0.85609  189(g),194(v),202(g),190(v)
                                                    205(v),191(g),120(v),204(g)
                                                    119(v),84(v),65(v)
    15. BD (   1) N   6 - C   7          0.99377    -0.92271  193(v),191(g),74(v),195(g)
                                                    101(v),199(v)
    16. BD (   1) N   6 - C   8          0.99377    -0.92271  189(v),191(g),74(v),194(g)
                                                    92(v),196(v)
    17. BD (   1) C   7 - H  16          0.98165    -0.67009  192(v),195(v)
    18. BD (   1) C   7 - H  17          0.97720    -0.66948  192(v),195(v),83(v)
    19. BD (   1) C   7 - H  18          0.99435    -0.67406  191(v)
    20. BD (   1) C   8 - H  19          0.98165    -0.67009  192(v),194(v)
    21. BD (   1) C   8 - H  20          0.97720    -0.66948  192(v),194(v),83(v)
    22. BD (   1) C   8 - H  21          0.99435    -0.67406  191(v)
    23. BD (   1) C   9 - C  10          0.98766    -0.84951  191(v),193(g),185(g),180(v)
                                                    204(g),48(v),205(g),47(v)
                                                    74(v),75(v)
    24. BD (   2) C   9 - C  10          0.85347    -0.41416  37(v),192(v),77(v),54(v)
                                                    203(g),122(g)
    25. BD (   1) C   9 - H  22          0.98820    -0.67568  189(v),185(v),202(g),119(v)
                                                    193(g),191(v),75(v)
    26. BD (   1) C  10 - H  23          0.98893    -0.65659  193(v),184(v),202(g),185(g)
                                                    47(v),110(v)
    27. CR (   1) C   1                  0.99959   -10.20828  184(v),185(v),128(v),136(v)
                                                    132(v),47(v),53(v)
    28. CR (   1) C   2                  0.99942   -10.23891  57(v),120(v),186(v),202(v)
                                                    39(v),188(v),205(v),40(v)
    29. CR (   1) C   3                  0.99945   -10.22568  48(v),189(v),180(v),185(v)
                                                    66(v),140(v),68(v),190(v)
                                                    47(v)
    30. CR (   1) C   4                  0.99948   -10.23793  184(v),74(v),193(v),57(v)
                                                    58(v),191(v),144(v),188(v)
                                                    75(v)
    31. CR (   1) C   5                  0.99943   -10.29002  66(v),111(v),194(v),195(v)
                                                    186(v),202(v),190(v),204(v)
                                                    85(v)
    32. CR (   1) N   6                  0.99953   -14.42110  76(v),94(v),103(v),75(v)
                                                    80(v),93(v),102(v),189(v)
                                                    193(v)
    33. CR (   1) C   7                  0.99963   -10.28237  191(v),195(v),156(v),152(v)
                                                    148(v)
    34. CR (   1) C   8                  0.99963   -10.28237  191(v),194(v),168(v),164(v)
                                                    160(v)
    35. CR (   1) C   9                  0.99948   -10.23793  185(v),74(v),189(v),120(v)
                                                    121(v),191(v),172(v),205(v)
                                                    75(v)
    36. CR (   1) C  10                  0.99945   -10.22568  48(v),193(v),180(v),184(v)
                                                    111(v),176(v),113(v),204(v)
                                                    47(v)
    37. LP*(   1) C   2                  0.30888    -0.22912  187(v),203(v),181(v),59(v)
                                                    122(v),54(g),183(v),182(v)
                                                    192(r),40(v)
    38. RY*(   1) C   1                  0.00208     0.53783   
    39. RY*(   2) C   1                  0.00042     0.61331   
    40. RY*(   3) C   1                  0.00033     0.64875   
    41. RY*(   4) C   1                  0.00004     0.92161   
    42. RY*(   5) C   1                  0.00000     2.08481   
    43. RY*(   6) C   1                  0.00000     1.74397   
    44. RY*(   7) C   1                  0.00000     2.16781   
    45. RY*(   8) C   1                  0.00001     1.83487   
    46. RY*(   9) C   1                  0.00000     2.13247   
    47. RY*(   1) C   2                  0.00278     1.04133   
    48. RY*(   2) C   2                  0.00145     0.73390   
    49. RY*(   3) C   2                  0.00062     1.02644   
    50. RY*(   4) C   2                  0.00031     0.83410   
    51. RY*(   5) C   2                  0.00030     1.80915   
    52. RY*(   6) C   2                  0.00023     2.18846   
    53. RY*(   7) C   2                  0.00006     1.84283   
    54. RY*(   8) C   2                  0.00005     1.07172   
    55. RY*(   9) C   2                  0.00001     2.03853   
    56. RY*(   1) C   3                  0.00307     1.00317   
    57. RY*(   2) C   3                  0.00135     0.57284   
    58. RY*(   3) C   3                  0.00054     0.45787   
    59. RY*(   4) C   3                  0.00030     0.53264   
    60. RY*(   5) C   3                  0.00010     1.71319   
    61. RY*(   6) C   3                  0.00006     2.19246   
    62. RY*(   7) C   3                  0.00003     2.19676   
    63. RY*(   8) C   3                  0.00001     1.73194   
    64. RY*(   9) C   3                  0.00000     2.05842   
    65. RY*(   1) C   4                  0.00233     1.01408   
    66. RY*(   2) C   4                  0.00124     0.63271   
    67. RY*(   3) C   4                  0.00056     0.81245   
    68. RY*(   4) C   4                  0.00050     0.53165   
    69. RY*(   5) C   4                  0.00011     1.42350   
    70. RY*(   6) C   4                  0.00007     2.14519   
    71. RY*(   7) C   4                  0.00003     2.24370   
    72. RY*(   8) C   4                  0.00000     1.65793   
    73. RY*(   9) C   4                  0.00000     2.05572   
    74. RY*(   1) C   5                  0.00335     0.91910   
    75. RY*(   2) C   5                  0.00175     1.01464   
    76. RY*(   3) C   5                  0.00082     0.35517   
    77. RY*(   4) C   5                  0.00049     0.72709   
    78. RY*(   5) C   5                  0.00034     1.70825   
    79. RY*(   6) C   5                  0.00026     1.43725   
    80. RY*(   7) C   5                  0.00013     1.98931   
    81. RY*(   8) C   5                  0.00010     2.17095   
    82. RY*(   9) C   5                  0.00001     1.99025   
    83. RY*(   1) N   6                  0.00089     0.99018   
    84. RY*(   2) N   6                  0.00081     1.62515   
    85. RY*(   3) N   6                  0.00044     1.54008   
    86. RY*(   4) N   6                  0.00026     2.11313   
    87. RY*(   5) N   6                  0.00025     1.95709   
    88. RY*(   6) N   6                  0.00012     2.15994   
    89. RY*(   7) N   6                  0.00008     1.22020   
    90. RY*(   8) N   6                  0.00006     1.76568   
    91. RY*(   9) N   6                  0.00001     2.37281   
    92. RY*(   1) C   7                  0.00166     0.68673   
    93. RY*(   2) C   7                  0.00084     0.63071   
    94. RY*(   3) C   7                  0.00061     0.63001   
    95. RY*(   4) C   7                  0.00012     0.87933   
    96. RY*(   5) C   7                  0.00005     1.55518   
    97. RY*(   6) C   7                  0.00000     2.10049   
    98. RY*(   7) C   7                  0.00001     1.73240   
    99. RY*(   8) C   7                  0.00001     2.03096   
   100. RY*(   9) C   7                  0.00000     2.11178   
   101. RY*(   1) C   8                  0.00166     0.68673   
   102. RY*(   2) C   8                  0.00084     0.63070   
   103. RY*(   3) C   8                  0.00061     0.63002   
   104. RY*(   4) C   8                  0.00012     0.87933   
   105. RY*(   5) C   8                  0.00005     1.55516   
   106. RY*(   6) C   8                  0.00000     2.10049   
   107. RY*(   7) C   8                  0.00001     1.73241   
   108. RY*(   8) C   8                  0.00001     2.03096   
   109. RY*(   9) C   8                  0.00000     2.11178   
   110. RY*(   1) C   9                  0.00233     1.01408   
   111. RY*(   2) C   9                  0.00124     0.63270   
   112. RY*(   3) C   9                  0.00056     0.81246   
   113. RY*(   4) C   9                  0.00050     0.53169   
   114. RY*(   5) C   9                  0.00011     1.42343   
   115. RY*(   6) C   9                  0.00007     2.14520   
   116. RY*(   7) C   9                  0.00003     2.24368   
   117. RY*(   8) C   9                  0.00000     1.65792   
   118. RY*(   9) C   9                  0.00000     2.05572   
   119. RY*(   1) C  10                  0.00307     1.00321   
   120. RY*(   2) C  10                  0.00135     0.57282   
   121. RY*(   3) C  10                  0.00054     0.45782   
   122. RY*(   4) C  10                  0.00030     0.53224   
   123. RY*(   5) C  10                  0.00010     1.71342   
   124. RY*(   6) C  10                  0.00006     2.19255   
   125. RY*(   7) C  10                  0.00003     2.19654   
   126. RY*(   8) C  10                  0.00001     1.73219   
   127. RY*(   9) C  10                  0.00000     2.05843   
   128. RY*(   1) H  11                  0.00038     0.37473   
   129. RY*(   2) H  11                  0.00011     1.68647   
   130. RY*(   3) H  11                  0.00008     1.64847   
   131. RY*(   4) H  11                  0.00001     2.04673   
   132. RY*(   1) H  12                  0.00053     0.33137   
   133. RY*(   2) H  12                  0.00008     1.66095   
   134. RY*(   3) H  12                  0.00007     1.62641   
   135. RY*(   4) H  12                  0.00001     2.11581   
   136. RY*(   1) H  13                  0.00053     0.33147   
   137. RY*(   2) H  13                  0.00008     1.66113   
   138. RY*(   3) H  13                  0.00007     1.62615   
   139. RY*(   4) H  13                  0.00001     2.11573   
   140. RY*(   1) H  14                  0.00075     0.22757   
   141. RY*(   2) H  14                  0.00007     1.51301   
   142. RY*(   3) H  14                  0.00003     2.12705   
   143. RY*(   4) H  14                  0.00004     1.94277   
   144. RY*(   1) H  15                  0.00077     0.25097   
   145. RY*(   2) H  15                  0.00007     1.49940   
   146. RY*(   3) H  15                  0.00005     1.95055   
   147. RY*(   4) H  15                  0.00003     2.09669   
   148. RY*(   1) H  16                  0.00049     0.29203   
   149. RY*(   2) H  16                  0.00009     1.60780   
   150. RY*(   3) H  16                  0.00006     1.68224   
   151. RY*(   4) H  16                  0.00001     2.00320   
   152. RY*(   1) H  17                  0.00049     0.27198   
   153. RY*(   2) H  17                  0.00009     1.64846   
   154. RY*(   3) H  17                  0.00006     1.67548   
   155. RY*(   4) H  17                  0.00001     2.01319   
   156. RY*(   1) H  18                  0.00035     0.29844   
   157. RY*(   2) H  18                  0.00008     1.57495   
   158. RY*(   3) H  18                  0.00006     1.66345   
   159. RY*(   4) H  18                  0.00001     2.01026   
   160. RY*(   1) H  19                  0.00049     0.29203   
   161. RY*(   2) H  19                  0.00009     1.60780   
   162. RY*(   3) H  19                  0.00006     1.68223   
   163. RY*(   4) H  19                  0.00001     2.00321   
   164. RY*(   1) H  20                  0.00049     0.27198   
   165. RY*(   2) H  20                  0.00009     1.64845   
   166. RY*(   3) H  20                  0.00006     1.67548   
   167. RY*(   4) H  20                  0.00001     2.01319   
   168. RY*(   1) H  21                  0.00035     0.29844   
   169. RY*(   2) H  21                  0.00008     1.57495   
   170. RY*(   3) H  21                  0.00006     1.66344   
   171. RY*(   4) H  21                  0.00001     2.01026   
   172. RY*(   1) H  22                  0.00077     0.25097   
   173. RY*(   2) H  22                  0.00007     1.49939   
   174. RY*(   3) H  22                  0.00005     1.95053   
   175. RY*(   4) H  22                  0.00003     2.09670   
   176. RY*(   1) H  23                  0.00075     0.22761   
   177. RY*(   2) H  23                  0.00007     1.51301   
   178. RY*(   3) H  23                  0.00003     2.12705   
   179. RY*(   4) H  23                  0.00004     1.94278   
   180. BD*(   1) C   1 - C   2          0.00814     0.27962   
   181. BD*(   1) C   1 - H  11          0.00231     0.31405   
   182. BD*(   1) C   1 - H  12          0.00189     0.31913   
   183. BD*(   1) C   1 - H  13          0.00190     0.31912   
   184. BD*(   1) C   2 - C   3          0.01306     0.41274   
   185. BD*(   1) C   2 - C  10          0.01306     0.41277   
   186. BD*(   1) C   3 - C   4          0.00721     0.41959   
   187. BD*(   2) C   3 - C   4          0.05785    -0.11859   
   188. BD*(   1) C   3 - H  14          0.00689     0.32045   
   189. BD*(   1) C   4 - C   5          0.01243     0.37035   
   190. BD*(   1) C   4 - H  15          0.00652     0.30994   
   191. BD*(   1) C   5 - N   6          0.01896     0.26822   
   192. BD*(   2) C   5 - N   6          0.10292    -0.19566  203(v),187(v),197(v),200(v)
                                                    79(g),90(g)
   193. BD*(   1) C   5 - C   9          0.01243     0.37037   
   194. BD*(   1) N   6 - C   7          0.00739     0.17829   
   195. BD*(   1) N   6 - C   8          0.00739     0.17829   
   196. BD*(   1) C   7 - H  16          0.00286     0.27812   
   197. BD*(   1) C   7 - H  17          0.00341     0.27394   
   198. BD*(   1) C   7 - H  18          0.00210     0.29098   
   199. BD*(   1) C   8 - H  19          0.00286     0.27812   
   200. BD*(   1) C   8 - H  20          0.00341     0.27394   
   201. BD*(   1) C   8 - H  21          0.00210     0.29098   
   202. BD*(   1) C   9 - C  10          0.00721     0.41957   
   203. BD*(   2) C   9 - C  10          0.05785    -0.11860   
   204. BD*(   1) C   9 - H  22          0.00652     0.30994   
   205. BD*(   1) C  10 - H  23          0.00689     0.32045   
       -------------------------------
              Total Lewis   35.26031  ( 97.9453%)
        Valence non-Lewis    0.68443  (  1.9012%)
        Rydberg non-Lewis    0.05527  (  0.1535%)
       -------------------------------
            Total unit  1   36.00000  (100.0000%)
           Charge unit  1    1.00000
 Unable to Open any file for archive entry.
 1\1\GINC-COMPUTE-0-10\SP\UB3LYP\def2SVP\C9H13N1(1+,2)\ZAHRT2\13-Mar-20
 21\0\\# b3lyp/def2svp geom=NewRedundant pop=NBO\\3\\1,2\C,0,3.76864473
 7,-0.2334997131,-0.2485059221\C,0,2.266655648,-0.137437147,-0.15585707
 81\C,0,1.5651057068,0.9489119347,-0.6959382545\C,0,0.175086285,1.03382
 16264,-0.6444345746\C,0,-0.5952313094,0.0110652131,-0.042341187\N,0,-1
 .9791951807,0.077190222,0.0021892459\C,0,-2.6542696994,1.2662791614,-0
 .4640341203\C,0,-2.7200726029,-0.9208778536,0.7383838926\C,0,0.1115047
 025,-1.0794320349,0.5173389572\C,0,1.5022198649,-1.1416601477,0.453362
 9432\H,0,4.0866024001,-0.7491109733,-1.1724712817\H,0,4.1902828551,-0.
 7978962989,0.5978638202\H,0,4.2374047239,0.7629334141,-0.256979925\H,0
 ,2.1213136508,1.7628330369,-1.1708127421\H,0,-0.3099919061,1.908167230
 2,-1.075942532\H,0,-2.4345435401,1.4700952554,-1.5270022188\H,0,-2.375
 0827599,2.1723150732,0.109987352\H,0,-3.7395116155,1.129223248,-0.3723
 748452\H,0,-2.537065181,-1.936885856,0.3460116819\H,0,-2.468513565,-0.
 9339644809,1.8176873723\H,0,-3.7951510228,-0.72012448,0.644361141\H,0,
 -0.4242158728,-1.888683345,1.0113987547\H,0,2.0080236817,-2.0032630852
 ,0.8996136146\\Version=ES64L-G16RevC.01\State=2-A\HF=-404.99119\S2=0.7
 67451\S2-1=0.\S2A=0.750198\RMSD=2.904e-09\Dipole=-1.0386009,0.0762016,
 0.0814633\Quadrupole=15.5469422,-4.8238967,-10.7230454,-1.7209189,-2.1
 516145,-4.5145063\PG=C01 [X(C9H13N1)]\\@
 The archive entry for this job was punched.


 The impersonal hand of government can
 never replace the helping hand of a neighbor.
                        -- Hubert H. Humphrey
 File lengths (MBytes):  RWF=     45 Int=      0 D2E=      0 Chk=      4 Scr=      1
 Normal termination of Gaussian 16
