# Supplementary material for: Machine-Learning-Guided Discovery of Electrochemical Reactions
Source: J Am Chem Soc. 2022 Dec 2;144(49):22599–610. doi: 10.1021/jacs.2c08997 (PMC9756344; doi:10.1021/jacs.2c08997)
Supplement: Supplementary file 4 — ja2c08997_si_004.zip [file ja2c08997_si_004.zip › Reactivity Prediction/Ologs_notimes/8.log]

 Entering Gaussian System, Link 0=g16
 Input=8.com
 Output=8.log
 Initial command:
  
 Copyright (c) 1988-2019, Gaussian, Inc.  All Rights Reserved.
  
 This is part of the Gaussian(R) 16 program.  It is based on
 the Gaussian(R) 09 system (copyright 2009, Gaussian, Inc.),
 the Gaussian(R) 03 system (copyright 2003, Gaussian, Inc.),
 the Gaussian(R) 98 system (copyright 1998, Gaussian, Inc.),
 the Gaussian(R) 94 system (copyright 1995, Gaussian, Inc.),
 the Gaussian 92(TM) system (copyright 1992, Gaussian, Inc.),
 the Gaussian 90(TM) system (copyright 1990, Gaussian, Inc.),
 the Gaussian 88(TM) system (copyright 1988, Gaussian, Inc.),
 the Gaussian 86(TM) system (copyright 1986, Carnegie Mellon
 University), and the Gaussian 82(TM) system (copyright 1983,
 Carnegie Mellon University). Gaussian is a federally registered
 trademark of Gaussian, Inc.
  
 This software contains proprietary and confidential information,
 including trade secrets, belonging to Gaussian, Inc.
  
 This software is provided under written license and may be
 used, copied, transmitted, or stored only in accord with that
 written license.
  
 The following legend is applicable only to US Government
 contracts under FAR:
  
                    RESTRICTED RIGHTS LEGEND
  
 Use, reproduction and disclosure by the US Government is
 subject to restrictions as set forth in subparagraphs (a)
 and (c) of the Commercial Computer Software - Restricted
 Rights clause in FAR 52.227-19.
  
 Gaussian, Inc.
 340 Quinnipiac St., Bldg. 40, Wallingford CT 06492
  
  
 ---------------------------------------------------------------
 Warning -- This program may not be used in any manner that
 competes with the business of Gaussian, Inc. or will provide
 assistance to any competitor of Gaussian, Inc.  The licensee
 of this program is prohibited from giving any competitor of
 Gaussian, Inc. access to this program.  By using this program,
 the user acknowledges that Gaussian, Inc. is engaged in the
 business of creating and licensing software in the field of
 computational chemistry and represents and warrants to the
 licensee that it is not a competitor of Gaussian, Inc. and that
 it will not use this program in any manner prohibited above.
 ---------------------------------------------------------------
  

 Cite this work as:
 Gaussian 16, Revision C.01,
 M. J. Frisch, G. W. Trucks, H. B. Schlegel, G. E. Scuseria, 
 M. A. Robb, J. R. Cheeseman, G. Scalmani, V. Barone, 
 G. A. Petersson, H. Nakatsuji, X. Li, M. Caricato, A. V. Marenich, 
 J. Bloino, B. G. Janesko, R. Gomperts, B. Mennucci, H. P. Hratchian, 
 J. V. Ortiz, A. F. Izmaylov, J. L. Sonnenberg, D. Williams-Young, 
 F. Ding, F. Lipparini, F. Egidi, J. Goings, B. Peng, A. Petrone, 
 T. Henderson, D. Ranasinghe, V. G. Zakrzewski, J. Gao, N. Rega, 
 G. Zheng, W. Liang, M. Hada, M. Ehara, K. Toyota, R. Fukuda, 
 J. Hasegawa, M. Ishida, T. Nakajima, Y. Honda, O. Kitao, H. Nakai, 
 T. Vreven, K. Throssell, J. A. Montgomery, Jr., J. E. Peralta, 
 F. Ogliaro, M. J. Bearpark, J. J. Heyd, E. N. Brothers, K. N. Kudin, 
 V. N. Staroverov, T. A. Keith, R. Kobayashi, J. Normand, 
 K. Raghavachari, A. P. Rendell, J. C. Burant, S. S. Iyengar, 
 J. Tomasi, M. Cossi, J. M. Millam, M. Klene, C. Adamo, R. Cammi, 
 J. W. Ochterski, R. L. Martin, K. Morokuma, O. Farkas, 
 J. B. Foresman, and D. J. Fox, Gaussian, Inc., Wallingford CT, 2019.
 
 ******************************************
 Gaussian 16:  ES64L-G16RevC.01  3-Jul-2019
                13-Mar-2021 
 ******************************************
 %nprocshared=16
 Will use up to   16 processors via shared memory.
 %mem=7GB
 -----------------------------------------
 # b3lyp/def2svp geom=NewRedundant pop=NBO
 -----------------------------------------
 1/29=4000,38=1,172=1/1;
 2/12=2,17=6,18=5,40=1/2;
 3/5=43,7=101,11=2,25=1,30=1,74=-5/1,2,3;
 4//1;
 5/5=2,38=5/2;
 6/7=2,8=2,9=2,10=2,28=1,40=1/1,7;
 99/5=1,9=1/99;
 -
 8
 -
 Symbolic Z-matrix:
 Charge =  1 Multiplicity = 2
 C                     0.86294  -0.02203   0.03512 
 N                    -0.53819   0.01925   0.10789 
 C                    -1.2951   -1.1539   -0.32115 
 C                    -2.71927  -1.09423   0.21584 
 O                    -3.36284   0.10281  -0.16265 
 C                    -2.65402   1.22475   0.31396 
 C                    -1.22207   1.261    -0.21285 
 C                     1.569    -1.16749   0.46588 
 C                     2.96005  -1.21055   0.4291 
 C                     3.70061  -0.11621  -0.03088 
 C                     3.01569   1.02116  -0.45798 
 C                     1.61947   1.0711   -0.43601 
 H                    -0.81534  -2.07136   0.04115 
 H                    -1.32713  -1.21065  -1.4305 
 H                    -2.69569  -1.1843    1.32157 
 H                    -3.3143   -1.92587  -0.1903 
 H                    -3.20111   2.11999  -0.01732 
 H                    -2.62931   1.21875   1.42319 
 H                    -0.69689   2.10148   0.26358 
 H                    -1.23791   1.4499   -1.30842 
 H                     1.02328  -2.02559   0.85992 
 H                     3.47309  -2.11092   0.77696 
 H                     4.79167  -0.15233  -0.05442 
 H                     3.57052   1.8868   -0.82928 
 H                     1.12285   1.96843  -0.80242 
 
                          Input orientation:                          
 ---------------------------------------------------------------------
 Center     Atomic      Atomic             Coordinates (Angstroms)
 Number     Number       Type             X           Y           Z
 ---------------------------------------------------------------------
      1          6           0        0.862943   -0.022029    0.035124
      2          7           0       -0.538191    0.019251    0.107886
      3          6           0       -1.295102   -1.153899   -0.321146
      4          6           0       -2.719269   -1.094231    0.215839
      5          8           0       -3.362841    0.102810   -0.162646
      6          6           0       -2.654016    1.224755    0.313964
      7          6           0       -1.222069    1.260996   -0.212848
      8          6           0        1.568999   -1.167495    0.465884
      9          6           0        2.960049   -1.210549    0.429101
     10          6           0        3.700614   -0.116208   -0.030885
     11          6           0        3.015687    1.021163   -0.457975
     12          6           0        1.619468    1.071099   -0.436013
     13          1           0       -0.815345   -2.071358    0.041153
     14          1           0       -1.327134   -1.210646   -1.430496
     15          1           0       -2.695690   -1.184297    1.321575
     16          1           0       -3.314297   -1.925874   -0.190304
     17          1           0       -3.201113    2.119993   -0.017318
     18          1           0       -2.629310    1.218747    1.423186
     19          1           0       -0.696893    2.101479    0.263579
     20          1           0       -1.237907    1.449902   -1.308415
     21          1           0        1.023284   -2.025591    0.859919
     22          1           0        3.473094   -2.110917    0.776962
     23          1           0        4.791666   -0.152332   -0.054418
     24          1           0        3.570524    1.886804   -0.829285
     25          1           0        1.122849    1.968425   -0.802423
 ---------------------------------------------------------------------
                    Distance matrix (angstroms):
                    1          2          3          4          5
     1  C    0.000000
     2  N    1.403629   0.000000
     3  C    2.462766   1.460570   0.000000
     4  C    3.743597   2.451245   1.523209   0.000000
     5  O    4.232251   2.838806   2.424868   1.410796   0.000000
     6  C    3.741821   2.443854   2.812117   2.321978   1.410088
     7  C    2.460675   1.453441   2.418425   2.823558   2.434506
     8  C    1.412855   2.444745   2.970299   4.296177   5.131449
     9  C    2.442468   3.721998   4.321156   5.684511   6.484907
    10  C    2.840001   4.243239   5.110600   6.498639   7.068078
    11  C    2.442479   3.735516   4.830375   6.149687   6.451063
    12  C    1.410400   2.461239   3.668586   4.892668   5.082884
    13  H    2.648855   2.109956   1.096886   2.147142   3.355336
    14  H    2.890897   2.121721   1.111262   2.159170   2.734358
    15  H    3.958496   2.752521   2.158959   1.109648   2.074764
    16  H    4.596170   3.402822   2.165690   1.100290   2.029453
    17  H    4.594297   3.394105   3.800468   3.258493   2.028868
    18  H    3.957534   2.746194   3.232994   2.610680   2.073221
    19  H    2.644724   2.094062   3.361137   3.782175   3.359110
    20  H    2.895730   2.131261   2.785274   3.315177   2.764559
    21  H    2.172615   2.680510   2.744026   3.910112   4.981348
    22  H    3.424421   4.590826   4.985721   6.300307   7.246617
    23  H    3.931903   5.335088   6.174385   7.574587   8.159216
    24  H    3.423717   4.609510   5.760069   7.038491   7.190173
    25  H    2.175074   2.717904   3.978320   5.017829   4.900128
                    6          7          8          9         10
     6  C    0.000000
     7  C    1.526209   0.000000
     8  C    4.855902   3.761424   0.000000
     9  C    6.120595   4.900077   1.392203   0.000000
    10  C    6.503724   5.114941   2.428120   1.399144   0.000000
    11  C    5.725633   4.251610   2.781483   2.402194   1.394684
    12  C    4.341513   2.856606   2.413973   2.784151   2.430020
    13  H    3.784111   3.366679   2.585045   3.891670   4.921553
    14  H    3.276421   2.757303   3.462037   4.673119   5.332444
    15  H    2.611617   3.241214   4.349720   5.725782   6.624399
    16  H    3.258330   3.812357   4.985208   6.345296   7.246329
    17  H    1.100234   2.166269   5.813349   7.017957   7.254972
    18  H    1.109513   2.158406   4.923045   6.174999   6.630563
    19  H    2.145114   1.099638   3.982635   4.936613   4.933854
    20  H    2.165218   1.111847   4.228194   5.264960   5.336083
    21  H    4.938152   4.122390   1.090595   2.144984   3.406959
    22  H    6.991605   5.864646   2.147648   1.093108   2.164081
    23  H    7.580914   6.179613   3.418604   2.169893   1.091904
    24  H    6.363192   4.872430   3.874572   3.398501   2.160191
    25  H    4.008002   2.519266   3.411986   3.872704   3.403798
                   11         12         13         14         15
    11  C    0.000000
    12  C    1.397285   0.000000
    13  H    4.948699   4.003877   0.000000
    14  H    4.978641   3.857177   1.780029   0.000000
    15  H    6.375789   5.176534   2.441732   3.073684   0.000000
    16  H    6.987516   5.777911   2.513862   2.449173   1.793987
    17  H    6.328524   4.951109   4.823146   4.074559   3.600891
    18  H    5.953470   4.640100   4.003158   3.967507   2.406107
    19  H    3.933316   2.629950   4.180439   3.773230   3.988842
    20  H    4.358914   3.011506   3.794623   2.664842   3.997622
    21  H    3.871592   3.409451   2.013214   3.381509   3.840790
    22  H    3.397678   3.877172   4.351285   5.359622   6.261719
    23  H    2.166576   3.421293   5.927088   6.360294   7.682370
    24  H    1.093183   2.150967   5.971646   5.826037   7.302280
    25  H    2.144478   1.089074   4.559394   4.062436   5.388160
                   16         17         18         19         20
    16  H    0.000000
    17  H    4.051145   0.000000
    18  H    3.600166   1.792834   0.000000
    19  H    4.824560   2.519993   2.420359   0.000000
    20  H    4.117940   2.443385   3.074261   1.785613   0.000000
    21  H    4.464025   5.983389   4.917768   4.510802   4.679071
    22  H    6.858463   7.942072   6.981661   5.949506   6.262728
    23  H    8.298829   8.309594   7.689867   5.941807   6.363601
    24  H    7.895921   6.824128   6.630072   4.410361   4.851954
    25  H    5.935362   4.397273   4.426517   2.113179   2.469426
                   21         22         23         24         25
    21  H    0.000000
    22  H    2.452698   0.000000
    23  H    4.306485   2.503174   0.000000
    24  H    4.964743   4.309443   2.499937   0.000000
    25  H    4.327293   4.965797   4.303178   2.449182   0.000000
 Stoichiometry    C10H13NO(1+,2)
 Framework group  C1[X(C10H13NO)]
 Deg. of freedom    69
 Full point group                 C1      NOp   1
 Largest Abelian subgroup         C1      NOp   1
 Largest concise Abelian subgroup C1      NOp   1
                         Standard orientation:                         
 ---------------------------------------------------------------------
 Center     Atomic      Atomic             Coordinates (Angstroms)
 Number     Number       Type             X           Y           Z
 ---------------------------------------------------------------------
      1          6           0        0.835282    0.004447   -0.048856
      2          7           0       -0.567106    0.016570   -0.106611
      3          6           0       -1.283694    1.112847    0.539873
      4          6           0       -2.714222    1.192060    0.022686
      5          8           0       -3.390198   -0.035278    0.187123
      6          6           0       -2.720579   -1.071211   -0.496107
      7          6           0       -1.285297   -1.243058   -0.006466
      8          6           0        1.571627    1.188850   -0.275012
      9          6           0        2.963637    1.185304   -0.252160
     10          6           0        3.675016    0.005099   -0.009959
     11          6           0        2.960000   -1.171275    0.213738
     12          6           0        1.562759   -1.177045    0.204286
     13          1           0       -0.779803    2.067054    0.343045
     14          1           0       -1.303090    0.967564    1.641427
     15          1           0       -2.698768    1.481223   -1.048512
     16          1           0       -3.279633    1.952284    0.582159
     17          1           0       -3.291404   -1.996034   -0.324716
     18          1           0       -2.706594   -0.864064   -1.586022
     19          1           0       -0.790660   -1.997208   -0.635590
     20          1           0       -1.296122   -1.627737    1.036658
     21          1           0        1.048452    2.119360   -0.498250
     22          1           0        3.500420    2.119146   -0.438403
     23          1           0        4.766841    0.005600    0.003165
     24          1           0        3.491839   -2.105322    0.413122
     25          1           0        1.042669   -2.111738    0.409071
 ---------------------------------------------------------------------
 Rotational constants (GHZ):           2.6452918           0.5291650           0.4561739
 Standard basis: def2SVP (5D, 7F)
 There are   245 symmetry adapted cartesian basis functions of A   symmetry.
 There are   233 symmetry adapted basis functions of A   symmetry.
   233 basis functions,   391 primitive gaussians,   245 cartesian basis functions
    44 alpha electrons       43 beta electrons
       nuclear repulsion energy       692.1568797334 Hartrees.
 NAtoms=   25 NActive=   25 NUniq=   25 SFac= 1.00D+00 NAtFMM=   60 NAOKFM=F Big=F
 Integral buffers will be    131072 words long.
 Raffenetti 2 integral format.
 Two-electron integral symmetry is turned on.
 One-electron integrals computed using PRISM.
   1 Symmetry operations used in ECPInt.
 ECPInt:  NShTT=    6216 NPrTT=   22140 LenC2=    6007 LenP2D=   16334.
 LDataN:  DoStor=T MaxTD1= 4 Len=   56
 NBasis=   233 RedAO= T EigKep=  2.79D-04  NBF=   233
 NBsUse=   233 1.00D-06 EigRej= -1.00D+00 NBFU=   233
 ExpMin= 1.22D-01 ExpMax= 2.27D+03 ExpMxC= 3.41D+02 IAcc=3 IRadAn=         5 AccDes= 0.00D+00
 Harris functional with IExCor=  402 and IRadAn=       5 diagonalized for initial guess.
 HarFok:  IExCor=  402 AccDes= 0.00D+00 IRadAn=         5 IDoV= 1 UseB2=F ITyADJ=14
 ICtDFT=  3500011 ScaDFX=  1.000000  1.000000  1.000000  1.000000
 FoFCou: FMM=F IPFlag=           0 FMFlag=      100000 FMFlg1=           0
         NFxFlg=           0 DoJE=T BraDBF=F KetDBF=T FulRan=T
         wScrn=  0.000000 ICntrl=       500 IOpCl=  0 I1Cent=   200000004 NGrid=           0
         NMat0=    1 NMatS0=      1 NMatT0=    0 NMatD0=    1 NMtDS0=    0 NMtDT0=    0
 Petite list used in FoFCou.
 Initial guess <Sx>= 0.0000 <Sy>= 0.0000 <Sz>= 0.5000 <S**2>= 0.7500 S= 0.5000
 Requested convergence on RMS density matrix=1.00D-08 within 128 cycles.
 Requested convergence on MAX density matrix=1.00D-06.
 Requested convergence on             energy=1.00D-06.
 No special actions if energy rises.
 Integral accuracy reduced to 1.0D-05 until final iterations.
 Initial convergence to 1.0D-05 achieved.  Increase integral accuracy.
 SCF Done:  E(UB3LYP) =  -518.203813474     A.U. after   20 cycles
            NFock= 20  Conv=0.57D-08     -V/T= 2.0107
 <Sx>= 0.0000 <Sy>= 0.0000 <Sz>= 0.5000 <S**2>= 0.7664 S= 0.5082
 <L.S>= 0.000000000000E+00
 Annihilation of the first spin contaminant:
 S**2 before annihilation     0.7664,   after     0.7502

 **********************************************************************

            Population analysis using the SCF Density.

 **********************************************************************

 Orbital symmetries:
 Alpha Orbitals:
       Occupied  (A) (A) (A) (A) (A) (A) (A) (A) (A) (A) (A) (A)
                 (A) (A) (A) (A) (A) (A) (A) (A) (A) (A) (A) (A)
                 (A) (A) (A) (A) (A) (A) (A) (A) (A) (A) (A) (A)
                 (A) (A) (A) (A) (A) (A) (A) (A)
       Virtual   (A) (A) (A) (A) (A) (A) (A) (A) (A) (A) (A) (A)
                 (A) (A) (A) (A) (A) (A) (A) (A) (A) (A) (A) (A)
                 (A) (A) (A) (A) (A) (A) (A) (A) (A) (A) (A) (A)
                 (A) (A) (A) (A) (A) (A) (A) (A) (A) (A) (A) (A)
                 (A) (A) (A) (A) (A) (A) (A) (A) (A) (A) (A) (A)
                 (A) (A) (A) (A) (A) (A) (A) (A) (A) (A) (A) (A)
                 (A) (A) (A) (A) (A) (A) (A) (A) (A) (A) (A) (A)
                 (A) (A) (A) (A) (A) (A) (A) (A) (A) (A) (A) (A)
                 (A) (A) (A) (A) (A) (A) (A) (A) (A) (A) (A) (A)
                 (A) (A) (A) (A) (A) (A) (A) (A) (A) (A) (A) (A)
                 (A) (A) (A) (A) (A) (A) (A) (A) (A) (A) (A) (A)
                 (A) (A) (A) (A) (A) (A) (A) (A) (A) (A) (A) (A)
                 (A) (A) (A) (A) (A) (A) (A) (A) (A) (A) (A) (A)
                 (A) (A) (A) (A) (A) (A) (A) (A) (A) (A) (A) (A)
                 (A) (A) (A) (A) (A) (A) (A) (A) (A) (A) (A) (A)
                 (A) (A) (A) (A) (A) (A) (A) (A) (A)
 Beta  Orbitals:
       Occupied  (A) (A) (A) (A) (A) (A) (A) (A) (A) (A) (A) (A)
                 (A) (A) (A) (A) (A) (A) (A) (A) (A) (A) (A) (A)
                 (A) (A) (A) (A) (A) (A) (A) (A) (A) (A) (A) (A)
                 (A) (A) (A) (A) (A) (A) (A)
       Virtual   (A) (A) (A) (A) (A) (A) (A) (A) (A) (A) (A) (A)
                 (A) (A) (A) (A) (A) (A) (A) (A) (A) (A) (A) (A)
                 (A) (A) (A) (A) (A) (A) (A) (A) (A) (A) (A) (A)
                 (A) (A) (A) (A) (A) (A) (A) (A) (A) (A) (A) (A)
                 (A) (A) (A) (A) (A) (A) (A) (A) (A) (A) (A) (A)
                 (A) (A) (A) (A) (A) (A) (A) (A) (A) (A) (A) (A)
                 (A) (A) (A) (A) (A) (A) (A) (A) (A) (A) (A) (A)
                 (A) (A) (A) (A) (A) (A) (A) (A) (A) (A) (A) (A)
                 (A) (A) (A) (A) (A) (A) (A) (A) (A) (A) (A) (A)
                 (A) (A) (A) (A) (A) (A) (A) (A) (A) (A) (A) (A)
                 (A) (A) (A) (A) (A) (A) (A) (A) (A) (A) (A) (A)
                 (A) (A) (A) (A) (A) (A) (A) (A) (A) (A) (A) (A)
                 (A) (A) (A) (A) (A) (A) (A) (A) (A) (A) (A) (A)
                 (A) (A) (A) (A) (A) (A) (A) (A) (A) (A) (A) (A)
                 (A) (A) (A) (A) (A) (A) (A) (A) (A) (A) (A) (A)
                 (A) (A) (A) (A) (A) (A) (A) (A) (A) (A)
 The electronic state is 2-A.
 Alpha  occ. eigenvalues --  -19.28435 -14.59638 -10.42740 -10.39749 -10.39596
 Alpha  occ. eigenvalues --  -10.38675 -10.38555 -10.37824 -10.37726 -10.37460
 Alpha  occ. eigenvalues --  -10.36535 -10.36367  -1.19310  -1.15409  -1.02852
 Alpha  occ. eigenvalues --   -0.94657  -0.93732  -0.91686  -0.86235  -0.83157
 Alpha  occ. eigenvalues --   -0.77882  -0.77473  -0.73470  -0.72382  -0.66826
 Alpha  occ. eigenvalues --   -0.66626  -0.65196  -0.63996  -0.62928  -0.61618
 Alpha  occ. eigenvalues --   -0.60873  -0.59988  -0.59872  -0.56503  -0.55432
 Alpha  occ. eigenvalues --   -0.54050  -0.53683  -0.52293  -0.51358  -0.49367
 Alpha  occ. eigenvalues --   -0.46305  -0.43512  -0.42204  -0.41011
 Alpha virt. eigenvalues --   -0.18994  -0.18548  -0.09373  -0.07458  -0.07187
 Alpha virt. eigenvalues --   -0.06248  -0.04797  -0.04089  -0.03217  -0.02646
 Alpha virt. eigenvalues --   -0.02157  -0.01027  -0.00878   0.00092   0.00641
 Alpha virt. eigenvalues --    0.02191   0.02960   0.04639   0.05110   0.06294
 Alpha virt. eigenvalues --    0.07005   0.08772   0.09895   0.12365   0.13597
 Alpha virt. eigenvalues --    0.14271   0.15738   0.18857   0.23986   0.24505
 Alpha virt. eigenvalues --    0.25193   0.27288   0.27564   0.29033   0.30288
 Alpha virt. eigenvalues --    0.30382   0.31663   0.32295   0.32782   0.33570
 Alpha virt. eigenvalues --    0.34235   0.36721   0.38345   0.39162   0.40664
 Alpha virt. eigenvalues --    0.42908   0.43376   0.43512   0.46036   0.46438
 Alpha virt. eigenvalues --    0.47052   0.47836   0.48656   0.49031   0.49906
 Alpha virt. eigenvalues --    0.50172   0.50491   0.51098   0.52045   0.52499
 Alpha virt. eigenvalues --    0.53595   0.54252   0.54809   0.55996   0.56258
 Alpha virt. eigenvalues --    0.57712   0.58223   0.59425   0.61891   0.64055
 Alpha virt. eigenvalues --    0.65426   0.66133   0.72181   0.72643   0.76603
 Alpha virt. eigenvalues --    0.78575   0.83411   0.88663   0.91646   0.91876
 Alpha virt. eigenvalues --    0.95045   0.98951   1.00786   1.03008   1.04154
 Alpha virt. eigenvalues --    1.04420   1.06941   1.08547   1.09777   1.11120
 Alpha virt. eigenvalues --    1.12255   1.12524   1.13859   1.15410   1.18831
 Alpha virt. eigenvalues --    1.27832   1.29450   1.31193   1.34799   1.36368
 Alpha virt. eigenvalues --    1.38003   1.43367   1.49088   1.49774   1.51333
 Alpha virt. eigenvalues --    1.52510   1.53600   1.55906   1.56920   1.57030
 Alpha virt. eigenvalues --    1.58205   1.58835   1.59106   1.61090   1.61221
 Alpha virt. eigenvalues --    1.62393   1.62762   1.63410   1.64412   1.65209
 Alpha virt. eigenvalues --    1.66356   1.68129   1.69463   1.71415   1.72303
 Alpha virt. eigenvalues --    1.72735   1.73067   1.75416   1.77040   1.77958
 Alpha virt. eigenvalues --    1.79157   1.80146   1.81297   1.82768   1.84584
 Alpha virt. eigenvalues --    1.89237   1.89817   1.93249   1.94295   1.96781
 Alpha virt. eigenvalues --    1.97793   2.00035   2.00514   2.02228   2.03628
 Alpha virt. eigenvalues --    2.06728   2.09208   2.09821   2.12960   2.15536
 Alpha virt. eigenvalues --    2.16509   2.17016   2.20346   2.21481   2.26883
 Alpha virt. eigenvalues --    2.27626   2.30394   2.33024   2.36093   2.40661
 Alpha virt. eigenvalues --    2.41871   2.43952   2.46376   2.48926   2.51017
 Alpha virt. eigenvalues --    2.54033   2.55743   2.56489   2.59670   2.62757
 Alpha virt. eigenvalues --    2.66911   2.69535   2.70341   2.70899   2.71411
 Alpha virt. eigenvalues --    2.75928   2.78617   2.80064   2.83099   2.89602
 Alpha virt. eigenvalues --    2.90353   2.95975   2.98046   2.98672   3.03263
 Alpha virt. eigenvalues --    3.14367   3.16366   3.37793   3.45826
  Beta  occ. eigenvalues --  -19.28382 -14.58511 -10.42721 -10.39755 -10.39624
  Beta  occ. eigenvalues --  -10.38646 -10.38542 -10.37584 -10.37514 -10.37092
  Beta  occ. eigenvalues --  -10.36622 -10.36482  -1.18912  -1.13999  -1.02289
  Beta  occ. eigenvalues --   -0.94430  -0.93193  -0.91454  -0.85491  -0.82996
  Beta  occ. eigenvalues --   -0.77516  -0.77116  -0.72812  -0.71930  -0.66418
  Beta  occ. eigenvalues --   -0.66272  -0.64101  -0.63738  -0.62494  -0.61318
  Beta  occ. eigenvalues --   -0.60288  -0.59815  -0.59595  -0.56268  -0.54437
  Beta  occ. eigenvalues --   -0.53837  -0.53451  -0.52055  -0.51077  -0.46646
  Beta  occ. eigenvalues --   -0.45855  -0.42891  -0.40998
  Beta virt. eigenvalues --   -0.33522  -0.17899  -0.17048  -0.09255  -0.07259
  Beta virt. eigenvalues --   -0.07101  -0.06091  -0.04392  -0.03633  -0.03052
  Beta virt. eigenvalues --   -0.02289  -0.01903  -0.00948  -0.00782   0.00248
  Beta virt. eigenvalues --    0.00986   0.02379   0.03176   0.04927   0.05321
  Beta virt. eigenvalues --    0.06424   0.07286   0.09058   0.10023   0.12470
  Beta virt. eigenvalues --    0.13859   0.14496   0.16014   0.19192   0.24227
  Beta virt. eigenvalues --    0.24725   0.25287   0.27651   0.28348   0.29447
  Beta virt. eigenvalues --    0.30443   0.30820   0.32071   0.32553   0.32985
  Beta virt. eigenvalues --    0.33857   0.34549   0.36993   0.38453   0.39507
  Beta virt. eigenvalues --    0.41408   0.43088   0.43765   0.43900   0.46259
  Beta virt. eigenvalues --    0.46641   0.47322   0.47949   0.48944   0.49148
  Beta virt. eigenvalues --    0.50062   0.50245   0.50642   0.51318   0.52159
  Beta virt. eigenvalues --    0.52773   0.53772   0.54447   0.54916   0.56182
  Beta virt. eigenvalues --    0.56316   0.57925   0.58403   0.59558   0.62061
  Beta virt. eigenvalues --    0.64261   0.65660   0.66501   0.72545   0.73958
  Beta virt. eigenvalues --    0.76911   0.79008   0.83780   0.88886   0.92033
  Beta virt. eigenvalues --    0.92137   0.95563   0.99432   1.01051   1.03349
  Beta virt. eigenvalues --    1.04418   1.04562   1.07380   1.08918   1.10105
  Beta virt. eigenvalues --    1.11366   1.12606   1.12792   1.14290   1.15508
  Beta virt. eigenvalues --    1.18981   1.28459   1.29643   1.31591   1.34911
  Beta virt. eigenvalues --    1.36481   1.38435   1.43573   1.49340   1.50128
  Beta virt. eigenvalues --    1.51471   1.52703   1.53925   1.56295   1.57039
  Beta virt. eigenvalues --    1.57445   1.58360   1.58993   1.59443   1.61319
  Beta virt. eigenvalues --    1.61640   1.62560   1.62958   1.63687   1.64523
  Beta virt. eigenvalues --    1.65534   1.66577   1.68423   1.69798   1.71749
  Beta virt. eigenvalues --    1.72686   1.73015   1.73294   1.75671   1.77214
  Beta virt. eigenvalues --    1.78252   1.79540   1.80622   1.81529   1.82818
  Beta virt. eigenvalues --    1.84903   1.89518   1.89977   1.93605   1.94658
  Beta virt. eigenvalues --    1.97027   1.98515   2.00247   2.00915   2.02585
  Beta virt. eigenvalues --    2.04046   2.07457   2.09660   2.10338   2.13428
  Beta virt. eigenvalues --    2.15760   2.16681   2.17280   2.20568   2.21818
  Beta virt. eigenvalues --    2.27487   2.28043   2.31016   2.33234   2.36498
  Beta virt. eigenvalues --    2.41094   2.42309   2.44558   2.46916   2.49800
  Beta virt. eigenvalues --    2.51713   2.54528   2.55812   2.56525   2.59744
  Beta virt. eigenvalues --    2.64005   2.67284   2.69752   2.70797   2.71039
  Beta virt. eigenvalues --    2.71959   2.76503   2.78904   2.80186   2.83520
  Beta virt. eigenvalues --    2.89901   2.90567   2.96118   2.98277   2.98966
  Beta virt. eigenvalues --    3.03612   3.14703   3.16490   3.37840   3.45985
          Condensed to atoms (all electrons):
               1          2          3          4          5          6
     1  C    5.317474   0.349913  -0.048835   0.004751  -0.000864   0.005487
     2  N    0.349913   6.620132   0.296870  -0.042206  -0.008318  -0.040698
     3  C   -0.048835   0.296870   4.728468   0.379983  -0.048428  -0.020071
     4  C    0.004751  -0.042206   0.379983   4.414182   0.333935  -0.029060
     5  O   -0.000864  -0.008318  -0.048428   0.333935   7.895738   0.335597
     6  C    0.005487  -0.040698  -0.020071  -0.029060   0.335597   4.392272
     7  C   -0.053419   0.302711  -0.043641  -0.018364  -0.049896   0.372930
     8  C    0.165388  -0.071568  -0.004636   0.000374   0.000024  -0.000077
     9  C    0.128949   0.007060   0.000776   0.000004   0.000000  -0.000001
    10  C   -0.172691  -0.000927  -0.000040  -0.000000  -0.000000   0.000004
    11  C    0.141432   0.007942   0.000069   0.000008   0.000000  -0.000036
    12  C    0.164806  -0.084859   0.002508  -0.000464   0.000001   0.001500
    13  H   -0.020220  -0.016909   0.359551   0.002889   0.003719   0.000460
    14  H    0.001303  -0.032468   0.365807  -0.011350   0.000833  -0.002963
    15  H   -0.000112  -0.008819  -0.027719   0.363783  -0.032790   0.004139
    16  H   -0.000143   0.004502  -0.012515   0.379620  -0.021221   0.005816
    17  H   -0.000112   0.004378   0.000577   0.005896  -0.021051   0.379134
    18  H   -0.000705  -0.008471  -0.006998   0.001954  -0.032479   0.371238
    19  H   -0.015528  -0.012242   0.006331   0.000523   0.003660  -0.004798
    20  H   -0.007357  -0.025368   0.001946  -0.003715   0.001102  -0.008334
    21  H   -0.078729  -0.009709  -0.000249  -0.000710  -0.000002  -0.000011
    22  H    0.015167  -0.000097  -0.000017  -0.000000   0.000000  -0.000000
    23  H   -0.001387   0.000012   0.000000   0.000000   0.000000  -0.000000
    24  H    0.015006  -0.000072   0.000005  -0.000000   0.000000  -0.000001
    25  H   -0.079737  -0.015188  -0.000386  -0.000020  -0.000006   0.000729
               7          8          9         10         11         12
     1  C   -0.053419   0.165388   0.128949  -0.172691   0.141432   0.164806
     2  N    0.302711  -0.071568   0.007060  -0.000927   0.007942  -0.084859
     3  C   -0.043641  -0.004636   0.000776  -0.000040   0.000069   0.002508
     4  C   -0.018364   0.000374   0.000004  -0.000000   0.000008  -0.000464
     5  O   -0.049896   0.000024   0.000000  -0.000000   0.000000   0.000001
     6  C    0.372930  -0.000077  -0.000001   0.000004  -0.000036   0.001500
     7  C    4.746258   0.006132  -0.000084   0.000051   0.000154   0.003616
     8  C    0.006132   5.161724   0.286716   0.111990  -0.154447   0.075367
     9  C   -0.000084   0.286716   5.034859   0.209135   0.122260  -0.155059
    10  C    0.000051   0.111990   0.209135   5.101376   0.200673   0.117997
    11  C    0.000154  -0.154447   0.122260   0.200673   5.079712   0.238671
    12  C    0.003616   0.075367  -0.155059   0.117997   0.238671   5.209863
    13  H    0.005692   0.009056   0.001225  -0.000037   0.000015  -0.000229
    14  H    0.002114  -0.002351  -0.000182   0.000008  -0.000041   0.000250
    15  H   -0.007960  -0.000277  -0.000019   0.000000  -0.000002  -0.000037
    16  H    0.000530   0.000000   0.000002  -0.000000  -0.000000   0.000012
    17  H   -0.011424   0.000016  -0.000000  -0.000000   0.000001  -0.000008
    18  H   -0.030128  -0.000049   0.000000  -0.000000  -0.000002  -0.000124
    19  H    0.359178  -0.000184   0.000013  -0.000097   0.001525   0.003987
    20  H    0.366457  -0.000601   0.000034  -0.000023   0.000155   0.000232
    21  H   -0.000162   0.447160  -0.051243   0.014249  -0.002310   0.014771
    22  H    0.000005  -0.059901   0.444557  -0.066753   0.013143  -0.001667
    23  H    0.000000   0.013206  -0.065048   0.448951  -0.065011   0.013321
    24  H   -0.000043  -0.001751   0.013267  -0.066839   0.445881  -0.061103
    25  H    0.008877   0.013790  -0.002223   0.014457  -0.060698   0.456749
              13         14         15         16         17         18
     1  C   -0.020220   0.001303  -0.000112  -0.000143  -0.000112  -0.000705
     2  N   -0.016909  -0.032468  -0.008819   0.004502   0.004378  -0.008471
     3  C    0.359551   0.365807  -0.027719  -0.012515   0.000577  -0.006998
     4  C    0.002889  -0.011350   0.363783   0.379620   0.005896   0.001954
     5  O    0.003719   0.000833  -0.032790  -0.021221  -0.021051  -0.032479
     6  C    0.000460  -0.002963   0.004139   0.005816   0.379134   0.371238
     7  C    0.005692   0.002114  -0.007960   0.000530  -0.011424  -0.030128
     8  C    0.009056  -0.002351  -0.000277   0.000000   0.000016  -0.000049
     9  C    0.001225  -0.000182  -0.000019   0.000002  -0.000000   0.000000
    10  C   -0.000037   0.000008   0.000000  -0.000000  -0.000000  -0.000000
    11  C    0.000015  -0.000041  -0.000002  -0.000000   0.000001  -0.000002
    12  C   -0.000229   0.000250  -0.000037   0.000012  -0.000008  -0.000124
    13  H    0.609416  -0.016792  -0.002905  -0.001960   0.000022   0.000275
    14  H   -0.016792   0.607384   0.008305  -0.008373  -0.000080   0.000774
    15  H   -0.002905   0.008305   0.691034  -0.026278  -0.000306   0.013107
    16  H   -0.001960  -0.008373  -0.026278   0.615914  -0.000293  -0.000213
    17  H    0.000022  -0.000080  -0.000306  -0.000293   0.615402  -0.026400
    18  H    0.000275   0.000774   0.013107  -0.000213  -0.026400   0.686149
    19  H   -0.000144  -0.000024   0.000324   0.000018  -0.000499  -0.004335
    20  H   -0.000021   0.005481   0.000735  -0.000023  -0.008900   0.008234
    21  H    0.001088   0.000055  -0.000028   0.000054   0.000000  -0.000001
    22  H    0.000043   0.000000   0.000000  -0.000000   0.000000  -0.000000
    23  H   -0.000000   0.000000   0.000000  -0.000000  -0.000000   0.000000
    24  H    0.000000   0.000000   0.000000   0.000000   0.000000   0.000000
    25  H   -0.000022  -0.000049  -0.000009   0.000001   0.000008  -0.000032
              19         20         21         22         23         24
     1  C   -0.015528  -0.007357  -0.078729   0.015167  -0.001387   0.015006
     2  N   -0.012242  -0.025368  -0.009709  -0.000097   0.000012  -0.000072
     3  C    0.006331   0.001946  -0.000249  -0.000017   0.000000   0.000005
     4  C    0.000523  -0.003715  -0.000710  -0.000000   0.000000  -0.000000
     5  O    0.003660   0.001102  -0.000002   0.000000   0.000000   0.000000
     6  C   -0.004798  -0.008334  -0.000011  -0.000000  -0.000000  -0.000001
     7  C    0.359178   0.366457  -0.000162   0.000005   0.000000  -0.000043
     8  C   -0.000184  -0.000601   0.447160  -0.059901   0.013206  -0.001751
     9  C    0.000013   0.000034  -0.051243   0.444557  -0.065048   0.013267
    10  C   -0.000097  -0.000023   0.014249  -0.066753   0.448951  -0.066839
    11  C    0.001525   0.000155  -0.002310   0.013143  -0.065011   0.445881
    12  C    0.003987   0.000232   0.014771  -0.001667   0.013321  -0.061103
    13  H   -0.000144  -0.000021   0.001088   0.000043  -0.000000   0.000000
    14  H   -0.000024   0.005481   0.000055   0.000000   0.000000   0.000000
    15  H    0.000324   0.000735  -0.000028   0.000000   0.000000   0.000000
    16  H    0.000018  -0.000023   0.000054  -0.000000  -0.000000   0.000000
    17  H   -0.000499  -0.008900   0.000000   0.000000  -0.000000   0.000000
    18  H   -0.004335   0.008234  -0.000001  -0.000000   0.000000   0.000000
    19  H    0.615355  -0.022425  -0.000023   0.000000  -0.000000   0.000035
    20  H   -0.022425   0.611186   0.000001  -0.000000   0.000000   0.000008
    21  H   -0.000023   0.000001   0.651432  -0.013113  -0.000182   0.000017
    22  H    0.000000  -0.000000  -0.013113   0.631726  -0.010467  -0.000240
    23  H   -0.000000   0.000000  -0.000182  -0.010467   0.622066  -0.010578
    24  H    0.000035   0.000008   0.000017  -0.000240  -0.010578   0.630600
    25  H   -0.002006  -0.000557  -0.000137   0.000016  -0.000183  -0.012816
              25
     1  C   -0.079737
     2  N   -0.015188
     3  C   -0.000386
     4  C   -0.000020
     5  O   -0.000006
     6  C    0.000729
     7  C    0.008877
     8  C    0.013790
     9  C   -0.002223
    10  C    0.014457
    11  C   -0.060698
    12  C    0.456749
    13  H   -0.000022
    14  H   -0.000049
    15  H   -0.000009
    16  H    0.000001
    17  H    0.000008
    18  H   -0.000032
    19  H   -0.002006
    20  H   -0.000557
    21  H   -0.000137
    22  H    0.000016
    23  H   -0.000183
    24  H   -0.012816
    25  H    0.652257
          Atomic-Atomic Spin Densities.
               1          2          3          4          5          6
     1  C    0.022868  -0.067068   0.001506  -0.000179   0.000037   0.000055
     2  N   -0.067068   0.639168  -0.026758  -0.000607   0.000182  -0.003240
     3  C    0.001506  -0.026758  -0.002882   0.010820  -0.000186   0.001280
     4  C   -0.000179  -0.000607   0.010820  -0.002616  -0.002027  -0.000263
     5  O    0.000037   0.000182  -0.000186  -0.002027   0.023396  -0.002052
     6  C    0.000055  -0.003240   0.001280  -0.000263  -0.002052   0.008611
     7  C    0.002161  -0.021687   0.004016  -0.000209  -0.000176   0.010852
     8  C    0.023017  -0.009157   0.000568  -0.000022   0.000001   0.000005
     9  C    0.002523   0.000269   0.000003   0.000002  -0.000000   0.000000
    10  C   -0.006884   0.000118   0.000001   0.000000  -0.000000  -0.000000
    11  C    0.001155   0.000546   0.000020  -0.000001  -0.000000   0.000001
    12  C    0.026439  -0.009221  -0.000340   0.000015   0.000001   0.000064
    13  H   -0.000280  -0.000965   0.005769  -0.000291  -0.000061   0.000005
    14  H    0.004388  -0.011574  -0.006522   0.000785   0.000925  -0.000224
    15  H   -0.000098   0.003584  -0.004343  -0.001031  -0.001369  -0.000124
    16  H    0.000016   0.000047  -0.001057   0.000543  -0.000146  -0.000012
    17  H   -0.000001   0.000117  -0.000147   0.000112  -0.000226  -0.000709
    18  H   -0.000179   0.003443  -0.001118   0.000533  -0.001152  -0.002673
    19  H    0.000882  -0.001832   0.000236  -0.000042  -0.000084   0.000996
    20  H    0.002369  -0.010652  -0.002326   0.000497   0.000963  -0.002371
    21  H   -0.000682   0.000540  -0.000419   0.000030   0.000001  -0.000003
    22  H    0.000149  -0.000003   0.000001  -0.000000  -0.000000   0.000000
    23  H   -0.000012   0.000000  -0.000000   0.000000  -0.000000  -0.000000
    24  H    0.000135  -0.000007  -0.000000   0.000000   0.000000  -0.000000
    25  H   -0.000230   0.000034  -0.000008   0.000002   0.000001  -0.000021
               7          8          9         10         11         12
     1  C    0.002161   0.023017   0.002523  -0.006884   0.001155   0.026439
     2  N   -0.021687  -0.009157   0.000269   0.000118   0.000546  -0.009221
     3  C    0.004016   0.000568   0.000003   0.000001   0.000020  -0.000340
     4  C   -0.000209  -0.000022   0.000002   0.000000  -0.000001   0.000015
     5  O   -0.000176   0.000001  -0.000000  -0.000000  -0.000000   0.000001
     6  C    0.010852   0.000005   0.000000  -0.000000   0.000001   0.000064
     7  C   -0.017586  -0.000154   0.000002  -0.000002  -0.000067   0.000462
     8  C   -0.000154   0.178636  -0.018742  -0.004630  -0.003308   0.004146
     9  C    0.000002  -0.018742  -0.085450   0.003421   0.002611  -0.002821
    10  C   -0.000002  -0.004630   0.003421   0.276455   0.009565  -0.005212
    11  C   -0.000067  -0.003308   0.002611   0.009565  -0.063261  -0.024046
    12  C    0.000462   0.004146  -0.002821  -0.005212  -0.024046   0.160471
    13  H   -0.000017  -0.000799   0.000045   0.000005   0.000007  -0.000017
    14  H   -0.001057   0.001100  -0.000051  -0.000022  -0.000056   0.000602
    15  H   -0.000700  -0.000033   0.000000   0.000000  -0.000000  -0.000004
    16  H   -0.000058   0.000003  -0.000000  -0.000000  -0.000000  -0.000000
    17  H   -0.000938  -0.000001  -0.000000   0.000000  -0.000000  -0.000005
    18  H   -0.002323  -0.000022   0.000000   0.000000  -0.000001  -0.000046
    19  H    0.003116   0.000107  -0.000001  -0.000009   0.000042   0.000835
    20  H   -0.000648   0.000059  -0.000006  -0.000010  -0.000162   0.000840
    21  H    0.000000   0.002386  -0.000159   0.000008  -0.000085   0.000022
    22  H   -0.000000  -0.000185   0.000280  -0.000661   0.000111  -0.000072
    23  H   -0.000000  -0.000151  -0.000311   0.003005  -0.000437  -0.000167
    24  H    0.000005  -0.000053   0.000076  -0.000867  -0.000013   0.000247
    25  H   -0.000180   0.000018  -0.000076  -0.000010   0.000374   0.001893
              13         14         15         16         17         18
     1  C   -0.000280   0.004388  -0.000098   0.000016  -0.000001  -0.000179
     2  N   -0.000965  -0.011574   0.003584   0.000047   0.000117   0.003443
     3  C    0.005769  -0.006522  -0.004343  -0.001057  -0.000147  -0.001118
     4  C   -0.000291   0.000785  -0.001031   0.000543   0.000112   0.000533
     5  O   -0.000061   0.000925  -0.001369  -0.000146  -0.000226  -0.001152
     6  C    0.000005  -0.000224  -0.000124  -0.000012  -0.000709  -0.002673
     7  C   -0.000017  -0.001057  -0.000700  -0.000058  -0.000938  -0.002323
     8  C   -0.000799   0.001100  -0.000033   0.000003  -0.000001  -0.000022
     9  C    0.000045  -0.000051   0.000000  -0.000000  -0.000000   0.000000
    10  C    0.000005  -0.000022   0.000000  -0.000000   0.000000   0.000000
    11  C    0.000007  -0.000056  -0.000000  -0.000000  -0.000000  -0.000001
    12  C   -0.000017   0.000602  -0.000004  -0.000000  -0.000005  -0.000046
    13  H    0.003951  -0.003117  -0.000630  -0.000004  -0.000002  -0.000037
    14  H   -0.003117   0.057846   0.001023   0.000511   0.000064   0.000199
    15  H   -0.000630   0.001023   0.006212   0.000739   0.000082   0.000979
    16  H   -0.000004   0.000511   0.000739  -0.000852   0.000005   0.000043
    17  H   -0.000002   0.000064   0.000082   0.000005   0.000655   0.001139
    18  H   -0.000037   0.000199   0.000979   0.000043   0.001139   0.004649
    19  H    0.000011  -0.000184  -0.000069  -0.000002  -0.000215  -0.000860
    20  H   -0.000095   0.003768   0.000194   0.000029   0.000954   0.000944
    21  H   -0.000191   0.000168   0.000038   0.000001   0.000000   0.000004
    22  H    0.000002  -0.000001  -0.000000  -0.000000  -0.000000  -0.000000
    23  H    0.000000  -0.000000  -0.000000  -0.000000  -0.000000  -0.000000
    24  H   -0.000000   0.000001   0.000000   0.000000   0.000000   0.000000
    25  H    0.000000   0.000013   0.000000  -0.000000   0.000001   0.000003
              19         20         21         22         23         24
     1  C    0.000882   0.002369  -0.000682   0.000149  -0.000012   0.000135
     2  N   -0.001832  -0.010652   0.000540  -0.000003   0.000000  -0.000007
     3  C    0.000236  -0.002326  -0.000419   0.000001  -0.000000  -0.000000
     4  C   -0.000042   0.000497   0.000030  -0.000000   0.000000   0.000000
     5  O   -0.000084   0.000963   0.000001  -0.000000  -0.000000   0.000000
     6  C    0.000996  -0.002371  -0.000003   0.000000  -0.000000  -0.000000
     7  C    0.003116  -0.000648   0.000000  -0.000000  -0.000000   0.000005
     8  C    0.000107   0.000059   0.002386  -0.000185  -0.000151  -0.000053
     9  C   -0.000001  -0.000006  -0.000159   0.000280  -0.000311   0.000076
    10  C   -0.000009  -0.000010   0.000008  -0.000661   0.003005  -0.000867
    11  C    0.000042  -0.000162  -0.000085   0.000111  -0.000437  -0.000013
    12  C    0.000835   0.000840   0.000022  -0.000072  -0.000167   0.000247
    13  H    0.000011  -0.000095  -0.000191   0.000002   0.000000  -0.000000
    14  H   -0.000184   0.003768   0.000168  -0.000001  -0.000000   0.000001
    15  H   -0.000069   0.000194   0.000038  -0.000000  -0.000000   0.000000
    16  H   -0.000002   0.000029   0.000001  -0.000000  -0.000000   0.000000
    17  H   -0.000215   0.000954   0.000000  -0.000000  -0.000000   0.000000
    18  H   -0.000860   0.000944   0.000004  -0.000000  -0.000000   0.000000
    19  H    0.004636  -0.004041  -0.000005   0.000000   0.000000  -0.000007
    20  H   -0.004041   0.054680   0.000014  -0.000000  -0.000000   0.000008
    21  H   -0.000005   0.000014  -0.008995   0.000029   0.000006   0.000000
    22  H    0.000000  -0.000000   0.000029   0.003484   0.000105  -0.000004
    23  H    0.000000  -0.000000   0.000006   0.000105  -0.013714   0.000108
    24  H   -0.000007   0.000008   0.000000  -0.000004   0.000108   0.003203
    25  H    0.000034   0.000190   0.000006  -0.000001   0.000006   0.000101
              25
     1  C   -0.000230
     2  N    0.000034
     3  C   -0.000008
     4  C    0.000002
     5  O    0.000001
     6  C   -0.000021
     7  C   -0.000180
     8  C    0.000018
     9  C   -0.000076
    10  C   -0.000010
    11  C    0.000374
    12  C    0.001893
    13  H    0.000000
    14  H    0.000013
    15  H    0.000000
    16  H   -0.000000
    17  H    0.000001
    18  H    0.000003
    19  H    0.000034
    20  H    0.000190
    21  H    0.000006
    22  H   -0.000001
    23  H    0.000006
    24  H    0.000101
    25  H   -0.009055
 Mulliken charges and spin densities:
               1          2
     1  C    0.170163   0.012089
     2  N   -0.215603   0.485280
     3  C    0.070645  -0.021885
     4  C    0.217987   0.006053
     5  O   -0.359554   0.018025
     6  C    0.236745   0.010177
     7  C    0.040417  -0.025190
     8  C    0.004899   0.172786
     9  C    0.025003  -0.098383
    10  C    0.088515   0.274270
    11  C    0.030905  -0.077003
    12  C   -0.000099   0.154087
    13  H    0.065790   0.003290
    14  H    0.082358   0.048584
    15  H    0.025834   0.004449
    16  H    0.064552  -0.000196
    17  H    0.063639   0.000886
    18  H    0.028205   0.003527
    19  H    0.071357   0.003543
    20  H    0.081754   0.045197
    21  H    0.027783  -0.007287
    22  H    0.047597   0.003234
    23  H    0.055300  -0.011561
    24  H    0.048622   0.002934
    25  H    0.027185  -0.006905
 Sum of Mulliken charges =   1.00000   1.00000
 Mulliken charges and spin densities with hydrogens summed into heavy atoms:
               1          2
     1  C    0.170163   0.012089
     2  N   -0.215603   0.485280
     3  C    0.218793   0.029988
     4  C    0.308373   0.010305
     5  O   -0.359554   0.018025
     6  C    0.328589   0.014590
     7  C    0.193529   0.023550
     8  C    0.032682   0.165500
     9  C    0.072600  -0.095149
    10  C    0.143815   0.262708
    11  C    0.079528  -0.074069
    12  C    0.027085   0.147182
 Electronic spatial extent (au):  <R**2>=           2381.4739
 Charge=              1.0000 electrons
 Dipole moment (field-independent basis, Debye):
    X=              2.9378    Y=              0.0264    Z=             -0.0175  Tot=              2.9380
 Quadrupole moment (field-independent basis, Debye-Ang):
   XX=            -41.7697   YY=            -52.5382   ZZ=            -69.0792
   XY=             -0.2919   XZ=              1.3542   YZ=             -0.4079
 Traceless Quadrupole moment (field-independent basis, Debye-Ang):
   XX=             12.6927   YY=              1.9242   ZZ=            -14.6168
   XY=             -0.2919   XZ=              1.3542   YZ=             -0.4079
 Octapole moment (field-independent basis, Debye-Ang**2):
  XXX=             86.7834  YYY=             -0.6900  ZZZ=              2.5424  XYY=             -7.6485
  XXY=              1.3614  XXZ=             -6.6608  XZZ=            -15.5075  YZZ=              0.3102
  YYZ=              1.1519  XYZ=             -8.8222
 Hexadecapole moment (field-independent basis, Debye-Ang**3):
 XXXX=          -2064.1680 YYYY=           -487.2540 ZZZZ=           -128.8751 XXXY=             -3.7408
 XXXZ=             21.8039 YYYX=              3.2195 YYYZ=             -6.8548 ZZZX=             -2.4243
 ZZZY=              3.0342 XXYY=           -390.0895 XXZZ=           -435.9791 YYZZ=           -112.4975
 XXYZ=             -3.4455 YYXZ=             -4.9321 ZZXY=             -1.6233
 N-N= 6.921568797334D+02 E-N=-2.571324946047D+03  KE= 5.127020115047D+02
                          Isotropic Fermi Contact Couplings
        Atom                 a.u.       MegaHertz       Gauss      10(-4) cm-1
     1  C(13)             -0.01694     -19.04184      -6.79460      -6.35167
     2  N(14)              0.23467      75.82262      27.05540      25.29170
     3  C(13)              0.00326       3.66736       1.30861       1.22330
     4  C(13)              0.00197       2.21689       0.79104       0.73947
     5  O(17)              0.01201      -7.28104      -2.59805      -2.42869
     6  C(13)              0.00775       8.71638       3.11022       2.90747
     7  C(13)             -0.01224     -13.76505      -4.91171      -4.59153
     8  C(13)              0.02900      32.59991      11.63246      10.87416
     9  C(13)             -0.02371     -26.65975      -9.51286      -8.89273
    10  C(13)              0.04391      49.35866      17.61240      16.46428
    11  C(13)             -0.01993     -22.40990      -7.99641      -7.47514
    12  C(13)              0.02626      29.52174      10.53409       9.84739
    13  H(1)               0.00216       9.63742       3.43887       3.21470
    14  H(1)               0.01737      77.65066      27.70768      25.90147
    15  H(1)               0.00073       3.24520       1.15797       1.08248
    16  H(1)              -0.00020      -0.89427      -0.31910      -0.29830
    17  H(1)               0.00015       0.67557       0.24106       0.22535
    18  H(1)               0.00033       1.45892       0.52058       0.48664
    19  H(1)               0.00148       6.59408       2.35293       2.19955
    20  H(1)               0.01628      72.78268      25.97067      24.27769
    21  H(1)              -0.00236     -10.54369      -3.76225      -3.51700
    22  H(1)               0.00097       4.34715       1.55117       1.45005
    23  H(1)              -0.00362     -16.17603      -5.77201      -5.39574
    24  H(1)               0.00095       4.23877       1.51250       1.41390
    25  H(1)              -0.00229     -10.25762      -3.66018      -3.42157
 --------------------------------------------------------
       Center         ----  Spin Dipole Couplings  ----
                      3XX-RR        3YY-RR        3ZZ-RR
 --------------------------------------------------------
     1   Atom       -0.008357     -0.040589      0.048946
     2   Atom       -0.546125     -0.514097      1.060222
     3   Atom       -0.014066     -0.006897      0.020963
     4   Atom        0.018186     -0.008028     -0.010158
     5   Atom        0.036481     -0.038777      0.002296
     6   Atom        0.027732     -0.012559     -0.015173
     7   Atom       -0.005033      0.007706     -0.002674
     8   Atom       -0.090310     -0.061566      0.151876
     9   Atom        0.038312      0.030812     -0.069124
    10   Atom       -0.133232     -0.131750      0.264981
    11   Atom        0.028953      0.023002     -0.051955
    12   Atom       -0.077555     -0.044499      0.122054
    13   Atom       -0.003689      0.010307     -0.006618
    14   Atom       -0.003305     -0.002887      0.006192
    15   Atom        0.003592     -0.000953     -0.002639
    16   Atom        0.002285     -0.000072     -0.002214
    17   Atom        0.002160      0.000800     -0.002960
    18   Atom        0.003492     -0.003398     -0.000094
    19   Atom       -0.003456      0.010098     -0.006642
    20   Atom       -0.002781      0.001744      0.001037
    21   Atom       -0.007358      0.012003     -0.004645
    22   Atom        0.001925      0.001652     -0.003577
    23   Atom        0.020296     -0.017630     -0.002665
    24   Atom        0.000710      0.002642     -0.003352
    25   Atom       -0.006844      0.011130     -0.004286
 --------------------------------------------------------
                        XY            XZ            YZ
 --------------------------------------------------------
     1   Atom        0.003974      0.046967     -0.010869
     2   Atom       -0.048536      0.248465     -0.332170
     3   Atom       -0.007179     -0.002017      0.012364
     4   Atom       -0.003271      0.004550      0.001768
     5   Atom       -0.016084      0.054735     -0.013418
     6   Atom        0.000990      0.008543     -0.000401
     7   Atom        0.001881      0.009448     -0.014217
     8   Atom        0.006730      0.010864      0.079661
     9   Atom       -0.002213      0.003762     -0.018119
    10   Atom       -0.000532     -0.004574      0.067329
    11   Atom        0.000507     -0.009130     -0.010366
    12   Atom       -0.013626     -0.024658      0.079952
    13   Atom       -0.000581      0.000039      0.005260
    14   Atom       -0.002437     -0.004333      0.003259
    15   Atom       -0.004926      0.002559     -0.002186
    16   Atom       -0.003306     -0.000984      0.001012
    17   Atom        0.003699      0.000519     -0.000016
    18   Atom        0.003315      0.004671      0.001655
    19   Atom        0.001816      0.000610      0.003295
    20   Atom        0.004273     -0.003509     -0.005590
    21   Atom       -0.004419      0.001907     -0.003168
    22   Atom       -0.001759      0.000456     -0.001390
    23   Atom        0.000362     -0.000121      0.002817
    24   Atom        0.001137     -0.000231     -0.002080
    25   Atom        0.004009     -0.001935     -0.003037
 --------------------------------------------------------


 ---------------------------------------------------------------------------------
              Anisotropic Spin Dipole Couplings in Principal Axis System
 ---------------------------------------------------------------------------------

       Atom             a.u.   MegaHertz   Gauss  10(-4) cm-1        Axes

              Baa    -0.0472    -6.337    -2.261    -2.114 -0.4761  0.8172  0.3249
     1 C(13)  Bbb    -0.0286    -3.835    -1.368    -1.279  0.7342  0.5727 -0.3645
              Bcc     0.0758    10.172     3.630     3.393  0.4840 -0.0650  0.8727
 
              Baa    -0.5845   -22.542    -8.044    -7.519  0.8730 -0.4354 -0.2198
     2 N(14)  Bbb    -0.5804   -22.385    -7.988    -7.467  0.4653  0.8786  0.1074
              Bcc     1.1649    44.927    16.031    14.986  0.1464 -0.1961  0.9696
 
              Baa    -0.0192    -2.579    -0.920    -0.860  0.7837  0.6036 -0.1464
     3 C(13)  Bbb    -0.0069    -0.932    -0.332    -0.311 -0.6109  0.7066 -0.3572
              Bcc     0.0262     3.510     1.253     1.171 -0.1122  0.3694  0.9225
 
              Baa    -0.0122    -1.635    -0.583    -0.545 -0.1808 -0.5023  0.8456
     4 C(13)  Bbb    -0.0070    -0.945    -0.337    -0.315  0.0186  0.8578  0.5136
              Bcc     0.0192     2.579     0.920     0.860  0.9833 -0.1086  0.1458
 
              Baa    -0.0428     3.095     1.104     1.032 -0.0157  0.9529  0.3027
     5 O(17)  Bbb    -0.0376     2.722     0.971     0.908 -0.6098 -0.2491  0.7524
              Bcc     0.0804    -5.818    -2.076    -1.941  0.7924 -0.1728  0.5850
 
              Baa    -0.0169    -2.266    -0.809    -0.756 -0.1892  0.1332  0.9729
     6 C(13)  Bbb    -0.0125    -1.677    -0.599    -0.560  0.0043  0.9909 -0.1349
              Bcc     0.0294     3.944     1.407     1.316  0.9819  0.0214  0.1881
 
              Baa    -0.0186    -2.490    -0.888    -0.830 -0.5573  0.4258  0.7128
     7 C(13)  Bbb     0.0002     0.025     0.009     0.008  0.8101  0.4671  0.3543
              Bcc     0.0184     2.465     0.880     0.822 -0.1821  0.7749 -0.6053
 
              Baa    -0.0927   -12.445    -4.441    -4.151  0.8463 -0.5164  0.1306
     8 C(13)  Bbb    -0.0862   -11.562    -4.126    -3.857  0.5306  0.7962 -0.2907
              Bcc     0.1789    24.007     8.566     8.008  0.0461  0.3153  0.9479
 
              Baa    -0.0724    -9.716    -3.467    -3.241 -0.0300  0.1722  0.9846
     9 C(13)  Bbb     0.0326     4.377     1.562     1.460  0.4384  0.8875 -0.1419
              Bcc     0.0398     5.340     1.905     1.781  0.8983 -0.4274  0.1021
 
              Baa    -0.1429   -19.172    -6.841    -6.395 -0.0230  0.9863 -0.1631
    10 C(13)  Bbb    -0.1333   -17.885    -6.382    -5.966  0.9997  0.0245  0.0073
              Bcc     0.2761    37.056    13.223    12.361 -0.0112  0.1629  0.9866
 
              Baa    -0.0543    -7.291    -2.601    -2.432  0.1072  0.1314  0.9855
    11 C(13)  Bbb     0.0239     3.209     1.145     1.071 -0.2736  0.9569 -0.0978
              Bcc     0.0304     4.081     1.456     1.361  0.9558  0.2592 -0.1386
 
              Baa    -0.0828   -11.109    -3.964    -3.706  0.8673  0.4902 -0.0869
    12 C(13)  Bbb    -0.0748   -10.032    -3.580    -3.346 -0.4836  0.7881 -0.3807
              Bcc     0.1575    21.141     7.544     7.052 -0.1181  0.3723  0.9206
 
              Baa    -0.0081    -4.337    -1.547    -1.447 -0.0445 -0.2754  0.9603
    13 H(1)   Bbb    -0.0037    -1.974    -0.704    -0.658  0.9984  0.0217  0.0525
              Bcc     0.0118     6.310     2.252     2.105 -0.0353  0.9611  0.2740
 
              Baa    -0.0057    -3.040    -1.085    -1.014  0.8279  0.5394  0.1538
    14 H(1)   Bbb    -0.0035    -1.845    -0.658    -0.615 -0.4252  0.7823 -0.4551
              Bcc     0.0092     4.885     1.743     1.630 -0.3659  0.3114  0.8770
 
              Baa    -0.0044    -2.342    -0.836    -0.781  0.3235  0.7926  0.5169
    15 H(1)   Bbb    -0.0034    -1.825    -0.651    -0.609 -0.5117 -0.3129  0.8001
              Bcc     0.0078     4.167     1.487     1.390  0.7959 -0.5233  0.3044
 
              Baa    -0.0027    -1.442    -0.514    -0.481 -0.2582 -0.6120  0.7476
    16 H(1)   Bbb    -0.0022    -1.166    -0.416    -0.389  0.5444  0.5471  0.6358
              Bcc     0.0049     2.608     0.931     0.870  0.7981 -0.5712 -0.1919
 
              Baa    -0.0031    -1.664    -0.594    -0.555 -0.2760  0.2644  0.9241
    17 H(1)   Bbb    -0.0021    -1.142    -0.407    -0.381 -0.5767  0.7236 -0.3793
              Bcc     0.0053     2.806     1.001     0.936  0.7689  0.6376  0.0473
 
              Baa    -0.0048    -2.537    -0.905    -0.846 -0.4191  0.9024  0.0996
    18 H(1)   Bbb    -0.0031    -1.676    -0.598    -0.559 -0.4446 -0.2997  0.8441
              Bcc     0.0079     4.213     1.503     1.405  0.7916  0.3095  0.5268
 
              Baa    -0.0073    -3.887    -1.387    -1.297 -0.0715 -0.1785  0.9813
    19 H(1)   Bbb    -0.0037    -1.967    -0.702    -0.656  0.9889 -0.1414  0.0463
              Bcc     0.0110     5.855     2.089     1.953  0.1305  0.9737  0.1867
 
              Baa    -0.0054    -2.861    -1.021    -0.954  0.8768 -0.4765  0.0646
    20 H(1)   Bbb    -0.0041    -2.196    -0.783    -0.732  0.2501  0.5666  0.7851
              Bcc     0.0095     5.056     1.804     1.687  0.4107  0.6722 -0.6160
 
              Baa    -0.0087    -4.654    -1.661    -1.552  0.9352  0.1504 -0.3205
    21 H(1)   Bbb    -0.0049    -2.622    -0.936    -0.875  0.2785  0.2466  0.9283
              Bcc     0.0136     7.276     2.596     2.427 -0.2187  0.9574 -0.1887
 
              Baa    -0.0039    -2.093    -0.747    -0.698 -0.0031  0.2410  0.9705
    22 H(1)   Bbb     0.0001     0.077     0.027     0.026  0.7142  0.6799 -0.1665
              Bcc     0.0038     2.017     0.720     0.673  0.6999 -0.6926  0.1742
 
              Baa    -0.0181    -9.682    -3.455    -3.230 -0.0098  0.9838 -0.1791
    23 H(1)   Bbb    -0.0022    -1.149    -0.410    -0.383  0.0024  0.1791  0.9838
              Bcc     0.0203    10.831     3.865     3.613  0.9999  0.0092 -0.0041
 
              Baa    -0.0040    -2.138    -0.763    -0.713 -0.0263  0.3026  0.9527
    24 H(1)   Bbb     0.0003     0.146     0.052     0.049  0.9338 -0.3327  0.1314
              Bcc     0.0037     1.992     0.711     0.664  0.3567  0.8932 -0.2739
 
              Baa    -0.0082    -4.362    -1.556    -1.455  0.9253 -0.1365  0.3537
    25 H(1)   Bbb    -0.0045    -2.392    -0.854    -0.798 -0.3116  0.2579  0.9146
              Bcc     0.0127     6.754     2.410     2.253  0.2161  0.9565 -0.1961
 

 ---------------------------------------------------------------------------------

 ******************************Gaussian NBO Version 3.1******************************
             N A T U R A L   A T O M I C   O R B I T A L   A N D
          N A T U R A L   B O N D   O R B I T A L   A N A L Y S I S
 ******************************Gaussian NBO Version 3.1******************************
       /RESON  / : Allow strongly delocalized NBO set

 Analyzing the SCF density

 Job title: 8                                                               

 Storage needed:    165000 in NPA,    218494 in NBO ( 939520721 available)
 GSVD:  LWork=       33895 too small for GESVD, short by        6002 words or        6002 for optimal perf.


 NATURAL POPULATIONS:  Natural atomic orbital occupancies 
                                                          
   NAO  Atom  No  lang   Type(AO)    Occupancy
 --------------------------------------------
     1    C    1  S      Cor( 1S)     1.99883
     2    C    1  S      Val( 2S)     0.82048
     3    C    1  S      Ryd( 3S)     0.00225
     4    C    1  px     Val( 2p)     0.87607
     5    C    1  px     Ryd( 3p)     0.00402
     6    C    1  py     Val( 2p)     1.11520
     7    C    1  py     Ryd( 3p)     0.00599
     8    C    1  pz     Val( 2p)     0.97306
     9    C    1  pz     Ryd( 3p)     0.00246
    10    C    1  dxy    Ryd( 3d)     0.00095
    11    C    1  dxz    Ryd( 3d)     0.00116
    12    C    1  dyz    Ryd( 3d)     0.00076
    13    C    1  dx2y2  Ryd( 3d)     0.00140
    14    C    1  dz2    Ryd( 3d)     0.00058

    15    N    2  S      Cor( 1S)     1.99908
    16    N    2  S      Val( 2S)     1.21344
    17    N    2  S      Ryd( 3S)     0.00151
    18    N    2  px     Val( 2p)     1.32233
    19    N    2  px     Ryd( 3p)     0.00106
    20    N    2  py     Val( 2p)     1.34309
    21    N    2  py     Ryd( 3p)     0.00178
    22    N    2  pz     Val( 2p)     1.37827
    23    N    2  pz     Ryd( 3p)     0.00318
    24    N    2  dxy    Ryd( 3d)     0.00069
    25    N    2  dxz    Ryd( 3d)     0.00076
    26    N    2  dyz    Ryd( 3d)     0.00071
    27    N    2  dx2y2  Ryd( 3d)     0.00100
    28    N    2  dz2    Ryd( 3d)     0.00064

    29    C    3  S      Cor( 1S)     1.99912
    30    C    3  S      Val( 2S)     1.01740
    31    C    3  S      Ryd( 3S)     0.00229
    32    C    3  px     Val( 2p)     1.06023
    33    C    3  px     Ryd( 3p)     0.00328
    34    C    3  py     Val( 2p)     1.02433
    35    C    3  py     Ryd( 3p)     0.00396
    36    C    3  pz     Val( 2p)     1.14083
    37    C    3  pz     Ryd( 3p)     0.00252
    38    C    3  dxy    Ryd( 3d)     0.00111
    39    C    3  dxz    Ryd( 3d)     0.00080
    40    C    3  dyz    Ryd( 3d)     0.00083
    41    C    3  dx2y2  Ryd( 3d)     0.00070
    42    C    3  dz2    Ryd( 3d)     0.00099

    43    C    4  S      Cor( 1S)     1.99910
    44    C    4  S      Val( 2S)     1.00275
    45    C    4  S      Ryd( 3S)     0.00178
    46    C    4  px     Val( 2p)     0.96983
    47    C    4  px     Ryd( 3p)     0.00586
    48    C    4  py     Val( 2p)     0.87750
    49    C    4  py     Ryd( 3p)     0.00402
    50    C    4  pz     Val( 2p)     1.19930
    51    C    4  pz     Ryd( 3p)     0.00405
    52    C    4  dxy    Ryd( 3d)     0.00172
    53    C    4  dxz    Ryd( 3d)     0.00071
    54    C    4  dyz    Ryd( 3d)     0.00143
    55    C    4  dx2y2  Ryd( 3d)     0.00167
    56    C    4  dz2    Ryd( 3d)     0.00122

    57    O    5  S      Cor( 1S)     1.99972
    58    O    5  S      Val( 2S)     1.60587
    59    O    5  S      Ryd( 3S)     0.00063
    60    O    5  px     Val( 2p)     1.75522
    61    O    5  px     Ryd( 3p)     0.00224
    62    O    5  py     Val( 2p)     1.37911
    63    O    5  py     Ryd( 3p)     0.00095
    64    O    5  pz     Val( 2p)     1.81855
    65    O    5  pz     Ryd( 3p)     0.00215
    66    O    5  dxy    Ryd( 3d)     0.00118
    67    O    5  dxz    Ryd( 3d)     0.00118
    68    O    5  dyz    Ryd( 3d)     0.00056
    69    O    5  dx2y2  Ryd( 3d)     0.00094
    70    O    5  dz2    Ryd( 3d)     0.00088

    71    C    6  S      Cor( 1S)     1.99910
    72    C    6  S      Val( 2S)     1.00156
    73    C    6  S      Ryd( 3S)     0.00181
    74    C    6  px     Val( 2p)     0.96692
    75    C    6  px     Ryd( 3p)     0.00594
    76    C    6  py     Val( 2p)     0.98858
    77    C    6  py     Ryd( 3p)     0.00537
    78    C    6  pz     Val( 2p)     1.08753
    79    C    6  pz     Ryd( 3p)     0.00269
    80    C    6  dxy    Ryd( 3d)     0.00152
    81    C    6  dxz    Ryd( 3d)     0.00092
    82    C    6  dyz    Ryd( 3d)     0.00143
    83    C    6  dx2y2  Ryd( 3d)     0.00135
    84    C    6  dz2    Ryd( 3d)     0.00157

    85    C    7  S      Cor( 1S)     1.99914
    86    C    7  S      Val( 2S)     1.01687
    87    C    7  S      Ryd( 3S)     0.00243
    88    C    7  px     Val( 2p)     1.06365
    89    C    7  px     Ryd( 3p)     0.00410
    90    C    7  py     Val( 2p)     0.94302
    91    C    7  py     Ryd( 3p)     0.00328
    92    C    7  pz     Val( 2p)     1.23511
    93    C    7  pz     Ryd( 3p)     0.00310
    94    C    7  dxy    Ryd( 3d)     0.00125
    95    C    7  dxz    Ryd( 3d)     0.00065
    96    C    7  dyz    Ryd( 3d)     0.00077
    97    C    7  dx2y2  Ryd( 3d)     0.00077
    98    C    7  dz2    Ryd( 3d)     0.00096

    99    C    8  S      Cor( 1S)     1.99894
   100    C    8  S      Val( 2S)     0.94684
   101    C    8  S      Ryd( 3S)     0.00170
   102    C    8  px     Val( 2p)     1.11467
   103    C    8  px     Ryd( 3p)     0.00405
   104    C    8  py     Val( 2p)     1.14153
   105    C    8  py     Ryd( 3p)     0.00482
   106    C    8  pz     Val( 2p)     0.96308
   107    C    8  pz     Ryd( 3p)     0.00111
   108    C    8  dxy    Ryd( 3d)     0.00080
   109    C    8  dxz    Ryd( 3d)     0.00057
   110    C    8  dyz    Ryd( 3d)     0.00041
   111    C    8  dx2y2  Ryd( 3d)     0.00057
   112    C    8  dz2    Ryd( 3d)     0.00041

   113    C    9  S      Cor( 1S)     1.99896
   114    C    9  S      Val( 2S)     0.95690
   115    C    9  S      Ryd( 3S)     0.00118
   116    C    9  px     Val( 2p)     1.09190
   117    C    9  px     Ryd( 3p)     0.00463
   118    C    9  py     Val( 2p)     1.16911
   119    C    9  py     Ryd( 3p)     0.00599
   120    C    9  pz     Val( 2p)     0.96214
   121    C    9  pz     Ryd( 3p)     0.00086
   122    C    9  dxy    Ryd( 3d)     0.00073
   123    C    9  dxz    Ryd( 3d)     0.00050
   124    C    9  dyz    Ryd( 3d)     0.00046
   125    C    9  dx2y2  Ryd( 3d)     0.00074
   126    C    9  dz2    Ryd( 3d)     0.00040

   127    C   10  S      Cor( 1S)     1.99893
   128    C   10  S      Val( 2S)     0.96703
   129    C   10  S      Ryd( 3S)     0.00124
   130    C   10  px     Val( 2p)     1.20901
   131    C   10  px     Ryd( 3p)     0.00623
   132    C   10  py     Val( 2p)     1.05152
   133    C   10  py     Ryd( 3p)     0.00369
   134    C   10  pz     Val( 2p)     0.86729
   135    C   10  pz     Ryd( 3p)     0.00068
   136    C   10  dxy    Ryd( 3d)     0.00079
   137    C   10  dxz    Ryd( 3d)     0.00049
   138    C   10  dyz    Ryd( 3d)     0.00054
   139    C   10  dx2y2  Ryd( 3d)     0.00078
   140    C   10  dz2    Ryd( 3d)     0.00042

   141    C   11  S      Cor( 1S)     1.99896
   142    C   11  S      Val( 2S)     0.95697
   143    C   11  S      Ryd( 3S)     0.00121
   144    C   11  px     Val( 2p)     1.08947
   145    C   11  px     Ryd( 3p)     0.00458
   146    C   11  py     Val( 2p)     1.16915
   147    C   11  py     Ryd( 3p)     0.00596
   148    C   11  pz     Val( 2p)     0.95514
   149    C   11  pz     Ryd( 3p)     0.00087
   150    C   11  dxy    Ryd( 3d)     0.00074
   151    C   11  dxz    Ryd( 3d)     0.00050
   152    C   11  dyz    Ryd( 3d)     0.00047
   153    C   11  dx2y2  Ryd( 3d)     0.00074
   154    C   11  dz2    Ryd( 3d)     0.00040

   155    C   12  S      Cor( 1S)     1.99893
   156    C   12  S      Val( 2S)     0.94697
   157    C   12  S      Ryd( 3S)     0.00172
   158    C   12  px     Val( 2p)     1.11546
   159    C   12  px     Ryd( 3p)     0.00352
   160    C   12  py     Val( 2p)     1.14502
   161    C   12  py     Ryd( 3p)     0.00471
   162    C   12  pz     Val( 2p)     0.97706
   163    C   12  pz     Ryd( 3p)     0.00108
   164    C   12  dxy    Ryd( 3d)     0.00081
   165    C   12  dxz    Ryd( 3d)     0.00053
   166    C   12  dyz    Ryd( 3d)     0.00042
   167    C   12  dx2y2  Ryd( 3d)     0.00055
   168    C   12  dz2    Ryd( 3d)     0.00041

   169    H   13  S      Val( 1S)     0.74992
   170    H   13  S      Ryd( 2S)     0.00206
   171    H   13  px     Ryd( 2p)     0.00025
   172    H   13  py     Ryd( 2p)     0.00065
   173    H   13  pz     Ryd( 2p)     0.00016

   174    H   14  S      Val( 1S)     0.73525
   175    H   14  S      Ryd( 2S)     0.00336
   176    H   14  px     Ryd( 2p)     0.00012
   177    H   14  py     Ryd( 2p)     0.00013
   178    H   14  pz     Ryd( 2p)     0.00079

   179    H   15  S      Val( 1S)     0.79493
   180    H   15  S      Ryd( 2S)     0.00333
   181    H   15  px     Ryd( 2p)     0.00020
   182    H   15  py     Ryd( 2p)     0.00015
   183    H   15  pz     Ryd( 2p)     0.00076

   184    H   16  S      Val( 1S)     0.75270
   185    H   16  S      Ryd( 2S)     0.00114
   186    H   16  px     Ryd( 2p)     0.00037
   187    H   16  py     Ryd( 2p)     0.00038
   188    H   16  pz     Ryd( 2p)     0.00031

   189    H   17  S      Val( 1S)     0.75182
   190    H   17  S      Ryd( 2S)     0.00112
   191    H   17  px     Ryd( 2p)     0.00038
   192    H   17  py     Ryd( 2p)     0.00053
   193    H   17  pz     Ryd( 2p)     0.00015

   194    H   18  S      Val( 1S)     0.79461
   195    H   18  S      Ryd( 2S)     0.00332
   196    H   18  px     Ryd( 2p)     0.00020
   197    H   18  py     Ryd( 2p)     0.00012
   198    H   18  pz     Ryd( 2p)     0.00078

   199    H   19  S      Val( 1S)     0.74306
   200    H   19  S      Ryd( 2S)     0.00225
   201    H   19  px     Ryd( 2p)     0.00021
   202    H   19  py     Ryd( 2p)     0.00047
   203    H   19  pz     Ryd( 2p)     0.00037

   204    H   20  S      Val( 1S)     0.73844
   205    H   20  S      Ryd( 2S)     0.00341
   206    H   20  px     Ryd( 2p)     0.00013
   207    H   20  py     Ryd( 2p)     0.00023
   208    H   20  pz     Ryd( 2p)     0.00068

   209    H   21  S      Val( 1S)     0.75165
   210    H   21  S      Ryd( 2S)     0.00148
   211    H   21  px     Ryd( 2p)     0.00023
   212    H   21  py     Ryd( 2p)     0.00064
   213    H   21  pz     Ryd( 2p)     0.00021

   214    H   22  S      Val( 1S)     0.73983
   215    H   22  S      Ryd( 2S)     0.00142
   216    H   22  px     Ryd( 2p)     0.00028
   217    H   22  py     Ryd( 2p)     0.00064
   218    H   22  pz     Ryd( 2p)     0.00015

   219    H   23  S      Val( 1S)     0.74184
   220    H   23  S      Ryd( 2S)     0.00137
   221    H   23  px     Ryd( 2p)     0.00088
   222    H   23  py     Ryd( 2p)     0.00007
   223    H   23  pz     Ryd( 2p)     0.00011

   224    H   24  S      Val( 1S)     0.73994
   225    H   24  S      Ryd( 2S)     0.00143
   226    H   24  px     Ryd( 2p)     0.00027
   227    H   24  py     Ryd( 2p)     0.00064
   228    H   24  pz     Ryd( 2p)     0.00015

   229    H   25  S      Val( 1S)     0.74923
   230    H   25  S      Ryd( 2S)     0.00167
   231    H   25  px     Ryd( 2p)     0.00023
   232    H   25  py     Ryd( 2p)     0.00066
   233    H   25  pz     Ryd( 2p)     0.00020

 WARNING:  1 low occupancy (<1.9990e) core orbital  found on  C    1
           1 low occupancy (<1.9990e) core orbital  found on  C    8
           1 low occupancy (<1.9990e) core orbital  found on  C    9
           1 low occupancy (<1.9990e) core orbital  found on  C   10
           1 low occupancy (<1.9990e) core orbital  found on  C   11
           1 low occupancy (<1.9990e) core orbital  found on  C   12


 Summary of Natural Population Analysis:                  
                                                          
                                       Natural Population 
                Natural  -----------------------------------------------
    Atom  No    Charge         Core      Valence    Rydberg      Total
 -----------------------------------------------------------------------
      C    1    0.19681      1.99883     3.78481    0.01956     5.80319
      N    2   -0.26753      1.99908     5.25713    0.01132     7.26753
      C    3   -0.25839      1.99912     4.24279    0.01648     6.25839
      C    4   -0.07092      1.99910     4.04937    0.02245     6.07092
      O    5   -0.56917      1.99972     6.55874    0.01070     8.56917
      C    6   -0.06628      1.99910     4.04459    0.02259     6.06628
      C    7   -0.27511      1.99914     4.25865    0.01732     6.27511
      C    8   -0.17949      1.99894     4.16611    0.01444     6.17949
      C    9   -0.19450      1.99896     4.18004    0.01549     6.19450
      C   10   -0.10862      1.99893     4.09485    0.01485     6.10862
      C   11   -0.18515      1.99896     4.17073    0.01545     6.18515
      C   12   -0.19719      1.99893     4.18451    0.01375     6.19719
      H   13    0.24696      0.00000     0.74992    0.00313     0.75304
      H   14    0.26036      0.00000     0.73525    0.00440     0.73964
      H   15    0.20064      0.00000     0.79493    0.00444     0.79936
      H   16    0.24510      0.00000     0.75270    0.00220     0.75490
      H   17    0.24600      0.00000     0.75182    0.00218     0.75400
      H   18    0.20097      0.00000     0.79461    0.00442     0.79903
      H   19    0.25364      0.00000     0.74306    0.00330     0.74636
      H   20    0.25710      0.00000     0.73844    0.00446     0.74290
      H   21    0.24578      0.00000     0.75165    0.00257     0.75422
      H   22    0.25769      0.00000     0.73983    0.00248     0.74231
      H   23    0.25573      0.00000     0.74184    0.00243     0.74427
      H   24    0.25757      0.00000     0.73994    0.00249     0.74243
      H   25    0.24801      0.00000     0.74923    0.00276     0.75199
 =======================================================================
   * Total *    1.00000     23.98880    62.77555    0.23566    87.00000

                                 Natural Population      
 --------------------------------------------------------
   Core                      23.98880 ( 99.9533% of  24)
   Valence                   62.77555 ( 99.6437% of  63)
   Natural Minimal Basis     86.76434 ( 99.7291% of  87)
   Natural Rydberg Basis      0.23566 (  0.2709% of  87)
 --------------------------------------------------------

    Atom  No          Natural Electron Configuration
 ----------------------------------------------------------------------------
      C    1      [core]2S( 0.82)2p( 2.96)3p( 0.01)
      N    2      [core]2S( 1.21)2p( 4.04)3p( 0.01)
      C    3      [core]2S( 1.02)2p( 3.23)3p( 0.01)
      C    4      [core]2S( 1.00)2p( 3.05)3p( 0.01)3d( 0.01)
      O    5      [core]2S( 1.61)2p( 4.95)3p( 0.01)
      C    6      [core]2S( 1.00)2p( 3.04)3p( 0.01)3d( 0.01)
      C    7      [core]2S( 1.02)2p( 3.24)3p( 0.01)
      C    8      [core]2S( 0.95)2p( 3.22)3p( 0.01)
      C    9      [core]2S( 0.96)2p( 3.22)3p( 0.01)
      C   10      [core]2S( 0.97)2p( 3.13)3p( 0.01)
      C   11      [core]2S( 0.96)2p( 3.21)3p( 0.01)
      C   12      [core]2S( 0.95)2p( 3.24)3p( 0.01)
      H   13            1S( 0.75)
      H   14            1S( 0.74)
      H   15            1S( 0.79)
      H   16            1S( 0.75)
      H   17            1S( 0.75)
      H   18            1S( 0.79)
      H   19            1S( 0.74)
      H   20            1S( 0.74)
      H   21            1S( 0.75)
      H   22            1S( 0.74)
      H   23            1S( 0.74)
      H   24            1S( 0.74)
      H   25            1S( 0.75)


 ***************************************************
 *******         Alpha spin orbitals         *******
 ***************************************************


 NATURAL POPULATIONS:  Natural atomic orbital occupancies 
                                                          
   NAO  Atom  No  lang   Type(AO)    Occupancy      Energy
 ----------------------------------------------------------
     1    C    1  S      Cor( 1S)     0.99941     -10.29758
     2    C    1  S      Val( 2S)     0.40869      -0.29720
     3    C    1  S      Ryd( 3S)     0.00114       0.40337
     4    C    1  px     Val( 2p)     0.43345      -0.21321
     5    C    1  px     Ryd( 3p)     0.00205       0.79241
     6    C    1  py     Val( 2p)     0.55568      -0.26335
     7    C    1  py     Ryd( 3p)     0.00306       0.75660
     8    C    1  pz     Val( 2p)     0.50687      -0.30720
     9    C    1  pz     Ryd( 3p)     0.00138       0.44255
    10    C    1  dxy    Ryd( 3d)     0.00048       2.26636
    11    C    1  dxz    Ryd( 3d)     0.00081       1.76832
    12    C    1  dyz    Ryd( 3d)     0.00042       1.75990
    13    C    1  dx2y2  Ryd( 3d)     0.00068       2.18509
    14    C    1  dz2    Ryd( 3d)     0.00028       1.96145

    15    N    2  S      Cor( 1S)     0.99957     -14.43234
    16    N    2  S      Val( 2S)     0.62172      -0.72811
    17    N    2  S      Ryd( 3S)     0.00082       1.02203
    18    N    2  px     Val( 2p)     0.67104      -0.46470
    19    N    2  px     Ryd( 3p)     0.00055       1.01305
    20    N    2  py     Val( 2p)     0.68589      -0.46186
    21    N    2  py     Ryd( 3p)     0.00095       1.14210
    22    N    2  pz     Val( 2p)     0.89329      -0.49824
    23    N    2  pz     Ryd( 3p)     0.00203       0.78745
    24    N    2  dxy    Ryd( 3d)     0.00035       2.44308
    25    N    2  dxz    Ryd( 3d)     0.00032       2.15236
    26    N    2  dyz    Ryd( 3d)     0.00032       2.20063
    27    N    2  dx2y2  Ryd( 3d)     0.00049       2.51810
    28    N    2  dz2    Ryd( 3d)     0.00020       2.26460

    29    C    3  S      Cor( 1S)     0.99956     -10.28090
    30    C    3  S      Val( 2S)     0.50741      -0.39854
    31    C    3  S      Ryd( 3S)     0.00114       0.75034
    32    C    3  px     Val( 2p)     0.52817      -0.26673
    33    C    3  px     Ryd( 3p)     0.00168       0.48598
    34    C    3  py     Val( 2p)     0.50845      -0.24794
    35    C    3  py     Ryd( 3p)     0.00202       0.50179
    36    C    3  pz     Val( 2p)     0.57319      -0.26525
    37    C    3  pz     Ryd( 3p)     0.00137       0.46014
    38    C    3  dxy    Ryd( 3d)     0.00056       2.06879
    39    C    3  dxz    Ryd( 3d)     0.00041       1.94895
    40    C    3  dyz    Ryd( 3d)     0.00040       1.96011
    41    C    3  dx2y2  Ryd( 3d)     0.00035       2.10081
    42    C    3  dz2    Ryd( 3d)     0.00061       2.24704

    43    C    4  S      Cor( 1S)     0.99955     -10.27858
    44    C    4  S      Val( 2S)     0.50140      -0.36831
    45    C    4  S      Ryd( 3S)     0.00089       0.74426
    46    C    4  px     Val( 2p)     0.48681      -0.22049
    47    C    4  px     Ryd( 3p)     0.00296       0.42570
    48    C    4  py     Val( 2p)     0.43871      -0.21281
    49    C    4  py     Ryd( 3p)     0.00200       0.47719
    50    C    4  pz     Val( 2p)     0.59987      -0.23758
    51    C    4  pz     Ryd( 3p)     0.00202       0.56842
    52    C    4  dxy    Ryd( 3d)     0.00086       2.07742
    53    C    4  dxz    Ryd( 3d)     0.00035       1.99859
    54    C    4  dyz    Ryd( 3d)     0.00071       2.06008
    55    C    4  dx2y2  Ryd( 3d)     0.00085       2.02596
    56    C    4  dz2    Ryd( 3d)     0.00062       2.18081

    57    O    5  S      Cor( 1S)     0.99986     -19.08666
    58    O    5  S      Val( 2S)     0.80346      -0.97564
    59    O    5  S      Ryd( 3S)     0.00032       1.31933
    60    O    5  px     Val( 2p)     0.88255      -0.45112
    61    O    5  px     Ryd( 3p)     0.00112       1.01389
    62    O    5  py     Val( 2p)     0.68992      -0.42374
    63    O    5  py     Ryd( 3p)     0.00048       1.30241
    64    O    5  pz     Val( 2p)     0.91280      -0.43967
    65    O    5  pz     Ryd( 3p)     0.00108       1.04621
    66    O    5  dxy    Ryd( 3d)     0.00059       2.92854
    67    O    5  dxz    Ryd( 3d)     0.00059       2.65898
    68    O    5  dyz    Ryd( 3d)     0.00028       2.75934
    69    O    5  dx2y2  Ryd( 3d)     0.00046       2.72240
    70    O    5  dz2    Ryd( 3d)     0.00044       2.67960

    71    C    6  S      Cor( 1S)     0.99955     -10.27980
    72    C    6  S      Val( 2S)     0.50110      -0.36791
    73    C    6  S      Ryd( 3S)     0.00091       0.75242
    74    C    6  px     Val( 2p)     0.48736      -0.22027
    75    C    6  px     Ryd( 3p)     0.00300       0.42220
    76    C    6  py     Val( 2p)     0.49445      -0.22409
    77    C    6  py     Ryd( 3p)     0.00266       0.57306
    78    C    6  pz     Val( 2p)     0.54391      -0.22701
    79    C    6  pz     Ryd( 3p)     0.00134       0.46908
    80    C    6  dxy    Ryd( 3d)     0.00076       2.10719
    81    C    6  dxz    Ryd( 3d)     0.00046       1.96599
    82    C    6  dyz    Ryd( 3d)     0.00071       1.98267
    83    C    6  dx2y2  Ryd( 3d)     0.00069       2.03814
    84    C    6  dz2    Ryd( 3d)     0.00079       2.24099

    85    C    7  S      Cor( 1S)     0.99957     -10.27879
    86    C    7  S      Val( 2S)     0.50680      -0.39845
    87    C    7  S      Ryd( 3S)     0.00124       0.75173
    88    C    7  px     Val( 2p)     0.53037      -0.26732
    89    C    7  px     Ryd( 3p)     0.00206       0.56108
    90    C    7  py     Val( 2p)     0.46752      -0.24182
    91    C    7  py     Ryd( 3p)     0.00165       0.39625
    92    C    7  pz     Val( 2p)     0.61773      -0.27385
    93    C    7  pz     Ryd( 3p)     0.00169       0.56180
    94    C    7  dxy    Ryd( 3d)     0.00061       2.05333
    95    C    7  dxz    Ryd( 3d)     0.00035       1.96517
    96    C    7  dyz    Ryd( 3d)     0.00049       2.10543
    97    C    7  dx2y2  Ryd( 3d)     0.00039       2.06799
    98    C    7  dz2    Ryd( 3d)     0.00050       2.11895

    99    C    8  S      Cor( 1S)     0.99947     -10.24664
   100    C    8  S      Val( 2S)     0.47649      -0.32813
   101    C    8  S      Ryd( 3S)     0.00085       0.40347
   102    C    8  px     Val( 2p)     0.55910      -0.23306
   103    C    8  px     Ryd( 3p)     0.00206       0.62499
   104    C    8  py     Val( 2p)     0.57766      -0.23858
   105    C    8  py     Ryd( 3p)     0.00242       0.75736
   106    C    8  pz     Val( 2p)     0.54496      -0.29518
   107    C    8  pz     Ryd( 3p)     0.00059       0.42866
   108    C    8  dxy    Ryd( 3d)     0.00041       2.28802
   109    C    8  dxz    Ryd( 3d)     0.00025       1.77075
   110    C    8  dyz    Ryd( 3d)     0.00024       1.79669
   111    C    8  dx2y2  Ryd( 3d)     0.00029       2.27195
   112    C    8  dz2    Ryd( 3d)     0.00018       1.99688

   113    C    9  S      Cor( 1S)     0.99948     -10.23474
   114    C    9  S      Val( 2S)     0.47631      -0.31187
   115    C    9  S      Ryd( 3S)     0.00060       0.41675
   116    C    9  px     Val( 2p)     0.54378      -0.20852
   117    C    9  px     Ryd( 3p)     0.00234       0.57591
   118    C    9  py     Val( 2p)     0.58178      -0.22435
   119    C    9  py     Ryd( 3p)     0.00303       0.76459
   120    C    9  pz     Val( 2p)     0.45459      -0.26235
   121    C    9  pz     Ryd( 3p)     0.00039       0.41810
   122    C    9  dxy    Ryd( 3d)     0.00037       2.30436
   123    C    9  dxz    Ryd( 3d)     0.00030       1.79122
   124    C    9  dyz    Ryd( 3d)     0.00026       1.80183
   125    C    9  dx2y2  Ryd( 3d)     0.00037       2.26587
   126    C    9  dz2    Ryd( 3d)     0.00021       2.02526

   127    C   10  S      Cor( 1S)     0.99946     -10.24386
   128    C   10  S      Val( 2S)     0.48822      -0.33095
   129    C   10  S      Ryd( 3S)     0.00062       0.40884
   130    C   10  px     Val( 2p)     0.60688      -0.23105
   131    C   10  px     Ryd( 3p)     0.00313       0.86253
   132    C   10  py     Val( 2p)     0.53118      -0.20969
   133    C   10  py     Ryd( 3p)     0.00183       0.47433
   134    C   10  pz     Val( 2p)     0.53823      -0.28908
   135    C   10  pz     Ryd( 3p)     0.00051       0.39571
   136    C   10  dxy    Ryd( 3d)     0.00040       2.23801
   137    C   10  dxz    Ryd( 3d)     0.00026       1.74948
   138    C   10  dyz    Ryd( 3d)     0.00026       1.80346
   139    C   10  dx2y2  Ryd( 3d)     0.00039       2.31608
   140    C   10  dz2    Ryd( 3d)     0.00015       2.00605

   141    C   11  S      Cor( 1S)     0.99948     -10.23623
   142    C   11  S      Val( 2S)     0.47669      -0.31329
   143    C   11  S      Ryd( 3S)     0.00061       0.42120
   144    C   11  px     Val( 2p)     0.54308      -0.20859
   145    C   11  px     Ryd( 3p)     0.00231       0.57610
   146    C   11  py     Val( 2p)     0.58236      -0.22547
   147    C   11  py     Ryd( 3p)     0.00303       0.76286
   148    C   11  pz     Val( 2p)     0.45827      -0.26462
   149    C   11  pz     Ryd( 3p)     0.00041       0.41773
   150    C   11  dxy    Ryd( 3d)     0.00037       2.30276
   151    C   11  dxz    Ryd( 3d)     0.00029       1.78666
   152    C   11  dyz    Ryd( 3d)     0.00027       1.80255
   153    C   11  dx2y2  Ryd( 3d)     0.00037       2.26412
   154    C   11  dz2    Ryd( 3d)     0.00021       2.02470

   155    C   12  S      Cor( 1S)     0.99947     -10.24594
   156    C   12  S      Val( 2S)     0.47628      -0.32737
   157    C   12  S      Ryd( 3S)     0.00087       0.40635
   158    C   12  px     Val( 2p)     0.55976      -0.23417
   159    C   12  px     Ryd( 3p)     0.00178       0.69879
   160    C   12  py     Val( 2p)     0.58049      -0.23933
   161    C   12  py     Ryd( 3p)     0.00236       0.76439
   162    C   12  pz     Val( 2p)     0.54403      -0.29429
   163    C   12  pz     Ryd( 3p)     0.00058       0.42491
   164    C   12  dxy    Ryd( 3d)     0.00041       2.28788
   165    C   12  dxz    Ryd( 3d)     0.00024       1.76743
   166    C   12  dyz    Ryd( 3d)     0.00024       1.80214
   167    C   12  dx2y2  Ryd( 3d)     0.00028       2.28757
   168    C   12  dz2    Ryd( 3d)     0.00018       1.99663

   169    H   13  S      Val( 1S)     0.37616      -0.09118
   170    H   13  S      Ryd( 2S)     0.00103       0.25713
   171    H   13  px     Ryd( 2p)     0.00013       1.76986
   172    H   13  py     Ryd( 2p)     0.00033       2.07804
   173    H   13  pz     Ryd( 2p)     0.00008       1.68506

   174    H   14  S      Val( 1S)     0.38575      -0.09954
   175    H   14  S      Ryd( 2S)     0.00197       0.20653
   176    H   14  px     Ryd( 2p)     0.00006       1.66363
   177    H   14  py     Ryd( 2p)     0.00007       1.69335
   178    H   14  pz     Ryd( 2p)     0.00041       2.17250

   179    H   15  S      Val( 1S)     0.39889      -0.08564
   180    H   15  S      Ryd( 2S)     0.00177       0.23341
   181    H   15  px     Ryd( 2p)     0.00010       1.65064
   182    H   15  py     Ryd( 2p)     0.00007       1.72990
   183    H   15  pz     Ryd( 2p)     0.00038       2.17342

   184    H   16  S      Val( 1S)     0.37619      -0.05315
   185    H   16  S      Ryd( 2S)     0.00056       0.20469
   186    H   16  px     Ryd( 2p)     0.00019       1.78107
   187    H   16  py     Ryd( 2p)     0.00019       1.93996
   188    H   16  pz     Ryd( 2p)     0.00015       1.81370

   189    H   17  S      Val( 1S)     0.37610      -0.05317
   190    H   17  S      Ryd( 2S)     0.00057       0.20458
   191    H   17  px     Ryd( 2p)     0.00019       1.77876
   192    H   17  py     Ryd( 2p)     0.00027       2.05257
   193    H   17  pz     Ryd( 2p)     0.00007       1.68913

   194    H   18  S      Val( 1S)     0.39823      -0.08418
   195    H   18  S      Ryd( 2S)     0.00174       0.23423
   196    H   18  px     Ryd( 2p)     0.00010       1.65360
   197    H   18  py     Ryd( 2p)     0.00006       1.70635
   198    H   18  pz     Ryd( 2p)     0.00039       2.20035

   199    H   19  S      Val( 1S)     0.37280      -0.09081
   200    H   19  S      Ryd( 2S)     0.00111       0.23323
   201    H   19  px     Ryd( 2p)     0.00011       1.73906
   202    H   19  py     Ryd( 2p)     0.00024       1.91256
   203    H   19  pz     Ryd( 2p)     0.00018       1.84440

   204    H   20  S      Val( 1S)     0.38660      -0.10236
   205    H   20  S      Ryd( 2S)     0.00202       0.21575
   206    H   20  px     Ryd( 2p)     0.00007       1.73606
   207    H   20  py     Ryd( 2p)     0.00011       1.73858
   208    H   20  pz     Ryd( 2p)     0.00036       2.11898

   209    H   21  S      Val( 1S)     0.37361      -0.08303
   210    H   21  S      Ryd( 2S)     0.00074       0.22386
   211    H   21  px     Ryd( 2p)     0.00011       1.92735
   212    H   21  py     Ryd( 2p)     0.00031       2.09463
   213    H   21  pz     Ryd( 2p)     0.00011       1.52827

   214    H   22  S      Val( 1S)     0.37088      -0.05645
   215    H   22  S      Ryd( 2S)     0.00071       0.19128
   216    H   22  px     Ryd( 2p)     0.00014       1.92470
   217    H   22  py     Ryd( 2p)     0.00032       2.11033
   218    H   22  pz     Ryd( 2p)     0.00007       1.52903

   219    H   23  S      Val( 1S)     0.36751      -0.05864
   220    H   23  S      Ryd( 2S)     0.00068       0.18794
   221    H   23  px     Ryd( 2p)     0.00043       2.22973
   222    H   23  py     Ryd( 2p)     0.00003       1.81664
   223    H   23  pz     Ryd( 2p)     0.00007       1.51130

   224    H   24  S      Val( 1S)     0.37091      -0.05751
   225    H   24  S      Ryd( 2S)     0.00072       0.19066
   226    H   24  px     Ryd( 2p)     0.00014       1.92683
   227    H   24  py     Ryd( 2p)     0.00032       2.11026
   228    H   24  pz     Ryd( 2p)     0.00007       1.52891

   229    H   25  S      Val( 1S)     0.37245      -0.08162
   230    H   25  S      Ryd( 2S)     0.00082       0.22448
   231    H   25  px     Ryd( 2p)     0.00011       1.93561
   232    H   25  py     Ryd( 2p)     0.00032       2.10347
   233    H   25  pz     Ryd( 2p)     0.00011       1.52517


 Summary of Natural Population Analysis:                  
                                                          
                                       Natural Population 
                Natural  -----------------------------------------------
    Atom  No    Charge         Core      Valence    Rydberg      Total
 -----------------------------------------------------------------------
      C    1    0.08560      0.99941     1.90469    0.01030     2.91440
      N    2   -0.37755      0.99957     2.87194    0.00603     3.87755
      C    3   -0.12532      0.99956     2.11723    0.00854     3.12532
      C    4   -0.03761      0.99955     2.02679    0.01127     3.03761
      O    5   -0.29394      0.99986     3.28873    0.00535     4.29394
      C    6   -0.03769      0.99955     2.02682    0.01132     3.03769
      C    7   -0.13097      0.99957     2.12242    0.00898     3.13097
      C    8   -0.16495      0.99947     2.15821    0.00728     3.16495
      C    9   -0.06380      0.99948     2.05646    0.00786     3.06380
      C   10   -0.17152      0.99946     2.16451    0.00754     3.17152
      C   11   -0.06775      0.99948     2.06040    0.00786     3.06775
      C   12   -0.16697      0.99947     2.16056    0.00693     3.16697
      H   13    0.12226      0.00000     0.37616    0.00157     0.37774
      H   14    0.11174      0.00000     0.38575    0.00251     0.38826
      H   15    0.09879      0.00000     0.39889    0.00232     0.40121
      H   16    0.12271      0.00000     0.37619    0.00109     0.37729
      H   17    0.12281      0.00000     0.37610    0.00109     0.37719
      H   18    0.09948      0.00000     0.39823    0.00229     0.40052
      H   19    0.12557      0.00000     0.37280    0.00164     0.37443
      H   20    0.11084      0.00000     0.38660    0.00255     0.38916
      H   21    0.12510      0.00000     0.37361    0.00129     0.37490
      H   22    0.12787      0.00000     0.37088    0.00124     0.37213
      H   23    0.13128      0.00000     0.36751    0.00121     0.36872
      H   24    0.12784      0.00000     0.37091    0.00125     0.37216
      H   25    0.12618      0.00000     0.37245    0.00137     0.37382
 =======================================================================
   * Total *   -0.00000     11.99444    31.88485    0.12071    44.00000

                                 Natural Population      
 --------------------------------------------------------
   Core                      11.99444 ( 99.9537% of  12)
   Valence                   31.88485 ( 99.6402% of  32)
   Natural Minimal Basis     43.87929 ( 99.7257% of  44)
   Natural Rydberg Basis      0.12071 (  0.2743% of  44)
 --------------------------------------------------------

    Atom  No          Natural Electron Configuration
 ----------------------------------------------------------------------------
      C    1      [core]2S( 0.41)2p( 1.50)3p( 0.01)
      N    2      [core]2S( 0.62)2p( 2.25)
      C    3      [core]2S( 0.51)2p( 1.61)3p( 0.01)
      C    4      [core]2S( 0.50)2p( 1.53)3p( 0.01)
      O    5      [core]2S( 0.80)2p( 2.49)
      C    6      [core]2S( 0.50)2p( 1.53)3p( 0.01)
      C    7      [core]2S( 0.51)2p( 1.62)3p( 0.01)
      C    8      [core]2S( 0.48)2p( 1.68)3p( 0.01)
      C    9      [core]2S( 0.48)2p( 1.58)3p( 0.01)
      C   10      [core]2S( 0.49)2p( 1.68)3p( 0.01)
      C   11      [core]2S( 0.48)2p( 1.58)3p( 0.01)
      C   12      [core]2S( 0.48)2p( 1.68)
      H   13            1S( 0.38)
      H   14            1S( 0.39)
      H   15            1S( 0.40)
      H   16            1S( 0.38)
      H   17            1S( 0.38)
      H   18            1S( 0.40)
      H   19            1S( 0.37)
      H   20            1S( 0.39)
      H   21            1S( 0.37)
      H   22            1S( 0.37)
      H   23            1S( 0.37)
      H   24            1S( 0.37)
      H   25            1S( 0.37)


 NATURAL BOND ORBITAL ANALYSIS, alpha spin orbitals:

                       Occupancies       Lewis Structure    Low   High
           Occ.    -------------------  -----------------   occ   occ
  Cycle   Thresh.   Lewis   Non-Lewis     CR  BD  3C  LP    (L)   (NL)   Dev
 =============================================================================
   1(1)    0.90    42.23838   1.76162     12  26   0   6     3      3    0.03
   2(2)    0.90    42.23838   1.76162     12  26   0   6     3      3    0.03
   3(1)    0.80    43.13033   0.86967     12  29   0   3     0      3    0.03
 -----------------------------------------------------------------------------

 Structure accepted: No low occupancy Lewis orbitals

 --------------------------------------------------------
   Core                     11.99445 ( 99.954% of  12)
   Valence Lewis            31.13588 ( 97.300% of  32)
  ==================       ============================
   Total Lewis              43.13033 ( 98.023% of  44)
  -----------------------------------------------------
   Valence non-Lewis         0.78456 (  1.783% of  44)
   Rydberg non-Lewis         0.08511 (  0.193% of  44)
  ==================       ============================
   Total non-Lewis           0.86967 (  1.977% of  44)
 --------------------------------------------------------


       (Occupancy)   Bond orbital/ Coefficients/ Hybrids
 ---------------------------------------------------------------------------------
     1. (0.99185) BD ( 1) C   1 - N   2  
                ( 36.56%)   0.6047* C   1 s( 27.49%)p 2.63( 72.38%)d 0.00(  0.13%)
                                            0.0000  0.5242  0.0115 -0.8501 -0.0169
                                            0.0033  0.0017 -0.0249 -0.0155 -0.0004
                                            0.0021 -0.0008  0.0302 -0.0191
                ( 63.44%)   0.7965* N   2 s( 33.89%)p 1.95( 66.08%)d 0.00(  0.03%)
                                            0.0000  0.5821  0.0080  0.8126 -0.0021
                                           -0.0039 -0.0011  0.0187  0.0105 -0.0016
                                            0.0066 -0.0004  0.0152 -0.0071
     2. (0.98632) BD ( 1) C   1 - C   8  
                ( 51.34%)   0.7165* C   1 s( 35.92%)p 1.78( 64.04%)d 0.00(  0.04%)
                                           -0.0002  0.5994 -0.0015  0.3766 -0.0204
                                            0.6930  0.0009 -0.1336 -0.0068  0.0136
                                           -0.0030 -0.0055 -0.0085 -0.0100
                ( 48.66%)   0.6975* C   8 s( 34.28%)p 1.92( 65.67%)d 0.00(  0.05%)
                                            0.0001  0.5855  0.0072 -0.4454 -0.0208
                                           -0.6630  0.0068  0.1349 -0.0056  0.0169
                                           -0.0031 -0.0049 -0.0079 -0.0108
     3. (0.98675) BD ( 1) C   1 - C  12  
                ( 51.24%)   0.7158* C   1 s( 36.43%)p 1.74( 63.53%)d 0.00(  0.04%)
                                           -0.0002  0.6036 -0.0020  0.3653 -0.0175
                                           -0.6923 -0.0013  0.1492  0.0037 -0.0131
                                            0.0042 -0.0059 -0.0083 -0.0097
                ( 48.76%)   0.6983* C  12 s( 34.29%)p 1.91( 65.66%)d 0.00(  0.05%)
                                            0.0001  0.5855  0.0070 -0.4419 -0.0189
                                            0.6648 -0.0063 -0.1380  0.0016 -0.0167
                                            0.0034 -0.0050 -0.0078 -0.0109
     4. (0.84792) BD ( 2) C   1 - C  12  
                ( 47.03%)   0.6858* C   1 s(  0.01%)p 1.00( 99.94%)d 0.00(  0.05%)
                                            0.0001  0.0034 -0.0082 -0.0260  0.0083
                                            0.2001 -0.0078  0.9790 -0.0016  0.0029
                                            0.0179 -0.0134  0.0035  0.0049
                ( 52.97%)   0.7278* C  12 s(  0.00%)p 1.00( 99.95%)d 0.00(  0.05%)
                                           -0.0001 -0.0023 -0.0020  0.0002 -0.0030
                                            0.2051 -0.0026  0.9785  0.0012 -0.0003
                                           -0.0010  0.0211 -0.0046 -0.0075
     5. (0.98939) BD ( 1) N   2 - C   3  
                ( 65.36%)   0.8084* N   2 s( 29.64%)p 2.37( 70.34%)d 0.00(  0.03%)
                                            0.0001  0.5444 -0.0038 -0.3951 -0.0041
                                            0.6454 -0.0011  0.3615  0.0018 -0.0083
                                           -0.0073  0.0124 -0.0037  0.0011
                ( 34.64%)   0.5886* C   3 s( 21.84%)p 3.57( 78.00%)d 0.01(  0.17%)
                                            0.0001  0.4671  0.0141  0.4457  0.0202
                                           -0.6584 -0.0152 -0.3827 -0.0250 -0.0257
                                           -0.0157  0.0239 -0.0115 -0.0085
     6. (0.99121) BD ( 1) N   2 - C   7  
                ( 65.23%)   0.8077* N   2 s( 30.48%)p 2.28( 69.49%)d 0.00(  0.03%)
                                           -0.0001 -0.5521  0.0043  0.3997  0.0050
                                            0.7305  0.0033 -0.0364 -0.0085 -0.0111
                                            0.0033  0.0067  0.0083  0.0073
                ( 34.77%)   0.5896* C   7 s( 22.06%)p 3.53( 77.78%)d 0.01(  0.17%)
                                           -0.0001 -0.4694 -0.0146 -0.4504 -0.0189
                                           -0.7558 -0.0295  0.0467  0.0172 -0.0296
                                            0.0023  0.0039  0.0181  0.0207
     7. (0.99361) BD ( 1) C   3 - C   4  
                ( 52.65%)   0.7256* C   3 s( 29.36%)p 2.40( 70.59%)d 0.00(  0.05%)
                                            0.0001  0.5418  0.0094 -0.7863  0.0034
                                            0.0224  0.0189 -0.2945  0.0023  0.0029
                                            0.0148  0.0010  0.0150 -0.0058
                ( 47.35%)   0.6881* C   4 s( 29.16%)p 2.43( 70.77%)d 0.00(  0.07%)
                                            0.0003  0.5400  0.0003  0.7859  0.0060
                                           -0.0724  0.0289  0.2892  0.0168 -0.0071
                                            0.0127 -0.0012  0.0191 -0.0088
     8. (0.98836) BD ( 1) C   3 - H  13  
                ( 62.27%)   0.7891* C   3 s( 24.89%)p 3.02( 75.07%)d 0.00(  0.04%)
                                           -0.0001  0.4989 -0.0006  0.4259 -0.0144
                                            0.7360 -0.0034 -0.1642  0.0183  0.0149
                                           -0.0046 -0.0083 -0.0069 -0.0081
                ( 37.73%)   0.6143* H  13 s( 99.91%)p 0.00(  0.09%)
                                            0.9995 -0.0015 -0.0110 -0.0284  0.0018
     9. (0.99262) BD ( 1) C   3 - H  14  
                ( 61.91%)   0.7868* C   3 s( 23.94%)p 3.18( 76.02%)d 0.00(  0.05%)
                                           -0.0001  0.4891 -0.0124  0.0112  0.0021
                                           -0.1462  0.0228  0.8592  0.0006  0.0009
                                            0.0005 -0.0081 -0.0015  0.0196
                ( 38.09%)   0.6172* H  14 s( 99.90%)p 0.00(  0.10%)
                                            0.9995 -0.0016  0.0015  0.0007 -0.0313
    10. (0.99488) BD ( 1) C   4 - O   5  
                ( 32.31%)   0.5684* C   4 s( 20.90%)p 3.77( 78.81%)d 0.01(  0.29%)
                                            0.0000  0.4566  0.0206 -0.4178 -0.0545
                                           -0.7756 -0.0148  0.0920  0.0190  0.0346
                                           -0.0047 -0.0092 -0.0295 -0.0269
                ( 67.69%)   0.8227* O   5 s( 29.06%)p 2.44( 70.86%)d 0.00(  0.08%)
                                            0.0001  0.5391  0.0034  0.3825 -0.0105
                                            0.7443  0.0154 -0.0888  0.0067  0.0224
                                           -0.0086 -0.0082 -0.0013 -0.0115
    11. (0.99218) BD ( 1) C   4 - H  15  
                ( 60.68%)   0.7789* C   4 s( 24.62%)p 3.06( 75.32%)d 0.00(  0.05%)
                                           -0.0001  0.4958 -0.0197 -0.0122 -0.0236
                                            0.1987  0.0192 -0.8441  0.0112 -0.0014
                                           -0.0044 -0.0070  0.0000  0.0209
                ( 39.32%)   0.6271* H  15 s( 99.91%)p 0.00(  0.09%)
                                            0.9995 -0.0069  0.0038 -0.0108  0.0284
    12. (0.98816) BD ( 1) C   4 - H  16  
                ( 62.31%)   0.7894* C   4 s( 25.23%)p 2.96( 74.73%)d 0.00(  0.04%)
                                           -0.0002  0.5022  0.0098 -0.4511 -0.0092
                                            0.5910 -0.0220  0.4399 -0.0201 -0.0122
                                           -0.0084  0.0140 -0.0034  0.0015
                ( 37.69%)   0.6139* H  16 s( 99.90%)p 0.00(  0.10%)
                                            0.9995 -0.0024  0.0184 -0.0214 -0.0134
    13. (0.99499) BD ( 1) O   5 - C   6  
                ( 67.66%)   0.8225* O   5 s( 29.13%)p 2.43( 70.80%)d 0.00(  0.08%)
                                            0.0001  0.5397  0.0035  0.3793 -0.0104
                                           -0.6333 -0.0167 -0.4032 -0.0006 -0.0165
                                           -0.0174  0.0134  0.0037 -0.0025
                ( 32.34%)   0.5687* C   6 s( 20.96%)p 3.76( 78.75%)d 0.01(  0.29%)
                                            0.0000  0.4574  0.0205 -0.4118 -0.0546
                                            0.6599  0.0055  0.4229  0.0239 -0.0288
                                           -0.0191  0.0358 -0.0190 -0.0080
    14. (0.99311) BD ( 1) C   6 - C   7  
                ( 47.22%)   0.6872* C   6 s( 29.17%)p 2.43( 70.77%)d 0.00(  0.07%)
                                            0.0003  0.5401  0.0010  0.7862  0.0064
                                           -0.0676 -0.0334  0.2896  0.0023  0.0005
                                            0.0146 -0.0010  0.0194 -0.0087
                ( 52.78%)   0.7265* C   7 s( 29.31%)p 2.41( 70.64%)d 0.00(  0.05%)
                                            0.0001  0.5413  0.0129 -0.7888  0.0067
                                            0.1184 -0.0194 -0.2639 -0.0038 -0.0098
                                            0.0116 -0.0029  0.0143 -0.0077
    15. (0.98835) BD ( 1) C   6 - H  17  
                ( 62.33%)   0.7895* C   6 s( 25.18%)p 2.97( 74.78%)d 0.00(  0.04%)
                                           -0.0002  0.5017  0.0097 -0.4560 -0.0091
                                           -0.7210  0.0287  0.1379 -0.0083  0.0148
                                           -0.0024 -0.0083 -0.0087 -0.0080
                ( 37.67%)   0.6138* H  17 s( 99.90%)p 0.00(  0.10%)
                                            0.9995 -0.0022  0.0185  0.0250 -0.0027
    16. (0.99224) BD ( 1) C   6 - H  18  
                ( 60.74%)   0.7794* C   6 s( 24.61%)p 3.06( 75.34%)d 0.00(  0.05%)
                                            0.0001 -0.4956  0.0201  0.0129  0.0237
                                           -0.1903  0.0222  0.8462 -0.0015 -0.0032
                                            0.0033  0.0098  0.0006 -0.0197
                ( 39.26%)   0.6266* H  18 s( 99.91%)p 0.00(  0.09%)
                                           -0.9995  0.0071 -0.0037  0.0026 -0.0303
    17. (0.98810) BD ( 1) C   7 - H  19  
                ( 62.61%)   0.7913* C   7 s( 24.35%)p 3.10( 75.60%)d 0.00(  0.04%)
                                           -0.0001  0.4935 -0.0031  0.4156 -0.0181
                                           -0.5833 -0.0027 -0.4926  0.0096 -0.0112
                                           -0.0105  0.0134 -0.0013  0.0017
                ( 37.39%)   0.6115* H  19 s( 99.90%)p 0.00(  0.10%)
                                            0.9995 -0.0017 -0.0100  0.0239  0.0174
    18. (0.99265) BD ( 1) C   7 - H  20  
                ( 61.86%)   0.7865* C   7 s( 24.31%)p 3.11( 75.64%)d 0.00(  0.04%)
                                           -0.0001  0.4929 -0.0138  0.0215 -0.0059
                                           -0.2663 -0.0186  0.8274 -0.0085 -0.0014
                                            0.0007 -0.0087 -0.0014  0.0192
                ( 38.14%)   0.6176* H  20 s( 99.90%)p 0.00(  0.10%)
                                            0.9995 -0.0017  0.0024  0.0138 -0.0280
    19. (0.98816) BD ( 1) C   8 - C   9  
                ( 51.06%)   0.7146* C   8 s( 36.85%)p 1.71( 63.11%)d 0.00(  0.04%)
                                           -0.0000  0.6070  0.0105  0.7931  0.0074
                                            0.0076  0.0374  0.0209 -0.0064 -0.0035
                                            0.0014 -0.0003  0.0163 -0.0105
                ( 48.94%)   0.6996* C   9 s( 35.34%)p 1.83( 64.61%)d 0.00(  0.05%)
                                            0.0001  0.5944  0.0110 -0.8026 -0.0095
                                            0.0132  0.0385 -0.0078 -0.0085  0.0031
                                           -0.0002 -0.0007  0.0178 -0.0124
    20. (0.83847) BD ( 2) C   8 - C   9  
                ( 56.99%)   0.7549* C   8 s(  0.00%)p 1.00( 99.96%)d 0.00(  0.04%)
                                            0.0001 -0.0022 -0.0034 -0.0260  0.0043
                                            0.2140 -0.0015  0.9762 -0.0054  0.0031
                                            0.0143 -0.0127  0.0028  0.0051
                ( 43.01%)   0.6558* C   9 s(  0.00%)p 1.00( 99.93%)d 0.00(  0.07%)
                                           -0.0000 -0.0010 -0.0014 -0.0070  0.0007
                                            0.2022  0.0014  0.9790  0.0006 -0.0048
                                           -0.0218 -0.0123  0.0028  0.0038
    21. (0.98800) BD ( 1) C   8 - H  21  
                ( 62.58%)   0.7910* C   8 s( 28.78%)p 2.47( 71.19%)d 0.00(  0.03%)
                                           -0.0003  0.5363 -0.0165 -0.4130  0.0202
                                            0.7162  0.0020 -0.1670 -0.0041 -0.0122
                                            0.0030 -0.0049 -0.0059 -0.0080
                ( 37.42%)   0.6118* H  21 s( 99.91%)p 0.00(  0.09%)
                                            0.9995 -0.0022  0.0125 -0.0270  0.0080
    22. (0.98980) BD ( 1) C   9 - C  10  
                ( 49.86%)   0.7061* C   9 s( 35.28%)p 1.83( 64.67%)d 0.00(  0.05%)
                                            0.0001  0.5939  0.0082  0.4277  0.0400
                                           -0.6649  0.0122  0.1409 -0.0021 -0.0144
                                            0.0028 -0.0062 -0.0100 -0.0112
                ( 50.14%)   0.7081* C  10 s( 35.07%)p 1.85( 64.88%)d 0.00(  0.04%)
                                            0.0000  0.5922  0.0065 -0.3825  0.0302
                                            0.6936  0.0268 -0.1404 -0.0049 -0.0170
                                            0.0034 -0.0048 -0.0059 -0.0092
    23. (0.98907) BD ( 1) C   9 - H  22  
                ( 62.88%)   0.7930* C   9 s( 29.28%)p 2.41( 70.69%)d 0.00(  0.03%)
                                           -0.0003  0.5409 -0.0141  0.4132 -0.0047
                                            0.7177 -0.0101 -0.1447  0.0021  0.0113
                                           -0.0021 -0.0047 -0.0067 -0.0090
                ( 37.12%)   0.6093* H  22 s( 99.90%)p 0.00(  0.10%)
                                            0.9995 -0.0018 -0.0160 -0.0271  0.0056
    24. (0.98999) BD ( 1) C  10 - C  11  
                ( 50.10%)   0.7078* C  10 s( 35.20%)p 1.84( 64.75%)d 0.00(  0.05%)
                                            0.0000  0.5933  0.0071 -0.3858  0.0297
                                           -0.6926 -0.0273  0.1318  0.0057  0.0173
                                           -0.0033 -0.0045 -0.0060 -0.0093
                ( 49.90%)   0.7064* C  11 s( 35.46%)p 1.82( 64.49%)d 0.00(  0.05%)
                                            0.0001  0.5954  0.0086  0.4302  0.0399
                                            0.6645 -0.0118 -0.1284  0.0030  0.0147
                                           -0.0027 -0.0056 -0.0100 -0.0112
    25. (0.83384) BD ( 2) C  10 - C  11  
                ( 56.33%)   0.7505* C  10 s(  0.00%)p 1.00( 99.95%)d 0.00(  0.05%)
                                            0.0000 -0.0004 -0.0001 -0.0113  0.0000
                                            0.1926 -0.0024  0.9809 -0.0113 -0.0039
                                           -0.0210 -0.0080  0.0020  0.0025
                ( 43.67%)   0.6608* C  11 s(  0.00%)p 1.00( 99.93%)d 0.00(  0.07%)
                                           -0.0001 -0.0002  0.0001 -0.0140 -0.0000
                                            0.1986 -0.0009  0.9796 -0.0020 -0.0000
                                            0.0015  0.0251 -0.0052 -0.0086
    26. (0.98972) BD ( 1) C  10 - H  23  
                ( 63.24%)   0.7952* C  10 s( 29.64%)p 2.37( 70.33%)d 0.00(  0.02%)
                                           -0.0003  0.5443 -0.0150  0.8385 -0.0105
                                            0.0004  0.0002  0.0098 -0.0002 -0.0001
                                            0.0004  0.0000  0.0139 -0.0075
                ( 36.76%)   0.6063* H  23 s( 99.90%)p 0.00(  0.10%)
                                            0.9995 -0.0037 -0.0321 -0.0000 -0.0003
    27. (0.98786) BD ( 1) C  11 - C  12  
                ( 48.94%)   0.6996* C  11 s( 35.23%)p 1.84( 64.72%)d 0.00(  0.05%)
                                            0.0001  0.5935  0.0106 -0.8033 -0.0091
                                           -0.0136 -0.0384 -0.0086  0.0080 -0.0031
                                            0.0010 -0.0007  0.0177 -0.0124
                ( 51.06%)   0.7146* C  12 s( 36.59%)p 1.73( 63.37%)d 0.00(  0.04%)
                                           -0.0000  0.6048  0.0118  0.7951  0.0060
                                           -0.0040 -0.0365  0.0020  0.0075  0.0035
                                           -0.0005 -0.0001  0.0160 -0.0107
    28. (0.98914) BD ( 1) C  11 - H  24  
                ( 62.88%)   0.7930* C  11 s( 29.22%)p 2.42( 70.75%)d 0.00(  0.03%)
                                            0.0003 -0.5404  0.0144 -0.4091  0.0048
                                            0.7190 -0.0102 -0.1517  0.0023  0.0113
                                           -0.0024  0.0050  0.0067  0.0088
                ( 37.12%)   0.6092* H  24 s( 99.90%)p 0.00(  0.10%)
                                           -0.9995  0.0019  0.0159 -0.0270  0.0060
    29. (0.98795) BD ( 1) C  12 - H  25  
                ( 62.68%)   0.7917* C  12 s( 29.05%)p 2.44( 70.92%)d 0.00(  0.03%)
                                            0.0003 -0.5387  0.0170  0.4139 -0.0206
                                            0.7173  0.0034 -0.1517 -0.0029 -0.0123
                                            0.0030  0.0046  0.0056  0.0083
                ( 37.32%)   0.6109* H  25 s( 99.90%)p 0.00(  0.10%)
                                           -0.9995  0.0019 -0.0126 -0.0275  0.0067
    30. (0.99941) CR ( 1) C   1           s(100.00%)p 0.00(  0.00%)
                                            1.0000  0.0002 -0.0000  0.0001 -0.0000
                                           -0.0000  0.0000 -0.0001 -0.0000 -0.0000
                                           -0.0000 -0.0000 -0.0000 -0.0000
    31. (0.99957) CR ( 1) N   2           s(100.00%)p 0.00(  0.00%)
                                            1.0000 -0.0001  0.0000  0.0001  0.0000
                                           -0.0000  0.0000 -0.0001 -0.0000  0.0000
                                            0.0000 -0.0000  0.0000  0.0000
    32. (0.99956) CR ( 1) C   3           s(100.00%)p 0.00(  0.00%)
                                            1.0000 -0.0000 -0.0000  0.0001 -0.0000
                                            0.0001  0.0000  0.0002  0.0000  0.0000
                                           -0.0000 -0.0000 -0.0000  0.0000
    33. (0.99955) CR ( 1) C   4           s(100.00%)p 0.00(  0.00%)
                                            1.0000 -0.0000 -0.0000 -0.0003 -0.0000
                                            0.0002 -0.0000 -0.0001 -0.0000 -0.0000
                                           -0.0000  0.0000 -0.0000  0.0000
    34. (0.99986) CR ( 1) O   5           s(100.00%)
                                            1.0000 -0.0002 -0.0000  0.0001  0.0000
                                            0.0000  0.0000 -0.0000 -0.0000  0.0000
                                           -0.0000 -0.0000  0.0000  0.0000
    35. (0.99955) CR ( 1) C   6           s(100.00%)p 0.00(  0.00%)
                                            1.0000 -0.0000 -0.0000 -0.0004 -0.0000
                                           -0.0001  0.0000 -0.0002 -0.0000  0.0000
                                           -0.0000 -0.0000 -0.0000  0.0000
    36. (0.99957) CR ( 1) C   7           s(100.00%)p 0.00(  0.00%)
                                            1.0000  0.0000 -0.0000  0.0001 -0.0000
                                           -0.0002 -0.0000  0.0001  0.0000 -0.0000
                                           -0.0000  0.0000 -0.0000  0.0000
    37. (0.99947) CR ( 1) C   8           s(100.00%)p 0.00(  0.00%)
                                            1.0000  0.0001 -0.0000 -0.0001  0.0000
                                            0.0003  0.0000 -0.0001 -0.0000 -0.0000
                                            0.0000  0.0000 -0.0000 -0.0000
    38. (0.99948) CR ( 1) C   9           s(100.00%)p 0.00(  0.00%)
                                            1.0000  0.0001 -0.0000  0.0002 -0.0000
                                            0.0003 -0.0000 -0.0000  0.0000  0.0000
                                           -0.0000 -0.0000 -0.0000 -0.0000
    39. (0.99947) CR ( 1) C  10           s(100.00%)p 0.00(  0.00%)
                                            1.0000  0.0001 -0.0000  0.0003 -0.0000
                                           -0.0000  0.0000 -0.0000  0.0000  0.0000
                                            0.0000  0.0000  0.0000 -0.0000
    40. (0.99948) CR ( 1) C  11           s(100.00%)p 0.00(  0.00%)
                                            1.0000  0.0001 -0.0000  0.0002 -0.0000
                                           -0.0002  0.0000  0.0001 -0.0000 -0.0000
                                            0.0000  0.0000 -0.0000 -0.0000
    41. (0.99947) CR ( 1) C  12           s(100.00%)p 0.00(  0.00%)
                                            1.0000  0.0001 -0.0000 -0.0001  0.0000
                                           -0.0002 -0.0000  0.0001  0.0000  0.0000
                                           -0.0000  0.0000 -0.0000 -0.0000
    42. (0.93262) LP ( 1) N   2           s(  5.98%)p15.73( 94.02%)d 0.00(  0.00%)
                                           -0.0001  0.2445 -0.0002 -0.1526 -0.0014
                                            0.2220  0.0016 -0.9314  0.0038  0.0003
                                           -0.0039  0.0024 -0.0001 -0.0043
    43. (0.98129) LP ( 1) O   5           s( 41.75%)p 1.39( 58.21%)d 0.00(  0.04%)
                                            0.0002  0.6461 -0.0034 -0.6184  0.0036
                                           -0.0978  0.0006  0.4360 -0.0026 -0.0034
                                            0.0151  0.0031 -0.0138  0.0003
    44. (0.95729) LP ( 2) O   5           s(  0.05%)p99.99( 99.90%)d 1.23(  0.06%)
                                            0.0000  0.0202  0.0076 -0.5714  0.0043
                                            0.1837 -0.0010 -0.7992  0.0044  0.0023
                                           -0.0097 -0.0042 -0.0124  0.0174
    45. (0.00323) RY*( 1) C   1           s(  0.32%)p99.99( 93.76%)d18.40(  5.91%)
                                           -0.0000  0.0006  0.0567  0.0002  0.0332
                                           -0.0049 -0.9660 -0.0077 -0.0572  0.2423
                                            0.0170 -0.0059  0.0079 -0.0066
    46. (0.00200) RY*( 2) C   1           s(  1.26%)p64.26( 81.01%)d14.06( 17.73%)
                                            0.0000  0.0186  0.1107  0.0156  0.8107
                                           -0.0010  0.0498 -0.0121 -0.3873 -0.0620
                                            0.3073 -0.0083  0.2801 -0.0221
    47. (0.00172) RY*( 3) C   1           s( 26.69%)p 2.05( 54.79%)d 0.69( 18.51%)
                                            0.0000  0.0143  0.5165  0.0023  0.3436
                                            0.0048  0.0056  0.0096  0.6555  0.0322
                                           -0.3911  0.0805  0.1389 -0.0735
    48. (0.00083) RY*( 4) C   1           s( 71.48%)p 0.33( 23.36%)d 0.07(  5.16%)
                                           -0.0000 -0.0173  0.8453  0.0103 -0.3237
                                           -0.0013  0.0571  0.0061 -0.3542 -0.0203
                                            0.1800 -0.0930 -0.0999  0.0122
    49. (0.00054) RY*( 5) C   1           s(  0.05%)p96.39(  4.99%)d99.99( 94.96%)
                                           -0.0000 -0.0019  0.0227  0.0033  0.0038
                                            0.0005  0.0083  0.0170 -0.2226  0.0033
                                           -0.1507  0.8861 -0.1631 -0.3393
    50. (0.00043) RY*( 6) C   1           s(  0.09%)p99.99( 23.69%)d99.99( 76.21%)
                                            0.0000  0.0063  0.0297 -0.0109 -0.0005
                                            0.0091 -0.0630 -0.0118  0.4823 -0.1865
                                            0.7908  0.2170 -0.2342  0.0096
    51. (0.00013) RY*( 7) C   1           s(  0.02%)p99.99( 11.98%)d99.99( 87.99%)
                                           -0.0000  0.0137  0.0072 -0.0288  0.3385
                                           -0.0013  0.0182 -0.0002 -0.0638  0.0439
                                           -0.1570 -0.2142 -0.8985 -0.0112
    52. (0.00010) RY*( 8) C   1           s(  0.00%)p 1.00(  6.05%)d15.54( 93.95%)
    53. (0.00001) RY*( 9) C   1           s(  0.23%)p 2.07(  0.47%)d99.99( 99.31%)
    54. (0.00296) RY*( 1) N   2           s( 17.78%)p 4.49( 79.77%)d 0.14(  2.45%)
                                           -0.0000 -0.0109  0.4215 -0.0084  0.2270
                                            0.0042 -0.3675  0.0024  0.7817  0.0393
                                           -0.0054  0.0345  0.0534 -0.1373
    55. (0.00080) RY*( 2) N   2           s( 10.69%)p 7.27( 77.68%)d 1.09( 11.63%)
                                           -0.0000  0.0039  0.3269 -0.0083  0.4355
                                           -0.0075  0.7641  0.0012  0.0563 -0.2676
                                            0.0955  0.1344  0.1324  0.0042
    56. (0.00044) RY*( 3) N   2           s( 10.72%)p 4.74( 50.76%)d 3.59( 38.52%)
                                           -0.0000  0.0084  0.3273 -0.0097  0.4325
                                            0.0018 -0.3305  0.0001 -0.4596  0.0565
                                           -0.1110 -0.3892  0.4586  0.0890
    57. (0.00031) RY*( 4) N   2           s(  0.03%)p99.99( 24.44%)d99.99( 75.53%)
                                            0.0000 -0.0063  0.0163 -0.0021 -0.4325
                                           -0.0062  0.1492  0.0008  0.1873 -0.2354
                                           -0.6615 -0.0511  0.4902  0.1393
    58. (0.00025) RY*( 5) N   2           s(  4.99%)p 0.69(  3.44%)d18.34( 91.56%)
                                            0.0000  0.0023  0.2234  0.0100  0.0461
                                           -0.0034 -0.1233 -0.0014 -0.1304 -0.5851
                                           -0.3441 -0.2438 -0.6196 -0.1072
    59. (0.00018) RY*( 6) N   2           s( 15.82%)p 0.20(  3.17%)d 5.12( 81.01%)
                                            0.0000  0.0038  0.3977  0.0084  0.0067
                                           -0.0053 -0.0342 -0.0019 -0.1744  0.3771
                                           -0.3267  0.5134 -0.2710  0.4735
    60. (0.00017) RY*( 7) N   2           s( 38.75%)p 1.04( 40.38%)d 0.54( 20.87%)
                                           -0.0000 -0.0013  0.6225 -0.0098 -0.6183
                                            0.0031  0.0653  0.0006 -0.1312 -0.0004
                                            0.4202 -0.1591  0.0354 -0.0745
    61. (0.00010) RY*( 8) N   2           s(  0.12%)p99.99( 14.77%)d99.99( 85.11%)
    62. (0.00002) RY*( 9) N   2           s(  1.13%)p 5.00(  5.64%)d82.59( 93.23%)
    63. (0.00248) RY*( 1) C   3           s( 15.61%)p 4.92( 76.84%)d 0.48(  7.55%)
                                            0.0000  0.0084  0.3950 -0.0150 -0.2371
                                           -0.0143 -0.7265  0.0235  0.4283  0.0100
                                            0.0226 -0.0503 -0.0730 -0.2590
    64. (0.00178) RY*( 2) C   3           s( 22.04%)p 3.13( 68.94%)d 0.41(  9.02%)
                                            0.0000 -0.0067  0.4694  0.0027  0.8284
                                            0.0267 -0.0033  0.0155 -0.0468 -0.1882
                                            0.0272 -0.1261  0.1438 -0.1321
    65. (0.00083) RY*( 3) C   3           s(  5.26%)p15.11( 79.51%)d 2.89( 15.22%)
                                            0.0000  0.0037  0.2294 -0.0141 -0.0747
                                            0.0272 -0.4292  0.0136 -0.7773  0.1371
                                           -0.0990  0.2066  0.0493  0.2802
    66. (0.00042) RY*( 4) C   3           s( 30.47%)p 1.00( 30.39%)d 1.28( 39.14%)
                                           -0.0000 -0.0077  0.5520  0.0041 -0.3548
                                            0.0014  0.4199  0.0074  0.0398 -0.0948
                                           -0.4988  0.1859  0.2942 -0.1117
    67. (0.00022) RY*( 5) C   3           s( 16.36%)p 0.51(  8.39%)d 4.60( 75.26%)
                                           -0.0000 -0.0017  0.4044  0.0184 -0.0087
                                           -0.0253  0.2270 -0.0145  0.1762  0.6828
                                            0.3487 -0.0912 -0.1032  0.3818
    68. (0.00018) RY*( 6) C   3           s(  7.45%)p 3.49( 26.01%)d 8.93( 66.54%)
                                           -0.0000 -0.0025  0.2729  0.0091 -0.3244
                                            0.0026  0.2092  0.0038 -0.3332 -0.3633
                                            0.5561 -0.3194 -0.2295 -0.2636
    69. (0.00008) RY*( 7) C   3           s(  1.57%)p 4.11(  6.45%)d58.69( 91.98%)
    70. (0.00007) RY*( 8) C   3           s(  1.22%)p 2.38(  2.91%)d78.49( 95.87%)
    71. (0.00001) RY*( 9) C   3           s(  0.01%)p 1.00(  0.88%)d99.99( 99.11%)
    72. (0.00229) RY*( 1) C   4           s(  4.53%)p19.54( 88.52%)d 1.53(  6.95%)
                                           -0.0000  0.0344  0.2100 -0.0110  0.7185
                                           -0.0354 -0.0378 -0.0268 -0.6046  0.0397
                                           -0.0305  0.1972  0.0980 -0.1358
    73. (0.00195) RY*( 2) C   4           s(  1.64%)p46.02( 75.39%)d14.02( 22.97%)
                                           -0.0000 -0.0045  0.1279  0.0518 -0.3665
                                           -0.0004 -0.6740 -0.0173 -0.4029 -0.3052
                                           -0.0117  0.0634 -0.3634 -0.0180
    74. (0.00108) RY*( 3) C   4           s( 28.03%)p 0.50( 14.02%)d 2.07( 57.96%)
                                            0.0000 -0.0098  0.5293  0.0071 -0.1184
                                            0.0209 -0.1693 -0.0214  0.3107  0.2166
                                            0.3573  0.5762  0.1939 -0.1881
    75. (0.00064) RY*( 4) C   4           s(  0.06%)p99.99( 74.63%)d99.99( 25.31%)
                                            0.0000  0.0195 -0.0142 -0.0167  0.5327
                                           -0.0211 -0.4118 -0.0040  0.5405 -0.4416
                                            0.0850 -0.0973 -0.0388  0.1997
    76. (0.00033) RY*( 5) C   4           s( 12.67%)p 1.15( 14.53%)d 5.74( 72.79%)
                                           -0.0000 -0.0027  0.3560  0.0175 -0.0275
                                            0.0200 -0.3725 -0.0082  0.0709  0.3523
                                           -0.4171 -0.5142  0.3999 -0.0741
    77. (0.00014) RY*( 6) C   4           s( 28.17%)p 0.47( 13.25%)d 2.08( 58.58%)
                                            0.0000 -0.0081  0.5307  0.0132  0.1061
                                            0.0288  0.3014 -0.0059  0.1712  0.0214
                                           -0.2153 -0.1622 -0.6983 -0.1582
    78. (0.00007) RY*( 7) C   4           s( 20.42%)p 0.46(  9.47%)d 3.43( 70.11%)
    79. (0.00003) RY*( 8) C   4           s(  2.21%)p 2.95(  6.54%)d41.23( 91.25%)
    80. (0.00001) RY*( 9) C   4           s(  2.35%)p 1.70(  4.01%)d39.81( 93.64%)
    81. (0.00132) RY*( 1) O   5           s(  3.71%)p25.06( 93.08%)d 0.86(  3.20%)
                                           -0.0000  0.0024  0.1927  0.0028  0.5086
                                           -0.0004 -0.1828  0.0018  0.7992 -0.0170
                                            0.0739  0.0444  0.0642 -0.1420
    82. (0.00096) RY*( 2) O   5           s(  4.95%)p16.26( 80.53%)d 2.93( 14.51%)
                                            0.0000 -0.0117  0.2223 -0.0064 -0.7895
                                           -0.0011 -0.0948  0.0049  0.4158 -0.0177
                                            0.0842  0.1298 -0.3246 -0.1246
    83. (0.00016) RY*( 3) O   5           s( 85.57%)p 0.12( 10.67%)d 0.04(  3.77%)
                                            0.0000  0.0000  0.9250  0.0062  0.1499
                                           -0.0026  0.1323  0.0075 -0.2581  0.0135
                                            0.0169  0.0514 -0.1280  0.1348
    84. (0.00014) RY*( 4) O   5           s(  0.87%)p52.52( 45.94%)d60.80( 53.19%)
                                           -0.0000  0.0000  0.0935  0.0007  0.0155
                                            0.0070 -0.6537  0.0024 -0.1782 -0.1277
                                           -0.0286 -0.6471 -0.1712 -0.2583
    85. (0.00006) RY*( 5) O   5           s(  0.00%)p 1.00(  1.20%)d82.12( 98.80%)
    86. (0.00002) RY*( 6) O   5           s(  0.01%)p99.99( 52.49%)d99.99( 47.50%)
    87. (0.00000) RY*( 7) O   5           s(  0.30%)p 4.47(  1.34%)d99.99( 98.36%)
    88. (0.00001) RY*( 8) O   5           s(  4.50%)p 2.01(  9.05%)d19.19( 86.45%)
    89. (0.00000) RY*( 9) O   5           s(  0.09%)p66.24(  5.94%)d99.99( 93.97%)
    90. (0.00231) RY*( 1) C   6           s(  4.44%)p19.99( 88.80%)d 1.52(  6.76%)
                                           -0.0000  0.0347  0.2079 -0.0129  0.7380
                                            0.0439  0.2801 -0.0082 -0.5125 -0.0226
                                           -0.0442 -0.0711  0.0441 -0.2411
    91. (0.00196) RY*( 2) C   6           s(  1.33%)p57.15( 75.77%)d17.27( 22.90%)
                                           -0.0000 -0.0037  0.1151  0.0518 -0.3493
                                            0.0085  0.7898 -0.0154 -0.0945  0.2848
                                            0.1170  0.1187 -0.3466  0.0005
    92. (0.00110) RY*( 3) C   6           s( 28.73%)p 0.49( 14.12%)d 1.99( 57.15%)
                                            0.0000 -0.0100  0.5359  0.0077 -0.1240
                                           -0.0092  0.0308 -0.0291  0.3520 -0.3429
                                            0.2227 -0.3049 -0.0322 -0.5570
    93. (0.00064) RY*( 4) C   6           s(  0.05%)p99.99( 71.18%)d99.99( 28.78%)
                                            0.0000  0.0187 -0.0101 -0.0167  0.5118
                                            0.0208  0.1213  0.0062  0.6591  0.3737
                                            0.3000 -0.0682 -0.0396  0.2278
    94. (0.00033) RY*( 5) C   6           s( 12.91%)p 1.20( 15.48%)d 5.55( 71.61%)
                                           -0.0000 -0.0025  0.3593  0.0170 -0.0185
                                           -0.0138  0.3075 -0.0162  0.2433 -0.1203
                                           -0.5203  0.2117  0.5735  0.2389
    95. (0.00014) RY*( 6) C   6           s( 27.63%)p 0.47( 12.88%)d 2.15( 59.49%)
                                            0.0000 -0.0081  0.5256  0.0132  0.1025
                                           -0.0233 -0.3419 -0.0181  0.0189  0.0821
                                           -0.2065  0.4834 -0.5472  0.1115
    96. (0.00007) RY*( 7) C   6           s( 20.42%)p 0.53( 10.87%)d 3.37( 68.71%)
    97. (0.00003) RY*( 8) C   6           s(  1.91%)p 3.49(  6.68%)d47.73( 91.41%)
    98. (0.00001) RY*( 9) C   6           s(  2.67%)p 1.72(  4.59%)d34.78( 92.75%)
    99. (0.00252) RY*( 1) C   7           s( 10.56%)p 7.76( 81.89%)d 0.72(  7.55%)
                                           -0.0000  0.0083  0.3248 -0.0128 -0.3252
                                            0.0026  0.4578  0.0223  0.7092 -0.0397
                                            0.0109  0.2361 -0.0250 -0.1321
   100. (0.00206) RY*( 2) C   7           s( 25.11%)p 2.75( 69.16%)d 0.23(  5.73%)
                                            0.0000 -0.0020  0.5011  0.0065  0.8238
                                           -0.0338  0.0658  0.0088  0.0856  0.1216
                                            0.0652  0.0782  0.1763 -0.0330
   101. (0.00081) RY*( 3) C   7           s(  5.20%)p14.97( 77.84%)d 3.26( 16.96%)
                                            0.0000 -0.0009  0.2280 -0.0208 -0.0706
                                           -0.0305  0.7313  0.0012 -0.4871 -0.0543
                                           -0.1783 -0.3529 -0.0919  0.0437
   102. (0.00043) RY*( 4) C   7           s( 34.63%)p 0.94( 32.51%)d 0.95( 32.87%)
                                            0.0000 -0.0086  0.5884  0.0061 -0.3708
                                           -0.0034 -0.3984  0.0063 -0.1698  0.2991
                                           -0.3544 -0.0888  0.2075 -0.2502
   103. (0.00027) RY*( 5) C   7           s(  5.63%)p 2.43( 13.66%)d14.34( 80.71%)
                                           -0.0000  0.0008  0.2372  0.0133  0.0743
                                            0.0248 -0.2657 -0.0039  0.2443 -0.6443
                                           -0.2909 -0.4057 -0.2519  0.2817
   104. (0.00019) RY*( 6) C   7           s( 16.80%)p 0.93( 15.59%)d 4.03( 67.61%)
                                            0.0000 -0.0040  0.4098  0.0168 -0.2326
                                            0.0101 -0.0942  0.0006 -0.3043 -0.3061
                                            0.6520  0.2858  0.0010  0.2750
   105. (0.00009) RY*( 7) C   7           s(  1.52%)p 2.24(  3.39%)d62.71( 95.09%)
   106. (0.00005) RY*( 8) C   7           s(  0.53%)p10.81(  5.75%)d99.99( 93.72%)
   107. (0.00001) RY*( 9) C   7           s(  0.00%)p 1.00(  0.55%)d99.99( 99.45%)
   108. (0.00250) RY*( 1) C   8           s(  0.44%)p99.99( 93.98%)d12.78(  5.58%)
                                           -0.0000  0.0196  0.0631  0.0151  0.6164
                                           -0.0232 -0.7254  0.0029  0.1813 -0.2024
                                            0.0387 -0.0395 -0.1051 -0.0265
   109. (0.00123) RY*( 2) C   8           s(  5.75%)p16.03( 92.24%)d 0.35(  2.01%)
                                            0.0000  0.0184  0.2392  0.0151 -0.7502
                                            0.0225 -0.5971 -0.0010  0.0495 -0.0738
                                            0.0366  0.0316  0.1041 -0.0381
   110. (0.00056) RY*( 3) C   8           s( 88.74%)p 0.08(  7.54%)d 0.04(  3.72%)
                                            0.0000 -0.0070  0.9420 -0.0153  0.1353
                                            0.0166  0.1896 -0.0003  0.1437  0.1684
                                           -0.0624 -0.0534 -0.0261 -0.0375
   111. (0.00051) RY*( 4) C   8           s(  2.49%)p31.96( 79.59%)d 7.19( 17.92%)
                                           -0.0000 -0.0056  0.1577  0.0003  0.1048
                                           -0.0002 -0.1251 -0.0042 -0.8771  0.0753
                                            0.2566  0.2983 -0.0755 -0.1140
   112. (0.00026) RY*( 5) C   8           s(  0.10%)p99.99( 13.99%)d99.99( 85.92%)
                                           -0.0000 -0.0014  0.0310  0.0004  0.0170
                                            0.0012 -0.0733  0.0060 -0.3663 -0.1705
                                           -0.8506 -0.3011  0.1014  0.0747
   113. (0.00007) RY*( 6) C   8           s(  2.17%)p 2.11(  4.57%)d42.99( 93.26%)
   114. (0.00003) RY*( 7) C   8           s(  0.23%)p12.84(  2.95%)d99.99( 96.82%)
   115. (0.00001) RY*( 8) C   8           s(  0.03%)p99.99(  3.80%)d99.99( 96.17%)
   116. (0.00000) RY*( 9) C   8           s(  0.13%)p10.60(  1.42%)d99.99( 98.45%)
   117. (0.00286) RY*( 1) C   9           s(  0.09%)p99.99( 93.41%)d71.70(  6.50%)
                                           -0.0000  0.0280  0.0110 -0.0190 -0.4142
                                           -0.0289 -0.8561  0.0077  0.1689  0.2174
                                           -0.0344 -0.0356 -0.1208 -0.0258
   118. (0.00139) RY*( 2) C   9           s(  0.34%)p99.99( 98.30%)d 3.95(  1.36%)
                                            0.0000  0.0026  0.0585  0.0317 -0.8904
                                           -0.0187  0.4179  0.0043 -0.1193 -0.0263
                                            0.0027 -0.0225 -0.1110 -0.0034
   119. (0.00042) RY*( 3) C   9           s( 13.09%)p 0.54(  7.03%)d 6.10( 79.88%)
                                            0.0000 -0.0021  0.3618  0.0041  0.0206
                                            0.0093 -0.0658  0.0113 -0.2555  0.1047
                                            0.7854 -0.3782  0.1201  0.1167
   120. (0.00040) RY*( 4) C   9           s( 80.66%)p 0.02(  1.52%)d 0.22( 17.81%)
                                            0.0000 -0.0044  0.8981  0.0096  0.0192
                                            0.0158 -0.0360 -0.0072  0.1148 -0.2289
                                           -0.2745  0.1341  0.0857 -0.1582
   121. (0.00028) RY*( 5) C   9           s(  0.00%)p 1.00( 85.66%)d 0.17( 14.34%)
                                            0.0000 -0.0003  0.0015 -0.0003  0.0309
                                            0.0010 -0.1934  0.0026 -0.9046 -0.0162
                                           -0.1227  0.3311 -0.0662 -0.1188
   122. (0.00007) RY*( 6) C   9           s(  0.04%)p34.47(  1.39%)d99.99( 98.57%)
   123. (0.00003) RY*( 7) C   9           s(  5.73%)p 0.89(  5.11%)d15.57( 89.16%)
   124. (0.00000) RY*( 8) C   9           s(  0.04%)p99.99(  5.76%)d99.99( 94.20%)
   125. (0.00000) RY*( 9) C   9           s(  0.10%)p19.74(  1.91%)d99.99( 97.99%)
   126. (0.00257) RY*( 1) C  10           s(  0.48%)p99.99( 91.45%)d16.66(  8.06%)
                                           -0.0000  0.0281  0.0637 -0.0340 -0.9556
                                            0.0002  0.0009 -0.0006 -0.0128  0.0004
                                            0.0045  0.0403  0.2782 -0.0398
   127. (0.00123) RY*( 2) C  10           s(  0.00%)p 1.00( 98.58%)d 0.01(  1.41%)
                                            0.0000 -0.0002  0.0063  0.0005 -0.0035
                                            0.0351 -0.9726 -0.0070  0.1966 -0.1169
                                            0.0216 -0.0024 -0.0010  0.0001
   128. (0.00046) RY*( 3) C  10           s( 91.79%)p 0.00(  0.06%)d 0.09(  8.15%)
                                            0.0000 -0.0014  0.9581  0.0212 -0.0093
                                            0.0002  0.0073 -0.0001  0.0038  0.0025
                                           -0.0023 -0.1381 -0.2386 -0.0738
   129. (0.00037) RY*( 4) C  10           s(  0.02%)p99.99( 90.84%)d99.99(  9.15%)
                                            0.0000  0.0000  0.0123  0.0003  0.0105
                                           -0.0004 -0.1899 -0.0041 -0.9339  0.0553
                                            0.2555  0.1394 -0.0399 -0.0457
   130. (0.00030) RY*( 5) C  10           s(  0.26%)p 8.32(  2.17%)d99.99( 97.57%)
                                            0.0000  0.0002  0.0511  0.0010 -0.0080
                                            0.0018  0.0289  0.0092  0.1439 -0.0189
                                           -0.0363  0.9040 -0.2109 -0.3351
   131. (0.00007) RY*( 6) C  10           s(  0.00%)p 1.00(  1.47%)d66.80( 98.53%)
   132. (0.00002) RY*( 7) C  10           s(  7.44%)p 0.78(  5.82%)d11.66( 86.74%)
   133. (0.00000) RY*( 8) C  10           s(  0.00%)p 1.00(  7.04%)d13.21( 92.96%)
   134. (0.00000) RY*( 9) C  10           s(  0.09%)p30.63(  2.65%)d99.99( 97.26%)
   135. (0.00286) RY*( 1) C  11           s(  0.08%)p99.99( 93.38%)d80.67(  6.54%)
                                           -0.0000  0.0278  0.0062 -0.0195 -0.4012
                                            0.0292  0.8578 -0.0057 -0.1889 -0.2168
                                            0.0363 -0.0399 -0.1218 -0.0248
   136. (0.00138) RY*( 2) C  11           s(  0.22%)p99.99( 98.38%)d 6.53(  1.41%)
                                            0.0000  0.0033  0.0463  0.0311 -0.8973
                                            0.0192 -0.4136 -0.0037  0.0794  0.0248
                                           -0.0032 -0.0240 -0.1132 -0.0059
   137. (0.00041) RY*( 3) C  11           s( 93.51%)p 0.01(  0.74%)d 0.06(  5.75%)
                                            0.0000 -0.0046  0.9670  0.0103  0.0139
                                           -0.0180  0.0437  0.0035 -0.0698  0.1771
                                            0.0026 -0.0088  0.1220 -0.1058
   138. (0.00042) RY*( 4) C  11           s(  0.23%)p26.66(  6.09%)d99.99( 93.68%)
                                            0.0000 -0.0002  0.0478  0.0005  0.0005
                                            0.0022  0.0440  0.0142  0.2424 -0.1668
                                           -0.8322 -0.4326  0.0959  0.1421
   139. (0.00028) RY*( 5) C  11           s(  0.27%)p99.99( 86.95%)d47.60( 12.79%)
                                            0.0000 -0.0002  0.0518  0.0002 -0.0068
                                           -0.0028  0.1999 -0.0072  0.9107  0.0220
                                            0.0799  0.3182 -0.0749 -0.1188
   140. (0.00007) RY*( 6) C  11           s(  0.06%)p25.39(  1.43%)d99.99( 98.52%)
   141. (0.00003) RY*( 7) C  11           s(  5.58%)p 0.93(  5.17%)d16.00( 89.25%)
   142. (0.00000) RY*( 8) C  11           s(  0.02%)p99.99(  6.09%)d99.99( 93.90%)
   143. (0.00000) RY*( 9) C  11           s(  0.14%)p13.81(  1.88%)d99.99( 97.98%)
   144. (0.00228) RY*( 1) C  12           s(  0.59%)p99.99( 93.34%)d10.29(  6.07%)
                                           -0.0000  0.0207  0.0740  0.0178  0.5266
                                            0.0195  0.7932  0.0002 -0.1620  0.2183
                                           -0.0323 -0.0386 -0.0979 -0.0303
   145. (0.00114) RY*( 2) C  12           s(  7.82%)p11.53( 90.19%)d 0.25(  1.98%)
                                            0.0000  0.0160  0.2792  0.0100 -0.8065
                                           -0.0251  0.4904  0.0051 -0.1008  0.0498
                                            0.0029  0.0091  0.1285 -0.0277
   146. (0.00058) RY*( 3) C  12           s( 36.68%)p 1.53( 56.08%)d 0.20(  7.24%)
                                            0.0000 -0.0070  0.6056 -0.0101  0.1325
                                           -0.0090  0.0388 -0.0024  0.7359 -0.1318
                                           -0.0819  0.1816 -0.0399 -0.1175
   147. (0.00053) RY*( 4) C  12           s( 51.03%)p 0.70( 35.63%)d 0.26( 13.34%)
                                            0.0000 -0.0058  0.7143 -0.0127  0.1521
                                           -0.0099 -0.2484  0.0101 -0.5207 -0.0911
                                            0.2413 -0.2526  0.0013  0.0554
   148. (0.00027) RY*( 5) C  12           s(  1.31%)p 8.57( 11.23%)d66.73( 87.46%)
                                            0.0000 -0.0006  0.1145 -0.0011  0.0164
                                           -0.0042 -0.0696 -0.0078 -0.3272 -0.1985
                                           -0.8423  0.3122 -0.0939 -0.1394
   149. (0.00007) RY*( 6) C  12           s(  2.19%)p 2.20(  4.83%)d42.41( 92.98%)
   150. (0.00003) RY*( 7) C  12           s(  0.28%)p12.11(  3.43%)d99.99( 96.29%)
   151. (0.00001) RY*( 8) C  12           s(  0.02%)p99.99(  4.18%)d99.99( 95.80%)
   152. (0.00000) RY*( 9) C  12           s(  0.14%)p 8.39(  1.19%)d99.99( 98.66%)
   153. (0.00104) RY*( 1) H  13           s( 99.24%)p 0.01(  0.76%)
                                            0.0023  0.9962  0.0831 -0.0004  0.0260
   154. (0.00009) RY*( 2) H  13           s(  0.12%)p99.99( 99.88%)
   155. (0.00007) RY*( 3) H  13           s(  0.64%)p99.99( 99.36%)
   156. (0.00002) RY*( 4) H  13           s(  0.09%)p99.99( 99.91%)
   157. (0.00199) RY*( 1) H  14           s( 99.81%)p 0.00(  0.19%)
                                            0.0024  0.9991  0.0294  0.0132  0.0285
   158. (0.00008) RY*( 2) H  14           s(  0.05%)p99.99( 99.95%)
   159. (0.00005) RY*( 3) H  14           s(  0.08%)p99.99( 99.92%)
   160. (0.00001) RY*( 4) H  14           s(  0.16%)p99.99( 99.84%)
   161. (0.00180) RY*( 1) H  15           s( 99.76%)p 0.00(  0.24%)
                                            0.0074  0.9988  0.0401  0.0241 -0.0134
   162. (0.00010) RY*( 2) H  15           s(  0.12%)p99.99( 99.88%)
   163. (0.00006) RY*( 3) H  15           s(  0.07%)p99.99( 99.93%)
   164. (0.00001) RY*( 4) H  15           s(  0.15%)p99.99( 99.85%)
   165. (0.00057) RY*( 1) H  16           s( 99.71%)p 0.00(  0.29%)
                                            0.0034  0.9986 -0.0518  0.0091 -0.0098
   166. (0.00009) RY*( 2) H  16           s(  0.08%)p99.99( 99.92%)
   167. (0.00005) RY*( 3) H  16           s(  0.25%)p99.99( 99.75%)
   168. (0.00001) RY*( 4) H  16           s(  0.04%)p99.99( 99.96%)
   169. (0.00057) RY*( 1) H  17           s( 99.68%)p 0.00(  0.32%)
                                            0.0033  0.9984 -0.0544 -0.0033 -0.0139
   170. (0.00009) RY*( 2) H  17           s(  0.10%)p99.99( 99.90%)
   171. (0.00005) RY*( 3) H  17           s(  0.27%)p99.99( 99.73%)
   172. (0.00001) RY*( 4) H  17           s(  0.04%)p99.99( 99.96%)
   173. (0.00177) RY*( 1) H  18           s( 99.79%)p 0.00(  0.21%)
                                            0.0076  0.9989  0.0370 -0.0144 -0.0227
   174. (0.00009) RY*( 2) H  18           s(  0.10%)p99.99( 99.90%)
   175. (0.00006) RY*( 3) H  18           s(  0.06%)p99.99( 99.94%)
   176. (0.00001) RY*( 4) H  18           s(  0.14%)p99.99( 99.86%)
   177. (0.00113) RY*( 1) H  19           s( 98.80%)p 0.01(  1.20%)
                                            0.0023  0.9940  0.1069  0.0014  0.0239
   178. (0.00007) RY*( 2) H  19           s(  0.01%)p 1.00( 99.99%)
   179. (0.00005) RY*( 3) H  19           s(  1.20%)p82.16( 98.80%)
   180. (0.00002) RY*( 4) H  19           s(  0.09%)p99.99( 99.91%)
   181. (0.00203) RY*( 1) H  20           s( 99.80%)p 0.00(  0.20%)
                                            0.0024  0.9990  0.0333 -0.0260  0.0130
   182. (0.00008) RY*( 2) H  20           s(  0.09%)p99.99( 99.91%)
   183. (0.00005) RY*( 3) H  20           s(  0.06%)p99.99( 99.94%)
   184. (0.00002) RY*( 4) H  20           s(  0.15%)p99.99( 99.85%)
   185. (0.00075) RY*( 1) H  21           s( 99.67%)p 0.00(  0.33%)
                                            0.0038  0.9984 -0.0401  0.0400 -0.0074
   186. (0.00009) RY*( 2) H  21           s(  0.01%)p99.99( 99.99%)
   187. (0.00005) RY*( 3) H  21           s(  0.24%)p99.99( 99.76%)
   188. (0.00003) RY*( 4) H  21           s(  0.17%)p99.99( 99.83%)
   189. (0.00072) RY*( 1) H  22           s( 99.49%)p 0.01(  0.51%)
                                            0.0041  0.9974  0.0375  0.0602 -0.0079
   190. (0.00006) RY*( 2) H  22           s(  0.00%)p 1.00(100.00%)
   191. (0.00003) RY*( 3) H  22           s(  0.44%)p99.99( 99.56%)
   192. (0.00004) RY*( 4) H  22           s(  0.17%)p99.99( 99.83%)
   193. (0.00068) RY*( 1) H  23           s( 99.72%)p 0.00(  0.28%)
                                            0.0054  0.9986  0.0531  0.0011  0.0004
   194. (0.00007) RY*( 2) H  23           s(  0.00%)p 1.00(100.00%)
   195. (0.00003) RY*( 3) H  23           s(  0.00%)p 1.00(100.00%)
   196. (0.00003) RY*( 4) H  23           s(  0.38%)p99.99( 99.62%)
   197. (0.00073) RY*( 1) H  24           s( 99.50%)p 0.01(  0.50%)
                                            0.0042  0.9975  0.0354 -0.0602  0.0100
   198. (0.00006) RY*( 2) H  24           s(  0.00%)p 1.00(100.00%)
   199. (0.00003) RY*( 3) H  24           s(  0.45%)p99.99( 99.55%)
   200. (0.00004) RY*( 4) H  24           s(  0.15%)p99.99( 99.85%)
   201. (0.00082) RY*( 1) H  25           s( 99.68%)p 0.00(  0.32%)
                                            0.0033  0.9984 -0.0356 -0.0257  0.0358
   202. (0.00010) RY*( 2) H  25           s(  0.06%)p99.99( 99.94%)
   203. (0.00005) RY*( 3) H  25           s(  0.19%)p99.99( 99.81%)
   204. (0.00003) RY*( 4) H  25           s(  0.17%)p99.99( 99.83%)
   205. (0.01922) BD*( 1) C   1 - N   2  
                ( 63.44%)   0.7965* C   1 s( 27.49%)p 2.63( 72.38%)d 0.00(  0.13%)
                                            0.0000  0.5242  0.0115 -0.8501 -0.0169
                                            0.0033  0.0017 -0.0249 -0.0155 -0.0004
                                            0.0021 -0.0008  0.0302 -0.0191
                ( 36.56%)  -0.6047* N   2 s( 33.89%)p 1.95( 66.08%)d 0.00(  0.03%)
                                            0.0000  0.5821  0.0080  0.8126 -0.0021
                                           -0.0039 -0.0011  0.0187  0.0105 -0.0016
                                            0.0066 -0.0004  0.0152 -0.0071
   206. (0.01269) BD*( 1) C   1 - C   8  
                ( 48.66%)   0.6975* C   1 s( 35.92%)p 1.78( 64.04%)d 0.00(  0.04%)
                                            0.0002 -0.5994  0.0015 -0.3766  0.0204
                                           -0.6930 -0.0009  0.1336  0.0068 -0.0136
                                            0.0030  0.0055  0.0085  0.0100
                ( 51.34%)  -0.7165* C   8 s( 34.28%)p 1.92( 65.67%)d 0.00(  0.05%)
                                           -0.0001 -0.5855 -0.0072  0.4454  0.0208
                                            0.6630 -0.0068 -0.1349  0.0056 -0.0169
                                            0.0031  0.0049  0.0079  0.0108
   207. (0.01317) BD*( 1) C   1 - C  12  
                ( 48.76%)   0.6983* C   1 s( 36.43%)p 1.74( 63.53%)d 0.00(  0.04%)
                                            0.0002 -0.6036  0.0020 -0.3653  0.0175
                                            0.6923  0.0013 -0.1492 -0.0037  0.0131
                                           -0.0042  0.0059  0.0083  0.0097
                ( 51.24%)  -0.7158* C  12 s( 34.29%)p 1.91( 65.66%)d 0.00(  0.05%)
                                           -0.0001 -0.5855 -0.0070  0.4419  0.0189
                                           -0.6648  0.0063  0.1380 -0.0016  0.0167
                                           -0.0034  0.0050  0.0078  0.0109
   208. (0.20339) BD*( 2) C   1 - C  12  
                ( 52.97%)   0.7278* C   1 s(  0.01%)p 1.00( 99.94%)d 0.00(  0.05%)
                                            0.0001  0.0034 -0.0082 -0.0260  0.0083
                                            0.2001 -0.0078  0.9790 -0.0016  0.0029
                                            0.0179 -0.0134  0.0035  0.0049
                ( 47.03%)  -0.6858* C  12 s(  0.00%)p 1.00( 99.95%)d 0.00(  0.05%)
                                           -0.0001 -0.0023 -0.0020  0.0002 -0.0030
                                            0.2051 -0.0026  0.9785  0.0012 -0.0003
                                           -0.0010  0.0211 -0.0046 -0.0075
   209. (0.01601) BD*( 1) N   2 - C   3  
                ( 34.64%)   0.5886* N   2 s( 29.64%)p 2.37( 70.34%)d 0.00(  0.03%)
                                           -0.0001 -0.5444  0.0038  0.3951  0.0041
                                           -0.6454  0.0011 -0.3615 -0.0018  0.0083
                                            0.0073 -0.0124  0.0037 -0.0011
                ( 65.36%)  -0.8084* C   3 s( 21.84%)p 3.57( 78.00%)d 0.01(  0.17%)
                                           -0.0001 -0.4671 -0.0141 -0.4457 -0.0202
                                            0.6584  0.0152  0.3827  0.0250  0.0257
                                            0.0157 -0.0239  0.0115  0.0085
   210. (0.01480) BD*( 1) N   2 - C   7  
                ( 34.77%)   0.5896* N   2 s( 30.48%)p 2.28( 69.49%)d 0.00(  0.03%)
                                            0.0001  0.5521 -0.0043 -0.3997 -0.0050
                                           -0.7305 -0.0033  0.0364  0.0085  0.0111
                                           -0.0033 -0.0067 -0.0083 -0.0073
                ( 65.23%)  -0.8077* C   7 s( 22.06%)p 3.53( 77.78%)d 0.01(  0.17%)
                                            0.0001  0.4694  0.0146  0.4504  0.0189
                                            0.7558  0.0295 -0.0467 -0.0172  0.0296
                                           -0.0023 -0.0039 -0.0181 -0.0207
   211. (0.01324) BD*( 1) C   3 - C   4  
                ( 47.35%)   0.6881* C   3 s( 29.36%)p 2.40( 70.59%)d 0.00(  0.05%)
                                           -0.0001 -0.5418 -0.0094  0.7863 -0.0034
                                           -0.0224 -0.0189  0.2945 -0.0023 -0.0029
                                           -0.0148 -0.0010 -0.0150  0.0058
                ( 52.65%)  -0.7256* C   4 s( 29.16%)p 2.43( 70.77%)d 0.00(  0.07%)
                                           -0.0003 -0.5400 -0.0003 -0.7859 -0.0060
                                            0.0724 -0.0289 -0.2892 -0.0168  0.0071
                                           -0.0127  0.0012 -0.0191  0.0088
   212. (0.00576) BD*( 1) C   3 - H  13  
                ( 37.73%)   0.6143* C   3 s( 24.89%)p 3.02( 75.07%)d 0.00(  0.04%)
                                            0.0001 -0.4989  0.0006 -0.4259  0.0144
                                           -0.7360  0.0034  0.1642 -0.0183 -0.0149
                                            0.0046  0.0083  0.0069  0.0081
                ( 62.27%)  -0.7891* H  13 s( 99.91%)p 0.00(  0.09%)
                                           -0.9995  0.0015  0.0110  0.0284 -0.0018
   213. (0.01292) BD*( 1) C   3 - H  14  
                ( 38.09%)   0.6172* C   3 s( 23.94%)p 3.18( 76.02%)d 0.00(  0.05%)
                                            0.0001 -0.4891  0.0124 -0.0112 -0.0021
                                            0.1462 -0.0228 -0.8592 -0.0006 -0.0009
                                           -0.0005  0.0081  0.0015 -0.0196
                ( 61.91%)  -0.7868* H  14 s( 99.90%)p 0.00(  0.10%)
                                           -0.9995  0.0016 -0.0015 -0.0007  0.0313
   214. (0.00968) BD*( 1) C   4 - O   5  
                ( 67.69%)   0.8227* C   4 s( 20.90%)p 3.77( 78.81%)d 0.01(  0.29%)
                                            0.0000  0.4566  0.0206 -0.4178 -0.0545
                                           -0.7756 -0.0148  0.0920  0.0190  0.0346
                                           -0.0047 -0.0092 -0.0295 -0.0269
                ( 32.31%)  -0.5684* O   5 s( 29.06%)p 2.44( 70.86%)d 0.00(  0.08%)
                                            0.0001  0.5391  0.0034  0.3825 -0.0105
                                            0.7443  0.0154 -0.0888  0.0067  0.0224
                                           -0.0086 -0.0082 -0.0013 -0.0115
   215. (0.01496) BD*( 1) C   4 - H  15  
                ( 39.32%)   0.6271* C   4 s( 24.62%)p 3.06( 75.32%)d 0.00(  0.05%)
                                            0.0001 -0.4958  0.0197  0.0122  0.0236
                                           -0.1987 -0.0192  0.8441 -0.0112  0.0014
                                            0.0044  0.0070 -0.0000 -0.0209
                ( 60.68%)  -0.7789* H  15 s( 99.91%)p 0.00(  0.09%)
                                           -0.9995  0.0069 -0.0038  0.0108 -0.0284
   216. (0.00663) BD*( 1) C   4 - H  16  
                ( 37.69%)   0.6139* C   4 s( 25.23%)p 2.96( 74.73%)d 0.00(  0.04%)
                                            0.0002 -0.5022 -0.0098  0.4511  0.0092
                                           -0.5910  0.0220 -0.4399  0.0201  0.0122
                                            0.0084 -0.0140  0.0034 -0.0015
                ( 62.31%)  -0.7894* H  16 s( 99.90%)p 0.00(  0.10%)
                                           -0.9995  0.0024 -0.0184  0.0214  0.0134
   217. (0.00958) BD*( 1) O   5 - C   6  
                ( 32.34%)   0.5687* O   5 s( 29.13%)p 2.43( 70.80%)d 0.00(  0.08%)
                                           -0.0001 -0.5397 -0.0035 -0.3793  0.0104
                                            0.6333  0.0167  0.4032  0.0006  0.0165
                                            0.0174 -0.0134 -0.0037  0.0025
                ( 67.66%)  -0.8225* C   6 s( 20.96%)p 3.76( 78.75%)d 0.01(  0.29%)
                                           -0.0000 -0.4574 -0.0205  0.4118  0.0546
                                           -0.6599 -0.0055 -0.4229 -0.0239  0.0288
                                            0.0191 -0.0358  0.0190  0.0080
   218. (0.01371) BD*( 1) C   6 - C   7  
                ( 52.78%)   0.7265* C   6 s( 29.17%)p 2.43( 70.77%)d 0.00(  0.07%)
                                            0.0003  0.5401  0.0010  0.7862  0.0064
                                           -0.0676 -0.0334  0.2896  0.0023  0.0005
                                            0.0146 -0.0010  0.0194 -0.0087
                ( 47.22%)  -0.6872* C   7 s( 29.31%)p 2.41( 70.64%)d 0.00(  0.05%)
                                            0.0001  0.5413  0.0129 -0.7888  0.0067
                                            0.1184 -0.0194 -0.2639 -0.0038 -0.0098
                                            0.0116 -0.0029  0.0143 -0.0077
   219. (0.00666) BD*( 1) C   6 - H  17  
                ( 37.67%)   0.6138* C   6 s( 25.18%)p 2.97( 74.78%)d 0.00(  0.04%)
                                            0.0002 -0.5017 -0.0097  0.4560  0.0091
                                            0.7210 -0.0287 -0.1379  0.0083 -0.0148
                                            0.0024  0.0083  0.0087  0.0080
                ( 62.33%)  -0.7895* H  17 s( 99.90%)p 0.00(  0.10%)
                                           -0.9995  0.0022 -0.0185 -0.0250  0.0027
   220. (0.01489) BD*( 1) C   6 - H  18  
                ( 39.26%)   0.6266* C   6 s( 24.61%)p 3.06( 75.34%)d 0.00(  0.05%)
                                           -0.0001  0.4956 -0.0201 -0.0129 -0.0237
                                            0.1903 -0.0222 -0.8462  0.0015  0.0032
                                           -0.0033 -0.0098 -0.0006  0.0197
                ( 60.74%)  -0.7794* H  18 s( 99.91%)p 0.00(  0.09%)
                                            0.9995 -0.0071  0.0037 -0.0026  0.0303
   221. (0.00595) BD*( 1) C   7 - H  19  
                ( 37.39%)   0.6115* C   7 s( 24.35%)p 3.10( 75.60%)d 0.00(  0.04%)
                                            0.0001 -0.4935  0.0031 -0.4156  0.0181
                                            0.5833  0.0027  0.4926 -0.0096  0.0112
                                            0.0105 -0.0134  0.0013 -0.0017
                ( 62.61%)  -0.7913* H  19 s( 99.90%)p 0.00(  0.10%)
                                           -0.9995  0.0017  0.0100 -0.0239 -0.0174
   222. (0.01353) BD*( 1) C   7 - H  20  
                ( 38.14%)   0.6176* C   7 s( 24.31%)p 3.11( 75.64%)d 0.00(  0.04%)
                                            0.0001 -0.4929  0.0138 -0.0215  0.0059
                                            0.2663  0.0186 -0.8274  0.0085  0.0014
                                           -0.0007  0.0087  0.0014 -0.0192
                ( 61.86%)  -0.7865* H  20 s( 99.90%)p 0.00(  0.10%)
                                           -0.9995  0.0017 -0.0024 -0.0138  0.0280
   223. (0.00748) BD*( 1) C   8 - C   9  
                ( 48.94%)   0.6996* C   8 s( 36.85%)p 1.71( 63.11%)d 0.00(  0.04%)
                                            0.0000 -0.6070 -0.0105 -0.7931 -0.0074
                                           -0.0076 -0.0374 -0.0209  0.0064  0.0035
                                           -0.0014  0.0003 -0.0163  0.0105
                ( 51.06%)  -0.7146* C   9 s( 35.34%)p 1.83( 64.61%)d 0.00(  0.05%)
                                           -0.0001 -0.5944 -0.0110  0.8026  0.0095
                                           -0.0132 -0.0385  0.0078  0.0085 -0.0031
                                            0.0002  0.0007 -0.0178  0.0124
   224. (0.15580) BD*( 2) C   8 - C   9  
                ( 43.01%)   0.6558* C   8 s(  0.00%)p 1.00( 99.96%)d 0.00(  0.04%)
                                           -0.0001  0.0022  0.0034  0.0260 -0.0043
                                           -0.2140  0.0015 -0.9762  0.0054 -0.0031
                                           -0.0143  0.0127 -0.0028 -0.0051
                ( 56.99%)  -0.7549* C   9 s(  0.00%)p 1.00( 99.93%)d 0.00(  0.07%)
                                            0.0000  0.0010  0.0014  0.0070 -0.0007
                                           -0.2022 -0.0014 -0.9790 -0.0006  0.0048
                                            0.0218  0.0123 -0.0028 -0.0038
   225. (0.00677) BD*( 1) C   8 - H  21  
                ( 37.42%)   0.6118* C   8 s( 28.78%)p 2.47( 71.19%)d 0.00(  0.03%)
                                            0.0003 -0.5363  0.0165  0.4130 -0.0202
                                           -0.7162 -0.0020  0.1670  0.0041  0.0122
                                           -0.0030  0.0049  0.0059  0.0080
                ( 62.58%)  -0.7910* H  21 s( 99.91%)p 0.00(  0.09%)
                                           -0.9995  0.0022 -0.0125  0.0270 -0.0080
   226. (0.00824) BD*( 1) C   9 - C  10  
                ( 50.14%)   0.7081* C   9 s( 35.28%)p 1.83( 64.67%)d 0.00(  0.05%)
                                            0.0001  0.5939  0.0082  0.4277  0.0400
                                           -0.6649  0.0122  0.1409 -0.0021 -0.0144
                                            0.0028 -0.0062 -0.0100 -0.0112
                ( 49.86%)  -0.7061* C  10 s( 35.07%)p 1.85( 64.88%)d 0.00(  0.04%)
                                            0.0000  0.5922  0.0065 -0.3825  0.0302
                                            0.6936  0.0268 -0.1404 -0.0049 -0.0170
                                            0.0034 -0.0048 -0.0059 -0.0092
   227. (0.00658) BD*( 1) C   9 - H  22  
                ( 37.12%)   0.6093* C   9 s( 29.28%)p 2.41( 70.69%)d 0.00(  0.03%)
                                            0.0003 -0.5409  0.0141 -0.4132  0.0047
                                           -0.7177  0.0101  0.1447 -0.0021 -0.0113
                                            0.0021  0.0047  0.0067  0.0090
                ( 62.88%)  -0.7930* H  22 s( 99.90%)p 0.00(  0.10%)
                                           -0.9995  0.0018  0.0160  0.0271 -0.0056
   228. (0.00810) BD*( 1) C  10 - C  11  
                ( 49.90%)   0.7064* C  10 s( 35.20%)p 1.84( 64.75%)d 0.00(  0.05%)
                                           -0.0000 -0.5933 -0.0071  0.3858 -0.0297
                                            0.6926  0.0273 -0.1318 -0.0057 -0.0173
                                            0.0033  0.0045  0.0060  0.0093
                ( 50.10%)  -0.7078* C  11 s( 35.46%)p 1.82( 64.49%)d 0.00(  0.05%)
                                           -0.0001 -0.5954 -0.0086 -0.4302 -0.0399
                                           -0.6645  0.0118  0.1284 -0.0030 -0.0147
                                            0.0027  0.0056  0.0100  0.0112
   229. (0.15752) BD*( 2) C  10 - C  11  
                ( 43.67%)   0.6608* C  10 s(  0.00%)p 1.00( 99.95%)d 0.00(  0.05%)
                                           -0.0000  0.0004  0.0001  0.0113 -0.0000
                                           -0.1926  0.0024 -0.9809  0.0113  0.0039
                                            0.0210  0.0080 -0.0020 -0.0025
                ( 56.33%)  -0.7505* C  11 s(  0.00%)p 1.00( 99.93%)d 0.00(  0.07%)
                                            0.0001  0.0002 -0.0001  0.0140  0.0000
                                           -0.1986  0.0009 -0.9796  0.0020  0.0000
                                           -0.0015 -0.0251  0.0052  0.0086
   230. (0.00638) BD*( 1) C  10 - H  23  
                ( 36.76%)   0.6063* C  10 s( 29.64%)p 2.37( 70.33%)d 0.00(  0.02%)
                                            0.0003 -0.5443  0.0150 -0.8385  0.0105
                                           -0.0004 -0.0002 -0.0098  0.0002  0.0001
                                           -0.0004 -0.0000 -0.0139  0.0075
                ( 63.24%)  -0.7952* H  23 s( 99.90%)p 0.00(  0.10%)
                                           -0.9995  0.0037  0.0321  0.0000  0.0003
   231. (0.00773) BD*( 1) C  11 - C  12  
                ( 51.06%)   0.7146* C  11 s( 35.23%)p 1.84( 64.72%)d 0.00(  0.05%)
                                            0.0001  0.5935  0.0106 -0.8033 -0.0091
                                           -0.0136 -0.0384 -0.0086  0.0080 -0.0031
                                            0.0010 -0.0007  0.0177 -0.0124
                ( 48.94%)  -0.6996* C  12 s( 36.59%)p 1.73( 63.37%)d 0.00(  0.04%)
                                           -0.0000  0.6048  0.0118  0.7951  0.0060
                                           -0.0040 -0.0365  0.0020  0.0075  0.0035
                                           -0.0005 -0.0001  0.0160 -0.0107
   232. (0.00660) BD*( 1) C  11 - H  24  
                ( 37.12%)   0.6092* C  11 s( 29.22%)p 2.42( 70.75%)d 0.00(  0.03%)
                                           -0.0003  0.5404 -0.0144  0.4091 -0.0048
                                           -0.7190  0.0102  0.1517 -0.0023 -0.0113
                                            0.0024 -0.0050 -0.0067 -0.0088
                ( 62.88%)  -0.7930* H  24 s( 99.90%)p 0.00(  0.10%)
                                            0.9995 -0.0019 -0.0159  0.0270 -0.0060
   233. (0.00658) BD*( 1) C  12 - H  25  
                ( 37.32%)   0.6109* C  12 s( 29.05%)p 2.44( 70.92%)d 0.00(  0.03%)
                                           -0.0003  0.5387 -0.0170 -0.4139  0.0206
                                           -0.7173 -0.0034  0.1517  0.0029  0.0123
                                           -0.0030 -0.0046 -0.0056 -0.0083
                ( 62.68%)  -0.7917* H  25 s( 99.90%)p 0.00(  0.10%)
                                            0.9995 -0.0019  0.0126  0.0275 -0.0067


 NHO Directionality and "Bond Bending" (deviations from line of nuclear centers)

         [Thresholds for printing:  angular deviation  >  1.0 degree]
                                    hybrid p-character > 25.0%
                                    orbital occupancy  >  0.10e

                                Line of Centers        Hybrid 1              Hybrid 2
                                ---------------  -------------------   ------------------
                NBO               Theta   Phi    Theta   Phi    Dev    Theta   Phi    Dev
 ========================================================================================
     2. BD (   1) C   1 - C   8    99.2   58.1   100.2   62.8   4.7     80.9  234.6   3.5
     3. BD (   1) C   1 - C  12    79.7  301.6    78.9  296.6   5.0     99.6  125.0   3.4
     4. BD (   2) C   1 - C  12    79.7  301.6   168.8  275.2  90.3    168.3  270.8  89.7
     5. BD (   1) N   2 - C   3    63.7  123.2    64.4  121.8   1.4    116.5  304.7   1.4
     6. BD (   1) N   2 - C   7    86.0  240.3    86.9  241.1   1.2     94.0   59.1   1.2
     7. BD (   1) C   3 - C   4   109.8  176.8     --     --    --      68.9  356.9   1.3
     8. BD (   1) C   3 - H  13   100.3   62.2    99.8   60.7   1.5      --     --    --
     9. BD (   1) C   3 - H  14     7.6  262.4     8.2  276.2   2.0      --     --    --
    10. BD (   1) C   4 - O   5    83.3  241.2    83.1  239.1   2.0     95.5   63.9   3.0
    11. BD (   1) C   4 - H  15   164.9   86.9   165.1   99.3   3.2      --     --    --
    12. BD (   1) C   4 - H  16    59.4  126.6    60.2  129.0   2.1      --     --    --
    13. BD (   1) O   5 - C   6   119.0  302.9   118.4  299.6   3.0     61.2  125.0   1.9
    14. BD (   1) C   6 - C   7    71.3  353.2    69.9  352.7   1.4      --     --    --
    15. BD (   1) C   6 - H  17    81.0  238.3    81.2  236.1   2.2      --     --    --
    16. BD (   1) C   6 - H  18   169.2   86.1   168.5  102.3   3.2      --     --    --
    18. BD (   1) C   7 - H  20    20.3  268.4    19.2  273.1   1.9      --     --    --
    19. BD (   1) C   8 - C   9    89.1  359.9    89.0    3.2   3.4     91.1  176.4   3.5
    20. BD (   2) C   8 - C   9    89.1  359.9   167.6  275.8  89.6    168.3  271.8  89.5
    22. BD (   1) C   9 - C  10    80.0  301.1    80.2  305.6   4.5    100.3  116.1   5.0
    24. BD (   1) C  10 - C  11    80.8  238.7    80.3  243.7   4.9     98.9   54.2   4.4
    25. BD (   2) C  10 - C  11    80.8  238.7   168.9  273.4  90.1    168.5  274.1  90.2
    27. BD (   1) C  11 - C  12    90.4  180.2    90.0  183.7   3.4     89.3  357.1   3.1
    42. LP (   1) N   2             --     --    163.7  124.6   --       --     --    --
    43. LP (   1) O   5             --     --     55.2  189.0   --       --     --    --
    44. LP (   2) O   5             --     --    143.1  162.1   --       --     --    --
   208. BD*(   2) C   1 - C  12    79.7  301.6   168.8  275.2  90.3    168.3  270.8  89.7
   224. BD*(   2) C   8 - C   9    89.1  359.9   167.6  275.8  89.6    168.3  271.8  89.5
   229. BD*(   2) C  10 - C  11    80.8  238.7   168.9  273.4  90.1    168.5  274.1  90.2


 Second Order Perturbation Theory Analysis of Fock Matrix in NBO Basis

     Threshold for printing:   0.25 kcal/mol
                                                                              E(2)  E(j)-E(i) F(i,j)
         Donor NBO (i)                     Acceptor NBO (j)                 kcal/mol   a.u.    a.u. 
 ===================================================================================================

 within unit  1
   1. BD (   1) C   1 - N   2        /108. RY*(   1) C   8                    0.29    1.97    0.030
   1. BD (   1) C   1 - N   2        /206. BD*(   1) C   1 - C   8            0.79    1.35    0.041
   1. BD (   1) C   1 - N   2        /207. BD*(   1) C   1 - C  12            0.84    1.35    0.043
   1. BD (   1) C   1 - N   2        /209. BD*(   1) N   2 - C   3            0.90    1.13    0.040
   1. BD (   1) C   1 - N   2        /210. BD*(   1) N   2 - C   7            0.91    1.14    0.041
   1. BD (   1) C   1 - N   2        /211. BD*(   1) C   3 - C   4            0.47    1.21    0.030
   1. BD (   1) C   1 - N   2        /218. BD*(   1) C   6 - C   7            0.45    1.21    0.029
   1. BD (   1) C   1 - N   2        /223. BD*(   1) C   8 - C   9            0.63    1.39    0.038
   1. BD (   1) C   1 - N   2        /231. BD*(   1) C  11 - C  12            0.62    1.39    0.037
   2. BD (   1) C   1 - C   8        / 54. RY*(   1) N   2                    0.27    1.66    0.027
   2. BD (   1) C   1 - C   8        /117. RY*(   1) C   9                    0.60    1.88    0.043
   2. BD (   1) C   1 - C   8        /118. RY*(   2) C   9                    0.60    1.38    0.037
   2. BD (   1) C   1 - C   8        /144. RY*(   1) C  12                    0.31    1.88    0.030
   2. BD (   1) C   1 - C   8        /205. BD*(   1) C   1 - N   2            0.85    1.10    0.039
   2. BD (   1) C   1 - C   8        /207. BD*(   1) C   1 - C  12            2.09    1.24    0.064
   2. BD (   1) C   1 - C   8        /210. BD*(   1) N   2 - C   7            1.33    1.02    0.047
   2. BD (   1) C   1 - C   8        /223. BD*(   1) C   8 - C   9            1.42    1.28    0.054
   2. BD (   1) C   1 - C   8        /225. BD*(   1) C   8 - H  21            0.57    1.17    0.033
   2. BD (   1) C   1 - C   8        /227. BD*(   1) C   9 - H  22            0.98    1.20    0.043
   2. BD (   1) C   1 - C   8        /233. BD*(   1) C  12 - H  25            1.19    1.17    0.047
   3. BD (   1) C   1 - C  12        / 55. RY*(   2) N   2                    0.33    2.25    0.034
   3. BD (   1) C   1 - C  12        /100. RY*(   2) C   7                    0.32    1.57    0.029
   3. BD (   1) C   1 - C  12        /108. RY*(   1) C   8                    0.39    1.86    0.034
   3. BD (   1) C   1 - C  12        /135. RY*(   1) C  11                    0.61    1.88    0.043
   3. BD (   1) C   1 - C  12        /136. RY*(   2) C  11                    0.57    1.39    0.036
   3. BD (   1) C   1 - C  12        /205. BD*(   1) C   1 - N   2            0.88    1.10    0.039
   3. BD (   1) C   1 - C  12        /206. BD*(   1) C   1 - C   8            2.15    1.24    0.065
   3. BD (   1) C   1 - C  12        /209. BD*(   1) N   2 - C   3            1.08    1.02    0.042
   3. BD (   1) C   1 - C  12        /225. BD*(   1) C   8 - H  21            1.13    1.17    0.046
   3. BD (   1) C   1 - C  12        /231. BD*(   1) C  11 - C  12            1.49    1.28    0.055
   3. BD (   1) C   1 - C  12        /232. BD*(   1) C  11 - H  24            0.94    1.20    0.043
   3. BD (   1) C   1 - C  12        /233. BD*(   1) C  12 - H  25            0.62    1.18    0.034
   4. BD (   2) C   1 - C  12        /111. RY*(   4) C   8                    0.97    1.08    0.044
   4. BD (   2) C   1 - C  12        /138. RY*(   4) C  11                    0.39    2.13    0.039
   4. BD (   2) C   1 - C  12        /139. RY*(   5) C  11                    0.52    1.00    0.031
   4. BD (   2) C   1 - C  12        /208. BD*(   2) C   1 - C  12            0.42    0.28    0.014
   4. BD (   2) C   1 - C  12        /209. BD*(   1) N   2 - C   3            0.64    0.59    0.026
   4. BD (   2) C   1 - C  12        /224. BD*(   2) C   8 - C   9            7.22    0.31    0.060
   4. BD (   2) C   1 - C  12        /229. BD*(   2) C  10 - C  11           11.56    0.31    0.076
   5. BD (   1) N   2 - C   3        / 45. RY*(   1) C   1                    0.75    1.79    0.046
   5. BD (   1) N   2 - C   3        / 47. RY*(   3) C   1                    0.26    1.70    0.027
   5. BD (   1) N   2 - C   3        / 73. RY*(   2) C   4                    0.33    1.77    0.031
   5. BD (   1) N   2 - C   3        / 99. RY*(   1) C   7                    0.51    1.72    0.037
   5. BD (   1) N   2 - C   3        /205. BD*(   1) C   1 - N   2            1.01    1.15    0.043
   5. BD (   1) N   2 - C   3        /207. BD*(   1) C   1 - C  12            1.13    1.28    0.048
   5. BD (   1) N   2 - C   3        /208. BD*(   2) C   1 - C  12            0.50    0.76    0.027
   5. BD (   1) N   2 - C   3        /210. BD*(   1) N   2 - C   7            0.71    1.07    0.035
   5. BD (   1) N   2 - C   3        /216. BD*(   1) C   4 - H  16            0.50    1.24    0.032
   5. BD (   1) N   2 - C   3        /221. BD*(   1) C   7 - H  19            0.69    1.20    0.036
   6. BD (   1) N   2 - C   7        / 45. RY*(   1) C   1                    1.24    1.79    0.060
   6. BD (   1) N   2 - C   7        / 63. RY*(   1) C   3                    0.42    1.75    0.034
   6. BD (   1) N   2 - C   7        / 91. RY*(   2) C   6                    0.35    1.78    0.032
   6. BD (   1) N   2 - C   7        /205. BD*(   1) C   1 - N   2            1.04    1.15    0.044
   6. BD (   1) N   2 - C   7        /206. BD*(   1) C   1 - C   8            1.38    1.29    0.053
   6. BD (   1) N   2 - C   7        /209. BD*(   1) N   2 - C   3            0.75    1.07    0.036
   6. BD (   1) N   2 - C   7        /212. BD*(   1) C   3 - H  13            0.68    1.21    0.036
   6. BD (   1) N   2 - C   7        /219. BD*(   1) C   6 - H  17            0.49    1.25    0.031
   7. BD (   1) C   3 - C   4        / 54. RY*(   1) N   2                    0.32    1.57    0.029
   7. BD (   1) C   3 - C   4        / 81. RY*(   1) O   5                    0.32    1.84    0.031
   7. BD (   1) C   3 - C   4        /205. BD*(   1) C   1 - N   2            1.43    1.01    0.048
   7. BD (   1) C   3 - C   4        /212. BD*(   1) C   3 - H  13            0.49    1.07    0.029
   7. BD (   1) C   3 - C   4        /213. BD*(   1) C   3 - H  14            0.27    1.05    0.021
   7. BD (   1) C   3 - C   4        /216. BD*(   1) C   4 - H  16            0.27    1.11    0.022
   7. BD (   1) C   3 - C   4        /217. BD*(   1) O   5 - C   6            0.25    0.95    0.020
   8. BD (   1) C   3 - H  13        / 75. RY*(   4) C   4                    0.39    1.48    0.030
   8. BD (   1) C   3 - H  13        /210. BD*(   1) N   2 - C   7            1.63    0.83    0.046
   8. BD (   1) C   3 - H  13        /211. BD*(   1) C   3 - C   4            0.26    0.91    0.019
   8. BD (   1) C   3 - H  13        /214. BD*(   1) C   4 - O   5            2.11    0.85    0.053
   9. BD (   1) C   3 - H  14        / 54. RY*(   1) N   2                    0.27    1.46    0.025
   9. BD (   1) C   3 - H  14        / 72. RY*(   1) C   4                    0.40    1.45    0.031
   9. BD (   1) C   3 - H  14        /215. BD*(   1) C   4 - H  15            1.38    0.96    0.046
  10. BD (   1) C   4 - O   5        / 90. RY*(   1) C   6                    0.80    1.71    0.047
  10. BD (   1) C   4 - O   5        / 94. RY*(   5) C   6                    0.27    2.53    0.033
  10. BD (   1) C   4 - O   5        /212. BD*(   1) C   3 - H  13            0.67    1.24    0.036
  10. BD (   1) C   4 - O   5        /219. BD*(   1) C   6 - H  17            0.78    1.28    0.040
  11. BD (   1) C   4 - H  15        /213. BD*(   1) C   3 - H  14            1.67    0.91    0.049
  11. BD (   1) C   4 - H  15        /217. BD*(   1) O   5 - C   6            0.26    0.81    0.018
  12. BD (   1) C   4 - H  16        / 82. RY*(   2) O   5                    0.37    1.85    0.033
  12. BD (   1) C   4 - H  16        /209. BD*(   1) N   2 - C   3            2.45    0.79    0.056
  12. BD (   1) C   4 - H  16        /217. BD*(   1) O   5 - C   6            1.67    0.81    0.047
  13. BD (   1) O   5 - C   6        / 72. RY*(   1) C   4                    0.80    1.73    0.047
  13. BD (   1) O   5 - C   6        / 76. RY*(   5) C   4                    0.27    2.55    0.033
  13. BD (   1) O   5 - C   6        /216. BD*(   1) C   4 - H  16            0.77    1.28    0.040
  13. BD (   1) O   5 - C   6        /221. BD*(   1) C   7 - H  19            0.62    1.24    0.035
  14. BD (   1) C   6 - C   7        / 54. RY*(   1) N   2                    0.33    1.57    0.029
  14. BD (   1) C   6 - C   7        / 81. RY*(   1) O   5                    0.32    1.84    0.031
  14. BD (   1) C   6 - C   7        /205. BD*(   1) C   1 - N   2            1.51    1.01    0.050
  14. BD (   1) C   6 - C   7        /214. BD*(   1) C   4 - O   5            0.25    0.95    0.020
  14. BD (   1) C   6 - C   7        /219. BD*(   1) C   6 - H  17            0.26    1.11    0.021
  14. BD (   1) C   6 - C   7        /221. BD*(   1) C   7 - H  19            0.49    1.07    0.029
  14. BD (   1) C   6 - C   7        /222. BD*(   1) C   7 - H  20            0.30    1.05    0.022
  15. BD (   1) C   6 - H  17        / 82. RY*(   2) O   5                    0.37    1.85    0.033
  15. BD (   1) C   6 - H  17        /210. BD*(   1) N   2 - C   7            2.42    0.80    0.055
  15. BD (   1) C   6 - H  17        /214. BD*(   1) C   4 - O   5            1.68    0.81    0.047
  16. BD (   1) C   6 - H  18        /214. BD*(   1) C   4 - O   5            0.25    0.81    0.018
  16. BD (   1) C   6 - H  18        /222. BD*(   1) C   7 - H  20            1.70    0.91    0.050
  17. BD (   1) C   7 - H  19        / 93. RY*(   4) C   6                    0.38    1.52    0.030
  17. BD (   1) C   7 - H  19        /209. BD*(   1) N   2 - C   3            1.73    0.82    0.048
  17. BD (   1) C   7 - H  19        /217. BD*(   1) O   5 - C   6            2.17    0.84    0.054
  17. BD (   1) C   7 - H  19        /218. BD*(   1) C   6 - C   7            0.27    0.90    0.020
  18. BD (   1) C   7 - H  20        / 90. RY*(   1) C   6                    0.41    1.43    0.031
  18. BD (   1) C   7 - H  20        /220. BD*(   1) C   6 - H  18            1.30    0.96    0.045
  19. BD (   1) C   8 - C   9        / 45. RY*(   1) C   1                    0.56    1.73    0.040
  19. BD (   1) C   8 - C   9        /126. RY*(   1) C  10                    0.44    1.89    0.037
  19. BD (   1) C   8 - C   9        /127. RY*(   2) C  10                    0.60    1.36    0.036
  19. BD (   1) C   8 - C   9        /205. BD*(   1) C   1 - N   2            2.23    1.09    0.062
  19. BD (   1) C   8 - C   9        /206. BD*(   1) C   1 - C   8            1.61    1.22    0.056
  19. BD (   1) C   8 - C   9        /225. BD*(   1) C   8 - H  21            0.83    1.16    0.039
  19. BD (   1) C   8 - C   9        /226. BD*(   1) C   9 - C  10            1.34    1.26    0.052
  19. BD (   1) C   8 - C   9        /227. BD*(   1) C   9 - H  22            0.64    1.18    0.035
  19. BD (   1) C   8 - C   9        /230. BD*(   1) C  10 - H  23            1.11    1.18    0.046
  20. BD (   2) C   8 - C   9        / 50. RY*(   6) C   1                    0.41    1.92    0.039
  20. BD (   2) C   8 - C   9        /111. RY*(   4) C   8                    0.31    1.06    0.025
  20. BD (   2) C   8 - C   9        /129. RY*(   4) C  10                    0.48    0.92    0.029
  20. BD (   2) C   8 - C   9        /130. RY*(   5) C  10                    0.26    2.14    0.033
  20. BD (   2) C   8 - C   9        /208. BD*(   2) C   1 - C  12           13.08    0.27    0.076
  20. BD (   2) C   8 - C   9        /229. BD*(   2) C  10 - C  11            7.07    0.29    0.058
  21. BD (   1) C   8 - H  21        / 46. RY*(   2) C   1                    0.27    1.68    0.027
  21. BD (   1) C   8 - H  21        /117. RY*(   1) C   9                    0.40    1.69    0.033
  21. BD (   1) C   8 - H  21        /205. BD*(   1) C   1 - N   2            0.35    0.91    0.023
  21. BD (   1) C   8 - H  21        /206. BD*(   1) C   1 - C   8            0.31    1.05    0.023
  21. BD (   1) C   8 - H  21        /207. BD*(   1) C   1 - C  12            2.19    1.05    0.060
  21. BD (   1) C   8 - H  21        /223. BD*(   1) C   8 - C   9            0.58    1.09    0.032
  21. BD (   1) C   8 - H  21        /226. BD*(   1) C   9 - C  10            1.96    1.09    0.058
  22. BD (   1) C   9 - C  10        /108. RY*(   1) C   8                    0.35    1.84    0.032
  22. BD (   1) C   9 - C  10        /109. RY*(   2) C   8                    0.67    1.43    0.039
  22. BD (   1) C   9 - C  10        /135. RY*(   1) C  11                    0.41    1.86    0.035
  22. BD (   1) C   9 - C  10        /136. RY*(   2) C  11                    0.76    1.37    0.041
  22. BD (   1) C   9 - C  10        /223. BD*(   1) C   8 - C   9            1.36    1.26    0.052
  22. BD (   1) C   9 - C  10        /225. BD*(   1) C   8 - H  21            1.20    1.15    0.047
  22. BD (   1) C   9 - C  10        /227. BD*(   1) C   9 - H  22            0.64    1.18    0.035
  22. BD (   1) C   9 - C  10        /228. BD*(   1) C  10 - C  11            1.15    1.26    0.048
  22. BD (   1) C   9 - C  10        /230. BD*(   1) C  10 - H  23            0.55    1.18    0.032
  22. BD (   1) C   9 - C  10        /232. BD*(   1) C  11 - H  24            1.35    1.18    0.050
  23. BD (   1) C   9 - H  22        /108. RY*(   1) C   8                    0.29    1.65    0.028
  23. BD (   1) C   9 - H  22        /126. RY*(   1) C  10                    0.32    1.70    0.030
  23. BD (   1) C   9 - H  22        /206. BD*(   1) C   1 - C   8            2.28    1.02    0.061
  23. BD (   1) C   9 - H  22        /223. BD*(   1) C   8 - C   9            0.51    1.07    0.029
  23. BD (   1) C   9 - H  22        /226. BD*(   1) C   9 - C  10            0.37    1.06    0.025
  23. BD (   1) C   9 - H  22        /228. BD*(   1) C  10 - C  11            1.79    1.07    0.055
  24. BD (   1) C  10 - C  11        /117. RY*(   1) C   9                    0.42    1.86    0.035
  24. BD (   1) C  10 - C  11        /118. RY*(   2) C   9                    0.74    1.37    0.040
  24. BD (   1) C  10 - C  11        /144. RY*(   1) C  12                    0.46    1.87    0.037
  24. BD (   1) C  10 - C  11        /145. RY*(   2) C  12                    0.49    1.49    0.034
  24. BD (   1) C  10 - C  11        /226. BD*(   1) C   9 - C  10            1.15    1.26    0.048
  24. BD (   1) C  10 - C  11        /227. BD*(   1) C   9 - H  22            1.31    1.18    0.050
  24. BD (   1) C  10 - C  11        /230. BD*(   1) C  10 - H  23            0.57    1.18    0.033
  24. BD (   1) C  10 - C  11        /231. BD*(   1) C  11 - C  12            1.36    1.26    0.052
  24. BD (   1) C  10 - C  11        /232. BD*(   1) C  11 - H  24            0.65    1.18    0.035
  24. BD (   1) C  10 - C  11        /233. BD*(   1) C  12 - H  25            1.15    1.16    0.046
  25. BD (   2) C  10 - C  11        /121. RY*(   5) C   9                    1.16    1.00    0.047
  25. BD (   2) C  10 - C  11        /148. RY*(   5) C  12                    0.39    2.01    0.039
  25. BD (   2) C  10 - C  11        /208. BD*(   2) C   1 - C  12            8.50    0.26    0.061
  25. BD (   2) C  10 - C  11        /224. BD*(   2) C   8 - C   9           13.69    0.29    0.080
  26. BD (   1) C  10 - H  23        /117. RY*(   1) C   9                    0.35    1.68    0.031
  26. BD (   1) C  10 - H  23        /135. RY*(   1) C  11                    0.36    1.68    0.031
  26. BD (   1) C  10 - H  23        /223. BD*(   1) C   8 - C   9            1.98    1.08    0.058
  26. BD (   1) C  10 - H  23        /226. BD*(   1) C   9 - C  10            0.35    1.07    0.025
  26. BD (   1) C  10 - H  23        /228. BD*(   1) C  10 - C  11            0.36    1.08    0.025
  26. BD (   1) C  10 - H  23        /231. BD*(   1) C  11 - C  12            2.02    1.08    0.059
  27. BD (   1) C  11 - C  12        / 45. RY*(   1) C   1                    0.43    1.72    0.035
  27. BD (   1) C  11 - C  12        / 46. RY*(   2) C   1                    0.47    1.85    0.037
  27. BD (   1) C  11 - C  12        /126. RY*(   1) C  10                    0.45    1.89    0.037
  27. BD (   1) C  11 - C  12        /127. RY*(   2) C  10                    0.60    1.35    0.036
  27. BD (   1) C  11 - C  12        /205. BD*(   1) C   1 - N   2            2.36    1.08    0.064
  27. BD (   1) C  11 - C  12        /207. BD*(   1) C   1 - C  12            1.69    1.22    0.057
  27. BD (   1) C  11 - C  12        /228. BD*(   1) C  10 - C  11            1.34    1.26    0.052
  27. BD (   1) C  11 - C  12        /230. BD*(   1) C  10 - H  23            1.14    1.18    0.046
  27. BD (   1) C  11 - C  12        /232. BD*(   1) C  11 - H  24            0.61    1.18    0.034
  27. BD (   1) C  11 - C  12        /233. BD*(   1) C  12 - H  25            0.83    1.16    0.039
  28. BD (   1) C  11 - H  24        /126. RY*(   1) C  10                    0.33    1.70    0.030
  28. BD (   1) C  11 - H  24        /144. RY*(   1) C  12                    0.29    1.67    0.028
  28. BD (   1) C  11 - H  24        /207. BD*(   1) C   1 - C  12            2.26    1.03    0.061
  28. BD (   1) C  11 - H  24        /226. BD*(   1) C   9 - C  10            1.83    1.07    0.056
  28. BD (   1) C  11 - H  24        /228. BD*(   1) C  10 - C  11            0.38    1.07    0.026
  28. BD (   1) C  11 - H  24        /231. BD*(   1) C  11 - C  12            0.48    1.07    0.029
  29. BD (   1) C  12 - H  25        /135. RY*(   1) C  11                    0.41    1.69    0.033
  29. BD (   1) C  12 - H  25        /205. BD*(   1) C   1 - N   2            0.33    0.91    0.022
  29. BD (   1) C  12 - H  25        /206. BD*(   1) C   1 - C   8            2.16    1.05    0.060
  29. BD (   1) C  12 - H  25        /207. BD*(   1) C   1 - C  12            0.36    1.05    0.025
  29. BD (   1) C  12 - H  25        /228. BD*(   1) C  10 - C  11            1.91    1.09    0.058
  29. BD (   1) C  12 - H  25        /231. BD*(   1) C  11 - C  12            0.58    1.09    0.032
  30. CR (   1) C   1                /109. RY*(   2) C   8                    0.80   10.87    0.118
  30. CR (   1) C   1                /145. RY*(   2) C  12                    0.73   10.93    0.113
  30. CR (   1) C   1                /209. BD*(   1) N   2 - C   3            0.51   10.44    0.093
  30. CR (   1) C   1                /210. BD*(   1) N   2 - C   7            0.51   10.45    0.093
  30. CR (   1) C   1                /223. BD*(   1) C   8 - C   9            0.38   10.71    0.081
  30. CR (   1) C   1                /225. BD*(   1) C   8 - H  21            0.29   10.60    0.070
  30. CR (   1) C   1                /231. BD*(   1) C  11 - C  12            0.39   10.70    0.082
  30. CR (   1) C   1                /233. BD*(   1) C  12 - H  25            0.31   10.60    0.073
  31. CR (   1) N   2                / 46. RY*(   2) C   1                    0.49   15.43    0.110
  31. CR (   1) N   2                / 48. RY*(   4) C   1                    0.61   14.88    0.120
  31. CR (   1) N   2                / 51. RY*(   7) C   1                    0.33   16.44    0.093
  31. CR (   1) N   2                / 64. RY*(   2) C   3                    0.35   15.11    0.092
  31. CR (   1) N   2                / 65. RY*(   3) C   3                    0.46   15.04    0.106
  31. CR (   1) N   2                /100. RY*(   2) C   7                    0.40   15.13    0.098
  31. CR (   1) N   2                /101. RY*(   3) C   7                    0.51   15.08    0.110
  31. CR (   1) N   2                /206. BD*(   1) C   1 - C   8            0.28   14.79    0.081
  31. CR (   1) N   2                /207. BD*(   1) C   1 - C  12            0.31   14.80    0.086
  32. CR (   1) C   3                / 75. RY*(   4) C   4                    0.30   11.08    0.073
  32. CR (   1) C   3                /153. RY*(   1) H  13                    0.40   10.56    0.082
  32. CR (   1) C   3                /157. RY*(   1) H  14                    0.36   10.50    0.077
  32. CR (   1) C   3                /205. BD*(   1) C   1 - N   2            0.49   10.51    0.092
  32. CR (   1) C   3                /210. BD*(   1) N   2 - C   7            0.40   10.43    0.082
  33. CR (   1) C   4                /161. RY*(   1) H  15                    0.31   10.52    0.073
  33. CR (   1) C   4                /165. RY*(   1) H  16                    0.36   10.49    0.078
  33. CR (   1) C   4                /214. BD*(   1) C   4 - O   5            0.34   10.45    0.075
  33. CR (   1) C   4                /217. BD*(   1) O   5 - C   6            0.63   10.45    0.103
  34. CR (   1) O   5                / 73. RY*(   2) C   4                    0.48   19.93    0.123
  34. CR (   1) O   5                / 76. RY*(   5) C   4                    0.28   20.69    0.095
  34. CR (   1) O   5                / 91. RY*(   2) C   6                    0.46   19.95    0.120
  34. CR (   1) O   5                / 94. RY*(   5) C   6                    0.28   20.67    0.096
  35. CR (   1) C   6                /102. RY*(   4) C   7                    0.25   11.34    0.068
  35. CR (   1) C   6                /169. RY*(   1) H  17                    0.36   10.49    0.078
  35. CR (   1) C   6                /173. RY*(   1) H  18                    0.31   10.52    0.073
  35. CR (   1) C   6                /214. BD*(   1) C   4 - O   5            0.63   10.45    0.103
  35. CR (   1) C   6                /217. BD*(   1) O   5 - C   6            0.34   10.45    0.075
  36. CR (   1) C   7                / 93. RY*(   4) C   6                    0.28   11.13    0.070
  36. CR (   1) C   7                /177. RY*(   1) H  19                    0.37   10.54    0.079
  36. CR (   1) C   7                /181. RY*(   1) H  20                    0.36   10.50    0.078
  36. CR (   1) C   7                /205. BD*(   1) C   1 - N   2            0.51   10.51    0.093
  36. CR (   1) C   7                /209. BD*(   1) N   2 - C   3            0.41   10.42    0.084
  37. CR (   1) C   8                / 45. RY*(   1) C   1                    0.47   11.12    0.092
  37. CR (   1) C   8                /118. RY*(   2) C   9                    0.84   10.76    0.120
  37. CR (   1) C   8                /185. RY*(   1) H  21                    0.41   10.49    0.082
  37. CR (   1) C   8                /205. BD*(   1) C   1 - N   2            0.43   10.47    0.085
  37. CR (   1) C   8                /207. BD*(   1) C   1 - C  12            0.55   10.61    0.097
  37. CR (   1) C   8                /226. BD*(   1) C   9 - C  10            0.49   10.65    0.091
  37. CR (   1) C   8                /227. BD*(   1) C   9 - H  22            0.28   10.57    0.068
  38. CR (   1) C   9                /109. RY*(   2) C   8                    0.35   10.81    0.077
  38. CR (   1) C   9                /110. RY*(   3) C   8                    0.38   10.71    0.081
  38. CR (   1) C   9                /127. RY*(   2) C  10                    0.71   10.73    0.110
  38. CR (   1) C   9                /189. RY*(   1) H  22                    0.39   10.45    0.081
  38. CR (   1) C   9                /206. BD*(   1) C   1 - C   8            0.58   10.60    0.099
  38. CR (   1) C   9                /225. BD*(   1) C   8 - H  21            0.33   10.54    0.075
  38. CR (   1) C   9                /228. BD*(   1) C  10 - C  11            0.41   10.64    0.084
  38. CR (   1) C   9                /230. BD*(   1) C  10 - H  23            0.30   10.56    0.071
  39. CR (   1) C  10                /118. RY*(   2) C   9                    0.66   10.75    0.107
  39. CR (   1) C  10                /120. RY*(   4) C   9                    0.27   10.92    0.068
  39. CR (   1) C  10                /136. RY*(   2) C  11                    0.68   10.76    0.108
  39. CR (   1) C  10                /137. RY*(   3) C  11                    0.31   10.77    0.073
  39. CR (   1) C  10                /193. RY*(   1) H  23                    0.41   10.45    0.082
  39. CR (   1) C  10                /223. BD*(   1) C   8 - C   9            0.47   10.65    0.090
  39. CR (   1) C  10                /227. BD*(   1) C   9 - H  22            0.31   10.57    0.072
  39. CR (   1) C  10                /231. BD*(   1) C  11 - C  12            0.48   10.65    0.090
  39. CR (   1) C  10                /232. BD*(   1) C  11 - H  24            0.31   10.57    0.072
  40. CR (   1) C  11                /127. RY*(   2) C  10                    0.73   10.74    0.112
  40. CR (   1) C  11                /145. RY*(   2) C  12                    0.34   10.86    0.076
  40. CR (   1) C  11                /197. RY*(   1) H  24                    0.39   10.45    0.081
  40. CR (   1) C  11                /207. BD*(   1) C   1 - C  12            0.57   10.60    0.099
  40. CR (   1) C  11                /226. BD*(   1) C   9 - C  10            0.42   10.64    0.085
  40. CR (   1) C  11                /230. BD*(   1) C  10 - H  23            0.30   10.56    0.072
  40. CR (   1) C  11                /233. BD*(   1) C  12 - H  25            0.33   10.54    0.074
  41. CR (   1) C  12                / 45. RY*(   1) C   1                    0.60   11.12    0.103
  41. CR (   1) C  12                /136. RY*(   2) C  11                    0.82   10.76    0.119
  41. CR (   1) C  12                /201. RY*(   1) H  25                    0.41   10.49    0.083
  41. CR (   1) C  12                /205. BD*(   1) C   1 - N   2            0.47   10.47    0.089
  41. CR (   1) C  12                /206. BD*(   1) C   1 - C   8            0.55   10.61    0.097
  41. CR (   1) C  12                /228. BD*(   1) C  10 - C  11            0.49   10.65    0.091
  41. CR (   1) C  12                /232. BD*(   1) C  11 - H  24            0.27   10.57    0.067
  42. LP (   1) N   2                / 46. RY*(   2) C   1                    0.65    1.53    0.041
  42. LP (   1) N   2                / 47. RY*(   3) C   1                    0.69    1.31    0.039
  42. LP (   1) N   2                / 63. RY*(   1) C   3                    0.29    1.36    0.026
  42. LP (   1) N   2                / 99. RY*(   1) C   7                    0.26    1.33    0.024
  42. LP (   1) N   2                /101. RY*(   3) C   7                    0.25    1.17    0.022
  42. LP (   1) N   2                /206. BD*(   1) C   1 - C   8            0.26    0.89    0.020
  42. LP (   1) N   2                /207. BD*(   1) C   1 - C  12            0.90    0.89    0.037
  42. LP (   1) N   2                /208. BD*(   2) C   1 - C  12            9.38    0.37    0.080
  42. LP (   1) N   2                /211. BD*(   1) C   3 - C   4            0.61    0.75    0.028
  42. LP (   1) N   2                /212. BD*(   1) C   3 - H  13            0.33    0.82    0.021
  42. LP (   1) N   2                /213. BD*(   1) C   3 - H  14            3.17    0.79    0.065
  42. LP (   1) N   2                /218. BD*(   1) C   6 - C   7            0.64    0.75    0.029
  42. LP (   1) N   2                /221. BD*(   1) C   7 - H  19            0.39    0.81    0.023
  42. LP (   1) N   2                /222. BD*(   1) C   7 - H  20            3.36    0.79    0.067
  43. LP (   1) O   5                / 73. RY*(   2) C   4                    0.90    1.52    0.047
  43. LP (   1) O   5                / 91. RY*(   2) C   6                    0.87    1.53    0.046
  43. LP (   1) O   5                / 92. RY*(   3) C   6                    0.27    2.09    0.030
  43. LP (   1) O   5                /211. BD*(   1) C   3 - C   4            0.75    0.90    0.033
  43. LP (   1) O   5                /215. BD*(   1) C   4 - H  15            0.65    0.97    0.032
  43. LP (   1) O   5                /216. BD*(   1) C   4 - H  16            0.93    1.00    0.039
  43. LP (   1) O   5                /218. BD*(   1) C   6 - C   7            0.77    0.90    0.033
  43. LP (   1) O   5                /219. BD*(   1) C   6 - H  17            0.93    1.00    0.039
  43. LP (   1) O   5                /220. BD*(   1) C   6 - H  18            0.65    0.97    0.032
  44. LP (   2) O   5                / 74. RY*(   3) C   4                    0.49    1.86    0.039
  44. LP (   2) O   5                / 92. RY*(   3) C   6                    0.49    1.85    0.039
  44. LP (   2) O   5                /211. BD*(   1) C   3 - C   4            3.11    0.67    0.058
  44. LP (   2) O   5                /212. BD*(   1) C   3 - H  13            0.29    0.73    0.019
  44. LP (   2) O   5                /215. BD*(   1) C   4 - H  15            3.20    0.73    0.062
  44. LP (   2) O   5                /218. BD*(   1) C   6 - C   7            3.17    0.67    0.059
  44. LP (   2) O   5                /220. BD*(   1) C   6 - H  18            3.21    0.73    0.062
  44. LP (   2) O   5                /221. BD*(   1) C   7 - H  19            0.28    0.72    0.018
 208. BD*(   2) C   1 - C  12        / 49. RY*(   5) C   1                    0.45    1.81    0.080
 208. BD*(   2) C   1 - C  12        /111. RY*(   4) C   8                    0.41    0.79    0.050
 208. BD*(   2) C   1 - C  12        /146. RY*(   3) C  12                    1.09    0.66    0.075
 208. BD*(   2) C   1 - C  12        /147. RY*(   4) C  12                    0.77    0.76    0.068
 208. BD*(   2) C   1 - C  12        /209. BD*(   1) N   2 - C   3            0.36    0.30    0.028
 208. BD*(   2) C   1 - C  12        /224. BD*(   2) C   8 - C   9           55.08    0.03    0.079
 208. BD*(   2) C   1 - C  12        /229. BD*(   2) C  10 - C  11           60.38    0.03    0.085
 224. BD*(   2) C   8 - C   9        /111. RY*(   4) C   8                    0.34    0.77    0.051
 224. BD*(   2) C   8 - C   9        /112. RY*(   5) C   8                    0.45    1.70    0.089
 224. BD*(   2) C   8 - C   9        /119. RY*(   3) C   9                    0.33    1.64    0.074
 224. BD*(   2) C   8 - C   9        /121. RY*(   5) C   9                    0.86    0.71    0.079
 229. BD*(   2) C  10 - C  11        /121. RY*(   5) C   9                    0.25    0.71    0.042
 229. BD*(   2) C  10 - C  11        /129. RY*(   4) C  10                    1.35    0.63    0.092
 229. BD*(   2) C  10 - C  11        /139. RY*(   5) C  11                    1.64    0.69    0.107


 Natural Bond Orbitals (Summary):

                                                            Principal Delocalizations
           NBO                        Occupancy    Energy   (geminal,vicinal,remote)
 ====================================================================================
 Molecular unit  1  (C10H13NO)
     1. BD (   1) C   1 - N   2          0.99185    -0.98372  210(g),209(g),207(g),206(g)
                                                    223(v),231(v),211(v),218(v)
                                                    108(v)
     2. BD (   1) C   1 - C   8          0.98632    -0.87066  207(g),223(g),210(v),233(v)
                                                    227(v),205(g),118(v),117(v)
                                                    225(g),144(v),54(v)
     3. BD (   1) C   1 - C  12          0.98675    -0.87343  206(g),231(g),225(v),209(v)
                                                    232(v),205(g),233(g),135(v)
                                                    136(v),108(v),55(v),100(r)
     4. BD (   2) C   1 - C  12          0.84792    -0.44512  229(v),224(v),111(v),209(v)
                                                    139(v),138(v),208(g)
     5. BD (   1) N   2 - C   3          0.98939    -0.91767  207(v),205(g),45(v),210(g)
                                                    221(v),208(v),99(v),216(v)
                                                    73(v),47(v)
     6. BD (   1) N   2 - C   7          0.99121    -0.92510  206(v),45(v),205(g),209(g)
                                                    212(v),219(v),63(v),91(v)
     7. BD (   1) C   3 - C   4          0.99361    -0.78529  205(v),212(g),54(v),81(v)
                                                    213(g),216(g),217(v)
     8. BD (   1) C   3 - H  13          0.98836    -0.67888  214(v),210(v),75(v),211(g)
     9. BD (   1) C   3 - H  14          0.99262    -0.67036  215(v),72(v),54(v)
    10. BD (   1) C   4 - O   5          0.99488    -0.95243  90(v),219(v),212(v),94(v)
    11. BD (   1) C   4 - H  15          0.99218    -0.64498  213(v),217(v)
    12. BD (   1) C   4 - H  16          0.98816    -0.64379  209(v),217(v),82(v)
    13. BD (   1) O   5 - C   6          0.99499    -0.95366  72(v),216(v),221(v),76(v)
    14. BD (   1) C   6 - C   7          0.99311    -0.78471  205(v),221(g),54(v),81(v)
                                                    222(g),219(g)
    15. BD (   1) C   6 - H  17          0.98835    -0.64395  210(v),214(v),82(v)
    16. BD (   1) C   6 - H  18          0.99224    -0.64440  222(v),214(v)
    17. BD (   1) C   7 - H  19          0.98810    -0.67437  217(v),209(v),93(v),218(g)
    18. BD (   1) C   7 - H  20          0.99265    -0.67303  220(v),90(v)
    19. BD (   1) C   8 - C   9          0.98816    -0.85832  205(v),206(g),226(g),230(v)
                                                    225(g),227(g),127(v),45(v)
                                                    126(v)
    20. BD (   2) C   8 - C   9          0.83847    -0.42624  208(v),229(v),129(v),50(v)
                                                    111(g),130(v)
    21. BD (   1) C   8 - H  21          0.98800    -0.68294  207(v),226(v),223(g),117(v)
                                                    205(v),206(g),46(v)
    22. BD (   1) C   9 - C  10          0.98980    -0.85293  223(g),232(v),225(v),228(g)
                                                    136(v),109(v),227(g),230(g)
                                                    135(v),108(v)
    23. BD (   1) C   9 - H  22          0.98907    -0.66195  206(v),228(v),223(g),226(g)
                                                    126(v),108(v)
    24. BD (   1) C  10 - C  11          0.98999    -0.85723  231(g),227(v),226(g),233(v)
                                                    118(v),232(g),230(g),145(v)
                                                    144(v),117(v)
    25. BD (   2) C  10 - C  11          0.83384    -0.42432  224(v),208(v),121(v),148(v)
    26. BD (   1) C  10 - H  23          0.98972    -0.67212  231(v),223(v),228(g),135(v)
                                                    117(v),226(g)
    27. BD (   1) C  11 - C  12          0.98786    -0.85497  205(v),207(g),228(g),230(v)
                                                    233(g),232(g),127(v),46(v)
                                                    126(v),45(v)
    28. BD (   1) C  11 - H  24          0.98914    -0.66310  207(v),226(v),231(g),228(g)
                                                    126(v),144(v)
    29. BD (   1) C  12 - H  25          0.98795    -0.68367  206(v),228(v),231(g),135(v)
                                                    207(g),205(v)
    30. CR (   1) C   1                  0.99941   -10.29783  109(v),145(v),209(v),210(v)
                                                    231(v),223(v),233(v),225(v)
    31. CR (   1) N   2                  0.99957   -14.43256  48(v),101(v),46(v),65(v)
                                                    100(v),64(v),51(v),207(v)
                                                    206(v)
    32. CR (   1) C   3                  0.99956   -10.28089  205(v),210(v),153(v),157(v)
                                                    75(v)
    33. CR (   1) C   4                  0.99955   -10.27855  217(v),165(v),214(g),161(v)
    34. CR (   1) O   5                  0.99986   -19.08725  73(v),91(v),94(v),76(v)
    35. CR (   1) C   6                  0.99955   -10.27975  214(v),169(v),217(g),173(v)
                                                    102(v)
    36. CR (   1) C   7                  0.99957   -10.27881  205(v),209(v),177(v),181(v)
                                                    93(v)
    37. CR (   1) C   8                  0.99947   -10.24680  118(v),207(v),226(v),45(v)
                                                    205(v),185(v),227(v)
    38. CR (   1) C   9                  0.99948   -10.23489  127(v),206(v),228(v),189(v)
                                                    110(v),109(v),225(v),230(v)
    39. CR (   1) C  10                  0.99947   -10.24409  136(v),118(v),231(v),223(v)
                                                    193(v),232(v),137(v),227(v)
                                                    120(v)
    40. CR (   1) C  11                  0.99948   -10.23636  127(v),207(v),226(v),197(v)
                                                    145(v),233(v),230(v)
    41. CR (   1) C  12                  0.99947   -10.24614  136(v),45(v),206(v),228(v)
                                                    205(v),201(v),232(v)
    42. LP (   1) N   2                  0.93262    -0.52580  208(v),222(v),213(v),207(v)
                                                    47(v),46(v),218(v),211(v)
                                                    221(v),212(v),63(v),99(v)
                                                    206(v),101(v)
    43. LP (   1) O   5                  0.98129    -0.67583  219(v),216(v),73(v),91(v)
                                                    218(v),211(v),215(v),220(v)
                                                    92(v)
    44. LP (   2) O   5                  0.95729    -0.43709  220(v),215(v),218(v),211(v)
                                                    74(v),92(v),212(r),221(r)
    45. RY*(   1) C   1                  0.00323     0.86931   
    46. RY*(   2) C   1                  0.00200     0.99996   
    47. RY*(   3) C   1                  0.00172     0.77995   
    48. RY*(   4) C   1                  0.00083     0.44802   
    49. RY*(   5) C   1                  0.00054     1.65193   
    50. RY*(   6) C   1                  0.00043     1.48975   
    51. RY*(   7) C   1                  0.00013     2.00435   
    52. RY*(   8) C   1                  0.00010     2.09206   
    53. RY*(   9) C   1                  0.00001     1.98568   
    54. RY*(   1) N   2                  0.00296     0.78801   
    55. RY*(   2) N   2                  0.00080     1.37693   
    56. RY*(   3) N   2                  0.00044     1.63081   
    57. RY*(   4) N   2                  0.00031     1.95584   
    58. RY*(   5) N   2                  0.00025     2.20824   
    59. RY*(   6) N   2                  0.00018     2.05164   
    60. RY*(   7) N   2                  0.00017     1.25791   
    61. RY*(   8) N   2                  0.00010     2.11503   
    62. RY*(   9) N   2                  0.00002     2.15387   
    63. RY*(   1) C   3                  0.00248     0.82935   
    64. RY*(   2) C   3                  0.00178     0.68046   
    65. RY*(   3) C   3                  0.00083     0.60654   
    66. RY*(   4) C   3                  0.00042     1.13577   
    67. RY*(   5) C   3                  0.00022     1.69415   
    68. RY*(   6) C   3                  0.00018     1.42533   
    69. RY*(   7) C   3                  0.00008     2.06945   
    70. RY*(   8) C   3                  0.00007     2.07302   
    71. RY*(   9) C   3                  0.00001     1.98345   
    72. RY*(   1) C   4                  0.00229     0.77731   
    73. RY*(   2) C   4                  0.00195     0.84757   
    74. RY*(   3) C   4                  0.00108     1.42040   
    75. RY*(   4) C   4                  0.00064     0.79633   
    76. RY*(   5) C   4                  0.00033     1.59850   
    77. RY*(   6) C   4                  0.00014     1.47689   
    78. RY*(   7) C   4                  0.00007     1.70350   
    79. RY*(   8) C   4                  0.00003     1.98527   
    80. RY*(   9) C   4                  0.00001     1.92234   
    81. RY*(   1) O   5                  0.00132     1.05174   
    82. RY*(   2) O   5                  0.00096     1.20676   
    83. RY*(   3) O   5                  0.00016     1.40761   
    84. RY*(   4) O   5                  0.00014     2.09575   
    85. RY*(   5) O   5                  0.00006     2.97902   
    86. RY*(   6) O   5                  0.00002     1.92592   
    87. RY*(   7) O   5                  0.00000     2.63192   
    88. RY*(   8) O   5                  0.00001     2.53840   
    89. RY*(   9) O   5                  0.00000     2.58910   
    90. RY*(   1) C   6                  0.00231     0.75626   
    91. RY*(   2) C   6                  0.00196     0.85780   
    92. RY*(   3) C   6                  0.00110     1.41161   
    93. RY*(   4) C   6                  0.00064     0.85061   
    94. RY*(   5) C   6                  0.00033     1.57844   
    95. RY*(   6) C   6                  0.00014     1.49007   
    96. RY*(   7) C   6                  0.00007     1.67730   
    97. RY*(   8) C   6                  0.00003     1.99247   
    98. RY*(   9) C   6                  0.00001     1.90651   
    99. RY*(   1) C   7                  0.00252     0.80190   
   100. RY*(   2) C   7                  0.00206     0.69790   
   101. RY*(   3) C   7                  0.00081     0.64893   
   102. RY*(   4) C   7                  0.00043     1.06231   
   103. RY*(   5) C   7                  0.00027     1.73302   
   104. RY*(   6) C   7                  0.00019     1.48232   
   105. RY*(   7) C   7                  0.00009     2.03810   
   106. RY*(   8) C   7                  0.00005     2.08131   
   107. RY*(   9) C   7                  0.00001     2.00901   
   108. RY*(   1) C   8                  0.00250     0.98511   
   109. RY*(   2) C   8                  0.00123     0.57619   
   110. RY*(   3) C   8                  0.00056     0.47449   
   111. RY*(   4) C   8                  0.00051     0.63364   
   112. RY*(   5) C   8                  0.00026     1.56082   
   113. RY*(   6) C   8                  0.00007     2.13252   
   114. RY*(   7) C   8                  0.00003     2.21681   
   115. RY*(   8) C   8                  0.00001     1.75487   
   116. RY*(   9) C   8                  0.00000     1.99034   
   117. RY*(   1) C   9                  0.00286     1.00567   
   118. RY*(   2) C   9                  0.00139     0.51073   
   119. RY*(   3) C   9                  0.00042     1.50207   
   120. RY*(   4) C   9                  0.00040     0.67941   
   121. RY*(   5) C   9                  0.00028     0.57755   
   122. RY*(   6) C   9                  0.00007     2.22435   
   123. RY*(   7) C   9                  0.00003     2.10633   
   124. RY*(   8) C   9                  0.00000     1.71634   
   125. RY*(   9) C   9                  0.00000     2.02375   
   126. RY*(   1) C  10                  0.00257     1.03635   
   127. RY*(   2) C  10                  0.00123     0.49914   
   128. RY*(   3) C  10                  0.00046     0.54895   
   129. RY*(   4) C  10                  0.00037     0.49325   
   130. RY*(   5) C  10                  0.00030     1.71809   
   131. RY*(   6) C  10                  0.00007     2.22306   
   132. RY*(   7) C  10                  0.00002     2.01217   
   133. RY*(   8) C  10                  0.00000     1.65940   
   134. RY*(   9) C  10                  0.00000     2.04932   
   135. RY*(   1) C  11                  0.00286     1.00455   
   136. RY*(   2) C  11                  0.00138     0.51308   
   137. RY*(   3) C  11                  0.00041     0.52356   
   138. RY*(   4) C  11                  0.00042     1.68574   
   139. RY*(   5) C  11                  0.00028     0.55260   
   140. RY*(   6) C  11                  0.00007     2.22139   
   141. RY*(   7) C  11                  0.00003     2.11019   
   142. RY*(   8) C  11                  0.00000     1.71438   
   143. RY*(   9) C  11                  0.00000     2.01586   
   144. RY*(   1) C  12                  0.00228     1.01121   
   145. RY*(   2) C  12                  0.00114     0.62780   
   146. RY*(   3) C  12                  0.00058     0.50078   
   147. RY*(   4) C  12                  0.00053     0.60273   
   148. RY*(   5) C  12                  0.00027     1.58545   
   149. RY*(   6) C  12                  0.00007     2.13851   
   150. RY*(   7) C  12                  0.00003     2.21454   
   151. RY*(   8) C  12                  0.00001     1.74963   
   152. RY*(   9) C  12                  0.00000     1.99108   
   153. RY*(   1) H  13                  0.00104     0.27681   
   154. RY*(   2) H  13                  0.00009     1.77524   
   155. RY*(   3) H  13                  0.00007     1.66782   
   156. RY*(   4) H  13                  0.00002     2.06191   
   157. RY*(   1) H  14                  0.00199     0.21466   
   158. RY*(   2) H  14                  0.00008     1.78176   
   159. RY*(   3) H  14                  0.00005     1.68234   
   160. RY*(   4) H  14                  0.00001     2.04903   
   161. RY*(   1) H  15                  0.00180     0.23853   
   162. RY*(   2) H  15                  0.00010     1.71454   
   163. RY*(   3) H  15                  0.00006     1.78372   
   164. RY*(   4) H  15                  0.00001     2.04053   
   165. RY*(   1) H  16                  0.00057     0.21413   
   166. RY*(   2) H  16                  0.00009     1.69201   
   167. RY*(   3) H  16                  0.00005     1.91202   
   168. RY*(   4) H  16                  0.00001     1.91227   
   169. RY*(   1) H  17                  0.00057     0.21465   
   170. RY*(   2) H  17                  0.00009     1.69080   
   171. RY*(   3) H  17                  0.00005     1.90977   
   172. RY*(   4) H  17                  0.00001     1.90088   
   173. RY*(   1) H  18                  0.00177     0.23896   
   174. RY*(   2) H  18                  0.00009     1.71919   
   175. RY*(   3) H  18                  0.00006     1.77680   
   176. RY*(   4) H  18                  0.00001     2.04946   
   177. RY*(   1) H  19                  0.00113     0.25770   
   178. RY*(   2) H  19                  0.00007     1.72375   
   179. RY*(   3) H  19                  0.00005     1.65150   
   180. RY*(   4) H  19                  0.00002     2.08780   
   181. RY*(   1) H  20                  0.00203     0.22251   
   182. RY*(   2) H  20                  0.00008     1.79533   
   183. RY*(   3) H  20                  0.00005     1.72191   
   184. RY*(   4) H  20                  0.00002     2.06135   
   185. RY*(   1) H  21                  0.00075     0.24122   
   186. RY*(   2) H  21                  0.00009     1.50525   
   187. RY*(   3) H  21                  0.00005     1.96901   
   188. RY*(   4) H  21                  0.00003     2.04972   
   189. RY*(   1) H  22                  0.00072     0.21578   
   190. RY*(   2) H  22                  0.00006     1.50422   
   191. RY*(   3) H  22                  0.00003     2.10997   
   192. RY*(   4) H  22                  0.00004     1.91614   
   193. RY*(   1) H  23                  0.00068     0.20314   
   194. RY*(   2) H  23                  0.00007     1.49933   
   195. RY*(   3) H  23                  0.00003     1.82851   
   196. RY*(   4) H  23                  0.00003     2.20471   
   197. RY*(   1) H  24                  0.00073     0.21474   
   198. RY*(   2) H  24                  0.00006     1.50268   
   199. RY*(   3) H  24                  0.00003     2.11089   
   200. RY*(   4) H  24                  0.00004     1.91911   
   201. RY*(   1) H  25                  0.00082     0.23887   
   202. RY*(   2) H  25                  0.00010     1.50022   
   203. RY*(   3) H  25                  0.00005     1.95173   
   204. RY*(   4) H  25                  0.00003     2.08905   
   205. BD*(   1) C   1 - N   2          0.01922     0.22733   
   206. BD*(   1) C   1 - C   8          0.01269     0.36211   
   207. BD*(   1) C   1 - C  12          0.01317     0.36456   
   208. BD*(   2) C   1 - C  12          0.20339    -0.16051  229(v),224(v),146(g),147(g)
                                                    49(g),111(v),209(v)
   209. BD*(   1) N   2 - C   3          0.01601     0.14396   
   210. BD*(   1) N   2 - C   7          0.01480     0.15313   
   211. BD*(   1) C   3 - C   4          0.01324     0.22895   
   212. BD*(   1) C   3 - H  13          0.00576     0.28934   
   213. BD*(   1) C   3 - H  14          0.01292     0.26389   
   214. BD*(   1) C   4 - O   5          0.00968     0.16826   
   215. BD*(   1) C   4 - H  15          0.01496     0.28993   
   216. BD*(   1) C   4 - H  16          0.00663     0.32614   
   217. BD*(   1) O   5 - C   6          0.00958     0.16872   
   218. BD*(   1) C   6 - C   7          0.01371     0.22872   
   219. BD*(   1) C   6 - H  17          0.00666     0.32577   
   220. BD*(   1) C   6 - H  18          0.01489     0.29111   
   221. BD*(   1) C   7 - H  19          0.00595     0.28284   
   222. BD*(   1) C   7 - H  20          0.01353     0.26087   
   223. BD*(   1) C   8 - C   9          0.00748     0.41085   
   224. BD*(   2) C   8 - C   9          0.15580    -0.13514  229(v),208(v),121(g),112(g)
                                                    111(g),119(g)
   225. BD*(   1) C   8 - H  21          0.00677     0.30116   
   226. BD*(   1) C   9 - C  10          0.00824     0.40230   
   227. BD*(   1) C   9 - H  22          0.00658     0.32561   
   228. BD*(   1) C  10 - C  11          0.00810     0.40743   
   229. BD*(   2) C  10 - C  11          0.15752    -0.13372  224(v),208(v),139(g),129(g)
                                                    121(v)
   230. BD*(   1) C  10 - H  23          0.00638     0.32223   
   231. BD*(   1) C  11 - C  12          0.00773     0.40536   
   232. BD*(   1) C  11 - H  24          0.00660     0.32444   
   233. BD*(   1) C  12 - H  25          0.00658     0.30334   
       -------------------------------
              Total Lewis   43.13033  ( 98.0235%)
        Valence non-Lewis    0.78456  (  1.7831%)
        Rydberg non-Lewis    0.08511  (  0.1934%)
       -------------------------------
            Total unit  1   44.00000  (100.0000%)
           Charge unit  1    0.00000


 ***************************************************
 *******         Beta  spin orbitals         *******
 ***************************************************


 NATURAL POPULATIONS:  Natural atomic orbital occupancies 
                                                          
   NAO  Atom  No  lang   Type(AO)    Occupancy      Energy
 ----------------------------------------------------------
     1    C    1  S      Cor( 1S)     0.99941     -10.29737
     2    C    1  S      Val( 2S)     0.41180      -0.29468
     3    C    1  S      Ryd( 3S)     0.00111       0.40505
     4    C    1  px     Val( 2p)     0.44262      -0.21373
     5    C    1  px     Ryd( 3p)     0.00197       0.79418
     6    C    1  py     Val( 2p)     0.55952      -0.26330
     7    C    1  py     Ryd( 3p)     0.00293       0.75872
     8    C    1  pz     Val( 2p)     0.46619      -0.29808
     9    C    1  pz     Ryd( 3p)     0.00108       0.44646
    10    C    1  dxy    Ryd( 3d)     0.00047       2.26656
    11    C    1  dxz    Ryd( 3d)     0.00035       1.77209
    12    C    1  dyz    Ryd( 3d)     0.00034       1.76329
    13    C    1  dx2y2  Ryd( 3d)     0.00072       2.18509
    14    C    1  dz2    Ryd( 3d)     0.00030       1.96467

    15    N    2  S      Cor( 1S)     0.99951     -14.42208
    16    N    2  S      Val( 2S)     0.59172      -0.68405
    17    N    2  S      Ryd( 3S)     0.00069       1.03448
    18    N    2  px     Val( 2p)     0.65130      -0.44597
    19    N    2  px     Ryd( 3p)     0.00051       1.01996
    20    N    2  py     Val( 2p)     0.65719      -0.44119
    21    N    2  py     Ryd( 3p)     0.00083       1.15041
    22    N    2  pz     Val( 2p)     0.48498      -0.39760
    23    N    2  pz     Ryd( 3p)     0.00115       0.82168
    24    N    2  dxy    Ryd( 3d)     0.00034       2.45294
    25    N    2  dxz    Ryd( 3d)     0.00044       2.18847
    26    N    2  dyz    Ryd( 3d)     0.00039       2.23780
    27    N    2  dx2y2  Ryd( 3d)     0.00051       2.52788
    28    N    2  dz2    Ryd( 3d)     0.00044       2.31143

    29    C    3  S      Cor( 1S)     0.99956     -10.28091
    30    C    3  S      Val( 2S)     0.50999      -0.39832
    31    C    3  S      Ryd( 3S)     0.00115       0.75125
    32    C    3  px     Val( 2p)     0.53206      -0.26737
    33    C    3  px     Ryd( 3p)     0.00161       0.48677
    34    C    3  py     Val( 2p)     0.51588      -0.24870
    35    C    3  py     Ryd( 3p)     0.00194       0.50248
    36    C    3  pz     Val( 2p)     0.56764      -0.26379
    37    C    3  pz     Ryd( 3p)     0.00116       0.46154
    38    C    3  dxy    Ryd( 3d)     0.00054       2.06877
    39    C    3  dxz    Ryd( 3d)     0.00039       1.94924
    40    C    3  dyz    Ryd( 3d)     0.00043       1.96042
    41    C    3  dx2y2  Ryd( 3d)     0.00035       2.10063
    42    C    3  dz2    Ryd( 3d)     0.00038       2.24816

    43    C    4  S      Cor( 1S)     0.99955     -10.27846
    44    C    4  S      Val( 2S)     0.50135      -0.36780
    45    C    4  S      Ryd( 3S)     0.00089       0.74434
    46    C    4  px     Val( 2p)     0.48302      -0.21908
    47    C    4  px     Ryd( 3p)     0.00289       0.42598
    48    C    4  py     Val( 2p)     0.43879      -0.21265
    49    C    4  py     Ryd( 3p)     0.00202       0.47735
    50    C    4  pz     Val( 2p)     0.59943      -0.23740
    51    C    4  pz     Ryd( 3p)     0.00203       0.56848
    52    C    4  dxy    Ryd( 3d)     0.00086       2.07802
    53    C    4  dxz    Ryd( 3d)     0.00035       1.99907
    54    C    4  dyz    Ryd( 3d)     0.00071       2.06013
    55    C    4  dx2y2  Ryd( 3d)     0.00082       2.02656
    56    C    4  dz2    Ryd( 3d)     0.00060       2.18110

    57    O    5  S      Cor( 1S)     0.99986     -19.08618
    58    O    5  S      Val( 2S)     0.80241      -0.97388
    59    O    5  S      Ryd( 3S)     0.00031       1.31999
    60    O    5  px     Val( 2p)     0.87267      -0.44820
    61    O    5  px     Ryd( 3p)     0.00112       1.01500
    62    O    5  py     Val( 2p)     0.68919      -0.42298
    63    O    5  py     Ryd( 3p)     0.00047       1.30272
    64    O    5  pz     Val( 2p)     0.90575      -0.43755
    65    O    5  pz     Ryd( 3p)     0.00107       1.04700
    66    O    5  dxy    Ryd( 3d)     0.00059       2.92958
    67    O    5  dxz    Ryd( 3d)     0.00059       2.66044
    68    O    5  dyz    Ryd( 3d)     0.00028       2.76012
    69    O    5  dx2y2  Ryd( 3d)     0.00047       2.72343
    70    O    5  dz2    Ryd( 3d)     0.00044       2.68073

    71    C    6  S      Cor( 1S)     0.99955     -10.27953
    72    C    6  S      Val( 2S)     0.50046      -0.36681
    73    C    6  S      Ryd( 3S)     0.00090       0.75250
    74    C    6  px     Val( 2p)     0.47956      -0.21758
    75    C    6  px     Ryd( 3p)     0.00294       0.42271
    76    C    6  py     Val( 2p)     0.49413      -0.22367
    77    C    6  py     Ryd( 3p)     0.00271       0.57317
    78    C    6  pz     Val( 2p)     0.54363      -0.22666
    79    C    6  pz     Ryd( 3p)     0.00135       0.46919
    80    C    6  dxy    Ryd( 3d)     0.00076       2.10829
    81    C    6  dxz    Ryd( 3d)     0.00046       1.96704
    82    C    6  dyz    Ryd( 3d)     0.00072       1.98285
    83    C    6  dx2y2  Ryd( 3d)     0.00066       2.03925
    84    C    6  dz2    Ryd( 3d)     0.00078       2.24149

    85    C    7  S      Cor( 1S)     0.99957     -10.27901
    86    C    7  S      Val( 2S)     0.51007      -0.39894
    87    C    7  S      Ryd( 3S)     0.00119       0.75257
    88    C    7  px     Val( 2p)     0.53328      -0.26799
    89    C    7  px     Ryd( 3p)     0.00204       0.56187
    90    C    7  py     Val( 2p)     0.47550      -0.24305
    91    C    7  py     Ryd( 3p)     0.00163       0.39657
    92    C    7  pz     Val( 2p)     0.61738      -0.27368
    93    C    7  pz     Ryd( 3p)     0.00142       0.56326
    94    C    7  dxy    Ryd( 3d)     0.00064       2.05306
    95    C    7  dxz    Ryd( 3d)     0.00030       1.96507
    96    C    7  dyz    Ryd( 3d)     0.00029       2.10559
    97    C    7  dx2y2  Ryd( 3d)     0.00038       2.06759
    98    C    7  dz2    Ryd( 3d)     0.00047       2.11883

    99    C    8  S      Cor( 1S)     0.99947     -10.24447
   100    C    8  S      Val( 2S)     0.47036      -0.31590
   101    C    8  S      Ryd( 3S)     0.00085       0.40859
   102    C    8  px     Val( 2p)     0.55557      -0.22871
   103    C    8  px     Ryd( 3p)     0.00199       0.62617
   104    C    8  py     Val( 2p)     0.56387      -0.23169
   105    C    8  py     Ryd( 3p)     0.00240       0.75943
   106    C    8  pz     Val( 2p)     0.41811      -0.26761
   107    C    8  pz     Ryd( 3p)     0.00052       0.43664
   108    C    8  dxy    Ryd( 3d)     0.00040       2.29113
   109    C    8  dxz    Ryd( 3d)     0.00032       1.78081
   110    C    8  dyz    Ryd( 3d)     0.00017       1.80857
   111    C    8  dx2y2  Ryd( 3d)     0.00028       2.27481
   112    C    8  dz2    Ryd( 3d)     0.00023       2.01015

   113    C    9  S      Cor( 1S)     0.99948     -10.23576
   114    C    9  S      Val( 2S)     0.48059      -0.31690
   115    C    9  S      Ryd( 3S)     0.00058       0.41474
   116    C    9  px     Val( 2p)     0.54812      -0.21075
   117    C    9  px     Ryd( 3p)     0.00229       0.57573
   118    C    9  py     Val( 2p)     0.58733      -0.22689
   119    C    9  py     Ryd( 3p)     0.00296       0.76440
   120    C    9  pz     Val( 2p)     0.50755      -0.27317
   121    C    9  pz     Ryd( 3p)     0.00047       0.41549
   122    C    9  dxy    Ryd( 3d)     0.00036       2.30340
   123    C    9  dxz    Ryd( 3d)     0.00019       1.78766
   124    C    9  dyz    Ryd( 3d)     0.00020       1.79790
   125    C    9  dx2y2  Ryd( 3d)     0.00038       2.26480
   126    C    9  dz2    Ryd( 3d)     0.00019       2.01983

   127    C   10  S      Cor( 1S)     0.99946     -10.24055
   128    C   10  S      Val( 2S)     0.47881      -0.31189
   129    C   10  S      Ryd( 3S)     0.00062       0.41696
   130    C   10  px     Val( 2p)     0.60213      -0.22415
   131    C   10  px     Ryd( 3p)     0.00310       0.86465
   132    C   10  py     Val( 2p)     0.52034      -0.20164
   133    C   10  py     Ryd( 3p)     0.00186       0.47631
   134    C   10  pz     Val( 2p)     0.32906      -0.24362
   135    C   10  pz     Ryd( 3p)     0.00017       0.40805
   136    C   10  dxy    Ryd( 3d)     0.00039       2.24156
   137    C   10  dxz    Ryd( 3d)     0.00023       1.76669
   138    C   10  dyz    Ryd( 3d)     0.00028       1.82088
   139    C   10  dx2y2  Ryd( 3d)     0.00039       2.31989
   140    C   10  dz2    Ryd( 3d)     0.00027       2.02777

   141    C   11  S      Cor( 1S)     0.99948     -10.23700
   142    C   11  S      Val( 2S)     0.48028      -0.31693
   143    C   11  S      Ryd( 3S)     0.00059       0.41975
   144    C   11  px     Val( 2p)     0.54639      -0.21016
   145    C   11  px     Ryd( 3p)     0.00227       0.57606
   146    C   11  py     Val( 2p)     0.58679      -0.22732
   147    C   11  py     Ryd( 3p)     0.00293       0.76290
   148    C   11  pz     Val( 2p)     0.49687      -0.27238
   149    C   11  pz     Ryd( 3p)     0.00046       0.41598
   150    C   11  dxy    Ryd( 3d)     0.00037       2.30219
   151    C   11  dxz    Ryd( 3d)     0.00020       1.78422
   152    C   11  dyz    Ryd( 3d)     0.00020       1.79991
   153    C   11  dx2y2  Ryd( 3d)     0.00037       2.26338
   154    C   11  dz2    Ryd( 3d)     0.00019       2.02073

   155    C   12  S      Cor( 1S)     0.99946     -10.24402
   156    C   12  S      Val( 2S)     0.47069      -0.31649
   157    C   12  S      Ryd( 3S)     0.00086       0.41080
   158    C   12  px     Val( 2p)     0.55570      -0.23007
   159    C   12  px     Ryd( 3p)     0.00174       0.70024
   160    C   12  py     Val( 2p)     0.56453      -0.23229
   161    C   12  py     Ryd( 3p)     0.00234       0.76640
   162    C   12  pz     Val( 2p)     0.43303      -0.27062
   163    C   12  pz     Ryd( 3p)     0.00051       0.43190
   164    C   12  dxy    Ryd( 3d)     0.00040       2.29100
   165    C   12  dxz    Ryd( 3d)     0.00029       1.77620
   166    C   12  dyz    Ryd( 3d)     0.00018       1.81261
   167    C   12  dx2y2  Ryd( 3d)     0.00027       2.29061
   168    C   12  dz2    Ryd( 3d)     0.00022       2.00806

   169    H   13  S      Val( 1S)     0.37375      -0.08987
   170    H   13  S      Ryd( 2S)     0.00103       0.25729
   171    H   13  px     Ryd( 2p)     0.00012       1.77066
   172    H   13  py     Ryd( 2p)     0.00032       2.07869
   173    H   13  pz     Ryd( 2p)     0.00008       1.68578

   174    H   14  S      Val( 1S)     0.34950      -0.08532
   175    H   14  S      Ryd( 2S)     0.00138       0.20858
   176    H   14  px     Ryd( 2p)     0.00006       1.67027
   177    H   14  py     Ryd( 2p)     0.00006       1.69989
   178    H   14  pz     Ryd( 2p)     0.00039       2.17931

   179    H   15  S      Val( 1S)     0.39604      -0.08488
   180    H   15  S      Ryd( 2S)     0.00156       0.23350
   181    H   15  px     Ryd( 2p)     0.00010       1.65102
   182    H   15  py     Ryd( 2p)     0.00007       1.73028
   183    H   15  pz     Ryd( 2p)     0.00038       2.17378

   184    H   16  S      Val( 1S)     0.37651      -0.05328
   185    H   16  S      Ryd( 2S)     0.00057       0.20462
   186    H   16  px     Ryd( 2p)     0.00019       1.78104
   187    H   16  py     Ryd( 2p)     0.00019       1.93992
   188    H   16  pz     Ryd( 2p)     0.00015       1.81365

   189    H   17  S      Val( 1S)     0.37573      -0.05300
   190    H   17  S      Ryd( 2S)     0.00055       0.20455
   191    H   17  px     Ryd( 2p)     0.00019       1.77886
   192    H   17  py     Ryd( 2p)     0.00027       2.05270
   193    H   17  pz     Ryd( 2p)     0.00007       1.68924

   194    H   18  S      Val( 1S)     0.39638      -0.08373
   195    H   18  S      Ryd( 2S)     0.00158       0.23426
   196    H   18  px     Ryd( 2p)     0.00010       1.65385
   197    H   18  py     Ryd( 2p)     0.00006       1.70657
   198    H   18  pz     Ryd( 2p)     0.00039       2.20059

   199    H   19  S      Val( 1S)     0.37027      -0.08969
   200    H   19  S      Ryd( 2S)     0.00114       0.23340
   201    H   19  px     Ryd( 2p)     0.00010       1.73973
   202    H   19  py     Ryd( 2p)     0.00023       1.91304
   203    H   19  pz     Ryd( 2p)     0.00019       1.84494

   204    H   20  S      Val( 1S)     0.35184      -0.08903
   205    H   20  S      Ryd( 2S)     0.00140       0.21783
   206    H   20  px     Ryd( 2p)     0.00007       1.74221
   207    H   20  py     Ryd( 2p)     0.00012       1.74453
   208    H   20  pz     Ryd( 2p)     0.00032       2.12557

   209    H   21  S      Val( 1S)     0.37804      -0.08433
   210    H   21  S      Ryd( 2S)     0.00074       0.22375
   211    H   21  px     Ryd( 2p)     0.00012       1.92694
   212    H   21  py     Ryd( 2p)     0.00033       2.09458
   213    H   21  pz     Ryd( 2p)     0.00009       1.52883

   214    H   22  S      Val( 1S)     0.36894      -0.05594
   215    H   22  S      Ryd( 2S)     0.00071       0.19136
   216    H   22  px     Ryd( 2p)     0.00014       1.92487
   217    H   22  py     Ryd( 2p)     0.00032       2.11042
   218    H   22  pz     Ryd( 2p)     0.00008       1.52884

   219    H   23  S      Val( 1S)     0.37433      -0.06066
   220    H   23  S      Ryd( 2S)     0.00069       0.18767
   221    H   23  px     Ryd( 2p)     0.00045       2.22969
   222    H   23  py     Ryd( 2p)     0.00004       1.81599
   223    H   23  pz     Ryd( 2p)     0.00004       1.51228

   224    H   24  S      Val( 1S)     0.36903      -0.05696
   225    H   24  S      Ryd( 2S)     0.00071       0.19075
   226    H   24  px     Ryd( 2p)     0.00013       1.92702
   227    H   24  py     Ryd( 2p)     0.00032       2.11043
   228    H   24  pz     Ryd( 2p)     0.00008       1.52889

   229    H   25  S      Val( 1S)     0.37678      -0.08288
   230    H   25  S      Ryd( 2S)     0.00085       0.22420
   231    H   25  px     Ryd( 2p)     0.00012       1.93521
   232    H   25  py     Ryd( 2p)     0.00033       2.10340
   233    H   25  pz     Ryd( 2p)     0.00009       1.52572


 Summary of Natural Population Analysis:                  
                                                          
                                       Natural Population 
                Natural  -----------------------------------------------
    Atom  No    Charge         Core      Valence    Rydberg      Total
 -----------------------------------------------------------------------
      C    1    0.11120      0.99941     1.88012    0.00926     2.88880
      N    2    0.11001      0.99951     2.38519    0.00529     3.38999
      C    3   -0.13307      0.99956     2.12557    0.00795     3.13307
      C    4   -0.03331      0.99955     2.02258    0.01118     3.03331
      O    5   -0.27522      0.99986     3.27002    0.00535     4.27522
      C    6   -0.02859      0.99955     2.01778    0.01127     3.02859
      C    7   -0.14414      0.99957     2.13623    0.00834     3.14414
      C    8   -0.01453      0.99947     2.00790    0.00716     3.01453
      C    9   -0.13069      0.99948     2.12358    0.00763     3.13069
      C   10    0.06290      0.99946     1.93034    0.00731     2.93710
      C   11   -0.11740      0.99948     2.11033    0.00759     3.11740
      C   12   -0.03022      0.99946     2.02395    0.00681     3.03022
      H   13    0.12469      0.00000     0.37375    0.00155     0.37531
      H   14    0.14861      0.00000     0.34950    0.00189     0.35139
      H   15    0.10185      0.00000     0.39604    0.00212     0.39815
      H   16    0.12239      0.00000     0.37651    0.00110     0.37761
      H   17    0.12319      0.00000     0.37573    0.00108     0.37681
      H   18    0.10149      0.00000     0.39638    0.00213     0.39851
      H   19    0.12807      0.00000     0.37027    0.00166     0.37193
      H   20    0.14626      0.00000     0.35184    0.00191     0.35374
      H   21    0.12068      0.00000     0.37804    0.00128     0.37932
      H   22    0.12982      0.00000     0.36894    0.00124     0.37018
      H   23    0.12445      0.00000     0.37433    0.00122     0.37555
      H   24    0.12973      0.00000     0.36903    0.00124     0.37027
      H   25    0.12183      0.00000     0.37678    0.00139     0.37817
 =======================================================================
   * Total *    1.00000     11.99436    30.89070    0.11495    43.00000

                                 Natural Population      
 --------------------------------------------------------
   Core                      11.99436 ( 99.9530% of  12)
   Valence                   30.89070 ( 99.6474% of  31)
   Natural Minimal Basis     42.88505 ( 99.7327% of  43)
   Natural Rydberg Basis      0.11495 (  0.2673% of  43)
 --------------------------------------------------------

    Atom  No          Natural Electron Configuration
 ----------------------------------------------------------------------------
      C    1      [core]2S( 0.41)2p( 1.47)3p( 0.01)
      N    2      [core]2S( 0.59)2p( 1.79)
      C    3      [core]2S( 0.51)2p( 1.62)
      C    4      [core]2S( 0.50)2p( 1.52)3p( 0.01)
      O    5      [core]2S( 0.80)2p( 2.47)
      C    6      [core]2S( 0.50)2p( 1.52)3p( 0.01)
      C    7      [core]2S( 0.51)2p( 1.63)3p( 0.01)
      C    8      [core]2S( 0.47)2p( 1.54)
      C    9      [core]2S( 0.48)2p( 1.64)3p( 0.01)
      C   10      [core]2S( 0.48)2p( 1.45)3p( 0.01)
      C   11      [core]2S( 0.48)2p( 1.63)3p( 0.01)
      C   12      [core]2S( 0.47)2p( 1.55)
      H   13            1S( 0.37)
      H   14            1S( 0.35)
      H   15            1S( 0.40)
      H   16            1S( 0.38)
      H   17            1S( 0.38)
      H   18            1S( 0.40)
      H   19            1S( 0.37)
      H   20            1S( 0.35)
      H   21            1S( 0.38)
      H   22            1S( 0.37)
      H   23            1S( 0.37)
      H   24            1S( 0.37)
      H   25            1S( 0.38)


 NATURAL BOND ORBITAL ANALYSIS, beta spin orbitals:

                       Occupancies       Lewis Structure    Low   High
           Occ.    -------------------  -----------------   occ   occ
  Cycle   Thresh.   Lewis   Non-Lewis     CR  BD  3C  LP    (L)   (NL)   Dev
 =============================================================================
   1(1)    0.90    41.04758   1.95242     12  26   0   5     3      0    0.02
   2(2)    0.90    41.04758   1.95242     12  26   0   5     3      0    0.02
   3(1)    0.80    42.08206   0.91794     12  29   0   2     0      0    0.02
 -----------------------------------------------------------------------------

 Structure accepted: No low occupancy Lewis orbitals

 --------------------------------------------------------
   Core                     11.99435 ( 99.953% of  12)
   Valence Lewis            30.08771 ( 97.057% of  31)
  ==================       ============================
   Total Lewis              42.08206 ( 97.865% of  43)
  -----------------------------------------------------
   Valence non-Lewis         0.83942 (  1.952% of  43)
   Rydberg non-Lewis         0.07852 (  0.183% of  43)
  ==================       ============================
   Total non-Lewis           0.91794 (  2.135% of  43)
 --------------------------------------------------------


       (Occupancy)   Bond orbital/ Coefficients/ Hybrids
 ---------------------------------------------------------------------------------
     1. (0.99172) BD ( 1) C   1 - N   2  
                ( 37.62%)   0.6134* C   1 s( 27.61%)p 2.62( 72.25%)d 0.00(  0.14%)
                                           -0.0000  0.5254  0.0091 -0.8468 -0.0146
                                            0.0014  0.0018 -0.0704 -0.0153 -0.0013
                                            0.0050 -0.0008  0.0313 -0.0191
                ( 62.38%)   0.7898* N   2 s( 35.40%)p 1.82( 64.55%)d 0.00(  0.05%)
                                           -0.0000  0.5949  0.0093  0.8016 -0.0020
                                            0.0099 -0.0010 -0.0527  0.0099 -0.0014
                                            0.0057  0.0022  0.0160 -0.0138
     2. (0.83453) BD ( 2) C   1 - N   2  
                ( 49.02%)   0.7001* C   1 s(  0.21%)p99.99( 99.74%)d 0.20(  0.04%)
                                            0.0006  0.0462 -0.0031 -0.0539 -0.0025
                                            0.0911 -0.0036  0.9931  0.0008  0.0036
                                           -0.0201  0.0004  0.0004 -0.0020
                ( 50.98%)   0.7140* N   2 s(  1.92%)p51.16( 98.02%)d 0.03(  0.07%)
                                            0.0011 -0.1382 -0.0072  0.1679  0.0002
                                           -0.1334  0.0033  0.9665  0.0002  0.0010
                                            0.0229 -0.0034  0.0002  0.0111
     3. (0.98528) BD ( 1) C   1 - C   8  
                ( 51.68%)   0.7189* C   1 s( 35.81%)p 1.79( 64.15%)d 0.00(  0.04%)
                                           -0.0001  0.5984 -0.0007  0.3787 -0.0188
                                            0.7018  0.0006 -0.0718 -0.0064  0.0132
                                           -0.0020 -0.0046 -0.0088 -0.0118
                ( 48.32%)   0.6951* C   8 s( 34.25%)p 1.92( 65.69%)d 0.00(  0.06%)
                                            0.0001  0.5852  0.0099 -0.4449 -0.0206
                                           -0.6609  0.0063  0.1472 -0.0041  0.0162
                                           -0.0045 -0.0077 -0.0074 -0.0132
     4. (0.98461) BD ( 1) C   1 - C  12  
                ( 51.66%)   0.7187* C   1 s( 36.21%)p 1.76( 63.75%)d 0.00(  0.04%)
                                           -0.0002  0.6017  0.0002  0.3676 -0.0172
                                           -0.7063 -0.0007  0.0568  0.0043 -0.0128
                                            0.0014 -0.0050 -0.0086 -0.0117
                ( 48.34%)   0.6953* C  12 s( 34.16%)p 1.93( 65.79%)d 0.00(  0.06%)
                                            0.0001  0.5844  0.0098 -0.4421 -0.0189
                                            0.6568 -0.0056 -0.1753  0.0000 -0.0159
                                            0.0052 -0.0087 -0.0070 -0.0125
     5. (0.99085) BD ( 1) N   2 - C   3  
                ( 64.30%)   0.8019* N   2 s( 32.12%)p 2.11( 67.83%)d 0.00(  0.05%)
                                            0.0001  0.5668 -0.0019 -0.4128 -0.0045
                                            0.6691 -0.0005  0.2455  0.0018 -0.0079
                                           -0.0100  0.0162 -0.0038 -0.0056
                ( 35.70%)   0.5975* C   3 s( 21.87%)p 3.56( 77.95%)d 0.01(  0.18%)
                                            0.0001  0.4676  0.0110  0.4388  0.0190
                                           -0.6473 -0.0138 -0.4084 -0.0255 -0.0248
                                           -0.0176  0.0267 -0.0110 -0.0061
     6. (0.99008) BD ( 1) N   2 - C   7  
                ( 63.84%)   0.7990* N   2 s( 30.50%)p 2.28( 69.45%)d 0.00(  0.05%)
                                            0.0001  0.5523 -0.0028 -0.3978 -0.0052
                                           -0.7307 -0.0034  0.0474  0.0087  0.0116
                                           -0.0049 -0.0062 -0.0089 -0.0135
                ( 36.16%)   0.6013* C   7 s( 22.36%)p 3.46( 77.47%)d 0.01(  0.17%)
                                            0.0001  0.4727  0.0129  0.4477  0.0184
                                            0.7549  0.0290 -0.0534 -0.0176  0.0302
                                           -0.0030 -0.0053 -0.0187 -0.0211
     7. (0.98648) BD ( 1) C   3 - C   4  
                ( 52.77%)   0.7264* C   3 s( 28.62%)p 2.49( 71.34%)d 0.00(  0.05%)
                                            0.0003  0.5349  0.0086 -0.7929  0.0033
                                            0.0303  0.0191 -0.2889  0.0021  0.0040
                                            0.0134  0.0022  0.0153 -0.0039
                ( 47.23%)   0.6873* C   4 s( 29.02%)p 2.44( 70.92%)d 0.00(  0.06%)
                                            0.0004  0.5387 -0.0002  0.7848  0.0041
                                           -0.0748  0.0300  0.2940  0.0178 -0.0078
                                            0.0126 -0.0015  0.0182 -0.0078
     8. (0.98578) BD ( 1) C   3 - H  13  
                ( 62.41%)   0.7900* C   3 s( 24.50%)p 3.08( 75.46%)d 0.00(  0.04%)
                                           -0.0000  0.4950 -0.0010  0.4206 -0.0150
                                            0.7424 -0.0034 -0.1608  0.0179  0.0155
                                           -0.0050 -0.0074 -0.0063 -0.0071
                ( 37.59%)   0.6131* H  13 s( 99.91%)p 0.00(  0.09%)
                                            0.9995 -0.0010 -0.0103 -0.0283  0.0025
     9. (0.96134) BD ( 1) C   3 - H  14  
                ( 64.14%)   0.8008* C   3 s( 25.02%)p 3.00( 74.94%)d 0.00(  0.04%)
                                           -0.0006  0.5001 -0.0119  0.0218  0.0035
                                           -0.1614  0.0218  0.8500  0.0006 -0.0013
                                            0.0020 -0.0101 -0.0027  0.0155
                ( 35.86%)   0.5989* H  14 s( 99.90%)p 0.00(  0.10%)
                                            0.9994 -0.0113  0.0024 -0.0011 -0.0321
    10. (0.99464) BD ( 1) C   4 - O   5  
                ( 32.30%)   0.5684* C   4 s( 20.87%)p 3.78( 78.84%)d 0.01(  0.29%)
                                            0.0000  0.4564  0.0207 -0.4197 -0.0541
                                           -0.7750 -0.0150  0.0903  0.0190  0.0349
                                           -0.0046 -0.0091 -0.0294 -0.0271
                ( 67.70%)   0.8228* O   5 s( 29.12%)p 2.43( 70.81%)d 0.00(  0.08%)
                                            0.0001  0.5396  0.0032  0.3803 -0.0104
                                            0.7449  0.0153 -0.0904  0.0068  0.0225
                                           -0.0088 -0.0081 -0.0014 -0.0115
    11. (0.99056) BD ( 1) C   4 - H  15  
                ( 60.84%)   0.7800* C   4 s( 24.85%)p 3.02( 75.10%)d 0.00(  0.05%)
                                           -0.0001  0.4981 -0.0196 -0.0078 -0.0232
                                            0.1997  0.0186 -0.8427  0.0111 -0.0013
                                           -0.0043 -0.0070  0.0002  0.0207
                ( 39.16%)   0.6258* H  15 s( 99.91%)p 0.00(  0.09%)
                                            0.9995 -0.0085  0.0040 -0.0107  0.0286
    12. (0.98833) BD ( 1) C   4 - H  16  
                ( 62.28%)   0.7892* C   4 s( 25.17%)p 2.97( 74.79%)d 0.00(  0.04%)
                                           -0.0002  0.5016  0.0098 -0.4513 -0.0089
                                            0.5912 -0.0222  0.4400 -0.0203 -0.0123
                                           -0.0085  0.0140 -0.0033  0.0014
                ( 37.72%)   0.6141* H  16 s( 99.90%)p 0.00(  0.10%)
                                            0.9995 -0.0022  0.0184 -0.0214 -0.0134
    13. (0.99463) BD ( 1) O   5 - C   6  
                ( 67.68%)   0.8226* O   5 s( 29.15%)p 2.43( 70.77%)d 0.00(  0.08%)
                                            0.0001  0.5399  0.0033  0.3795 -0.0104
                                           -0.6332 -0.0167 -0.4030 -0.0004 -0.0165
                                           -0.0176  0.0135  0.0037 -0.0026
                ( 32.32%)   0.5685* C   6 s( 20.96%)p 3.76( 78.74%)d 0.01(  0.29%)
                                            0.0000  0.4574  0.0205 -0.4128 -0.0543
                                            0.6599  0.0057  0.4219  0.0239 -0.0292
                                           -0.0193  0.0358 -0.0190 -0.0082
    14. (0.98232) BD ( 1) C   6 - C   7  
                ( 46.85%)   0.6845* C   6 s( 28.89%)p 2.46( 71.05%)d 0.00(  0.06%)
                                            0.0004  0.5375  0.0007  0.7861  0.0040
                                           -0.0677 -0.0349  0.2945  0.0025  0.0014
                                            0.0146 -0.0011  0.0184 -0.0075
                ( 53.15%)   0.7290* C   7 s( 29.08%)p 2.44( 70.88%)d 0.00(  0.04%)
                                            0.0003  0.5391  0.0114 -0.7912  0.0078
                                            0.1138 -0.0199 -0.2635 -0.0039 -0.0100
                                            0.0095 -0.0056  0.0130 -0.0068
    15. (0.98788) BD ( 1) C   6 - H  17  
                ( 62.34%)   0.7896* C   6 s( 25.19%)p 2.97( 74.76%)d 0.00(  0.04%)
                                           -0.0002  0.5018  0.0096 -0.4554 -0.0088
                                           -0.7212  0.0291  0.1380 -0.0084  0.0148
                                           -0.0024 -0.0082 -0.0086 -0.0081
                ( 37.66%)   0.6137* H  17 s( 99.90%)p 0.00(  0.10%)
                                            0.9995 -0.0023  0.0187  0.0249 -0.0026
    16. (0.99105) BD ( 1) C   6 - H  18  
                ( 60.84%)   0.7800* C   6 s( 24.86%)p 3.02( 75.09%)d 0.00(  0.05%)
                                            0.0001 -0.4981  0.0202  0.0084  0.0234
                                           -0.1893  0.0218  0.8450 -0.0016 -0.0030
                                            0.0032  0.0098  0.0005 -0.0196
                ( 39.16%)   0.6258* H  18 s( 99.91%)p 0.00(  0.09%)
                                           -0.9995  0.0083 -0.0038  0.0027 -0.0304
    17. (0.98704) BD ( 1) C   7 - H  19  
                ( 62.79%)   0.7924* C   7 s( 24.31%)p 3.11( 75.65%)d 0.00(  0.04%)
                                           -0.0001  0.4930 -0.0033  0.4141 -0.0181
                                           -0.5875 -0.0028 -0.4893  0.0091 -0.0113
                                           -0.0111  0.0124 -0.0013  0.0018
                ( 37.21%)   0.6100* H  19 s( 99.90%)p 0.00(  0.10%)
                                            0.9995 -0.0019 -0.0098  0.0237  0.0178
    18. (0.96485) BD ( 1) C   7 - H  20  
                ( 64.04%)   0.8003* C   7 s( 24.28%)p 3.12( 75.68%)d 0.00(  0.04%)
                                           -0.0004  0.4926 -0.0131  0.0221 -0.0059
                                           -0.2615 -0.0176  0.8292 -0.0079 -0.0007
                                            0.0028 -0.0043 -0.0002  0.0181
                ( 35.96%)   0.5997* H  20 s( 99.90%)p 0.00(  0.10%)
                                            0.9994 -0.0109  0.0028  0.0156 -0.0278
    19. (0.98823) BD ( 1) C   8 - C   9  
                ( 50.59%)   0.7113* C   8 s( 36.79%)p 1.72( 63.16%)d 0.00(  0.04%)
                                            0.0000  0.6064  0.0125  0.7936  0.0075
                                            0.0070  0.0374  0.0180 -0.0063 -0.0033
                                            0.0014 -0.0013  0.0166 -0.0125
                ( 49.41%)   0.7029* C   9 s( 35.39%)p 1.82( 64.56%)d 0.00(  0.05%)
                                            0.0001  0.5948  0.0093 -0.8023 -0.0093
                                            0.0142  0.0383 -0.0096 -0.0085  0.0031
                                           -0.0001 -0.0004  0.0180 -0.0116
    20. (0.83704) BD ( 2) C   8 - C   9  
                ( 43.66%)   0.6607* C   8 s(  0.01%)p 1.00( 99.93%)d 0.00(  0.07%)
                                           -0.0000 -0.0073 -0.0036 -0.0185  0.0030
                                            0.2229 -0.0016  0.9743 -0.0062  0.0050
                                            0.0226 -0.0094  0.0021  0.0047
                ( 56.34%)   0.7506* C   9 s(  0.00%)p 1.00( 99.95%)d 0.00(  0.05%)
                                            0.0000 -0.0021 -0.0013 -0.0096  0.0006
                                            0.2077 -0.0028  0.9778 -0.0106 -0.0035
                                           -0.0173 -0.0131  0.0030  0.0043
    21. (0.98787) BD ( 1) C   8 - H  21  
                ( 62.13%)   0.7882* C   8 s( 28.86%)p 2.46( 71.11%)d 0.00(  0.03%)
                                           -0.0003  0.5370 -0.0148 -0.4131  0.0199
                                            0.7155  0.0018 -0.1676 -0.0038 -0.0122
                                            0.0030 -0.0057 -0.0059 -0.0099
                ( 37.87%)   0.6154* H  21 s( 99.90%)p 0.00(  0.10%)
                                            0.9995 -0.0008  0.0126 -0.0274  0.0076
    22. (0.98958) BD ( 1) C   9 - C  10  
                ( 50.48%)   0.7105* C   9 s( 35.40%)p 1.82( 64.56%)d 0.00(  0.05%)
                                            0.0000  0.5949  0.0071  0.4277  0.0398
                                           -0.6630  0.0119  0.1462 -0.0020 -0.0143
                                            0.0031 -0.0065 -0.0102 -0.0108
                ( 49.52%)   0.7037* C  10 s( 35.00%)p 1.86( 64.95%)d 0.00(  0.05%)
                                            0.0000  0.5915  0.0101 -0.3834  0.0299
                                            0.6956  0.0272 -0.1300 -0.0050 -0.0170
                                            0.0033 -0.0058 -0.0057 -0.0132
    23. (0.98892) BD ( 1) C   9 - H  22  
                ( 63.07%)   0.7942* C   9 s( 29.12%)p 2.43( 70.85%)d 0.00(  0.03%)
                                           -0.0003  0.5395 -0.0146  0.4138 -0.0045
                                            0.7179 -0.0101 -0.1473  0.0023  0.0111
                                           -0.0024 -0.0042 -0.0068 -0.0082
                ( 36.93%)   0.6077* H  22 s( 99.90%)p 0.00(  0.10%)
                                            0.9995 -0.0026 -0.0159 -0.0270  0.0054
    24. (0.98975) BD ( 1) C  10 - C  11  
                ( 49.52%)   0.7037* C  10 s( 35.15%)p 1.84( 64.80%)d 0.00(  0.05%)
                                            0.0000  0.5927  0.0108 -0.3864  0.0293
                                           -0.6942 -0.0278  0.1228  0.0057  0.0172
                                           -0.0030 -0.0055 -0.0058 -0.0134
                ( 50.48%)   0.7105* C  11 s( 35.57%)p 1.81( 64.38%)d 0.00(  0.05%)
                                            0.0001  0.5964  0.0079  0.4303  0.0397
                                            0.6625 -0.0114 -0.1341  0.0029  0.0146
                                           -0.0028 -0.0061 -0.0101 -0.0112
    25. (0.98968) BD ( 1) C  10 - H  23  
                ( 62.55%)   0.7909* C  10 s( 29.75%)p 2.36( 70.22%)d 0.00(  0.03%)
                                           -0.0003  0.5453 -0.0122  0.8379 -0.0108
                                            0.0001  0.0001  0.0082 -0.0001 -0.0000
                                            0.0004 -0.0010  0.0140 -0.0109
                ( 37.45%)   0.6120* H  23 s( 99.89%)p 0.00(  0.11%)
                                            0.9995 -0.0009 -0.0325 -0.0000 -0.0004
    26. (0.98757) BD ( 1) C  11 - C  12  
                ( 49.33%)   0.7024* C  11 s( 35.25%)p 1.84( 64.70%)d 0.00(  0.05%)
                                            0.0001  0.5936  0.0091 -0.8033 -0.0089
                                           -0.0133 -0.0380 -0.0025  0.0082 -0.0033
                                            0.0004 -0.0005  0.0180 -0.0117
                ( 50.67%)   0.7118* C  12 s( 36.63%)p 1.73( 63.33%)d 0.00(  0.04%)
                                           -0.0000  0.6051  0.0132  0.7948  0.0060
                                           -0.0000 -0.0368  0.0140  0.0071  0.0035
                                           -0.0004 -0.0010  0.0163 -0.0124
    27. (0.84017) BD ( 2) C  11 - C  12  
                ( 54.61%)   0.7390* C  11 s(  0.00%)p 1.00( 99.94%)d 0.00(  0.05%)
                                           -0.0000 -0.0061  0.0007 -0.0110 -0.0001
                                            0.2104 -0.0029  0.9772 -0.0102 -0.0039
                                           -0.0177  0.0128 -0.0026 -0.0046
                ( 45.39%)   0.6737* C  12 s(  0.01%)p99.99( 99.93%)d 4.75(  0.06%)
                                            0.0000  0.0113 -0.0003 -0.0257 -0.0026
                                            0.2319 -0.0023  0.9720 -0.0053  0.0042
                                            0.0216  0.0099 -0.0029 -0.0039
    28. (0.98860) BD ( 1) C  11 - H  24  
                ( 63.05%)   0.7940* C  11 s( 29.09%)p 2.44( 70.89%)d 0.00(  0.03%)
                                            0.0003 -0.5391  0.0147 -0.4092  0.0044
                                            0.7176 -0.0102 -0.1625  0.0027  0.0111
                                           -0.0028  0.0045  0.0068  0.0082
                ( 36.95%)   0.6079* H  24 s( 99.90%)p 0.00(  0.10%)
                                           -0.9995  0.0026  0.0159 -0.0271  0.0055
    29. (0.98803) BD ( 1) C  12 - H  25  
                ( 62.25%)   0.7890* C  12 s( 29.12%)p 2.43( 70.85%)d 0.00(  0.03%)
                                            0.0003 -0.5394  0.0155  0.4136 -0.0202
                                            0.7165  0.0032 -0.1538 -0.0026 -0.0124
                                            0.0027  0.0054  0.0057  0.0100
                ( 37.75%)   0.6144* H  25 s( 99.90%)p 0.00(  0.10%)
                                           -0.9995  0.0004 -0.0126 -0.0278  0.0064
    30. (0.99941) CR ( 1) C   1           s(100.00%)p 0.00(  0.00%)
                                            1.0000  0.0002  0.0000  0.0001 -0.0000
                                           -0.0001  0.0000 -0.0006 -0.0000 -0.0000
                                            0.0000 -0.0000 -0.0000 -0.0000
    31. (0.99950) CR ( 1) N   2           s(100.00%)p 0.00(  0.00%)
                                            1.0000  0.0001  0.0000 -0.0001  0.0000
                                            0.0001 -0.0000 -0.0010 -0.0000 -0.0000
                                           -0.0000  0.0000  0.0000 -0.0000
    32. (0.99955) CR ( 1) C   3           s(100.00%)p 0.00(  0.00%)
                                            1.0000  0.0001 -0.0000  0.0002 -0.0000
                                           -0.0001  0.0000  0.0006  0.0000 -0.0000
                                           -0.0000 -0.0000 -0.0000  0.0000
    33. (0.99955) CR ( 1) C   4           s(100.00%)p 0.00(  0.00%)
                                            1.0000 -0.0000 -0.0000 -0.0004 -0.0000
                                            0.0002 -0.0000 -0.0001 -0.0000 -0.0000
                                           -0.0000  0.0000 -0.0000  0.0000
    34. (0.99986) CR ( 1) O   5           s(100.00%)
                                            1.0000 -0.0002  0.0000  0.0000  0.0000
                                            0.0000  0.0000 -0.0000 -0.0000  0.0000
                                           -0.0000 -0.0000  0.0000  0.0000
    35. (0.99955) CR ( 1) C   6           s(100.00%)p 0.00(  0.00%)
                                            1.0000 -0.0000 -0.0000 -0.0004 -0.0000
                                           -0.0001  0.0000 -0.0002 -0.0000  0.0000
                                           -0.0000 -0.0000 -0.0000  0.0000
    36. (0.99957) CR ( 1) C   7           s(100.00%)p 0.00(  0.00%)
                                            1.0000  0.0001 -0.0000  0.0002 -0.0000
                                           -0.0003 -0.0000  0.0004  0.0000 -0.0000
                                           -0.0000  0.0000 -0.0000  0.0000
    37. (0.99947) CR ( 1) C   8           s(100.00%)p 0.00(  0.00%)
                                            1.0000  0.0001 -0.0000 -0.0001  0.0000
                                            0.0003 -0.0000 -0.0000 -0.0000 -0.0000
                                            0.0000 -0.0000 -0.0000 -0.0000
    38. (0.99948) CR ( 1) C   9           s(100.00%)p 0.00(  0.00%)
                                            1.0000  0.0001 -0.0000  0.0002 -0.0000
                                            0.0002 -0.0000 -0.0001  0.0000  0.0000
                                           -0.0000 -0.0000 -0.0000 -0.0000
    39. (0.99946) CR ( 1) C  10           s(100.00%)p 0.00(  0.00%)
                                            1.0000  0.0001 -0.0000  0.0003 -0.0000
                                            0.0000  0.0000  0.0000 -0.0000 -0.0000
                                            0.0000  0.0000  0.0000 -0.0000
    40. (0.99948) CR ( 1) C  11           s(100.00%)p 0.00(  0.00%)
                                            1.0000  0.0001 -0.0000  0.0002 -0.0000
                                           -0.0002  0.0000  0.0001 -0.0000 -0.0000
                                            0.0000 -0.0000 -0.0000 -0.0000
    41. (0.99946) CR ( 1) C  12           s(100.00%)p 0.00(  0.00%)
                                            1.0000  0.0001 -0.0000 -0.0001  0.0000
                                           -0.0003 -0.0000  0.0000  0.0000  0.0000
                                           -0.0000 -0.0000 -0.0000 -0.0000
    42. (0.98027) LP ( 1) O   5           s( 40.61%)p 1.46( 59.34%)d 0.00(  0.04%)
                                            0.0001  0.6373 -0.0043 -0.5368  0.0033
                                           -0.1218  0.0008  0.5389 -0.0033 -0.0036
                                            0.0160  0.0037 -0.0122 -0.0019
    43. (0.94001) LP ( 2) O   5           s(  1.11%)p89.23( 98.83%)d 0.05(  0.06%)
                                           -0.0000  0.1049  0.0082 -0.6498  0.0054
                                            0.1668 -0.0009 -0.7336  0.0041  0.0018
                                           -0.0077 -0.0037 -0.0145  0.0175
    44. (0.32291) LP*( 1) C  10           s(  0.00%)p 1.00( 99.93%)d 0.00(  0.07%)
                                            0.0000 -0.0004  0.0005 -0.0094  0.0006
                                            0.1789 -0.0015  0.9835  0.0003 -0.0051
                                           -0.0255  0.0003  0.0001 -0.0006
    45. (0.00314) RY*( 1) C   1           s(  0.36%)p99.99( 93.29%)d17.82(  6.35%)
                                           -0.0000  0.0006  0.0597  0.0002  0.0355
                                           -0.0046 -0.9620 -0.0035 -0.0781  0.2516
                                            0.0087 -0.0058  0.0083 -0.0085
    46. (0.00194) RY*( 2) C   1           s(  9.52%)p 8.32( 79.22%)d 1.18( 11.26%)
                                            0.0000  0.0216  0.3078  0.0146  0.8887
                                            0.0023  0.0462  0.0039  0.0074 -0.0331
                                            0.0553  0.0365  0.3216 -0.0608
    47. (0.00122) RY*( 3) C   1           s( 47.90%)p 1.03( 49.36%)d 0.06(  2.74%)
                                            0.0000 -0.0022  0.6921 -0.0062 -0.2057
                                            0.0049 -0.0221 -0.0023  0.6714 -0.0035
                                           -0.1321  0.0372 -0.0909 -0.0167
    48. (0.00077) RY*( 4) C   1           s( 39.23%)p 1.50( 58.76%)d 0.05(  2.02%)
                                           -0.0000 -0.0164  0.6261  0.0127 -0.2006
                                           -0.0063  0.0968  0.0017 -0.7333  0.0259
                                           -0.1269  0.0008 -0.0267 -0.0516
    49. (0.00036) RY*( 5) C   1           s(  0.66%)p 0.37(  0.24%)d99.99( 99.09%)
                                           -0.0000 -0.0005  0.0813  0.0015 -0.0414
                                            0.0008  0.0149  0.0048  0.0219  0.0279
                                            0.1870 -0.9091  0.1678  0.3173
    50. (0.00026) RY*( 6) C   1           s(  2.13%)p 0.17(  0.36%)d45.74( 97.51%)
                                            0.0000 -0.0032  0.1460 -0.0007 -0.0548
                                            0.0047  0.0042  0.0194 -0.0149 -0.0404
                                            0.9544  0.1533 -0.1867 -0.0650
    51. (0.00013) RY*( 7) C   1           s(  0.02%)p99.99( 11.84%)d99.99( 88.14%)
                                            0.0000  0.0136  0.0042 -0.0301  0.3409
                                            0.0003  0.0003 -0.0034 -0.0360 -0.0304
                                           -0.1262 -0.2151 -0.9045 -0.0147
    52. (0.00010) RY*( 8) C   1           s(  0.02%)p99.99(  6.54%)d99.99( 93.43%)
    53. (0.00001) RY*( 9) C   1           s(  0.32%)p 1.53(  0.48%)d99.99( 99.20%)
    54. (0.00188) RY*( 1) N   2           s( 19.54%)p 3.74( 73.10%)d 0.38(  7.37%)
                                           -0.0000 -0.0112  0.4419 -0.0101  0.2607
                                            0.0060 -0.3930  0.0023  0.7130  0.1099
                                            0.1964  0.0250  0.0572 -0.1383
    55. (0.00079) RY*( 2) N   2           s(  9.98%)p 7.83( 78.10%)d 1.19( 11.92%)
                                            0.0000  0.0035  0.3159 -0.0091  0.4334
                                           -0.0075  0.7675 -0.0016  0.0633 -0.2673
                                            0.1222  0.1308  0.1249  0.0082
    56. (0.00045) RY*( 3) N   2           s( 11.42%)p 3.73( 42.62%)d 4.03( 45.97%)
                                           -0.0000  0.0070  0.3378 -0.0059  0.3998
                                           -0.0016 -0.2965  0.0103 -0.4223 -0.0157
                                           -0.3323 -0.3576  0.4504  0.1353
    57. (0.00027) RY*( 4) N   2           s(  1.07%)p21.97( 23.58%)d70.23( 75.35%)
                                           -0.0000  0.0054  0.1034  0.0128  0.3921
                                            0.0006 -0.1849  0.0010 -0.2184 -0.2601
                                            0.0039 -0.1073 -0.8162 -0.0906
    58. (0.00021) RY*( 5) N   2           s( 28.84%)p 1.37( 39.62%)d 1.09( 31.54%)
                                           -0.0000 -0.0075  0.5369 -0.0013 -0.6282
                                           -0.0050  0.0254  0.0073  0.0304 -0.4969
                                           -0.1699 -0.1746 -0.0588 -0.0753
    59. (0.00019) RY*( 6) N   2           s( 15.42%)p 0.10(  1.53%)d 5.38( 83.04%)
                                           -0.0000  0.0016  0.3927  0.0092 -0.0793
                                           -0.0080  0.0100  0.0045 -0.0937  0.3862
                                           -0.3221  0.5685 -0.2153  0.4561
    60. (0.00011) RY*( 7) N   2           s(  8.94%)p 1.34( 12.00%)d 8.85( 79.06%)
                                            0.0000  0.0034  0.2989 -0.0028 -0.1521
                                            0.0183  0.2731 -0.0024 -0.1481  0.6457
                                            0.2695 -0.4988 -0.1808 -0.1398
    61. (0.00007) RY*( 8) N   2           s(  3.97%)p 6.46( 25.63%)d17.73( 70.40%)
    62. (0.00002) RY*( 9) N   2           s(  0.89%)p 4.47(  3.97%)d99.99( 95.15%)
    63. (0.00228) RY*( 1) C   3           s( 11.53%)p 7.31( 84.27%)d 0.36(  4.21%)
                                           -0.0000  0.0109  0.3393 -0.0154 -0.4331
                                           -0.0184 -0.7289  0.0187  0.3506  0.0772
                                           -0.0159  0.0160 -0.0777 -0.1719
    64. (0.00165) RY*( 2) C   3           s( 38.37%)p 1.43( 54.78%)d 0.18(  6.86%)
                                            0.0000 -0.0031  0.6194 -0.0002  0.7138
                                            0.0247 -0.1783  0.0183 -0.0744 -0.1461
                                           -0.0069 -0.0912  0.1585 -0.1172
    65. (0.00068) RY*( 3) C   3           s(  0.87%)p99.99( 87.53%)d13.27( 11.60%)
                                            0.0000 -0.0050  0.0933  0.0145  0.0195
                                           -0.0254  0.4658 -0.0101  0.8106 -0.1165
                                           -0.0556 -0.1397  0.0629 -0.2754
    66. (0.00036) RY*( 4) C   3           s( 19.81%)p 2.22( 43.94%)d 1.83( 36.25%)
                                            0.0000 -0.0061  0.4451 -0.0005 -0.4620
                                            0.0120  0.3238  0.0130 -0.3476 -0.2216
                                           -0.4236  0.1610  0.2591 -0.2022
    67. (0.00024) RY*( 5) C   3           s( 18.55%)p 0.90( 16.62%)d 3.50( 64.83%)
                                            0.0000 -0.0006  0.4307  0.0208 -0.2404
                                           -0.0193  0.2913 -0.0104 -0.1505  0.3022
                                            0.6485 -0.3176 -0.1840  0.0421
    68. (0.00015) RY*( 6) C   3           s(  3.51%)p 1.23(  4.31%)d26.27( 92.18%)
                                            0.0000 -0.0026  0.1873  0.0018  0.1130
                                           -0.0136  0.1201 -0.0013  0.1255  0.8105
                                           -0.3639  0.2681  0.0220  0.2452
    69. (0.00008) RY*( 7) C   3           s(  6.18%)p 0.37(  2.31%)d14.81( 91.51%)
    70. (0.00006) RY*( 8) C   3           s(  1.17%)p 4.95(  5.77%)d79.82( 93.07%)
    71. (0.00001) RY*( 9) C   3           s(  0.01%)p 1.00(  0.78%)d99.99( 99.21%)
    72. (0.00222) RY*( 1) C   4           s(  3.28%)p27.44( 89.94%)d 2.07(  6.78%)
                                            0.0000  0.0354  0.1776 -0.0163  0.7547
                                           -0.0365  0.0838 -0.0223 -0.5663  0.0549
                                           -0.0420  0.1804  0.1277 -0.1190
    73. (0.00200) RY*( 2) C   4           s(  1.75%)p43.33( 76.01%)d12.67( 22.23%)
                                           -0.0000  0.0003  0.1324  0.0499 -0.2688
                                           -0.0061 -0.6640 -0.0193 -0.4941 -0.3050
                                           -0.0283  0.0678 -0.3508 -0.0293
    74. (0.00107) RY*( 3) C   4           s( 29.68%)p 0.38( 11.29%)d 1.99( 59.03%)
                                            0.0000 -0.0083  0.5447  0.0083 -0.0993
                                            0.0185 -0.1691 -0.0223  0.2712  0.1835
                                            0.3623  0.6042  0.1651 -0.1818
    75. (0.00065) RY*( 4) C   4           s(  0.07%)p99.99( 73.90%)d99.99( 26.03%)
                                            0.0000  0.0201 -0.0163 -0.0166  0.5413
                                           -0.0222 -0.4093 -0.0039  0.5270 -0.4468
                                            0.0904 -0.0910 -0.0437  0.2056
    76. (0.00031) RY*( 5) C   4           s( 18.43%)p 0.70( 12.91%)d 3.73( 68.66%)
                                           -0.0000 -0.0021  0.4293  0.0178 -0.0126
                                            0.0187 -0.3507 -0.0089  0.0721  0.3245
                                           -0.4224 -0.4912  0.3983 -0.0543
    77. (0.00015) RY*( 6) C   4           s( 23.38%)p 0.58( 13.56%)d 2.70( 63.06%)
                                            0.0000 -0.0083  0.4834  0.0128  0.1048
                                            0.0292  0.3034 -0.0057  0.1777  0.0120
                                           -0.2098 -0.1500 -0.7274 -0.1865
    78. (0.00006) RY*( 7) C   4           s( 16.09%)p 0.50(  8.07%)d 4.72( 75.85%)
    79. (0.00003) RY*( 8) C   4           s(  5.40%)p 2.07( 11.18%)d15.45( 83.42%)
    80. (0.00001) RY*( 9) C   4           s(  2.03%)p 1.72(  3.48%)d46.62( 94.49%)
    81. (0.00131) RY*( 1) O   5           s(  5.10%)p18.01( 91.76%)d 0.62(  3.15%)
                                           -0.0000  0.0020  0.2257  0.0031  0.4931
                                           -0.0006 -0.1815  0.0027  0.8009 -0.0166
                                            0.0758  0.0472  0.0549 -0.1422
    82. (0.00096) RY*( 2) O   5           s(  4.22%)p19.29( 81.36%)d 3.42( 14.42%)
                                            0.0000 -0.0116  0.2051 -0.0068 -0.8030
                                           -0.0011 -0.0917  0.0047  0.4004 -0.0178
                                            0.0820  0.1292 -0.3244 -0.1233
    83. (0.00013) RY*( 3) O   5           s( 84.20%)p 0.14( 11.43%)d 0.05(  4.37%)
                                           -0.0000 -0.0004  0.9176  0.0073  0.1319
                                           -0.0003 -0.0032  0.0087 -0.3110 -0.0326
                                           -0.0012 -0.0560 -0.1813  0.0815
    84. (0.00014) RY*( 4) O   5           s(  0.78%)p58.86( 45.90%)d68.38( 53.32%)
                                            0.0000 -0.0001  0.0883  0.0008  0.0118
                                           -0.0074  0.6665 -0.0008  0.1207  0.1323
                                            0.0312  0.6460  0.1388  0.2796
    85. (0.00006) RY*( 5) O   5           s(  0.04%)p29.83(  1.11%)d99.99( 98.85%)
    86. (0.00002) RY*( 6) O   5           s(  0.00%)p 1.00( 52.59%)d 0.90( 47.41%)
    87. (0.00000) RY*( 7) O   5           s(  0.25%)p 5.47(  1.36%)d99.99( 98.39%)
    88. (0.00001) RY*( 8) O   5           s(  5.39%)p 1.65(  8.91%)d15.90( 85.70%)
    89. (0.00000) RY*( 9) O   5           s(  0.04%)p99.99(  5.83%)d99.99( 94.14%)
    90. (0.00226) RY*( 1) C   6           s(  3.96%)p22.64( 89.55%)d 1.64(  6.50%)
                                           -0.0000  0.0358  0.1956 -0.0140  0.7540
                                            0.0437  0.2175 -0.0054 -0.5267 -0.0167
                                           -0.0546 -0.0772  0.0557 -0.2295
    91. (0.00202) RY*( 2) C   6           s(  1.18%)p65.19( 76.74%)d18.77( 22.09%)
                                           -0.0000 -0.0016  0.1085  0.0509 -0.3035
                                            0.0115  0.8088 -0.0148 -0.1344  0.2874
                                            0.1063  0.1232 -0.3344  0.0007
    92. (0.00110) RY*( 3) C   6           s( 30.16%)p 0.42( 12.73%)d 1.89( 57.11%)
                                            0.0000 -0.0087  0.5491  0.0090 -0.1096
                                           -0.0075  0.0465 -0.0290  0.3349 -0.3201
                                            0.2331 -0.3095 -0.0582 -0.5613
    93. (0.00064) RY*( 4) C   6           s(  0.08%)p99.99( 71.12%)d99.99( 28.81%)
                                            0.0000 -0.0194  0.0195  0.0161 -0.5177
                                           -0.0213 -0.1291 -0.0068 -0.6524 -0.3717
                                           -0.2997  0.0678  0.0381 -0.2325
    94. (0.00032) RY*( 5) C   6           s( 15.30%)p 0.95( 14.46%)d 4.59( 70.25%)
                                            0.0000 -0.0019  0.3911  0.0174 -0.0118
                                           -0.0131  0.2961 -0.0161  0.2367 -0.1124
                                           -0.5193  0.1955  0.5723  0.2334
    95. (0.00014) RY*( 6) C   6           s( 22.95%)p 0.53( 12.17%)d 2.83( 64.89%)
                                            0.0000 -0.0082  0.4789  0.0135  0.1094
                                           -0.0248 -0.3271 -0.0192  0.0393  0.0654
                                           -0.2021  0.5291 -0.5618  0.0905
    96. (0.00006) RY*( 7) C   6           s( 17.05%)p 0.47(  8.03%)d 4.39( 74.92%)
    97. (0.00002) RY*( 8) C   6           s(  7.60%)p 1.60( 12.18%)d10.55( 80.22%)
    98. (0.00000) RY*( 9) C   6           s(  1.82%)p 1.86(  3.40%)d51.97( 94.78%)
    99. (0.00227) RY*( 1) C   7           s(  2.39%)p38.82( 92.70%)d 2.06(  4.91%)
                                           -0.0000  0.0088  0.1543 -0.0166 -0.6109
                                            0.0132  0.4461  0.0156  0.5951 -0.0917
                                           -0.0593  0.1221 -0.1092 -0.1017
   100. (0.00194) RY*( 2) C   7           s( 39.61%)p 1.43( 56.81%)d 0.09(  3.58%)
                                            0.0000  0.0015  0.6294 -0.0002  0.6349
                                           -0.0315  0.2822  0.0143  0.2902  0.0877
                                            0.0108  0.0755  0.1345 -0.0645
   101. (0.00068) RY*( 3) C   7           s(  0.00%)p 1.00( 89.87%)d 0.11( 10.13%)
                                            0.0000  0.0002  0.0008  0.0209  0.0170
                                            0.0292 -0.7681  0.0008  0.5542  0.0636
                                            0.0503  0.2807  0.0970 -0.0806
   102. (0.00040) RY*( 4) C   7           s( 29.53%)p 1.12( 33.18%)d 1.26( 37.29%)
                                            0.0000 -0.0086  0.5434 -0.0001 -0.4010
                                           -0.0120 -0.2158  0.0063 -0.3525  0.3745
                                           -0.3013 -0.0661  0.2431 -0.2799
   103. (0.00022) RY*( 5) C   7           s( 23.70%)p 0.41(  9.70%)d 2.81( 66.60%)
                                            0.0000 -0.0021  0.4868  0.0203 -0.1357
                                            0.0241 -0.2446  0.0000 -0.1332 -0.7192
                                            0.0977 -0.1128 -0.1529  0.3213
   104. (0.00017) RY*( 6) C   7           s(  2.25%)p 3.16(  7.10%)d40.27( 90.64%)
                                            0.0000 -0.0010  0.1500  0.0031 -0.1800
                                           -0.0053  0.0624 -0.0048 -0.1862  0.2659
                                            0.8149  0.3743  0.0510  0.1704
   105. (0.00007) RY*( 7) C   7           s(  2.45%)p 1.05(  2.58%)d38.70( 94.97%)
   106. (0.00004) RY*( 8) C   7           s(  0.03%)p99.99(  7.87%)d99.99( 92.10%)
   107. (0.00001) RY*( 9) C   7           s(  0.00%)p 1.00(  0.50%)d99.99( 99.49%)
   108. (0.00247) RY*( 1) C   8           s(  0.26%)p99.99( 93.95%)d22.20(  5.79%)
                                           -0.0000  0.0191  0.0474  0.0160  0.6049
                                           -0.0225 -0.7355  0.0034  0.1785 -0.1974
                                            0.0688 -0.0248 -0.1117 -0.0323
   109. (0.00123) RY*( 2) C   8           s(  5.02%)p18.53( 92.97%)d 0.40(  2.01%)
                                            0.0000  0.0173  0.2233  0.0156 -0.7605
                                            0.0225 -0.5882 -0.0017  0.0674 -0.0832
                                            0.0049  0.0174  0.1107 -0.0250
   110. (0.00058) RY*( 3) C   8           s( 72.92%)p 0.21( 15.30%)d 0.16( 11.78%)
                                            0.0000 -0.0104  0.8539 -0.0123  0.1459
                                            0.0124  0.0671 -0.0067 -0.3561  0.1841
                                            0.2211  0.1521 -0.0618 -0.0899
   111. (0.00051) RY*( 4) C   8           s( 19.04%)p 3.10( 59.07%)d 1.15( 21.88%)
                                            0.0000 -0.0030  0.4364 -0.0077  0.0322
                                            0.0122  0.1959  0.0090  0.7423  0.0255
                                           -0.3698 -0.2773  0.0223  0.0634
   112. (0.00017) RY*( 5) C   8           s(  0.38%)p64.96( 24.87%)d99.99( 74.75%)
                                            0.0000 -0.0031  0.0618  0.0027  0.0601
                                            0.0050 -0.1088  0.0145 -0.4827 -0.0994
                                           -0.8456 -0.1492 -0.0129 -0.0115
   113. (0.00007) RY*( 6) C   8           s(  2.10%)p 2.13(  4.48%)d44.43( 93.42%)
   114. (0.00003) RY*( 7) C   8           s(  0.16%)p19.91(  3.16%)d99.99( 96.69%)
   115. (0.00001) RY*( 8) C   8           s(  0.05%)p89.45(  4.57%)d99.99( 95.38%)
   116. (0.00000) RY*( 9) C   8           s(  0.15%)p11.91(  1.74%)d99.99( 98.11%)
   117. (0.00280) RY*( 1) C   9           s(  0.09%)p99.99( 93.20%)d77.86(  6.71%)
                                           -0.0000  0.0279  0.0093 -0.0190 -0.4160
                                           -0.0289 -0.8522  0.0058  0.1772  0.2178
                                           -0.0504 -0.0298 -0.1239 -0.0304
   118. (0.00136) RY*( 2) C   9           s(  0.42%)p99.99( 98.11%)d 3.54(  1.47%)
                                            0.0000  0.0029  0.0645  0.0314 -0.8881
                                           -0.0181  0.4152  0.0047 -0.1366 -0.0290
                                            0.0149 -0.0270 -0.1138 -0.0027
   119. (0.00040) RY*( 3) C   9           s( 93.11%)p 0.01(  0.57%)d 0.07(  6.33%)
                                            0.0000 -0.0032  0.9649  0.0094  0.0302
                                            0.0179 -0.0655 -0.0025  0.0058 -0.1761
                                            0.0547 -0.0285  0.1260 -0.1121
   120. (0.00027) RY*( 4) C   9           s(  0.00%)p 1.00( 92.78%)d 0.08(  7.22%)
                                            0.0000  0.0002  0.0044  0.0007 -0.0444
                                            0.0007  0.2116  0.0057  0.9386 -0.0291
                                           -0.0647 -0.2408  0.0495  0.0822
   121. (0.00013) RY*( 5) C   9           s(  0.03%)p40.09(  1.06%)d99.99( 98.91%)
                                           -0.0000  0.0001  0.0163  0.0010 -0.0128
                                           -0.0010  0.0280 -0.0044  0.0984 -0.1790
                                           -0.7757  0.5507 -0.0879 -0.2105
   122. (0.00007) RY*( 6) C   9           s(  0.03%)p48.84(  1.53%)d99.99( 98.44%)
   123. (0.00003) RY*( 7) C   9           s(  6.33%)p 0.76(  4.81%)d14.05( 88.86%)
   124. (0.00000) RY*( 8) C   9           s(  0.03%)p99.99(  5.68%)d99.99( 94.30%)
   125. (0.00000) RY*( 9) C   9           s(  0.06%)p36.32(  2.35%)d99.99( 97.58%)
   126. (0.00257) RY*( 1) C  10           s(  0.35%)p99.99( 91.63%)d22.89(  8.02%)
                                           -0.0000  0.0269  0.0527 -0.0342 -0.9566
                                            0.0004  0.0008  0.0002 -0.0098 -0.0000
                                            0.0034  0.0425  0.2774 -0.0381
   127. (0.00126) RY*( 2) C  10           s(  0.00%)p 1.00( 98.65%)d 0.01(  1.34%)
                                            0.0000 -0.0003  0.0036  0.0005 -0.0026
                                            0.0356 -0.9759 -0.0080  0.1811 -0.1132
                                            0.0248 -0.0036 -0.0002  0.0007
   128. (0.00045) RY*( 3) C  10           s( 92.43%)p 0.00(  0.21%)d 0.08(  7.36%)
                                            0.0000 -0.0069  0.9614  0.0213 -0.0175
                                            0.0004 -0.0031 -0.0001 -0.0367  0.0056
                                            0.0081 -0.1399 -0.2267 -0.0508
   129. (0.00028) RY*( 4) C  10           s(  0.38%)p 0.47(  0.18%)d99.99( 99.44%)
                                            0.0000 -0.0007  0.0616  0.0016 -0.0058
                                            0.0001 -0.0098 -0.0002 -0.0406 -0.0058
                                            0.0117  0.9129 -0.2193 -0.3359
   130. (0.00012) RY*( 5) C  10           s(  0.10%)p99.99( 91.73%)d81.41(  8.17%)
                                            0.0000 -0.0004  0.0317  0.0010 -0.0170
                                            0.0004  0.1688 -0.0074  0.9426 -0.0074
                                           -0.2803  0.0238 -0.0365 -0.0340
   131. (0.00007) RY*( 6) C  10           s(  0.00%)p 1.00(  1.63%)d60.43( 98.37%)
   132. (0.00002) RY*( 7) C  10           s(  6.77%)p 0.96(  6.48%)d12.82( 86.75%)
   133. (0.00000) RY*( 8) C  10           s(  0.00%)p 1.00(  7.73%)d11.93( 92.27%)
   134. (0.00000) RY*( 9) C  10           s(  0.08%)p23.90(  1.86%)d99.99( 98.06%)
   135. (0.00280) RY*( 1) C  11           s(  0.08%)p99.99( 93.17%)d88.62(  6.75%)
                                           -0.0000  0.0275  0.0027 -0.0195 -0.4049
                                            0.0288  0.8509 -0.0058 -0.2062 -0.2150
                                            0.0599 -0.0320 -0.1258 -0.0293
   136. (0.00135) RY*( 2) C  11           s(  0.30%)p99.99( 98.20%)d 5.01(  1.50%)
                                            0.0000  0.0037  0.0546  0.0309 -0.8950
                                            0.0185 -0.4124 -0.0040  0.0978  0.0293
                                           -0.0125 -0.0270 -0.1151 -0.0064
   137. (0.00041) RY*( 3) C  11           s( 92.43%)p 0.02(  1.41%)d 0.07(  6.16%)
                                            0.0000 -0.0033  0.9614  0.0091  0.0196
                                           -0.0180  0.0408  0.0031 -0.1079  0.1818
                                           -0.0038 -0.0263  0.1242 -0.1112
   138. (0.00025) RY*( 4) C  11           s(  0.83%)p99.99( 89.19%)d11.98(  9.98%)
                                           -0.0000  0.0001  0.0912 -0.0004  0.0037
                                           -0.0011  0.2263  0.0059  0.9169  0.0240
                                           -0.0072  0.2816 -0.0703 -0.1221
   139. (0.00014) RY*( 5) C  11           s(  0.06%)p47.54(  3.08%)d99.99( 96.85%)
                                            0.0000  0.0000  0.0255 -0.0017  0.0043
                                           -0.0028  0.0669 -0.0049  0.1622 -0.0978
                                           -0.8111 -0.5268  0.0553  0.1428
   140. (0.00007) RY*( 6) C  11           s(  0.04%)p41.93(  1.68%)d99.99( 98.28%)
   141. (0.00003) RY*( 7) C  11           s(  6.21%)p 0.78(  4.86%)d14.32( 88.93%)
   142. (0.00000) RY*( 8) C  11           s(  0.03%)p99.99(  6.17%)d99.99( 93.81%)
   143. (0.00000) RY*( 9) C  11           s(  0.10%)p22.79(  2.32%)d99.99( 97.58%)
   144. (0.00227) RY*( 1) C  12           s(  0.29%)p99.99( 93.45%)d21.83(  6.26%)
                                           -0.0000  0.0201  0.0496  0.0188  0.5225
                                            0.0188  0.7943 -0.0019 -0.1727  0.2188
                                           -0.0443 -0.0343 -0.1028 -0.0321
   145. (0.00114) RY*( 2) C  12           s(  7.38%)p12.27( 90.58%)d 0.28(  2.04%)
                                            0.0000  0.0148  0.2713  0.0108 -0.8066
                                           -0.0251  0.4980  0.0049 -0.0804  0.0509
                                           -0.0104  0.0221  0.1283 -0.0265
   146. (0.00061) RY*( 3) C  12           s( 41.50%)p 0.96( 39.87%)d 0.45( 18.63%)
                                            0.0000 -0.0072  0.6441 -0.0116  0.1621
                                           -0.0053  0.0158  0.0096  0.6099 -0.1724
                                           -0.3019  0.2184 -0.0416 -0.1265
   147. (0.00049) RY*( 4) C  12           s( 48.32%)p 0.78( 37.63%)d 0.29( 14.05%)
                                            0.0000 -0.0085  0.6951 -0.0099  0.1302
                                           -0.0147 -0.2241 -0.0027 -0.5557 -0.0773
                                            0.2700 -0.2410 -0.0246  0.0538
   148. (0.00014) RY*( 5) C  12           s(  0.19%)p99.99( 22.17%)d99.99( 77.64%)
                                            0.0000 -0.0017  0.0432  0.0022  0.0031
                                           -0.0047  0.0827 -0.0148  0.4633  0.1752
                                            0.8530 -0.1017 -0.0774  0.0424
   149. (0.00007) RY*( 6) C  12           s(  2.11%)p 2.27(  4.78%)d44.22( 93.12%)
   150. (0.00003) RY*( 7) C  12           s(  0.16%)p23.94(  3.76%)d99.99( 96.08%)
   151. (0.00000) RY*( 8) C  12           s(  0.02%)p99.99(  6.21%)d99.99( 93.77%)
   152. (0.00000) RY*( 9) C  12           s(  0.13%)p12.96(  1.65%)d99.99( 98.22%)
   153. (0.00104) RY*( 1) H  13           s( 99.29%)p 0.01(  0.71%)
                                            0.0017  0.9965  0.0800 -0.0007  0.0256
   154. (0.00009) RY*( 2) H  13           s(  0.10%)p99.99( 99.90%)
   155. (0.00005) RY*( 3) H  13           s(  0.60%)p99.99( 99.40%)
   156. (0.00002) RY*( 4) H  13           s(  0.10%)p99.99( 99.90%)
   157. (0.00138) RY*( 1) H  14           s( 99.47%)p 0.01(  0.53%)
                                            0.0121  0.9973  0.0655 -0.0084  0.0301
   158. (0.00008) RY*( 2) H  14           s(  0.04%)p99.99( 99.96%)
   159. (0.00004) RY*( 3) H  14           s(  0.47%)p99.99( 99.53%)
   160. (0.00001) RY*( 4) H  14           s(  0.12%)p99.99( 99.88%)
   161. (0.00159) RY*( 1) H  15           s( 99.69%)p 0.00(  0.31%)
                                            0.0090  0.9984  0.0477  0.0249 -0.0158
   162. (0.00010) RY*( 2) H  15           s(  0.17%)p99.99( 99.83%)
   163. (0.00006) RY*( 3) H  15           s(  0.07%)p99.99( 99.93%)
   164. (0.00001) RY*( 4) H  15           s(  0.16%)p99.99( 99.84%)
   165. (0.00058) RY*( 1) H  16           s( 99.76%)p 0.00(  0.24%)
                                            0.0032  0.9988 -0.0483  0.0046 -0.0005
   166. (0.00008) RY*( 2) H  16           s(  0.04%)p99.99( 99.96%)
   167. (0.00005) RY*( 3) H  16           s(  0.25%)p99.99( 99.75%)
   168. (0.00001) RY*( 4) H  16           s(  0.04%)p99.99( 99.96%)
   169. (0.00056) RY*( 1) H  17           s( 99.78%)p 0.00(  0.22%)
                                            0.0034  0.9989 -0.0462 -0.0080 -0.0014
   170. (0.00009) RY*( 2) H  17           s(  0.03%)p99.99( 99.97%)
   171. (0.00005) RY*( 3) H  17           s(  0.25%)p99.99( 99.75%)
   172. (0.00001) RY*( 4) H  17           s(  0.04%)p99.99( 99.96%)
   173. (0.00160) RY*( 1) H  18           s( 99.72%)p 0.00(  0.28%)
                                            0.0089  0.9986  0.0442 -0.0154 -0.0243
   174. (0.00010) RY*( 2) H  18           s(  0.15%)p99.99( 99.85%)
   175. (0.00006) RY*( 3) H  18           s(  0.07%)p99.99( 99.93%)
   176. (0.00001) RY*( 4) H  18           s(  0.16%)p99.99( 99.84%)
   177. (0.00115) RY*( 1) H  19           s( 98.69%)p 0.01(  1.31%)
                                            0.0025  0.9934  0.1104 -0.0015  0.0306
   178. (0.00007) RY*( 2) H  19           s(  0.04%)p99.99( 99.96%)
   179. (0.00005) RY*( 3) H  19           s(  1.28%)p77.35( 98.72%)
   180. (0.00002) RY*( 4) H  19           s(  0.09%)p99.99( 99.91%)
   181. (0.00140) RY*( 1) H  20           s( 99.51%)p 0.00(  0.49%)
                                            0.0116  0.9975  0.0632 -0.0082  0.0284
   182. (0.00007) RY*( 2) H  20           s(  0.08%)p99.99( 99.92%)
   183. (0.00005) RY*( 3) H  20           s(  0.36%)p99.99( 99.64%)
   184. (0.00002) RY*( 4) H  20           s(  0.15%)p99.99( 99.85%)
   185. (0.00074) RY*( 1) H  21           s( 99.46%)p 0.01(  0.54%)
                                            0.0027  0.9973 -0.0456  0.0364 -0.0450
   186. (0.00008) RY*( 2) H  21           s(  0.02%)p99.99( 99.98%)
   187. (0.00005) RY*( 3) H  21           s(  0.39%)p99.99( 99.61%)
   188. (0.00003) RY*( 4) H  21           s(  0.23%)p99.99( 99.77%)
   189. (0.00071) RY*( 1) H  22           s( 99.55%)p 0.00(  0.45%)
                                            0.0048  0.9977  0.0357  0.0555 -0.0126
   190. (0.00007) RY*( 2) H  22           s(  0.00%)p 1.00(100.00%)
   191. (0.00003) RY*( 3) H  22           s(  0.40%)p99.99( 99.60%)
   192. (0.00004) RY*( 4) H  22           s(  0.15%)p99.99( 99.85%)
   193. (0.00070) RY*( 1) H  23           s( 99.57%)p 0.00(  0.43%)
                                            0.0030  0.9979  0.0652  0.0005 -0.0017
   194. (0.00004) RY*( 2) H  23           s(  0.53%)p99.99( 99.47%)
   195. (0.00004) RY*( 3) H  23           s(  0.00%)p 1.00(100.00%)
   196. (0.00004) RY*( 4) H  23           s(  0.00%)p 1.00(100.00%)
   197. (0.00071) RY*( 1) H  24           s( 99.53%)p 0.00(  0.47%)
                                            0.0048  0.9976  0.0345 -0.0550  0.0220
   198. (0.00007) RY*( 2) H  24           s(  0.01%)p99.99( 99.99%)
   199. (0.00003) RY*( 3) H  24           s(  0.42%)p99.99( 99.58%)
   200. (0.00004) RY*( 4) H  24           s(  0.15%)p99.99( 99.85%)
   201. (0.00085) RY*( 1) H  25           s( 99.71%)p 0.00(  0.29%)
                                            0.0019  0.9985 -0.0354 -0.0309  0.0268
   202. (0.00008) RY*( 2) H  25           s(  0.01%)p 1.00( 99.99%)
   203. (0.00005) RY*( 3) H  25           s(  0.20%)p99.99( 99.80%)
   204. (0.00003) RY*( 4) H  25           s(  0.18%)p99.99( 99.82%)
   205. (0.01864) BD*( 1) C   1 - N   2  
                ( 62.38%)   0.7898* C   1 s( 27.61%)p 2.62( 72.25%)d 0.00(  0.14%)
                                           -0.0000  0.5254  0.0091 -0.8468 -0.0146
                                            0.0014  0.0018 -0.0704 -0.0153 -0.0013
                                            0.0050 -0.0008  0.0313 -0.0191
                ( 37.62%)  -0.6134* N   2 s( 35.40%)p 1.82( 64.55%)d 0.00(  0.05%)
                                           -0.0000  0.5949  0.0093  0.8016 -0.0020
                                            0.0099 -0.0010 -0.0527  0.0099 -0.0014
                                            0.0057  0.0022  0.0160 -0.0138
   206. (0.11280) BD*( 2) C   1 - N   2  
                ( 50.98%)   0.7140* C   1 s(  0.21%)p99.99( 99.74%)d 0.20(  0.04%)
                                            0.0006  0.0462 -0.0031 -0.0539 -0.0025
                                            0.0911 -0.0036  0.9931  0.0008  0.0036
                                           -0.0201  0.0004  0.0004 -0.0020
                ( 49.02%)  -0.7001* N   2 s(  1.92%)p51.16( 98.02%)d 0.03(  0.07%)
                                            0.0011 -0.1382 -0.0072  0.1679  0.0002
                                           -0.1334  0.0033  0.9665  0.0002  0.0010
                                            0.0229 -0.0034  0.0002  0.0111
   207. (0.01267) BD*( 1) C   1 - C   8  
                ( 48.32%)   0.6951* C   1 s( 35.81%)p 1.79( 64.15%)d 0.00(  0.04%)
                                            0.0001 -0.5984  0.0007 -0.3787  0.0188
                                           -0.7018 -0.0006  0.0718  0.0064 -0.0132
                                            0.0020  0.0046  0.0088  0.0118
                ( 51.68%)  -0.7189* C   8 s( 34.25%)p 1.92( 65.69%)d 0.00(  0.06%)
                                           -0.0001 -0.5852 -0.0099  0.4449  0.0206
                                            0.6609 -0.0063 -0.1472  0.0041 -0.0162
                                            0.0045  0.0077  0.0074  0.0132
   208. (0.01283) BD*( 1) C   1 - C  12  
                ( 48.34%)   0.6953* C   1 s( 36.21%)p 1.76( 63.75%)d 0.00(  0.04%)
                                            0.0002 -0.6017 -0.0002 -0.3676  0.0172
                                            0.7063  0.0007 -0.0568 -0.0043  0.0128
                                           -0.0014  0.0050  0.0086  0.0117
                ( 51.66%)  -0.7187* C  12 s( 34.16%)p 1.93( 65.79%)d 0.00(  0.06%)
                                           -0.0001 -0.5844 -0.0098  0.4421  0.0189
                                           -0.6568  0.0056  0.1753 -0.0000  0.0159
                                           -0.0052  0.0087  0.0070  0.0125
   209. (0.01579) BD*( 1) N   2 - C   3  
                ( 35.70%)   0.5975* N   2 s( 32.12%)p 2.11( 67.83%)d 0.00(  0.05%)
                                           -0.0001 -0.5668  0.0019  0.4128  0.0045
                                           -0.6691  0.0005 -0.2455 -0.0018  0.0079
                                            0.0100 -0.0162  0.0038  0.0056
                ( 64.30%)  -0.8019* C   3 s( 21.87%)p 3.56( 77.95%)d 0.01(  0.18%)
                                           -0.0001 -0.4676 -0.0110 -0.4388 -0.0190
                                            0.6473  0.0138  0.4084  0.0255  0.0248
                                            0.0176 -0.0267  0.0110  0.0061
   210. (0.01462) BD*( 1) N   2 - C   7  
                ( 36.16%)   0.6013* N   2 s( 30.50%)p 2.28( 69.45%)d 0.00(  0.05%)
                                           -0.0001 -0.5523  0.0028  0.3978  0.0052
                                            0.7307  0.0034 -0.0474 -0.0087 -0.0116
                                            0.0049  0.0062  0.0089  0.0135
                ( 63.84%)  -0.7990* C   7 s( 22.36%)p 3.46( 77.47%)d 0.01(  0.17%)
                                           -0.0001 -0.4727 -0.0129 -0.4477 -0.0184
                                           -0.7549 -0.0290  0.0534  0.0176 -0.0302
                                            0.0030  0.0053  0.0187  0.0211
   211. (0.01429) BD*( 1) C   3 - C   4  
                ( 47.23%)   0.6873* C   3 s( 28.62%)p 2.49( 71.34%)d 0.00(  0.05%)
                                           -0.0003 -0.5349 -0.0086  0.7929 -0.0033
                                           -0.0303 -0.0191  0.2889 -0.0021 -0.0040
                                           -0.0134 -0.0022 -0.0153  0.0039
                ( 52.77%)  -0.7264* C   4 s( 29.02%)p 2.44( 70.92%)d 0.00(  0.06%)
                                           -0.0004 -0.5387  0.0002 -0.7848 -0.0041
                                            0.0748 -0.0300 -0.2940 -0.0178  0.0078
                                           -0.0126  0.0015 -0.0182  0.0078
   212. (0.00574) BD*( 1) C   3 - H  13  
                ( 37.59%)   0.6131* C   3 s( 24.50%)p 3.08( 75.46%)d 0.00(  0.04%)
                                            0.0000 -0.4950  0.0010 -0.4206  0.0150
                                           -0.7424  0.0034  0.1608 -0.0179 -0.0155
                                            0.0050  0.0074  0.0063  0.0071
                ( 62.41%)  -0.7900* H  13 s( 99.91%)p 0.00(  0.09%)
                                           -0.9995  0.0010  0.0103  0.0283 -0.0025
   213. (0.00793) BD*( 1) C   3 - H  14  
                ( 35.86%)   0.5989* C   3 s( 25.02%)p 3.00( 74.94%)d 0.00(  0.04%)
                                            0.0006 -0.5001  0.0119 -0.0218 -0.0035
                                            0.1614 -0.0218 -0.8500 -0.0006  0.0013
                                           -0.0020  0.0101  0.0027 -0.0155
                ( 64.14%)  -0.8008* H  14 s( 99.90%)p 0.00(  0.10%)
                                           -0.9994  0.0113 -0.0024  0.0011  0.0321
   214. (0.00924) BD*( 1) C   4 - O   5  
                ( 67.70%)   0.8228* C   4 s( 20.87%)p 3.78( 78.84%)d 0.01(  0.29%)
                                            0.0000  0.4564  0.0207 -0.4197 -0.0541
                                           -0.7750 -0.0150  0.0903  0.0190  0.0349
                                           -0.0046 -0.0091 -0.0294 -0.0271
                ( 32.30%)  -0.5684* O   5 s( 29.12%)p 2.43( 70.81%)d 0.00(  0.08%)
                                            0.0001  0.5396  0.0032  0.3803 -0.0104
                                            0.7449  0.0153 -0.0904  0.0068  0.0225
                                           -0.0088 -0.0081 -0.0014 -0.0115
   215. (0.01400) BD*( 1) C   4 - H  15  
                ( 39.16%)   0.6258* C   4 s( 24.85%)p 3.02( 75.10%)d 0.00(  0.05%)
                                            0.0001 -0.4981  0.0196  0.0078  0.0232
                                           -0.1997 -0.0186  0.8427 -0.0111  0.0013
                                            0.0043  0.0070 -0.0002 -0.0207
                ( 60.84%)  -0.7800* H  15 s( 99.91%)p 0.00(  0.09%)
                                           -0.9995  0.0085 -0.0040  0.0107 -0.0286
   216. (0.00662) BD*( 1) C   4 - H  16  
                ( 37.72%)   0.6141* C   4 s( 25.17%)p 2.97( 74.79%)d 0.00(  0.04%)
                                            0.0002 -0.5016 -0.0098  0.4513  0.0089
                                           -0.5912  0.0222 -0.4400  0.0203  0.0123
                                            0.0085 -0.0140  0.0033 -0.0014
                ( 62.28%)  -0.7892* H  16 s( 99.90%)p 0.00(  0.10%)
                                           -0.9995  0.0022 -0.0184  0.0214  0.0134
   217. (0.00933) BD*( 1) O   5 - C   6  
                ( 32.32%)   0.5685* O   5 s( 29.15%)p 2.43( 70.77%)d 0.00(  0.08%)
                                           -0.0001 -0.5399 -0.0033 -0.3795  0.0104
                                            0.6332  0.0167  0.4030  0.0004  0.0165
                                            0.0176 -0.0135 -0.0037  0.0026
                ( 67.68%)  -0.8226* C   6 s( 20.96%)p 3.76( 78.74%)d 0.01(  0.29%)
                                           -0.0000 -0.4574 -0.0205  0.4128  0.0543
                                           -0.6599 -0.0057 -0.4219 -0.0239  0.0292
                                            0.0193 -0.0358  0.0190  0.0082
   218. (0.01430) BD*( 1) C   6 - C   7  
                ( 53.15%)   0.7290* C   6 s( 28.89%)p 2.46( 71.05%)d 0.00(  0.06%)
                                            0.0004  0.5375  0.0007  0.7861  0.0040
                                           -0.0677 -0.0349  0.2945  0.0025  0.0014
                                            0.0146 -0.0011  0.0184 -0.0075
                ( 46.85%)  -0.6845* C   7 s( 29.08%)p 2.44( 70.88%)d 0.00(  0.04%)
                                            0.0003  0.5391  0.0114 -0.7912  0.0078
                                            0.1138 -0.0199 -0.2635 -0.0039 -0.0100
                                            0.0095 -0.0056  0.0130 -0.0068
   219. (0.00652) BD*( 1) C   6 - H  17  
                ( 37.66%)   0.6137* C   6 s( 25.19%)p 2.97( 74.76%)d 0.00(  0.04%)
                                            0.0002 -0.5018 -0.0096  0.4554  0.0088
                                            0.7212 -0.0291 -0.1380  0.0084 -0.0148
                                            0.0024  0.0082  0.0086  0.0081
                ( 62.34%)  -0.7896* H  17 s( 99.90%)p 0.00(  0.10%)
                                           -0.9995  0.0023 -0.0187 -0.0249  0.0026
   220. (0.01423) BD*( 1) C   6 - H  18  
                ( 39.16%)   0.6258* C   6 s( 24.86%)p 3.02( 75.09%)d 0.00(  0.05%)
                                           -0.0001  0.4981 -0.0202 -0.0084 -0.0234
                                            0.1893 -0.0218 -0.8450  0.0016  0.0030
                                           -0.0032 -0.0098 -0.0005  0.0196
                ( 60.84%)  -0.7800* H  18 s( 99.91%)p 0.00(  0.09%)
                                            0.9995 -0.0083  0.0038 -0.0027  0.0304
   221. (0.00536) BD*( 1) C   7 - H  19  
                ( 37.21%)   0.6100* C   7 s( 24.31%)p 3.11( 75.65%)d 0.00(  0.04%)
                                            0.0001 -0.4930  0.0033 -0.4141  0.0181
                                            0.5875  0.0028  0.4893 -0.0091  0.0113
                                            0.0111 -0.0124  0.0013 -0.0018
                ( 62.79%)  -0.7924* H  19 s( 99.90%)p 0.00(  0.10%)
                                           -0.9995  0.0019  0.0098 -0.0237 -0.0178
   222. (0.00822) BD*( 1) C   7 - H  20  
                ( 35.96%)   0.5997* C   7 s( 24.28%)p 3.12( 75.68%)d 0.00(  0.04%)
                                            0.0004 -0.4926  0.0131 -0.0221  0.0059
                                            0.2615  0.0176 -0.8292  0.0079  0.0007
                                           -0.0028  0.0043  0.0002 -0.0181
                ( 64.04%)  -0.8003* H  20 s( 99.90%)p 0.00(  0.10%)
                                           -0.9994  0.0109 -0.0028 -0.0156  0.0278
   223. (0.00759) BD*( 1) C   8 - C   9  
                ( 49.41%)   0.7029* C   8 s( 36.79%)p 1.72( 63.16%)d 0.00(  0.04%)
                                           -0.0000 -0.6064 -0.0125 -0.7936 -0.0075
                                           -0.0070 -0.0374 -0.0180  0.0063  0.0033
                                           -0.0014  0.0013 -0.0166  0.0125
                ( 50.59%)  -0.7113* C   9 s( 35.39%)p 1.82( 64.56%)d 0.00(  0.05%)
                                           -0.0001 -0.5948 -0.0093  0.8023  0.0093
                                           -0.0142 -0.0383  0.0096  0.0085 -0.0031
                                            0.0001  0.0004 -0.0180  0.0116
   224. (0.07448) BD*( 2) C   8 - C   9  
                ( 56.34%)   0.7506* C   8 s(  0.01%)p 1.00( 99.93%)d 0.00(  0.07%)
                                           -0.0000 -0.0073 -0.0036 -0.0185  0.0030
                                            0.2229 -0.0016  0.9743 -0.0062  0.0050
                                            0.0226 -0.0094  0.0021  0.0047
                ( 43.66%)  -0.6607* C   9 s(  0.00%)p 1.00( 99.95%)d 0.00(  0.05%)
                                            0.0000 -0.0021 -0.0013 -0.0096  0.0006
                                            0.2077 -0.0028  0.9778 -0.0106 -0.0035
                                           -0.0173 -0.0131  0.0030  0.0043
   225. (0.00690) BD*( 1) C   8 - H  21  
                ( 37.87%)   0.6154* C   8 s( 28.86%)p 2.46( 71.11%)d 0.00(  0.03%)
                                            0.0003 -0.5370  0.0148  0.4131 -0.0199
                                           -0.7155 -0.0018  0.1676  0.0038  0.0122
                                           -0.0030  0.0057  0.0059  0.0099
                ( 62.13%)  -0.7882* H  21 s( 99.90%)p 0.00(  0.10%)
                                           -0.9995  0.0008 -0.0126  0.0274 -0.0076
   226. (0.00837) BD*( 1) C   9 - C  10  
                ( 49.52%)   0.7037* C   9 s( 35.40%)p 1.82( 64.56%)d 0.00(  0.05%)
                                           -0.0000 -0.5949 -0.0071 -0.4277 -0.0398
                                            0.6630 -0.0119 -0.1462  0.0020  0.0143
                                           -0.0031  0.0065  0.0102  0.0108
                ( 50.48%)  -0.7105* C  10 s( 35.00%)p 1.86( 64.95%)d 0.00(  0.05%)
                                           -0.0000 -0.5915 -0.0101  0.3834 -0.0299
                                           -0.6956 -0.0272  0.1300  0.0050  0.0170
                                           -0.0033  0.0058  0.0057  0.0132
   227. (0.00654) BD*( 1) C   9 - H  22  
                ( 36.93%)   0.6077* C   9 s( 29.12%)p 2.43( 70.85%)d 0.00(  0.03%)
                                            0.0003 -0.5395  0.0146 -0.4138  0.0045
                                           -0.7179  0.0101  0.1473 -0.0023 -0.0111
                                            0.0024  0.0042  0.0068  0.0082
                ( 63.07%)  -0.7942* H  22 s( 99.90%)p 0.00(  0.10%)
                                           -0.9995  0.0026  0.0159  0.0270 -0.0054
   228. (0.00823) BD*( 1) C  10 - C  11  
                ( 50.48%)   0.7105* C  10 s( 35.15%)p 1.84( 64.80%)d 0.00(  0.05%)
                                            0.0000  0.5927  0.0108 -0.3864  0.0293
                                           -0.6942 -0.0278  0.1228  0.0057  0.0172
                                           -0.0030 -0.0055 -0.0058 -0.0134
                ( 49.52%)  -0.7037* C  11 s( 35.57%)p 1.81( 64.38%)d 0.00(  0.05%)
                                            0.0001  0.5964  0.0079  0.4303  0.0397
                                            0.6625 -0.0114 -0.1341  0.0029  0.0146
                                           -0.0028 -0.0061 -0.0101 -0.0112
   229. (0.00657) BD*( 1) C  10 - H  23  
                ( 37.45%)   0.6120* C  10 s( 29.75%)p 2.36( 70.22%)d 0.00(  0.03%)
                                            0.0003 -0.5453  0.0122 -0.8379  0.0108
                                           -0.0001 -0.0001 -0.0082  0.0001  0.0000
                                           -0.0004  0.0010 -0.0140  0.0109
                ( 62.55%)  -0.7909* H  23 s( 99.89%)p 0.00(  0.11%)
                                           -0.9995  0.0009  0.0325  0.0000  0.0004
   230. (0.00779) BD*( 1) C  11 - C  12  
                ( 50.67%)   0.7118* C  11 s( 35.25%)p 1.84( 64.70%)d 0.00(  0.05%)
                                            0.0001  0.5936  0.0091 -0.8033 -0.0089
                                           -0.0133 -0.0380 -0.0025  0.0082 -0.0033
                                            0.0004 -0.0005  0.0180 -0.0117
                ( 49.33%)  -0.7024* C  12 s( 36.63%)p 1.73( 63.33%)d 0.00(  0.04%)
                                           -0.0000  0.6051  0.0132  0.7948  0.0060
                                           -0.0000 -0.0368  0.0140  0.0071  0.0035
                                           -0.0004 -0.0010  0.0163 -0.0124
   231. (0.07368) BD*( 2) C  11 - C  12  
                ( 45.39%)   0.6737* C  11 s(  0.00%)p 1.00( 99.94%)d 0.00(  0.05%)
                                            0.0000  0.0061 -0.0007  0.0110  0.0001
                                           -0.2104  0.0029 -0.9772  0.0102  0.0039
                                            0.0177 -0.0128  0.0026  0.0046
                ( 54.61%)  -0.7390* C  12 s(  0.01%)p99.99( 99.93%)d 4.75(  0.06%)
                                           -0.0000 -0.0113  0.0003  0.0257  0.0026
                                           -0.2319  0.0023 -0.9720  0.0053 -0.0042
                                           -0.0216 -0.0099  0.0029  0.0039
   232. (0.00652) BD*( 1) C  11 - H  24  
                ( 36.95%)   0.6079* C  11 s( 29.09%)p 2.44( 70.89%)d 0.00(  0.03%)
                                           -0.0003  0.5391 -0.0147  0.4092 -0.0044
                                           -0.7176  0.0102  0.1625 -0.0027 -0.0111
                                            0.0028 -0.0045 -0.0068 -0.0082
                ( 63.05%)  -0.7940* H  24 s( 99.90%)p 0.00(  0.10%)
                                            0.9995 -0.0026 -0.0159  0.0271 -0.0055
   233. (0.00672) BD*( 1) C  12 - H  25  
                ( 37.75%)   0.6144* C  12 s( 29.12%)p 2.43( 70.85%)d 0.00(  0.03%)
                                           -0.0003  0.5394 -0.0155 -0.4136  0.0202
                                           -0.7165 -0.0032  0.1538  0.0026  0.0124
                                           -0.0027 -0.0054 -0.0057 -0.0100
                ( 62.25%)  -0.7890* H  25 s( 99.90%)p 0.00(  0.10%)
                                            0.9995 -0.0004  0.0126  0.0278 -0.0064


 NHO Directionality and "Bond Bending" (deviations from line of nuclear centers)

         [Thresholds for printing:  angular deviation  >  1.0 degree]
                                    hybrid p-character > 25.0%
                                    orbital occupancy  >  0.10e

                                Line of Centers        Hybrid 1              Hybrid 2
                                ---------------  -------------------   ------------------
                NBO               Theta   Phi    Theta   Phi    Dev    Theta   Phi    Dev
 ========================================================================================
     1. BD (   1) C   1 - N   2    92.4  179.5    95.7  179.8   3.3     93.1    0.6   5.5
     2. BD (   2) C   1 - N   2    92.4  179.5     6.0  122.8  89.1    167.6  142.2 102.2
     3. BD (   1) C   1 - C   8    99.2   58.1    95.7   62.9   5.9     79.9  234.6   3.6
     4. BD (   1) C   1 - C  12    79.7  301.6    85.6  296.4   7.9    102.4  125.3   4.1
     5. BD (   1) N   2 - C   3    63.7  123.2    72.6  122.0   8.9    118.3  304.7   2.5
     6. BD (   1) N   2 - C   7    86.0  240.3     --     --    --      94.5   59.3   1.2
     7. BD (   1) C   3 - C   4   109.8  176.8     --     --    --      68.5  356.8   1.7
     8. BD (   1) C   3 - H  13   100.3   62.2    99.6   61.2   1.2      --     --    --
     9. BD (   1) C   3 - H  14     7.6  262.4     9.5  280.2   3.2      --     --    --
    10. BD (   1) C   4 - O   5    83.3  241.2    83.2  239.0   2.1     95.6   64.1   3.1
    11. BD (   1) C   4 - H  15   164.9   86.9   165.1   98.1   2.9      --     --    --
    12. BD (   1) C   4 - H  16    59.4  126.6    60.2  129.0   2.1      --     --    --
    13. BD (   1) O   5 - C   6   119.0  302.9   118.4  299.6   2.9     61.3  125.1   1.9
    14. BD (   1) C   6 - C   7    71.3  353.2    69.6  352.6   1.8      --     --    --
    15. BD (   1) C   6 - H  17    81.0  238.3    81.2  236.1   2.1      --     --    --
    16. BD (   1) C   6 - H  18   169.2   86.1   168.6  100.7   2.9      --     --    --
    18. BD (   1) C   7 - H  20    20.3  268.4    18.8  273.3   2.2      --     --    --
    19. BD (   1) C   8 - C   9    89.1  359.9    89.2    3.2   3.3     91.3  176.3   3.6
    20. BD (   2) C   8 - C   9    89.1  359.9   167.1  274.0  90.0    168.0  272.5  89.6
    22. BD (   1) C   9 - C  10    80.0  301.1    79.8  305.7   4.5     99.5  116.1   5.0
    24. BD (   1) C  10 - C  11    80.8  238.7    80.9  243.7   4.9     99.3   54.2   4.5
    26. BD (   1) C  11 - C  12    90.4  180.2    89.6  183.6   3.5     88.5  357.4   3.1
    27. BD (   2) C  11 - C  12    90.4  180.2   167.9  273.1  90.2     13.5   97.0  91.2
    42. LP (   1) O   5             --     --     45.6  192.8   --       --     --    --
    43. LP (   2) O   5             --     --    137.6  165.6   --       --     --    --
    44. LP*(   1) C  10             --     --     10.2   92.9   --       --     --    --
   206. BD*(   2) C   1 - N   2    92.4  179.5     6.0  122.8  89.1    167.6  142.2 102.2


 Second Order Perturbation Theory Analysis of Fock Matrix in NBO Basis

     Threshold for printing:   0.25 kcal/mol
                                                                              E(2)  E(j)-E(i) F(i,j)
         Donor NBO (i)                     Acceptor NBO (j)                 kcal/mol   a.u.    a.u. 
 ===================================================================================================

 within unit  1
   1. BD (   1) C   1 - N   2        / 65. RY*(   3) C   3                    0.27    1.55    0.026
   1. BD (   1) C   1 - N   2        /108. RY*(   1) C   8                    0.31    1.97    0.031
   1. BD (   1) C   1 - N   2        /207. BD*(   1) C   1 - C   8            0.83    1.34    0.042
   1. BD (   1) C   1 - N   2        /208. BD*(   1) C   1 - C  12            0.86    1.34    0.043
   1. BD (   1) C   1 - N   2        /209. BD*(   1) N   2 - C   3            0.85    1.13    0.039
   1. BD (   1) C   1 - N   2        /210. BD*(   1) N   2 - C   7            0.93    1.14    0.041
   1. BD (   1) C   1 - N   2        /211. BD*(   1) C   3 - C   4            0.43    1.21    0.029
   1. BD (   1) C   1 - N   2        /218. BD*(   1) C   6 - C   7            0.39    1.21    0.028
   1. BD (   1) C   1 - N   2        /223. BD*(   1) C   8 - C   9            0.68    1.39    0.039
   1. BD (   1) C   1 - N   2        /230. BD*(   1) C  11 - C  12            0.61    1.38    0.037
   2. BD (   2) C   1 - N   2        /110. RY*(   3) C   8                    0.27    1.06    0.024
   2. BD (   2) C   1 - N   2        /111. RY*(   4) C   8                    0.63    1.19    0.038
   2. BD (   2) C   1 - N   2        /146. RY*(   3) C  12                    0.57    1.15    0.035
   2. BD (   2) C   1 - N   2        /147. RY*(   4) C  12                    0.35    1.10    0.027
   2. BD (   2) C   1 - N   2        /206. BD*(   2) C   1 - N   2            5.28    0.26    0.048
   2. BD (   2) C   1 - N   2        /211. BD*(   1) C   3 - C   4            0.90    0.71    0.035
   2. BD (   2) C   1 - N   2        /213. BD*(   1) C   3 - H  14            1.12    0.76    0.040
   2. BD (   2) C   1 - N   2        /218. BD*(   1) C   6 - C   7            0.36    0.71    0.022
   2. BD (   2) C   1 - N   2        /222. BD*(   1) C   7 - H  20            1.36    0.75    0.044
   2. BD (   2) C   1 - N   2        /224. BD*(   2) C   8 - C   9            8.52    0.36    0.073
   2. BD (   2) C   1 - N   2        /231. BD*(   2) C  11 - C  12            8.44    0.36    0.073
   3. BD (   1) C   1 - C   8        /117. RY*(   1) C   9                    0.59    1.87    0.042
   3. BD (   1) C   1 - C   8        /118. RY*(   2) C   9                    0.59    1.38    0.036
   3. BD (   1) C   1 - C   8        /144. RY*(   1) C  12                    0.29    1.88    0.030
   3. BD (   1) C   1 - C   8        /205. BD*(   1) C   1 - N   2            0.79    1.10    0.037
   3. BD (   1) C   1 - C   8        /208. BD*(   1) C   1 - C  12            2.26    1.23    0.067
   3. BD (   1) C   1 - C   8        /210. BD*(   1) N   2 - C   7            1.36    1.03    0.047
   3. BD (   1) C   1 - C   8        /223. BD*(   1) C   8 - C   9            1.46    1.28    0.055
   3. BD (   1) C   1 - C   8        /225. BD*(   1) C   8 - H  21            0.61    1.17    0.034
   3. BD (   1) C   1 - C   8        /227. BD*(   1) C   9 - H  22            0.98    1.19    0.043
   3. BD (   1) C   1 - C   8        /233. BD*(   1) C  12 - H  25            1.21    1.17    0.048
   4. BD (   1) C   1 - C  12        / 55. RY*(   2) N   2                    0.32    2.25    0.034
   4. BD (   1) C   1 - C  12        /100. RY*(   2) C   7                    0.27    1.54    0.026
   4. BD (   1) C   1 - C  12        /108. RY*(   1) C   8                    0.37    1.85    0.033
   4. BD (   1) C   1 - C  12        /135. RY*(   1) C  11                    0.59    1.87    0.042
   4. BD (   1) C   1 - C  12        /136. RY*(   2) C  11                    0.55    1.38    0.035
   4. BD (   1) C   1 - C  12        /205. BD*(   1) C   1 - N   2            0.95    1.10    0.041
   4. BD (   1) C   1 - C  12        /207. BD*(   1) C   1 - C   8            2.28    1.23    0.067
   4. BD (   1) C   1 - C  12        /209. BD*(   1) N   2 - C   3            1.31    1.02    0.046
   4. BD (   1) C   1 - C  12        /225. BD*(   1) C   8 - H  21            1.12    1.17    0.046
   4. BD (   1) C   1 - C  12        /230. BD*(   1) C  11 - C  12            1.49    1.27    0.055
   4. BD (   1) C   1 - C  12        /232. BD*(   1) C  11 - H  24            0.94    1.19    0.042
   4. BD (   1) C   1 - C  12        /233. BD*(   1) C  12 - H  25            0.65    1.17    0.035
   5. BD (   1) N   2 - C   3        / 45. RY*(   1) C   1                    0.73    1.79    0.046
   5. BD (   1) N   2 - C   3        / 73. RY*(   2) C   4                    0.39    1.79    0.033
   5. BD (   1) N   2 - C   3        / 99. RY*(   1) C   7                    0.58    1.65    0.039
   5. BD (   1) N   2 - C   3        /205. BD*(   1) C   1 - N   2            0.97    1.15    0.042
   5. BD (   1) N   2 - C   3        /206. BD*(   2) C   1 - N   2            0.37    0.69    0.021
   5. BD (   1) N   2 - C   3        /208. BD*(   1) C   1 - C  12            1.33    1.28    0.052
   5. BD (   1) N   2 - C   3        /210. BD*(   1) N   2 - C   7            0.72    1.07    0.035
   5. BD (   1) N   2 - C   3        /216. BD*(   1) C   4 - H  16            0.57    1.24    0.034
   5. BD (   1) N   2 - C   3        /221. BD*(   1) C   7 - H  19            0.59    1.19    0.034
   6. BD (   1) N   2 - C   7        / 45. RY*(   1) C   1                    1.21    1.79    0.059
   6. BD (   1) N   2 - C   7        / 63. RY*(   1) C   3                    0.52    1.68    0.038
   6. BD (   1) N   2 - C   7        / 91. RY*(   2) C   6                    0.38    1.78    0.033
   6. BD (   1) N   2 - C   7        /205. BD*(   1) C   1 - N   2            1.08    1.15    0.045
   6. BD (   1) N   2 - C   7        /206. BD*(   2) C   1 - N   2            0.58    0.69    0.027
   6. BD (   1) N   2 - C   7        /207. BD*(   1) C   1 - C   8            1.38    1.28    0.053
   6. BD (   1) N   2 - C   7        /209. BD*(   1) N   2 - C   3            0.74    1.06    0.035
   6. BD (   1) N   2 - C   7        /212. BD*(   1) C   3 - H  13            0.69    1.20    0.037
   6. BD (   1) N   2 - C   7        /219. BD*(   1) C   6 - H  17            0.51    1.24    0.032
   7. BD (   1) C   3 - C   4        / 54. RY*(   1) N   2                    0.26    1.71    0.027
   7. BD (   1) C   3 - C   4        / 81. RY*(   1) O   5                    0.32    1.84    0.031
   7. BD (   1) C   3 - C   4        /205. BD*(   1) C   1 - N   2            1.39    1.02    0.048
   7. BD (   1) C   3 - C   4        /212. BD*(   1) C   3 - H  13            0.49    1.07    0.029
   7. BD (   1) C   3 - C   4        /213. BD*(   1) C   3 - H  14            0.32    1.06    0.023
   7. BD (   1) C   3 - C   4        /216. BD*(   1) C   4 - H  16            0.26    1.11    0.022
   7. BD (   1) C   3 - C   4        /217. BD*(   1) O   5 - C   6            0.25    0.95    0.020
   8. BD (   1) C   3 - H  13        / 75. RY*(   4) C   4                    0.38    1.49    0.030
   8. BD (   1) C   3 - H  13        /210. BD*(   1) N   2 - C   7            1.64    0.84    0.047
   8. BD (   1) C   3 - H  13        /211. BD*(   1) C   3 - C   4            0.30    0.91    0.021
   8. BD (   1) C   3 - H  13        /214. BD*(   1) C   4 - O   5            2.13    0.85    0.054
   9. BD (   1) C   3 - H  14        / 54. RY*(   1) N   2                    0.30    1.59    0.028
   9. BD (   1) C   3 - H  14        / 72. RY*(   1) C   4                    0.41    1.38    0.031
   9. BD (   1) C   3 - H  14        /205. BD*(   1) C   1 - N   2            0.29    0.90    0.021
   9. BD (   1) C   3 - H  14        /206. BD*(   2) C   1 - N   2            3.46    0.44    0.051
   9. BD (   1) C   3 - H  14        /215. BD*(   1) C   4 - H  15            1.35    0.96    0.046
  10. BD (   1) C   4 - O   5        / 90. RY*(   1) C   6                    0.81    1.68    0.047
  10. BD (   1) C   4 - O   5        / 94. RY*(   5) C   6                    0.26    2.51    0.032
  10. BD (   1) C   4 - O   5        /212. BD*(   1) C   3 - H  13            0.66    1.24    0.036
  10. BD (   1) C   4 - O   5        /219. BD*(   1) C   6 - H  17            0.77    1.28    0.040
  11. BD (   1) C   4 - H  15        /213. BD*(   1) C   3 - H  14            1.58    0.92    0.048
  11. BD (   1) C   4 - H  15        /217. BD*(   1) O   5 - C   6            0.25    0.81    0.018
  12. BD (   1) C   4 - H  16        / 82. RY*(   2) O   5                    0.36    1.85    0.033
  12. BD (   1) C   4 - H  16        /209. BD*(   1) N   2 - C   3            2.29    0.80    0.054
  12. BD (   1) C   4 - H  16        /217. BD*(   1) O   5 - C   6            1.67    0.81    0.047
  13. BD (   1) O   5 - C   6        / 72. RY*(   1) C   4                    0.81    1.67    0.047
  13. BD (   1) O   5 - C   6        /216. BD*(   1) C   4 - H  16            0.77    1.28    0.040
  13. BD (   1) O   5 - C   6        /221. BD*(   1) C   7 - H  19            0.62    1.24    0.035
  14. BD (   1) C   6 - C   7        / 54. RY*(   1) N   2                    0.35    1.71    0.031
  14. BD (   1) C   6 - C   7        / 81. RY*(   1) O   5                    0.32    1.84    0.031
  14. BD (   1) C   6 - C   7        /205. BD*(   1) C   1 - N   2            1.47    1.02    0.049
  14. BD (   1) C   6 - C   7        /206. BD*(   2) C   1 - N   2            0.53    0.56    0.023
  14. BD (   1) C   6 - C   7        /214. BD*(   1) C   4 - O   5            0.25    0.95    0.020
  14. BD (   1) C   6 - C   7        /219. BD*(   1) C   6 - H  17            0.25    1.11    0.021
  14. BD (   1) C   6 - C   7        /221. BD*(   1) C   7 - H  19            0.51    1.06    0.030
  14. BD (   1) C   6 - C   7        /222. BD*(   1) C   7 - H  20            0.40    1.05    0.026
  15. BD (   1) C   6 - H  17        / 82. RY*(   2) O   5                    0.37    1.85    0.033
  15. BD (   1) C   6 - H  17        /210. BD*(   1) N   2 - C   7            2.32    0.81    0.055
  15. BD (   1) C   6 - H  17        /214. BD*(   1) C   4 - O   5            1.67    0.81    0.047
  16. BD (   1) C   6 - H  18        / 99. RY*(   1) C   7                    0.26    1.38    0.024
  16. BD (   1) C   6 - H  18        /222. BD*(   1) C   7 - H  20            1.63    0.91    0.049
  17. BD (   1) C   7 - H  19        / 93. RY*(   4) C   6                    0.37    1.53    0.030
  17. BD (   1) C   7 - H  19        /206. BD*(   2) C   1 - N   2            0.35    0.45    0.017
  17. BD (   1) C   7 - H  19        /209. BD*(   1) N   2 - C   3            1.66    0.83    0.047
  17. BD (   1) C   7 - H  19        /217. BD*(   1) O   5 - C   6            2.17    0.84    0.054
  17. BD (   1) C   7 - H  19        /218. BD*(   1) C   6 - C   7            0.29    0.90    0.020
  18. BD (   1) C   7 - H  20        / 90. RY*(   1) C   6                    0.40    1.39    0.030
  18. BD (   1) C   7 - H  20        /206. BD*(   2) C   1 - N   2            2.77    0.45    0.046
  18. BD (   1) C   7 - H  20        /220. BD*(   1) C   6 - H  18            1.30    0.96    0.045
  19. BD (   1) C   8 - C   9        / 45. RY*(   1) C   1                    0.56    1.73    0.039
  19. BD (   1) C   8 - C   9        / 46. RY*(   2) C   1                    0.40    1.86    0.035
  19. BD (   1) C   8 - C   9        /126. RY*(   1) C  10                    0.44    1.89    0.037
  19. BD (   1) C   8 - C   9        /127. RY*(   2) C  10                    0.61    1.36    0.037
  19. BD (   1) C   8 - C   9        /205. BD*(   1) C   1 - N   2            2.10    1.09    0.061
  19. BD (   1) C   8 - C   9        /207. BD*(   1) C   1 - C   8            1.69    1.22    0.057
  19. BD (   1) C   8 - C   9        /225. BD*(   1) C   8 - H  21            0.86    1.16    0.040
  19. BD (   1) C   8 - C   9        /226. BD*(   1) C   9 - C  10            1.34    1.26    0.052
  19. BD (   1) C   8 - C   9        /227. BD*(   1) C   9 - H  22            0.63    1.18    0.035
  19. BD (   1) C   8 - C   9        /229. BD*(   1) C  10 - H  23            1.12    1.18    0.046
  20. BD (   2) C   8 - C   9        / 44. LP*(   1) C  10                   30.12    0.17    0.100
  20. BD (   2) C   8 - C   9        /130. RY*(   5) C  10                    0.90    0.91    0.040
  20. BD (   2) C   8 - C   9        /206. BD*(   2) C   1 - N   2           10.68    0.20    0.060
  20. BD (   2) C   8 - C   9        /224. BD*(   2) C   8 - C   9            0.45    0.29    0.015
  21. BD (   1) C   8 - H  21        / 46. RY*(   2) C   1                    0.34    1.68    0.030
  21. BD (   1) C   8 - H  21        /117. RY*(   1) C   9                    0.39    1.69    0.033
  21. BD (   1) C   8 - H  21        /205. BD*(   1) C   1 - N   2            0.36    0.92    0.023
  21. BD (   1) C   8 - H  21        /207. BD*(   1) C   1 - C   8            0.35    1.05    0.024
  21. BD (   1) C   8 - H  21        /208. BD*(   1) C   1 - C  12            2.11    1.05    0.059
  21. BD (   1) C   8 - H  21        /223. BD*(   1) C   8 - C   9            0.61    1.09    0.033
  21. BD (   1) C   8 - H  21        /226. BD*(   1) C   9 - C  10            1.92    1.09    0.058
  22. BD (   1) C   9 - C  10        /108. RY*(   1) C   8                    0.35    1.84    0.032
  22. BD (   1) C   9 - C  10        /109. RY*(   2) C   8                    0.67    1.43    0.039
  22. BD (   1) C   9 - C  10        /135. RY*(   1) C  11                    0.41    1.86    0.035
  22. BD (   1) C   9 - C  10        /136. RY*(   2) C  11                    0.74    1.36    0.040
  22. BD (   1) C   9 - C  10        /223. BD*(   1) C   8 - C   9            1.36    1.26    0.052
  22. BD (   1) C   9 - C  10        /225. BD*(   1) C   8 - H  21            1.22    1.15    0.047
  22. BD (   1) C   9 - C  10        /227. BD*(   1) C   9 - H  22            0.65    1.17    0.035
  22. BD (   1) C   9 - C  10        /228. BD*(   1) C  10 - C  11            1.23    1.26    0.050
  22. BD (   1) C   9 - C  10        /229. BD*(   1) C  10 - H  23            0.61    1.17    0.034
  22. BD (   1) C   9 - C  10        /232. BD*(   1) C  11 - H  24            1.32    1.17    0.050
  23. BD (   1) C   9 - H  22        /108. RY*(   1) C   8                    0.30    1.65    0.028
  23. BD (   1) C   9 - H  22        /126. RY*(   1) C  10                    0.33    1.70    0.030
  23. BD (   1) C   9 - H  22        /207. BD*(   1) C   1 - C   8            2.28    1.03    0.061
  23. BD (   1) C   9 - H  22        /223. BD*(   1) C   8 - C   9            0.49    1.08    0.029
  23. BD (   1) C   9 - H  22        /226. BD*(   1) C   9 - C  10            0.38    1.07    0.025
  23. BD (   1) C   9 - H  22        /228. BD*(   1) C  10 - C  11            1.79    1.08    0.055
  24. BD (   1) C  10 - C  11        /117. RY*(   1) C   9                    0.42    1.86    0.036
  24. BD (   1) C  10 - C  11        /118. RY*(   2) C   9                    0.72    1.36    0.040
  24. BD (   1) C  10 - C  11        /144. RY*(   1) C  12                    0.45    1.87    0.037
  24. BD (   1) C  10 - C  11        /145. RY*(   2) C  12                    0.50    1.48    0.034
  24. BD (   1) C  10 - C  11        /226. BD*(   1) C   9 - C  10            1.23    1.26    0.050
  24. BD (   1) C  10 - C  11        /227. BD*(   1) C   9 - H  22            1.29    1.18    0.049
  24. BD (   1) C  10 - C  11        /229. BD*(   1) C  10 - H  23            0.63    1.18    0.034
  24. BD (   1) C  10 - C  11        /230. BD*(   1) C  11 - C  12            1.36    1.26    0.052
  24. BD (   1) C  10 - C  11        /232. BD*(   1) C  11 - H  24            0.66    1.18    0.035
  24. BD (   1) C  10 - C  11        /233. BD*(   1) C  12 - H  25            1.17    1.16    0.047
  25. BD (   1) C  10 - H  23        /117. RY*(   1) C   9                    0.34    1.68    0.030
  25. BD (   1) C  10 - H  23        /135. RY*(   1) C  11                    0.34    1.68    0.030
  25. BD (   1) C  10 - H  23        /223. BD*(   1) C   8 - C   9            1.94    1.08    0.058
  25. BD (   1) C  10 - H  23        /226. BD*(   1) C   9 - C  10            0.41    1.07    0.026
  25. BD (   1) C  10 - H  23        /228. BD*(   1) C  10 - C  11            0.43    1.08    0.027
  25. BD (   1) C  10 - H  23        /230. BD*(   1) C  11 - C  12            1.98    1.07    0.058
  26. BD (   1) C  11 - C  12        / 45. RY*(   1) C   1                    0.42    1.73    0.034
  26. BD (   1) C  11 - C  12        / 46. RY*(   2) C   1                    0.47    1.86    0.038
  26. BD (   1) C  11 - C  12        /126. RY*(   1) C  10                    0.44    1.89    0.037
  26. BD (   1) C  11 - C  12        /127. RY*(   2) C  10                    0.62    1.35    0.037
  26. BD (   1) C  11 - C  12        /205. BD*(   1) C   1 - N   2            2.34    1.09    0.064
  26. BD (   1) C  11 - C  12        /208. BD*(   1) C   1 - C  12            1.78    1.22    0.059
  26. BD (   1) C  11 - C  12        /228. BD*(   1) C  10 - C  11            1.34    1.27    0.052
  26. BD (   1) C  11 - C  12        /229. BD*(   1) C  10 - H  23            1.15    1.18    0.047
  26. BD (   1) C  11 - C  12        /232. BD*(   1) C  11 - H  24            0.61    1.18    0.034
  26. BD (   1) C  11 - C  12        /233. BD*(   1) C  12 - H  25            0.84    1.16    0.040
  27. BD (   2) C  11 - C  12        / 44. LP*(   1) C  10                   29.02    0.17    0.098
  27. BD (   2) C  11 - C  12        / 49. RY*(   5) C   1                    0.26    2.13    0.032
  27. BD (   2) C  11 - C  12        /129. RY*(   4) C  10                    0.26    2.18    0.033
  27. BD (   2) C  11 - C  12        /130. RY*(   5) C  10                    0.78    0.91    0.037
  27. BD (   2) C  11 - C  12        /206. BD*(   2) C   1 - N   2           12.02    0.20    0.063
  27. BD (   2) C  11 - C  12        /231. BD*(   2) C  11 - C  12            0.27    0.29    0.012
  28. BD (   1) C  11 - H  24        /126. RY*(   1) C  10                    0.34    1.70    0.030
  28. BD (   1) C  11 - H  24        /144. RY*(   1) C  12                    0.29    1.68    0.028
  28. BD (   1) C  11 - H  24        /208. BD*(   1) C   1 - C  12            2.27    1.03    0.061
  28. BD (   1) C  11 - H  24        /226. BD*(   1) C   9 - C  10            1.83    1.07    0.056
  28. BD (   1) C  11 - H  24        /228. BD*(   1) C  10 - C  11            0.39    1.08    0.026
  28. BD (   1) C  11 - H  24        /230. BD*(   1) C  11 - C  12            0.46    1.07    0.028
  29. BD (   1) C  12 - H  25        / 46. RY*(   2) C   1                    0.31    1.68    0.029
  29. BD (   1) C  12 - H  25        /135. RY*(   1) C  11                    0.40    1.69    0.033
  29. BD (   1) C  12 - H  25        /205. BD*(   1) C   1 - N   2            0.29    0.92    0.021
  29. BD (   1) C  12 - H  25        /207. BD*(   1) C   1 - C   8            2.09    1.05    0.059
  29. BD (   1) C  12 - H  25        /208. BD*(   1) C   1 - C  12            0.39    1.05    0.026
  29. BD (   1) C  12 - H  25        /228. BD*(   1) C  10 - C  11            1.87    1.09    0.057
  29. BD (   1) C  12 - H  25        /230. BD*(   1) C  11 - C  12            0.61    1.09    0.033
  30. CR (   1) C   1                /109. RY*(   2) C   8                    0.79   10.88    0.117
  30. CR (   1) C   1                /145. RY*(   2) C  12                    0.73   10.93    0.113
  30. CR (   1) C   1                /207. BD*(   1) C   1 - C   8            0.25   10.66    0.066
  30. CR (   1) C   1                /208. BD*(   1) C   1 - C  12            0.27   10.66    0.068
  30. CR (   1) C   1                /209. BD*(   1) N   2 - C   3            0.55   10.45    0.096
  30. CR (   1) C   1                /210. BD*(   1) N   2 - C   7            0.51   10.46    0.092
  30. CR (   1) C   1                /223. BD*(   1) C   8 - C   9            0.38   10.71    0.081
  30. CR (   1) C   1                /225. BD*(   1) C   8 - H  21            0.29   10.60    0.070
  30. CR (   1) C   1                /230. BD*(   1) C  11 - C  12            0.38   10.70    0.081
  30. CR (   1) C   1                /233. BD*(   1) C  12 - H  25            0.31   10.60    0.073
  31. CR (   1) N   2                / 46. RY*(   2) C   1                    0.53   15.42    0.114
  31. CR (   1) N   2                / 48. RY*(   4) C   1                    0.34   14.85    0.090
  31. CR (   1) N   2                / 51. RY*(   7) C   1                    0.34   16.43    0.094
  31. CR (   1) N   2                / 64. RY*(   2) C   3                    0.51   15.09    0.110
  31. CR (   1) N   2                / 65. RY*(   3) C   3                    0.36   15.00    0.093
  31. CR (   1) N   2                /100. RY*(   2) C   7                    0.55   15.10    0.116
  31. CR (   1) N   2                /101. RY*(   3) C   7                    0.45   14.98    0.104
  31. CR (   1) N   2                /206. BD*(   2) C   1 - N   2            0.92   14.20    0.153
  31. CR (   1) N   2                /207. BD*(   1) C   1 - C   8            0.29   14.79    0.083
  31. CR (   1) N   2                /208. BD*(   1) C   1 - C  12            0.31   14.79    0.086
  32. CR (   1) C   3                / 75. RY*(   4) C   4                    0.30   11.09    0.073
  32. CR (   1) C   3                /153. RY*(   1) H  13                    0.40   10.56    0.082
  32. CR (   1) C   3                /157. RY*(   1) H  14                    0.38   10.50    0.080
  32. CR (   1) C   3                /205. BD*(   1) C   1 - N   2            0.52   10.52    0.094
  32. CR (   1) C   3                /210. BD*(   1) N   2 - C   7            0.39   10.44    0.082
  33. CR (   1) C   4                / 66. RY*(   4) C   3                    0.36   11.36    0.081
  33. CR (   1) C   4                /161. RY*(   1) H  15                    0.32   10.52    0.073
  33. CR (   1) C   4                /165. RY*(   1) H  16                    0.36   10.49    0.078
  33. CR (   1) C   4                /214. BD*(   1) C   4 - O   5            0.34   10.45    0.075
  33. CR (   1) C   4                /217. BD*(   1) O   5 - C   6            0.63   10.45    0.102
  34. CR (   1) O   5                / 72. RY*(   1) C   4                    0.30   19.81    0.098
  34. CR (   1) O   5                / 73. RY*(   2) C   4                    0.37   19.97    0.109
  34. CR (   1) O   5                / 76. RY*(   5) C   4                    0.27   20.63    0.095
  34. CR (   1) O   5                / 90. RY*(   1) C   6                    0.26   19.81    0.090
  34. CR (   1) O   5                / 91. RY*(   2) C   6                    0.41   19.95    0.114
  34. CR (   1) O   5                / 94. RY*(   5) C   6                    0.28   20.65    0.095
  35. CR (   1) C   6                /102. RY*(   4) C   7                    0.31   11.42    0.075
  35. CR (   1) C   6                /169. RY*(   1) H  17                    0.36   10.49    0.078
  35. CR (   1) C   6                /173. RY*(   1) H  18                    0.32   10.52    0.073
  35. CR (   1) C   6                /214. BD*(   1) C   4 - O   5            0.63   10.45    0.103
  35. CR (   1) C   6                /217. BD*(   1) O   5 - C   6            0.34   10.45    0.075
  36. CR (   1) C   7                / 93. RY*(   4) C   6                    0.27   11.13    0.070
  36. CR (   1) C   7                /177. RY*(   1) H  19                    0.37   10.54    0.079
  36. CR (   1) C   7                /181. RY*(   1) H  20                    0.39   10.50    0.081
  36. CR (   1) C   7                /205. BD*(   1) C   1 - N   2            0.52   10.52    0.094
  36. CR (   1) C   7                /209. BD*(   1) N   2 - C   3            0.44   10.43    0.086
  37. CR (   1) C   8                / 45. RY*(   1) C   1                    0.46   11.12    0.090
  37. CR (   1) C   8                / 46. RY*(   2) C   1                    0.28   11.25    0.071
  37. CR (   1) C   8                /118. RY*(   2) C   9                    0.84   10.76    0.120
  37. CR (   1) C   8                /185. RY*(   1) H  21                    0.40   10.49    0.082
  37. CR (   1) C   8                /205. BD*(   1) C   1 - N   2            0.39   10.48    0.082
  37. CR (   1) C   8                /208. BD*(   1) C   1 - C  12            0.54   10.61    0.096
  37. CR (   1) C   8                /226. BD*(   1) C   9 - C  10            0.49   10.65    0.091
  37. CR (   1) C   8                /227. BD*(   1) C   9 - H  22            0.28   10.57    0.069
  38. CR (   1) C   9                /109. RY*(   2) C   8                    0.36   10.81    0.079
  38. CR (   1) C   9                /110. RY*(   3) C   8                    0.33   10.82    0.075
  38. CR (   1) C   9                /127. RY*(   2) C  10                    0.71   10.74    0.111
  38. CR (   1) C   9                /128. RY*(   3) C  10                    0.26   10.78    0.066
  38. CR (   1) C   9                /189. RY*(   1) H  22                    0.39   10.45    0.081
  38. CR (   1) C   9                /207. BD*(   1) C   1 - C   8            0.57   10.60    0.099
  38. CR (   1) C   9                /225. BD*(   1) C   8 - H  21            0.33   10.54    0.075
  38. CR (   1) C   9                /228. BD*(   1) C  10 - C  11            0.41   10.65    0.084
  38. CR (   1) C   9                /229. BD*(   1) C  10 - H  23            0.30   10.56    0.071
  39. CR (   1) C  10                /118. RY*(   2) C   9                    0.66   10.75    0.106
  39. CR (   1) C  10                /119. RY*(   3) C   9                    0.32   10.77    0.074
  39. CR (   1) C  10                /136. RY*(   2) C  11                    0.67   10.76    0.107
  39. CR (   1) C  10                /137. RY*(   3) C  11                    0.31   10.77    0.073
  39. CR (   1) C  10                /193. RY*(   1) H  23                    0.40   10.45    0.082
  39. CR (   1) C  10                /223. BD*(   1) C   8 - C   9            0.47   10.65    0.090
  39. CR (   1) C  10                /227. BD*(   1) C   9 - H  22            0.31   10.57    0.072
  39. CR (   1) C  10                /230. BD*(   1) C  11 - C  12            0.48   10.65    0.090
  39. CR (   1) C  10                /232. BD*(   1) C  11 - H  24            0.31   10.56    0.073
  40. CR (   1) C  11                /127. RY*(   2) C  10                    0.73   10.74    0.112
  40. CR (   1) C  11                /128. RY*(   3) C  10                    0.26   10.78    0.066
  40. CR (   1) C  11                /145. RY*(   2) C  12                    0.34   10.87    0.077
  40. CR (   1) C  11                /197. RY*(   1) H  24                    0.39   10.45    0.081
  40. CR (   1) C  11                /208. BD*(   1) C   1 - C  12            0.58   10.60    0.099
  40. CR (   1) C  11                /226. BD*(   1) C   9 - C  10            0.42   10.64    0.085
  40. CR (   1) C  11                /229. BD*(   1) C  10 - H  23            0.31   10.56    0.072
  40. CR (   1) C  11                /233. BD*(   1) C  12 - H  25            0.33   10.54    0.074
  41. CR (   1) C  12                / 45. RY*(   1) C   1                    0.59   11.12    0.103
  41. CR (   1) C  12                /136. RY*(   2) C  11                    0.82   10.76    0.119
  41. CR (   1) C  12                /201. RY*(   1) H  25                    0.41   10.48    0.082
  41. CR (   1) C  12                /205. BD*(   1) C   1 - N   2            0.49   10.48    0.091
  41. CR (   1) C  12                /207. BD*(   1) C   1 - C   8            0.53   10.61    0.095
  41. CR (   1) C  12                /228. BD*(   1) C  10 - C  11            0.48   10.66    0.091
  41. CR (   1) C  12                /232. BD*(   1) C  11 - H  24            0.27   10.57    0.068
  42. LP (   1) O   5                / 73. RY*(   2) C   4                    0.67    1.55    0.041
  42. LP (   1) O   5                / 74. RY*(   3) C   4                    0.37    2.11    0.035
  42. LP (   1) O   5                / 91. RY*(   2) C   6                    0.70    1.53    0.042
  42. LP (   1) O   5                / 92. RY*(   3) C   6                    0.38    2.09    0.036
  42. LP (   1) O   5                /211. BD*(   1) C   3 - C   4            0.42    0.90    0.025
  42. LP (   1) O   5                /215. BD*(   1) C   4 - H  15            1.04    0.96    0.040
  42. LP (   1) O   5                /216. BD*(   1) C   4 - H  16            0.92    0.99    0.038
  42. LP (   1) O   5                /218. BD*(   1) C   6 - C   7            0.44    0.90    0.025
  42. LP (   1) O   5                /219. BD*(   1) C   6 - H  17            0.92    1.00    0.038
  42. LP (   1) O   5                /220. BD*(   1) C   6 - H  18            1.03    0.96    0.040
  43. LP (   2) O   5                / 74. RY*(   3) C   4                    0.37    1.88    0.034
  43. LP (   2) O   5                / 92. RY*(   3) C   6                    0.36    1.86    0.034
  43. LP (   2) O   5                /211. BD*(   1) C   3 - C   4            3.56    0.67    0.063
  43. LP (   2) O   5                /212. BD*(   1) C   3 - H  13            0.30    0.73    0.019
  43. LP (   2) O   5                /215. BD*(   1) C   4 - H  15            2.63    0.73    0.057
  43. LP (   2) O   5                /218. BD*(   1) C   6 - C   7            3.67    0.67    0.064
  43. LP (   2) O   5                /220. BD*(   1) C   6 - H  18            2.64    0.73    0.057
  43. LP (   2) O   5                /221. BD*(   1) C   7 - H  19            0.29    0.72    0.019
  44. LP*(   1) C  10                /120. RY*(   4) C   9                    0.83    0.72    0.054
  44. LP*(   1) C  10                /121. RY*(   5) C   9                    0.31    2.00    0.056
  44. LP*(   1) C  10                /130. RY*(   5) C  10                    2.19    0.74    0.089
  44. LP*(   1) C  10                /138. RY*(   4) C  11                    0.94    0.76    0.059
  44. LP*(   1) C  10                /139. RY*(   5) C  11                    0.26    1.98    0.050
  44. LP*(   1) C  10                /206. BD*(   2) C   1 - N   2            0.70    0.02    0.008
  44. LP*(   1) C  10                /224. BD*(   2) C   8 - C   9           19.97    0.12    0.098
  44. LP*(   1) C  10                /231. BD*(   2) C  11 - C  12           21.05    0.12    0.100
 206. BD*(   2) C   1 - N   2        / 47. RY*(   3) C   1                    0.37    0.69    0.059
 206. BD*(   2) C   1 - N   2        /209. BD*(   1) N   2 - C   3            0.35    0.37    0.040
 206. BD*(   2) C   1 - N   2        /213. BD*(   1) C   3 - H  14            0.40    0.49    0.051
 206. BD*(   2) C   1 - N   2        /222. BD*(   1) C   7 - H  20            0.43    0.49    0.052
 206. BD*(   2) C   1 - N   2        /224. BD*(   2) C   8 - C   9            6.93    0.09    0.075
 206. BD*(   2) C   1 - N   2        /231. BD*(   2) C  11 - C  12            7.25    0.09    0.076
 224. BD*(   2) C   8 - C   9        /112. RY*(   5) C   8                    0.35    1.54    0.107
 224. BD*(   2) C   8 - C   9        /120. RY*(   4) C   9                    0.56    0.60    0.085
 231. BD*(   2) C  11 - C  12        /138. RY*(   4) C  11                    0.46    0.64    0.080
 231. BD*(   2) C  11 - C  12        /148. RY*(   5) C  12                    0.33    1.57    0.105


 Natural Bond Orbitals (Summary):

                                                            Principal Delocalizations
           NBO                        Occupancy    Energy   (geminal,vicinal,remote)
 ====================================================================================
 Molecular unit  1  (C10H13NO)
     1. BD (   1) C   1 - N   2          0.99172    -0.97681  210(g),208(g),209(g),207(g)
                                                    223(v),230(v),211(v),218(v)
                                                    108(v),65(v)
     2. BD (   2) C   1 - N   2          0.83453    -0.48226  224(v),231(v),206(g),222(v)
                                                    213(v),211(v),111(v),146(v)
                                                    218(v),147(v),110(v)
     3. BD (   1) C   1 - C   8          0.98528    -0.86325  208(g),223(g),210(v),233(v)
                                                    227(v),205(g),225(g),117(v)
                                                    118(v),144(v)
     4. BD (   1) C   1 - C  12          0.98461    -0.86443  207(g),230(g),209(v),225(v)
                                                    205(g),232(v),233(g),135(v)
                                                    136(v),108(v),55(v),100(r)
     5. BD (   1) N   2 - C   3          0.99085    -0.91058  208(v),205(g),45(v),210(g)
                                                    221(v),99(v),216(v),206(g)
                                                    73(v)
     6. BD (   1) N   2 - C   7          0.99008    -0.91320  207(v),45(v),205(g),209(g)
                                                    212(v),206(g),63(v),219(v)
                                                    91(v)
     7. BD (   1) C   3 - C   4          0.98648    -0.78169  205(v),212(g),213(g),81(v)
                                                    216(g),54(v),217(v)
     8. BD (   1) C   3 - H  13          0.98578    -0.67708  214(v),210(v),75(v),211(g)
     9. BD (   1) C   3 - H  14          0.96134    -0.66420  206(v),215(v),72(v),54(v)
                                                    205(v)
    10. BD (   1) C   4 - O   5          0.99464    -0.95209  90(v),219(v),212(v),94(v)
    11. BD (   1) C   4 - H  15          0.99056    -0.64505  213(v),217(v)
    12. BD (   1) C   4 - H  16          0.98833    -0.64366  209(v),217(v),82(v)
    13. BD (   1) O   5 - C   6          0.99463    -0.95323  72(v),216(v),221(v)
    14. BD (   1) C   6 - C   7          0.98232    -0.78063  205(v),206(v),221(g),222(g)
                                                    54(v),81(v),219(g),214(v)
    15. BD (   1) C   6 - H  17          0.98788    -0.64366  210(v),214(v),82(v)
    16. BD (   1) C   6 - H  18          0.99105    -0.64458  222(v),99(v)
    17. BD (   1) C   7 - H  19          0.98704    -0.67392  217(v),209(v),206(v),93(v)
                                                    218(g)
    18. BD (   1) C   7 - H  20          0.96485    -0.66559  206(v),220(v),90(v)
    19. BD (   1) C   8 - C   9          0.98823    -0.85754  205(v),207(g),226(g),229(v)
                                                    225(g),227(g),127(v),45(v)
                                                    126(v),46(v)
    20. BD (   2) C   8 - C   9          0.83704    -0.41895  44(v),206(v),130(v),224(g)
    21. BD (   1) C   8 - H  21          0.98787    -0.68033  208(v),226(v),223(g),117(v)
                                                    205(v),207(g),46(v)
    22. BD (   1) C   9 - C  10          0.98958    -0.84844  223(g),232(v),228(g),225(v)
                                                    136(v),109(v),227(g),229(g)
                                                    135(v),108(v)
    23. BD (   1) C   9 - H  22          0.98892    -0.66284  207(v),228(v),223(g),226(g)
                                                    126(v),108(v)
    24. BD (   1) C  10 - C  11          0.98975    -0.85194  230(g),227(v),226(g),233(v)
                                                    118(v),232(g),229(g),145(v)
                                                    144(v),117(v)
    25. BD (   1) C  10 - H  23          0.98968    -0.66779  230(v),223(v),228(g),226(g)
                                                    135(v),117(v)
    26. BD (   1) C  11 - C  12          0.98757    -0.85447  205(v),208(g),228(g),229(v)
                                                    233(g),127(v),232(g),46(v)
                                                    126(v),45(v)
    27. BD (   2) C  11 - C  12          0.84017    -0.41904  44(v),206(v),130(v),129(v)
                                                    49(v)
    28. BD (   1) C  11 - H  24          0.98860    -0.66358  208(v),226(v),230(g),228(g)
                                                    126(v),144(v)
    29. BD (   1) C  12 - H  25          0.98803    -0.68132  207(v),228(v),230(g),135(v)
                                                    208(g),46(v),205(v)
    30. CR (   1) C   1                  0.99941   -10.29763  109(v),145(v),209(v),210(v)
                                                    230(v),223(v),233(v),225(v)
                                                    208(g),207(g)
    31. CR (   1) N   2                  0.99950   -14.42184  206(g),100(v),46(v),64(v)
                                                    101(v),65(v),48(v),51(v)
                                                    208(v),207(v)
    32. CR (   1) C   3                  0.99955   -10.28105  205(v),210(v),153(v),157(v)
                                                    75(v)
    33. CR (   1) C   4                  0.99955   -10.27843  217(v),66(v),165(v),214(g)
                                                    161(v)
    34. CR (   1) O   5                  0.99986   -19.08676  91(v),73(v),72(v),94(v)
                                                    76(v),90(v)
    35. CR (   1) C   6                  0.99955   -10.27948  214(v),169(v),217(g),173(v)
                                                    102(v)
    36. CR (   1) C   7                  0.99957   -10.27910  205(v),209(v),181(v),177(v)
                                                    93(v)
    37. CR (   1) C   8                  0.99947   -10.24462  118(v),208(v),226(v),45(v)
                                                    185(v),205(v),227(v),46(v)
    38. CR (   1) C   9                  0.99948   -10.23592  127(v),207(v),228(v),189(v)
                                                    109(v),225(v),110(v),229(v)
                                                    128(v)
    39. CR (   1) C  10                  0.99946   -10.24076  136(v),118(v),230(v),223(v)
                                                    193(v),119(v),137(v),232(v)
                                                    227(v)
    40. CR (   1) C  11                  0.99948   -10.23714  127(v),208(v),226(v),197(v)
                                                    145(v),233(v),229(v),128(v)
    41. CR (   1) C  12                  0.99946   -10.24421  136(v),45(v),207(v),205(v)
                                                    228(v),201(v),232(v)
    42. LP (   1) O   5                  0.98027    -0.66883  215(v),220(v),216(v),219(v)
                                                    91(v),73(v),218(v),211(v)
                                                    92(v),74(v)
    43. LP (   2) O   5                  0.94001    -0.43800  218(v),211(v),220(v),215(v)
                                                    74(v),92(v),212(r),221(r)
    44. LP*(   1) C  10                  0.32291    -0.24434  231(v),224(v),130(g),138(v)
                                                    120(v),206(r),121(v),139(v)
    45. RY*(   1) C   1                  0.00314     0.87691   
    46. RY*(   2) C   1                  0.00194     1.00069   
    47. RY*(   3) C   1                  0.00122     0.46710   
    48. RY*(   4) C   1                  0.00077     0.42908   
    49. RY*(   5) C   1                  0.00036     1.70864   
    50. RY*(   6) C   1                  0.00026     1.73870   
    51. RY*(   7) C   1                  0.00013     2.00900   
    52. RY*(   8) C   1                  0.00010     2.12410   
    53. RY*(   9) C   1                  0.00001     1.98715   
    54. RY*(   1) N   2                  0.00188     0.92611   
    55. RY*(   2) N   2                  0.00079     1.38511   
    56. RY*(   3) N   2                  0.00045     1.65263   
    57. RY*(   4) N   2                  0.00027     2.00794   
    58. RY*(   5) N   2                  0.00021     1.44890   
    59. RY*(   6) N   2                  0.00019     2.09898   
    60. RY*(   7) N   2                  0.00011     2.16104   
    61. RY*(   8) N   2                  0.00007     1.82572   
    62. RY*(   9) N   2                  0.00002     2.23211   
    63. RY*(   1) C   3                  0.00228     0.76190   
    64. RY*(   2) C   3                  0.00165     0.67228   
    65. RY*(   3) C   3                  0.00068     0.57413   
    66. RY*(   4) C   3                  0.00036     1.08138   
    67. RY*(   5) C   3                  0.00024     1.49170   
    68. RY*(   6) C   3                  0.00015     1.82996   
    69. RY*(   7) C   3                  0.00008     1.97584   
    70. RY*(   8) C   3                  0.00006     2.13050   
    71. RY*(   9) C   3                  0.00001     1.98686   
    72. RY*(   1) C   4                  0.00222     0.71861   
    73. RY*(   2) C   4                  0.00200     0.88406   
    74. RY*(   3) C   4                  0.00107     1.44547   
    75. RY*(   4) C   4                  0.00065     0.80915   
    76. RY*(   5) C   4                  0.00031     1.54499   
    77. RY*(   6) C   4                  0.00015     1.53472   
    78. RY*(   7) C   4                  0.00006     1.80065   
    79. RY*(   8) C   4                  0.00003     1.85642   
    80. RY*(   9) C   4                  0.00001     1.93722   
    81. RY*(   1) O   5                  0.00131     1.05515   
    82. RY*(   2) O   5                  0.00096     1.20898   
    83. RY*(   3) O   5                  0.00013     1.40509   
    84. RY*(   4) O   5                  0.00014     2.09578   
    85. RY*(   5) O   5                  0.00006     2.98334   
    86. RY*(   6) O   5                  0.00002     1.92547   
    87. RY*(   7) O   5                  0.00000     2.63456   
    88. RY*(   8) O   5                  0.00001     2.53217   
    89. RY*(   9) O   5                  0.00000     2.59406   
    90. RY*(   1) C   6                  0.00226     0.72741   
    91. RY*(   2) C   6                  0.00202     0.86567   
    92. RY*(   3) C   6                  0.00110     1.41810   
    93. RY*(   4) C   6                  0.00064     0.85220   
    94. RY*(   5) C   6                  0.00032     1.56267   
    95. RY*(   6) C   6                  0.00014     1.56172   
    96. RY*(   7) C   6                  0.00006     1.79003   
    97. RY*(   8) C   6                  0.00002     1.80646   
    98. RY*(   9) C   6                  0.00000     1.94227   
    99. RY*(   1) C   7                  0.00227     0.73662   
   100. RY*(   2) C   7                  0.00194     0.67727   
   101. RY*(   3) C   7                  0.00068     0.55496   
   102. RY*(   4) C   7                  0.00040     1.14055   
   103. RY*(   5) C   7                  0.00022     1.56776   
   104. RY*(   6) C   7                  0.00017     1.75364   
   105. RY*(   7) C   7                  0.00007     2.03418   
   106. RY*(   8) C   7                  0.00004     2.08372   
   107. RY*(   9) C   7                  0.00001     2.01062   
   108. RY*(   1) C   8                  0.00247     0.99032   
   109. RY*(   2) C   8                  0.00123     0.57904   
   110. RY*(   3) C   8                  0.00058     0.58104   
   111. RY*(   4) C   8                  0.00051     0.70618   
   112. RY*(   5) C   8                  0.00017     1.41590   
   113. RY*(   6) C   8                  0.00007     2.13286   
   114. RY*(   7) C   8                  0.00003     2.22848   
   115. RY*(   8) C   8                  0.00001     1.75033   
   116. RY*(   9) C   8                  0.00000     1.99641   
   117. RY*(   1) C   9                  0.00280     1.00900   
   118. RY*(   2) C   9                  0.00136     0.51276   
   119. RY*(   3) C   9                  0.00040     0.52772   
   120. RY*(   4) C   9                  0.00027     0.47623   
   121. RY*(   5) C   9                  0.00013     1.75604   
   122. RY*(   6) C   9                  0.00007     2.22112   
   123. RY*(   7) C   9                  0.00003     2.08834   
   124. RY*(   8) C   9                  0.00000     1.71203   
   125. RY*(   9) C   9                  0.00000     2.02550   
   126. RY*(   1) C  10                  0.00257     1.03692   
   127. RY*(   2) C  10                  0.00126     0.49909   
   128. RY*(   3) C  10                  0.00045     0.54408   
   129. RY*(   4) C  10                  0.00028     1.76162   
   130. RY*(   5) C  10                  0.00012     0.49206   
   131. RY*(   6) C  10                  0.00007     2.22358   
   132. RY*(   7) C  10                  0.00002     2.03625   
   133. RY*(   8) C  10                  0.00000     1.66797   
   134. RY*(   9) C  10                  0.00000     2.06257   
   135. RY*(   1) C  11                  0.00280     1.00731   
   136. RY*(   2) C  11                  0.00135     0.51483   
   137. RY*(   3) C  11                  0.00041     0.52869   
   138. RY*(   4) C  11                  0.00025     0.51320   
   139. RY*(   5) C  11                  0.00014     1.73185   
   140. RY*(   6) C  11                  0.00007     2.21402   
   141. RY*(   7) C  11                  0.00003     2.09476   
   142. RY*(   8) C  11                  0.00000     1.70758   
   143. RY*(   9) C  11                  0.00000     2.01752   
   144. RY*(   1) C  12                  0.00227     1.01540   
   145. RY*(   2) C  12                  0.00114     0.63185   
   146. RY*(   3) C  12                  0.00061     0.66870   
   147. RY*(   4) C  12                  0.00049     0.61919   
   148. RY*(   5) C  12                  0.00014     1.44763   
   149. RY*(   6) C  12                  0.00007     2.14214   
   150. RY*(   7) C  12                  0.00003     2.22642   
   151. RY*(   8) C  12                  0.00000     1.72576   
   152. RY*(   9) C  12                  0.00000     1.99552   
   153. RY*(   1) H  13                  0.00104     0.27602   
   154. RY*(   2) H  13                  0.00009     1.77027   
   155. RY*(   3) H  13                  0.00005     1.66349   
   156. RY*(   4) H  13                  0.00002     2.07464   
   157. RY*(   1) H  14                  0.00138     0.21794   
   158. RY*(   2) H  14                  0.00008     1.78701   
   159. RY*(   3) H  14                  0.00004     1.68038   
   160. RY*(   4) H  14                  0.00001     2.06035   
   161. RY*(   1) H  15                  0.00159     0.23963   
   162. RY*(   2) H  15                  0.00010     1.71046   
   163. RY*(   3) H  15                  0.00006     1.78609   
   164. RY*(   4) H  15                  0.00001     2.04168   
   165. RY*(   1) H  16                  0.00058     0.21333   
   166. RY*(   2) H  16                  0.00008     1.69052   
   167. RY*(   3) H  16                  0.00005     1.91671   
   168. RY*(   4) H  16                  0.00001     1.90973   
   169. RY*(   1) H  17                  0.00056     0.21362   
   170. RY*(   2) H  17                  0.00009     1.69082   
   171. RY*(   3) H  17                  0.00005     1.91102   
   172. RY*(   4) H  17                  0.00001     1.90089   
   173. RY*(   1) H  18                  0.00160     0.23977   
   174. RY*(   2) H  18                  0.00010     1.71595   
   175. RY*(   3) H  18                  0.00006     1.77941   
   176. RY*(   4) H  18                  0.00001     2.04947   
   177. RY*(   1) H  19                  0.00115     0.25947   
   178. RY*(   2) H  19                  0.00007     1.72916   
   179. RY*(   3) H  19                  0.00005     1.63398   
   180. RY*(   4) H  19                  0.00002     2.09994   
   181. RY*(   1) H  20                  0.00140     0.22576   
   182. RY*(   2) H  20                  0.00007     1.79925   
   183. RY*(   3) H  20                  0.00005     1.70974   
   184. RY*(   4) H  20                  0.00002     2.08314   
   185. RY*(   1) H  21                  0.00074     0.24590   
   186. RY*(   2) H  21                  0.00008     1.56058   
   187. RY*(   3) H  21                  0.00005     1.90205   
   188. RY*(   4) H  21                  0.00003     2.05706   
   189. RY*(   1) H  22                  0.00071     0.21355   
   190. RY*(   2) H  22                  0.00007     1.50380   
   191. RY*(   3) H  22                  0.00003     2.11186   
   192. RY*(   4) H  22                  0.00004     1.91682   
   193. RY*(   1) H  23                  0.00070     0.20925   
   194. RY*(   2) H  23                  0.00004     2.19899   
   195. RY*(   3) H  23                  0.00004     1.81599   
   196. RY*(   4) H  23                  0.00004     1.51228   
   197. RY*(   1) H  24                  0.00071     0.21338   
   198. RY*(   2) H  24                  0.00007     1.50206   
   199. RY*(   3) H  24                  0.00003     2.11286   
   200. RY*(   4) H  24                  0.00004     1.91932   
   201. RY*(   1) H  25                  0.00085     0.23958   
   202. RY*(   2) H  25                  0.00008     1.53045   
   203. RY*(   3) H  25                  0.00005     1.92042   
   204. RY*(   4) H  25                  0.00003     2.08966   
   205. BD*(   1) C   1 - N   2          0.01864     0.23674   
   206. BD*(   2) C   1 - N   2          0.11280    -0.21953  231(v),224(v),222(v),213(v)
                                                    47(g),209(g)
   207. BD*(   1) C   1 - C   8          0.01267     0.36645   
   208. BD*(   1) C   1 - C  12          0.01283     0.36723   
   209. BD*(   1) N   2 - C   3          0.01579     0.15171   
   210. BD*(   1) N   2 - C   7          0.01462     0.16313   
   211. BD*(   1) C   3 - C   4          0.01429     0.22848   
   212. BD*(   1) C   3 - H  13          0.00574     0.28949   
   213. BD*(   1) C   3 - H  14          0.00793     0.27374   
   214. BD*(   1) C   4 - O   5          0.00924     0.16887   
   215. BD*(   1) C   4 - H  15          0.01400     0.29104   
   216. BD*(   1) C   4 - H  16          0.00662     0.32615   
   217. BD*(   1) O   5 - C   6          0.00933     0.16945   
   218. BD*(   1) C   6 - C   7          0.01430     0.22836   
   219. BD*(   1) C   6 - H  17          0.00652     0.32619   
   220. BD*(   1) C   6 - H  18          0.01423     0.29212   
   221. BD*(   1) C   7 - H  19          0.00536     0.28323   
   222. BD*(   1) C   7 - H  20          0.00822     0.26984   
   223. BD*(   1) C   8 - C   9          0.00759     0.41248   
   224. BD*(   2) C   8 - C   9          0.07448    -0.12539   
   225. BD*(   1) C   8 - H  21          0.00690     0.30366   
   226. BD*(   1) C   9 - C  10          0.00837     0.40669   
   227. BD*(   1) C   9 - H  22          0.00654     0.32458   
   228. BD*(   1) C  10 - C  11          0.00823     0.41247   
   229. BD*(   1) C  10 - H  23          0.00657     0.32597   
   230. BD*(   1) C  11 - C  12          0.00779     0.40683   
   231. BD*(   2) C  11 - C  12          0.07368    -0.12696   
   232. BD*(   1) C  11 - H  24          0.00652     0.32379   
   233. BD*(   1) C  12 - H  25          0.00672     0.30548   
       -------------------------------
              Total Lewis   42.08206  ( 97.8653%)
        Valence non-Lewis    0.83942  (  1.9521%)
        Rydberg non-Lewis    0.07852  (  0.1826%)
       -------------------------------
            Total unit  1   43.00000  (100.0000%)
           Charge unit  1    1.00000
 Unable to Open any file for archive entry.
 1\1\GINC-COMPUTE-0-10\SP\UB3LYP\def2SVP\C10H13N1O1(1+,2)\ZAHRT2\13-Mar
 -2021\0\\# b3lyp/def2svp geom=NewRedundant pop=NBO\\8\\1,2\C,0,0.86294
 306,-0.0220293206,0.0351235406\N,0,-0.5381909273,0.0192511994,0.107886
 3611\C,0,-1.2951020508,-1.1538987803,-0.321145958\C,0,-2.7192693014,-1
 .0942314872,0.2158391855\O,0,-3.3628411878,0.1028103224,-0.1626455436\
 C,0,-2.6540156602,1.2247545968,0.3139639981\C,0,-1.2220694633,1.260996
 3587,-0.2128477832\C,0,1.5689988137,-1.1674949862,0.4658835385\C,0,2.9
 600492652,-1.2105486726,0.4291011009\C,0,3.7006142223,-0.1162080988,-0
 .0308849981\C,0,3.0156872526,1.0211632408,-0.4579753994\C,0,1.61946754
 82,1.0710985371,-0.4360132918\H,0,-0.8153448295,-2.0713581983,0.041152
 7144\H,0,-1.3271340041,-1.2106457581,-1.4304962429\H,0,-2.6956900008,-
 1.1842965908,1.3215748116\H,0,-3.3142971623,-1.9258737911,-0.190303706
 2\H,0,-3.2011128646,2.1199932857,-0.017317596\H,0,-2.629309799,1.21874
 69402,1.4231860379\H,0,-0.6968930057,2.1014786144,0.2635791441\H,0,-1.
 2379071529,1.4499022255,-1.3084150037\H,0,1.0232841373,-2.0255905896,0
 .8599192683\H,0,3.4730936279,-2.1109167754,0.7769620666\H,0,4.79166647
 31,-0.1523321106,-0.0544178154\H,0,3.5705235494,1.8868043613,-0.829284
 9963\H,0,1.12284946,1.9684254771,-0.8024234328\\Version=ES64L-G16RevC.
 01\State=2-A\HF=-518.2038135\S2=0.766377\S2-1=0.\S2A=0.750179\RMSD=5.6
 95e-09\Dipole=1.1550546,-0.0441574,-0.0026894\Quadrupole=9.4070241,0.9
 218936,-10.3289177,-0.253037,-1.2987031,-2.4464523\PG=C01 [X(C10H13N1O
 1)]\\@
 The archive entry for this job was punched.


 HICKORY, DICKORY, DOCK
 TWO MICE RAN UP THE CLOCK
 THE CLOCK STRUCK ONE...
 THE OTHER ESCAPED WITH MINOR INJURIES.
 File lengths (MBytes):  RWF=     56 Int=      0 D2E=      0 Chk=      5 Scr=      1
 Normal termination of Gaussian 16
