# Supplementary material for: Machine-Learning-Guided Discovery of Electrochemical Reactions
Source: J Am Chem Soc. 2022 Dec 2;144(49):22599–610. doi: 10.1021/jacs.2c08997 (PMC9756344; doi:10.1021/jacs.2c08997)
Supplement: Supplementary file 4 — ja2c08997_si_004.zip [file ja2c08997_si_004.zip › Reactivity Prediction/Ologs_notimes/9.log]

 Entering Gaussian System, Link 0=g16
 Input=9.com
 Output=9.log
 Initial command:
  
 Copyright (c) 1988-2019, Gaussian, Inc.  All Rights Reserved.
  
 This is part of the Gaussian(R) 16 program.  It is based on
 the Gaussian(R) 09 system (copyright 2009, Gaussian, Inc.),
 the Gaussian(R) 03 system (copyright 2003, Gaussian, Inc.),
 the Gaussian(R) 98 system (copyright 1998, Gaussian, Inc.),
 the Gaussian(R) 94 system (copyright 1995, Gaussian, Inc.),
 the Gaussian 92(TM) system (copyright 1992, Gaussian, Inc.),
 the Gaussian 90(TM) system (copyright 1990, Gaussian, Inc.),
 the Gaussian 88(TM) system (copyright 1988, Gaussian, Inc.),
 the Gaussian 86(TM) system (copyright 1986, Carnegie Mellon
 University), and the Gaussian 82(TM) system (copyright 1983,
 Carnegie Mellon University). Gaussian is a federally registered
 trademark of Gaussian, Inc.
  
 This software contains proprietary and confidential information,
 including trade secrets, belonging to Gaussian, Inc.
  
 This software is provided under written license and may be
 used, copied, transmitted, or stored only in accord with that
 written license.
  
 The following legend is applicable only to US Government
 contracts under FAR:
  
                    RESTRICTED RIGHTS LEGEND
  
 Use, reproduction and disclosure by the US Government is
 subject to restrictions as set forth in subparagraphs (a)
 and (c) of the Commercial Computer Software - Restricted
 Rights clause in FAR 52.227-19.
  
 Gaussian, Inc.
 340 Quinnipiac St., Bldg. 40, Wallingford CT 06492
  
  
 ---------------------------------------------------------------
 Warning -- This program may not be used in any manner that
 competes with the business of Gaussian, Inc. or will provide
 assistance to any competitor of Gaussian, Inc.  The licensee
 of this program is prohibited from giving any competitor of
 Gaussian, Inc. access to this program.  By using this program,
 the user acknowledges that Gaussian, Inc. is engaged in the
 business of creating and licensing software in the field of
 computational chemistry and represents and warrants to the
 licensee that it is not a competitor of Gaussian, Inc. and that
 it will not use this program in any manner prohibited above.
 ---------------------------------------------------------------
  

 Cite this work as:
 Gaussian 16, Revision C.01,
 M. J. Frisch, G. W. Trucks, H. B. Schlegel, G. E. Scuseria, 
 M. A. Robb, J. R. Cheeseman, G. Scalmani, V. Barone, 
 G. A. Petersson, H. Nakatsuji, X. Li, M. Caricato, A. V. Marenich, 
 J. Bloino, B. G. Janesko, R. Gomperts, B. Mennucci, H. P. Hratchian, 
 J. V. Ortiz, A. F. Izmaylov, J. L. Sonnenberg, D. Williams-Young, 
 F. Ding, F. Lipparini, F. Egidi, J. Goings, B. Peng, A. Petrone, 
 T. Henderson, D. Ranasinghe, V. G. Zakrzewski, J. Gao, N. Rega, 
 G. Zheng, W. Liang, M. Hada, M. Ehara, K. Toyota, R. Fukuda, 
 J. Hasegawa, M. Ishida, T. Nakajima, Y. Honda, O. Kitao, H. Nakai, 
 T. Vreven, K. Throssell, J. A. Montgomery, Jr., J. E. Peralta, 
 F. Ogliaro, M. J. Bearpark, J. J. Heyd, E. N. Brothers, K. N. Kudin, 
 V. N. Staroverov, T. A. Keith, R. Kobayashi, J. Normand, 
 K. Raghavachari, A. P. Rendell, J. C. Burant, S. S. Iyengar, 
 J. Tomasi, M. Cossi, J. M. Millam, M. Klene, C. Adamo, R. Cammi, 
 J. W. Ochterski, R. L. Martin, K. Morokuma, O. Farkas, 
 J. B. Foresman, and D. J. Fox, Gaussian, Inc., Wallingford CT, 2019.
 
 ******************************************
 Gaussian 16:  ES64L-G16RevC.01  3-Jul-2019
                13-Mar-2021 
 ******************************************
 %nprocshared=16
 Will use up to   16 processors via shared memory.
 %mem=7GB
 -----------------------------------------
 # b3lyp/def2svp geom=NewRedundant pop=NBO
 -----------------------------------------
 1/29=4000,38=1,172=1/1;
 2/12=2,17=6,18=5,40=1/2;
 3/5=43,7=101,11=2,25=1,30=1,74=-5/1,2,3;
 4//1;
 5/5=2,38=5/2;
 6/7=2,8=2,9=2,10=2,28=1,40=1/1,7;
 99/5=1,9=1/99;
 -
 9
 -
 Symbolic Z-matrix:
 Charge =  1 Multiplicity = 2
 O                    -1.41528   2.11514   2.58951 
 C                    -0.76524   1.45326   1.8075 
 N                     0.46351   0.92411   2.11845 
 C                     1.35619   0.15681   1.3376 
 C                     2.73136   0.31921   1.53723 
 C                     3.66577  -0.44434   0.83041 
 C                     3.22737  -1.38153  -0.11371 
 O                     4.04651  -2.16496  -0.86293 
 C                     5.43854  -2.04039  -0.69964 
 C                     1.84739  -1.54755  -0.31704 
 C                     0.92297  -0.80071   0.40181 
 O                    -1.14504   1.16053   0.55196 
 C                    -2.46062   1.62424   0.13839 
 C                    -3.51549   0.6834    0.65901 
 C                    -4.1455   -0.20008  -0.12601 
 C                    -3.8647   -0.3625   -1.59634 
 C                    -2.55638   0.31509  -2.01604 
 C                    -2.44039   1.70305  -1.38364 
 H                     0.79606   1.23887   3.02241 
 H                     3.08501   1.0606    2.25869 
 H                     4.72714  -0.28797   1.02047 
 H                     5.90283  -2.75439  -1.3929 
 H                     5.75581  -2.28463   0.33081 
 H                     5.79233  -1.02214  -0.94465 
 H                     1.51894  -2.28973  -1.04702 
 H                    -0.14212  -0.95451   0.24312 
 H                    -2.60336   2.61884   0.58501 
 H                    -3.74106   0.75088   1.72647 
 H                    -4.9205   -0.84161   0.30817 
 H                    -4.71426   0.05841  -2.16948 
 H                    -3.84659  -1.43571  -1.85288 
 H                    -2.49218   0.38174  -3.11339 
 H                    -1.70089  -0.2966   -1.68392 
 H                    -3.28968   2.33164  -1.70262 
 H                    -1.51847   2.21357  -1.70072 
 
                          Input orientation:                          
 ---------------------------------------------------------------------
 Center     Atomic      Atomic             Coordinates (Angstroms)
 Number     Number       Type             X           Y           Z
 ---------------------------------------------------------------------
      1          8           0       -1.415276    2.115136    2.589512
      2          6           0       -0.765244    1.453257    1.807497
      3          7           0        0.463509    0.924108    2.118446
      4          6           0        1.356185    0.156805    1.337603
      5          6           0        2.731362    0.319208    1.537225
      6          6           0        3.665774   -0.444339    0.830414
      7          6           0        3.227370   -1.381528   -0.113710
      8          8           0        4.046509   -2.164962   -0.862934
      9          6           0        5.438537   -2.040391   -0.699645
     10          6           0        1.847386   -1.547553   -0.317043
     11          6           0        0.922974   -0.800710    0.401814
     12          8           0       -1.145038    1.160528    0.551960
     13          6           0       -2.460617    1.624236    0.138387
     14          6           0       -3.515494    0.683395    0.659006
     15          6           0       -4.145498   -0.200077   -0.126013
     16          6           0       -3.864695   -0.362498   -1.596343
     17          6           0       -2.556375    0.315087   -2.016035
     18          6           0       -2.440389    1.703050   -1.383640
     19          1           0        0.796057    1.238867    3.022411
     20          1           0        3.085006    1.060598    2.258689
     21          1           0        4.727142   -0.287972    1.020472
     22          1           0        5.902830   -2.754390   -1.392896
     23          1           0        5.755810   -2.284631    0.330806
     24          1           0        5.792335   -1.022144   -0.944653
     25          1           0        1.518941   -2.289726   -1.047021
     26          1           0       -0.142117   -0.954508    0.243117
     27          1           0       -2.603363    2.618839    0.585013
     28          1           0       -3.741063    0.750879    1.726474
     29          1           0       -4.920503   -0.841609    0.308171
     30          1           0       -4.714256    0.058413   -2.169478
     31          1           0       -3.846587   -1.435708   -1.852882
     32          1           0       -2.492175    0.381742   -3.113385
     33          1           0       -1.700888   -0.296604   -1.683917
     34          1           0       -3.289684    2.331636   -1.702616
     35          1           0       -1.518465    2.213567   -1.700716
 ---------------------------------------------------------------------
                    Distance matrix (angstroms):
                    1          2          3          4          5
     1  O    0.000000
     2  C    1.213331   0.000000
     3  N    2.273826   1.373507   0.000000
     4  C    3.617089   2.530227   1.412565   0.000000
     5  C    4.639749   3.685833   2.418031   1.399047   0.000000
     6  C    5.955032   4.918280   3.712974   2.439839   1.398468
     7  C    6.410010   5.260039   4.235258   2.823847   2.421594
     8  O    7.750466   6.586021   5.591857   4.179810   3.696144
     9  C    8.663816   7.548392   6.440558   5.063955   4.230851
    10  C    5.701606   4.510473   3.735750   2.425690   2.775702
    11  C    4.330773   3.147442   2.476476   1.407199   2.411150
    12  O    2.266257   1.343989   2.257697   2.807279   4.087180
    13  C    2.709563   2.385257   3.600184   4.261390   5.533216
    14  C    3.191809   3.078245   4.245041   4.946822   6.318790
    15  C    4.493150   4.230614   5.248270   5.704214   7.094168
    16  C    5.446072   4.948706   5.847082   6.011266   7.334299
    17  C    5.074775   4.372983   5.156020   5.155586   6.370701
    18  C    4.123906   3.612736   4.615624   4.920367   6.098645
    19  H    2.417694   1.989884   1.013318   2.079226   2.607097
    20  H    4.634008   3.896431   2.628791   2.157328   1.093268
    21  H    6.779832   5.815289   4.566536   3.414930   2.149149
    22  H    9.650209   8.509407   7.446280   6.050013   5.300078
    23  H    8.711152   7.660063   6.442057   5.131369   4.169258
    24  H    8.618730   7.530191   6.447236   5.126211   4.162752
    25  H    6.421589   5.232179   4.632801   3.420297   3.867147
    26  H    4.068072   2.938180   2.722653   2.162829   3.399110
    27  H    2.383963   2.496343   3.824818   4.722925   5.886790
    28  H    2.831133   3.058660   4.226356   5.146464   6.489564
    29  H    5.121862   4.978009   5.948315   6.438430   7.836396
    30  H    6.145027   5.775519   6.778272   7.011387   8.321351
    31  H    6.185033   5.589202   6.317999   6.307467   7.605391
    32  H    6.057012   5.324051   6.033431   5.888274   6.994099
    33  H    4.915308   4.015895   4.542325   4.322136   5.513603
    34  H    4.688564   4.411943   5.537879   5.962962   7.127371
    35  H    4.292597   3.667829   4.491873   4.661037   5.668676
                    6          7          8          9         10
     6  C    0.000000
     7  C    1.400676   0.000000
     8  O    2.443958   1.358710   0.000000
     9  C    2.833929   2.380478   1.407097   0.000000
    10  C    2.416667   1.404730   2.348475   3.644947   0.000000
    11  C    2.798866   2.431740   3.635552   4.810439   1.388909
    12  O    5.079080   5.101286   6.325581   7.426699   4.128374
    13  C    6.503120   6.438273   7.596272   8.748052   5.369036
    14  C    7.271298   7.094168   8.222732   9.457252   5.889846
    15  C    7.873398   7.466939   8.456524   9.775967   6.145473
    16  C    7.912258   7.316695   8.147019   9.495763   5.972339
    17  C    6.884341   6.320526   7.146913   8.437996   5.074358
    18  C    6.840946   6.576537   7.570502   8.749781   5.485350
    19  H    3.984132   4.755314   6.103065   6.794104   4.474526
    20  H    2.154553   3.407716   4.590562   4.889477   3.868922
    21  H    1.089529   2.175212   2.744735   2.556533   3.415917
    22  H    3.909458   3.267897   2.018468   1.098162   4.365838
    23  H    2.829228   2.721432   2.088312   1.105507   4.029736
    24  H    2.829661   2.720048   2.088209   1.105454   4.028966
    25  H    3.396926   2.148167   2.537332   3.942850   1.091587
    26  H    3.886545   3.415131   4.498126   5.762954   2.150257
    27  H    6.981788   7.105533   8.318780   9.382479   6.162929
    28  H    7.555972   7.516149   8.709388   9.896580   6.378833
    29  H    8.611314   8.176634   9.139478  10.476759   6.833269
    30  H    8.914988   8.328808   9.132439  10.471131   7.004697
    31  H    8.038561   7.284815   7.988290   9.375986   5.898528
    32  H    7.359097   6.694802   7.369167   8.636496   5.511215
    33  H    5.928301   5.284916   6.098963   7.414916   4.002932
    34  H    7.905737   7.667086   8.645472   9.813379   6.584634
    35  H    6.351962   6.161676   7.130381   8.215728   5.233501
                   11         12         13         14         15
    11  C    0.000000
    12  O    2.854063   0.000000
    13  C    4.171144   1.454928   0.000000
    14  C    4.687079   2.420367   1.506317   0.000000
    15  C    5.131157   3.363578   2.497369   1.339285   0.000000
    16  C    5.206385   3.785677   2.987948   2.510465   1.505690
    17  C    4.381423   3.049794   2.522811   2.865555   2.522477
    18  C    4.557288   2.391404   1.524200   2.523480   2.847968
    19  H    3.323178   3.142788   4.367153   4.948101   6.033416
    20  H    3.403945   4.562475   5.963833   6.802049   7.717273
    21  H    3.888101   6.066313   7.489892   8.307542   8.946838
    22  H    5.642412   8.293461   9.563704  10.233938  10.445018
    23  H    5.056022   7.716199   9.100875   9.740327  10.128669
    24  H    5.056944   7.425029   8.734272   9.597721  10.005323
    25  H    2.161358   4.643035   5.706239   6.090609   6.107435
    26  H    1.087777   2.361061   3.469340   3.772977   4.090536
    27  H    4.915478   2.062638   1.099585   2.140888   3.290901
    28  H    5.090716   2.878652   2.219080   1.093125   2.121224
    29  H    5.844371   4.280435   3.487156   2.103040   1.095770
    30  H    6.255237   4.621710   3.585656   3.134957   2.136832
    31  H    5.313717   4.452199   3.905038   3.303000   2.144344
    32  H    5.041633   3.981965   3.481208   3.920346   3.463580
    33  H    3.389550   2.726050   2.754560   3.121295   2.900431
    34  H    5.655679   3.324773   2.139406   2.888762   3.102848
    35  H    4.412157   2.514536   2.148781   3.449324   3.899574
                   16         17         18         19         20
    16  C    0.000000
    17  C    1.531981   0.000000
    18  C    2.518011   1.529647   0.000000
    19  H    6.754248   6.121937   5.486650   0.000000
    20  H    8.073712   7.117179   6.649007   2.419574   0.000000
    21  H    8.981812   7.914144   7.817763   4.668236   2.459357
    22  H   10.058185   9.020429   9.459290   7.843480   5.985678
    23  H    9.998131   9.019901   9.274621   6.652738   4.694729
    24  H    9.701446   8.522734   8.683152   6.768498   4.682825
    25  H    5.744520   4.932772   5.633105   5.434501   4.960338
    26  H    4.194243   3.541790   3.871822   3.662723   4.305521
    27  H    3.903542   3.474900   2.177343   4.404689   6.130811
    28  H    3.506566   3.949655   3.503026   4.743737   6.853787
    29  H    2.229675   3.511265   3.935541   6.661422   8.456423
    30  H    1.107882   2.178503   2.914249   7.662423   9.024496
    31  H    1.103595   2.180952   3.471223   7.244031   8.437035
    32  H    2.176952   1.101245   2.177282   7.013924   7.773351
    33  H    2.166581   1.102872   2.153055   5.544540   6.347513
    34  H    2.756862   2.168512   1.103706   6.341396   7.612105
    35  H    3.485943   2.186529   1.100504   5.349298   6.180467
                   21         22         23         24         25
    21  H    0.000000
    22  H    3.645519   0.000000
    23  H    2.349562   1.792607   0.000000
    24  H    2.352735   1.792709   1.794994   0.000000
    25  H    4.309768   4.421993   4.455276   4.458602   0.000000
    26  H    4.975765   6.515942   6.046690   6.052528   2.491260
    27  H    7.897815  10.253732   9.694555   9.278166   6.614449
    28  H    8.560850  10.724833  10.067413  10.058042   6.678712
    29  H    9.689734  11.121911  10.773415  10.787356   6.737954
    30  H    9.971748  11.010788  11.016512  10.632791   6.754732
    31  H    9.114949   9.848941   9.884088   9.690445   5.492509
    32  H    8.346007   9.125323   9.327446   8.677983   5.243630
    33  H    6.973763   7.996370   7.975820   7.564477   3.839984
    34  H    8.862677  10.510276  10.356914   9.711097   6.701467
    35  H    7.257422   8.935937   8.790674   8.030520   5.471088
                   26         27         28         29         30
    26  H    0.000000
    27  H    4.352405   0.000000
    28  H    4.249836   2.467097   0.000000
    29  H    4.780162   4.173785   2.436941   0.000000
    30  H    5.267928   4.312641   4.074930   2.644110   0.000000
    31  H    4.283441   4.891656   4.195723   2.485237   1.756553
    32  H    4.309807   4.323785   5.012007   4.370401   2.435805
    33  H    2.564383   3.802934   4.109781   3.825097   3.072815
    34  H    4.948918   2.405570   3.802787   4.095402   2.723033
    35  H    3.963523   2.562383   4.338782   4.994356   3.882976
                   31         32         33         34         35
    31  H    0.000000
    32  H    2.593535   0.000000
    33  H    2.435186   1.769087   0.000000
    34  H    3.811247   2.535425   3.071199   0.000000
    35  H    4.331342   2.509847   2.516847   1.775150   0.000000
 Stoichiometry    C14H17NO3(1+,2)
 Framework group  C1[X(C14H17NO3)]
 Deg. of freedom    99
 Full point group                 C1      NOp   1
 Largest Abelian subgroup         C1      NOp   1
 Largest concise Abelian subgroup C1      NOp   1
                         Standard orientation:                         
 ---------------------------------------------------------------------
 Center     Atomic      Atomic             Coordinates (Angstroms)
 Number     Number       Type             X           Y           Z
 ---------------------------------------------------------------------
      1          8           0        1.959130    2.849423   -0.051282
      2          6           0        1.165610    1.933999    0.015775
      3          7           0       -0.173708    2.086158   -0.248035
      4          6           0       -1.230164    1.149647   -0.201266
      5          6           0       -2.500219    1.590401    0.186071
      6          6           0       -3.597622    0.723807    0.206924
      7          6           0       -3.429426   -0.620797   -0.147535
      8          8           0       -4.421457   -1.549216   -0.150281
      9          6           0       -5.717745   -1.156525    0.230971
     10          6           0       -2.155747   -1.067226   -0.537036
     11          6           0       -1.073219   -0.197886   -0.575076
     12          8           0        1.478907    0.673089    0.359659
     13          6           0        2.884722    0.388503    0.603609
     14          6           0        3.595906    0.189404   -0.709239
     15          6           0        3.958113   -1.019456   -1.157736
     16          6           0        3.686240   -2.302490   -0.418135
     17          6           0        2.651872   -2.121788    0.697389
     18          6           0        2.934805   -0.847246    1.494452
     19          1           0       -0.424753    3.056535   -0.396894
     20          1           0       -2.639028    2.633654    0.482025
     21          1           0       -4.569718    1.110493    0.511188
     22          1           0       -6.352194   -2.049982    0.159074
     23          1           0       -6.124251   -0.374657   -0.436547
     24          1           0       -5.745199   -0.780901    1.270289
     25          1           0       -2.040962   -2.114605   -0.822316
     26          1           0       -0.097752   -0.557365   -0.895227
     27          1           0        3.303204    1.265476    1.118272
     28          1           0        3.799003    1.091513   -1.292224
     29          1           0        4.493826   -1.096241   -2.110536
     30          1           0        4.639429   -2.680002    0.001767
     31          1           0        3.357586   -3.077825   -1.131412
     32          1           0        2.643556   -3.000811    1.360706
     33          1           0        1.643576   -2.046047    0.257017
     34          1           0        3.941820   -0.902242    1.942855
     35          1           0        2.216396   -0.720543    2.318432
 ---------------------------------------------------------------------
 Rotational constants (GHZ):           0.7544169           0.2085637           0.1744643
 Standard basis: def2SVP (5D, 7F)
 There are   355 symmetry adapted cartesian basis functions of A   symmetry.
 There are   337 symmetry adapted basis functions of A   symmetry.
   337 basis functions,   569 primitive gaussians,   355 cartesian basis functions
    66 alpha electrons       65 beta electrons
       nuclear repulsion energy      1287.9526419603 Hartrees.
 NAtoms=   35 NActive=   35 NUniq=   35 SFac= 1.00D+00 NAtFMM=   60 NAOKFM=F Big=F
 Integral buffers will be    131072 words long.
 Raffenetti 2 integral format.
 Two-electron integral symmetry is turned on.
 One-electron integrals computed using PRISM.
   1 Symmetry operations used in ECPInt.
 ECPInt:  NShTT=   12720 NPrTT=   45736 LenC2=   11326 LenP2D=   28814.
 LDataN:  DoStor=T MaxTD1= 4 Len=   56
 NBasis=   337 RedAO= T EigKep=  2.43D-04  NBF=   337
 NBsUse=   337 1.00D-06 EigRej= -1.00D+00 NBFU=   337
 ExpMin= 1.22D-01 ExpMax= 2.27D+03 ExpMxC= 3.41D+02 IAcc=3 IRadAn=         5 AccDes= 0.00D+00
 Harris functional with IExCor=  402 and IRadAn=       5 diagonalized for initial guess.
 HarFok:  IExCor=  402 AccDes= 0.00D+00 IRadAn=         5 IDoV= 1 UseB2=F ITyADJ=14
 ICtDFT=  3500011 ScaDFX=  1.000000  1.000000  1.000000  1.000000
 FoFCou: FMM=F IPFlag=           0 FMFlag=      100000 FMFlg1=           0
         NFxFlg=           0 DoJE=T BraDBF=F KetDBF=T FulRan=T
         wScrn=  0.000000 ICntrl=       500 IOpCl=  0 I1Cent=   200000004 NGrid=           0
         NMat0=    1 NMatS0=      1 NMatT0=    0 NMatD0=    1 NMtDS0=    0 NMtDT0=    0
 Petite list used in FoFCou.
 Initial guess <Sx>= 0.0000 <Sy>= 0.0000 <Sz>= 0.5000 <S**2>= 0.7500 S= 0.5000
 Requested convergence on RMS density matrix=1.00D-08 within 128 cycles.
 Requested convergence on MAX density matrix=1.00D-06.
 Requested convergence on             energy=1.00D-06.
 No special actions if energy rises.
 Integral accuracy reduced to 1.0D-05 until final iterations.
 Initial convergence to 1.0D-05 achieved.  Increase integral accuracy.
 SCF Done:  E(UB3LYP) =  -823.283592651     A.U. after   20 cycles
            NFock= 20  Conv=0.93D-08     -V/T= 2.0103
 <Sx>= 0.0000 <Sy>= 0.0000 <Sz>= 0.5000 <S**2>= 0.7566 S= 0.5033
 <L.S>= 0.000000000000E+00
 Annihilation of the first spin contaminant:
 S**2 before annihilation     0.7566,   after     0.7500

 **********************************************************************

            Population analysis using the SCF Density.

 **********************************************************************

 Orbital symmetries:
 Alpha Orbitals:
       Occupied  (A) (A) (A) (A) (A) (A) (A) (A) (A) (A) (A) (A)
                 (A) (A) (A) (A) (A) (A) (A) (A) (A) (A) (A) (A)
                 (A) (A) (A) (A) (A) (A) (A) (A) (A) (A) (A) (A)
                 (A) (A) (A) (A) (A) (A) (A) (A) (A) (A) (A) (A)
                 (A) (A) (A) (A) (A) (A) (A) (A) (A) (A) (A) (A)
                 (A) (A) (A) (A) (A) (A)
       Virtual   (A) (A) (A) (A) (A) (A) (A) (A) (A) (A) (A) (A)
                 (A) (A) (A) (A) (A) (A) (A) (A) (A) (A) (A) (A)
                 (A) (A) (A) (A) (A) (A) (A) (A) (A) (A) (A) (A)
                 (A) (A) (A) (A) (A) (A) (A) (A) (A) (A) (A) (A)
                 (A) (A) (A) (A) (A) (A) (A) (A) (A) (A) (A) (A)
                 (A) (A) (A) (A) (A) (A) (A) (A) (A) (A) (A) (A)
                 (A) (A) (A) (A) (A) (A) (A) (A) (A) (A) (A) (A)
                 (A) (A) (A) (A) (A) (A) (A) (A) (A) (A) (A) (A)
                 (A) (A) (A) (A) (A) (A) (A) (A) (A) (A) (A) (A)
                 (A) (A) (A) (A) (A) (A) (A) (A) (A) (A) (A) (A)
                 (A) (A) (A) (A) (A) (A) (A) (A) (A) (A) (A) (A)
                 (A) (A) (A) (A) (A) (A) (A) (A) (A) (A) (A) (A)
                 (A) (A) (A) (A) (A) (A) (A) (A) (A) (A) (A) (A)
                 (A) (A) (A) (A) (A) (A) (A) (A) (A) (A) (A) (A)
                 (A) (A) (A) (A) (A) (A) (A) (A) (A) (A) (A) (A)
                 (A) (A) (A) (A) (A) (A) (A) (A) (A) (A) (A) (A)
                 (A) (A) (A) (A) (A) (A) (A) (A) (A) (A) (A) (A)
                 (A) (A) (A) (A) (A) (A) (A) (A) (A) (A) (A) (A)
                 (A) (A) (A) (A) (A) (A) (A) (A) (A) (A) (A) (A)
                 (A) (A) (A) (A) (A) (A) (A) (A) (A) (A) (A) (A)
                 (A) (A) (A) (A) (A) (A) (A) (A) (A) (A) (A) (A)
                 (A) (A) (A) (A) (A) (A) (A) (A) (A) (A) (A) (A)
                 (A) (A) (A) (A) (A) (A) (A)
 Beta  Orbitals:
       Occupied  (A) (A) (A) (A) (A) (A) (A) (A) (A) (A) (A) (A)
                 (A) (A) (A) (A) (A) (A) (A) (A) (A) (A) (A) (A)
                 (A) (A) (A) (A) (A) (A) (A) (A) (A) (A) (A) (A)
                 (A) (A) (A) (A) (A) (A) (A) (A) (A) (A) (A) (A)
                 (A) (A) (A) (A) (A) (A) (A) (A) (A) (A) (A) (A)
                 (A) (A) (A) (A) (A)
       Virtual   (A) (A) (A) (A) (A) (A) (A) (A) (A) (A) (A) (A)
                 (A) (A) (A) (A) (A) (A) (A) (A) (A) (A) (A) (A)
                 (A) (A) (A) (A) (A) (A) (A) (A) (A) (A) (A) (A)
                 (A) (A) (A) (A) (A) (A) (A) (A) (A) (A) (A) (A)
                 (A) (A) (A) (A) (A) (A) (A) (A) (A) (A) (A) (A)
                 (A) (A) (A) (A) (A) (A) (A) (A) (A) (A) (A) (A)
                 (A) (A) (A) (A) (A) (A) (A) (A) (A) (A) (A) (A)
                 (A) (A) (A) (A) (A) (A) (A) (A) (A) (A) (A) (A)
                 (A) (A) (A) (A) (A) (A) (A) (A) (A) (A) (A) (A)
                 (A) (A) (A) (A) (A) (A) (A) (A) (A) (A) (A) (A)
                 (A) (A) (A) (A) (A) (A) (A) (A) (A) (A) (A) (A)
                 (A) (A) (A) (A) (A) (A) (A) (A) (A) (A) (A) (A)
                 (A) (A) (A) (A) (A) (A) (A) (A) (A) (A) (A) (A)
                 (A) (A) (A) (A) (A) (A) (A) (A) (A) (A) (A) (A)
                 (A) (A) (A) (A) (A) (A) (A) (A) (A) (A) (A) (A)
                 (A) (A) (A) (A) (A) (A) (A) (A) (A) (A) (A) (A)
                 (A) (A) (A) (A) (A) (A) (A) (A) (A) (A) (A) (A)
                 (A) (A) (A) (A) (A) (A) (A) (A) (A) (A) (A) (A)
                 (A) (A) (A) (A) (A) (A) (A) (A) (A) (A) (A) (A)
                 (A) (A) (A) (A) (A) (A) (A) (A) (A) (A) (A) (A)
                 (A) (A) (A) (A) (A) (A) (A) (A) (A) (A) (A) (A)
                 (A) (A) (A) (A) (A) (A) (A) (A) (A) (A) (A) (A)
                 (A) (A) (A) (A) (A) (A) (A) (A)
 The electronic state is 2-A.
 Alpha  occ. eigenvalues --  -19.36274 -19.30929 -19.25893 -14.56046 -10.48531
 Alpha  occ. eigenvalues --  -10.44692 -10.43433 -10.39056 -10.38483 -10.37818
 Alpha  occ. eigenvalues --  -10.37321 -10.37214 -10.35771 -10.29783 -10.28982
 Alpha  occ. eigenvalues --  -10.28894 -10.28788 -10.28619  -1.24874  -1.24262
 Alpha  occ. eigenvalues --   -1.14856  -1.11815  -1.03208  -0.94381  -0.93449
 Alpha  occ. eigenvalues --   -0.92676  -0.87121  -0.85480  -0.84400  -0.80406
 Alpha  occ. eigenvalues --   -0.79396  -0.76175  -0.72955  -0.71159  -0.70614
 Alpha  occ. eigenvalues --   -0.70220  -0.68403  -0.65958  -0.64495  -0.63202
 Alpha  occ. eigenvalues --   -0.62202  -0.61082  -0.60371  -0.59920  -0.59164
 Alpha  occ. eigenvalues --   -0.58480  -0.57896  -0.56652  -0.55328  -0.54111
 Alpha  occ. eigenvalues --   -0.53686  -0.51986  -0.51626  -0.50402  -0.50353
 Alpha  occ. eigenvalues --   -0.50267  -0.48990  -0.46850  -0.44983  -0.44106
 Alpha  occ. eigenvalues --   -0.43976  -0.42848  -0.42768  -0.41048  -0.40224
 Alpha  occ. eigenvalues --   -0.36488
 Alpha virt. eigenvalues --   -0.19516  -0.18783  -0.10552  -0.09847  -0.08947
 Alpha virt. eigenvalues --   -0.07305  -0.06152  -0.04533  -0.03287  -0.03030
 Alpha virt. eigenvalues --   -0.02354  -0.00773  -0.00172  -0.00093   0.00098
 Alpha virt. eigenvalues --    0.00334   0.01095   0.01996   0.03408   0.03542
 Alpha virt. eigenvalues --    0.04769   0.05161   0.05821   0.06003   0.07081
 Alpha virt. eigenvalues --    0.07760   0.09653   0.10799   0.11315   0.12111
 Alpha virt. eigenvalues --    0.12774   0.13498   0.13943   0.14475   0.15383
 Alpha virt. eigenvalues --    0.16129   0.19207   0.21145   0.22426   0.24080
 Alpha virt. eigenvalues --    0.24840   0.26360   0.27933   0.28882   0.29339
 Alpha virt. eigenvalues --    0.29697   0.30262   0.30844   0.31543   0.31656
 Alpha virt. eigenvalues --    0.33055   0.33819   0.34343   0.34987   0.35680
 Alpha virt. eigenvalues --    0.36756   0.38101   0.38838   0.39501   0.40609
 Alpha virt. eigenvalues --    0.42474   0.43320   0.43766   0.44946   0.46331
 Alpha virt. eigenvalues --    0.46658   0.47696   0.48266   0.49049   0.49696
 Alpha virt. eigenvalues --    0.49897   0.50615   0.51275   0.51345   0.51973
 Alpha virt. eigenvalues --    0.52301   0.52909   0.53451   0.54103   0.54313
 Alpha virt. eigenvalues --    0.54815   0.55246   0.55786   0.56675   0.57094
 Alpha virt. eigenvalues --    0.58013   0.58927   0.59220   0.59590   0.60052
 Alpha virt. eigenvalues --    0.60740   0.60988   0.61936   0.62258   0.63644
 Alpha virt. eigenvalues --    0.64913   0.66706   0.67246   0.68205   0.71307
 Alpha virt. eigenvalues --    0.71668   0.73690   0.73953   0.75632   0.78527
 Alpha virt. eigenvalues --    0.80631   0.83810   0.84289   0.87917   0.89391
 Alpha virt. eigenvalues --    0.90170   0.91582   0.93109   0.94344   0.96337
 Alpha virt. eigenvalues --    0.98279   1.00409   1.02321   1.03080   1.05210
 Alpha virt. eigenvalues --    1.05784   1.06334   1.07191   1.09167   1.09540
 Alpha virt. eigenvalues --    1.10096   1.11914   1.12793   1.13901   1.14745
 Alpha virt. eigenvalues --    1.15999   1.18359   1.20018   1.22424   1.23711
 Alpha virt. eigenvalues --    1.26142   1.28898   1.29265   1.34281   1.36815
 Alpha virt. eigenvalues --    1.37027   1.37764   1.41905   1.44415   1.45338
 Alpha virt. eigenvalues --    1.46715   1.47072   1.50276   1.50614   1.52605
 Alpha virt. eigenvalues --    1.52857   1.53432   1.55330   1.56095   1.56191
 Alpha virt. eigenvalues --    1.57206   1.57961   1.58507   1.59882   1.60630
 Alpha virt. eigenvalues --    1.62360   1.62686   1.63605   1.64424   1.64651
 Alpha virt. eigenvalues --    1.65700   1.66296   1.67949   1.69023   1.70567
 Alpha virt. eigenvalues --    1.70695   1.71090   1.71603   1.71824   1.71979
 Alpha virt. eigenvalues --    1.73214   1.74753   1.76597   1.77371   1.77639
 Alpha virt. eigenvalues --    1.78797   1.79184   1.80410   1.81150   1.81592
 Alpha virt. eigenvalues --    1.83162   1.84177   1.85587   1.87747   1.88628
 Alpha virt. eigenvalues --    1.89763   1.91488   1.93200   1.93635   1.94502
 Alpha virt. eigenvalues --    1.95106   1.96177   1.97792   1.99221   1.99951
 Alpha virt. eigenvalues --    2.02203   2.03470   2.05760   2.06032   2.07003
 Alpha virt. eigenvalues --    2.08640   2.10253   2.13393   2.15526   2.15745
 Alpha virt. eigenvalues --    2.16244   2.16397   2.17363   2.20827   2.22251
 Alpha virt. eigenvalues --    2.25949   2.26766   2.27626   2.29715   2.32514
 Alpha virt. eigenvalues --    2.32703   2.35138   2.37937   2.40454   2.42002
 Alpha virt. eigenvalues --    2.44192   2.45043   2.46784   2.48086   2.48700
 Alpha virt. eigenvalues --    2.49750   2.50717   2.52264   2.52628   2.56347
 Alpha virt. eigenvalues --    2.56932   2.61133   2.63264   2.63812   2.64914
 Alpha virt. eigenvalues --    2.67650   2.68453   2.69596   2.70519   2.71736
 Alpha virt. eigenvalues --    2.73870   2.74045   2.77669   2.78367   2.81194
 Alpha virt. eigenvalues --    2.82775   2.83697   2.85959   2.89112   2.90483
 Alpha virt. eigenvalues --    2.91736   2.92403   2.92931   2.95588   2.96954
 Alpha virt. eigenvalues --    3.00035   3.07811   3.09454   3.16997   3.19630
 Alpha virt. eigenvalues --    3.24050   3.30731   3.35634   3.49986   3.54277
 Alpha virt. eigenvalues --    3.58237
  Beta  occ. eigenvalues --  -19.35758 -19.30900 -19.25706 -14.55539 -10.48589
  Beta  occ. eigenvalues --  -10.44431 -10.43157 -10.39075 -10.38368 -10.37763
  Beta  occ. eigenvalues --  -10.37288 -10.37141 -10.35773 -10.29756 -10.28981
  Beta  occ. eigenvalues --  -10.28856 -10.28787 -10.28619  -1.24058  -1.23928
  Beta  occ. eigenvalues --   -1.14576  -1.10929  -1.02572  -0.94139  -0.93023
  Beta  occ. eigenvalues --   -0.92262  -0.86941  -0.85300  -0.84325  -0.80051
  Beta  occ. eigenvalues --   -0.79042  -0.75930  -0.72744  -0.71023  -0.70550
  Beta  occ. eigenvalues --   -0.69896  -0.68256  -0.65516  -0.62962  -0.62791
  Beta  occ. eigenvalues --   -0.61869  -0.60685  -0.60274  -0.59836  -0.58951
  Beta  occ. eigenvalues --   -0.58276  -0.57652  -0.55647  -0.55226  -0.53676
  Beta  occ. eigenvalues --   -0.53331  -0.51859  -0.50700  -0.50308  -0.49986
  Beta  occ. eigenvalues --   -0.49717  -0.48922  -0.45015  -0.44191  -0.43731
  Beta  occ. eigenvalues --   -0.43462  -0.42728  -0.42541  -0.40907  -0.36080
  Beta virt. eigenvalues --   -0.33658  -0.18304  -0.16922  -0.10318  -0.09093
  Beta virt. eigenvalues --   -0.08799  -0.07121  -0.06101  -0.04434  -0.03151
  Beta virt. eigenvalues --   -0.02595  -0.01372  -0.00725  -0.00117   0.00078
  Beta virt. eigenvalues --    0.00130   0.00373   0.01157   0.02094   0.03446
  Beta virt. eigenvalues --    0.03797   0.04831   0.05318   0.05996   0.06132
  Beta virt. eigenvalues --    0.07326   0.07855   0.09783   0.10869   0.11522
  Beta virt. eigenvalues --    0.12160   0.13083   0.13629   0.14002   0.14566
  Beta virt. eigenvalues --    0.15636   0.16310   0.19430   0.21247   0.22601
  Beta virt. eigenvalues --    0.24427   0.24894   0.26503   0.28334   0.28989
  Beta virt. eigenvalues --    0.29611   0.29926   0.30379   0.31049   0.31689
  Beta virt. eigenvalues --    0.31857   0.33159   0.33987   0.34421   0.35172
  Beta virt. eigenvalues --    0.36041   0.37009   0.38271   0.39085   0.39576
  Beta virt. eigenvalues --    0.40932   0.42744   0.43443   0.44181   0.45136
  Beta virt. eigenvalues --    0.46645   0.46804   0.47821   0.48442   0.49079
  Beta virt. eigenvalues --    0.49861   0.50061   0.50667   0.51388   0.51457
  Beta virt. eigenvalues --    0.52033   0.52410   0.53051   0.53575   0.54261
  Beta virt. eigenvalues --    0.54443   0.54954   0.55488   0.55942   0.56752
  Beta virt. eigenvalues --    0.57223   0.58041   0.59053   0.59262   0.59657
  Beta virt. eigenvalues --    0.60093   0.60811   0.61120   0.62130   0.62432
  Beta virt. eigenvalues --    0.63698   0.65076   0.66804   0.67362   0.68339
  Beta virt. eigenvalues --    0.71417   0.72060   0.73888   0.74341   0.75943
  Beta virt. eigenvalues --    0.78900   0.80848   0.84108   0.85237   0.88154
  Beta virt. eigenvalues --    0.89630   0.90233   0.91713   0.93399   0.94539
  Beta virt. eigenvalues --    0.96582   0.98576   1.00537   1.02579   1.03404
  Beta virt. eigenvalues --    1.05566   1.06162   1.06495   1.07337   1.09593
  Beta virt. eigenvalues --    1.09825   1.10297   1.12059   1.12959   1.14298
  Beta virt. eigenvalues --    1.14953   1.16096   1.18502   1.20135   1.22566
  Beta virt. eigenvalues --    1.23967   1.26227   1.29146   1.29827   1.34487
  Beta virt. eigenvalues --    1.36989   1.37207   1.37891   1.42002   1.44544
  Beta virt. eigenvalues --    1.45397   1.46863   1.47243   1.50352   1.50830
  Beta virt. eigenvalues --    1.52713   1.53159   1.53507   1.55906   1.56147
  Beta virt. eigenvalues --    1.56560   1.57256   1.58287   1.58717   1.59958
  Beta virt. eigenvalues --    1.60949   1.62553   1.63036   1.63754   1.64461
  Beta virt. eigenvalues --    1.64716   1.65731   1.66722   1.68218   1.69063
  Beta virt. eigenvalues --    1.70631   1.70906   1.71378   1.71834   1.72060
  Beta virt. eigenvalues --    1.72114   1.73307   1.74787   1.76651   1.77479
  Beta virt. eigenvalues --    1.77744   1.78878   1.79268   1.80525   1.81343
  Beta virt. eigenvalues --    1.81621   1.83211   1.84224   1.85656   1.87827
  Beta virt. eigenvalues --    1.88932   1.89902   1.91654   1.93248   1.93865
  Beta virt. eigenvalues --    1.94686   1.95274   1.96445   1.98255   1.99749
  Beta virt. eigenvalues --    2.00019   2.02472   2.03590   2.05903   2.06212
  Beta virt. eigenvalues --    2.07677   2.08763   2.10823   2.13475   2.15717
  Beta virt. eigenvalues --    2.16036   2.16435   2.16744   2.17586   2.21317
  Beta virt. eigenvalues --    2.22299   2.26163   2.26924   2.27715   2.29820
  Beta virt. eigenvalues --    2.32710   2.33466   2.35196   2.38551   2.40545
  Beta virt. eigenvalues --    2.42406   2.44902   2.45393   2.46825   2.48194
  Beta virt. eigenvalues --    2.49039   2.49937   2.51085   2.52340   2.52993
  Beta virt. eigenvalues --    2.56584   2.57153   2.61395   2.63679   2.64023
  Beta virt. eigenvalues --    2.65232   2.67802   2.68682   2.70679   2.70821
  Beta virt. eigenvalues --    2.71800   2.74106   2.74353   2.77772   2.78594
  Beta virt. eigenvalues --    2.81249   2.82951   2.83894   2.86246   2.89154
  Beta virt. eigenvalues --    2.91419   2.91841   2.92918   2.93160   2.95731
  Beta virt. eigenvalues --    2.97003   3.00319   3.08116   3.09586   3.17254
  Beta virt. eigenvalues --    3.19659   3.24257   3.31006   3.35848   3.50157
  Beta virt. eigenvalues --    3.54389   3.58386
          Condensed to atoms (all electrons):
               1          2          3          4          5          6
     1  O    7.637742   0.691664  -0.083633   0.002168  -0.000040  -0.000000
     2  C    0.691664   4.475645   0.275978  -0.015001   0.004919  -0.000229
     3  N   -0.083633   0.275978   6.414582   0.350531  -0.078903   0.006894
     4  C    0.002168  -0.015001   0.350531   5.285656   0.118311   0.142282
     5  C   -0.000040   0.004919  -0.078903   0.118311   5.205509   0.252601
     6  C   -0.000000  -0.000229   0.006894   0.142282   0.252601   5.295418
     7  C    0.000000   0.000088  -0.000392  -0.198528   0.148940   0.073155
     8  O    0.000000   0.000000   0.000000  -0.000038   0.004117  -0.075598
     9  C   -0.000000  -0.000000  -0.000000   0.000038   0.001137   0.003821
    10  C   -0.000002  -0.000410   0.006750   0.157955  -0.135552   0.056571
    11  C    0.000090  -0.011257  -0.067530   0.127296   0.068931  -0.134608
    12  O   -0.074946   0.353377  -0.105164  -0.000279  -0.000424  -0.000017
    13  C   -0.008783  -0.020923   0.001340   0.000633   0.000002  -0.000001
    14  C   -0.004086  -0.005816  -0.001055   0.000213   0.000000  -0.000000
    15  C    0.000539   0.001273   0.000003  -0.000010   0.000000  -0.000000
    16  C   -0.000015  -0.000171   0.000001   0.000003  -0.000000   0.000000
    17  C   -0.000022  -0.000397  -0.000010  -0.000056  -0.000000   0.000000
    18  C    0.000773   0.006920   0.000148  -0.000117   0.000003   0.000000
    19  H    0.006099  -0.001601   0.334431  -0.006770  -0.015138   0.000584
    20  H   -0.000042  -0.000402  -0.008046  -0.080219   0.444124  -0.047647
    21  H   -0.000000   0.000000  -0.000087   0.015982  -0.052332   0.454577
    22  H   -0.000000  -0.000000  -0.000000   0.000003  -0.000027   0.000098
    23  H    0.000000  -0.000000   0.000000  -0.000055   0.000517   0.004801
    24  H    0.000000   0.000000  -0.000000  -0.000048   0.000547   0.004986
    25  H   -0.000000  -0.000015  -0.000056   0.015269  -0.002852   0.018282
    26  H   -0.000106   0.000698  -0.010316  -0.073727   0.016064  -0.002991
    27  H    0.017550  -0.004536   0.001142  -0.000214   0.000003  -0.000000
    28  H    0.006169   0.004359   0.000108  -0.000006   0.000000   0.000000
    29  H    0.000002  -0.000045  -0.000001   0.000001  -0.000000  -0.000000
    30  H    0.000000   0.000002  -0.000000  -0.000000  -0.000000  -0.000000
    31  H   -0.000000  -0.000005   0.000000  -0.000000   0.000000   0.000000
    32  H    0.000000   0.000025  -0.000000   0.000000   0.000000   0.000000
    33  H    0.000016   0.000009   0.000009   0.000080  -0.000015  -0.000002
    34  H    0.000003   0.000048   0.000007   0.000003  -0.000000  -0.000000
    35  H    0.000002  -0.000256  -0.000173   0.000132  -0.000005  -0.000001
               7          8          9         10         11         12
     1  O    0.000000   0.000000  -0.000000  -0.000002   0.000090  -0.074946
     2  C    0.000088   0.000000  -0.000000  -0.000410  -0.011257   0.353377
     3  N   -0.000392   0.000000  -0.000000   0.006750  -0.067530  -0.105164
     4  C   -0.198528  -0.000038   0.000038   0.157955   0.127296  -0.000279
     5  C    0.148940   0.004117   0.001137  -0.135552   0.068931  -0.000424
     6  C    0.073155  -0.075598   0.003821   0.056571  -0.134608  -0.000017
     7  C    5.170379   0.425779  -0.051220   0.154653   0.151286   0.000006
     8  O    0.425779   7.733765   0.282237  -0.072510   0.003251   0.000000
     9  C   -0.051220   0.282237   4.418958   0.006568  -0.000226  -0.000000
    10  C    0.154653  -0.072510   0.006568   5.179467   0.238568  -0.000193
    11  C    0.151286   0.003251  -0.000226   0.238568   5.175602   0.004064
    12  O    0.000006   0.000000  -0.000000  -0.000193   0.004064   8.031323
    13  C    0.000000  -0.000000  -0.000000  -0.000051  -0.000394   0.206631
    14  C    0.000000  -0.000000  -0.000000  -0.000010  -0.000463  -0.030401
    15  C    0.000000   0.000000  -0.000000  -0.000004  -0.000194  -0.003900
    16  C   -0.000000   0.000000   0.000000   0.000004   0.000042   0.000476
    17  C   -0.000001   0.000000  -0.000000  -0.000025  -0.001055  -0.005197
    18  C   -0.000001   0.000000   0.000000  -0.000007   0.000327  -0.040115
    19  H   -0.000051  -0.000000   0.000000  -0.000064   0.006923   0.004370
    20  H    0.014779  -0.000059  -0.000025  -0.002548   0.015467  -0.000004
    21  H   -0.086287  -0.007008   0.009960   0.012161  -0.002086   0.000000
    22  H    0.004593  -0.019810   0.398249  -0.000147   0.000007   0.000000
    23  H   -0.009784  -0.022131   0.398690  -0.000319   0.000050  -0.000000
    24  H   -0.009860  -0.022207   0.398469  -0.000302   0.000032   0.000000
    25  H   -0.070699   0.001810  -0.000233   0.445132  -0.063975  -0.000017
    26  H    0.015621  -0.000045   0.000006  -0.062519   0.451111   0.011609
    27  H   -0.000000   0.000000  -0.000000   0.000006   0.000045  -0.027491
    28  H   -0.000000  -0.000000   0.000000  -0.000001  -0.000007  -0.002072
    29  H    0.000000   0.000000   0.000000  -0.000000   0.000002  -0.000162
    30  H    0.000000  -0.000000  -0.000000  -0.000000  -0.000003  -0.000047
    31  H   -0.000000   0.000000   0.000000   0.000001   0.000017   0.000048
    32  H   -0.000000  -0.000000   0.000000   0.000007   0.000023  -0.000059
    33  H    0.000001  -0.000000  -0.000000   0.000025   0.000182   0.004249
    34  H    0.000000  -0.000000  -0.000000  -0.000000  -0.000007   0.003370
    35  H    0.000000   0.000000   0.000000  -0.000036   0.000225   0.002115
              13         14         15         16         17         18
     1  O   -0.008783  -0.004086   0.000539  -0.000015  -0.000022   0.000773
     2  C   -0.020923  -0.005816   0.001273  -0.000171  -0.000397   0.006920
     3  N    0.001340  -0.001055   0.000003   0.000001  -0.000010   0.000148
     4  C    0.000633   0.000213  -0.000010   0.000003  -0.000056  -0.000117
     5  C    0.000002   0.000000   0.000000  -0.000000  -0.000000   0.000003
     6  C   -0.000001  -0.000000  -0.000000   0.000000   0.000000   0.000000
     7  C    0.000000   0.000000   0.000000  -0.000000  -0.000001  -0.000001
     8  O   -0.000000  -0.000000   0.000000   0.000000   0.000000   0.000000
     9  C   -0.000000  -0.000000  -0.000000   0.000000  -0.000000   0.000000
    10  C   -0.000051  -0.000010  -0.000004   0.000004  -0.000025  -0.000007
    11  C   -0.000394  -0.000463  -0.000194   0.000042  -0.001055   0.000327
    12  O    0.206631  -0.030401  -0.003900   0.000476  -0.005197  -0.040115
    13  C    4.706802   0.333203  -0.010611  -0.055516  -0.019591   0.381954
    14  C    0.333203   4.902011   0.610670  -0.020378  -0.036766  -0.039677
    15  C   -0.010611   0.610670   4.824179   0.342171  -0.035840  -0.027575
    16  C   -0.055516  -0.020378   0.342171   4.651132   0.419600  -0.038429
    17  C   -0.019591  -0.036766  -0.035840   0.419600   4.614951   0.397667
    18  C    0.381954  -0.039677  -0.027575  -0.038429   0.397667   4.661473
    19  H   -0.000078   0.000034  -0.000001   0.000000   0.000001   0.000009
    20  H   -0.000001  -0.000000   0.000000  -0.000000   0.000000   0.000000
    21  H    0.000000   0.000000   0.000000   0.000000  -0.000000  -0.000000
    22  H   -0.000000  -0.000000   0.000000  -0.000000  -0.000000   0.000000
    23  H   -0.000000  -0.000000  -0.000000   0.000000  -0.000000   0.000000
    24  H    0.000000   0.000000   0.000000  -0.000000   0.000000  -0.000000
    25  H    0.000001  -0.000000  -0.000001  -0.000001   0.000017  -0.000000
    26  H   -0.000727   0.001513   0.001213  -0.000195   0.001588  -0.001039
    27  H    0.369867  -0.018868   0.006475   0.000090   0.008038  -0.032940
    28  H   -0.058995   0.413863  -0.041264   0.010640  -0.000709   0.008844
    29  H    0.011541  -0.041082   0.407792  -0.052767   0.007229  -0.000183
    30  H    0.000626  -0.005161  -0.006832   0.344492  -0.007366  -0.008187
    31  H    0.001013   0.005647  -0.013280   0.357298  -0.022406   0.008303
    32  H    0.005324   0.002053   0.005219  -0.006375   0.352136  -0.008559
    33  H   -0.002582  -0.002869  -0.004361  -0.026627   0.366146  -0.038684
    34  H   -0.008839  -0.002297  -0.003656  -0.002369  -0.025782   0.358317
    35  H   -0.012963   0.006514   0.001531   0.006669  -0.016016   0.347995
              19         20         21         22         23         24
     1  O    0.006099  -0.000042  -0.000000  -0.000000   0.000000   0.000000
     2  C   -0.001601  -0.000402   0.000000  -0.000000  -0.000000   0.000000
     3  N    0.334431  -0.008046  -0.000087  -0.000000   0.000000  -0.000000
     4  C   -0.006770  -0.080219   0.015982   0.000003  -0.000055  -0.000048
     5  C   -0.015138   0.444124  -0.052332  -0.000027   0.000517   0.000547
     6  C    0.000584  -0.047647   0.454577   0.000098   0.004801   0.004986
     7  C   -0.000051   0.014779  -0.086287   0.004593  -0.009784  -0.009860
     8  O   -0.000000  -0.000059  -0.007008  -0.019810  -0.022131  -0.022207
     9  C    0.000000  -0.000025   0.009960   0.398249   0.398690   0.398469
    10  C   -0.000064  -0.002548   0.012161  -0.000147  -0.000319  -0.000302
    11  C    0.006923   0.015467  -0.002086   0.000007   0.000050   0.000032
    12  O    0.004370  -0.000004   0.000000   0.000000  -0.000000   0.000000
    13  C   -0.000078  -0.000001   0.000000  -0.000000  -0.000000   0.000000
    14  C    0.000034  -0.000000   0.000000  -0.000000  -0.000000   0.000000
    15  C   -0.000001   0.000000   0.000000   0.000000  -0.000000   0.000000
    16  C    0.000000  -0.000000   0.000000  -0.000000   0.000000  -0.000000
    17  C    0.000001   0.000000  -0.000000  -0.000000  -0.000000   0.000000
    18  C    0.000009   0.000000  -0.000000   0.000000   0.000000  -0.000000
    19  H    0.490085   0.004435  -0.000021  -0.000000   0.000000  -0.000000
    20  H    0.004435   0.640385  -0.012967  -0.000001   0.000024   0.000018
    21  H   -0.000021  -0.012967   0.632517  -0.000363   0.000904   0.001168
    22  H   -0.000000  -0.000001  -0.000363   0.567604  -0.018396  -0.018370
    23  H    0.000000   0.000024   0.000904  -0.018396   0.612936  -0.033284
    24  H   -0.000000   0.000018   0.001168  -0.018370  -0.033284   0.612950
    25  H    0.000007   0.000017  -0.000163  -0.000111   0.000074   0.000067
    26  H   -0.000083  -0.000161   0.000004  -0.000000  -0.000000   0.000000
    27  H   -0.000005   0.000001   0.000000   0.000000  -0.000000   0.000000
    28  H   -0.000004   0.000000   0.000000   0.000000   0.000000  -0.000000
    29  H   -0.000000  -0.000000   0.000000  -0.000000  -0.000000   0.000000
    30  H    0.000000   0.000000  -0.000000   0.000000  -0.000000   0.000000
    31  H   -0.000000  -0.000000   0.000000  -0.000000   0.000000  -0.000000
    32  H    0.000000  -0.000000  -0.000000   0.000000  -0.000000   0.000000
    33  H   -0.000004  -0.000000   0.000000   0.000000  -0.000000   0.000000
    34  H   -0.000001   0.000000   0.000000   0.000000  -0.000000   0.000000
    35  H    0.000001  -0.000000   0.000000  -0.000000   0.000000  -0.000000
              25         26         27         28         29         30
     1  O   -0.000000  -0.000106   0.017550   0.006169   0.000002   0.000000
     2  C   -0.000015   0.000698  -0.004536   0.004359  -0.000045   0.000002
     3  N   -0.000056  -0.010316   0.001142   0.000108  -0.000001  -0.000000
     4  C    0.015269  -0.073727  -0.000214  -0.000006   0.000001  -0.000000
     5  C   -0.002852   0.016064   0.000003   0.000000  -0.000000  -0.000000
     6  C    0.018282  -0.002991  -0.000000   0.000000  -0.000000  -0.000000
     7  C   -0.070699   0.015621  -0.000000  -0.000000   0.000000   0.000000
     8  O    0.001810  -0.000045   0.000000  -0.000000   0.000000  -0.000000
     9  C   -0.000233   0.000006  -0.000000   0.000000   0.000000  -0.000000
    10  C    0.445132  -0.062519   0.000006  -0.000001  -0.000000  -0.000000
    11  C   -0.063975   0.451111   0.000045  -0.000007   0.000002  -0.000003
    12  O   -0.000017   0.011609  -0.027491  -0.002072  -0.000162  -0.000047
    13  C    0.000001  -0.000727   0.369867  -0.058995   0.011541   0.000626
    14  C   -0.000000   0.001513  -0.018868   0.413863  -0.041082  -0.005161
    15  C   -0.000001   0.001213   0.006475  -0.041264   0.407792  -0.006832
    16  C   -0.000001  -0.000195   0.000090   0.010640  -0.052767   0.344492
    17  C    0.000017   0.001588   0.008038  -0.000709   0.007229  -0.007366
    18  C   -0.000000  -0.001039  -0.032940   0.008844  -0.000183  -0.008187
    19  H    0.000007  -0.000083  -0.000005  -0.000004  -0.000000   0.000000
    20  H    0.000017  -0.000161   0.000001   0.000000  -0.000000   0.000000
    21  H   -0.000163   0.000004   0.000000   0.000000   0.000000  -0.000000
    22  H   -0.000111  -0.000000   0.000000   0.000000  -0.000000   0.000000
    23  H    0.000074  -0.000000  -0.000000   0.000000  -0.000000  -0.000000
    24  H    0.000067   0.000000   0.000000  -0.000000   0.000000   0.000000
    25  H    0.622489  -0.012635  -0.000000   0.000000  -0.000000   0.000000
    26  H   -0.012635   0.620609   0.000336  -0.000070  -0.000028   0.000019
    27  H   -0.000000   0.000336   0.658636  -0.008326  -0.000329   0.000106
    28  H    0.000000  -0.000070  -0.008326   0.659042  -0.014621  -0.000369
    29  H   -0.000000  -0.000028  -0.000329  -0.014621   0.661325   0.000535
    30  H    0.000000   0.000019   0.000106  -0.000369   0.000535   0.658454
    31  H   -0.000000  -0.000085  -0.000005  -0.000272  -0.006232  -0.020816
    32  H   -0.000000  -0.000128  -0.000248   0.000050  -0.000365  -0.010675
    33  H    0.000168   0.003673   0.000131  -0.000128   0.000111   0.008270
    34  H    0.000000   0.000024  -0.005655  -0.000028  -0.000040   0.005150
    35  H    0.000000  -0.000247  -0.004460  -0.000384   0.000053  -0.000154
              31         32         33         34         35
     1  O   -0.000000   0.000000   0.000016   0.000003   0.000002
     2  C   -0.000005   0.000025   0.000009   0.000048  -0.000256
     3  N    0.000000  -0.000000   0.000009   0.000007  -0.000173
     4  C   -0.000000   0.000000   0.000080   0.000003   0.000132
     5  C    0.000000   0.000000  -0.000015  -0.000000  -0.000005
     6  C    0.000000   0.000000  -0.000002  -0.000000  -0.000001
     7  C   -0.000000  -0.000000   0.000001   0.000000   0.000000
     8  O    0.000000  -0.000000  -0.000000  -0.000000   0.000000
     9  C    0.000000   0.000000  -0.000000  -0.000000   0.000000
    10  C    0.000001   0.000007   0.000025  -0.000000  -0.000036
    11  C    0.000017   0.000023   0.000182  -0.000007   0.000225
    12  O    0.000048  -0.000059   0.004249   0.003370   0.002115
    13  C    0.001013   0.005324  -0.002582  -0.008839  -0.012963
    14  C    0.005647   0.002053  -0.002869  -0.002297   0.006514
    15  C   -0.013280   0.005219  -0.004361  -0.003656   0.001531
    16  C    0.357298  -0.006375  -0.026627  -0.002369   0.006669
    17  C   -0.022406   0.352136   0.366146  -0.025782  -0.016016
    18  C    0.008303  -0.008559  -0.038684   0.358317   0.347995
    19  H   -0.000000   0.000000  -0.000004  -0.000001   0.000001
    20  H   -0.000000  -0.000000  -0.000000   0.000000  -0.000000
    21  H    0.000000  -0.000000   0.000000   0.000000   0.000000
    22  H   -0.000000   0.000000   0.000000   0.000000  -0.000000
    23  H    0.000000  -0.000000  -0.000000  -0.000000   0.000000
    24  H   -0.000000   0.000000   0.000000   0.000000  -0.000000
    25  H   -0.000000  -0.000000   0.000168   0.000000   0.000000
    26  H   -0.000085  -0.000128   0.003673   0.000024  -0.000247
    27  H   -0.000005  -0.000248   0.000131  -0.005655  -0.004460
    28  H   -0.000272   0.000050  -0.000128  -0.000028  -0.000384
    29  H   -0.006232  -0.000365   0.000111  -0.000040   0.000053
    30  H   -0.020816  -0.010675   0.008270   0.005150  -0.000154
    31  H    0.676679  -0.001934  -0.010568  -0.000023  -0.000355
    32  H   -0.001934   0.683278  -0.027609  -0.007826  -0.006571
    33  H   -0.010568  -0.027609   0.737687   0.010027  -0.006474
    34  H   -0.000023  -0.007826   0.010027   0.667872  -0.019547
    35  H   -0.000355  -0.006571  -0.006474  -0.019547   0.691332
          Atomic-Atomic Spin Densities.
               1          2          3          4          5          6
     1  O    0.077817  -0.003117  -0.003423   0.000221   0.000002  -0.000000
     2  C   -0.003117  -0.033015   0.001120  -0.000790  -0.000243   0.000020
     3  N   -0.003423   0.001120   0.298172  -0.064111  -0.006253   0.000616
     4  C    0.000221  -0.000790  -0.064111   0.211375   0.032460  -0.004609
     5  C    0.000002  -0.000243  -0.006253   0.032460   0.079913  -0.033405
     6  C   -0.000000   0.000020   0.000616  -0.004609  -0.033405   0.042251
     7  C   -0.000000   0.000002   0.000089  -0.008697  -0.003477   0.027735
     8  O    0.000000  -0.000000  -0.000000   0.000072   0.000228  -0.003013
     9  C    0.000000   0.000000  -0.000000   0.000001   0.000041  -0.000298
    10  C   -0.000000  -0.000003   0.000449  -0.002659  -0.004353   0.003402
    11  C   -0.000003   0.000112  -0.003169   0.024065   0.003363  -0.003099
    12  O    0.000759   0.004221  -0.002325   0.000954   0.000028  -0.000001
    13  C   -0.000258  -0.000151  -0.000108   0.000111   0.000001  -0.000000
    14  C   -0.000351   0.000095   0.000153  -0.000001  -0.000000  -0.000000
    15  C    0.000007  -0.000035   0.000004  -0.000002  -0.000000  -0.000000
    16  C    0.000000   0.000005  -0.000000  -0.000000  -0.000000   0.000000
    17  C    0.000000   0.000002   0.000001   0.000003   0.000000  -0.000000
    18  C   -0.000002   0.000009   0.000013  -0.000042  -0.000001   0.000000
    19  H    0.000291  -0.000237   0.001243  -0.000804   0.000036  -0.000041
    20  H   -0.000002   0.000026   0.000362  -0.000920   0.001758   0.000038
    21  H    0.000000  -0.000000  -0.000004   0.000117   0.000250   0.001215
    22  H    0.000000  -0.000000   0.000000   0.000000  -0.000001  -0.000006
    23  H    0.000000  -0.000000  -0.000000  -0.000005   0.000040   0.001208
    24  H   -0.000000   0.000000   0.000000  -0.000018  -0.000213   0.000651
    25  H    0.000000   0.000001  -0.000002   0.000069  -0.000062  -0.000068
    26  H   -0.000004  -0.000062   0.000273  -0.000656  -0.000001  -0.000063
    27  H   -0.000126  -0.000004  -0.000002   0.000003  -0.000000   0.000000
    28  H    0.000179  -0.000082  -0.000025   0.000001   0.000000   0.000000
    29  H   -0.000001  -0.000001   0.000000  -0.000000  -0.000000  -0.000000
    30  H   -0.000000  -0.000000   0.000000   0.000000   0.000000  -0.000000
    31  H    0.000000   0.000000  -0.000000  -0.000000  -0.000000   0.000000
    32  H   -0.000000  -0.000000   0.000000   0.000000   0.000000  -0.000000
    33  H   -0.000001  -0.000016  -0.000000   0.000013   0.000001  -0.000000
    34  H   -0.000000  -0.000001  -0.000000   0.000000   0.000000  -0.000000
    35  H    0.000001   0.000005  -0.000008   0.000018   0.000001  -0.000000
               7          8          9         10         11         12
     1  O   -0.000000   0.000000   0.000000  -0.000000  -0.000003   0.000759
     2  C    0.000002  -0.000000   0.000000  -0.000003   0.000112   0.004221
     3  N    0.000089  -0.000000  -0.000000   0.000449  -0.003169  -0.002325
     4  C   -0.008697   0.000072   0.000001  -0.002659   0.024065   0.000954
     5  C   -0.003477   0.000228   0.000041  -0.004353   0.003363   0.000028
     6  C    0.027735  -0.003013  -0.000298   0.003402  -0.003099  -0.000001
     7  C    0.183231  -0.049318  -0.000435   0.023757  -0.001224  -0.000001
     8  O   -0.049318   0.227641  -0.001039  -0.004135   0.000198  -0.000000
     9  C   -0.000435  -0.001039  -0.011839  -0.000152   0.000004   0.000000
    10  C    0.023757  -0.004135  -0.000152   0.050920  -0.024261  -0.000013
    11  C   -0.001224   0.000198   0.000004  -0.024261   0.014255  -0.000191
    12  O   -0.000001  -0.000000   0.000000  -0.000013  -0.000191   0.009980
    13  C   -0.000000   0.000000   0.000000  -0.000002   0.000118  -0.000982
    14  C   -0.000000   0.000000   0.000000   0.000002   0.000045  -0.002047
    15  C    0.000000   0.000000   0.000000   0.000001   0.000007   0.000113
    16  C    0.000000  -0.000000  -0.000000  -0.000000  -0.000006   0.000028
    17  C   -0.000000   0.000000   0.000000   0.000001   0.000049  -0.000000
    18  C    0.000000  -0.000000  -0.000000   0.000004  -0.000078   0.000228
    19  H    0.000005  -0.000000  -0.000000   0.000017  -0.000259   0.000027
    20  H    0.000090   0.000001   0.000000  -0.000073  -0.000012  -0.000002
    21  H   -0.000637   0.000064  -0.000173   0.000027  -0.000080   0.000000
    22  H    0.000023   0.000010   0.000252   0.000002   0.000000   0.000000
    23  H    0.001536  -0.003014   0.000199   0.000020  -0.000020   0.000000
    24  H    0.002380  -0.003138   0.000491   0.000154   0.000004  -0.000000
    25  H   -0.000777  -0.000072  -0.000006   0.001467   0.000208   0.000001
    26  H    0.000104   0.000001  -0.000000   0.000164   0.001080  -0.000279
    27  H   -0.000000   0.000000   0.000000  -0.000000   0.000002   0.000135
    28  H   -0.000000  -0.000000  -0.000000  -0.000000  -0.000001   0.000183
    29  H    0.000000  -0.000000  -0.000000   0.000000  -0.000000  -0.000004
    30  H   -0.000000   0.000000   0.000000  -0.000000   0.000000  -0.000004
    31  H    0.000000  -0.000000  -0.000000  -0.000000  -0.000001   0.000006
    32  H   -0.000000   0.000000   0.000000  -0.000000   0.000001  -0.000001
    33  H   -0.000001   0.000000   0.000000  -0.000030   0.000014  -0.000081
    34  H   -0.000000   0.000000   0.000000  -0.000000   0.000001  -0.000009
    35  H   -0.000000   0.000000   0.000000  -0.000002   0.000006  -0.000064
              13         14         15         16         17         18
     1  O   -0.000258  -0.000351   0.000007   0.000000   0.000000  -0.000002
     2  C   -0.000151   0.000095  -0.000035   0.000005   0.000002   0.000009
     3  N   -0.000108   0.000153   0.000004  -0.000000   0.000001   0.000013
     4  C    0.000111  -0.000001  -0.000002  -0.000000   0.000003  -0.000042
     5  C    0.000001  -0.000000  -0.000000  -0.000000   0.000000  -0.000001
     6  C   -0.000000  -0.000000  -0.000000   0.000000  -0.000000   0.000000
     7  C   -0.000000  -0.000000   0.000000   0.000000  -0.000000   0.000000
     8  O    0.000000   0.000000   0.000000  -0.000000   0.000000  -0.000000
     9  C    0.000000   0.000000   0.000000  -0.000000   0.000000  -0.000000
    10  C   -0.000002   0.000002   0.000001  -0.000000   0.000001   0.000004
    11  C    0.000118   0.000045   0.000007  -0.000006   0.000049  -0.000078
    12  O   -0.000982  -0.002047   0.000113   0.000028  -0.000000   0.000228
    13  C   -0.000922   0.001108  -0.000844   0.000073  -0.000318  -0.000113
    14  C    0.001108   0.023603   0.004125  -0.000900   0.000265  -0.000676
    15  C   -0.000844   0.004125   0.018430  -0.001465  -0.000134   0.000330
    16  C    0.000073  -0.000900  -0.001465  -0.000046   0.000384  -0.000073
    17  C   -0.000318   0.000265  -0.000134   0.000384  -0.001236   0.000890
    18  C   -0.000113  -0.000676   0.000330  -0.000073   0.000890   0.000195
    19  H    0.000013   0.000010   0.000000  -0.000000   0.000000  -0.000002
    20  H   -0.000000  -0.000000  -0.000000   0.000000  -0.000000   0.000000
    21  H    0.000000   0.000000   0.000000  -0.000000   0.000000  -0.000000
    22  H    0.000000   0.000000  -0.000000  -0.000000   0.000000  -0.000000
    23  H    0.000000   0.000000   0.000000  -0.000000   0.000000  -0.000000
    24  H   -0.000000  -0.000000  -0.000000   0.000000  -0.000000   0.000000
    25  H   -0.000000  -0.000000  -0.000000   0.000000  -0.000001   0.000000
    26  H   -0.000005   0.000025  -0.000002  -0.000003  -0.000022   0.000007
    27  H    0.000025   0.000177   0.000023  -0.000002  -0.000019   0.000035
    28  H   -0.000164   0.000079   0.000026   0.000012  -0.000006   0.000023
    29  H    0.000014   0.000059   0.000060  -0.000005  -0.000005  -0.000013
    30  H    0.000016   0.000171  -0.000820   0.000758  -0.000164  -0.000014
    31  H   -0.000011  -0.000167  -0.000203   0.000684   0.000068   0.000009
    32  H   -0.000005   0.000005  -0.000002   0.000011  -0.000037   0.000035
    33  H    0.000115   0.000131   0.000036  -0.000115   0.000164  -0.000267
    34  H    0.000123   0.000001  -0.000081   0.000020   0.000024  -0.000157
    35  H    0.000165   0.000003  -0.000011  -0.000009   0.000109  -0.000193
              19         20         21         22         23         24
     1  O    0.000291  -0.000002   0.000000   0.000000   0.000000  -0.000000
     2  C   -0.000237   0.000026  -0.000000  -0.000000  -0.000000   0.000000
     3  N    0.001243   0.000362  -0.000004   0.000000  -0.000000   0.000000
     4  C   -0.000804  -0.000920   0.000117   0.000000  -0.000005  -0.000018
     5  C    0.000036   0.001758   0.000250  -0.000001   0.000040  -0.000213
     6  C   -0.000041   0.000038   0.001215  -0.000006   0.001208   0.000651
     7  C    0.000005   0.000090  -0.000637   0.000023   0.001536   0.002380
     8  O   -0.000000   0.000001   0.000064   0.000010  -0.003014  -0.003138
     9  C   -0.000000   0.000000  -0.000173   0.000252   0.000199   0.000491
    10  C    0.000017  -0.000073   0.000027   0.000002   0.000020   0.000154
    11  C   -0.000259  -0.000012  -0.000080   0.000000  -0.000020   0.000004
    12  O    0.000027  -0.000002   0.000000   0.000000   0.000000  -0.000000
    13  C    0.000013  -0.000000   0.000000   0.000000   0.000000  -0.000000
    14  C    0.000010  -0.000000   0.000000   0.000000   0.000000  -0.000000
    15  C    0.000000  -0.000000   0.000000  -0.000000   0.000000  -0.000000
    16  C   -0.000000   0.000000  -0.000000  -0.000000  -0.000000   0.000000
    17  C    0.000000  -0.000000   0.000000   0.000000   0.000000  -0.000000
    18  C   -0.000002   0.000000  -0.000000  -0.000000  -0.000000   0.000000
    19  H   -0.006259  -0.000231   0.000003  -0.000000   0.000000  -0.000000
    20  H   -0.000231  -0.004945   0.000087  -0.000000  -0.000010   0.000010
    21  H    0.000003   0.000087  -0.003179   0.000001   0.000364  -0.000313
    22  H   -0.000000  -0.000000   0.000001  -0.000241  -0.000019  -0.000043
    23  H    0.000000  -0.000010   0.000364  -0.000019   0.017007  -0.004179
    24  H   -0.000000   0.000010  -0.000313  -0.000043  -0.004179   0.017448
    25  H   -0.000000  -0.000000  -0.000000   0.000000  -0.000008   0.000008
    26  H    0.000018  -0.000001  -0.000000   0.000000   0.000000  -0.000000
    27  H    0.000001   0.000000   0.000000   0.000000   0.000000  -0.000000
    28  H   -0.000003   0.000000  -0.000000  -0.000000  -0.000000   0.000000
    29  H    0.000000  -0.000000   0.000000   0.000000   0.000000  -0.000000
    30  H    0.000000  -0.000000   0.000000   0.000000   0.000000  -0.000000
    31  H   -0.000000   0.000000  -0.000000  -0.000000  -0.000000   0.000000
    32  H    0.000000  -0.000000   0.000000   0.000000   0.000000  -0.000000
    33  H    0.000000  -0.000000   0.000000  -0.000000   0.000000  -0.000000
    34  H    0.000000  -0.000000   0.000000  -0.000000   0.000000  -0.000000
    35  H    0.000000  -0.000000   0.000000  -0.000000   0.000000  -0.000000
              25         26         27         28         29         30
     1  O    0.000000  -0.000004  -0.000126   0.000179  -0.000001  -0.000000
     2  C    0.000001  -0.000062  -0.000004  -0.000082  -0.000001  -0.000000
     3  N   -0.000002   0.000273  -0.000002  -0.000025   0.000000   0.000000
     4  C    0.000069  -0.000656   0.000003   0.000001  -0.000000   0.000000
     5  C   -0.000062  -0.000001  -0.000000   0.000000  -0.000000   0.000000
     6  C   -0.000068  -0.000063   0.000000   0.000000  -0.000000  -0.000000
     7  C   -0.000777   0.000104  -0.000000  -0.000000   0.000000  -0.000000
     8  O   -0.000072   0.000001   0.000000  -0.000000  -0.000000   0.000000
     9  C   -0.000006  -0.000000   0.000000  -0.000000  -0.000000   0.000000
    10  C    0.001467   0.000164  -0.000000  -0.000000   0.000000  -0.000000
    11  C    0.000208   0.001080   0.000002  -0.000001  -0.000000   0.000000
    12  O    0.000001  -0.000279   0.000135   0.000183  -0.000004  -0.000004
    13  C   -0.000000  -0.000005   0.000025  -0.000164   0.000014   0.000016
    14  C   -0.000000   0.000025   0.000177   0.000079   0.000059   0.000171
    15  C   -0.000000  -0.000002   0.000023   0.000026   0.000060  -0.000820
    16  C    0.000000  -0.000003  -0.000002   0.000012  -0.000005   0.000758
    17  C   -0.000001  -0.000022  -0.000019  -0.000006  -0.000005  -0.000164
    18  C    0.000000   0.000007   0.000035   0.000023  -0.000013  -0.000014
    19  H   -0.000000   0.000018   0.000001  -0.000003   0.000000   0.000000
    20  H   -0.000000  -0.000001   0.000000   0.000000  -0.000000  -0.000000
    21  H   -0.000000  -0.000000   0.000000  -0.000000   0.000000   0.000000
    22  H    0.000000   0.000000   0.000000  -0.000000   0.000000   0.000000
    23  H   -0.000008   0.000000   0.000000  -0.000000   0.000000   0.000000
    24  H    0.000008  -0.000000  -0.000000   0.000000  -0.000000  -0.000000
    25  H   -0.003525   0.000065   0.000000   0.000000  -0.000000  -0.000000
    26  H    0.000065  -0.002255  -0.000004  -0.000002   0.000001   0.000000
    27  H    0.000000  -0.000004  -0.000514   0.000031   0.000001   0.000001
    28  H    0.000000  -0.000002   0.000031  -0.001207  -0.000025  -0.000014
    29  H   -0.000000   0.000001   0.000001  -0.000025  -0.000794   0.000074
    30  H   -0.000000   0.000000   0.000001  -0.000014   0.000074   0.003162
    31  H    0.000000  -0.000001  -0.000000   0.000008  -0.000061  -0.000404
    32  H   -0.000000  -0.000001  -0.000001  -0.000000   0.000001   0.000007
    33  H   -0.000003   0.000058   0.000003  -0.000005   0.000003   0.000037
    34  H   -0.000000   0.000000   0.000009  -0.000006   0.000001   0.000034
    35  H   -0.000000   0.000006   0.000029  -0.000002   0.000000   0.000009
              31         32         33         34         35
     1  O    0.000000  -0.000000  -0.000001  -0.000000   0.000001
     2  C    0.000000  -0.000000  -0.000016  -0.000001   0.000005
     3  N   -0.000000   0.000000  -0.000000  -0.000000  -0.000008
     4  C   -0.000000   0.000000   0.000013   0.000000   0.000018
     5  C   -0.000000   0.000000   0.000001   0.000000   0.000001
     6  C    0.000000  -0.000000  -0.000000  -0.000000  -0.000000
     7  C    0.000000  -0.000000  -0.000001  -0.000000  -0.000000
     8  O   -0.000000   0.000000   0.000000   0.000000   0.000000
     9  C   -0.000000   0.000000   0.000000   0.000000   0.000000
    10  C   -0.000000  -0.000000  -0.000030  -0.000000  -0.000002
    11  C   -0.000001   0.000001   0.000014   0.000001   0.000006
    12  O    0.000006  -0.000001  -0.000081  -0.000009  -0.000064
    13  C   -0.000011  -0.000005   0.000115   0.000123   0.000165
    14  C   -0.000167   0.000005   0.000131   0.000001   0.000003
    15  C   -0.000203  -0.000002   0.000036  -0.000081  -0.000011
    16  C    0.000684   0.000011  -0.000115   0.000020  -0.000009
    17  C    0.000068  -0.000037   0.000164   0.000024   0.000109
    18  C    0.000009   0.000035  -0.000267  -0.000157  -0.000193
    19  H   -0.000000   0.000000   0.000000   0.000000   0.000000
    20  H    0.000000  -0.000000  -0.000000  -0.000000  -0.000000
    21  H   -0.000000   0.000000   0.000000   0.000000   0.000000
    22  H   -0.000000   0.000000  -0.000000  -0.000000  -0.000000
    23  H   -0.000000   0.000000   0.000000   0.000000   0.000000
    24  H    0.000000  -0.000000  -0.000000  -0.000000  -0.000000
    25  H    0.000000  -0.000000  -0.000003  -0.000000  -0.000000
    26  H   -0.000001  -0.000001   0.000058   0.000000   0.000006
    27  H   -0.000000  -0.000001   0.000003   0.000009   0.000029
    28  H    0.000008  -0.000000  -0.000005  -0.000006  -0.000002
    29  H   -0.000061   0.000001   0.000003   0.000001   0.000000
    30  H   -0.000404   0.000007   0.000037   0.000034   0.000009
    31  H    0.001760  -0.000002  -0.000068  -0.000003  -0.000003
    32  H   -0.000002  -0.000064   0.000018   0.000005   0.000009
    33  H   -0.000068   0.000018   0.000365   0.000005   0.000015
    34  H   -0.000003   0.000005   0.000005   0.000139   0.000048
    35  H   -0.000003   0.000009   0.000015   0.000048  -0.000163
 Mulliken charges and spin densities:
               1          2
     1  O   -0.191144   0.071989
     2  C    0.246056  -0.032139
     3  N   -0.036558   0.223065
     4  C    0.158513   0.186170
     5  C    0.019565   0.070114
     6  C   -0.052976   0.032530
     7  C    0.267540   0.174383
     8  O   -0.231554   0.164487
     9  C    0.133571  -0.012954
    10  C    0.016833   0.044702
    11  C    0.038262   0.011129
    12  O   -0.331148   0.010661
    13  C    0.181115  -0.002002
    14  C   -0.066793   0.025914
    15  C   -0.053536   0.019564
    16  C    0.070224  -0.000649
    17  C    0.003864   0.000018
    18  C    0.062778   0.000150
    19  H    0.176841  -0.006172
    20  H    0.032872  -0.003824
    21  H    0.034040  -0.002259
    22  H    0.086669  -0.000023
    23  H    0.065975   0.013120
    24  H    0.065832   0.013240
    25  H    0.047426  -0.002705
    26  H    0.041012  -0.001558
    27  H    0.040650  -0.000197
    28  H    0.024179  -0.001001
    29  H    0.027265  -0.000695
    30  H    0.041956   0.002849
    31  H    0.026975   0.001610
    32  H    0.022233  -0.000023
    33  H   -0.010864   0.000390
    34  H    0.031251   0.000150
    35  H    0.011073  -0.000031
 Sum of Mulliken charges =   1.00000   1.00000
 Mulliken charges and spin densities with hydrogens summed into heavy atoms:
               1          2
     1  O   -0.191144   0.071989
     2  C    0.246056  -0.032139
     3  N    0.140284   0.216893
     4  C    0.158513   0.186170
     5  C    0.052437   0.066289
     6  C   -0.018936   0.030271
     7  C    0.267540   0.174383
     8  O   -0.231554   0.164487
     9  C    0.352047   0.013383
    10  C    0.064258   0.041997
    11  C    0.079275   0.009571
    12  O   -0.331148   0.010661
    13  C    0.221765  -0.002200
    14  C   -0.042614   0.024913
    15  C   -0.026271   0.018869
    16  C    0.139156   0.003810
    17  C    0.015234   0.000384
    18  C    0.105102   0.000269
 Electronic spatial extent (au):  <R**2>=           6110.8249
 Charge=              1.0000 electrons
 Dipole moment (field-independent basis, Debye):
    X=             -9.1558    Y=             -0.0899    Z=              0.0378  Tot=              9.1563
 Quadrupole moment (field-independent basis, Debye-Ang):
   XX=            -30.8292   YY=            -89.4628   ZZ=           -100.3898
   XY=             -9.3332   XZ=             -3.2185   YZ=              0.9925
 Traceless Quadrupole moment (field-independent basis, Debye-Ang):
   XX=             42.7314   YY=            -15.9022   ZZ=            -26.8292
   XY=             -9.3332   XZ=             -3.2185   YZ=              0.9925
 Octapole moment (field-independent basis, Debye-Ang**2):
  XXX=           -274.7389  YYY=             10.8026  ZZZ=              1.9955  XYY=            -34.0525
  XXY=            -57.4398  XXZ=             18.4031  XZZ=              8.2918  YZZ=              0.6876
  YYZ=             -2.2938  XYZ=              1.4273
 Hexadecapole moment (field-independent basis, Debye-Ang**3):
 XXXX=          -4040.5462 YYYY=          -1442.8137 ZZZZ=           -382.2261 XXXY=            172.6760
 XXXZ=           -130.6195 YYYX=            -68.3437 YYYZ=              1.6048 ZZZX=            -10.7848
 ZZZY=              1.6045 XXYY=          -1146.6167 XXZZ=          -1021.0491 YYZZ=           -306.4778
 XXYZ=              5.5038 YYXZ=             -7.0055 ZZXY=             13.9642
 N-N= 1.287952641960D+03 E-N=-4.471677522428D+03  KE= 8.148705509010D+02
                          Isotropic Fermi Contact Couplings
        Atom                 a.u.       MegaHertz       Gauss      10(-4) cm-1
     1  O(17)              0.02319     -14.05684      -5.01583      -4.68886
     2  C(13)             -0.01484     -16.68542      -5.95377      -5.56566
     3  N(14)              0.06997      22.60766       8.06698       7.54111
     4  C(13)              0.02028      22.79894       8.13523       7.60491
     5  C(13)              0.00830       9.33489       3.33092       3.11378
     6  C(13)             -0.00156      -1.75919      -0.62772      -0.58680
     7  C(13)              0.02018      22.68342       8.09401       7.56637
     8  O(17)              0.07898     -47.87598     -17.08334     -15.96971
     9  C(13)             -0.00787      -8.85283      -3.15891      -2.95299
    10  C(13)              0.00185       2.07980       0.74213       0.69375
    11  C(13)             -0.00137      -1.54104      -0.54988      -0.51403
    12  O(17)              0.00360      -2.18331      -0.77906      -0.72827
    13  C(13)             -0.00087      -0.97283      -0.34713      -0.32450
    14  C(13)              0.00452       5.07585       1.81119       1.69312
    15  C(13)              0.00234       2.63507       0.94026       0.87896
    16  C(13)             -0.00072      -0.80612      -0.28765      -0.26889
    17  C(13)             -0.00001      -0.00722      -0.00258      -0.00241
    18  C(13)             -0.00004      -0.04468      -0.01594      -0.01490
    19  H(1)              -0.00293     -13.08283      -4.66828      -4.36396
    20  H(1)              -0.00132      -5.91864      -2.11192      -1.97425
    21  H(1)              -0.00079      -3.52890      -1.25920      -1.17712
    22  H(1)              -0.00008      -0.35060      -0.12510      -0.11695
    23  H(1)               0.00453      20.25762       7.22842       6.75721
    24  H(1)               0.00469      20.95612       7.47766       6.99021
    25  H(1)              -0.00085      -3.81029      -1.35961      -1.27098
    26  H(1)              -0.00054      -2.43475      -0.86878      -0.81214
    27  H(1)              -0.00000      -0.02218      -0.00791      -0.00740
    28  H(1)              -0.00035      -1.54684      -0.55195      -0.51597
    29  H(1)              -0.00019      -0.84329      -0.30091      -0.28129
    30  H(1)               0.00130       5.83074       2.08055       1.94493
    31  H(1)               0.00079       3.51838       1.25544       1.17360
    32  H(1)              -0.00001      -0.05607      -0.02001      -0.01870
    33  H(1)               0.00013       0.56714       0.20237       0.18918
    34  H(1)               0.00009       0.39555       0.14114       0.13194
    35  H(1)               0.00000       0.02171       0.00775       0.00724
 --------------------------------------------------------
       Center         ----  Spin Dipole Couplings  ----
                      3XX-RR        3YY-RR        3ZZ-RR
 --------------------------------------------------------
     1   Atom       -0.089148     -0.088210      0.177358
     2   Atom        0.032060      0.005984     -0.038044
     3   Atom       -0.275479     -0.272379      0.547857
     4   Atom       -0.104807     -0.107024      0.211832
     5   Atom       -0.023689     -0.042166      0.065855
     6   Atom       -0.020604     -0.021784      0.042388
     7   Atom       -0.095739     -0.093253      0.188992
     8   Atom       -0.327041     -0.329726      0.656768
     9   Atom        0.008077     -0.005551     -0.002526
    10   Atom       -0.028412     -0.023948      0.052360
    11   Atom       -0.017652      0.004804      0.012848
    12   Atom       -0.015532      0.015074      0.000459
    13   Atom        0.000497     -0.000454     -0.000043
    14   Atom        0.029763     -0.015059     -0.014703
    15   Atom        0.010396     -0.009196     -0.001200
    16   Atom        0.002291     -0.001068     -0.001223
    17   Atom        0.000597      0.000183     -0.000780
    18   Atom        0.000890     -0.000398     -0.000492
    19   Atom       -0.019395      0.029376     -0.009981
    20   Atom       -0.002697      0.007179     -0.004482
    21   Atom        0.002524      0.000292     -0.002816
    22   Atom        0.005617     -0.002500     -0.003118
    23   Atom        0.005273     -0.001398     -0.003875
    24   Atom        0.002776     -0.002751     -0.000025
    25   Atom       -0.002293      0.005143     -0.002850
    26   Atom        0.001784      0.002396     -0.004180
    27   Atom        0.001291     -0.000728     -0.000563
    28   Atom        0.000936      0.000985     -0.001920
    29   Atom        0.000789     -0.001372      0.000583
    30   Atom        0.000522      0.000169     -0.000690
    31   Atom       -0.000190      0.000767     -0.000577
    32   Atom        0.000208      0.000190     -0.000398
    33   Atom        0.000715      0.000571     -0.001286
    34   Atom        0.000357     -0.000392      0.000035
    35   Atom        0.000384     -0.000408      0.000024
 --------------------------------------------------------
                        XY            XZ            YZ
 --------------------------------------------------------
     1   Atom       -0.047997     -0.131882      0.131629
     2   Atom        0.003370      0.006867     -0.009539
     3   Atom       -0.004495     -0.067843      0.082629
     4   Atom       -0.006792      0.056791     -0.061007
     5   Atom       -0.015933      0.050891     -0.031659
     6   Atom       -0.005201      0.025085     -0.013254
     7   Atom       -0.008519      0.061879     -0.066854
     8   Atom       -0.054540      0.229389     -0.251278
     9   Atom       -0.002700     -0.003275      0.000270
    10   Atom       -0.007390      0.014580     -0.029785
    11   Atom       -0.008109      0.007707     -0.028965
    12   Atom       -0.015942     -0.011157      0.045597
    13   Atom       -0.001191      0.000331      0.000677
    14   Atom       -0.002728      0.010963      0.000138
    15   Atom        0.004326      0.015213      0.004479
    16   Atom       -0.000192      0.002081     -0.000024
    17   Atom       -0.000487     -0.000049     -0.000454
    18   Atom       -0.000227      0.000487     -0.000595
    19   Atom       -0.012412     -0.002111     -0.001655
    20   Atom       -0.006679     -0.001479      0.003297
    21   Atom       -0.005487     -0.002948      0.002793
    22   Atom        0.002963     -0.001257     -0.000457
    23   Atom       -0.002281      0.000832     -0.000712
    24   Atom       -0.000387     -0.004310      0.001556
    25   Atom       -0.004916     -0.002076      0.004054
    26   Atom       -0.005012     -0.002314      0.002329
    27   Atom       -0.000919      0.001121     -0.000176
    28   Atom        0.000241     -0.000832     -0.001154
    29   Atom       -0.000665     -0.001448      0.000950
    30   Atom       -0.000910      0.000300     -0.000376
    31   Atom       -0.000416     -0.000148      0.000566
    32   Atom       -0.000522      0.000142     -0.000422
    33   Atom       -0.001018     -0.000020     -0.000364
    34   Atom       -0.000504      0.000507     -0.000366
    35   Atom       -0.000675      0.000814     -0.000704
 --------------------------------------------------------


 ---------------------------------------------------------------------------------
              Anisotropic Spin Dipole Couplings in Principal Axis System
 ---------------------------------------------------------------------------------

       Atom             a.u.   MegaHertz   Gauss  10(-4) cm-1        Axes

              Baa    -0.1476    10.678     3.810     3.562  0.6449 -0.5806  0.4970
     1 O(17)  Bbb    -0.1367     9.888     3.528     3.298  0.6785  0.7342 -0.0228
              Bcc     0.2842   -20.566    -7.338    -6.860 -0.3516  0.3519  0.8675
 
              Baa    -0.0408    -5.472    -1.952    -1.825 -0.1013  0.2058  0.9733
     2 C(13)  Bbb     0.0078     1.049     0.374     0.350 -0.0748  0.9740 -0.2138
              Bcc     0.0330     4.422     1.578     1.475  0.9920  0.0945  0.0833
 
              Baa    -0.2831   -10.917    -3.896    -3.642  0.7335 -0.6679  0.1263
     3 N(14)  Bbb    -0.2785   -10.743    -3.833    -3.583  0.6749  0.7377 -0.0184
              Bcc     0.5616    21.660     7.729     7.225 -0.0809  0.0987  0.9918
 
              Baa    -0.1205   -16.163    -5.767    -5.391 -0.5070  0.8282  0.2387
     4 C(13)  Bbb    -0.1123   -15.071    -5.378    -5.027  0.8456  0.5316 -0.0481
              Bcc     0.2328    31.234    11.145    10.419  0.1667 -0.1775  0.9699
 
              Baa    -0.0515    -6.917    -2.468    -2.307  0.3545  0.9300  0.0971
     5 C(13)  Bbb    -0.0463    -6.210    -2.216    -2.071  0.8444 -0.2738 -0.4605
              Bcc     0.0978    13.127     4.684     4.379  0.4017 -0.2453  0.8823
 
              Baa    -0.0294    -3.949    -1.409    -1.317  0.9448  0.1038 -0.3108
     6 C(13)  Bbb    -0.0244    -3.275    -1.169    -1.092 -0.0388  0.9773  0.2085
              Bcc     0.0538     7.224     2.578     2.410  0.3254 -0.1849  0.9273
 
              Baa    -0.1134   -15.215    -5.429    -5.075  0.6891 -0.6650 -0.2880
     7 C(13)  Bbb    -0.1031   -13.829    -4.935    -4.613  0.6978  0.7161  0.0161
              Bcc     0.2164    29.044    10.364     9.688  0.1956 -0.2121  0.9575
 
              Baa    -0.3901    28.225    10.071     9.415 -0.0396  0.9696  0.2414
     8 O(17)  Bbb    -0.3778    27.337     9.755     9.119  0.9768  0.0885 -0.1951
              Bcc     0.7679   -55.562   -19.826   -18.533  0.2105 -0.2281  0.9506
 
              Baa    -0.0061    -0.820    -0.293    -0.273  0.2125  0.9696  0.1212
     9 C(13)  Bbb    -0.0034    -0.453    -0.162    -0.151  0.2335 -0.1708  0.9572
              Bcc     0.0095     1.272     0.454     0.424  0.9488 -0.1751 -0.2627
 
              Baa    -0.0354    -4.747    -1.694    -1.583  0.4626  0.8601  0.2151
    10 C(13)  Bbb    -0.0300    -4.030    -1.438    -1.344  0.8701 -0.3939 -0.2963
              Bcc     0.0654     8.777     3.132     2.928  0.1702 -0.3243  0.9305
 
              Baa    -0.0212    -2.843    -1.015    -0.948  0.5867  0.6775  0.4437
    11 C(13)  Bbb    -0.0190    -2.553    -0.911    -0.852  0.7875 -0.3493 -0.5078
              Bcc     0.0402     5.396     1.925     1.800  0.1891 -0.6473  0.7384
 
              Baa    -0.0386     2.793     0.996     0.931 -0.0970 -0.6610  0.7441
    12 O(17)  Bbb    -0.0204     1.475     0.526     0.492  0.9629  0.1268  0.2381
              Bcc     0.0590    -4.268    -1.523    -1.424 -0.2517  0.7396  0.6242
 
              Baa    -0.0016    -0.217    -0.077    -0.072  0.4936  0.7563 -0.4294
    13 C(13)  Bbb     0.0003     0.041     0.014     0.014  0.3191  0.3019  0.8984
              Bcc     0.0013     0.176     0.063     0.059  0.8090 -0.5805 -0.0923
 
              Baa    -0.0175    -2.349    -0.838    -0.784 -0.2317 -0.3105  0.9219
    14 C(13)  Bbb    -0.0150    -2.007    -0.716    -0.670 -0.0193  0.9490  0.3148
              Bcc     0.0325     4.356     1.554     1.453  0.9726 -0.0552  0.2259
 
              Baa    -0.0124    -1.665    -0.594    -0.555 -0.4105 -0.5054  0.7590
    15 C(13)  Bbb    -0.0097    -1.297    -0.463    -0.432 -0.4299  0.8413  0.3276
              Bcc     0.0221     2.962     1.057     0.988  0.8042  0.1919  0.5626
 
              Baa    -0.0022    -0.294    -0.105    -0.098 -0.4222 -0.0528  0.9050
    16 C(13)  Bbb    -0.0011    -0.144    -0.051    -0.048  0.0162  0.9977  0.0657
              Bcc     0.0033     0.438     0.156     0.146  0.9063 -0.0424  0.4204
 
              Baa    -0.0010    -0.134    -0.048    -0.045  0.1529  0.4096  0.8993
    17 C(13)  Bbb     0.0000     0.007     0.002     0.002  0.5822  0.6980 -0.4169
              Bcc     0.0009     0.127     0.045     0.042  0.7986 -0.5873  0.1318
 
              Baa    -0.0011    -0.143    -0.051    -0.048 -0.1153  0.6389  0.7606
    18 C(13)  Bbb    -0.0001    -0.012    -0.004    -0.004  0.4352  0.7208 -0.5395
              Bcc     0.0012     0.155     0.055     0.052  0.8929 -0.2688  0.3612
 
              Baa    -0.0228   -12.184    -4.348    -4.064  0.9544  0.2328  0.1867
    19 H(1)   Bbb    -0.0095    -5.094    -1.818    -1.699 -0.1877 -0.0181  0.9821
              Bcc     0.0324    17.278     6.165     5.763 -0.2320  0.9724 -0.0264
 
              Baa    -0.0061    -3.253    -1.161    -1.085  0.8564  0.4788 -0.1932
    20 H(1)   Bbb    -0.0053    -2.813    -1.004    -0.938  0.2747 -0.1057  0.9557
              Bcc     0.0114     6.066     2.165     2.023 -0.4372  0.8715  0.2220
 
              Baa    -0.0045    -2.408    -0.859    -0.803 -0.2215 -0.6666  0.7118
    21 H(1)   Bbb    -0.0039    -2.107    -0.752    -0.703  0.6536  0.4402  0.6157
              Bcc     0.0085     4.515     1.611     1.506  0.7237 -0.6016 -0.3382
 
              Baa    -0.0035    -1.855    -0.662    -0.619 -0.2713  0.9330  0.2363
    22 H(1)   Bbb    -0.0033    -1.754    -0.626    -0.585  0.1978 -0.1862  0.9624
              Bcc     0.0068     3.609     1.288     1.204  0.9419  0.3078 -0.1341
 
              Baa    -0.0041    -2.172    -0.775    -0.725 -0.0294  0.2339  0.9718
    23 H(1)   Bbb    -0.0020    -1.072    -0.382    -0.357  0.3142  0.9251 -0.2132
              Bcc     0.0061     3.244     1.157     1.082  0.9489 -0.2990  0.1007
 
              Baa    -0.0041    -2.171    -0.775    -0.724 -0.3731  0.6603 -0.6518
    24 H(1)   Bbb    -0.0020    -1.073    -0.383    -0.358  0.4835  0.7380  0.4708
              Bcc     0.0061     3.244     1.158     1.082  0.7919 -0.1395 -0.5946
 
              Baa    -0.0048    -2.535    -0.905    -0.846  0.9054  0.3536  0.2348
    25 H(1)   Bbb    -0.0045    -2.425    -0.865    -0.809 -0.0726 -0.4161  0.9064
              Bcc     0.0093     4.960     1.770     1.655 -0.4183  0.8377  0.3511
 
              Baa    -0.0051    -2.704    -0.965    -0.902  0.2075 -0.1618  0.9648
    26 H(1)   Bbb    -0.0029    -1.562    -0.557    -0.521  0.7192  0.6938 -0.0383
              Bcc     0.0080     4.266     1.522     1.423 -0.6632  0.7018  0.2603
 
              Baa    -0.0013    -0.682    -0.243    -0.228  0.4892  0.6195 -0.6139
    27 H(1)   Bbb    -0.0008    -0.443    -0.158    -0.148 -0.0508  0.7230  0.6890
              Bcc     0.0021     1.126     0.402     0.375  0.8707 -0.3059  0.3852
 
              Baa    -0.0025    -1.319    -0.471    -0.440  0.2066  0.2967  0.9323
    28 H(1)   Bbb     0.0007     0.385     0.137     0.128  0.7852 -0.6188  0.0230
              Bcc     0.0018     0.934     0.333     0.312  0.5838  0.7273 -0.3608
 
              Baa    -0.0018    -0.939    -0.335    -0.313  0.0439  0.9350 -0.3518
    29 H(1)   Bbb    -0.0007    -0.381    -0.136    -0.127  0.7252  0.2124  0.6549
              Bcc     0.0025     1.320     0.471     0.440  0.6871 -0.2839 -0.6688
 
              Baa    -0.0008    -0.445    -0.159    -0.149  0.0712  0.4062  0.9110
    30 H(1)   Bbb    -0.0005    -0.290    -0.104    -0.097  0.6633  0.6628 -0.3473
              Bcc     0.0014     0.736     0.263     0.245  0.7449 -0.6290  0.2223
 
              Baa    -0.0008    -0.418    -0.149    -0.139 -0.0067 -0.3442  0.9389
    31 H(1)   Bbb    -0.0003    -0.181    -0.064    -0.060  0.9478  0.2971  0.1157
              Bcc     0.0011     0.599     0.214     0.200 -0.3188  0.8907  0.3242
 
              Baa    -0.0006    -0.342    -0.122    -0.114  0.1930  0.5380  0.8205
    32 H(1)   Bbb    -0.0002    -0.112    -0.040    -0.037  0.7443  0.4646 -0.4797
              Bcc     0.0009     0.454     0.162     0.151 -0.6394  0.7033 -0.3108
 
              Baa    -0.0014    -0.737    -0.263    -0.246  0.1284  0.2458  0.9608
    33 H(1)   Bbb    -0.0003    -0.160    -0.057    -0.053  0.6799  0.6835 -0.2657
              Bcc     0.0017     0.898     0.320     0.299  0.7220 -0.6873  0.0793
 
              Baa    -0.0007    -0.357    -0.127    -0.119  0.3316  0.9133  0.2364
    34 H(1)   Bbb    -0.0003    -0.179    -0.064    -0.060 -0.5883  0.0042  0.8087
              Bcc     0.0010     0.536     0.191     0.179  0.7376 -0.4072  0.5387
 
              Baa    -0.0009    -0.499    -0.178    -0.166  0.1029  0.8413  0.5307
    35 H(1)   Bbb    -0.0006    -0.315    -0.112    -0.105  0.7260  0.3012 -0.6183
              Bcc     0.0015     0.813     0.290     0.271  0.6800 -0.4489  0.5798
 

 ---------------------------------------------------------------------------------

 ******************************Gaussian NBO Version 3.1******************************
             N A T U R A L   A T O M I C   O R B I T A L   A N D
          N A T U R A L   B O N D   O R B I T A L   A N A L Y S I S
 ******************************Gaussian NBO Version 3.1******************************
       /RESON  / : Allow strongly delocalized NBO set

 Analyzing the SCF density

 Job title: 9                                                               

 Storage needed:    344754 in NPA,    456526 in NBO ( 939517621 available)
 GSVD:  LWork=       72679 too small for GESVD, short by        7832 words or        7832 for optimal perf.


 NATURAL POPULATIONS:  Natural atomic orbital occupancies 
                                                          
   NAO  Atom  No  lang   Type(AO)    Occupancy
 --------------------------------------------
     1    O    1  S      Cor( 1S)     1.99973
     2    O    1  S      Val( 2S)     1.70451
     3    O    1  S      Ryd( 3S)     0.00137
     4    O    1  px     Val( 2p)     1.70106
     5    O    1  px     Ryd( 3p)     0.00121
     6    O    1  py     Val( 2p)     1.67394
     7    O    1  py     Ryd( 3p)     0.00085
     8    O    1  pz     Val( 2p)     1.48381
     9    O    1  pz     Ryd( 3p)     0.00075
    10    O    1  dxy    Ryd( 3d)     0.00120
    11    O    1  dxz    Ryd( 3d)     0.00095
    12    O    1  dyz    Ryd( 3d)     0.00117
    13    O    1  dx2y2  Ryd( 3d)     0.00179
    14    O    1  dz2    Ryd( 3d)     0.00038

    15    C    2  S      Cor( 1S)     1.99935
    16    C    2  S      Val( 2S)     0.66200
    17    C    2  S      Ryd( 3S)     0.00274
    18    C    2  px     Val( 2p)     0.77038
    19    C    2  px     Ryd( 3p)     0.00933
    20    C    2  py     Val( 2p)     0.70859
    21    C    2  py     Ryd( 3p)     0.02125
    22    C    2  pz     Val( 2p)     0.82170
    23    C    2  pz     Ryd( 3p)     0.00300
    24    C    2  dxy    Ryd( 3d)     0.00280
    25    C    2  dxz    Ryd( 3d)     0.00256
    26    C    2  dyz    Ryd( 3d)     0.00410
    27    C    2  dx2y2  Ryd( 3d)     0.00620
    28    C    2  dz2    Ryd( 3d)     0.00136

    29    N    3  S      Cor( 1S)     1.99911
    30    N    3  S      Val( 2S)     1.25722
    31    N    3  S      Ryd( 3S)     0.00189
    32    N    3  px     Val( 2p)     1.34301
    33    N    3  px     Ryd( 3p)     0.00166
    34    N    3  py     Val( 2p)     1.40707
    35    N    3  py     Ryd( 3p)     0.00352
    36    N    3  pz     Val( 2p)     1.54703
    37    N    3  pz     Ryd( 3p)     0.00251
    38    N    3  dxy    Ryd( 3d)     0.00051
    39    N    3  dxz    Ryd( 3d)     0.00042
    40    N    3  dyz    Ryd( 3d)     0.00019
    41    N    3  dx2y2  Ryd( 3d)     0.00075
    42    N    3  dz2    Ryd( 3d)     0.00045

    43    C    4  S      Cor( 1S)     1.99876
    44    C    4  S      Val( 2S)     0.82824
    45    C    4  S      Ryd( 3S)     0.00173
    46    C    4  px     Val( 2p)     0.96712
    47    C    4  px     Ryd( 3p)     0.00618
    48    C    4  py     Val( 2p)     1.01242
    49    C    4  py     Ryd( 3p)     0.00452
    50    C    4  pz     Val( 2p)     0.94063
    51    C    4  pz     Ryd( 3p)     0.00163
    52    C    4  dxy    Ryd( 3d)     0.00141
    53    C    4  dxz    Ryd( 3d)     0.00108
    54    C    4  dyz    Ryd( 3d)     0.00100
    55    C    4  dx2y2  Ryd( 3d)     0.00095
    56    C    4  dz2    Ryd( 3d)     0.00064

    57    C    5  S      Cor( 1S)     1.99892
    58    C    5  S      Val( 2S)     0.94878
    59    C    5  S      Ryd( 3S)     0.00147
    60    C    5  px     Val( 2p)     1.05032
    61    C    5  px     Ryd( 3p)     0.00366
    62    C    5  py     Val( 2p)     1.19364
    63    C    5  py     Ryd( 3p)     0.00603
    64    C    5  pz     Val( 2p)     0.96860
    65    C    5  pz     Ryd( 3p)     0.00121
    66    C    5  dxy    Ryd( 3d)     0.00061
    67    C    5  dxz    Ryd( 3d)     0.00061
    68    C    5  dyz    Ryd( 3d)     0.00046
    69    C    5  dx2y2  Ryd( 3d)     0.00074
    70    C    5  dz2    Ryd( 3d)     0.00043

    71    C    6  S      Cor( 1S)     1.99893
    72    C    6  S      Val( 2S)     0.95545
    73    C    6  S      Ryd( 3S)     0.00158
    74    C    6  px     Val( 2p)     1.18727
    75    C    6  px     Ryd( 3p)     0.00454
    76    C    6  py     Val( 2p)     1.08122
    77    C    6  py     Ryd( 3p)     0.00356
    78    C    6  pz     Val( 2p)     1.01714
    79    C    6  pz     Ryd( 3p)     0.00146
    80    C    6  dxy    Ryd( 3d)     0.00051
    81    C    6  dxz    Ryd( 3d)     0.00051
    82    C    6  dyz    Ryd( 3d)     0.00047
    83    C    6  dx2y2  Ryd( 3d)     0.00078
    84    C    6  dz2    Ryd( 3d)     0.00043

    85    C    7  S      Cor( 1S)     1.99862
    86    C    7  S      Val( 2S)     0.81948
    87    C    7  S      Ryd( 3S)     0.00187
    88    C    7  px     Val( 2p)     0.90198
    89    C    7  px     Ryd( 3p)     0.00420
    90    C    7  py     Val( 2p)     0.93488
    91    C    7  py     Ryd( 3p)     0.00819
    92    C    7  pz     Val( 2p)     0.90965
    93    C    7  pz     Ryd( 3p)     0.00122
    94    C    7  dxy    Ryd( 3d)     0.00206
    95    C    7  dxz    Ryd( 3d)     0.00149
    96    C    7  dyz    Ryd( 3d)     0.00139
    97    C    7  dx2y2  Ryd( 3d)     0.00177
    98    C    7  dz2    Ryd( 3d)     0.00080

    99    O    8  S      Cor( 1S)     1.99963
   100    O    8  S      Val( 2S)     1.58225
   101    O    8  S      Ryd( 3S)     0.00059
   102    O    8  px     Val( 2p)     1.42250
   103    O    8  px     Ryd( 3p)     0.00073
   104    O    8  py     Val( 2p)     1.72968
   105    O    8  py     Ryd( 3p)     0.00228
   106    O    8  pz     Val( 2p)     1.69403
   107    O    8  pz     Ryd( 3p)     0.00169
   108    O    8  dxy    Ryd( 3d)     0.00138
   109    O    8  dxz    Ryd( 3d)     0.00039
   110    O    8  dyz    Ryd( 3d)     0.00113
   111    O    8  dx2y2  Ryd( 3d)     0.00098
   112    O    8  dz2    Ryd( 3d)     0.00067

   113    C    9  S      Cor( 1S)     1.99923
   114    C    9  S      Val( 2S)     1.09608
   115    C    9  S      Ryd( 3S)     0.00175
   116    C    9  px     Val( 2p)     0.77101
   117    C    9  px     Ryd( 3p)     0.00362
   118    C    9  py     Val( 2p)     1.20757
   119    C    9  py     Ryd( 3p)     0.00342
   120    C    9  pz     Val( 2p)     1.17710
   121    C    9  pz     Ryd( 3p)     0.00074
   122    C    9  dxy    Ryd( 3d)     0.00131
   123    C    9  dxz    Ryd( 3d)     0.00116
   124    C    9  dyz    Ryd( 3d)     0.00064
   125    C    9  dx2y2  Ryd( 3d)     0.00150
   126    C    9  dz2    Ryd( 3d)     0.00098

   127    C   10  S      Cor( 1S)     1.99892
   128    C   10  S      Val( 2S)     0.95878
   129    C   10  S      Ryd( 3S)     0.00148
   130    C   10  px     Val( 2p)     1.04930
   131    C   10  px     Ryd( 3p)     0.00418
   132    C   10  py     Val( 2p)     1.20050
   133    C   10  py     Ryd( 3p)     0.00646
   134    C   10  pz     Val( 2p)     0.97464
   135    C   10  pz     Ryd( 3p)     0.00146
   136    C   10  dxy    Ryd( 3d)     0.00063
   137    C   10  dxz    Ryd( 3d)     0.00049
   138    C   10  dyz    Ryd( 3d)     0.00055
   139    C   10  dx2y2  Ryd( 3d)     0.00073
   140    C   10  dz2    Ryd( 3d)     0.00042

   141    C   11  S      Cor( 1S)     1.99892
   142    C   11  S      Val( 2S)     0.95124
   143    C   11  S      Ryd( 3S)     0.00153
   144    C   11  px     Val( 2p)     1.19354
   145    C   11  px     Ryd( 3p)     0.00525
   146    C   11  py     Val( 2p)     1.05828
   147    C   11  py     Ryd( 3p)     0.00391
   148    C   11  pz     Val( 2p)     0.97203
   149    C   11  pz     Ryd( 3p)     0.00140
   150    C   11  dxy    Ryd( 3d)     0.00056
   151    C   11  dxz    Ryd( 3d)     0.00060
   152    C   11  dyz    Ryd( 3d)     0.00051
   153    C   11  dx2y2  Ryd( 3d)     0.00078
   154    C   11  dz2    Ryd( 3d)     0.00042

   155    O   12  S      Cor( 1S)     1.99964
   156    O   12  S      Val( 2S)     1.60845
   157    O   12  S      Ryd( 3S)     0.00218
   158    O   12  px     Val( 2p)     1.60352
   159    O   12  px     Ryd( 3p)     0.00124
   160    O   12  py     Val( 2p)     1.60342
   161    O   12  py     Ryd( 3p)     0.00169
   162    O   12  pz     Val( 2p)     1.76758
   163    O   12  pz     Ryd( 3p)     0.00182
   164    O   12  dxy    Ryd( 3d)     0.00080
   165    O   12  dxz    Ryd( 3d)     0.00035
   166    O   12  dyz    Ryd( 3d)     0.00102
   167    O   12  dx2y2  Ryd( 3d)     0.00129
   168    O   12  dz2    Ryd( 3d)     0.00057

   169    C   13  S      Cor( 1S)     1.99885
   170    C   13  S      Val( 2S)     0.93868
   171    C   13  S      Ryd( 3S)     0.00223
   172    C   13  px     Val( 2p)     0.70576
   173    C   13  px     Ryd( 3p)     0.00348
   174    C   13  py     Val( 2p)     1.15649
   175    C   13  py     Ryd( 3p)     0.00904
   176    C   13  pz     Val( 2p)     1.09366
   177    C   13  pz     Ryd( 3p)     0.00286
   178    C   13  dxy    Ryd( 3d)     0.00109
   179    C   13  dxz    Ryd( 3d)     0.00139
   180    C   13  dyz    Ryd( 3d)     0.00089
   181    C   13  dx2y2  Ryd( 3d)     0.00176
   182    C   13  dz2    Ryd( 3d)     0.00121

   183    C   14  S      Cor( 1S)     1.99886
   184    C   14  S      Val( 2S)     0.95267
   185    C   14  S      Ryd( 3S)     0.00194
   186    C   14  px     Val( 2p)     1.04104
   187    C   14  px     Ryd( 3p)     0.00302
   188    C   14  py     Val( 2p)     1.17955
   189    C   14  py     Ryd( 3p)     0.00450
   190    C   14  pz     Val( 2p)     1.07143
   191    C   14  pz     Ryd( 3p)     0.00425
   192    C   14  dxy    Ryd( 3d)     0.00060
   193    C   14  dxz    Ryd( 3d)     0.00040
   194    C   14  dyz    Ryd( 3d)     0.00085
   195    C   14  dx2y2  Ryd( 3d)     0.00053
   196    C   14  dz2    Ryd( 3d)     0.00046

   197    C   15  S      Cor( 1S)     1.99890
   198    C   15  S      Val( 2S)     0.95766
   199    C   15  S      Ryd( 3S)     0.00126
   200    C   15  px     Val( 2p)     0.98812
   201    C   15  px     Ryd( 3p)     0.00298
   202    C   15  py     Val( 2p)     1.06366
   203    C   15  py     Ryd( 3p)     0.00375
   204    C   15  pz     Val( 2p)     1.11921
   205    C   15  pz     Ryd( 3p)     0.00450
   206    C   15  dxy    Ryd( 3d)     0.00088
   207    C   15  dxz    Ryd( 3d)     0.00043
   208    C   15  dyz    Ryd( 3d)     0.00078
   209    C   15  dx2y2  Ryd( 3d)     0.00061
   210    C   15  dz2    Ryd( 3d)     0.00048

   211    C   16  S      Cor( 1S)     1.99909
   212    C   16  S      Val( 2S)     1.01818
   213    C   16  S      Ryd( 3S)     0.00076
   214    C   16  px     Val( 2p)     1.16828
   215    C   16  px     Ryd( 3p)     0.00210
   216    C   16  py     Val( 2p)     1.13867
   217    C   16  py     Ryd( 3p)     0.00307
   218    C   16  pz     Val( 2p)     1.13040
   219    C   16  pz     Ryd( 3p)     0.00353
   220    C   16  dxy    Ryd( 3d)     0.00048
   221    C   16  dxz    Ryd( 3d)     0.00067
   222    C   16  dyz    Ryd( 3d)     0.00087
   223    C   16  dx2y2  Ryd( 3d)     0.00071
   224    C   16  dz2    Ryd( 3d)     0.00043

   225    C   17  S      Cor( 1S)     1.99912
   226    C   17  S      Val( 2S)     1.00992
   227    C   17  S      Ryd( 3S)     0.00093
   228    C   17  px     Val( 2p)     1.14570
   229    C   17  px     Ryd( 3p)     0.00187
   230    C   17  py     Val( 2p)     1.14073
   231    C   17  py     Ryd( 3p)     0.00481
   232    C   17  pz     Val( 2p)     1.11677
   233    C   17  pz     Ryd( 3p)     0.00341
   234    C   17  dxy    Ryd( 3d)     0.00031
   235    C   17  dxz    Ryd( 3d)     0.00076
   236    C   17  dyz    Ryd( 3d)     0.00088
   237    C   17  dx2y2  Ryd( 3d)     0.00083
   238    C   17  dz2    Ryd( 3d)     0.00038

   239    C   18  S      Cor( 1S)     1.99908
   240    C   18  S      Val( 2S)     1.01253
   241    C   18  S      Ryd( 3S)     0.00114
   242    C   18  px     Val( 2p)     1.23757
   243    C   18  px     Ryd( 3p)     0.00521
   244    C   18  py     Val( 2p)     1.03759
   245    C   18  py     Ryd( 3p)     0.00229
   246    C   18  pz     Val( 2p)     1.14509
   247    C   18  pz     Ryd( 3p)     0.00336
   248    C   18  dxy    Ryd( 3d)     0.00029
   249    C   18  dxz    Ryd( 3d)     0.00068
   250    C   18  dyz    Ryd( 3d)     0.00079
   251    C   18  dx2y2  Ryd( 3d)     0.00092
   252    C   18  dz2    Ryd( 3d)     0.00039

   253    H   19  S      Val( 1S)     0.55292
   254    H   19  S      Ryd( 2S)     0.00316
   255    H   19  px     Ryd( 2p)     0.00028
   256    H   19  py     Ryd( 2p)     0.00134
   257    H   19  pz     Ryd( 2p)     0.00044

   258    H   20  S      Val( 1S)     0.74180
   259    H   20  S      Ryd( 2S)     0.00146
   260    H   20  px     Ryd( 2p)     0.00009
   261    H   20  py     Ryd( 2p)     0.00077
   262    H   20  pz     Ryd( 2p)     0.00021

   263    H   21  S      Val( 1S)     0.73661
   264    H   21  S      Ryd( 2S)     0.00131
   265    H   21  px     Ryd( 2p)     0.00067
   266    H   21  py     Ryd( 2p)     0.00019
   267    H   21  pz     Ryd( 2p)     0.00021

   268    H   22  S      Val( 1S)     0.75866
   269    H   22  S      Ryd( 2S)     0.00051
   270    H   22  px     Ryd( 2p)     0.00031
   271    H   22  py     Ryd( 2p)     0.00056
   272    H   22  pz     Ryd( 2p)     0.00016

   273    H   23  S      Val( 1S)     0.78730
   274    H   23  S      Ryd( 2S)     0.00158
   275    H   23  px     Ryd( 2p)     0.00025
   276    H   23  py     Ryd( 2p)     0.00044
   277    H   23  pz     Ryd( 2p)     0.00042

   278    H   24  S      Val( 1S)     0.78722
   279    H   24  S      Ryd( 2S)     0.00158
   280    H   24  px     Ryd( 2p)     0.00012
   281    H   24  py     Ryd( 2p)     0.00024
   282    H   24  pz     Ryd( 2p)     0.00075

   283    H   25  S      Val( 1S)     0.72855
   284    H   25  S      Ryd( 2S)     0.00179
   285    H   25  px     Ryd( 2p)     0.00010
   286    H   25  py     Ryd( 2p)     0.00079
   287    H   25  pz     Ryd( 2p)     0.00016

   288    H   26  S      Val( 1S)     0.72420
   289    H   26  S      Ryd( 2S)     0.00239
   290    H   26  px     Ryd( 2p)     0.00077
   291    H   26  py     Ryd( 2p)     0.00016
   292    H   26  pz     Ryd( 2p)     0.00017

   293    H   27  S      Val( 1S)     0.74935
   294    H   27  S      Ryd( 2S)     0.00326
   295    H   27  px     Ryd( 2p)     0.00024
   296    H   27  py     Ryd( 2p)     0.00052
   297    H   27  pz     Ryd( 2p)     0.00030

   298    H   28  S      Val( 1S)     0.76066
   299    H   28  S      Ryd( 2S)     0.00209
   300    H   28  px     Ryd( 2p)     0.00019
   301    H   28  py     Ryd( 2p)     0.00060
   302    H   28  pz     Ryd( 2p)     0.00030

   303    H   29  S      Val( 1S)     0.76534
   304    H   29  S      Ryd( 2S)     0.00174
   305    H   29  px     Ryd( 2p)     0.00031
   306    H   29  py     Ryd( 2p)     0.00010
   307    H   29  pz     Ryd( 2p)     0.00066

   308    H   30  S      Val( 1S)     0.74960
   309    H   30  S      Ryd( 2S)     0.00234
   310    H   30  px     Ryd( 2p)     0.00056
   311    H   30  py     Ryd( 2p)     0.00027
   312    H   30  pz     Ryd( 2p)     0.00024

   313    H   31  S      Val( 1S)     0.75260
   314    H   31  S      Ryd( 2S)     0.00185
   315    H   31  px     Ryd( 2p)     0.00020
   316    H   31  py     Ryd( 2p)     0.00046
   317    H   31  pz     Ryd( 2p)     0.00037

   318    H   32  S      Val( 1S)     0.75783
   319    H   32  S      Ryd( 2S)     0.00190
   320    H   32  px     Ryd( 2p)     0.00015
   321    H   32  py     Ryd( 2p)     0.00051
   322    H   32  pz     Ryd( 2p)     0.00034

   323    H   33  S      Val( 1S)     0.79437
   324    H   33  S      Ryd( 2S)     0.00347
   325    H   33  px     Ryd( 2p)     0.00059
   326    H   33  py     Ryd( 2p)     0.00019
   327    H   33  pz     Ryd( 2p)     0.00023

   328    H   34  S      Val( 1S)     0.75589
   329    H   34  S      Ryd( 2S)     0.00203
   330    H   34  px     Ryd( 2p)     0.00062
   331    H   34  py     Ryd( 2p)     0.00013
   332    H   34  pz     Ryd( 2p)     0.00029

   333    H   35  S      Val( 1S)     0.76009
   334    H   35  S      Ryd( 2S)     0.00248
   335    H   35  px     Ryd( 2p)     0.00039
   336    H   35  py     Ryd( 2p)     0.00014
   337    H   35  pz     Ryd( 2p)     0.00049

 WARNING:  1 low occupancy (<1.9990e) core orbital  found on  C    4
           1 low occupancy (<1.9990e) core orbital  found on  C    5
           1 low occupancy (<1.9990e) core orbital  found on  C    6
           1 low occupancy (<1.9990e) core orbital  found on  C    7
           1 low occupancy (<1.9990e) core orbital  found on  C   10
           1 low occupancy (<1.9990e) core orbital  found on  C   11
           1 low occupancy (<1.9990e) core orbital  found on  C   13
           1 low occupancy (<1.9990e) core orbital  found on  C   14
           1 low occupancy (<1.9990e) core orbital  found on  C   15


 Summary of Natural Population Analysis:                  
                                                          
                                       Natural Population 
                Natural  -----------------------------------------------
    Atom  No    Charge         Core      Valence    Rydberg      Total
 -----------------------------------------------------------------------
      O    1   -0.57272      1.99973     6.56333    0.00966     8.57272
      C    2    0.98465      1.99935     2.96267    0.05334     5.01535
      N    3   -0.56534      1.99911     5.55432    0.01191     7.56534
      C    4    0.23368      1.99876     3.74841    0.01914     5.76632
      C    5   -0.17548      1.99892     4.16135    0.01521     6.17548
      C    6   -0.25384      1.99893     4.24108    0.01384     6.25384
      C    7    0.41240      1.99862     3.56599    0.02300     5.58760
      O    8   -0.43793      1.99963     6.42845    0.00985     8.43793
      C    9   -0.26610      1.99923     4.25176    0.01511     6.26610
      C   10   -0.19853      1.99892     4.18322    0.01640     6.19853
      C   11   -0.18897      1.99892     4.17509    0.01496     6.18897
      O   12   -0.59358      1.99964     6.58297    0.01097     8.59358
      C   13    0.08262      1.99885     3.89458    0.02395     5.91738
      C   14   -0.26010      1.99886     4.24469    0.01655     6.26010
      C   15   -0.14322      1.99890     4.12865    0.01567     6.14322
      C   16   -0.46722      1.99909     4.45552    0.01262     6.46722
      C   17   -0.42642      1.99912     4.41312    0.01419     6.42642
      C   18   -0.44695      1.99908     4.43278    0.01508     6.44695
      H   19    0.44186      0.00000     0.55292    0.00522     0.55814
      H   20    0.25566      0.00000     0.74180    0.00253     0.74434
      H   21    0.26101      0.00000     0.73661    0.00237     0.73899
      H   22    0.23980      0.00000     0.75866    0.00154     0.76020
      H   23    0.21000      0.00000     0.78730    0.00270     0.79000
      H   24    0.21009      0.00000     0.78722    0.00269     0.78991
      H   25    0.26861      0.00000     0.72855    0.00284     0.73139
      H   26    0.27231      0.00000     0.72420    0.00349     0.72769
      H   27    0.24634      0.00000     0.74935    0.00432     0.75366
      H   28    0.23616      0.00000     0.76066    0.00317     0.76384
      H   29    0.23184      0.00000     0.76534    0.00281     0.76816
      H   30    0.24699      0.00000     0.74960    0.00341     0.75301
      H   31    0.24453      0.00000     0.75260    0.00287     0.75547
      H   32    0.23927      0.00000     0.75783    0.00290     0.76073
      H   33    0.20115      0.00000     0.79437    0.00448     0.79885
      H   34    0.24104      0.00000     0.75589    0.00307     0.75896
      H   35    0.23641      0.00000     0.76009    0.00350     0.76359
 =======================================================================
   * Total *    1.00000     35.98367    94.65097    0.36536   131.00000

                                 Natural Population      
 --------------------------------------------------------
   Core                      35.98367 ( 99.9546% of  36)
   Valence                   94.65097 ( 99.6326% of  95)
   Natural Minimal Basis    130.63464 ( 99.7211% of 131)
   Natural Rydberg Basis      0.36536 (  0.2789% of 131)
 --------------------------------------------------------

    Atom  No          Natural Electron Configuration
 ----------------------------------------------------------------------------
      O    1      [core]2S( 1.70)2p( 4.86)3d( 0.01)
      C    2      [core]2S( 0.66)2p( 2.30)3p( 0.03)3d( 0.02)
      N    3      [core]2S( 1.26)2p( 4.30)3p( 0.01)
      C    4      [core]2S( 0.83)2p( 2.92)3p( 0.01)3d( 0.01)
      C    5      [core]2S( 0.95)2p( 3.21)3p( 0.01)
      C    6      [core]2S( 0.96)2p( 3.29)3p( 0.01)
      C    7      [core]2S( 0.82)2p( 2.75)3p( 0.01)3d( 0.01)
      O    8      [core]2S( 1.58)2p( 4.85)
      C    9      [core]2S( 1.10)2p( 3.16)3p( 0.01)3d( 0.01)
      C   10      [core]2S( 0.96)2p( 3.22)3p( 0.01)
      C   11      [core]2S( 0.95)2p( 3.22)3p( 0.01)
      O   12      [core]2S( 1.61)2p( 4.97)
      C   13      [core]2S( 0.94)2p( 2.96)3p( 0.02)3d( 0.01)
      C   14      [core]2S( 0.95)2p( 3.29)3p( 0.01)
      C   15      [core]2S( 0.96)2p( 3.17)3p( 0.01)
      C   16      [core]2S( 1.02)2p( 3.44)3p( 0.01)
      C   17      [core]2S( 1.01)2p( 3.40)3p( 0.01)
      C   18      [core]2S( 1.01)2p( 3.42)3p( 0.01)
      H   19            1S( 0.55)
      H   20            1S( 0.74)
      H   21            1S( 0.74)
      H   22            1S( 0.76)
      H   23            1S( 0.79)
      H   24            1S( 0.79)
      H   25            1S( 0.73)
      H   26            1S( 0.72)
      H   27            1S( 0.75)
      H   28            1S( 0.76)
      H   29            1S( 0.77)
      H   30            1S( 0.75)
      H   31            1S( 0.75)
      H   32            1S( 0.76)
      H   33            1S( 0.79)
      H   34            1S( 0.76)
      H   35            1S( 0.76)


 ***************************************************
 *******         Alpha spin orbitals         *******
 ***************************************************


 NATURAL POPULATIONS:  Natural atomic orbital occupancies 
                                                          
   NAO  Atom  No  lang   Type(AO)    Occupancy      Energy
 ----------------------------------------------------------
     1    O    1  S      Cor( 1S)     0.99987     -19.01293
     2    O    1  S      Val( 2S)     0.85282      -0.99812
     3    O    1  S      Ryd( 3S)     0.00068       1.38373
     4    O    1  px     Val( 2p)     0.85465      -0.41451
     5    O    1  px     Ryd( 3p)     0.00061       1.00372
     6    O    1  py     Val( 2p)     0.84164      -0.42181
     7    O    1  py     Ryd( 3p)     0.00042       0.99226
     8    O    1  pz     Val( 2p)     0.76828      -0.38646
     9    O    1  pz     Ryd( 3p)     0.00036       0.95185
    10    O    1  dxy    Ryd( 3d)     0.00060       3.11800
    11    O    1  dxz    Ryd( 3d)     0.00048       2.61907
    12    O    1  dyz    Ryd( 3d)     0.00060       2.66091
    13    O    1  dx2y2  Ryd( 3d)     0.00090       2.84602
    14    O    1  dz2    Ryd( 3d)     0.00019       2.74017

    15    C    2  S      Cor( 1S)     0.99967     -10.37920
    16    C    2  S      Val( 2S)     0.32972      -0.23446
    17    C    2  S      Ryd( 3S)     0.00137       0.27254
    18    C    2  px     Val( 2p)     0.38331      -0.14258
    19    C    2  px     Ryd( 3p)     0.00465       0.55810
    20    C    2  py     Val( 2p)     0.35312      -0.13653
    21    C    2  py     Ryd( 3p)     0.01060       0.43782
    22    C    2  pz     Val( 2p)     0.40125      -0.27007
    23    C    2  pz     Ryd( 3p)     0.00154       0.38553
    24    C    2  dxy    Ryd( 3d)     0.00140       2.27776
    25    C    2  dxz    Ryd( 3d)     0.00145       1.80369
    26    C    2  dyz    Ryd( 3d)     0.00204       1.84843
    27    C    2  dx2y2  Ryd( 3d)     0.00312       2.23387
    28    C    2  dz2    Ryd( 3d)     0.00070       1.93540

    29    N    3  S      Cor( 1S)     0.99956     -14.40781
    30    N    3  S      Val( 2S)     0.63262      -0.70683
    31    N    3  S      Ryd( 3S)     0.00095       0.95009
    32    N    3  px     Val( 2p)     0.67417      -0.44737
    33    N    3  px     Ryd( 3p)     0.00086       1.04137
    34    N    3  py     Val( 2p)     0.70660      -0.43216
    35    N    3  py     Ryd( 3p)     0.00176       1.08716
    36    N    3  pz     Val( 2p)     0.87446      -0.46167
    37    N    3  pz     Ryd( 3p)     0.00157       0.68262
    38    N    3  dxy    Ryd( 3d)     0.00025       2.59635
    39    N    3  dxz    Ryd( 3d)     0.00024       2.19091
    40    N    3  dyz    Ryd( 3d)     0.00009       2.15279
    41    N    3  dx2y2  Ryd( 3d)     0.00039       2.71096
    42    N    3  dz2    Ryd( 3d)     0.00017       2.40307

    43    C    4  S      Cor( 1S)     0.99938     -10.30610
    44    C    4  S      Val( 2S)     0.41640      -0.30630
    45    C    4  S      Ryd( 3S)     0.00089       0.38625
    46    C    4  px     Val( 2p)     0.48629      -0.23802
    47    C    4  px     Ryd( 3p)     0.00313       0.76559
    48    C    4  py     Val( 2p)     0.50950      -0.24291
    49    C    4  py     Ryd( 3p)     0.00228       0.71311
    50    C    4  pz     Val( 2p)     0.54519      -0.31181
    51    C    4  pz     Ryd( 3p)     0.00094       0.44793
    52    C    4  dxy    Ryd( 3d)     0.00069       2.17149
    53    C    4  dxz    Ryd( 3d)     0.00064       1.79647
    54    C    4  dyz    Ryd( 3d)     0.00054       1.81491
    55    C    4  dx2y2  Ryd( 3d)     0.00048       2.21031
    56    C    4  dz2    Ryd( 3d)     0.00029       1.90981

    57    C    5  S      Cor( 1S)     0.99946     -10.25379
    58    C    5  S      Val( 2S)     0.47552      -0.33091
    59    C    5  S      Ryd( 3S)     0.00075       0.41569
    60    C    5  px     Val( 2p)     0.52812      -0.22963
    61    C    5  px     Ryd( 3p)     0.00185       0.48860
    62    C    5  py     Val( 2p)     0.59968      -0.25476
    63    C    5  py     Ryd( 3p)     0.00304       0.81808
    64    C    5  pz     Val( 2p)     0.51323      -0.29020
    65    C    5  pz     Ryd( 3p)     0.00064       0.42611
    66    C    5  dxy    Ryd( 3d)     0.00032       2.20388
    67    C    5  dxz    Ryd( 3d)     0.00035       1.83464
    68    C    5  dyz    Ryd( 3d)     0.00022       1.82258
    69    C    5  dx2y2  Ryd( 3d)     0.00037       2.27181
    70    C    5  dz2    Ryd( 3d)     0.00022       1.95698

    71    C    6  S      Cor( 1S)     0.99946     -10.24868
    72    C    6  S      Val( 2S)     0.47792      -0.33119
    73    C    6  S      Ryd( 3S)     0.00080       0.40139
    74    C    6  px     Val( 2p)     0.59551      -0.24922
    75    C    6  px     Ryd( 3p)     0.00229       0.80139
    76    C    6  py     Val( 2p)     0.54007      -0.23649
    77    C    6  py     Ryd( 3p)     0.00180       0.58322
    78    C    6  pz     Val( 2p)     0.52735      -0.28991
    79    C    6  pz     Ryd( 3p)     0.00075       0.43537
    80    C    6  dxy    Ryd( 3d)     0.00026       2.27532
    81    C    6  dxz    Ryd( 3d)     0.00024       1.81796
    82    C    6  dyz    Ryd( 3d)     0.00032       1.84171
    83    C    6  dx2y2  Ryd( 3d)     0.00040       2.23687
    84    C    6  dz2    Ryd( 3d)     0.00022       1.96941

    85    C    7  S      Cor( 1S)     0.99931     -10.32616
    86    C    7  S      Val( 2S)     0.41207      -0.30742
    87    C    7  S      Ryd( 3S)     0.00095       0.44214
    88    C    7  px     Val( 2p)     0.45364      -0.23464
    89    C    7  px     Ryd( 3p)     0.00212       0.68244
    90    C    7  py     Val( 2p)     0.47084      -0.22458
    91    C    7  py     Ryd( 3p)     0.00408       0.65125
    92    C    7  pz     Val( 2p)     0.52502      -0.31088
    93    C    7  pz     Ryd( 3p)     0.00060       0.43430
    94    C    7  dxy    Ryd( 3d)     0.00102       2.17373
    95    C    7  dxz    Ryd( 3d)     0.00082       1.77792
    96    C    7  dyz    Ryd( 3d)     0.00077       1.80821
    97    C    7  dx2y2  Ryd( 3d)     0.00090       2.18746
    98    C    7  dz2    Ryd( 3d)     0.00037       1.90624

    99    O    8  S      Cor( 1S)     0.99982     -19.16268
   100    O    8  S      Val( 2S)     0.79342      -1.03277
   101    O    8  S      Ryd( 3S)     0.00030       1.41669
   102    O    8  px     Val( 2p)     0.71638      -0.49847
   103    O    8  px     Ryd( 3p)     0.00038       1.30957
   104    O    8  py     Val( 2p)     0.86908      -0.51844
   105    O    8  py     Ryd( 3p)     0.00114       0.98247
   106    O    8  pz     Val( 2p)     0.92031      -0.51054
   107    O    8  pz     Ryd( 3p)     0.00104       0.94043
   108    O    8  dxy    Ryd( 3d)     0.00069       2.96535
   109    O    8  dxz    Ryd( 3d)     0.00020       2.60999
   110    O    8  dyz    Ryd( 3d)     0.00056       2.51059
   111    O    8  dx2y2  Ryd( 3d)     0.00049       2.76088
   112    O    8  dz2    Ryd( 3d)     0.00033       2.67424

   113    C    9  S      Cor( 1S)     0.99961     -10.29272
   114    C    9  S      Val( 2S)     0.54739      -0.40531
   115    C    9  S      Ryd( 3S)     0.00087       0.63562
   116    C    9  px     Val( 2p)     0.38343      -0.21278
   117    C    9  px     Ryd( 3p)     0.00182       0.41614
   118    C    9  py     Val( 2p)     0.60318      -0.24306
   119    C    9  py     Ryd( 3p)     0.00172       0.49968
   120    C    9  pz     Val( 2p)     0.58798      -0.23828
   121    C    9  pz     Ryd( 3p)     0.00041       0.39563
   122    C    9  dxy    Ryd( 3d)     0.00066       2.18986
   123    C    9  dxz    Ryd( 3d)     0.00061       1.92714
   124    C    9  dyz    Ryd( 3d)     0.00033       2.13466
   125    C    9  dx2y2  Ryd( 3d)     0.00074       2.01096
   126    C    9  dz2    Ryd( 3d)     0.00051       2.17534

   127    C   10  S      Cor( 1S)     0.99946     -10.24219
   128    C   10  S      Val( 2S)     0.47989      -0.32444
   129    C   10  S      Ryd( 3S)     0.00075       0.40700
   130    C   10  px     Val( 2p)     0.52442      -0.22078
   131    C   10  px     Ryd( 3p)     0.00209       0.49159
   132    C   10  py     Val( 2p)     0.60276      -0.24247
   133    C   10  py     Ryd( 3p)     0.00325       0.83005
   134    C   10  pz     Val( 2p)     0.50875      -0.27891
   135    C   10  pz     Ryd( 3p)     0.00072       0.43099
   136    C   10  dxy    Ryd( 3d)     0.00032       2.20948
   137    C   10  dxz    Ryd( 3d)     0.00029       1.84405
   138    C   10  dyz    Ryd( 3d)     0.00026       1.83404
   139    C   10  dx2y2  Ryd( 3d)     0.00037       2.28614
   140    C   10  dz2    Ryd( 3d)     0.00022       1.97052

   141    C   11  S      Cor( 1S)     0.99946     -10.24193
   142    C   11  S      Val( 2S)     0.47570      -0.31808
   143    C   11  S      Ryd( 3S)     0.00077       0.41505
   144    C   11  px     Val( 2p)     0.59754      -0.24045
   145    C   11  px     Ryd( 3p)     0.00264       0.83532
   146    C   11  py     Val( 2p)     0.53074      -0.22152
   147    C   11  py     Ryd( 3p)     0.00197       0.55008
   148    C   11  pz     Val( 2p)     0.49414      -0.27480
   149    C   11  pz     Ryd( 3p)     0.00071       0.46954
   150    C   11  dxy    Ryd( 3d)     0.00028       2.27236
   151    C   11  dxz    Ryd( 3d)     0.00028       1.84510
   152    C   11  dyz    Ryd( 3d)     0.00030       1.85695
   153    C   11  dx2y2  Ryd( 3d)     0.00040       2.24758
   154    C   11  dz2    Ryd( 3d)     0.00022       1.96757

   155    O   12  S      Cor( 1S)     0.99982     -19.10855
   156    O   12  S      Val( 2S)     0.80433      -0.99579
   157    O   12  S      Ryd( 3S)     0.00108       1.41974
   158    O   12  px     Val( 2p)     0.80207      -0.46940
   159    O   12  px     Ryd( 3p)     0.00062       1.27873
   160    O   12  py     Val( 2p)     0.80430      -0.47782
   161    O   12  py     Ryd( 3p)     0.00085       1.25256
   162    O   12  pz     Val( 2p)     0.88612      -0.45796
   163    O   12  pz     Ryd( 3p)     0.00089       1.04422
   164    O   12  dxy    Ryd( 3d)     0.00040       2.76081
   165    O   12  dxz    Ryd( 3d)     0.00018       2.60163
   166    O   12  dyz    Ryd( 3d)     0.00051       2.66210
   167    O   12  dx2y2  Ryd( 3d)     0.00064       3.01342
   168    O   12  dz2    Ryd( 3d)     0.00029       2.71841

   169    C   13  S      Cor( 1S)     0.99942     -10.24158
   170    C   13  S      Val( 2S)     0.46924      -0.30331
   171    C   13  S      Ryd( 3S)     0.00111       0.80668
   172    C   13  px     Val( 2p)     0.35257      -0.17118
   173    C   13  px     Ryd( 3p)     0.00174       0.54255
   174    C   13  py     Val( 2p)     0.57832      -0.20757
   175    C   13  py     Ryd( 3p)     0.00451       0.83020
   176    C   13  pz     Val( 2p)     0.54668      -0.19853
   177    C   13  pz     Ryd( 3p)     0.00144       0.57318
   178    C   13  dxy    Ryd( 3d)     0.00055       2.04341
   179    C   13  dxz    Ryd( 3d)     0.00069       2.02676
   180    C   13  dyz    Ryd( 3d)     0.00044       2.21966
   181    C   13  dx2y2  Ryd( 3d)     0.00088       2.18084
   182    C   13  dz2    Ryd( 3d)     0.00060       2.02271

   183    C   14  S      Cor( 1S)     0.99943     -10.15792
   184    C   14  S      Val( 2S)     0.47680      -0.25336
   185    C   14  S      Ryd( 3S)     0.00097       0.46307
   186    C   14  px     Val( 2p)     0.53074      -0.19836
   187    C   14  px     Ryd( 3p)     0.00149       0.51913
   188    C   14  py     Val( 2p)     0.58986      -0.15735
   189    C   14  py     Ryd( 3p)     0.00226       0.74532
   190    C   14  pz     Val( 2p)     0.53678      -0.16259
   191    C   14  pz     Ryd( 3p)     0.00212       0.65450
   192    C   14  dxy    Ryd( 3d)     0.00031       1.98541
   193    C   14  dxz    Ryd( 3d)     0.00020       2.04932
   194    C   14  dyz    Ryd( 3d)     0.00043       2.30113
   195    C   14  dx2y2  Ryd( 3d)     0.00026       2.18933
   196    C   14  dz2    Ryd( 3d)     0.00023       2.05432

   197    C   15  S      Cor( 1S)     0.99945     -10.16687
   198    C   15  S      Val( 2S)     0.47911      -0.25382
   199    C   15  S      Ryd( 3S)     0.00063       0.46283
   200    C   15  px     Val( 2p)     0.49985      -0.19238
   201    C   15  px     Ryd( 3p)     0.00149       0.55643
   202    C   15  py     Val( 2p)     0.53203      -0.13747
   203    C   15  py     Ryd( 3p)     0.00187       0.53218
   204    C   15  pz     Val( 2p)     0.56248      -0.16561
   205    C   15  pz     Ryd( 3p)     0.00226       0.77142
   206    C   15  dxy    Ryd( 3d)     0.00045       1.98769
   207    C   15  dxz    Ryd( 3d)     0.00021       2.07543
   208    C   15  dyz    Ryd( 3d)     0.00039       2.18921
   209    C   15  dx2y2  Ryd( 3d)     0.00030       2.18443
   210    C   15  dz2    Ryd( 3d)     0.00024       2.08109

   211    C   16  S      Cor( 1S)     0.99954     -10.16433
   212    C   16  S      Val( 2S)     0.50902      -0.30417
   213    C   16  S      Ryd( 3S)     0.00038       0.84351
   214    C   16  px     Val( 2p)     0.58474      -0.17389
   215    C   16  px     Ryd( 3p)     0.00106       0.54927
   216    C   16  py     Val( 2p)     0.56913      -0.17103
   217    C   16  py     Ryd( 3p)     0.00153       0.49205
   218    C   16  pz     Val( 2p)     0.56535      -0.17328
   219    C   16  pz     Ryd( 3p)     0.00177       0.58479
   220    C   16  dxy    Ryd( 3d)     0.00024       2.08466
   221    C   16  dxz    Ryd( 3d)     0.00033       2.20687
   222    C   16  dyz    Ryd( 3d)     0.00044       2.27054
   223    C   16  dx2y2  Ryd( 3d)     0.00035       2.16797
   224    C   16  dz2    Ryd( 3d)     0.00022       1.99347

   225    C   17  S      Cor( 1S)     0.99956     -10.16302
   226    C   17  S      Val( 2S)     0.50495      -0.30110
   227    C   17  S      Ryd( 3S)     0.00046       0.85102
   228    C   17  px     Val( 2p)     0.57289      -0.16826
   229    C   17  px     Ryd( 3p)     0.00093       0.52640
   230    C   17  py     Val( 2p)     0.57037      -0.17125
   231    C   17  py     Ryd( 3p)     0.00240       0.59363
   232    C   17  pz     Val( 2p)     0.55836      -0.17055
   233    C   17  pz     Ryd( 3p)     0.00170       0.57126
   234    C   17  dxy    Ryd( 3d)     0.00016       1.96643
   235    C   17  dxz    Ryd( 3d)     0.00038       2.20738
   236    C   17  dyz    Ryd( 3d)     0.00044       2.27669
   237    C   17  dx2y2  Ryd( 3d)     0.00042       2.30749
   238    C   17  dz2    Ryd( 3d)     0.00019       1.97334

   239    C   18  S      Cor( 1S)     0.99954     -10.16456
   240    C   18  S      Val( 2S)     0.50627      -0.30954
   241    C   18  S      Ryd( 3S)     0.00057       0.83376
   242    C   18  px     Val( 2p)     0.61889      -0.18320
   243    C   18  px     Ryd( 3p)     0.00260       0.70951
   244    C   18  py     Val( 2p)     0.51885      -0.17587
   245    C   18  py     Ryd( 3p)     0.00114       0.46973
   246    C   18  pz     Val( 2p)     0.57255      -0.17776
   247    C   18  pz     Ryd( 3p)     0.00168       0.52046
   248    C   18  dxy    Ryd( 3d)     0.00015       1.94603
   249    C   18  dxz    Ryd( 3d)     0.00034       2.33279
   250    C   18  dyz    Ryd( 3d)     0.00040       2.17614
   251    C   18  dx2y2  Ryd( 3d)     0.00046       2.26023
   252    C   18  dz2    Ryd( 3d)     0.00020       2.00320

   253    H   19  S      Val( 1S)     0.27427      -0.05882
   254    H   19  S      Ryd( 2S)     0.00160       0.26635
   255    H   19  px     Ryd( 2p)     0.00014       1.80495
   256    H   19  py     Ryd( 2p)     0.00066       2.19913
   257    H   19  pz     Ryd( 2p)     0.00025       1.53547

   258    H   20  S      Val( 1S)     0.36969      -0.08409
   259    H   20  S      Ryd( 2S)     0.00072       0.18188
   260    H   20  px     Ryd( 2p)     0.00005       1.82725
   261    H   20  py     Ryd( 2p)     0.00038       2.16084
   262    H   20  pz     Ryd( 2p)     0.00011       1.55211

   263    H   21  S      Val( 1S)     0.36762      -0.07884
   264    H   21  S      Ryd( 2S)     0.00065       0.21488
   265    H   21  px     Ryd( 2p)     0.00033       2.14323
   266    H   21  py     Ryd( 2p)     0.00009       1.86632
   267    H   21  pz     Ryd( 2p)     0.00011       1.55583

   268    H   22  S      Val( 1S)     0.37932      -0.05927
   269    H   22  S      Ryd( 2S)     0.00025       0.19456
   270    H   22  px     Ryd( 2p)     0.00015       1.77600
   271    H   22  py     Ryd( 2p)     0.00028       2.00894
   272    H   22  pz     Ryd( 2p)     0.00008       1.59293

   273    H   23  S      Val( 1S)     0.39823      -0.09567
   274    H   23  S      Ryd( 2S)     0.00084       0.22856
   275    H   23  px     Ryd( 2p)     0.00013       1.65341
   276    H   23  py     Ryd( 2p)     0.00022       1.92174
   277    H   23  pz     Ryd( 2p)     0.00021       1.80984

   278    H   24  S      Val( 1S)     0.39827      -0.09582
   279    H   24  S      Ryd( 2S)     0.00084       0.22832
   280    H   24  px     Ryd( 2p)     0.00006       1.54738
   281    H   24  py     Ryd( 2p)     0.00012       1.69641
   282    H   24  pz     Ryd( 2p)     0.00038       2.14196

   283    H   25  S      Val( 1S)     0.36351      -0.06191
   284    H   25  S      Ryd( 2S)     0.00088       0.19227
   285    H   25  px     Ryd( 2p)     0.00005       1.82507
   286    H   25  py     Ryd( 2p)     0.00039       2.18266
   287    H   25  pz     Ryd( 2p)     0.00009       1.56775

   288    H   26  S      Val( 1S)     0.36162      -0.05232
   289    H   26  S      Ryd( 2S)     0.00118       0.29223
   290    H   26  px     Ryd( 2p)     0.00038       2.17465
   291    H   26  py     Ryd( 2p)     0.00008       1.87902
   292    H   26  pz     Ryd( 2p)     0.00009       1.59723

   293    H   27  S      Val( 1S)     0.37462      -0.01410
   294    H   27  S      Ryd( 2S)     0.00162       0.26698
   295    H   27  px     Ryd( 2p)     0.00012       1.85803
   296    H   27  py     Ryd( 2p)     0.00026       2.12601
   297    H   27  pz     Ryd( 2p)     0.00015       1.87992

   298    H   28  S      Val( 1S)     0.38001      -0.00408
   299    H   28  S      Ryd( 2S)     0.00105       0.25892
   300    H   28  px     Ryd( 2p)     0.00009       1.67046
   301    H   28  py     Ryd( 2p)     0.00030       2.16441
   302    H   28  pz     Ryd( 2p)     0.00015       1.92259

   303    H   29  S      Val( 1S)     0.38249      -0.00767
   304    H   29  S      Ryd( 2S)     0.00087       0.24278
   305    H   29  px     Ryd( 2p)     0.00015       1.74666
   306    H   29  py     Ryd( 2p)     0.00005       1.86026
   307    H   29  pz     Ryd( 2p)     0.00033       2.11073

   308    H   30  S      Val( 1S)     0.37595      -0.01660
   309    H   30  S      Ryd( 2S)     0.00117       0.27756
   310    H   30  px     Ryd( 2p)     0.00028       2.11968
   311    H   30  py     Ryd( 2p)     0.00014       1.80989
   312    H   30  pz     Ryd( 2p)     0.00012       1.83266

   313    H   31  S      Val( 1S)     0.37698      -0.01289
   314    H   31  S      Ryd( 2S)     0.00093       0.26465
   315    H   31  px     Ryd( 2p)     0.00010       1.78280
   316    H   31  py     Ryd( 2p)     0.00023       1.99718
   317    H   31  pz     Ryd( 2p)     0.00019       1.93715

   318    H   32  S      Val( 1S)     0.37890      -0.00518
   319    H   32  S      Ryd( 2S)     0.00095       0.26218
   320    H   32  px     Ryd( 2p)     0.00007       1.75576
   321    H   32  py     Ryd( 2p)     0.00025       2.07656
   322    H   32  pz     Ryd( 2p)     0.00017       1.90649

   323    H   33  S      Val( 1S)     0.39734      -0.03029
   324    H   33  S      Ryd( 2S)     0.00174       0.36350
   325    H   33  px     Ryd( 2p)     0.00029       2.19629
   326    H   33  py     Ryd( 2p)     0.00009       1.72918
   327    H   33  pz     Ryd( 2p)     0.00012       1.79124

   328    H   34  S      Val( 1S)     0.37800      -0.01777
   329    H   34  S      Ryd( 2S)     0.00101       0.27841
   330    H   34  px     Ryd( 2p)     0.00031       2.19493
   331    H   34  py     Ryd( 2p)     0.00007       1.70360
   332    H   34  pz     Ryd( 2p)     0.00015       1.83677

   333    H   35  S      Val( 1S)     0.38003      -0.01653
   334    H   35  S      Ryd( 2S)     0.00124       0.26217
   335    H   35  px     Ryd( 2p)     0.00020       1.98348
   336    H   35  py     Ryd( 2p)     0.00007       1.70095
   337    H   35  pz     Ryd( 2p)     0.00024       2.05092


 Summary of Natural Population Analysis:                  
                                                          
                                       Natural Population 
                Natural  -----------------------------------------------
    Atom  No    Charge         Core      Valence    Rydberg      Total
 -----------------------------------------------------------------------
      O    1   -0.32210      0.99987     3.31739    0.00485     4.32210
      C    2    0.50605      0.99967     1.46740    0.02688     2.49395
      N    3   -0.39369      0.99956     2.88785    0.00629     3.89369
      C    4    0.03336      0.99938     1.95737    0.00988     2.96664
      C    5   -0.12376      0.99946     2.11655    0.00775     3.12376
      C    6   -0.14737      0.99946     2.14084    0.00707     3.14737
      C    7    0.12749      0.99931     1.86157    0.01163     2.87251
      O    8   -0.30412      0.99982     3.29919    0.00511     4.30412
      C    9   -0.12926      0.99961     2.12198    0.00766     3.12926
      C   10   -0.12355      0.99946     2.11582    0.00826     3.12355
      C   11   -0.10516      0.99946     2.09812    0.00758     3.10516
      O   12   -0.30210      0.99982     3.29682    0.00546     4.30210
      C   13    0.04179      0.99942     1.94682    0.01197     2.95821
      C   14   -0.14189      0.99943     2.13419    0.00827     3.14189
      C   15   -0.08078      0.99945     2.07347    0.00785     3.08078
      C   16   -0.23412      0.99954     2.22825    0.00633     3.23412
      C   17   -0.21323      0.99956     2.20657    0.00709     3.21323
      C   18   -0.22364      0.99954     2.21656    0.00754     3.22364
      H   19    0.22307      0.00000     0.27427    0.00265     0.27693
      H   20    0.12905      0.00000     0.36969    0.00126     0.37095
      H   21    0.13120      0.00000     0.36762    0.00118     0.36880
      H   22    0.11991      0.00000     0.37932    0.00077     0.38009
      H   23    0.10036      0.00000     0.39823    0.00141     0.39964
      H   24    0.10032      0.00000     0.39827    0.00140     0.39968
      H   25    0.13508      0.00000     0.36351    0.00141     0.36492
      H   26    0.13665      0.00000     0.36162    0.00173     0.36335
      H   27    0.12324      0.00000     0.37462    0.00214     0.37676
      H   28    0.11840      0.00000     0.38001    0.00159     0.38160
      H   29    0.11611      0.00000     0.38249    0.00141     0.38389
      H   30    0.12233      0.00000     0.37595    0.00171     0.37767
      H   31    0.12158      0.00000     0.37698    0.00144     0.37842
      H   32    0.11965      0.00000     0.37890    0.00145     0.38035
      H   33    0.10042      0.00000     0.39734    0.00224     0.39958
      H   34    0.12047      0.00000     0.37800    0.00153     0.37953
      H   35    0.11822      0.00000     0.38003    0.00175     0.38178
 =======================================================================
   * Total *    0.00000     17.99184    47.82362    0.18454    66.00000

                                 Natural Population      
 --------------------------------------------------------
   Core                      17.99184 ( 99.9547% of  18)
   Valence                   47.82362 ( 99.6325% of  48)
   Natural Minimal Basis     65.81546 ( 99.7204% of  66)
   Natural Rydberg Basis      0.18454 (  0.2796% of  66)
 --------------------------------------------------------

    Atom  No          Natural Electron Configuration
 ----------------------------------------------------------------------------
      O    1      [core]2S( 0.85)2p( 2.46)
      C    2      [core]2S( 0.33)2p( 1.14)3p( 0.02)3d( 0.01)
      N    3      [core]2S( 0.63)2p( 2.26)
      C    4      [core]2S( 0.42)2p( 1.54)3p( 0.01)
      C    5      [core]2S( 0.48)2p( 1.64)3p( 0.01)
      C    6      [core]2S( 0.48)2p( 1.66)
      C    7      [core]2S( 0.41)2p( 1.45)3p( 0.01)
      O    8      [core]2S( 0.79)2p( 2.51)
      C    9      [core]2S( 0.55)2p( 1.57)
      C   10      [core]2S( 0.48)2p( 1.64)3p( 0.01)
      C   11      [core]2S( 0.48)2p( 1.62)3p( 0.01)
      O   12      [core]2S( 0.80)2p( 2.49)
      C   13      [core]2S( 0.47)2p( 1.48)3p( 0.01)
      C   14      [core]2S( 0.48)2p( 1.66)3p( 0.01)
      C   15      [core]2S( 0.48)2p( 1.59)3p( 0.01)
      C   16      [core]2S( 0.51)2p( 1.72)
      C   17      [core]2S( 0.50)2p( 1.70)3p( 0.01)
      C   18      [core]2S( 0.51)2p( 1.71)3p( 0.01)
      H   19            1S( 0.27)
      H   20            1S( 0.37)
      H   21            1S( 0.37)
      H   22            1S( 0.38)
      H   23            1S( 0.40)
      H   24            1S( 0.40)
      H   25            1S( 0.36)
      H   26            1S( 0.36)
      H   27            1S( 0.37)
      H   28            1S( 0.38)
      H   29            1S( 0.38)
      H   30            1S( 0.38)
      H   31            1S( 0.38)
      H   32            1S( 0.38)
      H   33            1S( 0.40)
      H   34            1S( 0.38)
      H   35            1S( 0.38)


 NATURAL BOND ORBITAL ANALYSIS, alpha spin orbitals:

                       Occupancies       Lewis Structure    Low   High
           Occ.    -------------------  -----------------   occ   occ
  Cycle   Thresh.   Lewis   Non-Lewis     CR  BD  3C  LP    (L)   (NL)   Dev
 =============================================================================
   1(1)    0.90    63.52773   2.47227     18  40   0   8     5      5    0.04
   2(2)    0.90    63.52773   2.47227     18  40   0   8     5      5    0.04
   3(1)    0.80    64.69954   1.30046     18  41   0   7     0      4    0.04
 -----------------------------------------------------------------------------

 Structure accepted: No low occupancy Lewis orbitals

 --------------------------------------------------------
   Core                     17.99185 ( 99.955% of  18)
   Valence Lewis            46.70769 ( 97.308% of  48)
  ==================       ============================
   Total Lewis              64.69954 ( 98.030% of  66)
  -----------------------------------------------------
   Valence non-Lewis         1.16469 (  1.765% of  66)
   Rydberg non-Lewis         0.13577 (  0.206% of  66)
  ==================       ============================
   Total non-Lewis           1.30046 (  1.970% of  66)
 --------------------------------------------------------


       (Occupancy)   Bond orbital/ Coefficients/ Hybrids
 ---------------------------------------------------------------------------------
     1. (0.99696) BD ( 1) O   1 - C   2  
                ( 65.89%)   0.8118* O   1 s( 39.92%)p 1.50( 59.99%)d 0.00(  0.09%)
                                           -0.0001  0.6313 -0.0244 -0.4792 -0.0161
                                           -0.5960 -0.0158 -0.1210  0.0002  0.0260
                                            0.0016  0.0033 -0.0047 -0.0142
                ( 34.11%)   0.5840* C   2 s( 35.20%)p 1.83( 64.58%)d 0.01(  0.22%)
                                           -0.0001  0.5932 -0.0116  0.5435  0.0258
                                            0.5538  0.0494 -0.2015 -0.0015  0.0384
                                           -0.0104 -0.0118 -0.0044 -0.0214
     2. (0.99670) BD ( 2) O   1 - C   2  
                ( 71.18%)   0.8437* O   1 s(  1.14%)p86.65( 98.71%)d 0.13(  0.15%)
                                           -0.0000  0.1066 -0.0047 -0.2400 -0.0037
                                            0.1117 -0.0018  0.9576  0.0033  0.0036
                                           -0.0249 -0.0272  0.0094  0.0011
                ( 28.82%)   0.5369* C   2 s(  1.01%)p97.63( 98.53%)d 0.46(  0.46%)
                                           -0.0001  0.1004 -0.0024 -0.0717  0.0101
                                            0.3055 -0.0008  0.9413 -0.0270  0.0069
                                            0.0404  0.0496 -0.0191 -0.0114
     3. (0.99248) BD ( 1) C   2 - N   3  
                ( 35.00%)   0.5916* C   2 s( 32.90%)p 2.03( 66.91%)d 0.01(  0.19%)
                                           -0.0002  0.5736 -0.0054 -0.7954 -0.0002
                                            0.1075  0.0192 -0.1568 -0.0055 -0.0035
                                            0.0121  0.0004  0.0372 -0.0178
                ( 65.00%)   0.8062* N   3 s( 36.88%)p 1.71( 63.09%)d 0.00(  0.03%)
                                           -0.0001  0.6072  0.0095  0.7676 -0.0131
                                           -0.1200 -0.0116  0.1642 -0.0032 -0.0042
                                            0.0073 -0.0015  0.0136 -0.0076
     4. (0.99499) BD ( 1) C   2 - O  12  
                ( 31.09%)   0.5576* C   2 s( 30.72%)p 2.25( 68.97%)d 0.01(  0.31%)
                                            0.0001 -0.5539 -0.0193 -0.2530  0.0119
                                            0.7623  0.0324 -0.2080 -0.0094  0.0194
                                           -0.0044  0.0218  0.0426  0.0207
                ( 68.91%)   0.8301* O  12 s( 31.70%)p 2.15( 68.24%)d 0.00(  0.07%)
                                           -0.0000 -0.5629 -0.0125  0.2164  0.0086
                                           -0.7665 -0.0091  0.2187  0.0023  0.0031
                                           -0.0009  0.0111  0.0210  0.0103
     5. (0.99256) BD ( 1) N   3 - C   4  
                ( 62.20%)   0.7886* N   3 s( 37.67%)p 1.65( 62.31%)d 0.00(  0.03%)
                                            0.0000  0.6137  0.0039 -0.5757  0.0019
                                           -0.5393 -0.0094  0.0270  0.0042  0.0128
                                           -0.0007 -0.0027  0.0005 -0.0092
                ( 37.80%)   0.6149* C   4 s( 27.07%)p 2.69( 72.81%)d 0.00(  0.12%)
                                           -0.0000  0.5202  0.0112  0.6544  0.0043
                                            0.5467  0.0175 -0.0230 -0.0059  0.0295
                                           -0.0015 -0.0011  0.0042 -0.0181
     6. (0.98982) BD ( 1) N   3 - H  19  
                ( 72.72%)   0.8528* N   3 s( 25.19%)p 2.97( 74.78%)d 0.00(  0.03%)
                                            0.0003  0.5019 -0.0083 -0.2387  0.0006
                                            0.8190 -0.0077 -0.1411  0.0062 -0.0058
                                            0.0010 -0.0023 -0.0126 -0.0080
                ( 27.28%)   0.5223* H  19 s( 99.76%)p 0.00(  0.24%)
                                            0.9988 -0.0060  0.0085 -0.0476  0.0083
     7. (0.98723) BD ( 1) C   4 - C   5  
                ( 51.16%)   0.7153* C   4 s( 36.06%)p 1.77( 63.90%)d 0.00(  0.04%)
                                           -0.0001  0.6005 -0.0010 -0.7095  0.0186
                                            0.2870  0.0234  0.2287  0.0052 -0.0111
                                           -0.0094  0.0029  0.0114 -0.0075
                ( 48.84%)   0.6988* C   5 s( 35.00%)p 1.86( 64.95%)d 0.00(  0.05%)
                                            0.0002  0.5916  0.0081  0.7398  0.0151
                                           -0.2340  0.0249 -0.2157  0.0028 -0.0111
                                           -0.0099  0.0035  0.0138 -0.0096
     8. (0.85364) BD ( 2) C   4 - C   5  
                ( 52.90%)   0.7273* C   4 s(  0.01%)p 1.00( 99.94%)d 0.00(  0.05%)
                                            0.0001  0.0071 -0.0014  0.2190 -0.0076
                                           -0.2291  0.0027  0.9481 -0.0019  0.0047
                                           -0.0206 -0.0023 -0.0038  0.0068
                ( 47.10%)   0.6863* C   5 s(  0.00%)p 1.00( 99.93%)d 0.00(  0.07%)
                                           -0.0000  0.0004 -0.0004  0.2002  0.0017
                                           -0.2409  0.0013  0.9493  0.0037 -0.0081
                                            0.0157 -0.0146 -0.0003 -0.0136
     9. (0.98652) BD ( 1) C   4 - C  11  
                ( 51.51%)   0.7177* C   4 s( 36.68%)p 1.73( 63.29%)d 0.00(  0.04%)
                                           -0.0002  0.6056 -0.0079  0.1389  0.0213
                                           -0.7519  0.0115 -0.2182 -0.0053 -0.0038
                                           -0.0006  0.0091 -0.0145 -0.0074
                ( 48.49%)   0.6963* C  11 s( 33.91%)p 1.95( 66.03%)d 0.00(  0.05%)
                                            0.0001  0.5823  0.0089 -0.0628  0.0257
                                            0.7793  0.0098  0.2198 -0.0047 -0.0047
                                           -0.0021  0.0102 -0.0174 -0.0100
    10. (0.98573) BD ( 1) C   5 - C   6  
                ( 49.99%)   0.7070* C   5 s( 36.06%)p 1.77( 63.90%)d 0.00(  0.04%)
                                            0.0000  0.6004  0.0113 -0.6320 -0.0286
                                           -0.4877  0.0255  0.0092  0.0124  0.0169
                                            0.0003  0.0012  0.0000 -0.0111
                ( 50.01%)   0.7072* C   6 s( 35.99%)p 1.78( 63.97%)d 0.00(  0.04%)
                                           -0.0001  0.5998  0.0127  0.6216 -0.0169
                                            0.5017  0.0312 -0.0158  0.0117  0.0146
                                           -0.0023 -0.0002  0.0078 -0.0113
    11. (0.98837) BD ( 1) C   5 - H  20  
                ( 62.96%)   0.7935* C   5 s( 28.86%)p 2.46( 71.12%)d 0.00(  0.03%)
                                           -0.0003  0.5369 -0.0163 -0.1078 -0.0115
                                            0.8049 -0.0107  0.2268  0.0017 -0.0020
                                           -0.0010  0.0073 -0.0127 -0.0077
                ( 37.04%)   0.6086* H  20 s( 99.90%)p 0.00(  0.10%)
                                            0.9995 -0.0025  0.0050 -0.0298 -0.0096
    12. (0.98972) BD ( 1) C   6 - C   7  
                ( 49.76%)   0.7054* C   6 s( 34.22%)p 1.92( 65.73%)d 0.00(  0.05%)
                                            0.0000  0.5849  0.0064  0.0622 -0.0257
                                           -0.7829 -0.0110 -0.1995  0.0030 -0.0038
                                           -0.0013  0.0094 -0.0173 -0.0101
                ( 50.24%)   0.7088* C   7 s( 38.15%)p 1.62( 61.81%)d 0.00(  0.04%)
                                           -0.0000  0.6176  0.0097 -0.1637 -0.0123
                                            0.7392 -0.0060  0.2114  0.0011 -0.0057
                                           -0.0012  0.0086 -0.0158 -0.0074
    13. (0.84153) BD ( 2) C   6 - C   7  
                ( 49.87%)   0.7062* C   6 s(  0.00%)p 1.00( 99.93%)d 0.00(  0.07%)
                                           -0.0001 -0.0007  0.0002  0.2077 -0.0000
                                           -0.2265  0.0002  0.9512 -0.0003 -0.0075
                                            0.0120 -0.0178 -0.0017 -0.0127
                ( 50.13%)   0.7080* C   7 s(  0.00%)p 1.00( 99.94%)d 0.00(  0.06%)
                                            0.0000 -0.0011 -0.0003  0.2073 -0.0002
                                           -0.2253  0.0008  0.9517 -0.0026  0.0030
                                            0.0084  0.0211  0.0067  0.0060
    14. (0.98716) BD ( 1) C   6 - H  21  
                ( 63.14%)   0.7946* C   6 s( 29.72%)p 2.36( 70.25%)d 0.00(  0.03%)
                                            0.0003 -0.5450  0.0146  0.7519 -0.0118
                                           -0.2873 -0.0116 -0.2330 -0.0000  0.0068
                                            0.0071 -0.0030 -0.0097  0.0076
                ( 36.86%)   0.6071* H  21 s( 99.90%)p 0.00(  0.10%)
                                           -0.9995  0.0016 -0.0275  0.0124  0.0091
    15. (0.99564) BD ( 1) C   7 - O   8  
                ( 31.90%)   0.5648* C   7 s( 24.89%)p 3.01( 74.85%)d 0.01(  0.26%)
                                           -0.0001  0.4986 -0.0146 -0.6544 -0.0081
                                           -0.5643 -0.0393  0.0095 -0.0076  0.0440
                                           -0.0006 -0.0005  0.0061 -0.0256
                ( 68.10%)   0.8252* O   8 s( 33.55%)p 1.98( 66.38%)d 0.00(  0.07%)
                                            0.0000  0.5792  0.0033  0.5904  0.0076
                                            0.5615  0.0008  0.0034 -0.0015  0.0205
                                            0.0022  0.0027 -0.0090 -0.0121
    16. (0.98722) BD ( 1) C   7 - C  10  
                ( 50.85%)   0.7131* C   7 s( 36.63%)p 1.73( 63.33%)d 0.00(  0.04%)
                                           -0.0002  0.6052 -0.0005  0.7072 -0.0318
                                           -0.2865 -0.0344 -0.2212 -0.0011 -0.0112
                                           -0.0087  0.0031  0.0123 -0.0070
                ( 49.15%)   0.7011* C  10 s( 34.01%)p 1.94( 65.94%)d 0.00(  0.05%)
                                            0.0002  0.5831  0.0125 -0.7413 -0.0221
                                            0.2388 -0.0275  0.2273 -0.0019 -0.0119
                                           -0.0100  0.0040  0.0134 -0.0093
    17. (0.99650) BD ( 1) O   8 - C   9  
                ( 70.76%)   0.8412* O   8 s( 31.43%)p 2.18( 68.51%)d 0.00(  0.06%)
                                           -0.0001 -0.5606 -0.0011  0.7644  0.0080
                                           -0.2248  0.0185 -0.2232  0.0027  0.0185
                                            0.0099 -0.0070 -0.0063  0.0084
                ( 29.24%)   0.5407* C   9 s( 21.03%)p 3.74( 78.62%)d 0.02(  0.34%)
                                           -0.0001 -0.4579 -0.0259 -0.8257 -0.0365
                                            0.2144  0.0438  0.2343  0.0186  0.0218
                                            0.0251 -0.0064 -0.0416  0.0236
    18. (0.99455) BD ( 1) C   9 - H  22  
                ( 62.05%)   0.7877* C   9 s( 26.34%)p 2.79( 73.61%)d 0.00(  0.04%)
                                           -0.0001  0.5130  0.0153 -0.4844  0.0122
                                           -0.7054  0.0134 -0.0604  0.0004  0.0159
                                            0.0029  0.0023 -0.0102 -0.0084
                ( 37.95%)   0.6160* H  22 s( 99.91%)p 0.00(  0.09%)
                                            0.9995 -0.0007  0.0195  0.0237  0.0013
    19. (0.99744) BD ( 1) C   9 - H  23  
                ( 60.52%)   0.7780* C   9 s( 26.33%)p 2.80( 73.62%)d 0.00(  0.05%)
                                            0.0001  0.5130 -0.0135 -0.2772 -0.0241
                                            0.6085 -0.0117 -0.5370  0.0022 -0.0058
                                            0.0071 -0.0170 -0.0102  0.0027
                ( 39.48%)   0.6283* H  23 s( 99.91%)p 0.00(  0.09%)
                                            0.9995 -0.0019  0.0157 -0.0189  0.0180
    20. (0.99745) BD ( 1) C   9 - H  24  
                ( 60.52%)   0.7779* C   9 s( 26.34%)p 2.80( 73.62%)d 0.00(  0.05%)
                                            0.0001  0.5130 -0.0135  0.0212 -0.0240
                                            0.2884 -0.0117  0.8073  0.0029  0.0023
                                            0.0038  0.0120 -0.0039  0.0175
                ( 39.48%)   0.6283* H  24 s( 99.91%)p 0.00(  0.09%)
                                            0.9995 -0.0019  0.0052 -0.0078 -0.0290
    21. (0.98649) BD ( 1) C  10 - C  11  
                ( 49.93%)   0.7066* C  10 s( 36.43%)p 1.74( 63.53%)d 0.00(  0.04%)
                                           -0.0000  0.6035  0.0082  0.6276  0.0278
                                            0.4894 -0.0264 -0.0159 -0.0133  0.0172
                                           -0.0001  0.0011 -0.0009 -0.0113
                ( 50.07%)   0.7076* C  11 s( 35.98%)p 1.78( 63.98%)d 0.00(  0.04%)
                                           -0.0000  0.5997  0.0109 -0.6170  0.0181
                                           -0.5065 -0.0339  0.0302 -0.0119  0.0156
                                           -0.0027 -0.0008  0.0079 -0.0114
    22. (0.84013) BD ( 2) C  10 - C  11  
                ( 51.18%)   0.7154* C  10 s(  0.00%)p 1.00( 99.94%)d 0.00(  0.06%)
                                            0.0000 -0.0017 -0.0007  0.2121 -0.0008
                                           -0.2391  0.0006  0.9472 -0.0057  0.0039
                                            0.0053  0.0214  0.0069  0.0073
                ( 48.82%)   0.6987* C  11 s(  0.01%)p99.99( 99.93%)d 5.89(  0.06%)
                                            0.0002 -0.0102  0.0018  0.2325 -0.0025
                                           -0.2393  0.0004  0.9423 -0.0003  0.0057
                                           -0.0221 -0.0021 -0.0054  0.0091
    23. (0.98726) BD ( 1) C  10 - H  25  
                ( 63.53%)   0.7971* C  10 s( 29.49%)p 2.39( 70.49%)d 0.00(  0.03%)
                                            0.0003 -0.5428  0.0166 -0.0988 -0.0054
                                            0.8030 -0.0094  0.2238 -0.0014  0.0008
                                            0.0010 -0.0068  0.0121  0.0076
                ( 36.47%)   0.6039* H  25 s( 99.90%)p 0.00(  0.10%)
                                           -0.9995  0.0028  0.0032 -0.0306 -0.0086
    24. (0.98741) BD ( 1) C  11 - H  26  
                ( 63.81%)   0.7988* C  11 s( 30.03%)p 2.33( 69.95%)d 0.00(  0.03%)
                                           -0.0003  0.5477 -0.0158  0.7482 -0.0120
                                           -0.2780 -0.0053 -0.2493  0.0003 -0.0064
                                           -0.0081  0.0028  0.0094 -0.0071
                ( 36.19%)   0.6016* H  26 s( 99.90%)p 0.00(  0.10%)
                                            0.9995 -0.0033 -0.0292  0.0107  0.0077
    25. (0.99090) BD ( 1) O  12 - C  13  
                ( 71.84%)   0.8476* O  12 s( 33.06%)p 2.02( 66.89%)d 0.00(  0.05%)
                                            0.0001  0.5750 -0.0028  0.7909 -0.0066
                                           -0.1609 -0.0062  0.1322  0.0007  0.0048
                                            0.0029 -0.0001  0.0177 -0.0119
                ( 28.16%)   0.5307* C  13 s( 16.80%)p 4.93( 82.89%)d 0.02(  0.31%)
                                           -0.0001  0.4095  0.0192 -0.8724 -0.0343
                                            0.1989 -0.0162 -0.1635  0.0059 -0.0195
                                            0.0183 -0.0034  0.0417 -0.0249
    26. (0.98729) BD ( 1) C  13 - C  14  
                ( 51.17%)   0.7154* C  13 s( 29.37%)p 2.40( 70.58%)d 0.00(  0.05%)
                                            0.0001  0.5419  0.0012  0.3691  0.0171
                                           -0.1032  0.0200 -0.7471 -0.0050 -0.0014
                                           -0.0138  0.0046  0.0019  0.0174
                ( 48.83%)   0.6988* C  14 s( 31.82%)p 2.14( 68.13%)d 0.00(  0.05%)
                                            0.0001  0.5641 -0.0007 -0.3946  0.0005
                                            0.1159  0.0320  0.7149 -0.0047 -0.0023
                                           -0.0174  0.0019  0.0029  0.0128
    27. (0.98754) BD ( 1) C  13 - C  18  
                ( 51.15%)   0.7152* C  13 s( 29.55%)p 2.38( 70.41%)d 0.00(  0.04%)
                                           -0.0000  0.5435  0.0075  0.0074 -0.0042
                                           -0.6785  0.0329  0.4921  0.0221  0.0019
                                           -0.0020 -0.0161 -0.0132 -0.0010
                ( 48.85%)   0.6989* C  18 s( 27.09%)p 2.69( 72.86%)d 0.00(  0.05%)
                                            0.0004  0.5205  0.0058 -0.0324 -0.0036
                                            0.6934  0.0244 -0.4958  0.0163 -0.0020
                                            0.0014 -0.0189 -0.0120  0.0018
    28. (0.98674) BD ( 1) C  13 - H  27  
                ( 62.79%)   0.7924* C  13 s( 24.30%)p 3.11( 75.65%)d 0.00(  0.05%)
                                           -0.0001  0.4928 -0.0135  0.3118  0.0065
                                            0.6979 -0.0174  0.4146  0.0012  0.0103
                                            0.0040  0.0132 -0.0125 -0.0040
                ( 37.21%)   0.6100* H  27 s( 99.90%)p 0.00(  0.10%)
                                            0.9995 -0.0058 -0.0146 -0.0234 -0.0156
    29. (0.99159) BD ( 1) C  14 - C  15  
                ( 50.16%)   0.7082* C  14 s( 38.90%)p 1.57( 61.05%)d 0.00(  0.04%)
                                            0.0000  0.6235  0.0169  0.1566  0.0214
                                           -0.7068 -0.0074 -0.2908 -0.0381 -0.0067
                                           -0.0022  0.0104 -0.0152 -0.0075
                ( 49.84%)   0.7060* C  15 s( 38.45%)p 1.60( 61.50%)d 0.00(  0.05%)
                                            0.0001  0.6199  0.0145 -0.2667  0.0109
                                            0.6991  0.0337  0.2315 -0.0190 -0.0107
                                           -0.0045  0.0115 -0.0125 -0.0067
    30. (0.97016) BD ( 2) C  14 - C  15  
                ( 53.27%)   0.7298* C  14 s(  0.21%)p99.99( 99.72%)d 0.32(  0.07%)
                                           -0.0001  0.0452  0.0068  0.8910 -0.0165
                                            0.0534 -0.0003  0.4474 -0.0095 -0.0219
                                           -0.0020 -0.0121  0.0053 -0.0038
                ( 46.73%)   0.6836* C  15 s(  0.13%)p99.99( 99.78%)d 0.71(  0.09%)
                                            0.0001  0.0352  0.0081  0.8594 -0.0137
                                            0.1338  0.0019  0.4910 -0.0081  0.0217
                                            0.0059  0.0142 -0.0115  0.0097
    31. (0.98839) BD ( 1) C  14 - H  28  
                ( 62.03%)   0.7876* C  14 s( 28.97%)p 2.45( 71.00%)d 0.00(  0.03%)
                                           -0.0004  0.5381 -0.0141  0.1573  0.0059
                                            0.6947 -0.0061 -0.4501 -0.0012  0.0032
                                           -0.0029 -0.0133 -0.0100 -0.0017
                ( 37.97%)   0.6162* H  28 s( 99.91%)p 0.00(  0.09%)
                                            0.9995 -0.0032 -0.0071 -0.0248  0.0165
    32. (0.98978) BD ( 1) C  15 - C  16  
                ( 49.70%)   0.7050* C  15 s( 33.24%)p 2.01( 66.72%)d 0.00(  0.04%)
                                           -0.0000  0.5765 -0.0035 -0.1425  0.0194
                                           -0.6976 -0.0188  0.3983 -0.0288  0.0054
                                           -0.0056 -0.0146 -0.0120 -0.0006
                ( 50.30%)   0.7092* C  16 s( 27.68%)p 2.61( 72.27%)d 0.00(  0.05%)
                                            0.0002  0.5261  0.0071  0.1522  0.0144
                                            0.7228 -0.0041 -0.4198 -0.0245  0.0057
                                           -0.0028 -0.0159 -0.0138 -0.0036
    33. (0.98838) BD ( 1) C  15 - H  29  
                ( 61.74%)   0.7857* C  15 s( 28.08%)p 2.56( 71.88%)d 0.00(  0.03%)
                                            0.0003 -0.5298  0.0100 -0.4109  0.0037
                                            0.0681 -0.0008  0.7385 -0.0068  0.0010
                                            0.0135 -0.0014 -0.0037 -0.0115
                ( 38.26%)   0.6186* H  29 s( 99.91%)p 0.00(  0.09%)
                                           -0.9995  0.0029  0.0153 -0.0012 -0.0266
    34. (0.99026) BD ( 1) C  16 - C  17  
                ( 50.18%)   0.7084* C  16 s( 28.36%)p 2.52( 71.60%)d 0.00(  0.04%)
                                            0.0002  0.5325  0.0006 -0.5707 -0.0068
                                            0.0912 -0.0287  0.6173 -0.0013 -0.0046
                                           -0.0170  0.0042  0.0068  0.0052
                ( 49.82%)   0.7058* C  17 s( 27.58%)p 2.62( 72.38%)d 0.00(  0.05%)
                                            0.0002  0.5251  0.0030  0.5697  0.0006
                                           -0.1118 -0.0320 -0.6210 -0.0037 -0.0012
                                           -0.0185  0.0015  0.0084  0.0060
    35. (0.98040) BD ( 1) C  16 - H  30  
                ( 62.20%)   0.7886* C  16 s( 21.62%)p 3.62( 78.34%)d 0.00(  0.04%)
                                           -0.0001  0.4649 -0.0057  0.7588 -0.0052
                                           -0.2983 -0.0124  0.3441 -0.0108 -0.0078
                                            0.0116 -0.0029  0.0128 -0.0067
                ( 37.80%)   0.6149* H  30 s( 99.91%)p 0.00(  0.09%)
                                            0.9996 -0.0040 -0.0249  0.0121 -0.0106
    36. (0.98442) BD ( 1) C  16 - H  31  
                ( 62.09%)   0.7880* C  16 s( 22.27%)p 3.49( 77.69%)d 0.00(  0.04%)
                                            0.0001 -0.4719 -0.0001  0.2731 -0.0125
                                            0.6157  0.0004  0.5683 -0.0100 -0.0059
                                           -0.0080 -0.0156  0.0064 -0.0042
                ( 37.91%)   0.6157* H  31 s( 99.91%)p 0.00(  0.09%)
                                           -0.9996  0.0024 -0.0085 -0.0218 -0.0179
    37. (0.99089) BD ( 1) C  17 - C  18  
                ( 49.62%)   0.7044* C  17 s( 27.35%)p 2.65( 72.60%)d 0.00(  0.05%)
                                            0.0002  0.5230 -0.0007  0.1524 -0.0097
                                            0.7028 -0.0130  0.4557  0.0300  0.0066
                                            0.0034  0.0152 -0.0126 -0.0034
                ( 50.38%)   0.7098* C  18 s( 28.08%)p 2.56( 71.87%)d 0.00(  0.04%)
                                            0.0002  0.5299 -0.0000 -0.1642 -0.0113
                                           -0.7119 -0.0164 -0.4288  0.0278  0.0051
                                            0.0043  0.0162 -0.0106  0.0004
    38. (0.98935) BD ( 1) C  17 - H  32  
                ( 62.04%)   0.7876* C  17 s( 23.16%)p 3.32( 76.80%)d 0.00(  0.04%)
                                            0.0001 -0.4812 -0.0061  0.0044  0.0124
                                            0.6991 -0.0072 -0.5282  0.0100 -0.0001
                                           -0.0006  0.0168  0.0106 -0.0011
                ( 37.96%)   0.6161* H  32 s( 99.91%)p 0.00(  0.09%)
                                           -0.9996  0.0024 -0.0012 -0.0236  0.0174
    39. (0.98893) BD ( 1) C  17 - H  33  
                ( 60.32%)   0.7767* C  17 s( 21.79%)p 3.59( 78.16%)d 0.00(  0.05%)
                                            0.0001 -0.4668  0.0078  0.8071  0.0050
                                           -0.0573  0.0217  0.3553 -0.0119  0.0041
                                           -0.0142  0.0022 -0.0144  0.0054
                ( 39.68%)   0.6299* H  33 s( 99.92%)p 0.00(  0.08%)
                                           -0.9996  0.0044 -0.0257 -0.0007 -0.0099
    40. (0.98484) BD ( 1) C  18 - H  34  
                ( 62.01%)   0.7875* C  18 s( 22.01%)p 3.54( 77.95%)d 0.00(  0.04%)
                                           -0.0002  0.4691 -0.0058  0.8020 -0.0132
                                           -0.0543 -0.0003  0.3643  0.0203 -0.0001
                                            0.0110 -0.0000  0.0162 -0.0065
                ( 37.99%)   0.6163* H  34 s( 99.91%)p 0.00(  0.09%)
                                            0.9996 -0.0027 -0.0258  0.0018 -0.0147
    41. (0.98817) BD ( 1) C  18 - H  35  
                ( 61.90%)   0.7868* C  18 s( 22.70%)p 3.40( 77.26%)d 0.00(  0.04%)
                                            0.0001 -0.4765 -0.0026  0.5724 -0.0196
                                           -0.0885  0.0074 -0.6608 -0.0037  0.0044
                                            0.0163 -0.0038 -0.0081 -0.0056
                ( 38.10%)   0.6173* H  35 s( 99.91%)p 0.00(  0.09%)
                                           -0.9996  0.0029 -0.0176  0.0024  0.0233
    42. (0.99986) CR ( 1) O   1           s(100.00%)p 0.00(  0.00%)
                                            1.0000 -0.0004 -0.0000 -0.0002 -0.0000
                                           -0.0003 -0.0000  0.0000 -0.0000  0.0000
                                           -0.0000 -0.0000 -0.0000 -0.0000
    43. (0.99967) CR ( 1) C   2           s(100.00%)
                                            1.0000  0.0003 -0.0000 -0.0001  0.0000
                                            0.0001  0.0000  0.0000 -0.0000  0.0000
                                            0.0000 -0.0000  0.0000 -0.0000
    44. (0.99955) CR ( 1) N   3           s(100.00%)p 0.00(  0.00%)
                                            1.0000 -0.0001  0.0000  0.0002 -0.0000
                                           -0.0003  0.0000 -0.0000 -0.0000  0.0000
                                           -0.0000  0.0000  0.0000  0.0000
    45. (0.99938) CR ( 1) C   4           s(100.00%)
                                            1.0000  0.0002 -0.0000 -0.0000  0.0000
                                           -0.0001  0.0000 -0.0001 -0.0000 -0.0000
                                            0.0000  0.0000 -0.0000 -0.0000
    46. (0.99947) CR ( 1) C   5           s(100.00%)p 0.00(  0.00%)
                                            1.0000  0.0001 -0.0000 -0.0001 -0.0000
                                            0.0003 -0.0000  0.0002 -0.0000  0.0000
                                            0.0000  0.0000 -0.0000 -0.0000
    47. (0.99946) CR ( 1) C   6           s(100.00%)p 0.00(  0.00%)
                                            1.0000  0.0002 -0.0000 -0.0002  0.0000
                                            0.0001  0.0000  0.0001  0.0000 -0.0000
                                           -0.0000 -0.0000  0.0000 -0.0000
    48. (0.99931) CR ( 1) C   7           s(100.00%)
                                            1.0000  0.0002 -0.0000  0.0001 -0.0000
                                           -0.0001 -0.0000 -0.0001 -0.0000  0.0000
                                           -0.0000  0.0000  0.0000 -0.0000
    49. (0.99982) CR ( 1) O   8           s(100.00%)p 0.00(  0.00%)
                                            1.0000 -0.0002  0.0000  0.0000  0.0000
                                            0.0001  0.0000  0.0000 -0.0000 -0.0000
                                            0.0000  0.0000 -0.0000 -0.0000
    50. (0.99961) CR ( 1) C   9           s(100.00%)p 0.00(  0.00%)
                                            1.0000 -0.0000  0.0000 -0.0001  0.0000
                                           -0.0001  0.0000 -0.0000  0.0000  0.0000
                                            0.0000 -0.0000 -0.0000  0.0000
    51. (0.99946) CR ( 1) C  10           s(100.00%)p 0.00(  0.00%)
                                            1.0000  0.0001 -0.0000  0.0002  0.0000
                                           -0.0003  0.0000 -0.0001  0.0000  0.0000
                                            0.0000  0.0000 -0.0000 -0.0000
    52. (0.99946) CR ( 1) C  11           s(100.00%)p 0.00(  0.00%)
                                            1.0000  0.0001 -0.0000  0.0002 -0.0000
                                           -0.0001 -0.0000 -0.0002  0.0000 -0.0000
                                            0.0000 -0.0000  0.0000 -0.0000
    53. (0.99982) CR ( 1) O  12           s(100.00%)p 0.00(  0.00%)
                                            1.0000 -0.0002  0.0000  0.0000 -0.0000
                                            0.0001  0.0000 -0.0000 -0.0000  0.0000
                                           -0.0000 -0.0000 -0.0000 -0.0000
    54. (0.99943) CR ( 1) C  13           s(100.00%)p 0.00(  0.00%)
                                            1.0000  0.0001  0.0000 -0.0001 -0.0000
                                            0.0001 -0.0000  0.0001  0.0000 -0.0000
                                            0.0000  0.0000  0.0000 -0.0000
    55. (0.99943) CR ( 1) C  14           s(100.00%)p 0.00(  0.00%)
                                            1.0000  0.0001 -0.0000  0.0001  0.0000
                                            0.0003 -0.0000 -0.0002  0.0000 -0.0000
                                           -0.0000 -0.0000 -0.0000 -0.0000
    56. (0.99945) CR ( 1) C  15           s(100.00%)p 0.00(  0.00%)
                                            1.0000  0.0001 -0.0000  0.0001 -0.0000
                                           -0.0001 -0.0000 -0.0003  0.0000 -0.0000
                                           -0.0000 -0.0000  0.0000  0.0000
    57. (0.99954) CR ( 1) C  16           s(100.00%)p 0.00(  0.00%)
                                            1.0000 -0.0001 -0.0000  0.0001 -0.0000
                                           -0.0003  0.0000 -0.0000  0.0000 -0.0000
                                            0.0000  0.0000  0.0000 -0.0000
    58. (0.99956) CR ( 1) C  17           s(100.00%)p 0.00(  0.00%)
                                            1.0000 -0.0002 -0.0000 -0.0003  0.0000
                                           -0.0002  0.0000  0.0000 -0.0000 -0.0000
                                            0.0000 -0.0000  0.0000 -0.0000
    59. (0.99954) CR ( 1) C  18           s(100.00%)p 0.00(  0.00%)
                                            1.0000 -0.0002 -0.0000  0.0001  0.0000
                                           -0.0001 -0.0000  0.0004 -0.0000 -0.0000
                                           -0.0000  0.0000  0.0000 -0.0000
    60. (0.98753) LP ( 1) O   1           s( 58.95%)p 0.70( 41.03%)d 0.00(  0.02%)
                                            0.0005  0.7677  0.0132  0.4100  0.0013
                                            0.4905  0.0007 -0.0398  0.0001 -0.0105
                                           -0.0000  0.0018  0.0015  0.0073
    61. (0.91577) LP ( 2) O   1           s(  0.04%)p99.99( 99.87%)d 2.69(  0.10%)
                                           -0.0001  0.0188  0.0026  0.7370 -0.0088
                                           -0.6246  0.0060  0.2555 -0.0024 -0.0039
                                           -0.0042 -0.0069 -0.0297  0.0010
    62. (0.88409) LP ( 1) N   3           s(  0.22%)p99.99( 99.78%)d 0.02(  0.01%)
                                           -0.0001  0.0465  0.0006  0.1478  0.0050
                                           -0.1536 -0.0052 -0.9758 -0.0108 -0.0014
                                           -0.0047  0.0019  0.0011 -0.0047
    63. (0.98204) LP ( 1) O   8           s( 35.00%)p 1.86( 64.95%)d 0.00(  0.05%)
                                            0.0002  0.5916 -0.0014  0.1467 -0.0032
                                           -0.7630  0.0044 -0.2141  0.0017  0.0054
                                            0.0012 -0.0091  0.0167  0.0080
    64. (0.92965) LP ( 2) O   8           s(  0.00%)p 1.00( 99.94%)d 0.00(  0.06%)
                                           -0.0000  0.0005 -0.0000 -0.2106 -0.0004
                                            0.2266  0.0004 -0.9506 -0.0017 -0.0051
                                           -0.0004 -0.0208 -0.0051 -0.0095
    65. (0.97807) LP ( 1) O  12           s( 35.13%)p 1.85( 64.84%)d 0.00(  0.03%)
                                            0.0002  0.5927 -0.0020 -0.5540  0.0057
                                           -0.5837 -0.0002  0.0266  0.0025 -0.0164
                                            0.0032  0.0015  0.0040  0.0066
    66. (0.89902) LP ( 2) O  12           s(  0.11%)p99.99( 99.84%)d 0.55(  0.06%)
                                            0.0000  0.0325  0.0033 -0.1420  0.0005
                                            0.2118 -0.0010  0.9661  0.0005 -0.0017
                                            0.0085  0.0205 -0.0059 -0.0073
    67. (0.00057) RY*( 1) O   1           s(  6.24%)p14.96( 93.40%)d 0.06(  0.36%)
                                            0.0000 -0.0005  0.2499 -0.0092 -0.7479
                                            0.0032  0.5969 -0.0035 -0.1351  0.0372
                                           -0.0128  0.0033  0.0440 -0.0076
    68. (0.00038) RY*( 2) O   1           s(  0.55%)p99.99( 97.80%)d 2.99(  1.65%)
                                            0.0000  0.0006  0.0744 -0.0031  0.0942
                                            0.0006 -0.1311  0.0079 -0.9756 -0.0035
                                            0.0785  0.0949 -0.0233 -0.0282
    69. (0.00009) RY*( 3) O   1           s( 72.18%)p 0.35( 25.04%)d 0.04(  2.79%)
    70. (0.00004) RY*( 4) O   1           s( 13.47%)p 5.66( 76.32%)d 0.76( 10.20%)
    71. (0.00001) RY*( 5) O   1           s(  5.27%)p 0.84(  4.44%)d17.14( 90.29%)
    72. (0.00001) RY*( 6) O   1           s(  0.41%)p 4.07(  1.67%)d99.99( 97.91%)
    73. (0.00000) RY*( 7) O   1           s(  0.58%)p 2.16(  1.25%)d99.99( 98.18%)
    74. (0.00000) RY*( 8) O   1           s(  1.22%)p 0.24(  0.30%)d80.78( 98.48%)
    75. (0.00000) RY*( 9) O   1           s(  0.03%)p 6.82(  0.19%)d99.99( 99.79%)
    76. (0.01220) RY*( 1) C   2           s(  2.34%)p40.62( 94.96%)d 1.15(  2.70%)
                                            0.0000  0.0228  0.1512 -0.0004 -0.3512
                                            0.0717 -0.8920 -0.0177  0.1584 -0.0717
                                           -0.0055 -0.0413 -0.1418 -0.0021
    77. (0.00528) RY*( 2) C   2           s(  0.15%)p99.99( 48.33%)d99.99( 51.51%)
                                            0.0000  0.0085  0.0381  0.0373 -0.6716
                                           -0.0193  0.1194  0.0117 -0.1270  0.1342
                                            0.0737  0.1852  0.6763 -0.0066
    78. (0.00325) RY*( 3) C   2           s(  0.35%)p 4.05(  1.43%)d99.99( 98.22%)
                                           -0.0000 -0.0008  0.0593  0.0097 -0.0025
                                           -0.0139  0.0030 -0.0683 -0.0965 -0.0107
                                            0.5357  0.7660 -0.2917 -0.1525
    79. (0.00182) RY*( 4) C   2           s( 31.42%)p 0.99( 31.18%)d 1.19( 37.40%)
                                           -0.0000 -0.0102  0.5605 -0.0275 -0.3858
                                            0.0147  0.3427  0.0077  0.2109  0.1578
                                           -0.3671  0.0459 -0.4390 -0.1394
    80. (0.00161) RY*( 5) C   2           s(  9.90%)p 3.69( 36.52%)d 5.41( 53.58%)
                                           -0.0000 -0.0029  0.3146 -0.0086 -0.0508
                                           -0.0008 -0.0183 -0.0154 -0.6017  0.3549
                                            0.3845 -0.3768 -0.1834  0.2940
    81. (0.00077) RY*( 6) C   2           s(  0.75%)p17.64( 13.20%)d99.99( 86.05%)
                                            0.0000  0.0038  0.0864  0.0136 -0.2641
                                            0.0365  0.2274 -0.0011  0.0951 -0.7900
                                            0.3666 -0.2732 -0.0962  0.1350
    82. (0.00052) RY*( 7) C   2           s(  0.03%)p99.99( 53.35%)d99.99( 46.62%)
                                            0.0000  0.0019  0.0175  0.0058 -0.0122
                                            0.0076 -0.0834 -0.0123 -0.7254 -0.4091
                                           -0.4623  0.1578 -0.0485 -0.2405
    83. (0.00039) RY*( 8) C   2           s( 54.87%)p 0.40( 21.92%)d 0.42( 23.21%)
                                            0.0000  0.0052  0.7407  0.0161  0.4498
                                            0.0025 -0.0982  0.0030  0.0835 -0.1633
                                            0.0202  0.1127  0.4368  0.0385
    84. (0.00001) RY*( 9) C   2           s(  0.36%)p 0.30(  0.11%)d99.99( 99.53%)
    85. (0.00211) RY*( 1) N   3           s(  0.03%)p99.99( 97.14%)d99.99(  2.83%)
                                           -0.0000 -0.0058  0.0148 -0.0037  0.4031
                                            0.0052 -0.6150  0.0112 -0.6561 -0.0087
                                           -0.0768 -0.0857  0.1208  0.0205
    86. (0.00124) RY*( 2) N   3           s(  0.99%)p95.05( 93.79%)d 5.29(  5.22%)
                                           -0.0000 -0.0167  0.0979 -0.0019 -0.1697
                                            0.0013 -0.7436 -0.0047  0.5967  0.0452
                                            0.0879  0.1258  0.1615 -0.0234
    87. (0.00096) RY*( 3) N   3           s( 91.07%)p 0.05(  4.43%)d 0.05(  4.50%)
                                           -0.0000 -0.0015  0.9543 -0.0043  0.1629
                                            0.0126  0.1324 -0.0019  0.0027  0.1798
                                            0.0009  0.0600  0.0893 -0.0335
    88. (0.00046) RY*( 4) N   3           s(  2.70%)p31.16( 84.03%)d 4.92( 13.27%)
                                           -0.0000 -0.0075  0.1641 -0.0072 -0.8190
                                            0.0023 -0.1697 -0.0013 -0.3751  0.1806
                                           -0.0617 -0.1085 -0.2905 -0.0103
    89. (0.00019) RY*( 5) N   3           s(  0.07%)p75.35(  4.96%)d99.99( 94.97%)
                                            0.0000  0.0001  0.0257  0.0090  0.0801
                                           -0.0020 -0.0411  0.0043  0.2035 -0.0220
                                           -0.8982 -0.3183 -0.1495 -0.1373
    90. (0.00006) RY*( 6) N   3           s(  4.60%)p 0.47(  2.17%)d20.29( 93.23%)
    91. (0.00006) RY*( 7) N   3           s(  0.42%)p27.00( 11.22%)d99.99( 88.36%)
    92. (0.00002) RY*( 8) N   3           s(  0.14%)p 9.25(  1.31%)d99.99( 98.55%)
    93. (0.00001) RY*( 9) N   3           s(  0.05%)p21.66(  0.98%)d99.99( 98.97%)
    94. (0.00305) RY*( 1) C   4           s(  0.02%)p99.99( 95.31%)d99.99(  4.66%)
                                            0.0000  0.0128 -0.0091 -0.0133 -0.9159
                                           -0.0081  0.3321 -0.0088 -0.0603  0.1428
                                           -0.0064 -0.0526 -0.1505 -0.0281
    95. (0.00206) RY*( 2) C   4           s( 11.02%)p 7.26( 79.95%)d 0.82(  9.03%)
                                            0.0000  0.0304  0.3305 -0.0140 -0.2859
                                           -0.0068 -0.8454  0.0020 -0.0527  0.2475
                                            0.0200 -0.0572  0.1455 -0.0649
    96. (0.00126) RY*( 3) C   4           s( 10.58%)p 5.25( 55.53%)d 3.20( 33.89%)
                                            0.0000 -0.0002  0.3253  0.0017 -0.0195
                                           -0.0044  0.0751  0.0100  0.7410  0.0618
                                            0.4317  0.3664 -0.1125 -0.0432
    97. (0.00067) RY*( 4) C   4           s( 53.85%)p 0.14(  7.56%)d 0.72( 38.59%)
                                            0.0000 -0.0101  0.7337 -0.0004  0.0770
                                           -0.0098  0.2385 -0.0141  0.1120 -0.0492
                                           -0.5714 -0.2291  0.0140  0.0652
    98. (0.00048) RY*( 5) C   4           s( 11.47%)p 0.90( 10.37%)d 6.82( 78.16%)
                                            0.0000 -0.0051  0.3386 -0.0000  0.0483
                                           -0.0026  0.0805  0.0146 -0.3077 -0.3476
                                            0.5328 -0.3639 -0.1517 -0.4706
    99. (0.00041) RY*( 6) C   4           s( 11.27%)p 2.96( 33.31%)d 4.92( 55.42%)
                                            0.0000 -0.0065  0.3357 -0.0067  0.0494
                                            0.0042  0.0858  0.0036 -0.5685  0.0627
                                            0.0976  0.6955 -0.1289  0.2010
   100. (0.00018) RY*( 7) C   4           s(  0.81%)p11.67(  9.43%)d99.99( 89.76%)
                                            0.0000 -0.0123  0.0890 -0.0037  0.0290
                                           -0.0239  0.2925  0.0015 -0.0853  0.3496
                                            0.2160 -0.0290  0.8483 -0.0915
   101. (0.00014) RY*( 8) C   4           s(  0.03%)p99.99(  8.48%)d99.99( 91.49%)
                                           -0.0000  0.0146 -0.0094  0.0251 -0.2575
                                            0.0057 -0.1095 -0.0022  0.0761 -0.8122
                                           -0.0858  0.2418  0.4287  0.0756
   102. (0.00001) RY*( 9) C   4           s(  1.14%)p 0.11(  0.12%)d86.73( 98.74%)
   103. (0.00275) RY*( 1) C   5           s(  0.07%)p99.99( 94.90%)d71.74(  5.03%)
                                           -0.0000  0.0241 -0.0111  0.0059 -0.0616
                                           -0.0308 -0.9508 -0.0069 -0.2006 -0.0539
                                            0.0190  0.0726 -0.2034 -0.0190
   104. (0.00140) RY*( 2) C   5           s(  2.63%)p36.32( 95.47%)d 0.72(  1.90%)
                                            0.0000  0.0152  0.1614 -0.0274  0.9501
                                            0.0009 -0.0077  0.0056 -0.2263  0.1184
                                            0.0176 -0.0010 -0.0643 -0.0230
   105. (0.00055) RY*( 3) C   5           s(  3.45%)p17.65( 60.84%)d10.36( 35.71%)
                                            0.0000 -0.0021  0.1856 -0.0021  0.1506
                                            0.0073 -0.1787 -0.0135  0.7440 -0.0982
                                            0.5197 -0.0041  0.1406 -0.2401
   106. (0.00048) RY*( 4) C   5           s( 86.31%)p 0.03(  2.33%)d 0.13( 11.36%)
                                            0.0000 -0.0058  0.9290  0.0030 -0.1464
                                            0.0186 -0.0290  0.0101  0.0243  0.0313
                                           -0.3288 -0.0424  0.0451  0.0260
   107. (0.00035) RY*( 5) C   5           s(  5.35%)p 6.54( 34.99%)d11.14( 59.66%)
                                            0.0000 -0.0007  0.2314 -0.0019 -0.1506
                                            0.0069  0.1212 -0.0051 -0.5590 -0.1619
                                            0.6363  0.2891  0.2374 -0.1598
   108. (0.00006) RY*( 6) C   5           s(  1.33%)p 2.71(  3.59%)d71.59( 95.08%)
   109. (0.00003) RY*( 7) C   5           s(  0.62%)p 4.36(  2.73%)d99.99( 96.65%)
   110. (0.00000) RY*( 8) C   5           s(  0.12%)p32.11(  3.89%)d99.99( 95.99%)
   111. (0.00000) RY*( 9) C   5           s(  0.20%)p 6.93(  1.37%)d99.99( 98.43%)
   112. (0.00231) RY*( 1) C   6           s(  1.39%)p67.37( 93.53%)d 3.66(  5.08%)
                                            0.0000  0.0245  0.1153  0.0238  0.8402
                                           -0.0037 -0.3798 -0.0060 -0.2908 -0.1102
                                           -0.0759 -0.0003  0.1796 -0.0248
   113. (0.00112) RY*( 2) C   6           s(  0.94%)p99.99( 97.34%)d 1.82(  1.72%)
                                            0.0000  0.0083  0.0967 -0.0031 -0.4450
                                            0.0293 -0.8715  0.0079 -0.1221  0.1153
                                            0.0137 -0.0244  0.0528 -0.0181
   114. (0.00055) RY*( 3) C   6           s( 94.66%)p 0.02(  1.88%)d 0.04(  3.46%)
                                           -0.0000 -0.0074  0.9729 -0.0225 -0.0333
                                            0.0022  0.1305  0.0059 -0.0114  0.0946
                                            0.0371  0.0620 -0.1383 -0.0365
   115. (0.00055) RY*( 4) C   6           s(  0.22%)p99.99( 95.26%)d20.49(  4.52%)
                                           -0.0000 -0.0002  0.0470 -0.0014  0.2085
                                            0.0003 -0.2295 -0.0010  0.9255 -0.0313
                                            0.1831  0.0701  0.0594 -0.0474
   116. (0.00036) RY*( 5) C   6           s(  0.11%)p14.83(  1.63%)d99.99( 98.26%)
                                           -0.0000 -0.0000  0.0332 -0.0039  0.0299
                                            0.0041 -0.0359 -0.0141  0.1179 -0.1011
                                           -0.3493 -0.8391 -0.2911 -0.2480
   117. (0.00006) RY*( 6) C   6           s(  1.64%)p 2.41(  3.95%)d57.64( 94.42%)
   118. (0.00004) RY*( 7) C   6           s(  1.01%)p 3.01(  3.02%)d95.37( 95.97%)
   119. (0.00001) RY*( 8) C   6           s(  0.03%)p75.05(  2.34%)d99.99( 97.63%)
   120. (0.00001) RY*( 9) C   6           s(  0.08%)p14.25(  1.15%)d99.99( 98.76%)
   121. (0.00321) RY*( 1) C   7           s(  0.44%)p99.99( 96.18%)d 7.64(  3.38%)
                                            0.0000  0.0468  0.0472  0.0064  0.2078
                                           -0.0262  0.9414 -0.0079  0.1777  0.1512
                                            0.0454  0.0002 -0.0881 -0.0332
   122. (0.00197) RY*( 2) C   7           s(  0.81%)p98.02( 79.17%)d24.80( 20.03%)
                                            0.0000  0.0110  0.0892  0.0273  0.8273
                                            0.0042 -0.2268 -0.0053 -0.2346  0.2859
                                            0.1208  0.0336 -0.3153 -0.0581
   123. (0.00129) RY*( 3) C   7           s(  0.00%)p 1.00(  0.56%)d99.99( 99.44%)
                                            0.0000  0.0000  0.0047  0.0047  0.0157
                                           -0.0052 -0.0157  0.0215  0.0676  0.0005
                                           -0.6434 -0.6952 -0.3085 -0.0445
   124. (0.00108) RY*( 4) C   7           s( 69.70%)p 0.05(  3.64%)d 0.38( 26.66%)
                                           -0.0000  0.0002  0.8349 -0.0148 -0.1844
                                           -0.0277 -0.0149 -0.0029  0.0344 -0.2197
                                            0.1021  0.0962 -0.4333  0.1045
   125. (0.00048) RY*( 5) C   7           s(  0.00%)p 1.00( 13.29%)d 6.52( 86.70%)
                                           -0.0000 -0.0001  0.0050 -0.0022  0.0676
                                            0.0013 -0.0826 -0.0086  0.3485  0.2658
                                           -0.5457  0.5213 -0.0214  0.4758
   126. (0.00038) RY*( 6) C   7           s(  2.69%)p28.81( 77.54%)d 7.34( 19.77%)
                                           -0.0000 -0.0012  0.1641  0.0035  0.2006
                                            0.0053 -0.2108  0.0051  0.8311  0.0442
                                            0.2354 -0.2240  0.2449 -0.1738
   127. (0.00036) RY*( 7) C   7           s( 23.93%)p 0.38(  9.14%)d 2.80( 66.93%)
                                           -0.0000 -0.0034  0.4892  0.0073 -0.0158
                                            0.0180  0.0303  0.0010 -0.2998  0.4581
                                           -0.1256 -0.1956  0.6334  0.0648
   128. (0.00013) RY*( 8) C   7           s(  1.26%)p16.26( 20.48%)d62.14( 78.27%)
                                            0.0000  0.0268  0.1090 -0.0269  0.4373
                                           -0.0191  0.0826  0.0012 -0.0747 -0.7500
                                           -0.2335  0.0387  0.3830  0.1318
   129. (0.00001) RY*( 9) C   7           s(  1.49%)p 0.05(  0.08%)d65.85( 98.43%)
   130. (0.00138) RY*( 1) O   8           s( 15.60%)p 4.86( 75.71%)d 0.56(  8.69%)
                                            0.0000 -0.0092  0.3948  0.0080  0.3134
                                           -0.0055 -0.7671 -0.0030 -0.2652  0.1045
                                           -0.0547 -0.0621  0.2558 -0.0607
   131. (0.00106) RY*( 2) O   8           s(  0.00%)p 1.00( 96.94%)d 0.03(  3.05%)
                                            0.0000 -0.0001  0.0059 -0.0011  0.2099
                                            0.0013 -0.2326 -0.0057  0.9334  0.0420
                                           -0.0142  0.1475  0.0368  0.0738
   132. (0.00018) RY*( 3) O   8           s(  2.80%)p19.03( 53.30%)d15.67( 43.90%)
                                            0.0000 -0.0065  0.1672 -0.0090 -0.7062
                                           -0.0011 -0.1387  0.0017  0.1222  0.6256
                                            0.0950 -0.0787  0.0211 -0.1787
   133. (0.00014) RY*( 4) O   8           s(  0.00%)p 1.00(  0.02%)d99.99( 99.98%)
                                           -0.0000 -0.0000  0.0054 -0.0001 -0.0064
                                           -0.0003  0.0043  0.0009 -0.0096  0.2035
                                           -0.8853 -0.1601 -0.2367  0.3049
   134. (0.00009) RY*( 5) O   8           s( 80.08%)p 0.23( 18.51%)d 0.02(  1.41%)
   135. (0.00005) RY*( 6) O   8           s(  1.02%)p38.45( 39.19%)d58.66( 59.79%)
   136. (0.00000) RY*( 7) O   8           s(  0.00%)p 1.00(  2.77%)d35.10( 97.23%)
   137. (0.00000) RY*( 8) O   8           s(  0.38%)p30.58( 11.60%)d99.99( 88.02%)
   138. (0.00000) RY*( 9) O   8           s(  0.14%)p15.61(  2.16%)d99.99( 97.71%)
   139. (0.00147) RY*( 1) C   9           s( 22.86%)p 2.51( 57.31%)d 0.87( 19.84%)
                                            0.0000  0.0068  0.4780 -0.0152  0.6614
                                            0.0485  0.3593  0.0149 -0.0603  0.3670
                                            0.0179 -0.1099  0.2152 -0.0704
   140. (0.00083) RY*( 2) C   9           s(  0.88%)p99.99( 96.67%)d 2.78(  2.45%)
                                            0.0000 -0.0252  0.0904 -0.0594  0.3354
                                            0.0102 -0.8779  0.0158 -0.2820 -0.0071
                                           -0.0450 -0.0147  0.1417 -0.0464
   141. (0.00073) RY*( 3) C   9           s(  0.00%)p 1.00( 20.30%)d 3.93( 79.70%)
                                           -0.0000 -0.0002  0.0003 -0.0027 -0.0932
                                            0.0025  0.0954 -0.0101 -0.4303  0.2407
                                           -0.7239  0.2005 -0.1102  0.4032
   142. (0.00020) RY*( 4) C   9           s(  8.36%)p 1.40( 11.72%)d 9.56( 79.92%)
                                            0.0000  0.0004  0.2891 -0.0177  0.3218
                                            0.0141  0.1091  0.0072 -0.0352 -0.7576
                                           -0.1022  0.2639 -0.3783  0.0447
   143. (0.00014) RY*( 5) C   9           s(  0.00%)p 1.00( 77.60%)d 0.29( 22.40%)
                                            0.0000  0.0001  0.0045  0.0020 -0.1824
                                           -0.0018  0.2025  0.0088 -0.8377 -0.1449
                                            0.3011 -0.2343  0.0018 -0.2396
   144. (0.00001) RY*( 6) C   9           s( 67.51%)p 0.48( 32.16%)d 0.00(  0.33%)
   145. (0.00000) RY*( 7) C   9           s(  0.03%)p64.37(  2.00%)d99.99( 97.97%)
   146. (0.00001) RY*( 8) C   9           s(  0.24%)p 9.19(  2.19%)d99.99( 97.58%)
   147. (0.00000) RY*( 9) C   9           s(  0.07%)p 7.81(  0.58%)d99.99( 99.34%)
   148. (0.00296) RY*( 1) C  10           s(  0.16%)p99.99( 95.68%)d25.74(  4.15%)
                                           -0.0000  0.0252  0.0313 -0.0106  0.1898
                                            0.0283  0.9392  0.0105  0.1941 -0.0469
                                            0.0126  0.0618 -0.1874 -0.0155
   149. (0.00156) RY*( 2) C  10           s(  0.84%)p99.99( 97.29%)d 2.24(  1.88%)
                                            0.0000  0.0108  0.0908  0.0313 -0.9406
                                            0.0076  0.1163 -0.0042  0.2713  0.0961
                                            0.0230  0.0141 -0.0881 -0.0324
   150. (0.00052) RY*( 3) C  10           s(  7.65%)p 9.08( 69.49%)d 2.99( 22.86%)
                                            0.0000 -0.0012  0.2766  0.0011 -0.1832
                                           -0.0050  0.2032 -0.0078 -0.7874 -0.1141
                                            0.3991  0.0109  0.1373 -0.1932
   151. (0.00047) RY*( 4) C  10           s( 88.61%)p 0.06(  5.05%)d 0.07(  6.34%)
                                            0.0000 -0.0054  0.9413  0.0055  0.1213
                                           -0.0224 -0.0662 -0.0041  0.1757  0.0316
                                           -0.2298 -0.0239  0.0930  0.0191
   152. (0.00027) RY*( 5) C  10           s(  0.37%)p63.90( 23.85%)d99.99( 75.78%)
                                            0.0000 -0.0002  0.0611 -0.0008  0.1165
                                            0.0003 -0.1062 -0.0071  0.4622 -0.1350
                                            0.7394  0.2816  0.2678 -0.2046
   153. (0.00008) RY*( 6) C  10           s(  1.63%)p 2.04(  3.33%)d58.18( 95.04%)
   154. (0.00001) RY*( 7) C  10           s(  0.01%)p 1.00(  2.16%)d45.37( 97.83%)
   155. (0.00002) RY*( 8) C  10           s(  0.70%)p 3.06(  2.15%)d99.99( 97.15%)
   156. (0.00001) RY*( 9) C  10           s(  0.09%)p11.99(  1.12%)d99.99( 98.79%)
   157. (0.00250) RY*( 1) C  11           s(  0.42%)p99.99( 94.45%)d12.13(  5.13%)
                                           -0.0000  0.0238  0.0605 -0.0280 -0.8984
                                            0.0077  0.2635  0.0066  0.2588 -0.1273
                                           -0.0808  0.0061  0.1678 -0.0194
   158. (0.00148) RY*( 2) C  11           s(  3.87%)p24.61( 95.13%)d 0.26(  1.01%)
                                            0.0000  0.0103  0.1963 -0.0046  0.3352
                                           -0.0278  0.8929 -0.0065  0.2019  0.0598
                                           -0.0346 -0.0588  0.0384 -0.0194
   159. (0.00057) RY*( 3) C  11           s(  5.68%)p12.16( 69.04%)d 4.45( 25.28%)
                                            0.0000 -0.0010  0.2383  0.0061  0.1626
                                           -0.0006 -0.2582 -0.0001  0.7728  0.0515
                                            0.0754  0.4602  0.0766  0.1638
   160. (0.00047) RY*( 4) C  11           s( 85.52%)p 0.07(  6.17%)d 0.10(  8.30%)
                                            0.0000 -0.0071  0.9248  0.0198 -0.0693
                                           -0.0035 -0.1335 -0.0097 -0.1965 -0.0170
                                           -0.0603 -0.1116 -0.2367 -0.1032
   161. (0.00029) RY*( 5) C  11           s(  1.22%)p18.83( 22.99%)d62.08( 75.79%)
                                            0.0000 -0.0005  0.1105  0.0061 -0.0923
                                           -0.0035  0.1500  0.0097 -0.4458  0.1770
                                            0.4909  0.6361  0.2749  0.0734
   162. (0.00007) RY*( 6) C  11           s(  2.36%)p 1.28(  3.02%)d40.10( 94.62%)
   163. (0.00004) RY*( 7) C  11           s(  0.79%)p 5.18(  4.08%)d99.99( 95.14%)
   164. (0.00001) RY*( 8) C  11           s(  0.06%)p57.40(  3.69%)d99.99( 96.24%)
   165. (0.00001) RY*( 9) C  11           s(  0.15%)p10.16(  1.54%)d99.99( 98.31%)
   166. (0.00150) RY*( 1) O  12           s( 57.51%)p 0.68( 39.22%)d 0.06(  3.27%)
                                            0.0000 -0.0057  0.7583  0.0003 -0.2665
                                           -0.0068 -0.5658 -0.0010 -0.0314 -0.1731
                                            0.0156 -0.0457 -0.0187 -0.0096
   167. (0.00097) RY*( 2) O  12           s(  0.25%)p99.99( 93.79%)d24.21(  5.96%)
                                            0.0000 -0.0029  0.0495  0.0009 -0.2363
                                           -0.0016  0.1306 -0.0014  0.9301  0.0160
                                            0.2356 -0.0246 -0.0461  0.0333
   168. (0.00057) RY*( 3) O  12           s(  7.50%)p11.44( 85.76%)d 0.90(  6.74%)
                                            0.0000 -0.0034  0.2738 -0.0044 -0.6431
                                           -0.0116  0.6166  0.0015 -0.2525  0.1769
                                           -0.0162  0.0944  0.1638 -0.0124
   169. (0.00031) RY*( 4) O  12           s( 34.31%)p 1.78( 61.17%)d 0.13(  4.52%)
                                           -0.0000  0.0029  0.5858  0.0079  0.6594
                                           -0.0045  0.4084 -0.0006  0.0997  0.1651
                                           -0.0907  0.0911 -0.0106  0.0360
   170. (0.00007) RY*( 5) O  12           s(  0.14%)p26.35(  3.66%)d99.99( 96.20%)
   171. (0.00006) RY*( 6) O  12           s(  0.18%)p48.42(  8.66%)d99.99( 91.16%)
   172. (0.00003) RY*( 7) O  12           s(  0.04%)p99.99(  5.06%)d99.99( 94.90%)
   173. (0.00001) RY*( 8) O  12           s(  0.00%)p 1.00(  2.59%)d37.55( 97.40%)
   174. (0.00001) RY*( 9) O  12           s(  0.08%)p 3.28(  0.28%)d99.99( 99.64%)
   175. (0.00384) RY*( 1) C  13           s(  2.31%)p40.76( 94.22%)d 1.50(  3.47%)
                                            0.0000 -0.0137  0.1514 -0.0136  0.0300
                                            0.0436  0.9686  0.0055 -0.0295 -0.0930
                                           -0.0074 -0.1433 -0.0095  0.0735
   176. (0.00182) RY*( 2) C  13           s( 34.42%)p 1.72( 59.10%)d 0.19(  6.48%)
                                           -0.0000 -0.0048  0.5867  0.0461 -0.7580
                                            0.0019 -0.0887 -0.0020 -0.0801 -0.2028
                                           -0.0042 -0.0471 -0.0883 -0.1169
   177. (0.00130) RY*( 3) C  13           s(  0.25%)p99.99( 92.82%)d28.22(  6.94%)
                                            0.0000  0.0130  0.0478 -0.0159  0.1231
                                           -0.0143 -0.0046  0.0095 -0.9552  0.1294
                                            0.0944  0.1238 -0.1536 -0.0691
   178. (0.00074) RY*( 4) C  13           s( 10.12%)p 1.43( 14.44%)d 7.46( 75.44%)
                                           -0.0000 -0.0033  0.3181  0.0202  0.3731
                                           -0.0034 -0.0448  0.0158 -0.0506 -0.3570
                                           -0.4453  0.0999  0.4344 -0.4795
   179. (0.00052) RY*( 5) C  13           s(  0.34%)p12.54(  4.25%)d99.99( 95.42%)
                                           -0.0000 -0.0022  0.0581  0.0284  0.1946
                                           -0.0082 -0.0544 -0.0006  0.0278 -0.5097
                                            0.8181 -0.0558  0.0842 -0.1223
   180. (0.00038) RY*( 6) C  13           s( 21.62%)p 0.96( 20.70%)d 2.67( 57.68%)
                                            0.0000  0.0029  0.4649 -0.0378  0.4190
                                            0.0105 -0.1228 -0.0011  0.1215 -0.1943
                                           -0.1395  0.0960 -0.6085  0.3744
   181. (0.00022) RY*( 7) C  13           s( 25.35%)p 0.23(  5.77%)d 2.72( 68.89%)
                                           -0.0000 -0.0014  0.5034  0.0114  0.2148
                                            0.0055 -0.1049  0.0037  0.0192  0.5437
                                            0.1997 -0.4425  0.3646  0.1573
   182. (0.00011) RY*( 8) C  13           s(  0.04%)p99.99(  4.18%)d99.99( 95.79%)
                                           -0.0000 -0.0021  0.0189 -0.0054  0.0953
                                            0.0045  0.0505 -0.0246  0.1717  0.3046
                                            0.0897 -0.2048 -0.5057 -0.7479
   183. (0.00006) RY*( 9) C  13           s(  5.55%)p 0.90(  5.00%)d16.12( 89.45%)
   184. (0.00248) RY*( 1) C  14           s(  0.10%)p99.99( 91.64%)d84.93(  8.27%)
                                           -0.0000  0.0276  0.0146 -0.0093 -0.2898
                                           -0.0178 -0.7139  0.0157  0.5676  0.0732
                                            0.0478 -0.2491 -0.0746 -0.0861
   185. (0.00142) RY*( 2) C  14           s(  4.17%)p22.66( 94.51%)d 0.32(  1.32%)
                                           -0.0000 -0.0163  0.2036 -0.0085  0.6029
                                            0.0247 -0.6064  0.0269 -0.4610  0.0471
                                            0.0181 -0.0246  0.0140  0.0991
   186. (0.00088) RY*( 3) C  14           s( 13.53%)p 5.85( 79.12%)d 0.54(  7.36%)
                                            0.0000 -0.0039  0.3678 -0.0221 -0.6783
                                            0.0128 -0.1481 -0.0097 -0.5554 -0.0799
                                           -0.1411 -0.0952  0.1647 -0.1052
   187. (0.00063) RY*( 4) C  14           s( 79.15%)p 0.21( 16.62%)d 0.05(  4.23%)
                                            0.0000  0.0019  0.8897  0.0044  0.1280
                                            0.0133  0.1702 -0.0094  0.3472 -0.0543
                                           -0.0354  0.1484 -0.0286  0.1234
   188. (0.00008) RY*( 5) C  14           s(  0.20%)p28.69(  5.70%)d99.99( 94.10%)
   189. (0.00007) RY*( 6) C  14           s(  0.30%)p 9.42(  2.81%)d99.99( 96.89%)
   190. (0.00002) RY*( 7) C  14           s(  2.41%)p 2.96(  7.14%)d37.58( 90.46%)
   191. (0.00001) RY*( 8) C  14           s(  0.16%)p15.15(  2.43%)d99.99( 97.41%)
   192. (0.00000) RY*( 9) C  14           s(  0.08%)p 1.65(  0.13%)d99.99( 99.78%)
   193. (0.00258) RY*( 1) C  15           s(  0.13%)p99.99( 92.24%)d59.74(  7.63%)
                                           -0.0000  0.0298  0.0198 -0.0178 -0.5388
                                           -0.0004 -0.2329  0.0265  0.7595  0.0018
                                           -0.1418  0.0958  0.1513  0.1553
   194. (0.00129) RY*( 2) C  15           s( 10.72%)p 8.06( 86.36%)d 0.27(  2.92%)
                                            0.0000 -0.0048  0.3273 -0.0064 -0.3669
                                           -0.0375  0.8523 -0.0039 -0.0332  0.1522
                                           -0.0643  0.0145  0.0316  0.0264
   195. (0.00098) RY*( 3) C  15           s(  3.07%)p23.75( 72.80%)d 7.87( 24.14%)
                                           -0.0000 -0.0012  0.1751 -0.0183 -0.5606
                                            0.0091 -0.3971 -0.0185 -0.5052  0.3945
                                           -0.0625  0.2047 -0.1387 -0.1438
   196. (0.00033) RY*( 4) C  15           s( 79.19%)p 0.13( 10.41%)d 0.13( 10.41%)
                                            0.0000 -0.0008  0.8899  0.0080  0.1981
                                           -0.0044 -0.2030 -0.0119  0.1529 -0.1550
                                            0.0892 -0.1278 -0.2095 -0.1091
   197. (0.00010) RY*( 5) C  15           s(  0.03%)p99.99(  3.71%)d99.99( 96.26%)
   198. (0.00004) RY*( 6) C  15           s(  0.12%)p99.99( 23.10%)d99.99( 76.78%)
   199. (0.00000) RY*( 7) C  15           s(  0.32%)p 8.70(  2.74%)d99.99( 96.94%)
   200. (0.00001) RY*( 8) C  15           s(  4.96%)p 0.81(  4.04%)d18.33( 91.00%)
   201. (0.00000) RY*( 9) C  15           s(  1.57%)p 3.00(  4.72%)d59.60( 93.70%)
   202. (0.00212) RY*( 1) C  16           s(  3.40%)p26.30( 89.36%)d 2.13(  7.24%)
                                           -0.0000  0.0223  0.1830  0.0097  0.1462
                                            0.0170  0.5736  0.0190  0.7366 -0.0274
                                            0.0561  0.1711 -0.1954  0.0321
   203. (0.00101) RY*( 2) C  16           s(  3.34%)p24.38( 81.47%)d 4.55( 15.19%)
                                            0.0000 -0.0122  0.1824  0.0078  0.8815
                                           -0.0089 -0.1727  0.0164 -0.0861  0.2543
                                           -0.1592 -0.0057 -0.0479  0.2439
   204. (0.00071) RY*( 3) C  16           s(  0.68%)p99.99( 88.90%)d15.27( 10.42%)
                                           -0.0000  0.0062  0.0824 -0.0143  0.1707
                                           -0.0074  0.6884  0.0147 -0.6209 -0.2118
                                            0.0873  0.1802  0.0799 -0.1132
   205. (0.00030) RY*( 4) C  16           s( 70.15%)p 0.08(  5.43%)d 0.35( 24.42%)
                                            0.0000 -0.0009  0.8376 -0.0001 -0.2216
                                           -0.0125 -0.0128 -0.0037 -0.0695 -0.1519
                                           -0.0303 -0.3733  0.0492  0.2801
   206. (0.00017) RY*( 5) C  16           s( 12.82%)p 0.10(  1.30%)d 6.70( 85.88%)
                                            0.0000  0.0002  0.3581  0.0045 -0.1137
                                           -0.0008  0.0005 -0.0017  0.0031  0.5459
                                           -0.3103  0.2766  0.2461 -0.5722
   207. (0.00006) RY*( 6) C  16           s(  0.57%)p 7.36(  4.22%)d99.99( 95.20%)
   208. (0.00001) RY*( 7) C  16           s(  1.59%)p 9.66( 15.37%)d52.21( 83.04%)
   209. (0.00001) RY*( 8) C  16           s(  3.88%)p 2.45(  9.49%)d22.33( 86.63%)
   210. (0.00001) RY*( 9) C  16           s(  3.63%)p 1.26(  4.56%)d25.28( 91.80%)
   211. (0.00270) RY*( 1) C  17           s(  6.68%)p13.25( 88.55%)d 0.71(  4.77%)
                                           -0.0000  0.0240  0.2574 -0.0055 -0.3430
                                            0.0284  0.7010 -0.0220 -0.5246  0.0389
                                           -0.0785 -0.1235 -0.1565  0.0157
   212. (0.00079) RY*( 2) C  17           s(  5.93%)p11.00( 65.23%)d 4.86( 28.84%)
                                            0.0000 -0.0216  0.2426 -0.0075 -0.7121
                                           -0.0082 -0.3740  0.0018  0.0720 -0.2890
                                           -0.1662  0.3094 -0.1714  0.2284
   213. (0.00064) RY*( 3) C  17           s(  0.04%)p99.99( 94.17%)d99.99(  5.79%)
                                           -0.0000  0.0016  0.0189  0.0070 -0.1756
                                           -0.0155  0.5169 -0.0170  0.8019 -0.1313
                                           -0.1270 -0.0298  0.0847 -0.1285
   214. (0.00026) RY*( 4) C  17           s( 67.66%)p 0.26( 17.34%)d 0.22( 15.00%)
                                            0.0000  0.0056  0.8225 -0.0070  0.4080
                                           -0.0044  0.0438  0.0027  0.0699 -0.0153
                                            0.0695  0.3289  0.1355  0.1357
   215. (0.00014) RY*( 5) C  17           s(  2.43%)p 1.94(  4.69%)d38.29( 92.88%)
                                           -0.0000 -0.0012  0.1557  0.0004  0.0573
                                            0.0063 -0.1315  0.0082 -0.1621 -0.4980
                                           -0.2415 -0.0892  0.0741 -0.7804
   216. (0.00007) RY*( 6) C  17           s(  0.00%)p 1.00(  2.19%)d44.57( 97.80%)
   217. (0.00003) RY*( 7) C  17           s(  4.92%)p 3.52( 17.29%)d15.82( 77.79%)
   218. (0.00000) RY*( 8) C  17           s(  1.71%)p 1.80(  3.08%)d55.77( 95.21%)
   219. (0.00001) RY*( 9) C  17           s( 10.76%)p 0.70(  7.50%)d 7.60( 81.74%)
   220. (0.00270) RY*( 1) C  18           s(  1.45%)p65.00( 94.53%)d 2.76(  4.02%)
                                           -0.0000  0.0156  0.1196  0.0267  0.8824
                                           -0.0049 -0.2336 -0.0199 -0.3331 -0.0485
                                           -0.1644  0.0190 -0.0206  0.1000
   221. (0.00101) RY*( 2) C  18           s(  0.09%)p99.99( 83.46%)d99.99( 16.45%)
                                           -0.0000  0.0245  0.0180 -0.0005 -0.3898
                                            0.0042 -0.3119 -0.0110 -0.7650 -0.0779
                                            0.0709 -0.0068  0.2803  0.2735
   222. (0.00060) RY*( 3) C  18           s( 28.78%)p 2.02( 58.23%)d 0.45( 13.00%)
                                            0.0000 -0.0087  0.5364  0.0033 -0.1676
                                            0.0178 -0.7117  0.0044  0.2174 -0.0473
                                           -0.0529 -0.1133 -0.2378 -0.2357
   223. (0.00055) RY*( 4) C  18           s( 59.64%)p 0.63( 37.68%)d 0.04(  2.68%)
                                            0.0000  0.0071  0.7722  0.0022 -0.0329
                                           -0.0192  0.5587  0.0074 -0.2514 -0.0243
                                            0.0504  0.0730 -0.0588 -0.1218
   224. (0.00013) RY*( 5) C  18           s(  1.10%)p 1.92(  2.11%)d88.22( 96.79%)
                                           -0.0000 -0.0004  0.1047 -0.0078  0.0901
                                            0.0105 -0.1087 -0.0023  0.0314  0.8700
                                            0.3224  0.0808  0.3102 -0.0667
   225. (0.00009) RY*( 6) C  18           s(  0.65%)p 8.41(  5.45%)d99.99( 93.91%)
   226. (0.00003) RY*( 7) C  18           s(  2.26%)p 3.32(  7.51%)d39.84( 90.23%)
   227. (0.00001) RY*( 8) C  18           s(  0.64%)p 3.53(  2.27%)d99.99( 97.09%)
   228. (0.00001) RY*( 9) C  18           s(  5.50%)p 1.61(  8.84%)d15.58( 85.66%)
   229. (0.00162) RY*( 1) H  19           s( 99.21%)p 0.01(  0.79%)
                                            0.0103  0.9960 -0.0315  0.0819 -0.0132
   230. (0.00024) RY*( 2) H  19           s(  0.00%)p 1.00(100.00%)
                                           -0.0012  0.0062  0.1770 -0.1632 -0.9706
   231. (0.00012) RY*( 3) H  19           s(  0.02%)p99.99( 99.98%)
                                            0.0020  0.0129  0.9624  0.2347  0.1361
   232. (0.00002) RY*( 4) H  19           s(  1.01%)p98.31( 98.99%)
   233. (0.00073) RY*( 1) H  20           s( 99.21%)p 0.01(  0.79%)
                                            0.0051  0.9960 -0.0159  0.0873 -0.0050
   234. (0.00008) RY*( 2) H  20           s(  0.08%)p99.99( 99.92%)
   235. (0.00003) RY*( 3) H  20           s(  0.78%)p99.99( 99.22%)
   236. (0.00003) RY*( 4) H  20           s(  0.03%)p99.99( 99.97%)
   237. (0.00065) RY*( 1) H  21           s( 99.41%)p 0.01(  0.59%)
                                            0.0037  0.9970 -0.0758 -0.0077  0.0091
   238. (0.00008) RY*( 2) H  21           s(  0.00%)p 1.00(100.00%)
   239. (0.00003) RY*( 3) H  21           s(  0.02%)p99.99( 99.98%)
   240. (0.00004) RY*( 4) H  21           s(  0.66%)p99.99( 99.34%)
   241. (0.00026) RY*( 1) H  22           s( 97.13%)p 0.03(  2.87%)
                                            0.0056  0.9855 -0.0566 -0.1577 -0.0245
   242. (0.00009) RY*( 2) H  22           s(  0.00%)p 1.00(100.00%)
   243. (0.00005) RY*( 3) H  22           s(  2.37%)p41.25( 97.63%)
   244. (0.00000) RY*( 4) H  22           s(  0.59%)p99.99( 99.41%)
   245. (0.00086) RY*( 1) H  23           s( 98.62%)p 0.01(  1.38%)
                                            0.0038  0.9931 -0.0296  0.1082  0.0348
   246. (0.00010) RY*( 2) H  23           s(  0.83%)p99.99( 99.17%)
   247. (0.00007) RY*( 3) H  23           s(  0.02%)p99.99( 99.98%)
   248. (0.00001) RY*( 4) H  23           s(  0.63%)p99.99( 99.37%)
   249. (0.00085) RY*( 1) H  24           s( 98.62%)p 0.01(  1.38%)
                                            0.0038  0.9930 -0.0307  0.1094  0.0305
   250. (0.00010) RY*( 2) H  24           s(  0.83%)p99.99( 99.17%)
   251. (0.00007) RY*( 3) H  24           s(  0.02%)p99.99( 99.98%)
   252. (0.00001) RY*( 4) H  24           s(  0.63%)p99.99( 99.37%)
   253. (0.00089) RY*( 1) H  25           s( 99.53%)p 0.00(  0.47%)
                                            0.0049  0.9976  0.0138 -0.0662 -0.0104
   254. (0.00006) RY*( 2) H  25           s(  0.00%)p 1.00(100.00%)
   255. (0.00005) RY*( 3) H  25           s(  0.06%)p99.99( 99.94%)
   256. (0.00003) RY*( 4) H  25           s(  0.51%)p99.99( 99.49%)
   257. (0.00119) RY*( 1) H  26           s( 98.74%)p 0.01(  1.26%)
                                            0.0062  0.9936  0.1085  0.0105  0.0271
   258. (0.00008) RY*( 2) H  26           s(  0.83%)p99.99( 99.17%)
   259. (0.00004) RY*( 3) H  26           s(  0.02%)p99.99( 99.98%)
   260. (0.00004) RY*( 4) H  26           s(  0.51%)p99.99( 99.49%)
   261. (0.00164) RY*( 1) H  27           s( 99.43%)p 0.01(  0.57%)
                                            0.0067  0.9971 -0.0328  0.0666 -0.0137
   262. (0.00007) RY*( 2) H  27           s(  0.00%)p 1.00(100.00%)
   263. (0.00004) RY*( 3) H  27           s(  0.57%)p99.99( 99.43%)
   264. (0.00002) RY*( 4) H  27           s(  0.10%)p99.99( 99.90%)
   265. (0.00106) RY*( 1) H  28           s( 99.42%)p 0.01(  0.58%)
                                            0.0047  0.9971 -0.0278  0.0709  0.0036
   266. (0.00008) RY*( 2) H  28           s(  0.04%)p99.99( 99.96%)
   267. (0.00005) RY*( 3) H  28           s(  0.56%)p99.99( 99.44%)
   268. (0.00003) RY*( 4) H  28           s(  0.08%)p99.99( 99.92%)
   269. (0.00088) RY*( 1) H  29           s( 99.19%)p 0.01(  0.81%)
                                            0.0050  0.9959  0.0365 -0.0593 -0.0570
   270. (0.00007) RY*( 2) H  29           s(  0.00%)p 1.00(100.00%)
   271. (0.00005) RY*( 3) H  29           s(  0.63%)p99.99( 99.37%)
   272. (0.00003) RY*( 4) H  29           s(  0.27%)p99.99( 99.73%)
   273. (0.00119) RY*( 1) H  30           s( 99.37%)p 0.01(  0.63%)
                                            0.0062  0.9968  0.0541 -0.0547  0.0197
   274. (0.00010) RY*( 2) H  30           s(  0.03%)p99.99( 99.97%)
                                            0.0038  0.0171  0.4103  0.8427  0.3482
   275. (0.00007) RY*( 3) H  30           s(  0.01%)p 1.00( 99.99%)
   276. (0.00002) RY*( 4) H  30           s(  0.68%)p99.99( 99.32%)
   277. (0.00094) RY*( 1) H  31           s( 99.14%)p 0.01(  0.86%)
                                            0.0049  0.9957  0.0025 -0.0842 -0.0384
   278. (0.00009) RY*( 2) H  31           s(  0.05%)p99.99( 99.95%)
   279. (0.00006) RY*( 3) H  31           s(  0.00%)p 1.00(100.00%)
   280. (0.00002) RY*( 4) H  31           s(  0.89%)p99.99( 99.11%)
   281. (0.00096) RY*( 1) H  32           s( 99.51%)p 0.00(  0.49%)
                                            0.0044  0.9975 -0.0272 -0.0501  0.0412
   282. (0.00008) RY*( 2) H  32           s(  0.01%)p99.99( 99.99%)
   283. (0.00006) RY*( 3) H  32           s(  0.01%)p99.99( 99.99%)
   284. (0.00002) RY*( 4) H  32           s(  0.56%)p99.99( 99.44%)
   285. (0.00175) RY*( 1) H  33           s( 99.74%)p 0.00(  0.26%)
                                            0.0056  0.9987 -0.0433  0.0237 -0.0123
   286. (0.00010) RY*( 2) H  33           s(  0.08%)p99.99( 99.92%)
   287. (0.00007) RY*( 3) H  33           s(  0.01%)p99.99( 99.99%)
   288. (0.00002) RY*( 4) H  33           s(  0.25%)p99.99( 99.75%)
   289. (0.00102) RY*( 1) H  34           s( 99.47%)p 0.01(  0.53%)
                                            0.0048  0.9973  0.0671  0.0157  0.0241
   290. (0.00009) RY*( 2) H  34           s(  0.05%)p99.99( 99.95%)
   291. (0.00006) RY*( 3) H  34           s(  0.01%)p99.99( 99.99%)
   292. (0.00002) RY*( 4) H  34           s(  0.56%)p99.99( 99.44%)
   293. (0.00125) RY*( 1) H  35           s( 99.59%)p 0.00(  0.41%)
                                            0.0047  0.9979 -0.0208  0.0082  0.0600
   294. (0.00009) RY*( 2) H  35           s(  0.01%)p 1.00( 99.99%)
   295. (0.00007) RY*( 3) H  35           s(  0.00%)p 1.00(100.00%)
   296. (0.00002) RY*( 4) H  35           s(  0.49%)p99.99( 99.51%)
   297. (0.01410) BD*( 1) O   1 - C   2  
                ( 34.11%)   0.5840* O   1 s( 39.92%)p 1.50( 59.99%)d 0.00(  0.09%)
                                            0.0001 -0.6313  0.0244  0.4792  0.0161
                                            0.5960  0.0158  0.1210 -0.0002 -0.0260
                                           -0.0016 -0.0033  0.0047  0.0142
                ( 65.89%)  -0.8118* C   2 s( 35.20%)p 1.83( 64.58%)d 0.01(  0.22%)
                                            0.0001 -0.5932  0.0116 -0.5435 -0.0258
                                           -0.5538 -0.0494  0.2015  0.0015 -0.0384
                                            0.0104  0.0118  0.0044  0.0214
   298. (0.16182) BD*( 2) O   1 - C   2  
                ( 28.82%)   0.5369* O   1 s(  1.14%)p86.65( 98.71%)d 0.13(  0.15%)
                                            0.0000 -0.1066  0.0047  0.2400  0.0037
                                           -0.1117  0.0018 -0.9576 -0.0033 -0.0036
                                            0.0249  0.0272 -0.0094 -0.0011
                ( 71.18%)  -0.8437* C   2 s(  1.01%)p97.63( 98.53%)d 0.46(  0.46%)
                                            0.0001 -0.1004  0.0024  0.0717 -0.0101
                                           -0.3055  0.0008 -0.9413  0.0270 -0.0069
                                           -0.0404 -0.0496  0.0191  0.0114
   299. (0.04074) BD*( 1) C   2 - N   3  
                ( 65.00%)   0.8062* C   2 s( 32.90%)p 2.03( 66.91%)d 0.01(  0.19%)
                                           -0.0002  0.5736 -0.0054 -0.7954 -0.0002
                                            0.1075  0.0192 -0.1568 -0.0055 -0.0035
                                            0.0121  0.0004  0.0372 -0.0178
                ( 35.00%)  -0.5916* N   3 s( 36.88%)p 1.71( 63.09%)d 0.00(  0.03%)
                                           -0.0001  0.6072  0.0095  0.7676 -0.0131
                                           -0.1200 -0.0116  0.1642 -0.0032 -0.0042
                                            0.0073 -0.0015  0.0136 -0.0076
   300. (0.04848) BD*( 1) C   2 - O  12  
                ( 68.91%)   0.8301* C   2 s( 30.72%)p 2.25( 68.97%)d 0.01(  0.31%)
                                            0.0001 -0.5539 -0.0193 -0.2530  0.0119
                                            0.7623  0.0324 -0.2080 -0.0094  0.0194
                                           -0.0044  0.0218  0.0426  0.0207
                ( 31.09%)  -0.5576* O  12 s( 31.70%)p 2.15( 68.24%)d 0.00(  0.07%)
                                           -0.0000 -0.5629 -0.0125  0.2164  0.0086
                                           -0.7665 -0.0091  0.2187  0.0023  0.0031
                                           -0.0009  0.0111  0.0210  0.0103
   301. (0.01758) BD*( 1) N   3 - C   4  
                ( 37.80%)   0.6149* N   3 s( 37.67%)p 1.65( 62.31%)d 0.00(  0.03%)
                                           -0.0000 -0.6137 -0.0039  0.5757 -0.0019
                                            0.5393  0.0094 -0.0270 -0.0042 -0.0128
                                            0.0007  0.0027 -0.0005  0.0092
                ( 62.20%)  -0.7886* C   4 s( 27.07%)p 2.69( 72.81%)d 0.00(  0.12%)
                                            0.0000 -0.5202 -0.0112 -0.6544 -0.0043
                                           -0.5467 -0.0175  0.0230  0.0059 -0.0295
                                            0.0015  0.0011 -0.0042  0.0181
   302. (0.00674) BD*( 1) N   3 - H  19  
                ( 27.28%)   0.5223* N   3 s( 25.19%)p 2.97( 74.78%)d 0.00(  0.03%)
                                           -0.0003 -0.5019  0.0083  0.2387 -0.0006
                                           -0.8190  0.0077  0.1411 -0.0062  0.0058
                                           -0.0010  0.0023  0.0126  0.0080
                ( 72.72%)  -0.8528* H  19 s( 99.76%)p 0.00(  0.24%)
                                           -0.9988  0.0060 -0.0085  0.0476 -0.0083
   303. (0.01197) BD*( 1) C   4 - C   5  
                ( 48.84%)   0.6988* C   4 s( 36.06%)p 1.77( 63.90%)d 0.00(  0.04%)
                                            0.0001 -0.6005  0.0010  0.7095 -0.0186
                                           -0.2870 -0.0234 -0.2287 -0.0052  0.0111
                                            0.0094 -0.0029 -0.0114  0.0075
                ( 51.16%)  -0.7153* C   5 s( 35.00%)p 1.86( 64.95%)d 0.00(  0.05%)
                                           -0.0002 -0.5916 -0.0081 -0.7398 -0.0151
                                            0.2340 -0.0249  0.2157 -0.0028  0.0111
                                            0.0099 -0.0035 -0.0138  0.0096
   304. (0.20320) BD*( 2) C   4 - C   5  
                ( 47.10%)   0.6863* C   4 s(  0.01%)p 1.00( 99.94%)d 0.00(  0.05%)
                                           -0.0001 -0.0071  0.0014 -0.2190  0.0076
                                            0.2291 -0.0027 -0.9481  0.0019 -0.0047
                                            0.0206  0.0023  0.0038 -0.0068
                ( 52.90%)  -0.7273* C   5 s(  0.00%)p 1.00( 99.93%)d 0.00(  0.07%)
                                            0.0000 -0.0004  0.0004 -0.2002 -0.0017
                                            0.2409 -0.0013 -0.9493 -0.0037  0.0081
                                           -0.0157  0.0146  0.0003  0.0136
   305. (0.01325) BD*( 1) C   4 - C  11  
                ( 48.49%)   0.6963* C   4 s( 36.68%)p 1.73( 63.29%)d 0.00(  0.04%)
                                            0.0002 -0.6056  0.0079 -0.1389 -0.0213
                                            0.7519 -0.0115  0.2182  0.0053  0.0038
                                            0.0006 -0.0091  0.0145  0.0074
                ( 51.51%)  -0.7177* C  11 s( 33.91%)p 1.95( 66.03%)d 0.00(  0.05%)
                                           -0.0001 -0.5823 -0.0089  0.0628 -0.0257
                                           -0.7793 -0.0098 -0.2198  0.0047  0.0047
                                            0.0021 -0.0102  0.0174  0.0100
   306. (0.00682) BD*( 1) C   5 - C   6  
                ( 50.01%)   0.7072* C   5 s( 36.06%)p 1.77( 63.90%)d 0.00(  0.04%)
                                            0.0000  0.6004  0.0113 -0.6320 -0.0286
                                           -0.4877  0.0255  0.0092  0.0124  0.0169
                                            0.0003  0.0012  0.0000 -0.0111
                ( 49.99%)  -0.7070* C   6 s( 35.99%)p 1.78( 63.97%)d 0.00(  0.04%)
                                           -0.0001  0.5998  0.0127  0.6216 -0.0169
                                            0.5017  0.0312 -0.0158  0.0117  0.0146
                                           -0.0023 -0.0002  0.0078 -0.0113
   307. (0.00639) BD*( 1) C   5 - H  20  
                ( 37.04%)   0.6086* C   5 s( 28.86%)p 2.46( 71.12%)d 0.00(  0.03%)
                                            0.0003 -0.5369  0.0163  0.1078  0.0115
                                           -0.8049  0.0107 -0.2268 -0.0017  0.0020
                                            0.0010 -0.0073  0.0127  0.0077
                ( 62.96%)  -0.7935* H  20 s( 99.90%)p 0.00(  0.10%)
                                           -0.9995  0.0025 -0.0050  0.0298  0.0096
   308. (0.01510) BD*( 1) C   6 - C   7  
                ( 50.24%)   0.7088* C   6 s( 34.22%)p 1.92( 65.73%)d 0.00(  0.05%)
                                            0.0000  0.5849  0.0064  0.0622 -0.0257
                                           -0.7829 -0.0110 -0.1995  0.0030 -0.0038
                                           -0.0013  0.0094 -0.0173 -0.0101
                ( 49.76%)  -0.7054* C   7 s( 38.15%)p 1.62( 61.81%)d 0.00(  0.04%)
                                           -0.0000  0.6176  0.0097 -0.1637 -0.0123
                                            0.7392 -0.0060  0.2114  0.0011 -0.0057
                                           -0.0012  0.0086 -0.0158 -0.0074
   309. (0.20161) BD*( 2) C   6 - C   7  
                ( 50.13%)   0.7080* C   6 s(  0.00%)p 1.00( 99.93%)d 0.00(  0.07%)
                                           -0.0001 -0.0007  0.0002  0.2077 -0.0000
                                           -0.2265  0.0002  0.9512 -0.0003 -0.0075
                                            0.0120 -0.0178 -0.0017 -0.0127
                ( 49.87%)  -0.7062* C   7 s(  0.00%)p 1.00( 99.94%)d 0.00(  0.06%)
                                            0.0000 -0.0011 -0.0003  0.2073 -0.0002
                                           -0.2253  0.0008  0.9517 -0.0026  0.0030
                                            0.0084  0.0211  0.0067  0.0060
   310. (0.00658) BD*( 1) C   6 - H  21  
                ( 36.86%)   0.6071* C   6 s( 29.72%)p 2.36( 70.25%)d 0.00(  0.03%)
                                           -0.0003  0.5450 -0.0146 -0.7519  0.0118
                                            0.2873  0.0116  0.2330  0.0000 -0.0068
                                           -0.0071  0.0030  0.0097 -0.0076
                ( 63.14%)  -0.7946* H  21 s( 99.90%)p 0.00(  0.10%)
                                            0.9995 -0.0016  0.0275 -0.0124 -0.0091
   311. (0.01693) BD*( 1) C   7 - O   8  
                ( 68.10%)   0.8252* C   7 s( 24.89%)p 3.01( 74.85%)d 0.01(  0.26%)
                                           -0.0001  0.4986 -0.0146 -0.6544 -0.0081
                                           -0.5643 -0.0393  0.0095 -0.0076  0.0440
                                           -0.0006 -0.0005  0.0061 -0.0256
                ( 31.90%)  -0.5648* O   8 s( 33.55%)p 1.98( 66.38%)d 0.00(  0.07%)
                                            0.0000  0.5792  0.0033  0.5904  0.0076
                                            0.5615  0.0008  0.0034 -0.0015  0.0205
                                            0.0022  0.0027 -0.0090 -0.0121
   312. (0.01220) BD*( 1) C   7 - C  10  
                ( 49.15%)   0.7011* C   7 s( 36.63%)p 1.73( 63.33%)d 0.00(  0.04%)
                                            0.0002 -0.6052  0.0005 -0.7072  0.0318
                                            0.2865  0.0344  0.2212  0.0011  0.0112
                                            0.0087 -0.0031 -0.0123  0.0070
                ( 50.85%)  -0.7131* C  10 s( 34.01%)p 1.94( 65.94%)d 0.00(  0.05%)
                                           -0.0002 -0.5831 -0.0125  0.7413  0.0221
                                           -0.2388  0.0275 -0.2273  0.0019  0.0119
                                            0.0100 -0.0040 -0.0134  0.0093
   313. (0.00388) BD*( 1) O   8 - C   9  
                ( 29.24%)   0.5407* O   8 s( 31.43%)p 2.18( 68.51%)d 0.00(  0.06%)
                                            0.0001  0.5606  0.0011 -0.7644 -0.0080
                                            0.2248 -0.0185  0.2232 -0.0027 -0.0185
                                           -0.0099  0.0070  0.0063 -0.0084
                ( 70.76%)  -0.8412* C   9 s( 21.03%)p 3.74( 78.62%)d 0.02(  0.34%)
                                            0.0001  0.4579  0.0259  0.8257  0.0365
                                           -0.2144 -0.0438 -0.2343 -0.0186 -0.0218
                                           -0.0251  0.0064  0.0416 -0.0236
   314. (0.00363) BD*( 1) C   9 - H  22  
                ( 37.95%)   0.6160* C   9 s( 26.34%)p 2.79( 73.61%)d 0.00(  0.04%)
                                            0.0001 -0.5130 -0.0153  0.4844 -0.0122
                                            0.7054 -0.0134  0.0604 -0.0004 -0.0159
                                           -0.0029 -0.0023  0.0102  0.0084
                ( 62.05%)  -0.7877* H  22 s( 99.91%)p 0.00(  0.09%)
                                           -0.9995  0.0007 -0.0195 -0.0237 -0.0013
   315. (0.00801) BD*( 1) C   9 - H  23  
                ( 39.48%)   0.6283* C   9 s( 26.33%)p 2.80( 73.62%)d 0.00(  0.05%)
                                           -0.0001 -0.5130  0.0135  0.2772  0.0241
                                           -0.6085  0.0117  0.5370 -0.0022  0.0058
                                           -0.0071  0.0170  0.0102 -0.0027
                ( 60.52%)  -0.7780* H  23 s( 99.91%)p 0.00(  0.09%)
                                           -0.9995  0.0019 -0.0157  0.0189 -0.0180
   316. (0.00799) BD*( 1) C   9 - H  24  
                ( 39.48%)   0.6283* C   9 s( 26.34%)p 2.80( 73.62%)d 0.00(  0.05%)
                                           -0.0001 -0.5130  0.0135 -0.0212  0.0240
                                           -0.2884  0.0117 -0.8073 -0.0029 -0.0023
                                           -0.0038 -0.0120  0.0039 -0.0175
                ( 60.52%)  -0.7779* H  24 s( 99.91%)p 0.00(  0.09%)
                                           -0.9995  0.0019 -0.0052  0.0078  0.0290
   317. (0.00677) BD*( 1) C  10 - C  11  
                ( 50.07%)   0.7076* C  10 s( 36.43%)p 1.74( 63.53%)d 0.00(  0.04%)
                                           -0.0000  0.6035  0.0082  0.6276  0.0278
                                            0.4894 -0.0264 -0.0159 -0.0133  0.0172
                                           -0.0001  0.0011 -0.0009 -0.0113
                ( 49.93%)  -0.7066* C  11 s( 35.98%)p 1.78( 63.98%)d 0.00(  0.04%)
                                           -0.0000  0.5997  0.0109 -0.6170  0.0181
                                           -0.5065 -0.0339  0.0302 -0.0119  0.0156
                                           -0.0027 -0.0008  0.0079 -0.0114
   318. (0.14624) BD*( 2) C  10 - C  11  
                ( 48.82%)   0.6987* C  10 s(  0.00%)p 1.00( 99.94%)d 0.00(  0.06%)
                                           -0.0000  0.0017  0.0007 -0.2121  0.0008
                                            0.2391 -0.0006 -0.9472  0.0057 -0.0039
                                           -0.0053 -0.0214 -0.0069 -0.0073
                ( 51.18%)  -0.7154* C  11 s(  0.01%)p99.99( 99.93%)d 5.89(  0.06%)
                                           -0.0002  0.0102 -0.0018 -0.2325  0.0025
                                            0.2393 -0.0004 -0.9423  0.0003 -0.0057
                                            0.0221  0.0021  0.0054 -0.0091
   319. (0.00611) BD*( 1) C  10 - H  25  
                ( 36.47%)   0.6039* C  10 s( 29.49%)p 2.39( 70.49%)d 0.00(  0.03%)
                                           -0.0003  0.5428 -0.0166  0.0988  0.0054
                                           -0.8030  0.0094 -0.2238  0.0014 -0.0008
                                           -0.0010  0.0068 -0.0121 -0.0076
                ( 63.53%)  -0.7971* H  25 s( 99.90%)p 0.00(  0.10%)
                                            0.9995 -0.0028 -0.0032  0.0306  0.0086
   320. (0.00733) BD*( 1) C  11 - H  26  
                ( 36.19%)   0.6016* C  11 s( 30.03%)p 2.33( 69.95%)d 0.00(  0.03%)
                                            0.0003 -0.5477  0.0158 -0.7482  0.0120
                                            0.2780  0.0053  0.2493 -0.0003  0.0064
                                            0.0081 -0.0028 -0.0094  0.0071
                ( 63.81%)  -0.7988* H  26 s( 99.90%)p 0.00(  0.10%)
                                           -0.9995  0.0033  0.0292 -0.0107 -0.0077
   321. (0.03237) BD*( 1) O  12 - C  13  
                ( 28.16%)   0.5307* O  12 s( 33.06%)p 2.02( 66.89%)d 0.00(  0.05%)
                                           -0.0001 -0.5750  0.0028 -0.7909  0.0066
                                            0.1609  0.0062 -0.1322 -0.0007 -0.0048
                                           -0.0029  0.0001 -0.0177  0.0119
                ( 71.84%)  -0.8476* C  13 s( 16.80%)p 4.93( 82.89%)d 0.02(  0.31%)
                                            0.0001 -0.4095 -0.0192  0.8724  0.0343
                                           -0.1989  0.0162  0.1635 -0.0059  0.0195
                                           -0.0183  0.0034 -0.0417  0.0249
   322. (0.01528) BD*( 1) C  13 - C  14  
                ( 48.83%)   0.6988* C  13 s( 29.37%)p 2.40( 70.58%)d 0.00(  0.05%)
                                           -0.0001 -0.5419 -0.0012 -0.3691 -0.0171
                                            0.1032 -0.0200  0.7471  0.0050  0.0014
                                            0.0138 -0.0046 -0.0019 -0.0174
                ( 51.17%)  -0.7154* C  14 s( 31.82%)p 2.14( 68.13%)d 0.00(  0.05%)
                                           -0.0001 -0.5641  0.0007  0.3946 -0.0005
                                           -0.1159 -0.0320 -0.7149  0.0047  0.0023
                                            0.0174 -0.0019 -0.0029 -0.0128
   323. (0.01114) BD*( 1) C  13 - C  18  
                ( 48.85%)   0.6989* C  13 s( 29.55%)p 2.38( 70.41%)d 0.00(  0.04%)
                                            0.0000 -0.5435 -0.0075 -0.0074  0.0042
                                            0.6785 -0.0329 -0.4921 -0.0221 -0.0019
                                            0.0020  0.0161  0.0132  0.0010
                ( 51.15%)  -0.7152* C  18 s( 27.09%)p 2.69( 72.86%)d 0.00(  0.05%)
                                           -0.0004 -0.5205 -0.0058  0.0324  0.0036
                                           -0.6934 -0.0244  0.4958 -0.0163  0.0020
                                           -0.0014  0.0189  0.0120 -0.0018
   324. (0.01251) BD*( 1) C  13 - H  27  
                ( 37.21%)   0.6100* C  13 s( 24.30%)p 3.11( 75.65%)d 0.00(  0.05%)
                                            0.0001 -0.4928  0.0135 -0.3118 -0.0065
                                           -0.6979  0.0174 -0.4146 -0.0012 -0.0103
                                           -0.0040 -0.0132  0.0125  0.0040
                ( 62.79%)  -0.7924* H  27 s( 99.90%)p 0.00(  0.10%)
                                           -0.9995  0.0058  0.0146  0.0234  0.0156
   325. (0.00801) BD*( 1) C  14 - C  15  
                ( 49.84%)   0.7060* C  14 s( 38.90%)p 1.57( 61.05%)d 0.00(  0.04%)
                                           -0.0000 -0.6235 -0.0169 -0.1566 -0.0214
                                            0.7068  0.0074  0.2908  0.0381  0.0067
                                            0.0022 -0.0104  0.0152  0.0075
                ( 50.16%)  -0.7082* C  15 s( 38.45%)p 1.60( 61.50%)d 0.00(  0.05%)
                                           -0.0001 -0.6199 -0.0145  0.2667 -0.0109
                                           -0.6991 -0.0337 -0.2315  0.0190  0.0107
                                            0.0045 -0.0115  0.0125  0.0067
   326. (0.02710) BD*( 2) C  14 - C  15  
                ( 46.73%)   0.6836* C  14 s(  0.21%)p99.99( 99.72%)d 0.32(  0.07%)
                                            0.0001 -0.0452 -0.0068 -0.8910  0.0165
                                           -0.0534  0.0003 -0.4474  0.0095  0.0219
                                            0.0020  0.0121 -0.0053  0.0038
                ( 53.27%)  -0.7298* C  15 s(  0.13%)p99.99( 99.78%)d 0.71(  0.09%)
                                           -0.0001 -0.0352 -0.0081 -0.8594  0.0137
                                           -0.1338 -0.0019 -0.4910  0.0081 -0.0217
                                           -0.0059 -0.0142  0.0115 -0.0097
   327. (0.00814) BD*( 1) C  14 - H  28  
                ( 37.97%)   0.6162* C  14 s( 28.97%)p 2.45( 71.00%)d 0.00(  0.03%)
                                            0.0004 -0.5381  0.0141 -0.1573 -0.0059
                                           -0.6947  0.0061  0.4501  0.0012 -0.0032
                                            0.0029  0.0133  0.0100  0.0017
                ( 62.03%)  -0.7876* H  28 s( 99.91%)p 0.00(  0.09%)
                                           -0.9995  0.0032  0.0071  0.0248 -0.0165
   328. (0.00971) BD*( 1) C  15 - C  16  
                ( 50.30%)   0.7092* C  15 s( 33.24%)p 2.01( 66.72%)d 0.00(  0.04%)
                                           -0.0000  0.5765 -0.0035 -0.1425  0.0194
                                           -0.6976 -0.0188  0.3983 -0.0288  0.0054
                                           -0.0056 -0.0146 -0.0120 -0.0006
                ( 49.70%)  -0.7050* C  16 s( 27.68%)p 2.61( 72.27%)d 0.00(  0.05%)
                                            0.0002  0.5261  0.0071  0.1522  0.0144
                                            0.7228 -0.0041 -0.4198 -0.0245  0.0057
                                           -0.0028 -0.0159 -0.0138 -0.0036
   329. (0.00761) BD*( 1) C  15 - H  29  
                ( 38.26%)   0.6186* C  15 s( 28.08%)p 2.56( 71.88%)d 0.00(  0.03%)
                                           -0.0003  0.5298 -0.0100  0.4109 -0.0037
                                           -0.0681  0.0008 -0.7385  0.0068 -0.0010
                                           -0.0135  0.0014  0.0037  0.0115
                ( 61.74%)  -0.7857* H  29 s( 99.91%)p 0.00(  0.09%)
                                            0.9995 -0.0029 -0.0153  0.0012  0.0266
   330. (0.00732) BD*( 1) C  16 - C  17  
                ( 49.82%)   0.7058* C  16 s( 28.36%)p 2.52( 71.60%)d 0.00(  0.04%)
                                           -0.0002 -0.5325 -0.0006  0.5707  0.0068
                                           -0.0912  0.0287 -0.6173  0.0013  0.0046
                                            0.0170 -0.0042 -0.0068 -0.0052
                ( 50.18%)  -0.7084* C  17 s( 27.58%)p 2.62( 72.38%)d 0.00(  0.05%)
                                           -0.0002 -0.5251 -0.0030 -0.5697 -0.0006
                                            0.1118  0.0320  0.6210  0.0037  0.0012
                                            0.0185 -0.0015 -0.0084 -0.0060
   331. (0.00908) BD*( 1) C  16 - H  30  
                ( 37.80%)   0.6149* C  16 s( 21.62%)p 3.62( 78.34%)d 0.00(  0.04%)
                                            0.0001 -0.4649  0.0057 -0.7588  0.0052
                                            0.2983  0.0124 -0.3441  0.0108  0.0078
                                           -0.0116  0.0029 -0.0128  0.0067
                ( 62.20%)  -0.7886* H  30 s( 99.91%)p 0.00(  0.09%)
                                           -0.9996  0.0040  0.0249 -0.0121  0.0106
   332. (0.00666) BD*( 1) C  16 - H  31  
                ( 37.91%)   0.6157* C  16 s( 22.27%)p 3.49( 77.69%)d 0.00(  0.04%)
                                           -0.0001  0.4719  0.0001 -0.2731  0.0125
                                           -0.6157 -0.0004 -0.5683  0.0100  0.0059
                                            0.0080  0.0156 -0.0064  0.0042
                ( 62.09%)  -0.7880* H  31 s( 99.91%)p 0.00(  0.09%)
                                            0.9996 -0.0024  0.0085  0.0218  0.0179
   333. (0.00864) BD*( 1) C  17 - C  18  
                ( 50.38%)   0.7098* C  17 s( 27.35%)p 2.65( 72.60%)d 0.00(  0.05%)
                                            0.0002  0.5230 -0.0007  0.1524 -0.0097
                                            0.7028 -0.0130  0.4557  0.0300  0.0066
                                            0.0034  0.0152 -0.0126 -0.0034
                ( 49.62%)  -0.7044* C  18 s( 28.08%)p 2.56( 71.87%)d 0.00(  0.04%)
                                            0.0002  0.5299 -0.0000 -0.1642 -0.0113
                                           -0.7119 -0.0164 -0.4288  0.0278  0.0051
                                            0.0043  0.0162 -0.0106  0.0004
   334. (0.00589) BD*( 1) C  17 - H  32  
                ( 37.96%)   0.6161* C  17 s( 23.16%)p 3.32( 76.80%)d 0.00(  0.04%)
                                           -0.0001  0.4812  0.0061 -0.0044 -0.0124
                                           -0.6991  0.0072  0.5282 -0.0100  0.0001
                                            0.0006 -0.0168 -0.0106  0.0011
                ( 62.04%)  -0.7876* H  32 s( 99.91%)p 0.00(  0.09%)
                                            0.9996 -0.0024  0.0012  0.0236 -0.0174
   335. (0.00874) BD*( 1) C  17 - H  33  
                ( 39.68%)   0.6299* C  17 s( 21.79%)p 3.59( 78.16%)d 0.00(  0.05%)
                                           -0.0001  0.4668 -0.0078 -0.8071 -0.0050
                                            0.0573 -0.0217 -0.3553  0.0119 -0.0041
                                            0.0142 -0.0022  0.0144 -0.0054
                ( 60.32%)  -0.7767* H  33 s( 99.92%)p 0.00(  0.08%)
                                            0.9996 -0.0044  0.0257  0.0007  0.0099
   336. (0.00679) BD*( 1) C  18 - H  34  
                ( 37.99%)   0.6163* C  18 s( 22.01%)p 3.54( 77.95%)d 0.00(  0.04%)
                                            0.0002 -0.4691  0.0058 -0.8020  0.0132
                                            0.0543  0.0003 -0.3643 -0.0203  0.0001
                                           -0.0110  0.0000 -0.0162  0.0065
                ( 62.01%)  -0.7875* H  34 s( 99.91%)p 0.00(  0.09%)
                                           -0.9996  0.0027  0.0258 -0.0018  0.0147
   337. (0.00624) BD*( 1) C  18 - H  35  
                ( 38.10%)   0.6173* C  18 s( 22.70%)p 3.40( 77.26%)d 0.00(  0.04%)
                                           -0.0001  0.4765  0.0026 -0.5724  0.0196
                                            0.0885 -0.0074  0.6608  0.0037 -0.0044
                                           -0.0163  0.0038  0.0081  0.0056
                ( 61.90%)  -0.7868* H  35 s( 99.91%)p 0.00(  0.09%)
                                            0.9996 -0.0029  0.0176 -0.0024 -0.0233


 NHO Directionality and "Bond Bending" (deviations from line of nuclear centers)

         [Thresholds for printing:  angular deviation  >  1.0 degree]
                                    hybrid p-character > 25.0%
                                    orbital occupancy  >  0.10e

                                Line of Centers        Hybrid 1              Hybrid 2
                                ---------------  -------------------   ------------------
                NBO               Theta   Phi    Theta   Phi    Dev    Theta   Phi    Dev
 ========================================================================================
     1. BD (   1) O   1 - C   2    86.8  229.1    98.7  231.0  12.0    103.8   46.7  10.9
     2. BD (   2) O   1 - C   2    86.8  229.1    15.5  155.7  82.5     18.8  101.4  81.7
     3. BD (   1) C   2 - N   3   101.1  173.5   101.4  170.9   2.5     78.1  350.1   3.4
     4. BD (   1) C   2 - O  12    75.2  284.0    75.3  286.9   2.8    105.3  106.2   2.2
     5. BD (   1) N   3 - C   4    88.1  221.6    87.8  223.7   2.2      --     --    --
     6. BD (   1) N   3 - H  19    98.4  104.5    99.1  106.4   1.9      --     --    --
     7. BD (   1) C   4 - C   5    73.9  160.9    72.8  155.8   5.0    105.2  344.5   3.6
     8. BD (   2) C   4 - C   5    73.9  160.9    18.1  313.0  90.1    161.8  130.1  89.7
     9. BD (   1) C   4 - C  11   105.4  276.6   106.4  282.2   5.4     74.8   92.7   3.8
    10. BD (   1) C   5 - C   6    89.1  218.3    88.5  215.0   3.4     90.3   41.4   3.1
    12. BD (   1) C   6 - C   7   104.7  277.1   103.9  272.6   4.4     74.3  103.5   6.2
    13. BD (   2) C   6 - C   7   104.7  277.1   162.1  132.5  90.1    162.2  132.7  90.0
    16. BD (   1) C   7 - C  10   106.1  340.7   106.6  334.6   5.9     74.1  164.5   3.7
    17. BD (   1) O   8 - C   9    74.3  163.1    74.6  165.0   1.9      --     --    --
    18. BD (   1) C   9 - H  22    93.8  234.6    94.1  235.7   1.1      --     --    --
    19. BD (   1) C   9 - H  23   127.1  117.5   128.7  116.8   1.6      --     --    --
    20. BD (   1) C   9 - H  24    19.9   94.2    18.9   90.6   1.6      --     --    --
    21. BD (   1) C  10 - C  11    91.6   38.8    92.1   35.2   3.6     88.7  222.1   3.3
    22. BD (   2) C  10 - C  11    91.6   38.8   161.3  131.5  89.4    160.6  133.9  89.8
    23. BD (   1) C  10 - H  25   105.1  276.3   105.5  277.5   1.2      --     --    --
    26. BD (   1) C  13 - C  14   150.6  344.4   152.3  347.8   2.3     30.7  159.4   2.8
    27. BD (   1) C  13 - C  18    54.2  272.3    51.5  270.3   3.2    123.7   92.9   2.1
    28. BD (   1) C  13 - H  27    62.1   64.5    61.0   64.9   1.1      --     --    --
    29. BD (   1) C  14 - C  15   109.6  286.7   114.1  284.0   5.2     74.7  109.2   4.9
    30. BD (   2) C  14 - C  15   109.6  286.7    63.4    3.5  87.5     60.6    9.1  86.8
    32. BD (   1) C  15 - C  16    60.6  258.0    63.1  260.3   3.2    121.1   77.0   1.9
    34. BD (   1) C  16 - C  17    43.3  170.1    43.3  173.8   2.6    136.7  345.8   2.9
    37. BD (   1) C  17 - C  18    58.6   77.5    55.4   78.3   3.3    118.2  256.5   3.4
    39. BD (   1) C  17 - H  33   113.5  175.7   112.9  177.5   1.8      --     --    --
    40. BD (   1) C  18 - H  34    66.0  356.9    64.1  356.0   2.1      --     --    --
    41. BD (   1) C  18 - H  35    41.5  170.0    40.1  171.7   1.8      --     --    --
    60. LP (   1) O   1             --     --     93.5   50.1   --       --     --    --
    61. LP (   2) O   1             --     --     75.2  319.7   --       --     --    --
    62. LP (   1) N   3             --     --    167.4  313.9   --       --     --    --
    63. LP (   1) O   8             --     --    105.4  280.7   --       --     --    --
    64. LP (   2) O   8             --     --    162.0  132.9   --       --     --    --
    65. LP (   1) O  12             --     --     87.9  226.8   --       --     --    --
    66. LP (   2) O  12             --     --     14.7  123.9   --       --     --    --
   298. BD*(   2) O   1 - C   2    86.8  229.1    15.5  155.7  82.5     18.8  101.4  81.7
   304. BD*(   2) C   4 - C   5    73.9  160.9    18.1  313.0  90.1    161.8  130.1  89.7
   309. BD*(   2) C   6 - C   7   104.7  277.1   162.1  132.5  90.1    162.2  132.7  90.0
   318. BD*(   2) C  10 - C  11    91.6   38.8   161.3  131.5  89.4    160.6  133.9  89.8


 Second Order Perturbation Theory Analysis of Fock Matrix in NBO Basis

     Threshold for printing:   0.25 kcal/mol
                                                                              E(2)  E(j)-E(i) F(i,j)
         Donor NBO (i)                     Acceptor NBO (j)                 kcal/mol   a.u.    a.u. 
 ===================================================================================================

 within unit  1
   1. BD (   1) O   1 - C   2        / 76. RY*(   1) C   2                    0.72    1.65    0.044
   1. BD (   1) O   1 - C   2        / 86. RY*(   2) N   3                    0.27    2.24    0.031
   1. BD (   1) O   1 - C   2        /175. RY*(   1) C  13                    0.32    2.12    0.033
   1. BD (   1) O   1 - C   2        /299. BD*(   1) C   2 - N   3            0.71    1.48    0.042
   1. BD (   1) O   1 - C   2        /301. BD*(   1) N   3 - C   4            1.08    1.41    0.050
   1. BD (   1) O   1 - C   2        /321. BD*(   1) O  12 - C  13            0.31    1.32    0.026
   2. BD (   2) O   1 - C   2        /298. BD*(   2) O   1 - C   2            1.10    0.42    0.030
   3. BD (   1) C   2 - N   3        / 67. RY*(   1) O   1                    0.26    2.09    0.030
   3. BD (   1) C   2 - N   3        / 94. RY*(   1) C   4                    0.59    1.83    0.041
   3. BD (   1) C   2 - N   3        / 95. RY*(   2) C   4                    0.28    1.92    0.029
   3. BD (   1) C   2 - N   3        /297. BD*(   1) O   1 - C   2            0.42    1.46    0.031
   3. BD (   1) C   2 - N   3        /301. BD*(   1) N   3 - C   4            1.26    1.23    0.050
   3. BD (   1) C   2 - N   3        /302. BD*(   1) N   3 - H  19            0.31    1.26    0.025
   3. BD (   1) C   2 - N   3        /303. BD*(   1) C   4 - C   5            0.65    1.38    0.038
   3. BD (   1) C   2 - N   3        /321. BD*(   1) O  12 - C  13            1.33    1.14    0.050
   4. BD (   1) C   2 - O  12        / 76. RY*(   1) C   2                    0.27    1.52    0.026
   4. BD (   1) C   2 - O  12        / 86. RY*(   2) N   3                    0.31    2.11    0.032
   4. BD (   1) C   2 - O  12        /175. RY*(   1) C  13                    0.72    1.99    0.048
   4. BD (   1) C   2 - O  12        /297. BD*(   1) O   1 - C   2            0.29    1.51    0.026
   4. BD (   1) C   2 - O  12        /302. BD*(   1) N   3 - H  19            0.96    1.31    0.045
   4. BD (   1) C   2 - O  12        /323. BD*(   1) C  13 - C  18            0.46    1.35    0.032
   5. BD (   1) N   3 - C   4        /103. RY*(   1) C   5                    0.39    1.94    0.035
   5. BD (   1) N   3 - C   4        /297. BD*(   1) O   1 - C   2            1.15    1.43    0.051
   5. BD (   1) N   3 - C   4        /299. BD*(   1) C   2 - N   3            0.84    1.27    0.042
   5. BD (   1) N   3 - C   4        /302. BD*(   1) N   3 - H  19            0.34    1.24    0.026
   5. BD (   1) N   3 - C   4        /303. BD*(   1) C   4 - C   5            0.72    1.35    0.039
   5. BD (   1) N   3 - C   4        /305. BD*(   1) C   4 - C  11            0.80    1.35    0.042
   5. BD (   1) N   3 - C   4        /306. BD*(   1) C   5 - C   6            0.85    1.37    0.043
   5. BD (   1) N   3 - C   4        /317. BD*(   1) C  10 - C  11            0.75    1.39    0.041
   6. BD (   1) N   3 - H  19        / 94. RY*(   1) C   4                    0.64    1.64    0.041
   6. BD (   1) N   3 - H  19        /300. BD*(   1) C   2 - O  12            2.53    1.06    0.067
   6. BD (   1) N   3 - H  19        /304. BD*(   2) C   4 - C   5            0.33    0.66    0.021
   6. BD (   1) N   3 - H  19        /305. BD*(   1) C   4 - C  11            1.62    1.19    0.056
   7. BD (   1) C   4 - C   5        / 85. RY*(   1) N   3                    0.56    1.81    0.041
   7. BD (   1) C   4 - C   5        /112. RY*(   1) C   6                    0.61    1.86    0.043
   7. BD (   1) C   4 - C   5        /113. RY*(   2) C   6                    0.47    1.49    0.034
   7. BD (   1) C   4 - C   5        /157. RY*(   1) C  11                    0.44    1.89    0.037
   7. BD (   1) C   4 - C   5        /158. RY*(   2) C  11                    0.27    1.44    0.025
   7. BD (   1) C   4 - C   5        /299. BD*(   1) C   2 - N   3            1.22    1.18    0.048
   7. BD (   1) C   4 - C   5        /301. BD*(   1) N   3 - C   4            0.70    1.11    0.035
   7. BD (   1) C   4 - C   5        /305. BD*(   1) C   4 - C  11            1.97    1.26    0.063
   7. BD (   1) C   4 - C   5        /306. BD*(   1) C   5 - C   6            1.38    1.28    0.053
   7. BD (   1) C   4 - C   5        /307. BD*(   1) C   5 - H  20            0.60    1.18    0.034
   7. BD (   1) C   4 - C   5        /310. BD*(   1) C   6 - H  21            1.00    1.19    0.044
   7. BD (   1) C   4 - C   5        /320. BD*(   1) C  11 - H  26            1.13    1.21    0.047
   8. BD (   2) C   4 - C   5        /115. RY*(   4) C   6                    0.96    0.90    0.040
   8. BD (   2) C   4 - C   5        /159. RY*(   3) C  11                    1.03    1.20    0.048
   8. BD (   2) C   4 - C   5        /299. BD*(   1) C   2 - N   3            0.52    0.74    0.026
   8. BD (   2) C   4 - C   5        /302. BD*(   1) N   3 - H  19            0.27    0.71    0.019
   8. BD (   2) C   4 - C   5        /309. BD*(   2) C   6 - C   7            8.69    0.29    0.066
   8. BD (   2) C   4 - C   5        /318. BD*(   2) C  10 - C  11            9.91    0.32    0.071
   9. BD (   1) C   4 - C  11        / 85. RY*(   1) N   3                    0.41    1.80    0.035
   9. BD (   1) C   4 - C  11        /103. RY*(   1) C   5                    0.45    1.83    0.036
   9. BD (   1) C   4 - C  11        /148. RY*(   1) C  10                    0.26    1.81    0.027
   9. BD (   1) C   4 - C  11        /149. RY*(   2) C  10                    0.99    1.42    0.048
   9. BD (   1) C   4 - C  11        /301. BD*(   1) N   3 - C   4            0.73    1.10    0.036
   9. BD (   1) C   4 - C  11        /302. BD*(   1) N   3 - H  19            0.80    1.14    0.038
   9. BD (   1) C   4 - C  11        /303. BD*(   1) C   4 - C   5            2.00    1.25    0.063
   9. BD (   1) C   4 - C  11        /307. BD*(   1) C   5 - H  20            1.17    1.17    0.047
   9. BD (   1) C   4 - C  11        /317. BD*(   1) C  10 - C  11            1.33    1.29    0.052
   9. BD (   1) C   4 - C  11        /319. BD*(   1) C  10 - H  25            1.07    1.19    0.045
   9. BD (   1) C   4 - C  11        /320. BD*(   1) C  11 - H  26            0.69    1.20    0.037
  10. BD (   1) C   5 - C   6        / 95. RY*(   2) C   4                    0.97    1.78    0.053
  10. BD (   1) C   5 - C   6        /122. RY*(   2) C   7                    0.76    1.92    0.048
  10. BD (   1) C   5 - C   6        /301. BD*(   1) N   3 - C   4            2.09    1.09    0.060
  10. BD (   1) C   5 - C   6        /303. BD*(   1) C   4 - C   5            1.53    1.24    0.055
  10. BD (   1) C   5 - C   6        /307. BD*(   1) C   5 - H  20            0.70    1.16    0.036
  10. BD (   1) C   5 - C   6        /308. BD*(   1) C   6 - C   7            1.53    1.24    0.055
  10. BD (   1) C   5 - C   6        /310. BD*(   1) C   6 - H  21            0.81    1.17    0.039
  10. BD (   1) C   5 - C   6        /311. BD*(   1) C   7 - O   8            2.50    1.05    0.065
  11. BD (   1) C   5 - H  20        /112. RY*(   1) C   6                    0.31    1.66    0.029
  11. BD (   1) C   5 - H  20        /301. BD*(   1) N   3 - C   4            0.43    0.91    0.025
  11. BD (   1) C   5 - H  20        /303. BD*(   1) C   4 - C   5            0.33    1.06    0.024
  11. BD (   1) C   5 - H  20        /305. BD*(   1) C   4 - C  11            2.28    1.06    0.062
  11. BD (   1) C   5 - H  20        /306. BD*(   1) C   5 - C   6            0.57    1.08    0.031
  11. BD (   1) C   5 - H  20        /308. BD*(   1) C   6 - C   7            2.02    1.06    0.058
  12. BD (   1) C   6 - C   7        /103. RY*(   1) C   5                    0.35    1.85    0.032
  12. BD (   1) C   6 - C   7        /104. RY*(   2) C   5                    0.80    1.42    0.043
  12. BD (   1) C   6 - C   7        /130. RY*(   1) O   8                    0.27    2.01    0.029
  12. BD (   1) C   6 - C   7        /148. RY*(   1) C  10                    0.71    1.83    0.046
  12. BD (   1) C   6 - C   7        /306. BD*(   1) C   5 - C   6            1.41    1.28    0.054
  12. BD (   1) C   6 - C   7        /307. BD*(   1) C   5 - H  20            1.05    1.18    0.045
  12. BD (   1) C   6 - C   7        /310. BD*(   1) C   6 - H  21            0.69    1.19    0.036
  12. BD (   1) C   6 - C   7        /312. BD*(   1) C   7 - C  10            1.95    1.26    0.063
  12. BD (   1) C   6 - C   7        /319. BD*(   1) C  10 - H  25            1.01    1.20    0.044
  13. BD (   2) C   6 - C   7        /107. RY*(   5) C   5                    0.68    1.65    0.046
  13. BD (   2) C   6 - C   7        /131. RY*(   2) O   8                    0.45    1.39    0.034
  13. BD (   2) C   6 - C   7        /150. RY*(   3) C  10                    1.02    1.15    0.047
  13. BD (   2) C   6 - C   7        /304. BD*(   2) C   4 - C   5           10.17    0.29    0.070
  13. BD (   2) C   6 - C   7        /309. BD*(   2) C   6 - C   7            0.25    0.29    0.011
  13. BD (   2) C   6 - C   7        /318. BD*(   2) C  10 - C  11            9.09    0.32    0.068
  14. BD (   1) C   6 - H  21        /103. RY*(   1) C   5                    0.35    1.64    0.030
  14. BD (   1) C   6 - H  21        /121. RY*(   1) C   7                    0.41    1.37    0.030
  14. BD (   1) C   6 - H  21        /303. BD*(   1) C   4 - C   5            2.02    1.06    0.058
  14. BD (   1) C   6 - H  21        /306. BD*(   1) C   5 - C   6            0.62    1.08    0.033
  14. BD (   1) C   6 - H  21        /308. BD*(   1) C   6 - C   7            0.39    1.06    0.026
  14. BD (   1) C   6 - H  21        /311. BD*(   1) C   7 - O   8            0.34    0.87    0.022
  14. BD (   1) C   6 - H  21        /312. BD*(   1) C   7 - C  10            2.07    1.06    0.059
  15. BD (   1) C   7 - O   8        /140. RY*(   2) C   9                    0.64    1.52    0.039
  15. BD (   1) C   7 - O   8        /148. RY*(   1) C  10                    0.25    2.02    0.028
  15. BD (   1) C   7 - O   8        /306. BD*(   1) C   5 - C   6            0.62    1.48    0.038
  15. BD (   1) C   7 - O   8        /308. BD*(   1) C   6 - C   7            0.46    1.45    0.033
  15. BD (   1) C   7 - O   8        /312. BD*(   1) C   7 - C  10            0.40    1.46    0.030
  15. BD (   1) C   7 - O   8        /314. BD*(   1) C   9 - H  22            0.32    1.40    0.027
  15. BD (   1) C   7 - O   8        /317. BD*(   1) C  10 - C  11            0.78    1.50    0.043
  16. BD (   1) C   7 - C  10        /112. RY*(   1) C   6                    0.35    1.85    0.032
  16. BD (   1) C   7 - C  10        /113. RY*(   2) C   6                    0.35    1.47    0.029
  16. BD (   1) C   7 - C  10        /130. RY*(   1) O   8                    0.42    2.00    0.037
  16. BD (   1) C   7 - C  10        /157. RY*(   1) C  11                    0.50    1.88    0.039
  16. BD (   1) C   7 - C  10        /158. RY*(   2) C  11                    0.63    1.43    0.038
  16. BD (   1) C   7 - C  10        /308. BD*(   1) C   6 - C   7            1.86    1.25    0.061
  16. BD (   1) C   7 - C  10        /310. BD*(   1) C   6 - H  21            1.29    1.18    0.049
  16. BD (   1) C   7 - C  10        /311. BD*(   1) C   7 - O   8            0.34    1.06    0.024
  16. BD (   1) C   7 - C  10        /313. BD*(   1) O   8 - C   9            1.50    1.01    0.049
  16. BD (   1) C   7 - C  10        /317. BD*(   1) C  10 - C  11            1.25    1.29    0.051
  16. BD (   1) C   7 - C  10        /319. BD*(   1) C  10 - H  25            0.57    1.19    0.033
  16. BD (   1) C   7 - C  10        /320. BD*(   1) C  11 - H  26            1.09    1.20    0.046
  17. BD (   1) O   8 - C   9        /121. RY*(   1) C   7                    0.62    1.70    0.041
  17. BD (   1) O   8 - C   9        /122. RY*(   2) C   7                    0.57    2.07    0.044
  17. BD (   1) O   8 - C   9        /312. BD*(   1) C   7 - C  10            1.45    1.39    0.057
  18. BD (   1) C   9 - H  22        /130. RY*(   1) O   8                    0.29    1.78    0.029
  18. BD (   1) C   9 - H  22        /311. BD*(   1) C   7 - O   8            2.05    0.84    0.053
  21. BD (   1) C  10 - C  11        / 94. RY*(   1) C   4                    0.95    1.69    0.051
  21. BD (   1) C  10 - C  11        /121. RY*(   1) C   7                    0.88    1.55    0.047
  21. BD (   1) C  10 - C  11        /301. BD*(   1) N   3 - C   4            2.29    1.09    0.063
  21. BD (   1) C  10 - C  11        /305. BD*(   1) C   4 - C  11            1.51    1.23    0.055
  21. BD (   1) C  10 - C  11        /311. BD*(   1) C   7 - O   8            1.84    1.05    0.056
  21. BD (   1) C  10 - C  11        /312. BD*(   1) C   7 - C  10            1.28    1.24    0.050
  21. BD (   1) C  10 - C  11        /319. BD*(   1) C  10 - H  25            0.78    1.18    0.038
  21. BD (   1) C  10 - C  11        /320. BD*(   1) C  11 - H  26            0.85    1.19    0.040
  22. BD (   2) C  10 - C  11        / 99. RY*(   6) C   4                    0.51    1.61    0.040
  22. BD (   2) C  10 - C  11        /126. RY*(   6) C   7                    0.59    1.13    0.036
  22. BD (   2) C  10 - C  11        /150. RY*(   3) C  10                    0.28    1.13    0.024
  22. BD (   2) C  10 - C  11        /304. BD*(   2) C   4 - C   5            9.80    0.27    0.066
  22. BD (   2) C  10 - C  11        /309. BD*(   2) C   6 - C   7           10.72    0.27    0.069
  23. BD (   1) C  10 - H  25        /157. RY*(   1) C  11                    0.30    1.68    0.029
  23. BD (   1) C  10 - H  25        /305. BD*(   1) C   4 - C  11            2.17    1.04    0.060
  23. BD (   1) C  10 - H  25        /308. BD*(   1) C   6 - C   7            2.28    1.04    0.062
  23. BD (   1) C  10 - H  25        /311. BD*(   1) C   7 - O   8            0.63    0.86    0.029
  23. BD (   1) C  10 - H  25        /312. BD*(   1) C   7 - C  10            0.29    1.04    0.022
  23. BD (   1) C  10 - H  25        /317. BD*(   1) C  10 - C  11            0.65    1.08    0.034
  24. BD (   1) C  11 - H  26        / 95. RY*(   2) C   4                    0.35    1.59    0.030
  24. BD (   1) C  11 - H  26        /148. RY*(   1) C  10                    0.33    1.61    0.029
  24. BD (   1) C  11 - H  26        /301. BD*(   1) N   3 - C   4            0.31    0.90    0.021
  24. BD (   1) C  11 - H  26        /303. BD*(   1) C   4 - C   5            2.20    1.05    0.061
  24. BD (   1) C  11 - H  26        /305. BD*(   1) C   4 - C  11            0.41    1.04    0.026
  24. BD (   1) C  11 - H  26        /312. BD*(   1) C   7 - C  10            2.11    1.05    0.059
  24. BD (   1) C  11 - H  26        /317. BD*(   1) C  10 - C  11            0.73    1.09    0.036
  25. BD (   1) O  12 - C  13        / 76. RY*(   1) C   2                    0.98    1.41    0.047
  25. BD (   1) O  12 - C  13        /299. BD*(   1) C   2 - N   3            1.70    1.23    0.059
  25. BD (   1) O  12 - C  13        /326. BD*(   2) C  14 - C  15            0.66    0.90    0.031
  25. BD (   1) O  12 - C  13        /336. BD*(   1) C  18 - H  34            0.62    1.29    0.036
  26. BD (   1) C  13 - C  14        /167. RY*(   2) O  12                    0.44    1.81    0.036
  26. BD (   1) C  13 - C  14        /193. RY*(   1) C  15                    0.77    1.76    0.047
  26. BD (   1) C  13 - C  14        /194. RY*(   2) C  15                    0.43    1.27    0.030
  26. BD (   1) C  13 - C  14        /220. RY*(   1) C  18                    0.37    1.59    0.031
  26. BD (   1) C  13 - C  14        /300. BD*(   1) C   2 - O  12            0.31    0.97    0.022
  26. BD (   1) C  13 - C  14        /323. BD*(   1) C  13 - C  18            0.81    1.02    0.036
  26. BD (   1) C  13 - C  14        /324. BD*(   1) C  13 - H  27            0.43    1.09    0.027
  26. BD (   1) C  13 - C  14        /325. BD*(   1) C  14 - C  15            1.47    1.29    0.055
  26. BD (   1) C  13 - C  14        /327. BD*(   1) C  14 - H  28            0.29    1.11    0.023
  26. BD (   1) C  13 - C  14        /329. BD*(   1) C  15 - H  29            1.47    1.11    0.051
  26. BD (   1) C  13 - C  14        /337. BD*(   1) C  18 - H  35            0.86    1.09    0.039
  27. BD (   1) C  13 - C  18        /166. RY*(   1) O  12                    0.50    1.91    0.039
  27. BD (   1) C  13 - C  18        /184. RY*(   1) C  14                    0.28    1.76    0.028
  27. BD (   1) C  13 - C  18        /185. RY*(   2) C  14                    0.48    1.27    0.031
  27. BD (   1) C  13 - C  18        /211. RY*(   1) C  17                    0.62    1.59    0.040
  27. BD (   1) C  13 - C  18        /300. BD*(   1) C   2 - O  12            1.09    0.95    0.041
  27. BD (   1) C  13 - C  18        /322. BD*(   1) C  13 - C  14            0.84    1.03    0.037
  27. BD (   1) C  13 - C  18        /324. BD*(   1) C  13 - H  27            0.50    1.07    0.029
  27. BD (   1) C  13 - C  18        /327. BD*(   1) C  14 - H  28            1.10    1.10    0.044
  27. BD (   1) C  13 - C  18        /333. BD*(   1) C  17 - C  18            0.54    1.01    0.030
  27. BD (   1) C  13 - C  18        /334. BD*(   1) C  17 - H  32            0.88    1.08    0.039
  27. BD (   1) C  13 - C  18        /336. BD*(   1) C  18 - H  34            0.26    1.06    0.021
  27. BD (   1) C  13 - C  18        /337. BD*(   1) C  18 - H  35            0.32    1.07    0.024
  28. BD (   1) C  13 - H  27        /184. RY*(   1) C  14                    0.26    1.66    0.027
  28. BD (   1) C  13 - H  27        /221. RY*(   2) C  18                    0.34    1.36    0.027
  28. BD (   1) C  13 - H  27        /299. BD*(   1) C   2 - N   3            0.31    0.90    0.021
  28. BD (   1) C  13 - H  27        /321. BD*(   1) O  12 - C  13            0.29    0.74    0.019
  28. BD (   1) C  13 - H  27        /322. BD*(   1) C  13 - C  14            0.28    0.93    0.020
  28. BD (   1) C  13 - H  27        /323. BD*(   1) C  13 - C  18            0.41    0.90    0.024
  28. BD (   1) C  13 - H  27        /325. BD*(   1) C  14 - C  15            1.28    1.17    0.049
  28. BD (   1) C  13 - H  27        /326. BD*(   2) C  14 - C  15            0.86    0.56    0.028
  28. BD (   1) C  13 - H  27        /333. BD*(   1) C  17 - C  18            1.58    0.90    0.048
  29. BD (   1) C  14 - C  15        /175. RY*(   1) C  13                    0.72    1.76    0.045
  29. BD (   1) C  14 - C  15        /202. RY*(   1) C  16                    0.34    1.58    0.029
  29. BD (   1) C  14 - C  15        /322. BD*(   1) C  13 - C  14            1.26    1.14    0.048
  29. BD (   1) C  14 - C  15        /324. BD*(   1) C  13 - H  27            0.38    1.18    0.027
  29. BD (   1) C  14 - C  15        /327. BD*(   1) C  14 - H  28            1.04    1.21    0.045
  29. BD (   1) C  14 - C  15        /328. BD*(   1) C  15 - C  16            1.17    1.16    0.046
  29. BD (   1) C  14 - C  15        /329. BD*(   1) C  15 - H  29            0.83    1.20    0.040
  29. BD (   1) C  14 - C  15        /331. BD*(   1) C  16 - H  30            0.25    1.17    0.022
  29. BD (   1) C  14 - C  15        /332. BD*(   1) C  16 - H  31            0.31    1.18    0.024
  30. BD (   2) C  14 - C  15        /321. BD*(   1) O  12 - C  13            4.58    0.51    0.061
  30. BD (   2) C  14 - C  15        /324. BD*(   1) C  13 - H  27            0.73    0.73    0.030
  30. BD (   2) C  14 - C  15        /331. BD*(   1) C  16 - H  30            1.42    0.72    0.041
  30. BD (   2) C  14 - C  15        /332. BD*(   1) C  16 - H  31            0.88    0.73    0.032
  31. BD (   1) C  14 - H  28        /193. RY*(   1) C  15                    0.40    1.62    0.033
  31. BD (   1) C  14 - H  28        /323. BD*(   1) C  13 - C  18            1.33    0.89    0.044
  31. BD (   1) C  14 - H  28        /325. BD*(   1) C  14 - C  15            0.97    1.16    0.042
  31. BD (   1) C  14 - H  28        /328. BD*(   1) C  15 - C  16            2.76    0.94    0.064
  32. BD (   1) C  15 - C  16        /184. RY*(   1) C  14                    0.47    1.76    0.037
  32. BD (   1) C  15 - C  16        /185. RY*(   2) C  14                    0.60    1.27    0.035
  32. BD (   1) C  15 - C  16        /211. RY*(   1) C  17                    0.46    1.59    0.034
  32. BD (   1) C  15 - C  16        /325. BD*(   1) C  14 - C  15            1.42    1.28    0.054
  32. BD (   1) C  15 - C  16        /327. BD*(   1) C  14 - H  28            1.68    1.10    0.054
  32. BD (   1) C  15 - C  16        /329. BD*(   1) C  15 - H  29            0.27    1.09    0.022
  32. BD (   1) C  15 - C  16        /330. BD*(   1) C  16 - C  17            0.49    1.01    0.028
  32. BD (   1) C  15 - C  16        /331. BD*(   1) C  16 - H  30            0.29    1.06    0.022
  32. BD (   1) C  15 - C  16        /332. BD*(   1) C  16 - H  31            0.35    1.07    0.024
  32. BD (   1) C  15 - C  16        /334. BD*(   1) C  17 - H  32            0.85    1.08    0.038
  33. BD (   1) C  15 - H  29        /184. RY*(   1) C  14                    0.47    1.65    0.035
  33. BD (   1) C  15 - H  29        /322. BD*(   1) C  13 - C  14            3.11    0.92    0.068
  33. BD (   1) C  15 - H  29        /325. BD*(   1) C  14 - C  15            0.77    1.16    0.038
  33. BD (   1) C  15 - H  29        /330. BD*(   1) C  16 - C  17            1.34    0.90    0.044
  34. BD (   1) C  16 - C  17        /194. RY*(   2) C  15                    0.50    1.23    0.031
  34. BD (   1) C  16 - C  17        /220. RY*(   1) C  18                    0.49    1.54    0.035
  34. BD (   1) C  16 - C  17        /328. BD*(   1) C  15 - C  16            0.57    1.02    0.030
  34. BD (   1) C  16 - C  17        /329. BD*(   1) C  15 - H  29            1.20    1.07    0.045
  34. BD (   1) C  16 - C  17        /331. BD*(   1) C  16 - H  30            0.34    1.03    0.024
  34. BD (   1) C  16 - C  17        /332. BD*(   1) C  16 - H  31            0.34    1.04    0.024
  34. BD (   1) C  16 - C  17        /333. BD*(   1) C  17 - C  18            0.48    0.98    0.027
  34. BD (   1) C  16 - C  17        /334. BD*(   1) C  17 - H  32            0.36    1.05    0.025
  34. BD (   1) C  16 - C  17        /335. BD*(   1) C  17 - H  33            0.28    1.04    0.022
  34. BD (   1) C  16 - C  17        /337. BD*(   1) C  18 - H  35            1.03    1.04    0.042
  35. BD (   1) C  16 - H  30        /195. RY*(   3) C  15                    0.47    1.39    0.033
  35. BD (   1) C  16 - H  30        /325. BD*(   1) C  14 - C  15            0.66    1.13    0.035
  35. BD (   1) C  16 - H  30        /326. BD*(   2) C  14 - C  15            2.52    0.53    0.046
  35. BD (   1) C  16 - H  30        /335. BD*(   1) C  17 - H  33            1.50    0.92    0.047
  36. BD (   1) C  16 - H  31        /195. RY*(   3) C  15                    0.32    1.40    0.027
  36. BD (   1) C  16 - H  31        /212. RY*(   2) C  17                    0.30    1.54    0.027
  36. BD (   1) C  16 - H  31        /325. BD*(   1) C  14 - C  15            1.19    1.14    0.047
  36. BD (   1) C  16 - H  31        /326. BD*(   2) C  14 - C  15            1.74    0.53    0.039
  36. BD (   1) C  16 - H  31        /333. BD*(   1) C  17 - C  18            1.63    0.87    0.048
  37. BD (   1) C  17 - C  18        /177. RY*(   3) C  13                    0.60    1.39    0.037
  37. BD (   1) C  17 - C  18        /202. RY*(   1) C  16                    0.38    1.45    0.030
  37. BD (   1) C  17 - C  18        /323. BD*(   1) C  13 - C  18            0.51    0.98    0.028
  37. BD (   1) C  17 - C  18        /324. BD*(   1) C  13 - H  27            0.97    1.05    0.040
  37. BD (   1) C  17 - C  18        /330. BD*(   1) C  16 - C  17            0.47    0.99    0.027
  37. BD (   1) C  17 - C  18        /332. BD*(   1) C  16 - H  31            0.97    1.05    0.040
  37. BD (   1) C  17 - C  18        /334. BD*(   1) C  17 - H  32            0.36    1.06    0.025
  37. BD (   1) C  17 - C  18        /336. BD*(   1) C  18 - H  34            0.30    1.04    0.022
  37. BD (   1) C  17 - C  18        /337. BD*(   1) C  18 - H  35            0.39    1.05    0.025
  38. BD (   1) C  17 - H  32        /221. RY*(   2) C  18                    0.26    1.33    0.023
  38. BD (   1) C  17 - H  32        /323. BD*(   1) C  13 - C  18            1.78    0.87    0.050
  38. BD (   1) C  17 - H  32        /328. BD*(   1) C  15 - C  16            1.64    0.91    0.049
  39. BD (   1) C  17 - H  33        /331. BD*(   1) C  16 - H  30            1.49    0.93    0.047
  39. BD (   1) C  17 - H  33        /336. BD*(   1) C  18 - H  34            1.65    0.93    0.049
  40. BD (   1) C  18 - H  34        /321. BD*(   1) O  12 - C  13            2.65    0.71    0.055
  40. BD (   1) C  18 - H  34        /335. BD*(   1) C  17 - H  33            1.59    0.93    0.049
  41. BD (   1) C  18 - H  35        /212. RY*(   2) C  17                    0.30    1.55    0.027
  41. BD (   1) C  18 - H  35        /321. BD*(   1) O  12 - C  13            0.71    0.71    0.029
  41. BD (   1) C  18 - H  35        /322. BD*(   1) C  13 - C  14            1.70    0.90    0.050
  41. BD (   1) C  18 - H  35        /330. BD*(   1) C  16 - C  17            1.59    0.88    0.047
  42. CR (   1) O   1                / 76. RY*(   1) C   2                    3.03   19.48    0.308
  42. CR (   1) O   1                / 77. RY*(   2) C   2                    0.33   20.46    0.105
  42. CR (   1) O   1                /299. BD*(   1) C   2 - N   3            0.40   19.30    0.113
  43. CR (   1) C   2                /301. BD*(   1) N   3 - C   4            0.87   10.61    0.122
  43. CR (   1) C   2                /321. BD*(   1) O  12 - C  13            0.73   10.51    0.112
  44. CR (   1) N   3                / 77. RY*(   2) C   2                    0.95   15.85    0.155
  44. CR (   1) N   3                / 83. RY*(   8) C   2                    0.59   15.17    0.120
  44. CR (   1) N   3                / 95. RY*(   2) C   4                    0.40   15.33    0.099
  44. CR (   1) N   3                / 97. RY*(   4) C   4                    0.33   15.29    0.089
  44. CR (   1) N   3                /229. RY*(   1) H  19                    0.28   14.71    0.081
  44. CR (   1) N   3                /303. BD*(   1) C   4 - C   5            0.27   14.78    0.081
  44. CR (   1) N   3                /305. BD*(   1) C   4 - C  11            0.35   14.78    0.092
  45. CR (   1) C   4                /104. RY*(   2) C   5                    0.85   10.84    0.121
  45. CR (   1) C   4                /158. RY*(   2) C  11                    0.81   10.86    0.118
  45. CR (   1) C   4                /299. BD*(   1) C   2 - N   3            0.62   10.60    0.105
  45. CR (   1) C   4                /303. BD*(   1) C   4 - C   5            0.32   10.68    0.074
  45. CR (   1) C   4                /305. BD*(   1) C   4 - C  11            0.25   10.68    0.066
  45. CR (   1) C   4                /306. BD*(   1) C   5 - C   6            0.42   10.70    0.085
  45. CR (   1) C   4                /307. BD*(   1) C   5 - H  20            0.29   10.60    0.071
  45. CR (   1) C   4                /317. BD*(   1) C  10 - C  11            0.38   10.72    0.081
  45. CR (   1) C   4                /320. BD*(   1) C  11 - H  26            0.30   10.63    0.071
  46. CR (   1) C   5                / 94. RY*(   1) C   4                    0.71   11.08    0.112
  46. CR (   1) C   5                /113. RY*(   2) C   6                    0.54   10.85    0.097
  46. CR (   1) C   5                /114. RY*(   3) C   6                    0.32   10.71    0.074
  46. CR (   1) C   5                /233. RY*(   1) H  20                    0.40   10.47    0.082
  46. CR (   1) C   5                /301. BD*(   1) N   3 - C   4            0.39   10.48    0.081
  46. CR (   1) C   5                /305. BD*(   1) C   4 - C  11            0.57   10.62    0.099
  46. CR (   1) C   5                /308. BD*(   1) C   6 - C   7            0.52   10.63    0.094
  46. CR (   1) C   5                /310. BD*(   1) C   6 - H  21            0.31   10.56    0.072
  47. CR (   1) C   6                /104. RY*(   2) C   5                    0.42   10.78    0.085
  47. CR (   1) C   6                /106. RY*(   4) C   5                    0.35   10.83    0.078
  47. CR (   1) C   6                /121. RY*(   1) C   7                    0.89   10.94    0.125
  47. CR (   1) C   6                /237. RY*(   1) H  21                    0.43   10.49    0.085
  47. CR (   1) C   6                /303. BD*(   1) C   4 - C   5            0.54   10.62    0.096
  47. CR (   1) C   6                /307. BD*(   1) C   5 - H  20            0.30   10.54    0.071
  47. CR (   1) C   6                /311. BD*(   1) C   7 - O   8            0.43   10.44    0.085
  47. CR (   1) C   6                /312. BD*(   1) C   7 - C  10            0.53   10.62    0.095
  48. CR (   1) C   7                /113. RY*(   2) C   6                    0.61   10.93    0.103
  48. CR (   1) C   7                /149. RY*(   2) C  10                    0.83   10.87    0.120
  48. CR (   1) C   7                /306. BD*(   1) C   5 - C   6            0.38   10.72    0.081
  48. CR (   1) C   7                /308. BD*(   1) C   6 - C   7            0.34   10.70    0.077
  48. CR (   1) C   7                /310. BD*(   1) C   6 - H  21            0.34   10.63    0.076
  48. CR (   1) C   7                /311. BD*(   1) C   7 - O   8            0.45   10.51    0.088
  48. CR (   1) C   7                /312. BD*(   1) C   7 - C  10            0.39   10.70    0.082
  48. CR (   1) C   7                /313. BD*(   1) O   8 - C   9            0.68   10.47    0.106
  48. CR (   1) C   7                /317. BD*(   1) C  10 - C  11            0.41   10.74    0.084
  48. CR (   1) C   7                /319. BD*(   1) C  10 - H  25            0.27   10.64    0.067
  49. CR (   1) O   8                /121. RY*(   1) C   7                    1.01   19.85    0.179
  49. CR (   1) O   8                /128. RY*(   8) C   7                    0.46   21.03    0.124
  49. CR (   1) O   8                /139. RY*(   1) C   9                    0.34   20.05    0.104
  49. CR (   1) O   8                /140. RY*(   2) C   9                    0.55   19.60    0.131
  49. CR (   1) O   8                /308. BD*(   1) C   6 - C   7            0.32   19.54    0.101
  50. CR (   1) C   9                /241. RY*(   1) H  22                    0.41   10.58    0.083
  50. CR (   1) C   9                /245. RY*(   1) H  23                    0.34   10.55    0.076
  50. CR (   1) C   9                /249. RY*(   1) H  24                    0.34   10.55    0.076
  50. CR (   1) C   9                /311. BD*(   1) C   7 - O   8            0.73   10.48    0.112
  50. CR (   1) C   9                /313. BD*(   1) O   8 - C   9            0.45   10.43    0.087
  51. CR (   1) C  10                /122. RY*(   2) C   7                    0.48   11.29    0.093
  51. CR (   1) C  10                /124. RY*(   4) C   7                    0.30   11.18    0.073
  51. CR (   1) C  10                /158. RY*(   2) C  11                    0.49   10.80    0.091
  51. CR (   1) C  10                /160. RY*(   4) C  11                    0.36   10.78    0.079
  51. CR (   1) C  10                /253. RY*(   1) H  25                    0.42   10.46    0.083
  51. CR (   1) C  10                /305. BD*(   1) C   4 - C  11            0.55   10.61    0.097
  51. CR (   1) C  10                /308. BD*(   1) C   6 - C   7            0.62   10.61    0.103
  51. CR (   1) C  10                /311. BD*(   1) C   7 - O   8            0.29   10.43    0.069
  51. CR (   1) C  10                /320. BD*(   1) C  11 - H  26            0.31   10.57    0.073
  52. CR (   1) C  11                / 95. RY*(   2) C   4                    0.68   11.16    0.110
  52. CR (   1) C  11                /148. RY*(   1) C  10                    0.26   11.18    0.069
  52. CR (   1) C  11                /149. RY*(   2) C  10                    0.42   10.79    0.085
  52. CR (   1) C  11                /151. RY*(   4) C  10                    0.27   10.74    0.068
  52. CR (   1) C  11                /257. RY*(   1) H  26                    0.49   10.57    0.091
  52. CR (   1) C  11                /301. BD*(   1) N   3 - C   4            0.44   10.47    0.086
  52. CR (   1) C  11                /303. BD*(   1) C   4 - C   5            0.55   10.62    0.097
  52. CR (   1) C  11                /312. BD*(   1) C   7 - C  10            0.52   10.62    0.094
  52. CR (   1) C  11                /319. BD*(   1) C  10 - H  25            0.30   10.56    0.072
  53. CR (   1) O  12                / 76. RY*(   1) C   2                    1.17   19.58    0.192
  53. CR (   1) O  12                / 77. RY*(   2) C   2                    0.30   20.55    0.099
  53. CR (   1) O  12                /176. RY*(   2) C  13                    0.98   19.84    0.176
  53. CR (   1) O  12                /297. BD*(   1) O   1 - C   2            0.27   19.56    0.092
  54. CR (   1) C  13                /185. RY*(   2) C  14                    0.32   10.80    0.074
  54. CR (   1) C  13                /187. RY*(   4) C  14                    0.38   10.79    0.081
  54. CR (   1) C  13                /223. RY*(   4) C  18                    0.57   10.97    0.100
  54. CR (   1) C  13                /261. RY*(   1) H  27                    0.35   10.52    0.077
  54. CR (   1) C  13                /300. BD*(   1) C   2 - O  12            0.50   10.48    0.094
  54. CR (   1) C  13                /321. BD*(   1) O  12 - C  13            0.61   10.37    0.102
  54. CR (   1) C  13                /325. BD*(   1) C  14 - C  15            0.37   10.81    0.080
  55. CR (   1) C  14                /177. RY*(   3) C  13                    0.62   10.86    0.104
  55. CR (   1) C  14                /194. RY*(   2) C  15                    1.31   10.70    0.149
  55. CR (   1) C  14                /265. RY*(   1) H  28                    0.37   10.44    0.079
  55. CR (   1) C  14                /325. BD*(   1) C  14 - C  15            0.45   10.72    0.088
  55. CR (   1) C  14                /328. BD*(   1) C  15 - C  16            0.64   10.50    0.104
  55. CR (   1) C  14                /329. BD*(   1) C  15 - H  29            0.35   10.54    0.077
  56. CR (   1) C  15                /185. RY*(   2) C  14                    1.13   10.72    0.139
  56. CR (   1) C  15                /204. RY*(   3) C  16                    0.57   10.82    0.099
  56. CR (   1) C  15                /269. RY*(   1) H  29                    0.36   10.44    0.077
  56. CR (   1) C  15                /322. BD*(   1) C  13 - C  14            0.66   10.49    0.106
  56. CR (   1) C  15                /325. BD*(   1) C  14 - C  15            0.46   10.73    0.089
  56. CR (   1) C  15                /327. BD*(   1) C  14 - H  28            0.41   10.55    0.084
  57. CR (   1) C  16                /196. RY*(   4) C  15                    0.28   10.82    0.069
  57. CR (   1) C  16                /213. RY*(   3) C  17                    0.41   10.72    0.083
  57. CR (   1) C  16                /273. RY*(   1) H  30                    0.35   10.47    0.076
  57. CR (   1) C  16                /277. RY*(   1) H  31                    0.32   10.46    0.074
  57. CR (   1) C  16                /325. BD*(   1) C  14 - C  15            0.40   10.73    0.083
  58. CR (   1) C  17                /222. RY*(   3) C  18                    0.41   10.95    0.084
  58. CR (   1) C  17                /281. RY*(   1) H  32                    0.32   10.45    0.072
  58. CR (   1) C  17                /285. RY*(   1) H  33                    0.32   10.54    0.073
  59. CR (   1) C  18                /177. RY*(   3) C  13                    0.30   10.87    0.072
  59. CR (   1) C  18                /213. RY*(   3) C  17                    0.48   10.72    0.091
  59. CR (   1) C  18                /289. RY*(   1) H  34                    0.33   10.47    0.074
  59. CR (   1) C  18                /293. RY*(   1) H  35                    0.32   10.45    0.073
  60. LP (   1) O   1                / 76. RY*(   1) C   2                    6.00    1.27    0.110
  60. LP (   1) O   1                / 77. RY*(   2) C   2                    0.39    2.24    0.037
  60. LP (   1) O   1                /299. BD*(   1) C   2 - N   3            1.11    1.09    0.045
  60. LP (   1) O   1                /300. BD*(   1) C   2 - O  12            0.93    1.04    0.040
  61. LP (   2) O   1                / 74. RY*(   8) O   1                    0.30    3.23    0.041
  61. LP (   2) O   1                / 76. RY*(   1) C   2                    0.53    0.86    0.028
  61. LP (   2) O   1                / 77. RY*(   2) C   2                    1.70    1.84    0.074
  61. LP (   2) O   1                / 79. RY*(   4) C   2                    0.56    1.47    0.038
  61. LP (   2) O   1                / 83. RY*(   8) C   2                    0.41    1.16    0.029
  61. LP (   2) O   1                /299. BD*(   1) C   2 - N   3           12.51    0.68    0.119
  61. LP (   2) O   1                /300. BD*(   1) C   2 - O  12           14.68    0.64    0.124
  61. LP (   2) O   1                /323. BD*(   1) C  13 - C  18            0.26    0.69    0.017
  62. LP (   1) N   3                / 78. RY*(   3) C   2                    0.35    2.24    0.037
  62. LP (   1) N   3                / 79. RY*(   4) C   2                    0.32    1.54    0.030
  62. LP (   1) N   3                / 80. RY*(   5) C   2                    0.87    1.60    0.050
  62. LP (   1) N   3                / 96. RY*(   3) C   4                    1.05    1.41    0.052
  62. LP (   1) N   3                / 97. RY*(   4) C   4                    0.32    1.35    0.028
  62. LP (   1) N   3                /230. RY*(   2) H  19                    0.44    1.98    0.039
  62. LP (   1) N   3                /297. BD*(   1) O   1 - C   2            0.28    0.92    0.021
  62. LP (   1) N   3                /298. BD*(   2) O   1 - C   2           21.85    0.34    0.112
  62. LP (   1) N   3                /303. BD*(   1) C   4 - C   5            0.86    0.84    0.036
  62. LP (   1) N   3                /304. BD*(   2) C   4 - C   5           10.09    0.30    0.073
  62. LP (   1) N   3                /305. BD*(   1) C   4 - C  11            0.89    0.83    0.036
  63. LP (   1) O   8                /121. RY*(   1) C   7                    1.20    1.39    0.052
  63. LP (   1) O   8                /122. RY*(   2) C   7                    0.44    1.75    0.035
  63. LP (   1) O   8                /139. RY*(   1) C   9                    0.80    1.58    0.045
  63. LP (   1) O   8                /140. RY*(   2) C   9                    0.29    1.14    0.023
  63. LP (   1) O   8                /308. BD*(   1) C   6 - C   7            3.75    1.07    0.080
  63. LP (   1) O   8                /312. BD*(   1) C   7 - C  10            0.34    1.07    0.024
  63. LP (   1) O   8                /314. BD*(   1) C   9 - H  22            1.05    1.02    0.042
  63. LP (   1) O   8                /315. BD*(   1) C   9 - H  23            0.60    0.99    0.031
  63. LP (   1) O   8                /316. BD*(   1) C   9 - H  24            0.60    0.99    0.031
  64. LP (   2) O   8                /123. RY*(   3) C   7                    1.33    2.22    0.071
  64. LP (   2) O   8                /141. RY*(   3) C   9                    0.68    2.19    0.050
  64. LP (   2) O   8                /309. BD*(   2) C   6 - C   7           13.36    0.35    0.093
  64. LP (   2) O   8                /315. BD*(   1) C   9 - H  23            2.58    0.80    0.059
  64. LP (   2) O   8                /316. BD*(   1) C   9 - H  24            2.58    0.80    0.059
  65. LP (   1) O  12                / 76. RY*(   1) C   2                    1.49    1.14    0.052
  65. LP (   1) O  12                / 79. RY*(   4) C   2                    0.59    1.75    0.041
  65. LP (   1) O  12                /176. RY*(   2) C  13                    1.15    1.40    0.051
  65. LP (   1) O  12                /297. BD*(   1) O   1 - C   2            4.17    1.12    0.087
  65. LP (   1) O  12                /299. BD*(   1) C   2 - N   3            0.97    0.96    0.039
  65. LP (   1) O  12                /323. BD*(   1) C  13 - C  18            0.30    0.96    0.022
  65. LP (   1) O  12                /324. BD*(   1) C  13 - H  27            0.96    1.03    0.040
  66. LP (   2) O  12                / 78. RY*(   3) C   2                    0.87    2.24    0.059
  66. LP (   2) O  12                / 80. RY*(   5) C   2                    0.40    1.60    0.034
  66. LP (   2) O  12                / 82. RY*(   7) C   2                    0.54    1.52    0.038
  66. LP (   2) O  12                /298. BD*(   2) O   1 - C   2           22.76    0.34    0.114
  66. LP (   2) O  12                /322. BD*(   1) C  13 - C  14            2.29    0.78    0.056
  66. LP (   2) O  12                /323. BD*(   1) C  13 - C  18            0.28    0.75    0.019
  66. LP (   2) O  12                /324. BD*(   1) C  13 - H  27            0.99    0.82    0.038
  66. LP (   2) O  12                /326. BD*(   2) C  14 - C  15            0.50    0.42    0.019
 298. BD*(   2) O   1 - C   2        / 68. RY*(   2) O   1                    0.91    1.08    0.098
 298. BD*(   2) O   1 - C   2        / 78. RY*(   3) C   2                    1.55    1.90    0.168
 298. BD*(   2) O   1 - C   2        / 82. RY*(   7) C   2                    0.41    1.18    0.069
 298. BD*(   2) O   1 - C   2        /297. BD*(   1) O   1 - C   2            1.86    0.57    0.098
 304. BD*(   2) C   4 - C   5        / 97. RY*(   4) C   4                    0.25    1.05    0.046
 304. BD*(   2) C   4 - C   5        / 98. RY*(   5) C   4                    0.48    1.59    0.078
 304. BD*(   2) C   4 - C   5        /105. RY*(   3) C   5                    1.43    1.02    0.107
 304. BD*(   2) C   4 - C   5        /115. RY*(   4) C   6                    0.38    0.60    0.042
 304. BD*(   2) C   4 - C   5        /159. RY*(   3) C  11                    0.35    0.91    0.050
 304. BD*(   2) C   4 - C   5        /318. BD*(   2) C  10 - C  11           59.58    0.02    0.082
 309. BD*(   2) C   6 - C   7        /107. RY*(   5) C   5                    0.27    1.36    0.053
 309. BD*(   2) C   6 - C   7        /115. RY*(   4) C   6                    1.39    0.60    0.081
 309. BD*(   2) C   6 - C   7        /116. RY*(   5) C   6                    0.30    1.89    0.066
 309. BD*(   2) C   6 - C   7        /123. RY*(   3) C   7                    0.26    1.86    0.061
 309. BD*(   2) C   6 - C   7        /125. RY*(   5) C   7                    0.36    1.69    0.069
 309. BD*(   2) C   6 - C   7        /150. RY*(   3) C  10                    0.38    0.86    0.051
 309. BD*(   2) C   6 - C   7        /318. BD*(   2) C  10 - C  11           61.21    0.02    0.082
 318. BD*(   2) C  10 - C  11        /152. RY*(   5) C  10                    0.53    1.56    0.095
 318. BD*(   2) C  10 - C  11        /161. RY*(   5) C  11                    0.56    1.58    0.098


 Natural Bond Orbitals (Summary):

                                                            Principal Delocalizations
           NBO                        Occupancy    Energy   (geminal,vicinal,remote)
 ====================================================================================
 Molecular unit  1  (C14H17NO3)
     1. BD (   1) O   1 - C   2          0.99696    -1.18734  301(v),299(g),76(g),175(r)
                                                    321(v),86(v)
     2. BD (   2) O   1 - C   2          0.99670    -0.54164  298(g)
     3. BD (   1) C   2 - N   3          0.99248    -1.00346  321(v),301(g),303(v),94(v)
                                                    297(g),302(g),95(v),67(v)
     4. BD (   1) C   2 - O  12          0.99499    -1.05372  302(v),175(v),323(v),86(v)
                                                    297(g),76(g)
     5. BD (   1) N   3 - C   4          0.99256    -0.97617  297(v),299(g),306(v),305(g)
                                                    317(v),303(g),103(v),302(g)
     6. BD (   1) N   3 - H  19          0.98982    -0.81865  300(v),305(v),94(v),304(v)
     7. BD (   1) C   4 - C   5          0.98723    -0.88551  305(g),306(g),299(v),320(v)
                                                    310(v),301(g),112(v),307(g)
                                                    85(v),113(v),157(v),158(v)
     8. BD (   2) C   4 - C   5          0.85364    -0.45316  318(v),309(v),159(v),115(v)
                                                    299(v),302(v)
     9. BD (   1) C   4 - C  11          0.98652    -0.87391  303(g),317(g),307(v),319(v)
                                                    149(v),302(v),301(g),320(g)
                                                    103(v),85(v),148(v)
    10. BD (   1) C   5 - C   6          0.98573    -0.86343  311(v),301(v),303(g),308(g)
                                                    95(v),310(g),122(v),307(g)
    11. BD (   1) C   5 - H  20          0.98837    -0.68449  305(v),308(v),306(g),301(v)
                                                    303(g),112(v)
    12. BD (   1) C   6 - C   7          0.98972    -0.88715  312(g),306(g),307(v),319(v)
                                                    104(v),148(v),310(g),103(v)
                                                    130(v)
    13. BD (   2) C   6 - C   7          0.84153    -0.45088  304(v),318(v),150(v),107(v)
                                                    131(v)
    14. BD (   1) C   6 - H  21          0.98716    -0.68551  312(v),303(v),306(g),121(v)
                                                    308(g),103(v),311(v)
    15. BD (   1) C   7 - O   8          0.99564    -1.08180  317(v),140(v),306(v),308(g)
                                                    312(g),314(v)
    16. BD (   1) C   7 - C  10          0.98722    -0.87404  308(g),313(v),310(v),317(g)
                                                    320(v),158(v),319(g),157(v)
                                                    130(v),113(v),112(v),311(g)
    17. BD (   1) O   8 - C   9          0.99650    -1.01395  312(v),121(v),122(v)
    18. BD (   1) C   9 - H  22          0.99455    -0.65372  311(v),130(v)
    19. BD (   1) C   9 - H  23          0.99744    -0.66417   
    20. BD (   1) C   9 - H  24          0.99745    -0.66430   
    21. BD (   1) C  10 - C  11          0.98649    -0.86176  301(v),311(v),305(g),312(g)
                                                    94(v),121(v),320(g),319(g)
    22. BD (   2) C  10 - C  11          0.84013    -0.42769  309(v),304(v),126(v),99(v)
                                                    150(g)
    23. BD (   1) C  10 - H  25          0.98726    -0.67026  308(v),305(v),317(g),311(v)
                                                    157(v),312(g)
    24. BD (   1) C  11 - H  26          0.98741    -0.67165  303(v),312(v),317(g),305(g)
                                                    95(v),148(v),301(v)
    25. BD (   1) O  12 - C  13          0.99090    -0.94157  299(v),76(v),326(v),336(v)
    26. BD (   1) C  13 - C  14          0.98729    -0.72984  329(v),325(g),337(v),323(g)
                                                    193(v),167(v),324(g),194(v)
                                                    220(v),300(v),327(g)
    27. BD (   1) C  13 - C  18          0.98754    -0.71262  300(v),327(v),334(v),322(g)
                                                    211(v),333(g),166(v),324(g)
                                                    185(v),337(g),184(v),336(g)
    28. BD (   1) C  13 - H  27          0.98674    -0.60633  333(v),325(v),326(v),323(g)
                                                    221(v),299(r),321(g),322(g)
                                                    184(v)
    29. BD (   1) C  14 - C  15          0.99159    -0.82304  322(g),328(g),327(g),329(g)
                                                    175(v),324(v),202(v),332(v)
                                                    331(v)
    30. BD (   2) C  14 - C  15          0.97016    -0.37420  321(v),331(v),332(v),324(v)
    31. BD (   1) C  14 - H  28          0.98839    -0.59845  328(v),323(v),325(g),193(v)
    32. BD (   1) C  15 - C  16          0.98978    -0.71144  327(v),325(g),334(v),185(v)
                                                    330(g),184(v),211(v),332(g)
                                                    331(g),329(g)
    33. BD (   1) C  15 - H  29          0.98838    -0.59725  322(v),330(v),325(g),184(v)
    34. BD (   1) C  16 - C  17          0.99026    -0.68567  329(v),337(v),328(g),194(v)
                                                    220(v),333(g),334(g),332(g)
                                                    331(g),335(g)
    35. BD (   1) C  16 - H  30          0.98040    -0.57062  326(v),335(v),325(v),195(v)
    36. BD (   1) C  16 - H  31          0.98442    -0.57401  326(v),333(v),325(v),195(v)
                                                    212(v)
    37. BD (   1) C  17 - C  18          0.99089    -0.68872  324(v),332(v),177(v),323(g)
                                                    330(g),202(v),337(g),334(g)
                                                    336(g)
    38. BD (   1) C  17 - H  32          0.98935    -0.57427  323(v),328(v),221(v)
    39. BD (   1) C  17 - H  33          0.98893    -0.57728  336(v),331(v)
    40. BD (   1) C  18 - H  34          0.98484    -0.57732  321(v),335(v)
    41. BD (   1) C  18 - H  35          0.98817    -0.58113  322(v),330(v),321(v),212(v)
    42. CR (   1) O   1                  0.99986   -19.01435  76(v),299(v),77(v)
    43. CR (   1) C   2                  0.99967   -10.37949  301(v),321(v)
    44. CR (   1) N   3                  0.99955   -14.40803  77(v),83(v),95(v),305(v)
                                                    97(v),229(v),303(v)
    45. CR (   1) C   4                  0.99938   -10.30632  104(v),158(v),299(v),306(v)
                                                    317(v),303(g),320(v),307(v)
                                                    305(g)
    46. CR (   1) C   5                  0.99947   -10.25390  94(v),305(v),113(v),308(v)
                                                    233(v),301(v),114(v),310(v)
    47. CR (   1) C   6                  0.99946   -10.24896  121(v),303(v),312(v),311(v)
                                                    237(v),104(v),106(v),307(v)
    48. CR (   1) C   7                  0.99931   -10.32644  149(v),313(v),113(v),311(g)
                                                    317(v),312(g),306(v),308(g)
                                                    310(v),319(v)
    49. CR (   1) O   8                  0.99982   -19.16336  121(v),140(v),128(v),139(v)
                                                    308(v)
    50. CR (   1) C   9                  0.99961   -10.29267  311(v),313(g),241(v),249(v)
                                                    245(v)
    51. CR (   1) C  10                  0.99946   -10.24230  308(v),305(v),158(v),122(v)
                                                    253(v),160(v),320(v),124(v)
                                                    311(v)
    52. CR (   1) C  11                  0.99946   -10.24209  95(v),303(v),312(v),257(v)
                                                    301(v),149(v),319(v),151(v)
                                                    148(v)
    53. CR (   1) O  12                  0.99982   -19.10928  76(v),176(v),77(v),297(v)
    54. CR (   1) C  13                  0.99943   -10.24166  321(g),223(v),300(v),187(v)
                                                    325(v),261(v),185(v)
    55. CR (   1) C  14                  0.99943   -10.15815  194(v),328(v),177(v),325(g)
                                                    265(v),329(v)
    56. CR (   1) C  15                  0.99945   -10.16708  185(v),322(v),204(v),325(g)
                                                    327(v),269(v)
    57. CR (   1) C  16                  0.99954   -10.16419  325(v),213(v),273(v),277(v)
                                                    196(v)
    58. CR (   1) C  17                  0.99956   -10.16280  222(v),285(v),281(v)
    59. CR (   1) C  18                  0.99954   -10.16430  213(v),289(v),293(v),177(v)
    60. LP (   1) O   1                  0.98753    -0.79973  76(v),299(v),300(v),77(v)
    61. LP (   2) O   1                  0.91577    -0.39374  300(v),299(v),77(v),79(v)
                                                    76(v),83(v),74(g),323(r)
    62. LP (   1) N   3                  0.88409    -0.46316  298(v),304(v),96(v),305(v)
                                                    80(v),303(v),230(v),78(v)
                                                    97(v),79(v),297(v)
    63. LP (   1) O   8                  0.98204    -0.70028  308(v),121(v),314(v),139(v)
                                                    315(v),316(v),122(v),312(v)
                                                    140(v)
    64. LP (   2) O   8                  0.92965    -0.51111  309(v),315(v),316(v),123(v)
                                                    141(v)
    65. LP (   1) O  12                  0.97807    -0.67065  297(v),76(v),176(v),299(v)
                                                    324(v),79(v),323(v)
    66. LP (   2) O  12                  0.89902    -0.45802  298(v),322(v),324(v),78(v)
                                                    82(v),326(r),80(v),323(v)
    67. RY*(   1) O   1                  0.00057     1.08866   
    68. RY*(   2) O   1                  0.00038     0.96225   
    69. RY*(   3) O   1                  0.00009     1.47894   
    70. RY*(   4) O   1                  0.00004     1.08583   
    71. RY*(   5) O   1                  0.00001     2.89187   
    72. RY*(   6) O   1                  0.00001     2.58714   
    73. RY*(   7) O   1                  0.00000     2.64165   
    74. RY*(   8) O   1                  0.00000     2.83935   
    75. RY*(   9) O   1                  0.00000     2.73227   
    76. RY*(   1) C   2                  0.01220     0.46704   
    77. RY*(   2) C   2                  0.00528     1.44342   
    78. RY*(   3) C   2                  0.00325     1.78062   
    79. RY*(   4) C   2                  0.00182     1.08021   
    80. RY*(   5) C   2                  0.00161     1.13988   
    81. RY*(   6) C   2                  0.00077     1.99018   
    82. RY*(   7) C   2                  0.00052     1.06055   
    83. RY*(   8) C   2                  0.00039     0.76418   
    84. RY*(   9) C   2                  0.00001     1.96663   
    85. RY*(   1) N   3                  0.00211     0.92849   
    86. RY*(   2) N   3                  0.00124     1.05142   
    87. RY*(   3) N   3                  0.00096     1.00696   
    88. RY*(   4) N   3                  0.00046     1.29377   
    89. RY*(   5) N   3                  0.00019     2.12923   
    90. RY*(   6) N   3                  0.00006     2.46807   
    91. RY*(   7) N   3                  0.00006     2.37017   
    92. RY*(   8) N   3                  0.00002     2.14214   
    93. RY*(   9) N   3                  0.00001     2.41651   
    94. RY*(   1) C   4                  0.00305     0.82438   
    95. RY*(   2) C   4                  0.00206     0.91972   
    96. RY*(   3) C   4                  0.00126     0.94710   
    97. RY*(   4) C   4                  0.00067     0.88671   
    98. RY*(   5) C   4                  0.00048     1.43066   
    99. RY*(   6) C   4                  0.00041     1.17948   
   100. RY*(   7) C   4                  0.00018     1.96615   
   101. RY*(   8) C   4                  0.00014     2.07612   
   102. RY*(   9) C   4                  0.00001     1.97342   
   103. RY*(   1) C   5                  0.00275     0.95905   
   104. RY*(   2) C   5                  0.00140     0.53155   
   105. RY*(   3) C   5                  0.00055     0.86262   
   106. RY*(   4) C   5                  0.00048     0.57605   
   107. RY*(   5) C   5                  0.00035     1.19977   
   108. RY*(   6) C   5                  0.00006     2.15478   
   109. RY*(   7) C   5                  0.00003     2.19493   
   110. RY*(   8) C   5                  0.00000     1.79270   
   111. RY*(   9) C   5                  0.00000     1.95073   
   112. RY*(   1) C   6                  0.00231     0.97288   
   113. RY*(   2) C   6                  0.00112     0.60078   
   114. RY*(   3) C   6                  0.00055     0.46039   
   115. RY*(   4) C   6                  0.00055     0.44340   
   116. RY*(   5) C   6                  0.00036     1.72690   
   117. RY*(   6) C   6                  0.00006     2.16096   
   118. RY*(   7) C   6                  0.00004     2.23635   
   119. RY*(   8) C   6                  0.00001     1.77928   
   120. RY*(   9) C   6                  0.00001     1.96619   
   121. RY*(   1) C   7                  0.00321     0.68918   
   122. RY*(   2) C   7                  0.00197     1.05247   
   123. RY*(   3) C   7                  0.00129     1.70495   
   124. RY*(   4) C   7                  0.00108     0.93897   
   125. RY*(   5) C   7                  0.00048     1.52832   
   126. RY*(   6) C   7                  0.00038     0.69763   
   127. RY*(   7) C   7                  0.00036     1.59049   
   128. RY*(   8) C   7                  0.00013     1.86929   
   129. RY*(   9) C   7                  0.00001     1.97520   
   130. RY*(   1) O   8                  0.00138     1.12557   
   131. RY*(   2) O   8                  0.00106     0.94053   
   132. RY*(   3) O   8                  0.00018     2.20923   
   133. RY*(   4) O   8                  0.00014     2.54732   
   134. RY*(   5) O   8                  0.00009     1.49652   
   135. RY*(   6) O   8                  0.00005     2.12985   
   136. RY*(   7) O   8                  0.00000     2.48427   
   137. RY*(   8) O   8                  0.00000     2.59677   
   138. RY*(   9) O   8                  0.00000     2.63676   
   139. RY*(   1) C   9                  0.00147     0.88292   
   140. RY*(   2) C   9                  0.00083     0.44096   
   141. RY*(   3) C   9                  0.00073     1.67894   
   142. RY*(   4) C   9                  0.00020     1.75671   
   143. RY*(   5) C   9                  0.00014     0.78499   
   144. RY*(   6) C   9                  0.00001     0.56198   
   145. RY*(   7) C   9                  0.00000     2.04820   
   146. RY*(   8) C   9                  0.00001     2.06890   
   147. RY*(   9) C   9                  0.00000     2.12638   
   148. RY*(   1) C  10                  0.00296     0.93994   
   149. RY*(   2) C  10                  0.00156     0.54815   
   150. RY*(   3) C  10                  0.00052     0.70342   
   151. RY*(   4) C  10                  0.00047     0.49801   
   152. RY*(   5) C  10                  0.00027     1.42918   
   153. RY*(   6) C  10                  0.00008     2.17231   
   154. RY*(   7) C  10                  0.00001     1.81286   
   155. RY*(   8) C  10                  0.00002     2.21341   
   156. RY*(   9) C  10                  0.00001     1.97092   
   157. RY*(   1) C  11                  0.00250     1.00761   
   158. RY*(   2) C  11                  0.00148     0.55412   
   159. RY*(   3) C  11                  0.00057     0.75177   
   160. RY*(   4) C  11                  0.00047     0.54240   
   161. RY*(   5) C  11                  0.00029     1.44181   
   162. RY*(   6) C  11                  0.00007     2.16314   
   163. RY*(   7) C  11                  0.00004     2.22321   
   164. RY*(   8) C  11                  0.00001     1.81582   
   165. RY*(   9) C  11                  0.00001     1.94394   
   166. RY*(   1) O  12                  0.00150     1.19353   
   167. RY*(   2) O  12                  0.00097     1.08454   
   168. RY*(   3) O  12                  0.00057     1.54152   
   169. RY*(   4) O  12                  0.00031     1.53964   
   170. RY*(   5) O  12                  0.00007     2.56305   
   171. RY*(   6) O  12                  0.00006     2.77020   
   172. RY*(   7) O  12                  0.00003     2.79016   
   173. RY*(   8) O  12                  0.00001     2.53882   
   174. RY*(   9) O  12                  0.00001     2.72642   
   175. RY*(   1) C  13                  0.00384     0.93359   
   176. RY*(   2) C  13                  0.00182     0.72675   
   177. RY*(   3) C  13                  0.00130     0.70557   
   178. RY*(   4) C  13                  0.00074     1.69595   
   179. RY*(   5) C  13                  0.00052     1.96199   
   180. RY*(   6) C  13                  0.00038     1.48119   
   181. RY*(   7) C  13                  0.00022     1.59916   
   182. RY*(   8) C  13                  0.00011     2.03251   
   183. RY*(   9) C  13                  0.00006     2.08573   
   184. RY*(   1) C  14                  0.00248     1.04909   
   185. RY*(   2) C  14                  0.00142     0.55645   
   186. RY*(   3) C  14                  0.00088     0.59155   
   187. RY*(   4) C  14                  0.00063     0.55168   
   188. RY*(   5) C  14                  0.00008     2.02169   
   189. RY*(   6) C  14                  0.00007     2.02250   
   190. RY*(   7) C  14                  0.00002     2.17550   
   191. RY*(   8) C  14                  0.00001     2.10515   
   192. RY*(   9) C  14                  0.00000     1.87294   
   193. RY*(   1) C  15                  0.00258     1.02649   
   194. RY*(   2) C  15                  0.00129     0.54149   
   195. RY*(   3) C  15                  0.00098     0.82369   
   196. RY*(   4) C  15                  0.00033     0.65894   
   197. RY*(   5) C  15                  0.00010     2.16945   
   198. RY*(   6) C  15                  0.00004     1.59716   
   199. RY*(   7) C  15                  0.00000     2.03496   
   200. RY*(   8) C  15                  0.00001     2.02325   
   201. RY*(   9) C  15                  0.00000     1.95048   
   202. RY*(   1) C  16                  0.00212     0.76153   
   203. RY*(   2) C  16                  0.00101     0.81449   
   204. RY*(   3) C  16                  0.00071     0.65415   
   205. RY*(   4) C  16                  0.00030     1.16027   
   206. RY*(   5) C  16                  0.00017     1.78330   
   207. RY*(   6) C  16                  0.00006     2.09717   
   208. RY*(   7) C  16                  0.00001     1.85473   
   209. RY*(   8) C  16                  0.00001     1.98078   
   210. RY*(   9) C  16                  0.00001     2.07170   
   211. RY*(   1) C  17                  0.00270     0.87896   
   212. RY*(   2) C  17                  0.00079     0.96699   
   213. RY*(   3) C  17                  0.00064     0.55941   
   214. RY*(   4) C  17                  0.00026     1.00896   
   215. RY*(   5) C  17                  0.00014     1.85461   
   216. RY*(   6) C  17                  0.00007     2.13168   
   217. RY*(   7) C  17                  0.00003     1.85678   
   218. RY*(   8) C  17                  0.00000     1.98191   
   219. RY*(   9) C  17                  0.00001     2.02048   
   220. RY*(   1) C  18                  0.00270     0.85869   
   221. RY*(   2) C  18                  0.00101     0.75391   
   222. RY*(   3) C  18                  0.00060     0.78310   
   223. RY*(   4) C  18                  0.00055     0.73051   
   224. RY*(   5) C  18                  0.00013     1.97535   
   225. RY*(   6) C  18                  0.00009     2.04820   
   226. RY*(   7) C  18                  0.00003     2.06037   
   227. RY*(   8) C  18                  0.00001     2.19862   
   228. RY*(   9) C  18                  0.00001     1.82781   
   229. RY*(   1) H  19                  0.00162     0.30267   
   230. RY*(   2) H  19                  0.00024     1.51420   
   231. RY*(   3) H  19                  0.00012     1.78012   
   232. RY*(   4) H  19                  0.00002     2.18858   
   233. RY*(   1) H  20                  0.00073     0.21332   
   234. RY*(   2) H  20                  0.00008     1.48940   
   235. RY*(   3) H  20                  0.00003     2.16274   
   236. RY*(   4) H  20                  0.00003     1.84738   
   237. RY*(   1) H  21                  0.00065     0.23950   
   238. RY*(   2) H  21                  0.00008     1.49306   
   239. RY*(   3) H  21                  0.00003     1.88530   
   240. RY*(   4) H  21                  0.00004     2.15341   
   241. RY*(   1) H  22                  0.00026     0.28320   
   242. RY*(   2) H  22                  0.00009     1.59435   
   243. RY*(   3) H  22                  0.00005     1.86117   
   244. RY*(   4) H  22                  0.00000     1.82551   
   245. RY*(   1) H  23                  0.00086     0.26156   
   246. RY*(   2) H  23                  0.00010     1.62384   
   247. RY*(   3) H  23                  0.00007     1.72572   
   248. RY*(   4) H  23                  0.00001     1.99445   
   249. RY*(   1) H  24                  0.00085     0.26145   
   250. RY*(   2) H  24                  0.00010     1.62366   
   251. RY*(   3) H  24                  0.00007     1.72650   
   252. RY*(   4) H  24                  0.00001     1.99446   
   253. RY*(   1) H  25                  0.00089     0.21422   
   254. RY*(   2) H  25                  0.00006     1.50792   
   255. RY*(   3) H  25                  0.00005     1.88637   
   256. RY*(   4) H  25                  0.00003     2.14976   
   257. RY*(   1) H  26                  0.00119     0.33144   
   258. RY*(   2) H  26                  0.00008     1.62421   
   259. RY*(   3) H  26                  0.00004     1.87880   
   260. RY*(   4) H  26                  0.00004     2.09909   
   261. RY*(   1) H  27                  0.00164     0.28010   
   262. RY*(   2) H  27                  0.00007     1.75728   
   263. RY*(   3) H  27                  0.00004     2.00348   
   264. RY*(   4) H  27                  0.00002     2.07973   
   265. RY*(   1) H  28                  0.00106     0.27931   
   266. RY*(   2) H  28                  0.00008     1.58944   
   267. RY*(   3) H  28                  0.00005     1.99755   
   268. RY*(   4) H  28                  0.00003     2.14072   
   269. RY*(   1) H  29                  0.00088     0.27314   
   270. RY*(   2) H  29                  0.00007     1.57715   
   271. RY*(   3) H  29                  0.00005     1.90848   
   272. RY*(   4) H  29                  0.00003     2.19249   
   273. RY*(   1) H  30                  0.00119     0.30443   
   274. RY*(   2) H  30                  0.00010     1.79006   
   275. RY*(   3) H  30                  0.00007     1.72560   
   276. RY*(   4) H  30                  0.00002     2.21081   
   277. RY*(   1) H  31                  0.00094     0.29952   
   278. RY*(   2) H  31                  0.00009     1.75992   
   279. RY*(   3) H  31                  0.00006     1.70812   
   280. RY*(   4) H  31                  0.00002     2.20576   
   281. RY*(   1) H  32                  0.00096     0.28639   
   282. RY*(   2) H  32                  0.00008     1.76825   
   283. RY*(   3) H  32                  0.00006     1.70471   
   284. RY*(   4) H  32                  0.00002     2.23309   
   285. RY*(   1) H  33                  0.00175     0.37650   
   286. RY*(   2) H  33                  0.00010     1.77915   
   287. RY*(   3) H  33                  0.00007     1.68133   
   288. RY*(   4) H  33                  0.00002     2.23479   
   289. RY*(   1) H  34                  0.00102     0.30334   
   290. RY*(   2) H  34                  0.00009     1.76455   
   291. RY*(   3) H  34                  0.00006     1.71780   
   292. RY*(   4) H  34                  0.00002     2.21957   
   293. RY*(   1) H  35                  0.00125     0.28326   
   294. RY*(   2) H  35                  0.00009     1.79185   
   295. RY*(   3) H  35                  0.00007     1.69934   
   296. RY*(   4) H  35                  0.00002     2.21438   
   297. BD*(   1) O   1 - C   2          0.01410     0.45311   
   298. BD*(   2) O   1 - C   2          0.16182    -0.11960  297(g),78(g),68(g),82(g)
   299. BD*(   1) C   2 - N   3          0.04074     0.29057   
   300. BD*(   1) C   2 - O  12          0.04848     0.24196   
   301. BD*(   1) N   3 - C   4          0.01758     0.22706   
   302. BD*(   1) N   3 - H  19          0.00674     0.26124   
   303. BD*(   1) C   4 - C   5          0.01197     0.37603   
   304. BD*(   2) C   4 - C   5          0.20320    -0.15986  309(v),318(v),105(g),98(g)
                                                    115(v),159(v),97(g)
   305. BD*(   1) C   4 - C  11          0.01325     0.37107   
   306. BD*(   1) C   5 - C   6          0.00682     0.39340   
   307. BD*(   1) C   5 - H  20          0.00639     0.29509   
   308. BD*(   1) C   6 - C   7          0.01510     0.37226   
   309. BD*(   2) C   6 - C   7          0.20161    -0.15909  304(v),318(v),115(g),150(v)
                                                    125(g),116(g),107(v),123(g)
   310. BD*(   1) C   6 - H  21          0.00658     0.30357   
   311. BD*(   1) C   7 - O   8          0.01693     0.18621   
   312. BD*(   1) C   7 - C  10          0.01220     0.37353   
   313. BD*(   1) O   8 - C   9          0.00388     0.13989   
   314. BD*(   1) C   9 - H  22          0.00363     0.32189   
   315. BD*(   1) C   9 - H  23          0.00801     0.28615   
   316. BD*(   1) C   9 - H  24          0.00799     0.28610   
   317. BD*(   1) C  10 - C  11          0.00677     0.41363   
   318. BD*(   2) C  10 - C  11          0.14624    -0.13539  309(v),304(v),161(g),152(g)
   319. BD*(   1) C  10 - H  25          0.00611     0.31520   
   320. BD*(   1) C  11 - H  26          0.00733     0.32759   
   321. BD*(   1) O  12 - C  13          0.03237     0.13294   
   322. BD*(   1) C  13 - C  14          0.01528     0.32136   
   323. BD*(   1) C  13 - C  18          0.01114     0.29391   
   324. BD*(   1) C  13 - H  27          0.01251     0.36020   
   325. BD*(   1) C  14 - C  15          0.00801     0.56390   
   326. BD*(   2) C  14 - C  15          0.02710    -0.04220   
   327. BD*(   1) C  14 - H  28          0.00814     0.38388   
   328. BD*(   1) C  15 - C  16          0.00971     0.33698   
   329. BD*(   1) C  15 - H  29          0.00761     0.38185   
   330. BD*(   1) C  16 - C  17          0.00732     0.30159   
   331. BD*(   1) C  16 - H  30          0.00908     0.34822   
   332. BD*(   1) C  16 - H  31          0.00666     0.35796   
   333. BD*(   1) C  17 - C  18          0.00864     0.29818   
   334. BD*(   1) C  17 - H  32          0.00589     0.36817   
   335. BD*(   1) C  17 - H  33          0.00874     0.35010   
   336. BD*(   1) C  18 - H  34          0.00679     0.35131   
   337. BD*(   1) C  18 - H  35          0.00624     0.35737   
       -------------------------------
              Total Lewis   64.69954  ( 98.0296%)
        Valence non-Lewis    1.16469  (  1.7647%)
        Rydberg non-Lewis    0.13577  (  0.2057%)
       -------------------------------
            Total unit  1   66.00000  (100.0000%)
           Charge unit  1    0.00000


 ***************************************************
 *******         Beta  spin orbitals         *******
 ***************************************************


 NATURAL POPULATIONS:  Natural atomic orbital occupancies 
                                                          
   NAO  Atom  No  lang   Type(AO)    Occupancy      Energy
 ----------------------------------------------------------
     1    O    1  S      Cor( 1S)     0.99986     -19.01126
     2    O    1  S      Val( 2S)     0.85169      -0.99166
     3    O    1  S      Ryd( 3S)     0.00069       1.38543
     4    O    1  px     Val( 2p)     0.84642      -0.41060
     5    O    1  px     Ryd( 3p)     0.00061       1.00525
     6    O    1  py     Val( 2p)     0.83231      -0.41758
     7    O    1  py     Ryd( 3p)     0.00042       0.99385
     8    O    1  pz     Val( 2p)     0.71552      -0.37202
     9    O    1  pz     Ryd( 3p)     0.00038       0.95662
    10    O    1  dxy    Ryd( 3d)     0.00060       3.12003
    11    O    1  dxz    Ryd( 3d)     0.00047       2.62424
    12    O    1  dyz    Ryd( 3d)     0.00057       2.66623
    13    O    1  dx2y2  Ryd( 3d)     0.00089       2.84809
    14    O    1  dz2    Ryd( 3d)     0.00019       2.74647

    15    C    2  S      Cor( 1S)     0.99967     -10.37971
    16    C    2  S      Val( 2S)     0.33229      -0.23641
    17    C    2  S      Ryd( 3S)     0.00137       0.27206
    18    C    2  px     Val( 2p)     0.38707      -0.14339
    19    C    2  px     Ryd( 3p)     0.00467       0.55883
    20    C    2  py     Val( 2p)     0.35547      -0.13769
    21    C    2  py     Ryd( 3p)     0.01065       0.43793
    22    C    2  pz     Val( 2p)     0.42045      -0.27439
    23    C    2  pz     Ryd( 3p)     0.00146       0.38510
    24    C    2  dxy    Ryd( 3d)     0.00140       2.27756
    25    C    2  dxz    Ryd( 3d)     0.00111       1.80307
    26    C    2  dyz    Ryd( 3d)     0.00206       1.84664
    27    C    2  dx2y2  Ryd( 3d)     0.00308       2.23381
    28    C    2  dz2    Ryd( 3d)     0.00066       1.93319

    29    N    3  S      Cor( 1S)     0.99955     -14.40321
    30    N    3  S      Val( 2S)     0.62459      -0.68650
    31    N    3  S      Ryd( 3S)     0.00094       0.95654
    32    N    3  px     Val( 2p)     0.66884      -0.43986
    33    N    3  px     Ryd( 3p)     0.00080       1.04458
    34    N    3  py     Val( 2p)     0.70047      -0.42421
    35    N    3  py     Ryd( 3p)     0.00176       1.09026
    36    N    3  pz     Val( 2p)     0.67258      -0.41286
    37    N    3  pz     Ryd( 3p)     0.00094       0.69927
    38    N    3  dxy    Ryd( 3d)     0.00026       2.60007
    39    N    3  dxz    Ryd( 3d)     0.00018       2.20814
    40    N    3  dyz    Ryd( 3d)     0.00010       2.17055
    41    N    3  dx2y2  Ryd( 3d)     0.00037       2.71479
    42    N    3  dz2    Ryd( 3d)     0.00028       2.42472

    43    C    4  S      Cor( 1S)     0.99938     -10.30359
    44    C    4  S      Val( 2S)     0.41184      -0.29215
    45    C    4  S      Ryd( 3S)     0.00084       0.39213
    46    C    4  px     Val( 2p)     0.48083      -0.23271
    47    C    4  px     Ryd( 3p)     0.00305       0.76842
    48    C    4  py     Val( 2p)     0.50292      -0.23734
    49    C    4  py     Ryd( 3p)     0.00224       0.71575
    50    C    4  pz     Val( 2p)     0.39545      -0.27698
    51    C    4  pz     Ryd( 3p)     0.00069       0.45783
    52    C    4  dxy    Ryd( 3d)     0.00071       2.17421
    53    C    4  dxz    Ryd( 3d)     0.00044       1.80961
    54    C    4  dyz    Ryd( 3d)     0.00046       1.82781
    55    C    4  dx2y2  Ryd( 3d)     0.00047       2.21318
    56    C    4  dz2    Ryd( 3d)     0.00035       1.92614

    57    C    5  S      Cor( 1S)     0.99946     -10.25274
    58    C    5  S      Val( 2S)     0.47326      -0.32458
    59    C    5  S      Ryd( 3S)     0.00072       0.41803
    60    C    5  px     Val( 2p)     0.52220      -0.22592
    61    C    5  px     Ryd( 3p)     0.00181       0.48974
    62    C    5  py     Val( 2p)     0.59396      -0.25183
    63    C    5  py     Ryd( 3p)     0.00299       0.81910
    64    C    5  pz     Val( 2p)     0.45537      -0.27678
    65    C    5  pz     Ryd( 3p)     0.00057       0.43017
    66    C    5  dxy    Ryd( 3d)     0.00029       2.20607
    67    C    5  dxz    Ryd( 3d)     0.00026       1.84090
    68    C    5  dyz    Ryd( 3d)     0.00024       1.82783
    69    C    5  dx2y2  Ryd( 3d)     0.00037       2.27383
    70    C    5  dz2    Ryd( 3d)     0.00021       1.96368

    71    C    6  S      Cor( 1S)     0.99946     -10.24818
    72    C    6  S      Val( 2S)     0.47753      -0.32772
    73    C    6  S      Ryd( 3S)     0.00078       0.40268
    74    C    6  px     Val( 2p)     0.59176      -0.24752
    75    C    6  px     Ryd( 3p)     0.00224       0.80225
    76    C    6  py     Val( 2p)     0.54115      -0.23529
    77    C    6  py     Ryd( 3p)     0.00176       0.58415
    78    C    6  pz     Val( 2p)     0.48979      -0.28146
    79    C    6  pz     Ryd( 3p)     0.00071       0.43800
    80    C    6  dxy    Ryd( 3d)     0.00026       2.27615
    81    C    6  dxz    Ryd( 3d)     0.00027       1.82114
    82    C    6  dyz    Ryd( 3d)     0.00015       1.84564
    83    C    6  dx2y2  Ryd( 3d)     0.00039       2.23799
    84    C    6  dz2    Ryd( 3d)     0.00021       1.97338

    85    C    7  S      Cor( 1S)     0.99931     -10.32378
    86    C    7  S      Val( 2S)     0.40740      -0.29406
    87    C    7  S      Ryd( 3S)     0.00091       0.44751
    88    C    7  px     Val( 2p)     0.44834      -0.22952
    89    C    7  px     Ryd( 3p)     0.00208       0.68468
    90    C    7  py     Val( 2p)     0.46405      -0.21908
    91    C    7  py     Ryd( 3p)     0.00411       0.65349
    92    C    7  pz     Val( 2p)     0.38462      -0.27856
    93    C    7  pz     Ryd( 3p)     0.00062       0.44319
    94    C    7  dxy    Ryd( 3d)     0.00104       2.17651
    95    C    7  dxz    Ryd( 3d)     0.00066       1.78994
    96    C    7  dyz    Ryd( 3d)     0.00063       1.82033
    97    C    7  dx2y2  Ryd( 3d)     0.00087       2.19024
    98    C    7  dz2    Ryd( 3d)     0.00043       1.92109

    99    O    8  S      Cor( 1S)     0.99982     -19.15801
   100    O    8  S      Val( 2S)     0.78882      -1.01588
   101    O    8  S      Ryd( 3S)     0.00029       1.42177
   102    O    8  px     Val( 2p)     0.70612      -0.49032
   103    O    8  px     Ryd( 3p)     0.00035       1.31282
   104    O    8  py     Val( 2p)     0.86059      -0.51114
   105    O    8  py     Ryd( 3p)     0.00114       0.98590
   106    O    8  pz     Val( 2p)     0.77372      -0.46994
   107    O    8  pz     Ryd( 3p)     0.00065       0.95492
   108    O    8  dxy    Ryd( 3d)     0.00069       2.96929
   109    O    8  dxz    Ryd( 3d)     0.00020       2.62390
   110    O    8  dyz    Ryd( 3d)     0.00058       2.52431
   111    O    8  dx2y2  Ryd( 3d)     0.00049       2.76467
   112    O    8  dz2    Ryd( 3d)     0.00034       2.69164

   113    C    9  S      Cor( 1S)     0.99962     -10.29288
   114    C    9  S      Val( 2S)     0.54869      -0.40583
   115    C    9  S      Ryd( 3S)     0.00088       0.63614
   116    C    9  px     Val( 2p)     0.38758      -0.21369
   117    C    9  px     Ryd( 3p)     0.00180       0.41634
   118    C    9  py     Val( 2p)     0.60438      -0.24347
   119    C    9  py     Ryd( 3p)     0.00171       0.49990
   120    C    9  pz     Val( 2p)     0.58912      -0.23850
   121    C    9  pz     Ryd( 3p)     0.00033       0.39597
   122    C    9  dxy    Ryd( 3d)     0.00065       2.18943
   123    C    9  dxz    Ryd( 3d)     0.00055       1.92693
   124    C    9  dyz    Ryd( 3d)     0.00031       2.13447
   125    C    9  dx2y2  Ryd( 3d)     0.00075       2.01051
   126    C    9  dz2    Ryd( 3d)     0.00047       2.17512

   127    C   10  S      Cor( 1S)     0.99946     -10.24152
   128    C   10  S      Val( 2S)     0.47888      -0.32016
   129    C   10  S      Ryd( 3S)     0.00074       0.40866
   130    C   10  px     Val( 2p)     0.52487      -0.21932
   131    C   10  px     Ryd( 3p)     0.00208       0.49243
   132    C   10  py     Val( 2p)     0.59774      -0.24023
   133    C   10  py     Ryd( 3p)     0.00321       0.83096
   134    C   10  pz     Val( 2p)     0.46590      -0.26892
   135    C   10  pz     Ryd( 3p)     0.00074       0.43392
   136    C   10  dxy    Ryd( 3d)     0.00031       2.21068
   137    C   10  dxz    Ryd( 3d)     0.00020       1.84835
   138    C   10  dyz    Ryd( 3d)     0.00029       1.83795
   139    C   10  dx2y2  Ryd( 3d)     0.00036       2.28726
   140    C   10  dz2    Ryd( 3d)     0.00020       1.97539

   141    C   11  S      Cor( 1S)     0.99946     -10.24162
   142    C   11  S      Val( 2S)     0.47555      -0.31590
   143    C   11  S      Ryd( 3S)     0.00076       0.41569
   144    C   11  px     Val( 2p)     0.59600      -0.23967
   145    C   11  px     Ryd( 3p)     0.00260       0.83571
   146    C   11  py     Val( 2p)     0.52753      -0.21958
   147    C   11  py     Ryd( 3p)     0.00194       0.55086
   148    C   11  pz     Val( 2p)     0.47789      -0.27058
   149    C   11  pz     Ryd( 3p)     0.00069       0.47107
   150    C   11  dxy    Ryd( 3d)     0.00027       2.27328
   151    C   11  dxz    Ryd( 3d)     0.00032       1.84660
   152    C   11  dyz    Ryd( 3d)     0.00021       1.85970
   153    C   11  dx2y2  Ryd( 3d)     0.00038       2.24879
   154    C   11  dz2    Ryd( 3d)     0.00020       1.96977

   155    O   12  S      Cor( 1S)     0.99982     -19.10828
   156    O   12  S      Val( 2S)     0.80412      -0.99484
   157    O   12  S      Ryd( 3S)     0.00110       1.42002
   158    O   12  px     Val( 2p)     0.80145      -0.46894
   159    O   12  px     Ryd( 3p)     0.00062       1.27899
   160    O   12  py     Val( 2p)     0.79912      -0.47617
   161    O   12  py     Ryd( 3p)     0.00084       1.25306
   162    O   12  pz     Val( 2p)     0.88146      -0.45670
   163    O   12  pz     Ryd( 3p)     0.00094       1.04468
   164    O   12  dxy    Ryd( 3d)     0.00040       2.76138
   165    O   12  dxz    Ryd( 3d)     0.00018       2.60208
   166    O   12  dyz    Ryd( 3d)     0.00051       2.66293
   167    O   12  dx2y2  Ryd( 3d)     0.00064       3.01398
   168    O   12  dz2    Ryd( 3d)     0.00029       2.71907

   169    C   13  S      Cor( 1S)     0.99942     -10.24159
   170    C   13  S      Val( 2S)     0.46944      -0.30337
   171    C   13  S      Ryd( 3S)     0.00112       0.80674
   172    C   13  px     Val( 2p)     0.35319      -0.17134
   173    C   13  px     Ryd( 3p)     0.00174       0.54264
   174    C   13  py     Val( 2p)     0.57817      -0.20757
   175    C   13  py     Ryd( 3p)     0.00452       0.83031
   176    C   13  pz     Val( 2p)     0.54697      -0.19855
   177    C   13  pz     Ryd( 3p)     0.00143       0.57327
   178    C   13  dxy    Ryd( 3d)     0.00055       2.04335
   179    C   13  dxz    Ryd( 3d)     0.00070       2.02666
   180    C   13  dyz    Ryd( 3d)     0.00044       2.21967
   181    C   13  dx2y2  Ryd( 3d)     0.00088       2.18081
   182    C   13  dz2    Ryd( 3d)     0.00060       2.02276

   183    C   14  S      Cor( 1S)     0.99943     -10.15757
   184    C   14  S      Val( 2S)     0.47587      -0.25138
   185    C   14  S      Ryd( 3S)     0.00097       0.46383
   186    C   14  px     Val( 2p)     0.51030      -0.19372
   187    C   14  px     Ryd( 3p)     0.00154       0.52035
   188    C   14  py     Val( 2p)     0.58969      -0.15664
   189    C   14  py     Ryd( 3p)     0.00224       0.74555
   190    C   14  pz     Val( 2p)     0.53465      -0.16160
   191    C   14  pz     Ryd( 3p)     0.00213       0.65487
   192    C   14  dxy    Ryd( 3d)     0.00029       1.98727
   193    C   14  dxz    Ryd( 3d)     0.00020       2.05113
   194    C   14  dyz    Ryd( 3d)     0.00042       2.30164
   195    C   14  dx2y2  Ryd( 3d)     0.00027       2.19100
   196    C   14  dz2    Ryd( 3d)     0.00023       2.05528

   197    C   15  S      Cor( 1S)     0.99945     -10.16662
   198    C   15  S      Val( 2S)     0.47855      -0.25232
   199    C   15  S      Ryd( 3S)     0.00063       0.46343
   200    C   15  px     Val( 2p)     0.48826      -0.18978
   201    C   15  px     Ryd( 3p)     0.00149       0.55724
   202    C   15  py     Val( 2p)     0.53163      -0.13685
   203    C   15  py     Ryd( 3p)     0.00187       0.53235
   204    C   15  pz     Val( 2p)     0.55673      -0.16405
   205    C   15  pz     Ryd( 3p)     0.00225       0.77189
   206    C   15  dxy    Ryd( 3d)     0.00043       1.98878
   207    C   15  dxz    Ryd( 3d)     0.00022       2.07679
   208    C   15  dyz    Ryd( 3d)     0.00039       2.18990
   209    C   15  dx2y2  Ryd( 3d)     0.00030       2.18544
   210    C   15  dz2    Ryd( 3d)     0.00024       2.08213

   211    C   16  S      Cor( 1S)     0.99954     -10.16431
   212    C   16  S      Val( 2S)     0.50916      -0.30410
   213    C   16  S      Ryd( 3S)     0.00038       0.84362
   214    C   16  px     Val( 2p)     0.58354      -0.17360
   215    C   16  px     Ryd( 3p)     0.00104       0.54943
   216    C   16  py     Val( 2p)     0.56954      -0.17108
   217    C   16  py     Ryd( 3p)     0.00153       0.49209
   218    C   16  pz     Val( 2p)     0.56504      -0.17320
   219    C   16  pz     Ryd( 3p)     0.00176       0.58490
   220    C   16  dxy    Ryd( 3d)     0.00024       2.08475
   221    C   16  dxz    Ryd( 3d)     0.00033       2.20699
   222    C   16  dyz    Ryd( 3d)     0.00043       2.27056
   223    C   16  dx2y2  Ryd( 3d)     0.00035       2.16806
   224    C   16  dz2    Ryd( 3d)     0.00022       1.99353

   225    C   17  S      Cor( 1S)     0.99956     -10.16302
   226    C   17  S      Val( 2S)     0.50497      -0.30109
   227    C   17  S      Ryd( 3S)     0.00047       0.85103
   228    C   17  px     Val( 2p)     0.57281      -0.16824
   229    C   17  px     Ryd( 3p)     0.00093       0.52641
   230    C   17  py     Val( 2p)     0.57036      -0.17125
   231    C   17  py     Ryd( 3p)     0.00241       0.59364
   232    C   17  pz     Val( 2p)     0.55840      -0.17055
   233    C   17  pz     Ryd( 3p)     0.00170       0.57128
   234    C   17  dxy    Ryd( 3d)     0.00016       1.96644
   235    C   17  dxz    Ryd( 3d)     0.00038       2.20739
   236    C   17  dyz    Ryd( 3d)     0.00044       2.27670
   237    C   17  dx2y2  Ryd( 3d)     0.00042       2.30750
   238    C   17  dz2    Ryd( 3d)     0.00019       1.97335

   239    C   18  S      Cor( 1S)     0.99954     -10.16455
   240    C   18  S      Val( 2S)     0.50626      -0.30952
   241    C   18  S      Ryd( 3S)     0.00057       0.83378
   242    C   18  px     Val( 2p)     0.61868      -0.18315
   243    C   18  px     Ryd( 3p)     0.00261       0.70952
   244    C   18  py     Val( 2p)     0.51874      -0.17584
   245    C   18  py     Ryd( 3p)     0.00115       0.46974
   246    C   18  pz     Val( 2p)     0.57254      -0.17776
   247    C   18  pz     Ryd( 3p)     0.00168       0.52047
   248    C   18  dxy    Ryd( 3d)     0.00015       1.94606
   249    C   18  dxz    Ryd( 3d)     0.00034       2.33282
   250    C   18  dyz    Ryd( 3d)     0.00040       2.17615
   251    C   18  dx2y2  Ryd( 3d)     0.00046       2.26026
   252    C   18  dz2    Ryd( 3d)     0.00020       2.00321

   253    H   19  S      Val( 1S)     0.27865      -0.06013
   254    H   19  S      Ryd( 2S)     0.00156       0.26627
   255    H   19  px     Ryd( 2p)     0.00014       1.80478
   256    H   19  py     Ryd( 2p)     0.00067       2.19938
   257    H   19  pz     Ryd( 2p)     0.00019       1.53685

   258    H   20  S      Val( 1S)     0.37211      -0.08486
   259    H   20  S      Ryd( 2S)     0.00074       0.18185
   260    H   20  px     Ryd( 2p)     0.00005       1.82708
   261    H   20  py     Ryd( 2p)     0.00039       2.16079
   262    H   20  pz     Ryd( 2p)     0.00010       1.55232

   263    H   21  S      Val( 1S)     0.36899      -0.07929
   264    H   21  S      Ryd( 2S)     0.00066       0.21481
   265    H   21  px     Ryd( 2p)     0.00034       2.14311
   266    H   21  py     Ryd( 2p)     0.00009       1.86627
   267    H   21  pz     Ryd( 2p)     0.00010       1.55610

   268    H   22  S      Val( 1S)     0.37934      -0.05934
   269    H   22  S      Ryd( 2S)     0.00025       0.19455
   270    H   22  px     Ryd( 2p)     0.00015       1.77596
   271    H   22  py     Ryd( 2p)     0.00028       2.00889
   272    H   22  pz     Ryd( 2p)     0.00008       1.59293

   273    H   23  S      Val( 1S)     0.38907      -0.09203
   274    H   23  S      Ryd( 2S)     0.00074       0.22913
   275    H   23  px     Ryd( 2p)     0.00013       1.65512
   276    H   23  py     Ryd( 2p)     0.00022       1.92347
   277    H   23  pz     Ryd( 2p)     0.00021       1.81152

   278    H   24  S      Val( 1S)     0.38894      -0.09208
   279    H   24  S      Ryd( 2S)     0.00074       0.22892
   280    H   24  px     Ryd( 2p)     0.00006       1.54914
   281    H   24  py     Ryd( 2p)     0.00012       1.69815
   282    H   24  pz     Ryd( 2p)     0.00037       2.14374

   283    H   25  S      Val( 1S)     0.36504      -0.06240
   284    H   25  S      Ryd( 2S)     0.00091       0.19226
   285    H   25  px     Ryd( 2p)     0.00005       1.82495
   286    H   25  py     Ryd( 2p)     0.00040       2.18260
   287    H   25  pz     Ryd( 2p)     0.00008       1.56799

   288    H   26  S      Val( 1S)     0.36257      -0.05267
   289    H   26  S      Ryd( 2S)     0.00121       0.29221
   290    H   26  px     Ryd( 2p)     0.00039       2.17453
   291    H   26  py     Ryd( 2p)     0.00008       1.87899
   292    H   26  pz     Ryd( 2p)     0.00009       1.59723

   293    H   27  S      Val( 1S)     0.37473      -0.01411
   294    H   27  S      Ryd( 2S)     0.00164       0.26698
   295    H   27  px     Ryd( 2p)     0.00012       1.85804
   296    H   27  py     Ryd( 2p)     0.00026       2.12601
   297    H   27  pz     Ryd( 2p)     0.00015       1.87993

   298    H   28  S      Val( 1S)     0.38066      -0.00429
   299    H   28  S      Ryd( 2S)     0.00104       0.25891
   300    H   28  px     Ryd( 2p)     0.00009       1.67053
   301    H   28  py     Ryd( 2p)     0.00030       2.16441
   302    H   28  pz     Ryd( 2p)     0.00015       1.92255

   303    H   29  S      Val( 1S)     0.38286      -0.00776
   304    H   29  S      Ryd( 2S)     0.00087       0.24277
   305    H   29  px     Ryd( 2p)     0.00015       1.74676
   306    H   29  py     Ryd( 2p)     0.00005       1.86025
   307    H   29  pz     Ryd( 2p)     0.00033       2.11075

   308    H   30  S      Val( 1S)     0.37364      -0.01563
   309    H   30  S      Ryd( 2S)     0.00116       0.27771
   310    H   30  px     Ryd( 2p)     0.00028       2.12018
   311    H   30  py     Ryd( 2p)     0.00014       1.81037
   312    H   30  pz     Ryd( 2p)     0.00012       1.83314

   313    H   31  S      Val( 1S)     0.37562      -0.01231
   314    H   31  S      Ryd( 2S)     0.00092       0.26474
   315    H   31  px     Ryd( 2p)     0.00010       1.78308
   316    H   31  py     Ryd( 2p)     0.00023       1.99748
   317    H   31  pz     Ryd( 2p)     0.00019       1.93744

   318    H   32  S      Val( 1S)     0.37893      -0.00519
   319    H   32  S      Ryd( 2S)     0.00095       0.26218
   320    H   32  px     Ryd( 2p)     0.00007       1.75576
   321    H   32  py     Ryd( 2p)     0.00025       2.07656
   322    H   32  pz     Ryd( 2p)     0.00017       1.90649

   323    H   33  S      Val( 1S)     0.39703      -0.03017
   324    H   33  S      Ryd( 2S)     0.00174       0.36359
   325    H   33  px     Ryd( 2p)     0.00029       2.19635
   326    H   33  py     Ryd( 2p)     0.00009       1.72923
   327    H   33  pz     Ryd( 2p)     0.00012       1.79129

   328    H   34  S      Val( 1S)     0.37790      -0.01771
   329    H   34  S      Ryd( 2S)     0.00101       0.27841
   330    H   34  px     Ryd( 2p)     0.00031       2.19496
   331    H   34  py     Ryd( 2p)     0.00007       1.70363
   332    H   34  pz     Ryd( 2p)     0.00015       1.83680

   333    H   35  S      Val( 1S)     0.38006      -0.01654
   334    H   35  S      Ryd( 2S)     0.00124       0.26214
   335    H   35  px     Ryd( 2p)     0.00020       1.98348
   336    H   35  py     Ryd( 2p)     0.00007       1.70095
   337    H   35  pz     Ryd( 2p)     0.00024       2.05092


 Summary of Natural Population Analysis:                  
                                                          
                                       Natural Population 
                Natural  -----------------------------------------------
    Atom  No    Charge         Core      Valence    Rydberg      Total
 -----------------------------------------------------------------------
      O    1   -0.25062      0.99986     3.24594    0.00481     4.25062
      C    2    0.47860      0.99967     1.49527    0.02646     2.52140
      N    3   -0.17165      0.99955     2.66648    0.00562     3.67165
      C    4    0.20032      0.99938     1.79104    0.00926     2.79968
      C    5   -0.05172      0.99946     2.04480    0.00746     3.05172
      C    6   -0.10647      0.99946     2.10024    0.00677     3.10647
      C    7    0.28491      0.99931     1.70442    0.01136     2.71509
      O    8   -0.13382      0.99982     3.12926    0.00474     4.13382
      C    9   -0.13685      0.99962     2.12978    0.00745     3.13685
      C   10   -0.07498      0.99946     2.06739    0.00813     3.07498
      C   11   -0.08381      0.99946     2.07697    0.00738     3.08381
      O   12   -0.29148      0.99982     3.28615    0.00551     4.29148
      C   13    0.04083      0.99942     1.94777    0.01198     2.95917
      C   14   -0.11821      0.99943     2.11050    0.00828     3.11821
      C   15   -0.06245      0.99945     2.05518    0.00782     3.06245
      C   16   -0.23310      0.99954     2.22727    0.00629     3.23310
      C   17   -0.21320      0.99956     2.20654    0.00709     3.21320
      C   18   -0.22331      0.99954     2.21622    0.00754     3.22331
      H   19    0.21879      0.00000     0.27865    0.00257     0.28121
      H   20    0.12662      0.00000     0.37211    0.00127     0.37338
      H   21    0.12982      0.00000     0.36899    0.00119     0.37018
      H   22    0.11989      0.00000     0.37934    0.00077     0.38011
      H   23    0.10964      0.00000     0.38907    0.00129     0.39036
      H   24    0.10976      0.00000     0.38894    0.00129     0.39024
      H   25    0.13353      0.00000     0.36504    0.00144     0.36647
      H   26    0.13567      0.00000     0.36257    0.00176     0.36433
      H   27    0.12310      0.00000     0.37473    0.00217     0.37690
      H   28    0.11776      0.00000     0.38066    0.00158     0.38224
      H   29    0.11574      0.00000     0.38286    0.00141     0.38426
      H   30    0.12466      0.00000     0.37364    0.00170     0.37534
      H   31    0.12294      0.00000     0.37562    0.00143     0.37706
      H   32    0.11962      0.00000     0.37893    0.00145     0.38038
      H   33    0.10073      0.00000     0.39703    0.00224     0.39927
      H   34    0.12057      0.00000     0.37790    0.00153     0.37943
      H   35    0.11818      0.00000     0.38006    0.00175     0.38182
 =======================================================================
   * Total *    1.00000     17.99183    46.82735    0.18081    65.00000

                                 Natural Population      
 --------------------------------------------------------
   Core                      17.99183 ( 99.9546% of  18)
   Valence                   46.82735 ( 99.6327% of  47)
   Natural Minimal Basis     64.81919 ( 99.7218% of  65)
   Natural Rydberg Basis      0.18081 (  0.2782% of  65)
 --------------------------------------------------------

    Atom  No          Natural Electron Configuration
 ----------------------------------------------------------------------------
      O    1      [core]2S( 0.85)2p( 2.39)
      C    2      [core]2S( 0.33)2p( 1.16)3p( 0.02)3d( 0.01)
      N    3      [core]2S( 0.62)2p( 2.04)
      C    4      [core]2S( 0.41)2p( 1.38)3p( 0.01)
      C    5      [core]2S( 0.47)2p( 1.57)3p( 0.01)
      C    6      [core]2S( 0.48)2p( 1.62)
      C    7      [core]2S( 0.41)2p( 1.30)3p( 0.01)
      O    8      [core]2S( 0.79)2p( 2.34)
      C    9      [core]2S( 0.55)2p( 1.58)
      C   10      [core]2S( 0.48)2p( 1.59)3p( 0.01)
      C   11      [core]2S( 0.48)2p( 1.60)3p( 0.01)
      O   12      [core]2S( 0.80)2p( 2.48)
      C   13      [core]2S( 0.47)2p( 1.48)3p( 0.01)
      C   14      [core]2S( 0.48)2p( 1.63)3p( 0.01)
      C   15      [core]2S( 0.48)2p( 1.58)3p( 0.01)
      C   16      [core]2S( 0.51)2p( 1.72)
      C   17      [core]2S( 0.50)2p( 1.70)3p( 0.01)
      C   18      [core]2S( 0.51)2p( 1.71)3p( 0.01)
      H   19            1S( 0.28)
      H   20            1S( 0.37)
      H   21            1S( 0.37)
      H   22            1S( 0.38)
      H   23            1S( 0.39)
      H   24            1S( 0.39)
      H   25            1S( 0.37)
      H   26            1S( 0.36)
      H   27            1S( 0.37)
      H   28            1S( 0.38)
      H   29            1S( 0.38)
      H   30            1S( 0.37)
      H   31            1S( 0.38)
      H   32            1S( 0.38)
      H   33            1S( 0.40)
      H   34            1S( 0.38)
      H   35            1S( 0.38)


 NATURAL BOND ORBITAL ANALYSIS, beta spin orbitals:

                       Occupancies       Lewis Structure    Low   High
           Occ.    -------------------  -----------------   occ   occ
  Cycle   Thresh.   Lewis   Non-Lewis     CR  BD  3C  LP    (L)   (NL)   Dev
 =============================================================================
   1(1)    0.90    62.57479   2.42521     18  40   0   7     6      0    0.04
   2(2)    0.90    62.53686   2.46314     18  40   0   7     4      0    0.02
   3(3)    0.90    62.53686   2.46314     18  40   0   7     4      0    0.02
   4(4)    0.90    62.53686   2.46314     18  40   0   7     4      0    0.02
   5(5)    0.90    62.53686   2.46314     18  40   0   7     4      0    0.02
   6(6)    0.90    62.53686   2.46314     18  40   0   7     4      0    0.02
   7(7)    0.90    62.53686   2.46314     18  40   0   7     4      0    0.02
   8(8)    0.90    62.53686   2.46314     18  40   0   7     4      0    0.02
   9(9)    0.90    62.53686   2.46314     18  40   0   7     4      0    0.02
  10(1)    0.80    63.82129   1.17871     18  42   0   5     0      0    0.04
 -----------------------------------------------------------------------------

 Structure accepted: No low occupancy Lewis orbitals

 --------------------------------------------------------
   Core                     17.99184 ( 99.955% of  18)
   Valence Lewis            45.82945 ( 97.509% of  47)
  ==================       ============================
   Total Lewis              63.82129 ( 98.187% of  65)
  -----------------------------------------------------
   Valence non-Lewis         1.04712 (  1.611% of  65)
   Rydberg non-Lewis         0.13159 (  0.202% of  65)
  ==================       ============================
   Total non-Lewis           1.17871 (  1.813% of  65)
 --------------------------------------------------------


       (Occupancy)   Bond orbital/ Coefficients/ Hybrids
 ---------------------------------------------------------------------------------
     1. (0.99706) BD ( 1) O   1 - C   2  
                ( 65.57%)   0.8098* O   1 s( 41.15%)p 1.43( 58.76%)d 0.00(  0.09%)
                                           -0.0001  0.6410 -0.0250 -0.5090 -0.0165
                                           -0.5719 -0.0159  0.0306  0.0007  0.0263
                                           -0.0018 -0.0015 -0.0032 -0.0144
                ( 34.43%)   0.5868* C   2 s( 36.08%)p 1.77( 63.71%)d 0.01(  0.21%)
                                           -0.0001  0.6005 -0.0116  0.5275  0.0270
                                            0.5942  0.0487 -0.0512 -0.0057  0.0390
                                           -0.0039 -0.0037 -0.0075 -0.0225
     2. (0.96925) BD ( 2) O   1 - C   2  
                ( 66.24%)   0.8139* O   1 s(  0.00%)p 1.00( 99.84%)d 0.00(  0.16%)
                                            0.0000  0.0033 -0.0007 -0.2179 -0.0007
                                            0.2482  0.0004  0.9431  0.0028 -0.0003
                                           -0.0254 -0.0272  0.0127  0.0032
                ( 33.76%)   0.5811* C   2 s(  0.05%)p99.99( 99.59%)d 7.10(  0.36%)
                                           -0.0001  0.0225  0.0003 -0.2011  0.0092
                                            0.2375 -0.0103  0.9477 -0.0273 -0.0013
                                            0.0323  0.0461 -0.0183 -0.0096
     3. (0.99261) BD ( 1) C   2 - N   3  
                ( 35.46%)   0.5955* C   2 s( 33.00%)p 2.02( 66.81%)d 0.01(  0.19%)
                                           -0.0002  0.5744 -0.0039 -0.7851 -0.0003
                                            0.0973  0.0188 -0.2047 -0.0067 -0.0027
                                            0.0171  0.0005  0.0365 -0.0164
                ( 64.54%)   0.8034* N   3 s( 37.02%)p 1.70( 62.95%)d 0.00(  0.04%)
                                           -0.0001  0.6083  0.0111  0.7778 -0.0126
                                           -0.1316 -0.0125  0.0824 -0.0041 -0.0045
                                            0.0066 -0.0021  0.0135 -0.0116
     4. (0.99447) BD ( 1) C   2 - O  12  
                ( 31.18%)   0.5584* C   2 s( 30.70%)p 2.25( 68.99%)d 0.01(  0.31%)
                                           -0.0001  0.5538  0.0193  0.2491 -0.0118
                                           -0.7575 -0.0325  0.2295  0.0087 -0.0195
                                            0.0035 -0.0223 -0.0421 -0.0204
                ( 68.82%)   0.8296* O  12 s( 31.53%)p 2.17( 68.41%)d 0.00(  0.07%)
                                            0.0000  0.5613  0.0127 -0.2165 -0.0087
                                            0.7726  0.0091 -0.2004 -0.0024 -0.0031
                                            0.0010 -0.0108 -0.0211 -0.0106
     5. (0.99232) BD ( 1) N   3 - C   4  
                ( 61.89%)   0.7867* N   3 s( 37.78%)p 1.65( 62.18%)d 0.00(  0.03%)
                                            0.0000  0.6147  0.0040 -0.5744  0.0014
                                           -0.5398 -0.0100  0.0198  0.0041  0.0134
                                           -0.0002 -0.0034  0.0006 -0.0122
                ( 38.11%)   0.6173* C   4 s( 27.30%)p 2.66( 72.56%)d 0.00(  0.14%)
                                           -0.0000  0.5224  0.0111  0.6525  0.0040
                                            0.5465  0.0172 -0.0289 -0.0058  0.0306
                                           -0.0025 -0.0005  0.0044 -0.0199
     6. (0.88868) BD ( 2) N   3 - C   4  
                ( 70.30%)   0.8385* N   3 s(  0.08%)p99.99( 99.91%)d 0.18(  0.01%)
                                            0.0001 -0.0274 -0.0032 -0.0701 -0.0018
                                            0.0797  0.0031  0.9939  0.0065  0.0014
                                           -0.0042 -0.0092 -0.0022  0.0051
                ( 29.70%)   0.5450* C   4 s(  0.01%)p 1.00( 99.87%)d 0.00(  0.12%)
                                            0.0001  0.0094  0.0017  0.1494 -0.0046
                                           -0.1358  0.0032  0.9787 -0.0004  0.0026
                                            0.0237  0.0235 -0.0063 -0.0015
     7. (0.98955) BD ( 1) N   3 - H  19  
                ( 72.24%)   0.8499* N   3 s( 25.06%)p 2.99( 74.91%)d 0.00(  0.03%)
                                            0.0003  0.5006 -0.0073 -0.2440 -0.0003
                                            0.8274 -0.0072 -0.0698  0.0077 -0.0059
                                            0.0018 -0.0024 -0.0124 -0.0104
                ( 27.76%)   0.5269* H  19 s( 99.76%)p 0.00(  0.24%)
                                            0.9988 -0.0044  0.0081 -0.0474  0.0112
     8. (0.98593) BD ( 1) C   4 - C   5  
                ( 51.02%)   0.7143* C   4 s( 35.89%)p 1.79( 64.06%)d 0.00(  0.05%)
                                           -0.0001  0.5991  0.0027 -0.7261  0.0182
                                            0.3013  0.0232  0.1472  0.0055 -0.0112
                                           -0.0095  0.0037  0.0114 -0.0117
                ( 48.98%)   0.6999* C   5 s( 35.02%)p 1.85( 64.92%)d 0.00(  0.06%)
                                            0.0002  0.5917  0.0094  0.7334  0.0153
                                           -0.2270  0.0244 -0.2427  0.0017 -0.0102
                                           -0.0126  0.0050  0.0132 -0.0106
     9. (0.98546) BD ( 1) C   4 - C  11  
                ( 51.24%)   0.7158* C   4 s( 36.59%)p 1.73( 63.37%)d 0.00(  0.05%)
                                           -0.0001  0.6048 -0.0044  0.1533  0.0202
                                           -0.7688  0.0111 -0.1361 -0.0056 -0.0037
                                           -0.0020  0.0097 -0.0146 -0.0112
                ( 48.76%)   0.6983* C  11 s( 33.94%)p 1.94( 66.00%)d 0.00(  0.06%)
                                            0.0001  0.5825  0.0094 -0.0582  0.0253
                                            0.7742  0.0098  0.2378 -0.0035 -0.0042
                                           -0.0026  0.0125 -0.0167 -0.0103
    10. (0.98578) BD ( 1) C   5 - C   6  
                ( 49.92%)   0.7066* C   5 s( 36.06%)p 1.77( 63.90%)d 0.00(  0.04%)
                                            0.0000  0.6004  0.0115 -0.6327 -0.0284
                                           -0.4868  0.0257  0.0083  0.0123  0.0172
                                            0.0001  0.0018  0.0003 -0.0119
                ( 50.08%)   0.7077* C   6 s( 35.98%)p 1.78( 63.98%)d 0.00(  0.04%)
                                           -0.0001  0.5997  0.0124  0.6201 -0.0169
                                            0.5034  0.0311 -0.0191  0.0119  0.0150
                                           -0.0025  0.0001  0.0079 -0.0117
    11. (0.86573) BD ( 2) C   5 - C   6  
                ( 47.67%)   0.6904* C   5 s(  0.04%)p99.99( 99.90%)d 1.73(  0.06%)
                                           -0.0001  0.0189  0.0007  0.2202 -0.0000
                                           -0.2468  0.0046  0.9432 -0.0078 -0.0028
                                           -0.0107 -0.0202 -0.0072 -0.0062
                ( 52.33%)   0.7234* C   6 s(  0.00%)p 1.00( 99.94%)d 0.00(  0.06%)
                                            0.0000  0.0006  0.0007  0.2140 -0.0014
                                           -0.2282  0.0019  0.9495 -0.0081 -0.0050
                                            0.0213  0.0027  0.0057 -0.0074
    12. (0.98846) BD ( 1) C   5 - H  20  
                ( 62.73%)   0.7920* C   5 s( 28.79%)p 2.47( 71.18%)d 0.00(  0.03%)
                                           -0.0003  0.5364 -0.0153 -0.1081 -0.0110
                                            0.8057 -0.0107  0.2253  0.0014 -0.0020
                                           -0.0017  0.0075 -0.0127 -0.0086
                ( 37.27%)   0.6105* H  20 s( 99.90%)p 0.00(  0.10%)
                                            0.9995 -0.0016  0.0050 -0.0300 -0.0097
    13. (0.98943) BD ( 1) C   6 - C   7  
                ( 50.05%)   0.7074* C   6 s( 34.31%)p 1.91( 65.63%)d 0.00(  0.05%)
                                            0.0000  0.5857  0.0075  0.0616 -0.0254
                                           -0.7816 -0.0117 -0.2021  0.0027 -0.0037
                                           -0.0021  0.0103 -0.0171 -0.0115
                ( 49.95%)   0.7068* C   7 s( 38.05%)p 1.63( 61.90%)d 0.00(  0.05%)
                                           -0.0000  0.6168  0.0064 -0.1634 -0.0120
                                            0.7407 -0.0050  0.2086  0.0012 -0.0054
                                           -0.0027  0.0097 -0.0154 -0.0108
    14. (0.98716) BD ( 1) C   6 - H  21  
                ( 63.01%)   0.7938* C   6 s( 29.62%)p 2.37( 70.35%)d 0.00(  0.03%)
                                            0.0003 -0.5441  0.0139  0.7514 -0.0115
                                           -0.2864 -0.0112 -0.2379  0.0003  0.0068
                                            0.0074 -0.0030 -0.0095  0.0082
                ( 36.99%)   0.6082* H  21 s( 99.90%)p 0.00(  0.10%)
                                           -0.9995  0.0012 -0.0277  0.0126  0.0088
    15. (0.99559) BD ( 1) C   7 - O   8  
                ( 32.14%)   0.5669* C   7 s( 25.09%)p 2.97( 74.63%)d 0.01(  0.28%)
                                           -0.0001  0.5007 -0.0142 -0.6529 -0.0075
                                           -0.5642 -0.0387  0.0107 -0.0075  0.0447
                                           -0.0011 -0.0001  0.0060 -0.0271
                ( 67.86%)   0.8238* O   8 s( 33.91%)p 1.95( 66.02%)d 0.00(  0.07%)
                                            0.0000  0.5823  0.0025  0.5904  0.0070
                                            0.5581  0.0004  0.0042 -0.0015  0.0210
                                            0.0016  0.0033 -0.0088 -0.0139
    16. (0.95226) BD ( 2) C   7 - O   8  
                ( 24.00%)   0.4899* C   7 s(  0.00%)p 1.00( 99.73%)d 0.00(  0.27%)
                                            0.0000 -0.0009 -0.0002  0.2064 -0.0032
                                           -0.2217  0.0038  0.9514 -0.0165  0.0015
                                           -0.0366 -0.0329 -0.0162  0.0004
                ( 76.00%)   0.8718* O   8 s(  0.00%)p 1.00( 99.92%)d 0.00(  0.08%)
                                           -0.0000 -0.0008 -0.0000  0.2091  0.0003
                                           -0.2275 -0.0003  0.9506  0.0020  0.0046
                                            0.0057  0.0248  0.0072  0.0091
    17. (0.98690) BD ( 1) C   7 - C  10  
                ( 50.59%)   0.7113* C   7 s( 36.51%)p 1.74( 63.45%)d 0.00(  0.05%)
                                           -0.0002  0.6042 -0.0037  0.7088 -0.0309
                                           -0.2857 -0.0343 -0.2197 -0.0012 -0.0109
                                           -0.0096  0.0046  0.0121 -0.0104
                ( 49.41%)   0.7029* C  10 s( 34.12%)p 1.93( 65.82%)d 0.00(  0.06%)
                                            0.0002  0.5840  0.0135 -0.7401 -0.0226
                                            0.2382 -0.0270  0.2291 -0.0015 -0.0117
                                           -0.0108  0.0050  0.0132 -0.0108
    18. (0.99653) BD ( 1) O   8 - C   9  
                ( 70.25%)   0.8382* O   8 s( 31.56%)p 2.17( 68.38%)d 0.00(  0.07%)
                                           -0.0001 -0.5618 -0.0011  0.7648  0.0076
                                           -0.2219  0.0186 -0.2218  0.0028  0.0183
                                            0.0107 -0.0078 -0.0063  0.0103
                ( 29.75%)   0.5454* C   9 s( 21.10%)p 3.72( 78.55%)d 0.02(  0.35%)
                                           -0.0001 -0.4587 -0.0256 -0.8250 -0.0364
                                            0.2152  0.0437  0.2346  0.0185  0.0220
                                            0.0252 -0.0065 -0.0416  0.0238
    19. (0.99463) BD ( 1) C   9 - H  22  
                ( 62.06%)   0.7878* C   9 s( 26.29%)p 2.80( 73.67%)d 0.00(  0.04%)
                                           -0.0001  0.5125  0.0154 -0.4854  0.0123
                                           -0.7051  0.0133 -0.0600  0.0004  0.0158
                                            0.0028  0.0024 -0.0103 -0.0083
                ( 37.94%)   0.6160* H  22 s( 99.91%)p 0.00(  0.09%)
                                            0.9995 -0.0008  0.0194  0.0237  0.0014
    20. (0.99118) BD ( 1) C   9 - H  23  
                ( 61.11%)   0.7817* C   9 s( 26.32%)p 2.80( 73.63%)d 0.00(  0.05%)
                                            0.0000  0.5129 -0.0138 -0.2774 -0.0238
                                            0.6086 -0.0119 -0.5369  0.0029 -0.0053
                                            0.0058 -0.0165 -0.0103  0.0034
                ( 38.89%)   0.6236* H  23 s( 99.91%)p 0.00(  0.09%)
                                            0.9995 -0.0037  0.0159 -0.0188  0.0181
    21. (0.99095) BD ( 1) C   9 - H  24  
                ( 61.11%)   0.7817* C   9 s( 26.33%)p 2.80( 73.62%)d 0.00(  0.05%)
                                            0.0000  0.5129 -0.0138  0.0214 -0.0240
                                            0.2884 -0.0117  0.8074  0.0021  0.0019
                                            0.0050  0.0114 -0.0038  0.0167
                ( 38.89%)   0.6236* H  24 s( 99.91%)p 0.00(  0.09%)
                                            0.9995 -0.0037  0.0054 -0.0076 -0.0291
    22. (0.98657) BD ( 1) C  10 - C  11  
                ( 49.87%)   0.7062* C  10 s( 36.38%)p 1.75( 63.58%)d 0.00(  0.04%)
                                           -0.0000  0.6031  0.0084  0.6298  0.0277
                                            0.4872 -0.0264 -0.0099 -0.0134  0.0175
                                           -0.0004  0.0015 -0.0007 -0.0118
                ( 50.13%)   0.7080* C  11 s( 35.98%)p 1.78( 63.98%)d 0.00(  0.05%)
                                           -0.0000  0.5997  0.0106 -0.6158  0.0183
                                           -0.5078 -0.0338  0.0326 -0.0119  0.0159
                                           -0.0030 -0.0009  0.0078 -0.0116
    23. (0.86562) BD ( 2) C  10 - C  11  
                ( 49.41%)   0.7029* C  10 s(  0.00%)p 1.00( 99.93%)d 0.00(  0.07%)
                                           -0.0000 -0.0045 -0.0009  0.2099 -0.0027
                                           -0.2465  0.0023  0.9457 -0.0115  0.0029
                                            0.0095  0.0224  0.0083  0.0062
                ( 50.59%)   0.7113* C  11 s(  0.05%)p99.99( 99.88%)d 1.46(  0.07%)
                                            0.0002 -0.0217  0.0018  0.2375 -0.0049
                                           -0.2536  0.0021  0.9370 -0.0070  0.0054
                                           -0.0228 -0.0048 -0.0062  0.0087
    24. (0.98722) BD ( 1) C  10 - H  25  
                ( 63.38%)   0.7961* C  10 s( 29.42%)p 2.40( 70.55%)d 0.00(  0.03%)
                                            0.0003 -0.5422  0.0159 -0.0981 -0.0050
                                            0.8023 -0.0093  0.2283 -0.0017  0.0009
                                            0.0010 -0.0072  0.0119  0.0083
                ( 36.62%)   0.6051* H  25 s( 99.90%)p 0.00(  0.10%)
                                           -0.9995  0.0022  0.0033 -0.0308 -0.0082
    25. (0.98749) BD ( 1) C  11 - H  26  
                ( 63.72%)   0.7983* C  11 s( 29.96%)p 2.34( 70.01%)d 0.00(  0.03%)
                                           -0.0003  0.5471 -0.0154  0.7480 -0.0118
                                           -0.2774 -0.0049 -0.2521  0.0004 -0.0064
                                           -0.0081  0.0030  0.0094 -0.0075
                ( 36.28%)   0.6023* H  26 s( 99.90%)p 0.00(  0.10%)
                                            0.9995 -0.0031 -0.0292  0.0108  0.0076
    26. (0.99053) BD ( 1) O  12 - C  13  
                ( 71.76%)   0.8471* O  12 s( 33.25%)p 2.01( 66.70%)d 0.00(  0.05%)
                                            0.0001  0.5766 -0.0030  0.7911 -0.0066
                                           -0.1669 -0.0061  0.1154  0.0009  0.0049
                                            0.0028 -0.0006  0.0179 -0.0117
                ( 28.24%)   0.5314* C  13 s( 16.84%)p 4.92( 82.85%)d 0.02(  0.31%)
                                           -0.0002  0.4100  0.0190 -0.8720 -0.0340
                                            0.1970 -0.0161 -0.1670  0.0057 -0.0194
                                            0.0187 -0.0035  0.0415 -0.0246
    27. (0.98651) BD ( 1) C  13 - C  14  
                ( 51.26%)   0.7160* C  13 s( 29.34%)p 2.41( 70.61%)d 0.00(  0.05%)
                                            0.0001  0.5416  0.0011  0.3726  0.0171
                                           -0.1025  0.0198 -0.7457 -0.0047 -0.0014
                                           -0.0139  0.0046  0.0021  0.0172
                ( 48.74%)   0.6981* C  14 s( 31.78%)p 2.15( 68.18%)d 0.00(  0.05%)
                                            0.0001  0.5637 -0.0004 -0.3952  0.0011
                                            0.1162  0.0318  0.7149 -0.0046 -0.0022
                                           -0.0174  0.0020  0.0025  0.0130
    28. (0.98752) BD ( 1) C  13 - C  18  
                ( 51.15%)   0.7152* C  13 s( 29.55%)p 2.38( 70.40%)d 0.00(  0.04%)
                                           -0.0000  0.5436  0.0075  0.0073 -0.0043
                                           -0.6783  0.0329  0.4922  0.0222  0.0019
                                           -0.0020 -0.0161 -0.0132 -0.0010
                ( 48.85%)   0.6989* C  18 s( 27.10%)p 2.69( 72.85%)d 0.00(  0.05%)
                                            0.0004  0.5205  0.0058 -0.0325 -0.0036
                                            0.6934  0.0244 -0.4957  0.0164 -0.0020
                                            0.0014 -0.0189 -0.0120  0.0018
    29. (0.98657) BD ( 1) C  13 - H  27  
                ( 62.78%)   0.7924* C  13 s( 24.28%)p 3.12( 75.67%)d 0.00(  0.05%)
                                           -0.0001  0.4926 -0.0135  0.3090  0.0065
                                            0.6987 -0.0174  0.4157  0.0011  0.0102
                                            0.0041  0.0132 -0.0125 -0.0040
                ( 37.22%)   0.6101* H  27 s( 99.90%)p 0.00(  0.10%)
                                            0.9995 -0.0057 -0.0147 -0.0234 -0.0156
    30. (0.99153) BD ( 1) C  14 - C  15  
                ( 50.15%)   0.7081* C  14 s( 38.91%)p 1.57( 61.05%)d 0.00(  0.05%)
                                            0.0000  0.6235  0.0173  0.1519  0.0215
                                           -0.7070 -0.0075 -0.2926 -0.0381 -0.0066
                                           -0.0026  0.0104 -0.0157 -0.0072
                ( 49.85%)   0.7061* C  15 s( 38.44%)p 1.60( 61.51%)d 0.00(  0.05%)
                                            0.0001  0.6199  0.0148 -0.2700  0.0108
                                            0.6984  0.0337  0.2297 -0.0189 -0.0109
                                           -0.0049  0.0113 -0.0127 -0.0066
    31. (0.93113) BD ( 2) C  14 - C  15  
                ( 53.18%)   0.7292* C  14 s(  0.24%)p99.99( 99.69%)d 0.26(  0.06%)
                                           -0.0002  0.0490  0.0067  0.8916 -0.0192
                                            0.0502  0.0015  0.4460 -0.0103 -0.0214
                                           -0.0020 -0.0120  0.0050 -0.0034
                ( 46.82%)   0.6842* C  15 s(  0.15%)p99.99( 99.76%)d 0.59(  0.09%)
                                            0.0001  0.0376  0.0089  0.8584 -0.0149
                                            0.1366  0.0014  0.4917 -0.0078  0.0208
                                            0.0057  0.0140 -0.0112  0.0098
    32. (0.98840) BD ( 1) C  14 - H  28  
                ( 61.96%)   0.7871* C  14 s( 28.97%)p 2.45( 71.00%)d 0.00(  0.03%)
                                           -0.0004  0.5381 -0.0139  0.1567  0.0060
                                            0.6946 -0.0061 -0.4503 -0.0011  0.0033
                                           -0.0031 -0.0133 -0.0102 -0.0016
                ( 38.04%)   0.6168* H  28 s( 99.91%)p 0.00(  0.09%)
                                            0.9995 -0.0030 -0.0071 -0.0249  0.0165
    33. (0.98976) BD ( 1) C  15 - C  16  
                ( 49.66%)   0.7047* C  15 s( 33.23%)p 2.01( 66.73%)d 0.00(  0.04%)
                                           -0.0000  0.5764 -0.0033 -0.1423  0.0194
                                           -0.6977 -0.0188  0.3984 -0.0288  0.0054
                                           -0.0059 -0.0147 -0.0122 -0.0006
                ( 50.34%)   0.7095* C  16 s( 27.71%)p 2.61( 72.24%)d 0.00(  0.05%)
                                            0.0002  0.5263  0.0070  0.1520  0.0144
                                            0.7226 -0.0041 -0.4199 -0.0245  0.0057
                                           -0.0028 -0.0159 -0.0138 -0.0036
    34. (0.98820) BD ( 1) C  15 - H  29  
                ( 61.69%)   0.7855* C  15 s( 28.08%)p 2.56( 71.89%)d 0.00(  0.03%)
                                            0.0003 -0.5298  0.0098 -0.4108  0.0037
                                            0.0681 -0.0009  0.7385 -0.0067  0.0011
                                            0.0137 -0.0014 -0.0036 -0.0114
                ( 38.31%)   0.6189* H  29 s( 99.91%)p 0.00(  0.09%)
                                           -0.9995  0.0027  0.0151 -0.0012 -0.0267
    35. (0.99013) BD ( 1) C  16 - C  17  
                ( 50.18%)   0.7084* C  16 s( 28.37%)p 2.52( 71.59%)d 0.00(  0.04%)
                                            0.0002  0.5326  0.0006 -0.5705 -0.0068
                                            0.0910 -0.0287  0.6175 -0.0013 -0.0047
                                           -0.0170  0.0042  0.0068  0.0052
                ( 49.82%)   0.7059* C  17 s( 27.58%)p 2.62( 72.38%)d 0.00(  0.05%)
                                            0.0002  0.5251  0.0030  0.5698  0.0006
                                           -0.1118 -0.0320 -0.6209 -0.0036 -0.0012
                                           -0.0185  0.0015  0.0084  0.0059
    36. (0.97740) BD ( 1) C  16 - H  30  
                ( 62.31%)   0.7894* C  16 s( 21.60%)p 3.63( 78.36%)d 0.00(  0.04%)
                                           -0.0002  0.4647 -0.0058  0.7590 -0.0052
                                           -0.2983 -0.0123  0.3440 -0.0107 -0.0076
                                            0.0115 -0.0028  0.0127 -0.0067
                ( 37.69%)   0.6139* H  30 s( 99.91%)p 0.00(  0.09%)
                                            0.9996 -0.0042 -0.0249  0.0121 -0.0107
    37. (0.98267) BD ( 1) C  16 - H  31  
                ( 62.16%)   0.7884* C  16 s( 22.26%)p 3.49( 77.71%)d 0.00(  0.04%)
                                            0.0001 -0.4718 -0.0001  0.2731 -0.0124
                                            0.6160  0.0003  0.5681 -0.0100 -0.0057
                                           -0.0080 -0.0154  0.0064 -0.0043
                ( 37.84%)   0.6152* H  31 s( 99.91%)p 0.00(  0.09%)
                                           -0.9996  0.0025 -0.0086 -0.0218 -0.0179
    38. (0.99071) BD ( 1) C  17 - C  18  
                ( 49.62%)   0.7044* C  17 s( 27.35%)p 2.65( 72.60%)d 0.00(  0.05%)
                                            0.0002  0.5230 -0.0007  0.1523 -0.0097
                                            0.7028 -0.0130  0.4558  0.0300  0.0066
                                            0.0034  0.0152 -0.0126 -0.0034
                ( 50.38%)   0.7098* C  18 s( 28.08%)p 2.56( 71.88%)d 0.00(  0.04%)
                                            0.0002  0.5299  0.0000 -0.1642 -0.0113
                                           -0.7119 -0.0164 -0.4288  0.0278  0.0051
                                            0.0043  0.0162 -0.0106  0.0004
    39. (0.98935) BD ( 1) C  17 - H  32  
                ( 62.04%)   0.7876* C  17 s( 23.15%)p 3.32( 76.81%)d 0.00(  0.04%)
                                            0.0001 -0.4811 -0.0061  0.0044  0.0124
                                            0.6991 -0.0072 -0.5283  0.0100 -0.0001
                                           -0.0006  0.0168  0.0106 -0.0011
                ( 37.96%)   0.6162* H  32 s( 99.91%)p 0.00(  0.09%)
                                           -0.9996  0.0024 -0.0012 -0.0236  0.0174
    40. (0.98865) BD ( 1) C  17 - H  33  
                ( 60.34%)   0.7768* C  17 s( 21.80%)p 3.59( 78.15%)d 0.00(  0.05%)
                                            0.0001 -0.4668  0.0078  0.8070  0.0050
                                           -0.0573  0.0217  0.3554 -0.0119  0.0041
                                           -0.0142  0.0022 -0.0144  0.0053
                ( 39.66%)   0.6297* H  33 s( 99.92%)p 0.00(  0.08%)
                                           -0.9996  0.0045 -0.0257 -0.0007 -0.0099
    41. (0.98464) BD ( 1) C  18 - H  34  
                ( 62.01%)   0.7875* C  18 s( 22.01%)p 3.54( 77.95%)d 0.00(  0.04%)
                                           -0.0002  0.4691 -0.0058  0.8020 -0.0132
                                           -0.0543 -0.0003  0.3643  0.0203 -0.0001
                                            0.0110 -0.0000  0.0162 -0.0065
                ( 37.99%)   0.6163* H  34 s( 99.91%)p 0.00(  0.09%)
                                            0.9996 -0.0027 -0.0258  0.0017 -0.0147
    42. (0.98813) BD ( 1) C  18 - H  35  
                ( 61.90%)   0.7867* C  18 s( 22.70%)p 3.40( 77.26%)d 0.00(  0.04%)
                                            0.0001 -0.4764 -0.0026  0.5725 -0.0196
                                           -0.0885  0.0074 -0.6608 -0.0037  0.0044
                                            0.0163 -0.0038 -0.0081 -0.0056
                ( 38.10%)   0.6173* H  35 s( 99.91%)p 0.00(  0.09%)
                                           -0.9996  0.0029 -0.0176  0.0024  0.0232
    43. (0.99986) CR ( 1) O   1           s(100.00%)p 0.00(  0.00%)
                                            1.0000 -0.0004 -0.0000 -0.0002 -0.0000
                                           -0.0003 -0.0000  0.0000 -0.0000  0.0000
                                           -0.0000 -0.0000 -0.0000 -0.0000
    44. (0.99967) CR ( 1) C   2           s(100.00%)p 0.00(  0.00%)
                                            1.0000  0.0003 -0.0000 -0.0001  0.0000
                                            0.0001  0.0000  0.0001 -0.0000  0.0000
                                            0.0000  0.0000  0.0000 -0.0000
    45. (0.99955) CR ( 1) N   3           s(100.00%)p 0.00(  0.00%)
                                            1.0000 -0.0001  0.0000  0.0002 -0.0000
                                           -0.0003  0.0000 -0.0001 -0.0000  0.0000
                                            0.0000  0.0000  0.0000  0.0000
    46. (0.99938) CR ( 1) C   4           s(100.00%)
                                            1.0000  0.0002 -0.0000 -0.0000  0.0000
                                           -0.0001  0.0000 -0.0001 -0.0000 -0.0000
                                           -0.0000 -0.0000 -0.0000 -0.0000
    47. (0.99946) CR ( 1) C   5           s(100.00%)p 0.00(  0.00%)
                                            1.0000  0.0001 -0.0000 -0.0001 -0.0000
                                            0.0003 -0.0000  0.0002 -0.0000  0.0000
                                            0.0000  0.0000 -0.0000 -0.0000
    48. (0.99946) CR ( 1) C   6           s(100.00%)p 0.00(  0.00%)
                                            1.0000  0.0002 -0.0000 -0.0002  0.0000
                                            0.0001  0.0000  0.0001  0.0000 -0.0000
                                           -0.0000  0.0000  0.0000 -0.0000
    49. (0.99931) CR ( 1) C   7           s(100.00%)p 0.00(  0.00%)
                                            1.0000  0.0002 -0.0000  0.0001 -0.0000
                                           -0.0001 -0.0000 -0.0001 -0.0000  0.0000
                                           -0.0000  0.0000  0.0000 -0.0000
    50. (0.99982) CR ( 1) O   8           s(100.00%)p 0.00(  0.00%)
                                            1.0000 -0.0002  0.0000  0.0000  0.0000
                                            0.0001  0.0000  0.0000 -0.0000 -0.0000
                                            0.0000  0.0000 -0.0000  0.0000
    51. (0.99961) CR ( 1) C   9           s(100.00%)p 0.00(  0.00%)
                                            1.0000 -0.0000  0.0000 -0.0001 -0.0000
                                           -0.0001  0.0000  0.0000  0.0000  0.0000
                                            0.0000 -0.0000 -0.0000  0.0000
    52. (0.99946) CR ( 1) C  10           s(100.00%)p 0.00(  0.00%)
                                            1.0000  0.0001 -0.0000  0.0002  0.0000
                                           -0.0003  0.0000 -0.0001  0.0000  0.0000
                                            0.0000  0.0000 -0.0000 -0.0000
    53. (0.99946) CR ( 1) C  11           s(100.00%)p 0.00(  0.00%)
                                            1.0000  0.0001 -0.0000  0.0002 -0.0000
                                           -0.0001 -0.0000 -0.0003  0.0000 -0.0000
                                            0.0000  0.0000  0.0000 -0.0000
    54. (0.99982) CR ( 1) O  12           s(100.00%)p 0.00(  0.00%)
                                            1.0000 -0.0002  0.0000  0.0001 -0.0000
                                            0.0001  0.0000 -0.0001 -0.0000  0.0000
                                           -0.0000 -0.0000 -0.0000  0.0000
    55. (0.99943) CR ( 1) C  13           s(100.00%)p 0.00(  0.00%)
                                            1.0000  0.0001  0.0000 -0.0002 -0.0000
                                            0.0001 -0.0000  0.0001  0.0000 -0.0000
                                            0.0000  0.0000  0.0000 -0.0000
    56. (0.99943) CR ( 1) C  14           s(100.00%)p 0.00(  0.00%)
                                            1.0000  0.0001 -0.0000  0.0003 -0.0000
                                            0.0003 -0.0000 -0.0001 -0.0000 -0.0000
                                           -0.0000 -0.0000 -0.0000 -0.0000
    57. (0.99945) CR ( 1) C  15           s(100.00%)p 0.00(  0.00%)
                                            1.0000  0.0001 -0.0000  0.0001  0.0000
                                           -0.0001 -0.0000 -0.0003  0.0000 -0.0000
                                           -0.0000 -0.0000  0.0000  0.0000
    58. (0.99954) CR ( 1) C  16           s(100.00%)p 0.00(  0.00%)
                                            1.0000 -0.0001 -0.0000  0.0002 -0.0000
                                           -0.0003  0.0000 -0.0000  0.0000 -0.0000
                                            0.0000  0.0000  0.0000 -0.0000
    59. (0.99956) CR ( 1) C  17           s(100.00%)p 0.00(  0.00%)
                                            1.0000 -0.0002 -0.0000 -0.0003  0.0000
                                           -0.0002  0.0000  0.0000 -0.0000 -0.0000
                                            0.0000 -0.0000  0.0000 -0.0000
    60. (0.99954) CR ( 1) C  18           s(100.00%)p 0.00(  0.00%)
                                            1.0000 -0.0002 -0.0000  0.0001  0.0000
                                           -0.0001 -0.0000  0.0004 -0.0000 -0.0000
                                           -0.0000  0.0000  0.0000 -0.0000
    61. (0.98742) LP ( 1) O   1           s( 58.86%)p 0.70( 41.12%)d 0.00(  0.02%)
                                            0.0005  0.7671  0.0137  0.4095  0.0007
                                            0.4920  0.0001 -0.0375  0.0002 -0.0103
                                            0.0007  0.0010  0.0015  0.0065
    62. (0.91319) LP ( 2) O   1           s(  0.03%)p99.99( 99.87%)d 2.80(  0.10%)
                                           -0.0001  0.0184  0.0026  0.7240 -0.0092
                                           -0.6063  0.0063  0.3268 -0.0028 -0.0040
                                           -0.0057 -0.0088 -0.0290  0.0012
    63. (0.98159) LP ( 1) O   8           s( 34.51%)p 1.90( 65.45%)d 0.00(  0.04%)
                                            0.0002  0.5874 -0.0018  0.1466 -0.0035
                                           -0.7660  0.0065 -0.2151  0.0023  0.0054
                                            0.0003 -0.0081  0.0167  0.0058
    64. (0.97731) LP ( 1) O  12           s( 35.22%)p 1.84( 64.75%)d 0.00(  0.03%)
                                            0.0002  0.5934 -0.0020 -0.5629  0.0058
                                           -0.5707 -0.0001  0.0693  0.0027 -0.0164
                                            0.0036  0.0021  0.0037  0.0063
    65. (0.89127) LP ( 2) O  12           s(  0.00%)p 1.00( 99.94%)d 0.00(  0.06%)
                                            0.0000  0.0050  0.0034 -0.0987  0.0000
                                            0.2203 -0.0014  0.9701 -0.0006 -0.0008
                                            0.0084  0.0204 -0.0054 -0.0075
    66. (0.00057) RY*( 1) O   1           s(  6.23%)p15.01( 93.46%)d 0.05(  0.31%)
                                           -0.0000 -0.0004  0.2495 -0.0099 -0.7314
                                            0.0035  0.5803 -0.0031 -0.2506  0.0372
                                            0.0034  0.0121  0.0391 -0.0062
    67. (0.00039) RY*( 2) O   1           s(  0.38%)p99.99( 98.17%)d 3.83(  1.45%)
                                            0.0000  0.0008  0.0616 -0.0026  0.1883
                                           -0.0001 -0.2008  0.0075 -0.9517 -0.0084
                                            0.0675  0.0922 -0.0228 -0.0299
    68. (0.00009) RY*( 3) O   1           s( 71.54%)p 0.36( 25.60%)d 0.04(  2.86%)
    69. (0.00004) RY*( 4) O   1           s( 14.01%)p 5.39( 75.47%)d 0.75( 10.51%)
    70. (0.00001) RY*( 5) O   1           s(  5.81%)p 0.80(  4.64%)d15.41( 89.55%)
    71. (0.00001) RY*( 6) O   1           s(  0.21%)p 6.89(  1.42%)d99.99( 98.38%)
    72. (0.00000) RY*( 7) O   1           s(  0.58%)p 2.07(  1.20%)d99.99( 98.22%)
    73. (0.00000) RY*( 8) O   1           s(  1.19%)p 0.23(  0.27%)d82.99( 98.55%)
    74. (0.00000) RY*( 9) O   1           s(  0.01%)p 1.00(  0.18%)d99.99( 99.81%)
    75. (0.01224) RY*( 1) C   2           s(  2.39%)p39.65( 94.93%)d 1.12(  2.68%)
                                            0.0000  0.0225  0.1531  0.0007 -0.3502
                                            0.0709 -0.8929 -0.0203  0.1545 -0.0731
                                           -0.0151 -0.0437 -0.1389 -0.0050
    76. (0.00532) RY*( 2) C   2           s(  0.17%)p99.99( 48.22%)d99.99( 51.61%)
                                           -0.0000  0.0082  0.0398  0.0368 -0.6696
                                           -0.0182  0.1178  0.0157 -0.1341  0.1439
                                            0.1233  0.1923  0.6657  0.0051
    77. (0.00285) RY*( 3) C   2           s(  1.09%)p 0.59(  0.65%)d89.93( 98.26%)
                                            0.0000 -0.0035  0.1045  0.0100 -0.0155
                                           -0.0119  0.0269 -0.0574 -0.0444 -0.0534
                                            0.3815  0.8206 -0.3295 -0.2287
    78. (0.00176) RY*( 4) C   2           s( 39.09%)p 0.62( 24.25%)d 0.94( 36.66%)
                                            0.0000 -0.0106  0.6251 -0.0292 -0.3799
                                            0.0133  0.3109  0.0033 -0.0230  0.3028
                                           -0.1878 -0.1703 -0.4587  0.0154
    79. (0.00128) RY*( 5) C   2           s(  1.05%)p54.26( 56.98%)d39.96( 41.97%)
                                           -0.0000 -0.0018  0.1025  0.0077  0.1636
                                           -0.0093 -0.1838 -0.0250 -0.7131  0.2474
                                            0.4977 -0.2041 -0.0415  0.2597
    80. (0.00076) RY*( 6) C   2           s(  1.38%)p 7.16(  9.87%)d64.33( 88.75%)
                                            0.0000  0.0033  0.1174  0.0156 -0.2340
                                            0.0366  0.2050 -0.0030  0.0193 -0.8082
                                            0.3776 -0.2559 -0.0970  0.1295
    81. (0.00045) RY*( 7) C   2           s( 13.45%)p 3.40( 45.68%)d 3.04( 40.86%)
                                           -0.0000  0.0000  0.3668  0.0054  0.2651
                                           -0.0044  0.0017  0.0110  0.6216  0.2439
                                            0.4849 -0.0562  0.2409  0.2299
    82. (0.00035) RY*( 8) C   2           s( 41.17%)p 0.49( 20.19%)d 0.94( 38.65%)
                                            0.0000  0.0052  0.6416  0.0145  0.3612
                                            0.0044 -0.1081 -0.0013 -0.2439 -0.3132
                                           -0.3287  0.1686  0.3750 -0.1066
    83. (0.00002) RY*( 9) C   2           s(  0.38%)p 0.32(  0.12%)d99.99( 99.50%)
    84. (0.00184) RY*( 1) N   3           s(  0.56%)p99.99( 95.37%)d 7.30(  4.07%)
                                           -0.0000 -0.0106  0.0739 -0.0046  0.3697
                                            0.0063 -0.8043  0.0051 -0.4124  0.0001
                                           -0.0102 -0.0197  0.2002  0.0123
    85. (0.00100) RY*( 2) N   3           s( 48.93%)p 1.02( 49.86%)d 0.02(  1.21%)
                                            0.0000  0.0076  0.6995 -0.0039  0.3619
                                            0.0100  0.4505  0.0034 -0.4055  0.0975
                                            0.0145  0.0058  0.0486  0.0043
    86. (0.00085) RY*( 3) N   3           s( 45.06%)p 1.10( 49.67%)d 0.12(  5.27%)
                                           -0.0000 -0.0154  0.6711 -0.0048 -0.3768
                                            0.0075 -0.3551 -0.0013  0.4781  0.2084
                                           -0.0284  0.0772  0.0142 -0.0478
    87. (0.00036) RY*( 4) N   3           s(  0.02%)p99.99( 83.93%)d99.99( 16.05%)
                                           -0.0000 -0.0036  0.0144 -0.0101 -0.6777
                                            0.0025 -0.0470  0.0028 -0.6145  0.1171
                                            0.3256  0.0274 -0.1930  0.0525
    88. (0.00016) RY*( 5) N   3           s(  0.14%)p56.91(  7.73%)d99.99( 92.13%)
                                            0.0000 -0.0005  0.0369  0.0034 -0.1954
                                           -0.0012 -0.0168 -0.0056 -0.1970 -0.0268
                                           -0.8392 -0.4028 -0.2008 -0.1177
    89. (0.00006) RY*( 6) N   3           s(  4.74%)p 0.38(  1.78%)d19.74( 93.48%)
    90. (0.00005) RY*( 7) N   3           s(  0.42%)p22.88(  9.52%)d99.99( 90.06%)
    91. (0.00002) RY*( 8) N   3           s(  0.17%)p 7.75(  1.30%)d99.99( 98.54%)
    92. (0.00001) RY*( 9) N   3           s(  0.04%)p24.36(  0.89%)d99.99( 99.07%)
    93. (0.00300) RY*( 1) C   4           s(  0.02%)p99.99( 94.83%)d99.99(  5.15%)
                                            0.0000  0.0127  0.0001 -0.0129 -0.9232
                                           -0.0085  0.3083 -0.0069 -0.0247  0.1533
                                            0.0429 -0.0127 -0.1581 -0.0315
    94. (0.00205) RY*( 2) C   4           s(  9.59%)p 8.47( 81.27%)d 0.95(  9.14%)
                                            0.0000  0.0280  0.3084 -0.0129 -0.2670
                                           -0.0061 -0.8586  0.0039 -0.0632  0.2430
                                            0.0013 -0.0752  0.1525 -0.0587
    95. (0.00088) RY*( 3) C   4           s( 37.18%)p 1.48( 55.18%)d 0.21(  7.64%)
                                           -0.0000 -0.0073  0.6097  0.0061  0.0321
                                           -0.0117  0.1662  0.0055  0.7231  0.0011
                                           -0.2263 -0.1568 -0.0222 -0.0122
    96. (0.00076) RY*( 4) C   4           s( 16.20%)p 0.07(  1.11%)d 5.11( 82.69%)
                                            0.0000 -0.0067  0.4024 -0.0099  0.0641
                                            0.0063  0.0742 -0.0296 -0.0226  0.0491
                                            0.6287  0.6526 -0.0568 -0.0092
    97. (0.00043) RY*( 5) C   4           s( 33.82%)p 1.30( 43.98%)d 0.66( 22.20%)
                                           -0.0000 -0.0121  0.5814 -0.0003  0.0562
                                           -0.0013  0.1584  0.0076 -0.6415 -0.2785
                                           -0.1660 -0.2413 -0.1841 -0.1574
    98. (0.00034) RY*( 6) C   4           s(  1.07%)p 3.08(  3.30%)d89.44( 95.63%)
                                           -0.0000 -0.0021  0.1034 -0.0013  0.0040
                                           -0.0020  0.0538  0.0026 -0.1733  0.2617
                                           -0.6225  0.5155  0.0565  0.4811
    99. (0.00017) RY*( 7) C   4           s(  1.21%)p 9.25( 11.18%)d72.48( 87.61%)
                                           -0.0000 -0.0137  0.1091 -0.0024  0.0140
                                           -0.0245  0.3015  0.0018 -0.1418  0.2911
                                            0.0816 -0.1345  0.8674 -0.1190
   100. (0.00013) RY*( 8) C   4           s(  0.05%)p99.99(  9.04%)d99.99( 90.91%)
                                            0.0000  0.0158 -0.0148  0.0257 -0.2585
                                            0.0071 -0.1213 -0.0025  0.0903 -0.8252
                                           -0.0871  0.2337  0.3972  0.0907
   101. (0.00001) RY*( 9) C   4           s(  1.09%)p 0.22(  0.24%)d90.52( 98.67%)
   102. (0.00272) RY*( 1) C   5           s(  0.11%)p99.99( 94.69%)d48.37(  5.21%)
                                           -0.0000  0.0238 -0.0226  0.0052 -0.0601
                                           -0.0310 -0.9495 -0.0066 -0.2017 -0.0590
                                            0.0364  0.0798 -0.2006 -0.0251
   103. (0.00138) RY*( 2) C   5           s(  2.11%)p45.29( 95.77%)d 1.00(  2.11%)
                                            0.0000  0.0143  0.1447 -0.0280  0.9519
                                            0.0007 -0.0081  0.0040 -0.2252  0.1236
                                            0.0015 -0.0095 -0.0737 -0.0180
   104. (0.00050) RY*( 3) C   5           s( 66.23%)p 0.32( 20.98%)d 0.19( 12.79%)
                                            0.0000 -0.0055  0.8138  0.0035 -0.0038
                                            0.0151 -0.1289  0.0106  0.4391 -0.0537
                                            0.2573  0.0347  0.1719 -0.1675
   105. (0.00039) RY*( 4) C   5           s( 28.70%)p 1.89( 54.23%)d 0.59( 17.07%)
                                            0.0000 -0.0042  0.5357 -0.0039 -0.2388
                                            0.0134  0.1332 -0.0046 -0.6836  0.0029
                                           -0.3889  0.0553  0.0002  0.1281
   106. (0.00012) RY*( 5) C   5           s(  0.55%)p36.63( 20.26%)d99.99( 79.18%)
                                            0.0000 -0.0015  0.0744 -0.0076  0.0812
                                            0.0027 -0.1080 -0.0115  0.4292 -0.0811
                                           -0.7564 -0.3821 -0.2330  0.1129
   107. (0.00006) RY*( 6) C   5           s(  1.77%)p 2.11(  3.74%)d53.37( 94.49%)
   108. (0.00003) RY*( 7) C   5           s(  0.30%)p 9.81(  2.97%)d99.99( 96.73%)
   109. (0.00001) RY*( 8) C   5           s(  0.13%)p38.53(  5.13%)d99.99( 94.74%)
   110. (0.00000) RY*( 9) C   5           s(  0.18%)p13.26(  2.33%)d99.99( 97.50%)
   111. (0.00227) RY*( 1) C   6           s(  1.16%)p80.78( 93.59%)d 4.53(  5.25%)
                                            0.0000  0.0240  0.1049  0.0239  0.8364
                                           -0.0028 -0.3749 -0.0068 -0.3083 -0.1135
                                           -0.0834 -0.0083  0.1784 -0.0287
   112. (0.00111) RY*( 2) C   6           s(  0.86%)p99.99( 97.29%)d 2.17(  1.85%)
                                            0.0000  0.0075  0.0922 -0.0028 -0.4496
                                            0.0295 -0.8648  0.0075 -0.1482  0.1183
                                            0.0078 -0.0341  0.0546 -0.0189
   113. (0.00056) RY*( 3) C   6           s( 93.19%)p 0.04(  3.38%)d 0.04(  3.43%)
                                           -0.0000 -0.0079  0.9653 -0.0218 -0.0460
                                            0.0033  0.1463  0.0041 -0.0986  0.0941
                                            0.0291  0.0657 -0.1391 -0.0303
   114. (0.00046) RY*( 4) C   6           s(  2.07%)p42.72( 88.47%)d 4.57(  9.46%)
                                           -0.0000 -0.0003  0.1439 -0.0014  0.2034
                                           -0.0007 -0.2405  0.0085  0.8862 -0.0480
                                           -0.0058 -0.2620 -0.0781 -0.1324
   115. (0.00009) RY*( 5) C   6           s(  0.01%)p 1.00(  6.75%)d13.82( 93.25%)
   116. (0.00006) RY*( 6) C   6           s(  1.62%)p 2.38(  3.86%)d58.39( 94.52%)
   117. (0.00004) RY*( 7) C   6           s(  1.07%)p 3.06(  3.27%)d89.55( 95.66%)
   118. (0.00001) RY*( 8) C   6           s(  0.03%)p74.82(  2.12%)d99.99( 97.85%)
   119. (0.00001) RY*( 9) C   6           s(  0.08%)p17.29(  1.38%)d99.99( 98.54%)
   120. (0.00329) RY*( 1) C   7           s(  0.57%)p99.99( 95.80%)d 6.32(  3.62%)
                                            0.0000  0.0460  0.0602  0.0074  0.2147
                                           -0.0268  0.9378 -0.0073  0.1776  0.1504
                                            0.0568  0.0065 -0.0973 -0.0296
   121. (0.00196) RY*( 2) C   7           s(  0.89%)p88.04( 78.73%)d22.78( 20.37%)
                                            0.0000  0.0099  0.0941  0.0258  0.8155
                                            0.0063 -0.2298 -0.0099 -0.2621  0.2849
                                            0.0583 -0.0267 -0.3394 -0.0567
   122. (0.00162) RY*( 3) C   7           s(  0.10%)p99.99( 14.98%)d99.99( 84.92%)
                                            0.0000  0.0005  0.0313  0.0131  0.1500
                                           -0.0113 -0.1167  0.0514  0.3328  0.0035
                                            0.6477  0.6030  0.2570  0.0002
   123. (0.00106) RY*( 4) C   7           s( 68.13%)p 0.06(  4.15%)d 0.41( 27.73%)
                                           -0.0000  0.0034  0.8254 -0.0137 -0.1984
                                           -0.0256 -0.0259 -0.0039  0.0239 -0.2240
                                            0.0835  0.0911 -0.4483  0.1039
   124. (0.00035) RY*( 5) C   7           s(  0.02%)p86.68(  1.31%)d99.99( 98.68%)
                                           -0.0000 -0.0001  0.0123  0.0006 -0.0125
                                            0.0005  0.0246  0.0019 -0.1109 -0.2796
                                            0.5762 -0.5640  0.0357 -0.5072
   125. (0.00036) RY*( 6) C   7           s( 27.92%)p 0.01(  0.37%)d 2.57( 71.71%)
                                            0.0000 -0.0020  0.5284  0.0092  0.0406
                                            0.0193 -0.0375  0.0019 -0.0127  0.4532
                                           -0.0697 -0.2497  0.6667  0.0083
   126. (0.00026) RY*( 7) C   7           s(  0.00%)p 1.00( 84.58%)d 0.18( 15.42%)
                                            0.0000  0.0000  0.0002  0.0010 -0.1838
                                           -0.0006  0.2042  0.0031 -0.8777  0.0310
                                            0.1893  0.3141  0.1213  0.0635
   127. (0.00012) RY*( 8) C   7           s(  1.41%)p14.39( 20.32%)d55.45( 78.27%)
                                            0.0000  0.0275  0.1156 -0.0269  0.4357
                                           -0.0193  0.0831  0.0011 -0.0729 -0.7479
                                           -0.2380  0.0389  0.3825  0.1374
   128. (0.00001) RY*( 9) C   7           s(  1.31%)p 0.04(  0.06%)d75.07( 98.63%)
   129. (0.00137) RY*( 1) O   8           s( 15.63%)p 4.83( 75.42%)d 0.57(  8.95%)
                                            0.0000 -0.0084  0.3952  0.0086  0.3064
                                           -0.0069 -0.7744 -0.0034 -0.2459  0.1081
                                           -0.0542 -0.0610  0.2601 -0.0596
   130. (0.00066) RY*( 2) O   8           s(  0.00%)p 1.00( 92.03%)d 0.09(  7.97%)
                                            0.0000 -0.0001  0.0028  0.0011 -0.2047
                                           -0.0010  0.2120  0.0043 -0.9129 -0.0793
                                            0.2107 -0.0980  0.0277 -0.1366
   131. (0.00018) RY*( 3) O   8           s(  0.95%)p59.22( 56.19%)d45.17( 42.86%)
                                            0.0000 -0.0073  0.0971 -0.0087 -0.7203
                                           -0.0014 -0.1684  0.0016  0.1209  0.6223
                                            0.0771 -0.0802  0.0137 -0.1696
   132. (0.00009) RY*( 4) O   8           s( 80.06%)p 0.23( 18.30%)d 0.02(  1.64%)
   133. (0.00010) RY*( 5) O   8           s(  0.28%)p19.12(  5.35%)d99.99( 94.37%)
   134. (0.00005) RY*( 6) O   8           s(  2.76%)p13.32( 36.74%)d21.92( 60.50%)
   135. (0.00000) RY*( 7) O   8           s(  0.00%)p 1.00(  2.51%)d38.89( 97.49%)
   136. (0.00000) RY*( 8) O   8           s(  0.27%)p41.08( 11.06%)d99.99( 88.67%)
   137. (0.00001) RY*( 9) O   8           s(  0.08%)p33.27(  2.64%)d99.99( 97.28%)
   138. (0.00145) RY*( 1) C   9           s( 23.19%)p 2.42( 56.10%)d 0.89( 20.71%)
                                            0.0000  0.0062  0.4815 -0.0164  0.6658
                                            0.0486  0.3319  0.0153 -0.0680  0.3742
                                            0.0225 -0.1144  0.2199 -0.0718
   139. (0.00083) RY*( 2) C   9           s(  0.74%)p99.99( 97.10%)d 2.92(  2.16%)
                                            0.0000 -0.0256  0.0821 -0.0584  0.3101
                                            0.0086 -0.8894  0.0150 -0.2831 -0.0086
                                           -0.0524 -0.0111  0.1322 -0.0344
   140. (0.00060) RY*( 3) C   9           s(  0.00%)p 1.00( 21.43%)d 3.67( 78.57%)
                                           -0.0000  0.0001  0.0009 -0.0014 -0.0992
                                            0.0020  0.1103 -0.0082 -0.4384  0.2412
                                           -0.7255  0.1786 -0.1183  0.3941
   141. (0.00020) RY*( 4) C   9           s(  8.17%)p 1.54( 12.56%)d 9.71( 79.27%)
                                            0.0000  0.0004  0.2858 -0.0185  0.3305
                                            0.0148  0.1138  0.0077 -0.0531 -0.7594
                                           -0.1027  0.2599 -0.3693  0.0388
   142. (0.00006) RY*( 5) C   9           s(  0.02%)p99.99( 76.37%)d99.99( 23.61%)
   143. (0.00001) RY*( 6) C   9           s( 67.57%)p 0.48( 32.22%)d 0.00(  0.22%)
   144. (0.00000) RY*( 7) C   9           s(  0.03%)p76.87(  2.23%)d99.99( 97.74%)
   145. (0.00001) RY*( 8) C   9           s(  0.17%)p11.61(  1.92%)d99.99( 97.92%)
   146. (0.00000) RY*( 9) C   9           s(  0.08%)p 7.87(  0.60%)d99.99( 99.33%)
   147. (0.00294) RY*( 1) C  10           s(  0.11%)p99.99( 95.65%)d37.06(  4.24%)
                                           -0.0000  0.0249  0.0229 -0.0102  0.1951
                                            0.0282  0.9369  0.0106  0.1992 -0.0505
                                            0.0217  0.0659 -0.1861 -0.0196
   148. (0.00155) RY*( 2) C  10           s(  0.54%)p99.99( 97.50%)d 3.61(  1.96%)
                                            0.0000  0.0102  0.0729  0.0316 -0.9371
                                            0.0083  0.1171 -0.0043  0.2863  0.0953
                                            0.0331  0.0174 -0.0888 -0.0347
   149. (0.00050) RY*( 3) C  10           s( 20.27%)p 3.25( 65.85%)d 0.69( 13.89%)
                                            0.0000 -0.0023  0.4502  0.0012 -0.1794
                                           -0.0070  0.2014 -0.0153 -0.7651 -0.0883
                                            0.2938  0.0174  0.1408 -0.1568
   150. (0.00046) RY*( 4) C  10           s( 76.77%)p 0.22( 17.26%)d 0.08(  5.97%)
                                            0.0000 -0.0058  0.8762  0.0068  0.1543
                                           -0.0215 -0.1063  0.0006  0.3702  0.0337
                                           -0.2253 -0.0157  0.0821  0.0278
   151. (0.00009) RY*( 5) C  10           s(  0.20%)p63.87( 12.71%)d99.99( 87.09%)
   152. (0.00008) RY*( 6) C  10           s(  1.40%)p 2.81(  3.94%)d67.63( 94.66%)
   153. (0.00002) RY*( 7) C  10           s(  0.69%)p 3.29(  2.27%)d99.99( 97.03%)
   154. (0.00001) RY*( 8) C  10           s(  0.02%)p99.99(  3.11%)d99.99( 96.87%)
   155. (0.00001) RY*( 9) C  10           s(  0.07%)p24.88(  1.84%)d99.99( 98.09%)
   156. (0.00247) RY*( 1) C  11           s(  0.32%)p99.99( 94.32%)d17.03(  5.37%)
                                           -0.0000  0.0236  0.0510 -0.0285 -0.8971
                                            0.0070  0.2747  0.0059  0.2489 -0.1327
                                           -0.0931 -0.0137  0.1628 -0.0265
   157. (0.00145) RY*( 2) C  11           s(  3.78%)p25.21( 95.37%)d 0.22(  0.85%)
                                            0.0000  0.0096  0.1943 -0.0043  0.3461
                                           -0.0281  0.8845 -0.0054  0.2253  0.0698
                                           -0.0097 -0.0106  0.0581 -0.0067
   158. (0.00051) RY*( 3) C  11           s( 12.84%)p 5.53( 71.04%)d 1.26( 16.12%)
                                            0.0000 -0.0021  0.3583  0.0057 -0.1593
                                            0.0005  0.1914 -0.0115 -0.8051  0.0150
                                           -0.0385 -0.3357 -0.1449 -0.1606
   159. (0.00048) RY*( 4) C  11           s( 78.15%)p 0.22( 17.04%)d 0.06(  4.81%)
                                            0.0000 -0.0068  0.8840  0.0189  0.0263
                                           -0.0043 -0.2699 -0.0065  0.3105 -0.0140
                                           -0.0527  0.1156 -0.1781 -0.0009
   160. (0.00012) RY*( 5) C  11           s(  1.42%)p 5.91(  8.38%)d63.65( 90.21%)
                                            0.0000 -0.0016  0.1190  0.0067 -0.0886
                                           -0.0057  0.0664  0.0134 -0.2669  0.0992
                                            0.6125  0.6710  0.2587 -0.0033
[truncated: 126,253 more chars]
