# Supplementary material for: Machine-Learning-Guided Discovery of Electrochemical Reactions
Source: J Am Chem Soc. 2022 Dec 2;144(49):22599–610. doi: 10.1021/jacs.2c08997 (PMC9756344; doi:10.1021/jacs.2c08997)
Supplement: Supplementary file 4 — ja2c08997_si_004.zip [file ja2c08997_si_004.zip › Reactivity Prediction/Rlogs_notimes/6.log]

 Entering Gaussian System, Link 0=g16
 Input=6.com
 Output=6.log
 Initial command:
  
 Copyright (c) 1988-2019, Gaussian, Inc.  All Rights Reserved.
  
 This is part of the Gaussian(R) 16 program.  It is based on
 the Gaussian(R) 09 system (copyright 2009, Gaussian, Inc.),
 the Gaussian(R) 03 system (copyright 2003, Gaussian, Inc.),
 the Gaussian(R) 98 system (copyright 1998, Gaussian, Inc.),
 the Gaussian(R) 94 system (copyright 1995, Gaussian, Inc.),
 the Gaussian 92(TM) system (copyright 1992, Gaussian, Inc.),
 the Gaussian 90(TM) system (copyright 1990, Gaussian, Inc.),
 the Gaussian 88(TM) system (copyright 1988, Gaussian, Inc.),
 the Gaussian 86(TM) system (copyright 1986, Carnegie Mellon
 University), and the Gaussian 82(TM) system (copyright 1983,
 Carnegie Mellon University). Gaussian is a federally registered
 trademark of Gaussian, Inc.
  
 This software contains proprietary and confidential information,
 including trade secrets, belonging to Gaussian, Inc.
  
 This software is provided under written license and may be
 used, copied, transmitted, or stored only in accord with that
 written license.
  
 The following legend is applicable only to US Government
 contracts under FAR:
  
                    RESTRICTED RIGHTS LEGEND
  
 Use, reproduction and disclosure by the US Government is
 subject to restrictions as set forth in subparagraphs (a)
 and (c) of the Commercial Computer Software - Restricted
 Rights clause in FAR 52.227-19.
  
 Gaussian, Inc.
 340 Quinnipiac St., Bldg. 40, Wallingford CT 06492
  
  
 ---------------------------------------------------------------
 Warning -- This program may not be used in any manner that
 competes with the business of Gaussian, Inc. or will provide
 assistance to any competitor of Gaussian, Inc.  The licensee
 of this program is prohibited from giving any competitor of
 Gaussian, Inc. access to this program.  By using this program,
 the user acknowledges that Gaussian, Inc. is engaged in the
 business of creating and licensing software in the field of
 computational chemistry and represents and warrants to the
 licensee that it is not a competitor of Gaussian, Inc. and that
 it will not use this program in any manner prohibited above.
 ---------------------------------------------------------------
  

 Cite this work as:
 Gaussian 16, Revision C.01,
 M. J. Frisch, G. W. Trucks, H. B. Schlegel, G. E. Scuseria, 
 M. A. Robb, J. R. Cheeseman, G. Scalmani, V. Barone, 
 G. A. Petersson, H. Nakatsuji, X. Li, M. Caricato, A. V. Marenich, 
 J. Bloino, B. G. Janesko, R. Gomperts, B. Mennucci, H. P. Hratchian, 
 J. V. Ortiz, A. F. Izmaylov, J. L. Sonnenberg, D. Williams-Young, 
 F. Ding, F. Lipparini, F. Egidi, J. Goings, B. Peng, A. Petrone, 
 T. Henderson, D. Ranasinghe, V. G. Zakrzewski, J. Gao, N. Rega, 
 G. Zheng, W. Liang, M. Hada, M. Ehara, K. Toyota, R. Fukuda, 
 J. Hasegawa, M. Ishida, T. Nakajima, Y. Honda, O. Kitao, H. Nakai, 
 T. Vreven, K. Throssell, J. A. Montgomery, Jr., J. E. Peralta, 
 F. Ogliaro, M. J. Bearpark, J. J. Heyd, E. N. Brothers, K. N. Kudin, 
 V. N. Staroverov, T. A. Keith, R. Kobayashi, J. Normand, 
 K. Raghavachari, A. P. Rendell, J. C. Burant, S. S. Iyengar, 
 J. Tomasi, M. Cossi, J. M. Millam, M. Klene, C. Adamo, R. Cammi, 
 J. W. Ochterski, R. L. Martin, K. Morokuma, O. Farkas, 
 J. B. Foresman, and D. J. Fox, Gaussian, Inc., Wallingford CT, 2019.
 
 ******************************************
 Gaussian 16:  ES64L-G16RevC.01  3-Jul-2019
                13-Mar-2021 
 ******************************************
 %nprocshared=16
 Will use up to   16 processors via shared memory.
 %mem=7GB
 -----------------------------------------
 # b3lyp/def2svp geom=NewRedundant pop=NBO
 -----------------------------------------
 1/29=4000,38=1,172=1/1;
 2/12=2,17=6,18=5,40=1/2;
 3/5=43,7=101,11=2,25=1,30=1,74=-5/1,2,3;
 4//1;
 5/5=2,38=5/2;
 6/7=2,8=2,9=2,10=2,28=1,40=1/1,7;
 99/5=1,9=1/99;
 -
 6
 -
 Symbolic Z-matrix:
 Charge = -1 Multiplicity = 2
 O                     2.48772  -0.62146  -0.09492 
 C                     1.1795   -0.40515   0.41307 
 C                     0.94041   1.08179   0.42697 
 C                    -0.2329    1.64515   0.11595 
 C                    -1.45285   0.85942  -0.29025 
 C                    -1.29239  -0.64274  -0.02292 
 C                     0.10727  -1.12285  -0.4121 
 H                     2.66855  -1.56908  -0.04811 
 H                     1.122    -0.77178   1.46283 
 H                     1.80141   1.69406   0.71239 
 H                    -0.32601   2.73643   0.13964 
 H                    -2.34274   1.25116   0.23267 
 H                    -1.64723   1.03531  -1.36611 
 H                    -1.45468  -0.83966   1.05192 
 H                    -2.06389  -1.21327  -0.56394 
 H                     0.19923  -2.21517  -0.28217 
 H                     0.3066   -0.90215  -1.4749 
 
                          Input orientation:                          
 ---------------------------------------------------------------------
 Center     Atomic      Atomic             Coordinates (Angstroms)
 Number     Number       Type             X           Y           Z
 ---------------------------------------------------------------------
      1          8           0        2.487719   -0.621462   -0.094923
      2          6           0        1.179501   -0.405154    0.413072
      3          6           0        0.940408    1.081787    0.426968
      4          6           0       -0.232904    1.645153    0.115949
      5          6           0       -1.452848    0.859419   -0.290247
      6          6           0       -1.292389   -0.642742   -0.022924
      7          6           0        0.107274   -1.122846   -0.412104
      8          1           0        2.668546   -1.569077   -0.048109
      9          1           0        1.122004   -0.771782    1.462829
     10          1           0        1.801409    1.694056    0.712393
     11          1           0       -0.326015    2.736426    0.139643
     12          1           0       -2.342740    1.251160    0.232667
     13          1           0       -1.647229    1.035312   -1.366111
     14          1           0       -1.454678   -0.839660    1.051916
     15          1           0       -2.063886   -1.213272   -0.563943
     16          1           0        0.199229   -2.215169   -0.282173
     17          1           0        0.306599   -0.902148   -1.474901
 ---------------------------------------------------------------------
                    Distance matrix (angstroms):
                    1          2          3          4          5
     1  O    0.000000
     2  C    1.419959   0.000000
     3  C    2.359576   1.506105   0.000000
     4  C    3.547366   2.507376   1.338199   0.000000
     5  C    4.214170   3.003842   2.508290   1.506863   0.000000
     6  C    3.780854   2.521266   2.856884   2.525126   1.534176
     7  C    2.453265   1.531557   2.501711   2.838376   2.525510
     8  H    0.965848   1.945419   3.199880   4.333198   4.789792
     9  H    2.077106   1.113424   2.131127   3.080818   3.516242
    10  H    2.546449   2.209761   1.094378   2.120511   3.506008
    11  H    4.387201   3.494405   2.103381   1.095494   2.231079
    12  H    5.191085   3.896422   3.293251   2.149479   1.103997
    13  H    4.632345   3.637422   3.148517   2.137457   1.107342
    14  H    4.111612   2.745145   3.133521   2.922852   2.165242
    15  H    4.613819   3.482409   3.908322   3.461985   2.178147
    16  H    2.795022   2.172660   3.452845   3.904783   3.490346
    17  H    2.596230   2.138552   2.820429   3.051330   2.757205
                    6          7          8          9         10
     6  C    0.000000
     7  C    1.530039   0.000000
     8  H    4.067891   2.625210   0.000000
     9  H    2.837853   2.160624   2.304431   0.000000
    10  H    3.946252   3.474122   3.460971   2.665540   0.000000
    11  H    3.518392   3.922517   5.247856   4.019341   2.437316
    12  H    2.180694   3.471916   5.757218   4.196432   4.195267
    13  H    2.178516   2.940418   5.210171   4.351683   4.080102
    14  H    1.104715   2.159455   4.329328   2.610124   4.139698
    15  H    1.101550   2.178340   4.773740   3.801659   5.002209
    16  H    2.182811   1.103860   2.563151   2.445385   4.340297
    17  H    2.175384   1.103620   2.838894   3.051580   3.709311
                   11         12         13         14         15
    11  H    0.000000
    12  H    2.506362   0.000000
    13  H    2.628058   1.756821   0.000000
    14  H    3.859341   2.414819   3.065853   0.000000
    15  H    4.372109   2.604951   2.423470   1.766840   0.000000
    16  H    4.997209   4.329215   3.892295   2.531250   2.490960
    17  H    4.030654   3.817267   2.753731   3.080716   2.558484
                   16         17
    16  H    0.000000
    17  H    1.777119   0.000000
 Stoichiometry    C6H10O(1-,2)
 Framework group  C1[X(C6H10O)]
 Deg. of freedom    45
 Full point group                 C1      NOp   1
 Largest Abelian subgroup         C1      NOp   1
 Largest concise Abelian subgroup C1      NOp   1
                         Standard orientation:                         
 ---------------------------------------------------------------------
 Center     Atomic      Atomic             Coordinates (Angstroms)
 Number     Number       Type             X           Y           Z
 ---------------------------------------------------------------------
      1          8           0        2.317312    0.111996   -0.272188
      2          6           0        1.050702   -0.036817    0.352181
      3          6           0        0.304926    1.259728    0.175710
      4          6           0       -1.008406    1.329804   -0.071321
      5          6           0       -1.896355    0.120003   -0.207575
      6          6           0       -1.201300   -1.166485    0.256691
      7          6           0        0.250897   -1.209382   -0.223206
      8          1           0        2.822602   -0.694695   -0.108496
      9          1           0        1.190858   -0.206250    1.443676
     10          1           0        0.911223    2.166700    0.262143
     11          1           0       -1.477977    2.311480   -0.197499
     12          1           0       -2.833079    0.276779    0.355256
     13          1           0       -2.206244    0.023690   -1.266300
     14          1           0       -1.217198   -1.209787    1.360442
     15          1           0       -1.754475   -2.050733   -0.097592
     16          1           0        0.729246   -2.164787    0.054088
     17          1           0        0.293760   -1.129473   -1.323094
 ---------------------------------------------------------------------
 Rotational constants (GHZ):           4.6158127           2.3300345           1.6779189
 Standard basis: def2SVP (5D, 7F)
 There are   155 symmetry adapted cartesian basis functions of A   symmetry.
 There are   148 symmetry adapted basis functions of A   symmetry.
   148 basis functions,   245 primitive gaussians,   155 cartesian basis functions
    28 alpha electrons       27 beta electrons
       nuclear repulsion energy       308.5197429590 Hartrees.
 NAtoms=   17 NActive=   17 NUniq=   17 SFac= 1.00D+00 NAtFMM=   60 NAOKFM=F Big=F
 Integral buffers will be    131072 words long.
 Raffenetti 2 integral format.
 Two-electron integral symmetry is turned on.
 One-electron integrals computed using PRISM.
   1 Symmetry operations used in ECPInt.
 ECPInt:  NShTT=    2628 NPrTT=    9166 LenC2=    2624 LenP2D=    7695.
 LDataN:  DoStor=T MaxTD1= 4 Len=   56
 NBasis=   148 RedAO= T EigKep=  9.09D-04  NBF=   148
 NBsUse=   148 1.00D-06 EigRej= -1.00D+00 NBFU=   148
 ExpMin= 1.22D-01 ExpMax= 2.27D+03 ExpMxC= 3.41D+02 IAcc=3 IRadAn=         5 AccDes= 0.00D+00
 Harris functional with IExCor=  402 and IRadAn=       5 diagonalized for initial guess.
 HarFok:  IExCor=  402 AccDes= 0.00D+00 IRadAn=         5 IDoV= 1 UseB2=F ITyADJ=14
 ICtDFT=  3500011 ScaDFX=  1.000000  1.000000  1.000000  1.000000
 FoFCou: FMM=F IPFlag=           0 FMFlag=      100000 FMFlg1=           0
         NFxFlg=           0 DoJE=T BraDBF=F KetDBF=T FulRan=T
         wScrn=  0.000000 ICntrl=       500 IOpCl=  0 I1Cent=   200000004 NGrid=           0
         NMat0=    1 NMatS0=      1 NMatT0=    0 NMatD0=    1 NMtDS0=    0 NMtDT0=    0
 Petite list used in FoFCou.
 Initial guess <Sx>= 0.0000 <Sy>= 0.0000 <Sz>= 0.5000 <S**2>= 0.7500 S= 0.5000
 Requested convergence on RMS density matrix=1.00D-08 within 128 cycles.
 Requested convergence on MAX density matrix=1.00D-06.
 Requested convergence on             energy=1.00D-06.
 No special actions if energy rises.
 Integral accuracy reduced to 1.0D-05 until final iterations.
 Initial convergence to 1.0D-05 achieved.  Increase integral accuracy.
 SCF Done:  E(UB3LYP) =  -309.554125232     A.U. after   22 cycles
            NFock= 22  Conv=0.49D-08     -V/T= 2.0097
 <Sx>= 0.0000 <Sy>= 0.0000 <Sz>= 0.5000 <S**2>= 0.7520 S= 0.5010
 <L.S>= 0.000000000000E+00
 Annihilation of the first spin contaminant:
 S**2 before annihilation     0.7520,   after     0.7500

 **********************************************************************

            Population analysis using the SCF Density.

 **********************************************************************

 Orbital symmetries:
 Alpha Orbitals:
       Occupied  (A) (A) (A) (A) (A) (A) (A) (A) (A) (A) (A) (A)
                 (A) (A) (A) (A) (A) (A) (A) (A) (A) (A) (A) (A)
                 (A) (A) (A) (A)
       Virtual   (A) (A) (A) (A) (A) (A) (A) (A) (A) (A) (A) (A)
                 (A) (A) (A) (A) (A) (A) (A) (A) (A) (A) (A) (A)
                 (A) (A) (A) (A) (A) (A) (A) (A) (A) (A) (A) (A)
                 (A) (A) (A) (A) (A) (A) (A) (A) (A) (A) (A) (A)
                 (A) (A) (A) (A) (A) (A) (A) (A) (A) (A) (A) (A)
                 (A) (A) (A) (A) (A) (A) (A) (A) (A) (A) (A) (A)
                 (A) (A) (A) (A) (A) (A) (A) (A) (A) (A) (A) (A)
                 (A) (A) (A) (A) (A) (A) (A) (A) (A) (A) (A) (A)
                 (A) (A) (A) (A) (A) (A) (A) (A) (A) (A) (A) (A)
                 (A) (A) (A) (A) (A) (A) (A) (A) (A) (A) (A) (A)
 Beta  Orbitals:
       Occupied  (A) (A) (A) (A) (A) (A) (A) (A) (A) (A) (A) (A)
                 (A) (A) (A) (A) (A) (A) (A) (A) (A) (A) (A) (A)
                 (A) (A) (A)
       Virtual   (A) (A) (A) (A) (A) (A) (A) (A) (A) (A) (A) (A)
                 (A) (A) (A) (A) (A) (A) (A) (A) (A) (A) (A) (A)
                 (A) (A) (A) (A) (A) (A) (A) (A) (A) (A) (A) (A)
                 (A) (A) (A) (A) (A) (A) (A) (A) (A) (A) (A) (A)
                 (A) (A) (A) (A) (A) (A) (A) (A) (A) (A) (A) (A)
                 (A) (A) (A) (A) (A) (A) (A) (A) (A) (A) (A) (A)
                 (A) (A) (A) (A) (A) (A) (A) (A) (A) (A) (A) (A)
                 (A) (A) (A) (A) (A) (A) (A) (A) (A) (A) (A) (A)
                 (A) (A) (A) (A) (A) (A) (A) (A) (A) (A) (A) (A)
                 (A) (A) (A) (A) (A) (A) (A) (A) (A) (A) (A) (A)
                 (A)
 The electronic state is 2-A.
 Alpha  occ. eigenvalues --  -18.93354 -10.03740 -10.01887 -10.01121 -10.00382
 Alpha  occ. eigenvalues --   -9.95529  -9.95078  -0.81374  -0.63526  -0.54193
 Alpha  occ. eigenvalues --   -0.53627  -0.42069  -0.41915  -0.33495  -0.31207
 Alpha  occ. eigenvalues --   -0.29649  -0.26599  -0.24317  -0.21299  -0.21257
 Alpha  occ. eigenvalues --   -0.20813  -0.17311  -0.15922  -0.15422  -0.11332
 Alpha  occ. eigenvalues --   -0.08751  -0.04980   0.15006
 Alpha virt. eigenvalues --    0.20701   0.21793   0.24055   0.25062   0.26554
 Alpha virt. eigenvalues --    0.28365   0.28795   0.30012   0.31255   0.31756
 Alpha virt. eigenvalues --    0.38121   0.39331   0.40935   0.43474   0.44715
 Alpha virt. eigenvalues --    0.50487   0.57182   0.59310   0.60065   0.63529
 Alpha virt. eigenvalues --    0.64003   0.65777   0.69350   0.72173   0.73022
 Alpha virt. eigenvalues --    0.74096   0.76150   0.77333   0.79281   0.79784
 Alpha virt. eigenvalues --    0.80486   0.81119   0.81337   0.82925   0.83278
 Alpha virt. eigenvalues --    0.84298   0.85482   0.86779   0.87999   0.88202
 Alpha virt. eigenvalues --    0.89283   0.90565   0.92571   0.95812   0.96990
 Alpha virt. eigenvalues --    1.05138   1.13663   1.16292   1.19463   1.22883
 Alpha virt. eigenvalues --    1.26477   1.31653   1.35777   1.37316   1.44347
 Alpha virt. eigenvalues --    1.47020   1.48390   1.52437   1.55308   1.63824
 Alpha virt. eigenvalues --    1.66023   1.74058   1.75598   1.78673   1.82189
 Alpha virt. eigenvalues --    1.83693   1.87173   1.90286   1.91572   1.92818
 Alpha virt. eigenvalues --    1.95806   1.96964   1.97353   1.99472   1.99739
 Alpha virt. eigenvalues --    2.00949   2.04363   2.05252   2.07730   2.08703
 Alpha virt. eigenvalues --    2.10031   2.12584   2.13502   2.16035   2.18152
 Alpha virt. eigenvalues --    2.20990   2.23899   2.25966   2.33128   2.36153
 Alpha virt. eigenvalues --    2.36836   2.40529   2.43714   2.45955   2.52848
 Alpha virt. eigenvalues --    2.55916   2.57614   2.60580   2.64941   2.69747
 Alpha virt. eigenvalues --    2.74706   2.76136   2.80370   2.82958   2.88957
 Alpha virt. eigenvalues --    2.94922   2.99648   3.04087   3.06840   3.10718
 Alpha virt. eigenvalues --    3.15366   3.15936   3.19199   3.19779   3.22495
 Alpha virt. eigenvalues --    3.26674   3.35960   3.50612   3.55944   3.96267
  Beta  occ. eigenvalues --  -18.93217 -10.03737 -10.01850 -10.01153 -10.00300
  Beta  occ. eigenvalues --   -9.95061  -9.94735  -0.81060  -0.63251  -0.53655
  Beta  occ. eigenvalues --   -0.53171  -0.41712  -0.41567  -0.33115  -0.30836
  Beta  occ. eigenvalues --   -0.29178  -0.26326  -0.24152  -0.21056  -0.20946
  Beta  occ. eigenvalues --   -0.20593  -0.17061  -0.15696  -0.15241  -0.11066
  Beta  occ. eigenvalues --   -0.08306  -0.02566
  Beta virt. eigenvalues --    0.20119   0.21820   0.24002   0.24982   0.25447
  Beta virt. eigenvalues --    0.26877   0.28719   0.29420   0.30374   0.31604
  Beta virt. eigenvalues --    0.32130   0.38276   0.39549   0.41183   0.43736
  Beta virt. eigenvalues --    0.45004   0.50942   0.57619   0.59496   0.60394
  Beta virt. eigenvalues --    0.63648   0.64481   0.65985   0.70035   0.72930
  Beta virt. eigenvalues --    0.73769   0.75071   0.76477   0.77738   0.79556
  Beta virt. eigenvalues --    0.80444   0.80893   0.81344   0.81792   0.83159
  Beta virt. eigenvalues --    0.83680   0.84739   0.85838   0.87317   0.88367
  Beta virt. eigenvalues --    0.88522   0.89784   0.90909   0.92813   0.96032
  Beta virt. eigenvalues --    0.97173   1.05666   1.13870   1.16492   1.19709
  Beta virt. eigenvalues --    1.23210   1.26702   1.32000   1.35979   1.37561
  Beta virt. eigenvalues --    1.44621   1.47331   1.48865   1.52958   1.55583
  Beta virt. eigenvalues --    1.64096   1.66360   1.74677   1.76019   1.78840
  Beta virt. eigenvalues --    1.82628   1.83991   1.87370   1.90598   1.91737
  Beta virt. eigenvalues --    1.92974   1.95986   1.97230   1.97697   1.99838
  Beta virt. eigenvalues --    2.00056   2.01270   2.04831   2.05457   2.07946
  Beta virt. eigenvalues --    2.09168   2.10287   2.12834   2.13701   2.16536
  Beta virt. eigenvalues --    2.18407   2.21740   2.24409   2.26430   2.33576
  Beta virt. eigenvalues --    2.36489   2.37237   2.40989   2.44364   2.46463
  Beta virt. eigenvalues --    2.53222   2.56205   2.58018   2.61161   2.65866
  Beta virt. eigenvalues --    2.70096   2.74922   2.76310   2.81287   2.83519
  Beta virt. eigenvalues --    2.89361   2.95184   2.99820   3.04279   3.07167
  Beta virt. eigenvalues --    3.11024   3.15600   3.16128   3.19346   3.19941
  Beta virt. eigenvalues --    3.22716   3.26919   3.36241   3.50916   3.56125
  Beta virt. eigenvalues --    3.96619
          Condensed to atoms (all electrons):
               1          2          3          4          5          6
     1  O    7.974108   0.403103  -0.076918   0.003101   0.000229   0.007267
     2  C    0.403103   4.885749   0.307998  -0.021273  -0.076466   0.029847
     3  C   -0.076918   0.307998   5.224507   0.433609  -0.002291  -0.018509
     4  C    0.003101  -0.021273   0.433609   5.183416   0.346457  -0.064388
     5  C    0.000229  -0.076466  -0.002291   0.346457   4.799206   0.419595
     6  C    0.007267   0.029847  -0.018509  -0.064388   0.419595   5.003231
     7  C   -0.009624   0.498244  -0.087820  -0.013629  -0.036034   0.388354
     8  H    0.098039  -0.124049   0.037948  -0.001347   0.000053  -0.002609
     9  H   -0.082339   0.028341  -0.049900   0.020006   0.004433  -0.035012
    10  H    0.005233  -0.086110   0.372590  -0.052470   0.017483  -0.002120
    11  H   -0.000160   0.015952  -0.046694   0.379069  -0.092581   0.010338
    12  H   -0.000008   0.001184   0.004165  -0.013545   0.318805  -0.021045
    13  H   -0.000088  -0.004324   0.003998  -0.050817   0.190184  -0.069419
    14  H   -0.000568  -0.040267  -0.011181   0.018450  -0.020954   0.192010
    15  H   -0.000343  -0.000121   0.003138   0.007014  -0.018745   0.195755
    16  H   -0.022208  -0.062540   0.020144   0.002343   0.009169  -0.056807
    17  H   -0.001496  -0.033887   0.014848  -0.012786  -0.012058  -0.034758
               7          8          9         10         11         12
     1  O   -0.009624   0.098039  -0.082339   0.005233  -0.000160  -0.000008
     2  C    0.498244  -0.124049   0.028341  -0.086110   0.015952   0.001184
     3  C   -0.087820   0.037948  -0.049900   0.372590  -0.046694   0.004165
     4  C   -0.013629  -0.001347   0.020006  -0.052470   0.379069  -0.013545
     5  C   -0.036034   0.000053   0.004433   0.017483  -0.092581   0.318805
     6  C    0.388354  -0.002609  -0.035012  -0.002120   0.010338  -0.021045
     7  C    5.466855  -0.106077  -0.178919   0.013557  -0.000792   0.009393
     8  H   -0.106077   0.942975   0.091684   0.001087   0.000089   0.000010
     9  H   -0.178919   0.091684   1.216782   0.004181  -0.000417   0.000617
    10  H    0.013557   0.001087   0.004181   0.862637  -0.026522  -0.000523
    11  H   -0.000792   0.000089  -0.000417  -0.026522   0.885405  -0.006730
    12  H    0.009393   0.000010   0.000617  -0.000523  -0.006730   0.840233
    13  H   -0.034005   0.000543   0.003066  -0.000135   0.005363  -0.044052
    14  H   -0.087249   0.002959   0.048894   0.000287   0.000401  -0.014849
    15  H   -0.050892   0.000894   0.004924   0.000160  -0.000588  -0.001558
    16  H   -0.047000   0.076170   0.062862  -0.000497   0.000156  -0.000347
    17  H    0.141218   0.025004   0.036589   0.000556  -0.000073   0.000532
              13         14         15         16         17
     1  O   -0.000088  -0.000568  -0.000343  -0.022208  -0.001496
     2  C   -0.004324  -0.040267  -0.000121  -0.062540  -0.033887
     3  C    0.003998  -0.011181   0.003138   0.020144   0.014848
     4  C   -0.050817   0.018450   0.007014   0.002343  -0.012786
     5  C    0.190184  -0.020954  -0.018745   0.009169  -0.012058
     6  C   -0.069419   0.192010   0.195755  -0.056807  -0.034758
     7  C   -0.034005  -0.087249  -0.050892  -0.047000   0.141218
     8  H    0.000543   0.002959   0.000894   0.076170   0.025004
     9  H    0.003066   0.048894   0.004924   0.062862   0.036589
    10  H   -0.000135   0.000287   0.000160  -0.000497   0.000556
    11  H    0.005363   0.000401  -0.000588   0.000156  -0.000073
    12  H   -0.044052  -0.014849  -0.001558  -0.000347   0.000532
    13  H    1.021579   0.028428   0.015698   0.007031   0.026102
    14  H    0.028428   0.900422   0.002072   0.032280   0.023616
    15  H    0.015698   0.002072   0.907373   0.021518   0.006090
    16  H    0.007031   0.032280   0.021518   1.095831   0.027993
    17  H    0.026102   0.023616   0.006090   0.027993   0.871723
          Atomic-Atomic Spin Densities.
               1          2          3          4          5          6
     1  O    0.201289   0.047558  -0.017491   0.000342   0.000006   0.000350
     2  C    0.047558   0.303071   0.031547  -0.034011   0.002088   0.029418
     3  C   -0.017491   0.031547   0.470300  -0.233234  -0.009761   0.007855
     4  C    0.000342  -0.034011  -0.233234   0.598770   0.038003  -0.034204
     5  C    0.000006   0.002088  -0.009761   0.038003   0.047712   0.021482
     6  C    0.000350   0.029418   0.007855  -0.034204   0.021482   0.310107
     7  C    0.050174   0.099001  -0.048976   0.006674   0.000595   0.081712
     8  H   -0.205975  -0.085784   0.026417  -0.000674   0.000004  -0.002186
     9  H   -0.048966  -0.291187  -0.027327   0.025156   0.001960  -0.033092
    10  H   -0.000437  -0.010090   0.010846  -0.000658  -0.000800  -0.000406
    11  H    0.000001  -0.001653  -0.004392   0.014790  -0.004269  -0.001109
    12  H   -0.000001  -0.000233  -0.000092  -0.000323   0.003163   0.001202
    13  H   -0.000115  -0.006762   0.011569  -0.045500  -0.116138  -0.065014
    14  H   -0.000637  -0.034491  -0.008288   0.022915   0.001152  -0.158061
    15  H   -0.000153  -0.005454   0.000908   0.001241  -0.008280  -0.100839
    16  H   -0.022921  -0.052702   0.010952   0.000166   0.000489  -0.050417
    17  H   -0.013704  -0.018181   0.027491  -0.012261  -0.007080  -0.019625
               7          8          9         10         11         12
     1  O    0.050174  -0.205975  -0.048966  -0.000437   0.000001  -0.000001
     2  C    0.099001  -0.085784  -0.291187  -0.010090  -0.001653  -0.000233
     3  C   -0.048976   0.026417  -0.027327   0.010846  -0.004392  -0.000092
     4  C    0.006674  -0.000674   0.025156  -0.000658   0.014790  -0.000323
     5  C    0.000595   0.000004   0.001960  -0.000800  -0.004269   0.003163
     6  C    0.081712  -0.002186  -0.033092  -0.000406  -0.001109   0.001202
     7  C    0.622814  -0.106075  -0.122285  -0.001314  -0.000245  -0.000665
     8  H   -0.106075   0.366365   0.098703   0.001744   0.000045   0.000008
     9  H   -0.122285   0.098703   0.363299   0.005061   0.000511   0.000234
    10  H   -0.001314   0.001744   0.005061  -0.020188   0.001389   0.000032
    11  H   -0.000245   0.000045   0.000511   0.001389  -0.028421   0.000502
    12  H   -0.000665   0.000008   0.000234   0.000032   0.000502  -0.002044
    13  H   -0.023816   0.000565   0.003348   0.000463   0.003025  -0.000535
    14  H   -0.056428   0.002984   0.041543   0.000339   0.000418   0.000498
    15  H   -0.051215   0.000934   0.005738   0.000046   0.000130   0.000499
    16  H   -0.346360   0.068512   0.076964   0.000366   0.000071   0.000145
    17  H   -0.165712   0.026840   0.020417   0.000633   0.000268   0.000190
              13         14         15         16         17
     1  O   -0.000115  -0.000637  -0.000153  -0.022921  -0.013704
     2  C   -0.006762  -0.034491  -0.005454  -0.052702  -0.018181
     3  C    0.011569  -0.008288   0.000908   0.010952   0.027491
     4  C   -0.045500   0.022915   0.001241   0.000166  -0.012261
     5  C   -0.116138   0.001152  -0.008280   0.000489  -0.007080
     6  C   -0.065014  -0.158061  -0.100839  -0.050417  -0.019625
     7  C   -0.023816  -0.056428  -0.051215  -0.346360  -0.165712
     8  H    0.000565   0.002984   0.000934   0.068512   0.026840
     9  H    0.003348   0.041543   0.005738   0.076964   0.020417
    10  H    0.000463   0.000339   0.000046   0.000366   0.000633
    11  H    0.003025   0.000418   0.000130   0.000071   0.000268
    12  H   -0.000535   0.000498   0.000499   0.000145   0.000190
    13  H    0.225397   0.017476   0.028916   0.007420   0.022190
    14  H    0.017476   0.115276   0.041652   0.041531   0.011681
    15  H    0.028916   0.041652   0.061265   0.032557   0.016884
    16  H    0.007420   0.041531   0.032557   0.265483   0.070667
    17  H    0.022190   0.011681   0.016884   0.070667   0.073993
 Mulliken charges and spin densities:
               1          2
     1  O   -0.297329  -0.010681
     2  C    0.278620  -0.027866
     3  C   -0.129632   0.248322
     4  C   -0.163212   0.347192
     5  C    0.153517  -0.029676
     6  C    0.058271  -0.012827
     7  C    0.134420  -0.062122
     8  H   -0.043373   0.192427
     9  H   -0.175790   0.120076
    10  H   -0.109393  -0.012974
    11  H   -0.122216  -0.018941
    12  H   -0.072283   0.002581
    13  H   -0.099150   0.062488
    14  H   -0.074752   0.039559
    15  H   -0.092387   0.024830
    16  H   -0.166097   0.102922
    17  H   -0.079214   0.034690
 Sum of Mulliken charges =  -1.00000   1.00000
 Mulliken charges and spin densities with hydrogens summed into heavy atoms:
               1          2
     1  O   -0.340702   0.181745
     2  C    0.102829   0.092210
     3  C   -0.239025   0.235348
     4  C   -0.285428   0.328251
     5  C   -0.017915   0.035394
     6  C   -0.108868   0.051562
     7  C   -0.110891   0.075490
 Electronic spatial extent (au):  <R**2>=            794.8158
 Charge=             -1.0000 electrons
 Dipole moment (field-independent basis, Debye):
    X=             -1.5080    Y=             -1.5868    Z=              0.1545  Tot=              2.1945
 Quadrupole moment (field-independent basis, Debye-Ang):
   XX=            -62.1148   YY=            -56.5311   ZZ=            -52.6050
   XY=             -0.1965   XZ=              0.2018   YZ=              0.5672
 Traceless Quadrupole moment (field-independent basis, Debye-Ang):
   XX=             -5.0311   YY=              0.5525   ZZ=              4.4786
   XY=             -0.1965   XZ=              0.2018   YZ=              0.5672
 Octapole moment (field-independent basis, Debye-Ang**2):
  XXX=              0.6767  YYY=              4.2221  ZZZ=             -4.1182  XYY=              5.6638
  XXY=             -3.1203  XXZ=              2.8067  XZZ=              2.8380  YZZ=             -0.1298
  YYZ=             -1.9817  XYZ=              1.9320
 Hexadecapole moment (field-independent basis, Debye-Ang**3):
 XXXX=           -714.8002 YYYY=           -420.0309 ZZZZ=           -124.6447 XXXY=             -7.0409
 XXXZ=             -7.0972 YYYX=             11.6835 YYYZ=              1.0885 ZZZX=            -10.1770
 ZZZY=              1.9111 XXYY=           -184.5586 XXZZ=           -138.0494 YYZZ=            -90.9447
 XXYZ=              2.1893 YYXZ=             -0.8276 ZZXY=              3.2882
 N-N= 3.085197429590D+02 E-N=-1.346536771561D+03  KE= 3.065829569882D+02
                          Isotropic Fermi Contact Couplings
        Atom                 a.u.       MegaHertz       Gauss      10(-4) cm-1
     1  O(17)              0.27115    -164.37085     -58.65161     -54.82822
     2  C(13)             -0.01004     -11.28145      -4.02550      -3.76309
     3  C(13)              0.03606      40.53474      14.46380      13.52093
     4  C(13)              0.05294      59.51173      21.23526      19.85098
     5  C(13)             -0.00745      -8.36961      -2.98649      -2.79180
     6  C(13)              0.02105      23.66404       8.44392       7.89347
     7  C(13)              0.08539      95.99781      34.25440      32.02142
     8  H(1)               0.00501      22.37300       7.98324       7.46283
     9  H(1)               0.00358      15.99225       5.70643       5.33444
    10  H(1)              -0.00384     -17.16460      -6.12476      -5.72550
    11  H(1)              -0.00500     -22.35252      -7.97594      -7.45600
    12  H(1)               0.00201       8.97495       3.20248       2.99372
    13  H(1)               0.00753      33.65755      12.00985      11.22695
    14  H(1)              -0.00042      -1.86405      -0.66514      -0.62178
    15  H(1)              -0.00053      -2.35978      -0.84203      -0.78714
    16  H(1)              -0.00101      -4.51570      -1.61131      -1.50628
    17  H(1)              -0.00048      -2.16217      -0.77151      -0.72122
 --------------------------------------------------------
       Center         ----  Spin Dipole Couplings  ----
                      3XX-RR        3YY-RR        3ZZ-RR
 --------------------------------------------------------
     1   Atom       -0.031797      0.052425     -0.020628
     2   Atom       -0.008917     -0.011315      0.020233
     3   Atom       -0.120486     -0.145413      0.265899
     4   Atom       -0.168773     -0.191161      0.359934
     5   Atom        0.004100      0.004210     -0.008310
     6   Atom        0.011998     -0.005331     -0.006667
     7   Atom        0.002764      0.004510     -0.007274
     8   Atom        0.002501      0.003735     -0.006236
     9   Atom       -0.000005      0.003445     -0.003440
    10   Atom       -0.007691      0.009687     -0.001996
    11   Atom       -0.017407      0.016921      0.000486
    12   Atom        0.004436     -0.001088     -0.003348
    13   Atom        0.001023      0.002846     -0.003869
    14   Atom       -0.001530     -0.000242      0.001772
    15   Atom       -0.002661      0.003796     -0.001134
    16   Atom       -0.001815      0.005863     -0.004048
    17   Atom       -0.003686      0.000652      0.003034
 --------------------------------------------------------
                        XY            XZ            YZ
 --------------------------------------------------------
     1   Atom        0.019624     -0.008429      0.002071
     2   Atom       -0.006027     -0.022786      0.001121
     3   Atom       -0.005146     -0.070504      0.018695
     4   Atom       -0.005010     -0.088410      0.015974
     5   Atom        0.004083     -0.001027     -0.004786
     6   Atom        0.005248     -0.013303     -0.003636
     7   Atom       -0.011882     -0.002589      0.006289
     8   Atom       -0.011499      0.002370     -0.004718
     9   Atom       -0.009462      0.005088     -0.008329
    10   Atom        0.018061     -0.004805      0.001021
    11   Atom       -0.020129     -0.002731     -0.003081
    12   Atom        0.005120     -0.001398      0.000405
    13   Atom        0.005090      0.004152      0.005700
    14   Atom        0.001052      0.002907     -0.002126
    15   Atom        0.001612      0.000974      0.002868
    16   Atom       -0.004007      0.003535     -0.004849
    17   Atom       -0.001381      0.003103     -0.001037
 --------------------------------------------------------


 ---------------------------------------------------------------------------------
              Anisotropic Spin Dipole Couplings in Principal Axis System
 ---------------------------------------------------------------------------------

       Atom             a.u.   MegaHertz   Gauss  10(-4) cm-1        Axes

              Baa    -0.0400     2.896     1.033     0.966  0.8910 -0.1983  0.4083
     1 O(17)  Bbb    -0.0167     1.212     0.432     0.404 -0.3992  0.0859  0.9128
              Bcc     0.0568    -4.108    -1.466    -1.370  0.2161  0.9764  0.0026
 
              Baa    -0.0233    -3.128    -1.116    -1.044  0.8253  0.3751  0.4222
     2 C(13)  Bbb    -0.0097    -1.306    -0.466    -0.436 -0.2893  0.9228 -0.2545
              Bcc     0.0330     4.435     1.582     1.479 -0.4850  0.0879  0.8701
 
              Baa    -0.1465   -19.663    -7.016    -6.559  0.1380  0.9902 -0.0213
     3 C(13)  Bbb    -0.1327   -17.808    -6.354    -5.940  0.9750 -0.1320  0.1786
              Bcc     0.2792    37.471    13.371    12.499 -0.1741  0.0454  0.9837
 
              Baa    -0.1923   -25.800    -9.206    -8.606  0.2539  0.9671  0.0127
     4 C(13)  Bbb    -0.1825   -24.496    -8.741    -8.171  0.9538 -0.2526  0.1629
              Bcc     0.3748    50.296    17.947    16.777 -0.1607  0.0293  0.9866
 
              Baa    -0.0099    -1.334    -0.476    -0.445 -0.0260  0.3271  0.9446
     5 C(13)  Bbb     0.0007     0.092     0.033     0.031  0.7746 -0.5908  0.2259
              Bcc     0.0093     1.242     0.443     0.414  0.6319  0.7376 -0.2380
 
              Baa    -0.0137    -1.835    -0.655    -0.612  0.4389  0.1124  0.8915
     6 C(13)  Bbb    -0.0068    -0.912    -0.325    -0.304 -0.2636  0.9646  0.0081
              Bcc     0.0205     2.747     0.980     0.916  0.8590  0.2385 -0.4530
 
              Baa    -0.0109    -1.468    -0.524    -0.490 -0.3609 -0.5761  0.7334
     7 C(13)  Bbb    -0.0063    -0.843    -0.301    -0.281  0.6775  0.3784  0.6307
              Bcc     0.0172     2.311     0.825     0.771 -0.6408  0.7245  0.2537
 
              Baa    -0.0095    -5.052    -1.803    -1.685  0.5075  0.6458  0.5705
     8 H(1)   Bbb    -0.0063    -3.377    -1.205    -1.126 -0.5540 -0.2626  0.7900
              Bcc     0.0158     8.429     3.008     2.812 -0.6600  0.7169 -0.2245
 
              Baa    -0.0094    -4.989    -1.780    -1.664  0.3086  0.6686  0.6766
     9 H(1)   Bbb    -0.0068    -3.614    -1.289    -1.205  0.7736  0.2375 -0.5875
              Bcc     0.0161     8.603     3.070     2.870 -0.5534  0.7047 -0.4439
 
              Baa    -0.0202   -10.786    -3.849    -3.598  0.8259 -0.5072  0.2462
    10 H(1)   Bbb    -0.0010    -0.507    -0.181    -0.169 -0.1689  0.1940  0.9663
              Bcc     0.0212    11.294     4.030     3.767  0.5379  0.8397 -0.0746
 
              Baa    -0.0272   -14.518    -5.181    -4.843  0.8979  0.4190  0.1351
    11 H(1)   Bbb     0.0009     0.477     0.170     0.159 -0.1498  0.0020  0.9887
              Bcc     0.0263    14.041     5.010     4.684 -0.4140  0.9080 -0.0645
 
              Baa    -0.0049    -2.619    -0.935    -0.874 -0.4558  0.6727 -0.5828
    12 H(1)   Bbb    -0.0027    -1.427    -0.509    -0.476 -0.2319  0.5425  0.8074
              Bcc     0.0076     4.046     1.444     1.350  0.8593  0.5032 -0.0913
 
              Baa    -0.0073    -3.921    -1.399    -1.308 -0.2004 -0.4000  0.8943
    13 H(1)   Bbb    -0.0032    -1.705    -0.608    -0.569  0.8004 -0.5932 -0.0860
              Bcc     0.0105     5.626     2.008     1.877  0.5650  0.6986  0.4390
 
              Baa    -0.0043    -2.270    -0.810    -0.757  0.7245 -0.4613 -0.5122
    14 H(1)   Bbb     0.0003     0.170     0.061     0.057  0.5679  0.8206  0.0644
              Bcc     0.0039     2.100     0.749     0.700  0.3906 -0.3375  0.8565
 
              Baa    -0.0031    -1.680    -0.600    -0.561  0.9351 -0.0740 -0.3465
    15 H(1)   Bbb    -0.0024    -1.275    -0.455    -0.425  0.2757 -0.4625  0.8427
              Bcc     0.0055     2.956     1.055     0.986  0.2226  0.8835  0.4121
 
              Baa    -0.0069    -3.701    -1.321    -1.235 -0.4542  0.1877  0.8709
    16 H(1)   Bbb    -0.0031    -1.648    -0.588    -0.550  0.7975  0.5214  0.3036
              Bcc     0.0100     5.350     1.909     1.784 -0.3971  0.8324 -0.3865
 
              Baa    -0.0051    -2.695    -0.962    -0.899  0.9278  0.1637 -0.3351
    17 H(1)   Bbb     0.0003     0.144     0.051     0.048 -0.0270  0.9256  0.3775
              Bcc     0.0048     2.551     0.910     0.851  0.3720 -0.3412  0.8632
 

 ---------------------------------------------------------------------------------

 ******************************Gaussian NBO Version 3.1******************************
             N A T U R A L   A T O M I C   O R B I T A L   A N D
          N A T U R A L   B O N D   O R B I T A L   A N A L Y S I S
 ******************************Gaussian NBO Version 3.1******************************
       /RESON  / : Allow strongly delocalized NBO set

 Analyzing the SCF density

 Job title: 6                                                               

 Storage needed:     66744 in NPA,     88363 in NBO ( 939522481 available)
 GSVD:  LWork=       12934 too small for GESVD, short by        4421 words or        4421 for optimal perf.


 NATURAL POPULATIONS:  Natural atomic orbital occupancies 
                                                          
   NAO  Atom  No  lang   Type(AO)    Occupancy
 --------------------------------------------
     1    O    1  S      Cor( 1S)     1.99974
     2    O    1  S      Val( 2S)     1.68187
     3    O    1  S      Ryd( 3S)     0.00349
     4    O    1  px     Val( 2p)     1.51117
     5    O    1  px     Ryd( 3p)     0.00214
     6    O    1  py     Val( 2p)     1.69912
     7    O    1  py     Ryd( 3p)     0.00261
     8    O    1  pz     Val( 2p)     1.87187
     9    O    1  pz     Ryd( 3p)     0.00160
    10    O    1  dxy    Ryd( 3d)     0.00093
    11    O    1  dxz    Ryd( 3d)     0.00057
    12    O    1  dyz    Ryd( 3d)     0.00080
    13    O    1  dx2y2  Ryd( 3d)     0.00076
    14    O    1  dz2    Ryd( 3d)     0.00077

    15    C    2  S      Cor( 1S)     1.99892
    16    C    2  S      Val( 2S)     0.90587
    17    C    2  S      Ryd( 3S)     0.00317
    18    C    2  px     Val( 2p)     0.80040
    19    C    2  px     Ryd( 3p)     0.00738
    20    C    2  py     Val( 2p)     1.06023
    21    C    2  py     Ryd( 3p)     0.00684
    22    C    2  pz     Val( 2p)     1.09434
    23    C    2  pz     Ryd( 3p)     0.00259
    24    C    2  dxy    Ryd( 3d)     0.00155
    25    C    2  dxz    Ryd( 3d)     0.00173
    26    C    2  dyz    Ryd( 3d)     0.00106
    27    C    2  dx2y2  Ryd( 3d)     0.00165
    28    C    2  dz2    Ryd( 3d)     0.00159

    29    C    3  S      Cor( 1S)     1.99885
    30    C    3  S      Val( 2S)     0.92153
    31    C    3  S      Ryd( 3S)     0.00255
    32    C    3  px     Val( 2p)     1.12220
    33    C    3  px     Ryd( 3p)     0.00594
    34    C    3  py     Val( 2p)     1.09808
    35    C    3  py     Ryd( 3p)     0.00534
    36    C    3  pz     Val( 2p)     1.20985
    37    C    3  pz     Ryd( 3p)     0.00934
    38    C    3  dxy    Ryd( 3d)     0.00064
    39    C    3  dxz    Ryd( 3d)     0.00093
    40    C    3  dyz    Ryd( 3d)     0.00022
    41    C    3  dx2y2  Ryd( 3d)     0.00061
    42    C    3  dz2    Ryd( 3d)     0.00050

    43    C    4  S      Cor( 1S)     1.99889
    44    C    4  S      Val( 2S)     0.91109
    45    C    4  S      Ryd( 3S)     0.00199
    46    C    4  px     Val( 2p)     1.10226
    47    C    4  px     Ryd( 3p)     0.00511
    48    C    4  py     Val( 2p)     1.09723
    49    C    4  py     Ryd( 3p)     0.00495
    50    C    4  pz     Val( 2p)     1.26026
    51    C    4  pz     Ryd( 3p)     0.01067
    52    C    4  dxy    Ryd( 3d)     0.00066
    53    C    4  dxz    Ryd( 3d)     0.00091
    54    C    4  dyz    Ryd( 3d)     0.00016
    55    C    4  dx2y2  Ryd( 3d)     0.00066
    56    C    4  dz2    Ryd( 3d)     0.00047

    57    C    5  S      Cor( 1S)     1.99911
    58    C    5  S      Val( 2S)     1.00549
    59    C    5  S      Ryd( 3S)     0.00108
    60    C    5  px     Val( 2p)     1.15698
    61    C    5  px     Ryd( 3p)     0.00362
    62    C    5  py     Val( 2p)     1.06928
    63    C    5  py     Ryd( 3p)     0.00264
    64    C    5  pz     Val( 2p)     1.18267
    65    C    5  pz     Ryd( 3p)     0.00207
    66    C    5  dxy    Ryd( 3d)     0.00063
    67    C    5  dxz    Ryd( 3d)     0.00073
    68    C    5  dyz    Ryd( 3d)     0.00080
    69    C    5  dx2y2  Ryd( 3d)     0.00075
    70    C    5  dz2    Ryd( 3d)     0.00076

    71    C    6  S      Cor( 1S)     1.99913
    72    C    6  S      Val( 2S)     1.00758
    73    C    6  S      Ryd( 3S)     0.00083
    74    C    6  px     Val( 2p)     1.08714
    75    C    6  px     Ryd( 3p)     0.00300
    76    C    6  py     Val( 2p)     1.12520
    77    C    6  py     Ryd( 3p)     0.00372
    78    C    6  pz     Val( 2p)     1.18555
    79    C    6  pz     Ryd( 3p)     0.00239
    80    C    6  dxy    Ryd( 3d)     0.00086
    81    C    6  dxz    Ryd( 3d)     0.00046
    82    C    6  dyz    Ryd( 3d)     0.00035
    83    C    6  dx2y2  Ryd( 3d)     0.00065
    84    C    6  dz2    Ryd( 3d)     0.00095

    85    C    7  S      Cor( 1S)     1.99908
    86    C    7  S      Val( 2S)     1.02705
    87    C    7  S      Ryd( 3S)     0.00132
    88    C    7  px     Val( 2p)     1.06735
    89    C    7  px     Ryd( 3p)     0.00421
    90    C    7  py     Val( 2p)     1.15290
    91    C    7  py     Ryd( 3p)     0.00374
    92    C    7  pz     Val( 2p)     1.18358
    93    C    7  pz     Ryd( 3p)     0.00242
    94    C    7  dxy    Ryd( 3d)     0.00068
    95    C    7  dxz    Ryd( 3d)     0.00048
    96    C    7  dyz    Ryd( 3d)     0.00035
    97    C    7  dx2y2  Ryd( 3d)     0.00068
    98    C    7  dz2    Ryd( 3d)     0.00092

    99    H    8  S      Val( 1S)     0.63063
   100    H    8  S      Ryd( 2S)     0.06182
   101    H    8  px     Ryd( 2p)     0.00132
   102    H    8  py     Ryd( 2p)     0.00187
   103    H    8  pz     Ryd( 2p)     0.00140

   104    H    9  S      Val( 1S)     0.87520
   105    H    9  S      Ryd( 2S)     0.04694
   106    H    9  px     Ryd( 2p)     0.00013
   107    H    9  py     Ryd( 2p)     0.00027
   108    H    9  pz     Ryd( 2p)     0.00075

   109    H   10  S      Val( 1S)     0.81442
   110    H   10  S      Ryd( 2S)     0.00356
   111    H   10  px     Ryd( 2p)     0.00035
   112    H   10  py     Ryd( 2p)     0.00049
   113    H   10  pz     Ryd( 2p)     0.00038

   114    H   11  S      Val( 1S)     0.82915
   115    H   11  S      Ryd( 2S)     0.00274
   116    H   11  px     Ryd( 2p)     0.00023
   117    H   11  py     Ryd( 2p)     0.00059
   118    H   11  pz     Ryd( 2p)     0.00042

   119    H   12  S      Val( 1S)     0.80495
   120    H   12  S      Ryd( 2S)     0.00320
   121    H   12  px     Ryd( 2p)     0.00049
   122    H   12  py     Ryd( 2p)     0.00025
   123    H   12  pz     Ryd( 2p)     0.00035

   124    H   13  S      Val( 1S)     0.83515
   125    H   13  S      Ryd( 2S)     0.02103
   126    H   13  px     Ryd( 2p)     0.00022
   127    H   13  py     Ryd( 2p)     0.00023
   128    H   13  pz     Ryd( 2p)     0.00066

   129    H   14  S      Val( 1S)     0.80712
   130    H   14  S      Ryd( 2S)     0.01901
   131    H   14  px     Ryd( 2p)     0.00015
   132    H   14  py     Ryd( 2p)     0.00018
   133    H   14  pz     Ryd( 2p)     0.00069

   134    H   15  S      Val( 1S)     0.81048
   135    H   15  S      Ryd( 2S)     0.01309
   136    H   15  px     Ryd( 2p)     0.00028
   137    H   15  py     Ryd( 2p)     0.00049
   138    H   15  pz     Ryd( 2p)     0.00026

   139    H   16  S      Val( 1S)     0.82007
   140    H   16  S      Ryd( 2S)     0.04886
   141    H   16  px     Ryd( 2p)     0.00029
   142    H   16  py     Ryd( 2p)     0.00054
   143    H   16  pz     Ryd( 2p)     0.00022

   144    H   17  S      Val( 1S)     0.79474
   145    H   17  S      Ryd( 2S)     0.01752
   146    H   17  px     Ryd( 2p)     0.00015
   147    H   17  py     Ryd( 2p)     0.00018
   148    H   17  pz     Ryd( 2p)     0.00068

 WARNING:  1 low occupancy (<1.9990e) core orbital  found on  C    2
           1 low occupancy (<1.9990e) core orbital  found on  C    3
           1 low occupancy (<1.9990e) core orbital  found on  C    4


 Summary of Natural Population Analysis:                  
                                                          
                                       Natural Population 
                Natural  -----------------------------------------------
    Atom  No    Charge         Core      Valence    Rydberg      Total
 -----------------------------------------------------------------------
      O    1   -0.77744      1.99974     6.76403    0.01367     8.77744
      C    2    0.11267      1.99892     3.86085    0.02756     5.88733
      C    3   -0.37657      1.99885     4.35166    0.02606     6.37657
      C    4   -0.39530      1.99889     4.37084    0.02558     6.39530
      C    5   -0.42660      1.99911     4.41442    0.01307     6.42660
      C    6   -0.41783      1.99913     4.40548    0.01323     6.41783
      C    7   -0.44476      1.99908     4.43088    0.01481     6.44476
      H    8    0.30298      0.00000     0.63063    0.06640     0.69702
      H    9    0.07671      0.00000     0.87520    0.04809     0.92329
      H   10    0.18079      0.00000     0.81442    0.00479     0.81921
      H   11    0.16688      0.00000     0.82915    0.00397     0.83312
      H   12    0.19076      0.00000     0.80495    0.00429     0.80924
      H   13    0.14270      0.00000     0.83515    0.02214     0.85730
      H   14    0.17285      0.00000     0.80712    0.02004     0.82715
      H   15    0.17541      0.00000     0.81048    0.01411     0.82459
      H   16    0.13001      0.00000     0.82007    0.04992     0.86999
      H   17    0.18674      0.00000     0.79474    0.01852     0.81326
 =======================================================================
   * Total *   -1.00000     13.99371    40.62006    0.38623    55.00000

                                 Natural Population      
 --------------------------------------------------------
   Core                      13.99371 ( 99.9551% of  14)
   Valence                   40.62006 ( 99.0733% of  41)
   Natural Minimal Basis     54.61377 ( 99.2978% of  55)
   Natural Rydberg Basis      0.38623 (  0.7022% of  55)
 --------------------------------------------------------

    Atom  No          Natural Electron Configuration
 ----------------------------------------------------------------------------
      O    1      [core]2S( 1.68)2p( 5.08)3p( 0.01)
      C    2      [core]2S( 0.91)2p( 2.95)3p( 0.02)3d( 0.01)
      C    3      [core]2S( 0.92)2p( 3.43)3p( 0.02)
      C    4      [core]2S( 0.91)2p( 3.46)3p( 0.02)
      C    5      [core]2S( 1.01)2p( 3.41)3p( 0.01)
      C    6      [core]2S( 1.01)2p( 3.40)3p( 0.01)
      C    7      [core]2S( 1.03)2p( 3.40)3p( 0.01)
      H    8            1S( 0.63)2S( 0.06)
      H    9            1S( 0.88)2S( 0.05)
      H   10            1S( 0.81)
      H   11            1S( 0.83)
      H   12            1S( 0.80)
      H   13            1S( 0.84)2S( 0.02)
      H   14            1S( 0.81)2S( 0.02)
      H   15            1S( 0.81)2S( 0.01)
      H   16            1S( 0.82)2S( 0.05)
      H   17            1S( 0.79)2S( 0.02)


 ***************************************************
 *******         Alpha spin orbitals         *******
 ***************************************************


 NATURAL POPULATIONS:  Natural atomic orbital occupancies 
                                                          
   NAO  Atom  No  lang   Type(AO)    Occupancy      Energy
 ----------------------------------------------------------
     1    O    1  S      Cor( 1S)     0.99987     -18.74121
     2    O    1  S      Val( 2S)     0.85149      -0.65882
     3    O    1  S      Ryd( 3S)     0.00282       1.60540
     4    O    1  px     Val( 2p)     0.75443      -0.08667
     5    O    1  px     Ryd( 3p)     0.00116       1.35556
     6    O    1  py     Val( 2p)     0.85413      -0.09513
     7    O    1  py     Ryd( 3p)     0.00167       1.37337
     8    O    1  pz     Val( 2p)     0.93566      -0.10188
     9    O    1  pz     Ryd( 3p)     0.00079       1.28554
    10    O    1  dxy    Ryd( 3d)     0.00047       3.30906
    11    O    1  dxz    Ryd( 3d)     0.00029       3.13264
    12    O    1  dyz    Ryd( 3d)     0.00040       3.04914
    13    O    1  dx2y2  Ryd( 3d)     0.00039       3.24645
    14    O    1  dz2    Ryd( 3d)     0.00039       3.11500

    15    C    2  S      Cor( 1S)     0.99949      -9.92027
    16    C    2  S      Val( 2S)     0.45180       0.02562
    17    C    2  S      Ryd( 3S)     0.00156       1.04016
    18    C    2  px     Val( 2p)     0.40448       0.13881
    19    C    2  px     Ryd( 3p)     0.00442       0.85069
    20    C    2  py     Val( 2p)     0.52847       0.12253
    21    C    2  py     Ryd( 3p)     0.00472       0.80825
    22    C    2  pz     Val( 2p)     0.55491       0.13128
    23    C    2  pz     Ryd( 3p)     0.00132       0.95477
    24    C    2  dxy    Ryd( 3d)     0.00077       2.43049
    25    C    2  dxz    Ryd( 3d)     0.00091       2.34300
    26    C    2  dyz    Ryd( 3d)     0.00070       2.26960
    27    C    2  dx2y2  Ryd( 3d)     0.00083       2.37398
    28    C    2  dz2    Ryd( 3d)     0.00080       2.58128

    29    C    3  S      Cor( 1S)     0.99943      -9.81811
    30    C    3  S      Val( 2S)     0.46453       0.08256
    31    C    3  S      Ryd( 3S)     0.00168       0.73584
    32    C    3  px     Val( 2p)     0.56500       0.17048
    33    C    3  px     Ryd( 3p)     0.00312       0.92668
    34    C    3  py     Val( 2p)     0.55107       0.17130
    35    C    3  py     Ryd( 3p)     0.00276       1.10276
    36    C    3  pz     Val( 2p)     0.70646       0.09297
    37    C    3  pz     Ryd( 3p)     0.00804       0.77556
    38    C    3  dxy    Ryd( 3d)     0.00033       2.70881
    39    C    3  dxz    Ryd( 3d)     0.00052       2.26339
    40    C    3  dyz    Ryd( 3d)     0.00013       2.19332
    41    C    3  dx2y2  Ryd( 3d)     0.00030       2.62105
    42    C    3  dz2    Ryd( 3d)     0.00019       2.40625

    43    C    4  S      Cor( 1S)     0.99945      -9.82428
    44    C    4  S      Val( 2S)     0.46119       0.07872
    45    C    4  S      Ryd( 3S)     0.00152       0.73457
    46    C    4  px     Val( 2p)     0.55661       0.16735
    47    C    4  px     Ryd( 3p)     0.00264       0.83923
    48    C    4  py     Val( 2p)     0.55147       0.16997
    49    C    4  py     Ryd( 3p)     0.00252       1.15143
    50    C    4  pz     Val( 2p)     0.76868       0.07941
    51    C    4  pz     Ryd( 3p)     0.00951       0.76436
    52    C    4  dxy    Ryd( 3d)     0.00034       2.65731
    53    C    4  dxz    Ryd( 3d)     0.00048       2.25416
    54    C    4  dyz    Ryd( 3d)     0.00008       2.17036
    55    C    4  dx2y2  Ryd( 3d)     0.00032       2.65049
    56    C    4  dz2    Ryd( 3d)     0.00016       2.39493

    57    C    5  S      Cor( 1S)     0.99956      -9.88508
    58    C    5  S      Val( 2S)     0.50182      -0.01743
    59    C    5  S      Ryd( 3S)     0.00071       1.10673
    60    C    5  px     Val( 2p)     0.57759       0.11024
    61    C    5  px     Ryd( 3p)     0.00184       0.78651
    62    C    5  py     Val( 2p)     0.53225       0.11056
    63    C    5  py     Ryd( 3p)     0.00144       0.75484
    64    C    5  pz     Val( 2p)     0.58950       0.11139
    65    C    5  pz     Ryd( 3p)     0.00105       0.88024
    66    C    5  dxy    Ryd( 3d)     0.00032       2.44720
    67    C    5  dxz    Ryd( 3d)     0.00041       2.49148
    68    C    5  dyz    Ryd( 3d)     0.00056       2.24866
    69    C    5  dx2y2  Ryd( 3d)     0.00037       2.39905
    70    C    5  dz2    Ryd( 3d)     0.00038       2.53481

    71    C    6  S      Cor( 1S)     0.99957      -9.89396
    72    C    6  S      Val( 2S)     0.50579      -0.03389
    73    C    6  S      Ryd( 3S)     0.00042       1.09151
    74    C    6  px     Val( 2p)     0.54796       0.09767
    75    C    6  px     Ryd( 3p)     0.00161       0.77107
    76    C    6  py     Val( 2p)     0.56269       0.09969
    77    C    6  py     Ryd( 3p)     0.00210       0.83955
    78    C    6  pz     Val( 2p)     0.59428       0.09862
    79    C    6  pz     Ryd( 3p)     0.00133       0.85677
    80    C    6  dxy    Ryd( 3d)     0.00043       2.44575
    81    C    6  dxz    Ryd( 3d)     0.00023       2.29483
    82    C    6  dyz    Ryd( 3d)     0.00017       2.31190
    83    C    6  dx2y2  Ryd( 3d)     0.00032       2.38179
    84    C    6  dz2    Ryd( 3d)     0.00048       2.61732

    85    C    7  S      Cor( 1S)     0.99955      -9.87737
    86    C    7  S      Val( 2S)     0.52104      -0.02864
    87    C    7  S      Ryd( 3S)     0.00070       1.07251
    88    C    7  px     Val( 2p)     0.53453       0.10530
    89    C    7  px     Ryd( 3p)     0.00212       0.77834
    90    C    7  py     Val( 2p)     0.57703       0.10725
    91    C    7  py     Ryd( 3p)     0.00186       0.88453
    92    C    7  pz     Val( 2p)     0.59236       0.10514
    93    C    7  pz     Ryd( 3p)     0.00127       0.86893
    94    C    7  dxy    Ryd( 3d)     0.00034       2.45486
    95    C    7  dxz    Ryd( 3d)     0.00024       2.30252
    96    C    7  dyz    Ryd( 3d)     0.00017       2.31315
    97    C    7  dx2y2  Ryd( 3d)     0.00033       2.41169
    98    C    7  dz2    Ryd( 3d)     0.00046       2.63529

    99    H    8  S      Val( 1S)     0.35820       0.20442
   100    H    8  S      Ryd( 2S)     0.05600       0.60842
   101    H    8  px     Ryd( 2p)     0.00065       2.15370
   102    H    8  py     Ryd( 2p)     0.00091       2.40417
   103    H    8  pz     Ryd( 2p)     0.00071       1.90335

   104    H    9  S      Val( 1S)     0.46364       0.22009
   105    H    9  S      Ryd( 2S)     0.04298       0.53015
   106    H    9  px     Ryd( 2p)     0.00008       2.13381
   107    H    9  py     Ryd( 2p)     0.00016       2.04085
   108    H    9  pz     Ryd( 2p)     0.00036       2.52439

   109    H   10  S      Val( 1S)     0.40361       0.26639
   110    H   10  S      Ryd( 2S)     0.00200       0.51525
   111    H   10  px     Ryd( 2p)     0.00018       2.29532
   112    H   10  py     Ryd( 2p)     0.00024       2.44855
   113    H   10  pz     Ryd( 2p)     0.00027       1.88874

   114    H   11  S      Val( 1S)     0.40987       0.25416
   115    H   11  S      Ryd( 2S)     0.00156       0.50515
   116    H   11  px     Ryd( 2p)     0.00012       2.21375
   117    H   11  py     Ryd( 2p)     0.00028       2.48596
   118    H   11  pz     Ryd( 2p)     0.00031       1.88415

   119    H   12  S      Val( 1S)     0.40258       0.22628
   120    H   12  S      Ryd( 2S)     0.00187       0.50450
   121    H   12  px     Ryd( 2p)     0.00024       2.38970
   122    H   12  py     Ryd( 2p)     0.00015       1.95692
   123    H   12  pz     Ryd( 2p)     0.00018       2.15074

   124    H   13  S      Val( 1S)     0.43745       0.21517
   125    H   13  S      Ryd( 2S)     0.01876       0.51771
   126    H   13  px     Ryd( 2p)     0.00011       2.09248
   127    H   13  py     Ryd( 2p)     0.00015       1.96857
   128    H   13  pz     Ryd( 2p)     0.00032       2.49198

   129    H   14  S      Val( 1S)     0.40727       0.22505
   130    H   14  S      Ryd( 2S)     0.01699       0.51328
   131    H   14  px     Ryd( 2p)     0.00008       1.96460
   132    H   14  py     Ryd( 2p)     0.00009       1.99387
   133    H   14  pz     Ryd( 2p)     0.00034       2.53341

   134    H   15  S      Val( 1S)     0.40732       0.22129
   135    H   15  S      Ryd( 2S)     0.01136       0.48632
   136    H   15  px     Ryd( 2p)     0.00014       2.09888
   137    H   15  py     Ryd( 2p)     0.00024       2.33207
   138    H   15  pz     Ryd( 2p)     0.00013       2.04893

   139    H   16  S      Val( 1S)     0.41784       0.22265
   140    H   16  S      Ryd( 2S)     0.04586       0.49806
   141    H   16  px     Ryd( 2p)     0.00015       2.08891
   142    H   16  py     Ryd( 2p)     0.00027       2.40577
   143    H   16  pz     Ryd( 2p)     0.00011       2.03440

   144    H   17  S      Val( 1S)     0.39801       0.23827
   145    H   17  S      Ryd( 2S)     0.01451       0.52772
   146    H   17  px     Ryd( 2p)     0.00007       2.00904
   147    H   17  py     Ryd( 2p)     0.00009       2.00425
   148    H   17  pz     Ryd( 2p)     0.00034       2.54300


 Summary of Natural Population Analysis:                  
                                                          
                                       Natural Population 
                Natural  -----------------------------------------------
    Atom  No    Charge         Core      Valence    Rydberg      Total
 -----------------------------------------------------------------------
      O    1   -0.40396      0.99987     3.39571    0.00838     4.40396
      C    2    0.04482      0.99949     1.93965    0.01604     2.95518
      C    3   -0.30355      0.99943     2.28706    0.01707     3.30355
      C    4   -0.35496      0.99945     2.33795    0.01756     3.35496
      C    5   -0.20780      0.99956     2.20116    0.00708     3.20780
      C    6   -0.21738      0.99957     2.21072    0.00710     3.21738
      C    7   -0.23200      0.99955     2.22496    0.00749     3.23200
      H    8    0.08354      0.00000     0.35820    0.05826     0.41646
      H    9   -0.00722      0.00000     0.46364    0.04359     0.50722
      H   10    0.09370      0.00000     0.40361    0.00270     0.40630
      H   11    0.08786      0.00000     0.40987    0.00227     0.41214
      H   12    0.09497      0.00000     0.40258    0.00245     0.40503
      H   13    0.04321      0.00000     0.43745    0.01934     0.45679
      H   14    0.07523      0.00000     0.40727    0.01750     0.42477
      H   15    0.08081      0.00000     0.40732    0.01187     0.41919
      H   16    0.03577      0.00000     0.41784    0.04639     0.46423
      H   17    0.08697      0.00000     0.39801    0.01502     0.41303
 =======================================================================
   * Total *   -1.00000      6.99692    20.70300    0.30008    28.00000

                                 Natural Population      
 --------------------------------------------------------
   Core                       6.99692 ( 99.9560% of   7)
   Valence                   20.70300 ( 98.5857% of  21)
   Natural Minimal Basis     27.69992 ( 98.9283% of  28)
   Natural Rydberg Basis      0.30008 (  1.0717% of  28)
 --------------------------------------------------------

    Atom  No          Natural Electron Configuration
 ----------------------------------------------------------------------------
      O    1      [core]2S( 0.85)2p( 2.54)
      C    2      [core]2S( 0.45)2p( 1.49)3p( 0.01)
      C    3      [core]2S( 0.46)2p( 1.82)3p( 0.01)
      C    4      [core]2S( 0.46)2p( 1.88)3p( 0.01)
      C    5      [core]2S( 0.50)2p( 1.70)
      C    6      [core]2S( 0.51)2p( 1.70)3p( 0.01)
      C    7      [core]2S( 0.52)2p( 1.70)3p( 0.01)
      H    8            1S( 0.36)2S( 0.06)
      H    9            1S( 0.46)2S( 0.04)
      H   10            1S( 0.40)
      H   11            1S( 0.41)
      H   12            1S( 0.40)
      H   13            1S( 0.44)2S( 0.02)
      H   14            1S( 0.41)2S( 0.02)
      H   15            1S( 0.41)2S( 0.01)
      H   16            1S( 0.42)2S( 0.05)
      H   17            1S( 0.40)2S( 0.01)


 NATURAL BOND ORBITAL ANALYSIS, alpha spin orbitals:

                       Occupancies       Lewis Structure    Low   High
           Occ.    -------------------  -----------------   occ   occ
  Cycle   Thresh.   Lewis   Non-Lewis     CR  BD  3C  LP    (L)   (NL)   Dev
 =============================================================================
   1(1)    0.90    27.27197   0.72803      7  19   0   2     1      0    0.04
   2(2)    0.90    27.27197   0.72803      7  19   0   2     1      0    0.04
   3(1)    0.80    27.27197   0.72803      7  19   0   2     1      0    0.04
   4(2)    0.80    27.27197   0.72803      7  19   0   2     1      0    0.04
   5(1)    0.70    27.01024   0.98976      7  16   0   5     0      1    0.17
   6(2)    0.70    26.82768   1.17232      7  16   0   5     0      2    0.21
   7(3)    0.70    27.01024   0.98976      7  16   0   5     0      1    0.17
   8(1)    0.60    23.11981   4.88019      7   9   0  12     3     11    0.28

    The hybrids on atom  6 are linearly dependent.  An eigenvalue (  0.000048)
    of the hybrid overlap matrix is too small (<0.00010).

    PRJTHR will be raised from  0.200 to 0.250 and the NBO search repeated.


    The hybrids on atom  6 are linearly dependent.  An eigenvalue (  0.000048)
    of the hybrid overlap matrix is too small (<0.00010).

    PRJTHR will be raised from  0.250 to 0.300 and the NBO search repeated.


    The hybrids on atom  6 are linearly dependent.  An eigenvalue (  0.000048)
    of the hybrid overlap matrix is too small (<0.00010).

    PRJTHR will be raised from  0.300 to 0.350 and the NBO search repeated.


    The hybrids on atom  6 are linearly dependent.  An eigenvalue (  0.000048)
    of the hybrid overlap matrix is too small (<0.00010).

    PRJTHR will be raised from  0.350 to 0.400 and the NBO search repeated.


    The hybrids on atom  6 are linearly dependent.  An eigenvalue (  0.000048)
    of the hybrid overlap matrix is too small (<0.00010).

    PRJTHR will be raised from  0.400 to 0.450 and the NBO search repeated.

   9(2)    0.60    23.78186   4.21814      7  10   0  11     1     10    0.23
  10(3)    0.60    23.96450   4.03550      7  10   0  11     1      9    0.23
  11(4)    0.60    24.50162   3.49838      7  10   0  11     0      8    0.23

    The hybrids on atom  3 are linearly dependent.  An eigenvalue (  0.000077)
    of the hybrid overlap matrix is too small (<0.00010).

    PRJTHR will be raised from  0.450 to 0.500 and the NBO search repeated.

  12(5)    0.60    23.65699   4.34301      7   9   0  12     2     10    0.28
  13(6)    0.60    24.50162   3.49838      7  10   0  11     0      8    0.23
  14(1)    0.50    21.29889   6.70111      7   3   0  18     0     17    0.28
  15(2)    0.50    21.28460   6.71540      7   3   0  18     0     17    0.31
  16(3)    0.50    21.29889   6.70111      7   3   0  18     0     17    0.28
  17(1)    0.90    27.27197   0.72803      7  19   0   2     1      0    0.04
 -----------------------------------------------------------------------------

 Structure accepted: RESONANCE keyword permits strongly delocalized structure

           --- Apparent excited state configuration ---
 The following "inverted" NBO labels reflect the actual hybrid overlap:

                 NBO   8 has been relabelled BD*

                 NBO  92 has been relabelled RY 

 --------------------------------------------------------
   Core                      6.99692 ( 99.956% of   7)
   Valence Lewis            19.83065 ( 94.432% of  21)
  ==================       ============================
   Total Lewis              26.82757 ( 95.813% of  28)
  -----------------------------------------------------
   Valence non-Lewis         0.94263 (  3.367% of  28)
   Rydberg non-Lewis         0.22980 (  0.821% of  28)
  ==================       ============================
   Total non-Lewis           1.17243 (  4.187% of  28)
 --------------------------------------------------------


       (Occupancy)   Bond orbital/ Coefficients/ Hybrids
 ---------------------------------------------------------------------------------
     1. (0.99503) BD ( 1) O   1 - C   2  
                ( 68.41%)   0.8271* O   1 s( 34.05%)p 1.93( 65.88%)d 0.00(  0.06%)
                                            0.0001 -0.5836 -0.0014  0.7056  0.0032
                                            0.1019 -0.0057 -0.3879 -0.0015 -0.0101
                                            0.0181  0.0095 -0.0096  0.0040
                ( 31.59%)   0.5621* C   2 s( 20.69%)p 3.82( 79.03%)d 0.01(  0.28%)
                                           -0.0000 -0.4533 -0.0372 -0.7960 -0.0293
                                           -0.0748 -0.0122  0.3873  0.0103 -0.0050
                                            0.0351  0.0021 -0.0377  0.0126
     2. (0.99453) BD ( 1) O   1 - H   8  
                ( 71.36%)   0.8447* O   1 s( 18.48%)p 4.41( 81.44%)d 0.00(  0.08%)
                                           -0.0002 -0.4291 -0.0253 -0.5314 -0.0320
                                            0.7159  0.0215 -0.1342  0.0052  0.0144
                                           -0.0054  0.0125  0.0172  0.0100
                ( 28.64%)   0.5352* H   8 s( 99.67%)p 0.00(  0.33%)
                                           -0.9926  0.1068  0.0316 -0.0475  0.0070
     3. (0.98576) BD ( 1) C   2 - C   3  
                ( 51.36%)   0.7166* C   2 s( 29.30%)p 2.41( 70.66%)d 0.00(  0.04%)
                                            0.0004  0.5412  0.0112 -0.4095  0.0333
                                            0.7305  0.0082 -0.0641  0.0052 -0.0152
                                            0.0008 -0.0009 -0.0086 -0.0096
                ( 48.64%)   0.6974* C   3 s( 32.45%)p 2.08( 67.51%)d 0.00(  0.04%)
                                            0.0001  0.5697 -0.0031  0.3965  0.0347
                                           -0.6986  0.0085  0.1693 -0.0015 -0.0123
                                            0.0048 -0.0044 -0.0098 -0.0092
     4. (0.98772) BD ( 1) C   2 - C   7  
                ( 48.40%)   0.6957* C   2 s( 29.21%)p 2.42( 70.74%)d 0.00(  0.05%)
                                            0.0002  0.5405 -0.0054 -0.4065  0.0165
                                           -0.6577 -0.0111 -0.3304 -0.0016  0.0145
                                            0.0079  0.0114 -0.0069 -0.0073
                ( 51.60%)   0.7183* C   7 s( 28.44%)p 2.51( 71.52%)d 0.00(  0.04%)
                                            0.0004  0.5333  0.0013  0.4504  0.0257
                                            0.6372 -0.0103  0.3248  0.0012  0.0131
                                            0.0070  0.0112 -0.0055 -0.0055
     5. (0.98817) BD ( 1) C   2 - H   9  
                ( 57.33%)   0.7572* C   2 s( 20.80%)p 3.80( 79.14%)d 0.00(  0.06%)
                                           -0.0004  0.4555 -0.0240  0.1743 -0.0007
                                           -0.1641  0.0161  0.8565 -0.0145 -0.0008
                                            0.0063 -0.0068 -0.0021  0.0223
                ( 42.67%)   0.6532* H   9 s( 99.93%)p 0.00(  0.07%)
                                            0.9991 -0.0332 -0.0019  0.0013 -0.0269
     6. (0.98981) BD ( 1) C   3 - C   4  
                ( 49.91%)   0.7065* C   3 s( 39.86%)p 1.51( 60.10%)d 0.00(  0.04%)
                                            0.0001  0.6310  0.0186 -0.7463 -0.0335
                                            0.0414  0.0372 -0.1996 -0.0064  0.0001
                                            0.0074 -0.0003  0.0158 -0.0098
                ( 50.09%)   0.7077* C   4 s( 39.68%)p 1.52( 60.28%)d 0.00(  0.04%)
                                            0.0001  0.6299  0.0104  0.7685  0.0367
                                           -0.0402  0.0307  0.0906  0.0044 -0.0033
                                            0.0050 -0.0007  0.0158 -0.0100
     7. (0.97399) BD ( 2) C   3 - C   4  
                ( 43.04%)   0.6560* C   3 s(  0.01%)p 1.00( 99.94%)d 0.00(  0.06%)
                                           -0.0001 -0.0082  0.0007 -0.2598 -0.0064
                                            0.0785 -0.0004  0.9621  0.0105  0.0011
                                           -0.0221 -0.0003  0.0054 -0.0067
                ( 56.96%)   0.7547* C   4 s(  0.17%)p99.99( 99.80%)d 0.17(  0.03%)
                                            0.0000  0.0405 -0.0072 -0.1491  0.0039
                                            0.0103  0.0022  0.9877 -0.0104  0.0011
                                            0.0157 -0.0024 -0.0025  0.0052
     8. (0.51107) BD*( 2) C   3 - C   4  
                ( 56.96%)   0.7547* C   3 s(  0.01%)p 1.00( 99.94%)d 0.00(  0.06%)
                                           -0.0001 -0.0082  0.0007 -0.2598 -0.0064
                                            0.0785 -0.0004  0.9621  0.0105  0.0011
                                           -0.0221 -0.0003  0.0054 -0.0067
                ( 43.04%)  -0.6560* C   4 s(  0.17%)p99.99( 99.80%)d 0.17(  0.03%)
                                            0.0000  0.0405 -0.0072 -0.1491  0.0039
                                            0.0103  0.0022  0.9877 -0.0104  0.0011
                                            0.0157 -0.0024 -0.0025  0.0052
     9. (0.98709) BD ( 1) C   3 - H  10  
                ( 59.61%)   0.7720* C   3 s( 27.60%)p 2.62( 72.37%)d 0.00(  0.03%)
                                           -0.0004  0.5252 -0.0135  0.4641  0.0019
                                            0.7093  0.0081  0.0719 -0.0019  0.0133
                                            0.0016  0.0029 -0.0055 -0.0078
                ( 40.39%)   0.6356* H  10 s( 99.93%)p 0.00(  0.07%)
                                            0.9996 -0.0050 -0.0159 -0.0220 -0.0008
    10. (0.98834) BD ( 1) C   4 - C   5  
                ( 47.94%)   0.6924* C   4 s( 32.68%)p 2.06( 67.29%)d 0.00(  0.04%)
                                           -0.0000  0.5716 -0.0015 -0.4903 -0.0374
                                           -0.6502  0.0086 -0.0906 -0.0071  0.0146
                                            0.0025  0.0023 -0.0065 -0.0093
                ( 52.06%)   0.7215* C   5 s( 29.46%)p 2.39( 70.50%)d 0.00(  0.03%)
                                            0.0003  0.5428  0.0062  0.4890 -0.0172
                                            0.6782  0.0206  0.0722 -0.0034  0.0154
                                            0.0015  0.0016 -0.0044 -0.0092
    11. (0.98860) BD ( 1) C   4 - H  11  
                ( 59.04%)   0.7684* C   4 s( 27.39%)p 2.65( 72.58%)d 0.00(  0.03%)
                                           -0.0004  0.5232 -0.0135 -0.3790 -0.0002
                                            0.7580  0.0100 -0.0868 -0.0022 -0.0119
                                            0.0011 -0.0032 -0.0093 -0.0070
                ( 40.96%)   0.6400* H  11 s( 99.93%)p 0.00(  0.07%)
                                            0.9996 -0.0047  0.0105 -0.0242  0.0034
    12. (0.99005) BD ( 1) C   5 - C   6  
                ( 49.42%)   0.7030* C   5 s( 28.37%)p 2.52( 71.59%)d 0.00(  0.04%)
                                            0.0002  0.5326  0.0025  0.3669 -0.0220
                                           -0.7180 -0.0134  0.2551  0.0067 -0.0132
                                            0.0044 -0.0097 -0.0092 -0.0081
                ( 50.58%)   0.7112* C   6 s( 28.27%)p 2.54( 71.69%)d 0.00(  0.04%)
                                            0.0003  0.5317  0.0056 -0.4007 -0.0271
                                            0.7007 -0.0056 -0.2540 -0.0029 -0.0129
                                            0.0047 -0.0094 -0.0086 -0.0074
    13. (0.98849) BD ( 1) C   5 - H  12  
                ( 59.75%)   0.7730* C   5 s( 21.75%)p 3.60( 78.20%)d 0.00(  0.05%)
                                            0.0001 -0.4664 -0.0013  0.7518 -0.0036
                                           -0.1211  0.0001 -0.4495  0.0095  0.0038
                                            0.0158 -0.0015 -0.0140  0.0025
                ( 40.25%)   0.6345* H  12 s( 99.92%)p 0.00(  0.08%)
                                           -0.9996  0.0045 -0.0221  0.0057  0.0151
    14. (0.98895) BD ( 1) C   5 - H  13  
                ( 58.34%)   0.7638* C   5 s( 20.37%)p 3.91( 79.58%)d 0.00(  0.05%)
                                            0.0002 -0.4512  0.0084  0.2453  0.0075
                                            0.0935 -0.0072  0.8525 -0.0082 -0.0001
                                           -0.0104 -0.0049 -0.0019 -0.0190
                ( 41.66%)   0.6455* H  13 s( 99.93%)p 0.00(  0.07%)
                                           -0.9995  0.0169 -0.0063  0.0007 -0.0254
    15. (0.98974) BD ( 1) C   6 - C   7  
                ( 50.40%)   0.7099* C   6 s( 27.89%)p 2.58( 72.07%)d 0.00(  0.04%)
                                            0.0002  0.5281 -0.0022  0.8033 -0.0005
                                           -0.0393 -0.0281 -0.2702 -0.0041 -0.0008
                                           -0.0108  0.0003  0.0159 -0.0070
                ( 49.60%)   0.7043* C   7 s( 27.26%)p 2.67( 72.69%)d 0.00(  0.04%)
                                            0.0001  0.5221  0.0080 -0.8111 -0.0117
                                            0.0035 -0.0264  0.2613  0.0025 -0.0013
                                           -0.0114  0.0006  0.0161 -0.0071
    16. (0.98893) BD ( 1) C   6 - H  14  
                ( 60.18%)   0.7758* C   6 s( 21.72%)p 3.60( 78.23%)d 0.00(  0.05%)
                                           -0.0002  0.4660 -0.0069 -0.0115 -0.0086
                                           -0.0402 -0.0127  0.8834 -0.0031  0.0009
                                           -0.0001 -0.0013  0.0001  0.0212
                ( 39.82%)   0.6310* H  14 s( 99.92%)p 0.00(  0.08%)
                                            0.9994 -0.0196  0.0008  0.0008 -0.0276
    17. (0.99091) BD ( 1) C   6 - H  15  
                ( 59.75%)   0.7730* C   6 s( 22.06%)p 3.53( 77.90%)d 0.00(  0.05%)
                                           -0.0001  0.4696  0.0042 -0.4390  0.0043
                                           -0.7103  0.0055 -0.2854  0.0127  0.0154
                                            0.0053  0.0094 -0.0074 -0.0067
                ( 40.25%)   0.6345* H  15 s( 99.92%)p 0.00(  0.08%)
                                            0.9996 -0.0113  0.0138  0.0221  0.0086
    18. (0.99022) BD ( 1) C   7 - H  16  
                ( 59.77%)   0.7731* C   7 s( 22.19%)p 3.51( 77.77%)d 0.00(  0.04%)
                                           -0.0001  0.4710  0.0029  0.3708 -0.0076
                                           -0.7686  0.0119  0.2216 -0.0150 -0.0134
                                            0.0033 -0.0085 -0.0106 -0.0080
                ( 40.23%)   0.6342* H  16 s( 99.92%)p 0.00(  0.08%)
                                            0.9990 -0.0346 -0.0132  0.0236 -0.0062
    19. (0.98846) BD ( 1) C   7 - H  17  
                ( 60.75%)   0.7795* C   7 s( 22.07%)p 3.53( 77.89%)d 0.00(  0.04%)
                                            0.0001 -0.4697  0.0053 -0.0188 -0.0091
                                           -0.0424  0.0132  0.8812 -0.0011  0.0008
                                            0.0003  0.0025 -0.0005 -0.0205
                ( 39.25%)   0.6265* H  17 s( 99.92%)p 0.00(  0.08%)
                                           -0.9994  0.0191  0.0037  0.0035 -0.0278
    20. (0.99987) CR ( 1) O   1           s(100.00%)p 0.00(  0.00%)
                                            1.0000 -0.0000 -0.0000 -0.0002 -0.0000
                                            0.0001  0.0000  0.0000  0.0000  0.0000
                                           -0.0000  0.0000  0.0000  0.0000
    21. (0.99949) CR ( 1) C   2           s(100.00%)p 0.00(  0.00%)
                                            1.0000 -0.0002 -0.0000  0.0003 -0.0000
                                           -0.0002  0.0000  0.0004 -0.0000  0.0000
                                            0.0000 -0.0000  0.0000  0.0000
    22. (0.99943) CR ( 1) C   3           s(100.00%)p 0.00(  0.00%)
                                            1.0000  0.0001 -0.0000  0.0001 -0.0000
                                            0.0004 -0.0000  0.0001  0.0000  0.0000
                                           -0.0000  0.0000 -0.0000 -0.0000
    23. (0.99945) CR ( 1) C   4           s(100.00%)p 0.00(  0.00%)
                                            1.0000  0.0001 -0.0000 -0.0002 -0.0000
                                            0.0003  0.0000 -0.0000 -0.0000 -0.0000
                                           -0.0000 -0.0000 -0.0000 -0.0000
    24. (0.99956) CR ( 1) C   5           s(100.00%)p 0.00(  0.00%)
                                            1.0000 -0.0002 -0.0000 -0.0003  0.0000
                                           -0.0001 -0.0000 -0.0002  0.0000 -0.0000
                                           -0.0000  0.0000  0.0000  0.0000
    25. (0.99957) CR ( 1) C   6           s(100.00%)p 0.00(  0.00%)
                                            1.0000 -0.0002 -0.0000 -0.0001  0.0000
                                           -0.0003  0.0000  0.0002  0.0000  0.0000
                                            0.0000  0.0000 -0.0000  0.0000
    26. (0.99955) CR ( 1) C   7           s(100.00%)p 0.00(  0.00%)
                                            1.0000 -0.0002 -0.0000 -0.0000 -0.0000
                                           -0.0004  0.0000 -0.0002 -0.0000 -0.0000
                                           -0.0000 -0.0000 -0.0000  0.0000
    27. (0.99047) LP ( 1) O   1           s( 46.82%)p 1.14( 53.15%)d 0.00(  0.03%)
                                            0.0000  0.6842 -0.0088  0.2182 -0.0052
                                            0.4765 -0.0035 -0.5066  0.0063 -0.0083
                                            0.0034  0.0125  0.0070 -0.0032
    28. (0.97874) LP ( 2) O   1           s(  0.69%)p99.99( 99.27%)d 0.07(  0.05%)
                                            0.0001  0.0826  0.0068  0.4128 -0.0090
                                            0.4980 -0.0082  0.7576 -0.0107 -0.0105
                                            0.0006 -0.0079  0.0063  0.0160
    29. (0.00366) RY*( 1) O   1           s( 69.01%)p 0.44( 30.14%)d 0.01(  0.85%)
                                            0.0000 -0.0117  0.8306 -0.0265  0.2258
                                            0.0272 -0.4900 -0.0146 -0.0931 -0.0713
                                            0.0436 -0.0178  0.0273 -0.0225
    30. (0.00087) RY*( 2) O   1           s(  1.64%)p56.26( 92.46%)d 3.59(  5.90%)
                                           -0.0000 -0.0037  0.1281  0.0004  0.5128
                                            0.0124  0.3083  0.0063  0.7526 -0.1251
                                           -0.1214  0.0039 -0.0475  0.1622
    31. (0.00068) RY*( 3) O   1           s( 14.87%)p 4.86( 72.21%)d 0.87( 12.92%)
                                           -0.0000  0.0027  0.3856  0.0021 -0.0269
                                           -0.0005  0.7655 -0.0024 -0.3680 -0.2987
                                            0.0496  0.1103  0.0739 -0.1412
    32. (0.00005) RY*( 4) O   1           s( 11.86%)p 6.83( 81.05%)d 0.60(  7.08%)
    33. (0.00000) RY*( 5) O   1           s(  2.33%)p 4.86( 11.34%)d36.98( 86.32%)
    34. (0.00001) RY*( 6) O   1           s(  0.01%)p 1.00(  3.60%)d26.79( 96.39%)
    35. (0.00000) RY*( 7) O   1           s(  0.04%)p26.40(  1.17%)d99.99( 98.79%)
    36. (0.00001) RY*( 8) O   1           s(  0.18%)p 3.85(  0.69%)d99.99( 99.13%)
    37. (0.00000) RY*( 9) O   1           s(  0.01%)p99.99(  7.60%)d99.99( 92.39%)
    38. (0.00624) RY*( 1) C   2           s(  0.53%)p99.99( 85.13%)d27.31( 14.34%)
                                            0.0000 -0.0171  0.0704 -0.0003  0.5499
                                           -0.0031 -0.7345  0.0338  0.0907  0.0139
                                           -0.2376  0.2509  0.0784 -0.1329
    39. (0.00346) RY*( 2) C   2           s(  1.47%)p63.11( 92.47%)d 4.14(  6.07%)
                                            0.0000 -0.0384  0.1148 -0.0120  0.7421
                                           -0.0207  0.5711  0.0067 -0.2174 -0.1463
                                           -0.0548  0.1281 -0.0988  0.1004
    40. (0.00139) RY*( 3) C   2           s( 52.86%)p 0.27( 14.01%)d 0.63( 33.13%)
                                            0.0000 -0.0055  0.7270 -0.0238 -0.1193
                                           -0.0208  0.1788  0.0390  0.3023 -0.1490
                                            0.0110  0.1573  0.3008 -0.4401
    41. (0.00110) RY*( 4) C   2           s(  3.83%)p19.87( 76.09%)d 5.24( 20.08%)
                                           -0.0000 -0.0048  0.1956 -0.0118 -0.0721
                                            0.0075 -0.1798  0.0021 -0.8504  0.0180
                                            0.3320  0.0561  0.2767 -0.1025
    42. (0.00063) RY*( 5) C   2           s(  0.29%)p18.91(  5.56%)d99.99( 94.15%)
                                            0.0000 -0.0079  0.0536  0.0079  0.2129
                                            0.0089  0.0633  0.0118  0.0775  0.8038
                                            0.2764 -0.2462 -0.1706 -0.3596
    43. (0.00036) RY*( 6) C   2           s(  9.81%)p 0.23(  2.21%)d 8.97( 87.98%)
                                           -0.0000 -0.0077  0.3131 -0.0426 -0.0588
                                           -0.0006  0.0418  0.0104 -0.1225  0.4021
                                           -0.5971 -0.2439  0.3178  0.4484
    44. (0.00029) RY*( 7) C   2           s( 25.22%)p 0.23(  5.90%)d 2.73( 68.88%)
                                            0.0000  0.0048  0.5022  0.0138 -0.0118
                                           -0.0109 -0.2244  0.0001 -0.0908 -0.2172
                                            0.0365 -0.4033 -0.6751  0.1477
    45. (0.00009) RY*( 8) C   2           s(  4.13%)p 0.90(  3.72%)d22.32( 92.15%)
    46. (0.00005) RY*( 9) C   2           s(  1.86%)p 8.25( 15.33%)d44.53( 82.81%)
    47. (0.01102) RY*( 1) C   3           s(  8.15%)p10.54( 85.91%)d 0.73(  5.94%)
                                            0.0000 -0.0040  0.2855 -0.0062  0.2214
                                            0.0086 -0.0975  0.0145 -0.8946  0.0174
                                            0.2298 -0.0228 -0.0532  0.0543
    48. (0.00235) RY*( 2) C   3           s(  0.12%)p99.99( 93.15%)d56.16(  6.73%)
                                            0.0000  0.0259  0.0229  0.0050 -0.5298
                                           -0.0166 -0.8052 -0.0019 -0.0460  0.2359
                                           -0.0526  0.0770 -0.0475 -0.0262
    49. (0.00161) RY*( 3) C   3           s(  4.67%)p20.07( 93.73%)d 0.34(  1.60%)
                                            0.0000 -0.0189  0.2153  0.0465 -0.7945
                                           -0.0177  0.5264  0.0125 -0.1624 -0.0269
                                            0.0576 -0.0463 -0.0924  0.0351
    50. (0.00049) RY*( 4) C   3           s( 81.65%)p 0.09(  7.55%)d 0.13( 10.80%)
                                            0.0000  0.0017  0.9036  0.0164  0.1130
                                            0.0087 -0.0693 -0.0059  0.2400 -0.1015
                                           -0.2609  0.0894  0.1057 -0.1022
    51. (0.00036) RY*( 5) C   3           s(  4.19%)p 2.44( 10.22%)d20.42( 85.59%)
                                            0.0000  0.0030  0.2047 -0.0012  0.0113
                                            0.0064 -0.1151  0.0144  0.2976  0.0269
                                            0.7218 -0.4919  0.0044  0.3037
    52. (0.00007) RY*( 6) C   3           s(  0.00%)p 1.00(  1.77%)d55.65( 98.23%)
    53. (0.00002) RY*( 7) C   3           s(  0.03%)p12.33(  0.42%)d99.99( 99.55%)
    54. (0.00001) RY*( 8) C   3           s(  1.13%)p 5.28(  5.97%)d82.18( 92.90%)
    55. (0.00000) RY*( 9) C   3           s(  0.14%)p 9.54(  1.36%)d99.99( 98.50%)
    56. (0.00990) RY*( 1) C   4           s(  8.44%)p10.39( 87.62%)d 0.47(  3.94%)
                                            0.0000  0.0027  0.2905 -0.0067 -0.1243
                                            0.0035  0.0084  0.0078  0.9277  0.0203
                                            0.1885 -0.0356 -0.0228  0.0404
    57. (0.00224) RY*( 2) C   4           s(  0.55%)p99.99( 91.88%)d13.80(  7.57%)
                                            0.0000 -0.0276  0.0688 -0.0078 -0.1761
                                            0.0091  0.9402 -0.0020 -0.0605  0.2363
                                            0.0296  0.0612  0.1218  0.0210
    58. (0.00126) RY*( 3) C   4           s(  2.85%)p33.55( 95.68%)d 0.52(  1.47%)
                                            0.0000 -0.0067  0.1687 -0.0482  0.9545
                                           -0.0214  0.1932 -0.0091  0.0737 -0.0282
                                           -0.0148  0.0014 -0.1169  0.0072
    59. (0.00040) RY*( 4) C   4           s( 23.50%)p 0.44( 10.35%)d 2.82( 66.16%)
                                           -0.0000  0.0025  0.4847  0.0026 -0.0469
                                            0.0088 -0.1070 -0.0108 -0.2994  0.0511
                                            0.7003  0.3355 -0.1359  0.1936
    60. (0.00028) RY*( 5) C   4           s( 58.03%)p 0.08(  4.45%)d 0.65( 37.52%)
                                            0.0000  0.0034  0.7617 -0.0059 -0.0806
                                            0.0138 -0.1258  0.0120 -0.1479  0.2312
                                           -0.4752 -0.1315  0.1265 -0.2502
    61. (0.00007) RY*( 6) C   4           s(  1.11%)p 0.56(  0.62%)d88.38( 98.27%)
    62. (0.00000) RY*( 7) C   4           s(  0.10%)p15.50(  1.55%)d99.99( 98.35%)
    63. (0.00001) RY*( 8) C   4           s(  4.62%)p 1.68(  7.76%)d18.97( 87.62%)
    64. (0.00001) RY*( 9) C   4           s(  0.89%)p 0.16(  0.14%)d99.99( 98.97%)
    65. (0.00239) RY*( 1) C   5           s( 11.19%)p 6.96( 77.96%)d 0.97( 10.85%)
                                           -0.0000  0.0176  0.3341  0.0155  0.6498
                                            0.0014 -0.4690 -0.0185 -0.3699  0.0148
                                           -0.1880 -0.1355  0.1543 -0.1754
    66. (0.00120) RY*( 2) C   5           s(  7.20%)p 8.08( 58.18%)d 4.81( 34.62%)
                                            0.0000 -0.0106  0.2682 -0.0156 -0.5681
                                            0.0150 -0.4931 -0.0120  0.1236  0.1442
                                           -0.2283 -0.4581 -0.2209 -0.1210
    67. (0.00102) RY*( 3) C   5           s(  3.56%)p23.28( 82.83%)d 3.82( 13.61%)
                                            0.0000 -0.0091  0.1884 -0.0048 -0.2535
                                           -0.0155  0.4750 -0.0122 -0.7336 -0.0807
                                           -0.2345 -0.0509 -0.1914 -0.1880
    68. (0.00058) RY*( 4) C   5           s( 32.20%)p 1.43( 46.13%)d 0.67( 21.66%)
                                            0.0000 -0.0007  0.5675 -0.0028  0.2085
                                           -0.0076  0.5125  0.0015  0.3939 -0.0243
                                           -0.0110 -0.4451  0.0973  0.0913
    69. (0.00032) RY*( 5) C   5           s( 36.39%)p 0.06(  2.05%)d 1.69( 61.56%)
                                            0.0000 -0.0004  0.6032 -0.0111 -0.0398
                                            0.0012 -0.1113  0.0028  0.0799 -0.0392
                                            0.2927  0.5929 -0.4204 -0.0153
    70. (0.00006) RY*( 6) C   5           s(  0.00%)p 1.00(  2.67%)d36.46( 97.33%)
    71. (0.00001) RY*( 7) C   5           s(  0.03%)p99.99(  8.50%)d99.99( 91.47%)
    72. (0.00002) RY*( 8) C   5           s(  8.66%)p 1.75( 15.13%)d 8.80( 76.21%)
    73. (0.00001) RY*( 9) C   5           s(  0.81%)p 8.24(  6.68%)d99.99( 92.51%)
    74. (0.00263) RY*( 1) C   6           s(  1.21%)p77.96( 94.14%)d 3.85(  4.65%)
                                           -0.0000  0.0175  0.1085  0.0239  0.1378
                                            0.0173  0.7403  0.0093  0.6110  0.1407
                                            0.0427  0.0530 -0.1086 -0.1014
    75. (0.00141) RY*( 2) C   6           s(  6.04%)p15.02( 90.82%)d 0.52(  3.14%)
                                           -0.0000  0.0107  0.2456 -0.0116  0.9282
                                            0.0191 -0.2115  0.0067 -0.0362  0.0580
                                            0.0105 -0.0085  0.0114 -0.1664
    76. (0.00070) RY*( 3) C   6           s( 10.50%)p 5.17( 54.27%)d 3.35( 35.23%)
                                            0.0000 -0.0129  0.3238 -0.0054 -0.1930
                                           -0.0072 -0.4289  0.0108  0.5668 -0.4093
                                            0.1254  0.1606  0.2234 -0.3055
    77. (0.00030) RY*( 4) C   6           s( 50.10%)p 0.54( 27.12%)d 0.45( 22.78%)
                                            0.0000  0.0044  0.7078  0.0034 -0.1177
                                           -0.0094  0.3088  0.0062 -0.4024 -0.2741
                                           -0.3569  0.1525  0.0171 -0.0419
    78. (0.00016) RY*( 5) C   6           s( 13.51%)p 0.23(  3.11%)d 6.17( 83.39%)
                                            0.0000  0.0010  0.3675  0.0102 -0.0654
                                           -0.0079  0.0987 -0.0024 -0.1300  0.0359
                                            0.7371 -0.4811  0.1660  0.1739
    79. (0.00009) RY*( 6) C   6           s(  0.44%)p 1.22(  0.53%)d99.99( 99.03%)
    80. (0.00005) RY*( 7) C   6           s(  8.30%)p 2.01( 16.71%)d 9.04( 74.99%)
    81. (0.00002) RY*( 8) C   6           s(  9.87%)p 1.19( 11.78%)d 7.94( 78.35%)
    82. (0.00001) RY*( 9) C   6           s(  0.10%)p16.95(  1.63%)d99.99( 98.27%)
    83. (0.00275) RY*( 1) C   7           s( 11.52%)p 7.31( 84.18%)d 0.37(  4.31%)
                                           -0.0000  0.0126  0.3391 -0.0060 -0.5153
                                            0.0311  0.5932 -0.0121 -0.4725 -0.1103
                                            0.0281 -0.0413 -0.0743 -0.1513
    84. (0.00133) RY*( 2) C   7           s(  0.25%)p99.99( 97.79%)d 7.85(  1.96%)
                                            0.0000 -0.0052  0.0498 -0.0230  0.8065
                                           -0.0068  0.2070 -0.0022 -0.5329 -0.0082
                                           -0.0083 -0.0476 -0.0316 -0.1274
    85. (0.00065) RY*( 3) C   7           s( 16.90%)p 3.63( 61.31%)d 1.29( 21.79%)
                                            0.0000 -0.0151  0.4108  0.0157 -0.1410
                                           -0.0076 -0.6525 -0.0062 -0.4089  0.3075
                                            0.2387 -0.0664  0.2026 -0.1444
    86. (0.00041) RY*( 4) C   7           s( 57.04%)p 0.52( 29.74%)d 0.23( 13.22%)
                                            0.0000  0.0015  0.7552  0.0038  0.2158
                                           -0.0092  0.2028 -0.0021  0.4578  0.2258
                                           -0.2144 -0.1081  0.1291  0.0834
    87. (0.00015) RY*( 5) C   7           s(  2.44%)p 0.77(  1.89%)d39.23( 95.67%)
                                           -0.0000  0.0007  0.1562 -0.0033  0.0921
                                           -0.0028  0.0938  0.0072  0.0391 -0.3881
                                            0.6123  0.3576  0.3904  0.3884
    88. (0.00009) RY*( 6) C   7           s(  3.50%)p 3.96( 13.85%)d23.62( 82.65%)
    89. (0.00007) RY*( 7) C   7           s(  2.60%)p 0.16(  0.41%)d37.37( 96.99%)
    90. (0.00002) RY*( 8) C   7           s(  5.69%)p 1.67(  9.52%)d14.91( 84.80%)
    91. (0.00001) RY*( 9) C   7           s(  0.11%)p12.73(  1.45%)d99.99( 98.44%)
    92. (0.06667) RY ( 1) H   8           s( 99.66%)p 0.00(  0.34%)
                                            0.1100  0.9922  0.0455 -0.0355  0.0094
    93. (0.00081) RY*( 2) H   8           s(  0.01%)p 1.00( 99.99%)
                                            0.0041  0.0088 -0.3702 -0.4338 -0.8214
    94. (0.00046) RY*( 3) H   8           s(  0.01%)p99.99( 99.99%)
                                            0.0044  0.0100 -0.6983 -0.4531  0.5541
    95. (0.00002) RY*( 4) H   8           s(  0.65%)p99.99( 99.35%)
    96. (0.04512) RY*( 1) H   9           s( 99.77%)p 0.00(  0.23%)
                                            0.0334  0.9983  0.0288 -0.0384  0.0035
    97. (0.00010) RY*( 2) H   9           s(  0.13%)p99.99( 99.87%)
    98. (0.00005) RY*( 3) H   9           s(  0.11%)p99.99( 99.89%)
    99. (0.00002) RY*( 4) H   9           s(  0.06%)p99.99( 99.94%)
   100. (0.00206) RY*( 1) H  10           s( 97.19%)p 0.03(  2.81%)
                                            0.0068  0.9858  0.0775  0.0324 -0.1452
   101. (0.00024) RY*( 2) H  10           s(  2.36%)p41.40( 97.64%)
                                            0.0001  0.1536 -0.1285  0.0245  0.9794
   102. (0.00006) RY*( 3) H  10           s(  0.24%)p99.99( 99.76%)
   103. (0.00003) RY*( 4) H  10           s(  0.29%)p99.99( 99.71%)
   104. (0.00164) RY*( 1) H  11           s( 94.32%)p 0.06(  5.68%)
                                            0.0064  0.9712 -0.0923  0.0657  0.2096
   105. (0.00025) RY*( 2) H  11           s(  4.72%)p20.18( 95.28%)
                                            0.0034  0.2173  0.0695 -0.0090 -0.9736
   106. (0.00005) RY*( 3) H  11           s(  0.47%)p99.99( 99.53%)
   107. (0.00003) RY*( 4) H  11           s(  0.55%)p99.99( 99.45%)
   108. (0.00189) RY*( 1) H  12           s( 98.95%)p 0.01(  1.05%)
                                            0.0064  0.9947 -0.0502  0.0868  0.0219
   109. (0.00014) RY*( 2) H  12           s(  0.42%)p99.99( 99.58%)
                                           -0.0009  0.0646 -0.3698 -0.8813 -0.2870
   110. (0.00009) RY*( 3) H  12           s(  0.07%)p99.99( 99.93%)
   111. (0.00002) RY*( 4) H  12           s(  0.64%)p99.99( 99.36%)
   112. (0.01940) RY*( 1) H  13           s( 99.60%)p 0.00(  0.40%)
                                            0.0173  0.9978 -0.0190 -0.0588 -0.0135
   113. (0.00010) RY*( 2) H  13           s(  0.01%)p99.99( 99.99%)
                                            0.0047  0.0112  0.9145 -0.0110 -0.4042
   114. (0.00008) RY*( 3) H  13           s(  0.33%)p99.99( 99.67%)
   115. (0.00002) RY*( 4) H  13           s(  0.13%)p99.99( 99.87%)
   116. (0.01737) RY*( 1) H  14           s( 99.93%)p 0.00(  0.07%)
                                            0.0201  0.9995  0.0154  0.0053  0.0204
   117. (0.00010) RY*( 2) H  14           s(  0.02%)p99.99( 99.98%)
                                           -0.0034  0.0153 -0.4562 -0.8723 -0.1755
   118. (0.00006) RY*( 3) H  14           s(  0.01%)p99.99( 99.99%)
   119. (0.00002) RY*( 4) H  14           s(  0.11%)p99.99( 99.89%)
   120. (0.01150) RY*( 1) H  15           s( 99.93%)p 0.00(  0.07%)
                                            0.0120  0.9996 -0.0057 -0.0242 -0.0087
   121. (0.00010) RY*( 2) H  15           s(  0.00%)p 1.00(100.00%)
   122. (0.00007) RY*( 3) H  15           s(  0.01%)p 1.00( 99.99%)
   123. (0.00002) RY*( 4) H  15           s(  0.14%)p99.99( 99.86%)
   124. (0.04728) RY*( 1) H  16           s( 99.95%)p 0.00(  0.05%)
                                            0.0351  0.9991  0.0192 -0.0110  0.0061
   125. (0.00010) RY*( 2) H  16           s(  0.00%)p 1.00(100.00%)
                                            0.0024  0.0034 -0.5499 -0.1948  0.8122
   126. (0.00007) RY*( 3) H  16           s(  0.01%)p99.99( 99.99%)
   127. (0.00002) RY*( 4) H  16           s(  0.11%)p99.99( 99.89%)
   128. (0.01477) RY*( 1) H  17           s( 99.94%)p 0.00(  0.06%)
                                            0.0198  0.9995  0.0009  0.0106 -0.0230
   129. (0.00009) RY*( 2) H  17           s(  0.02%)p99.99( 99.98%)
   130. (0.00007) RY*( 3) H  17           s(  0.00%)p 1.00(100.00%)
   131. (0.00003) RY*( 4) H  17           s(  0.13%)p99.99( 99.87%)
   132. (0.04343) BD*( 1) O   1 - C   2  
                ( 31.59%)   0.5621* O   1 s( 34.05%)p 1.93( 65.88%)d 0.00(  0.06%)
                                           -0.0001  0.5836  0.0014 -0.7056 -0.0032
                                           -0.1019  0.0057  0.3879  0.0015  0.0101
                                           -0.0181 -0.0095  0.0096 -0.0040
                ( 68.41%)  -0.8271* C   2 s( 20.69%)p 3.82( 79.03%)d 0.01(  0.28%)
                                            0.0000  0.4533  0.0372  0.7960  0.0293
                                            0.0748  0.0122 -0.3873 -0.0103  0.0050
                                           -0.0351 -0.0021  0.0377 -0.0126
   133. (0.08915) BD*( 1) O   1 - H   8  
                ( 28.64%)   0.5352* O   1 s( 18.48%)p 4.41( 81.44%)d 0.00(  0.08%)
                                            0.0002  0.4291  0.0253  0.5314  0.0320
                                           -0.7159 -0.0215  0.1342 -0.0052 -0.0144
                                            0.0054 -0.0125 -0.0172 -0.0100
                ( 71.36%)  -0.8447* H   8 s( 99.67%)p 0.00(  0.33%)
                                            0.9926 -0.1068 -0.0316  0.0475 -0.0070
   134. (0.01576) BD*( 1) C   2 - C   3  
                ( 48.64%)   0.6974* C   2 s( 29.30%)p 2.41( 70.66%)d 0.00(  0.04%)
                                           -0.0004 -0.5412 -0.0112  0.4095 -0.0333
                                           -0.7305 -0.0082  0.0641 -0.0052  0.0152
                                           -0.0008  0.0009  0.0086  0.0096
                ( 51.36%)  -0.7166* C   3 s( 32.45%)p 2.08( 67.51%)d 0.00(  0.04%)
                                           -0.0001 -0.5697  0.0031 -0.3965 -0.0347
                                            0.6986 -0.0085 -0.1693  0.0015  0.0123
                                           -0.0048  0.0044  0.0098  0.0092
   135. (0.01853) BD*( 1) C   2 - C   7  
                ( 51.60%)   0.7183* C   2 s( 29.21%)p 2.42( 70.74%)d 0.00(  0.05%)
                                            0.0002  0.5405 -0.0054 -0.4065  0.0165
                                           -0.6577 -0.0111 -0.3304 -0.0016  0.0145
                                            0.0079  0.0114 -0.0069 -0.0073
                ( 48.40%)  -0.6957* C   7 s( 28.44%)p 2.51( 71.52%)d 0.00(  0.04%)
                                            0.0004  0.5333  0.0013  0.4504  0.0257
                                            0.6372 -0.0103  0.3248  0.0012  0.0131
                                            0.0070  0.0112 -0.0055 -0.0055
   136. (0.07025) BD*( 1) C   2 - H   9  
                ( 42.67%)   0.6532* C   2 s( 20.80%)p 3.80( 79.14%)d 0.00(  0.06%)
                                            0.0004 -0.4555  0.0240 -0.1743  0.0007
                                            0.1641 -0.0161 -0.8565  0.0145  0.0008
                                           -0.0063  0.0068  0.0021 -0.0223
                ( 57.33%)  -0.7572* H   9 s( 99.93%)p 0.00(  0.07%)
                                           -0.9991  0.0332  0.0019 -0.0013  0.0269
   137. (0.00877) BD*( 1) C   3 - C   4  
                ( 50.09%)   0.7077* C   3 s( 39.86%)p 1.51( 60.10%)d 0.00(  0.04%)
                                            0.0001  0.6310  0.0186 -0.7463 -0.0335
                                            0.0414  0.0372 -0.1996 -0.0064  0.0001
                                            0.0074 -0.0003  0.0158 -0.0098
                ( 49.91%)  -0.7065* C   4 s( 39.68%)p 1.52( 60.28%)d 0.00(  0.04%)
                                            0.0001  0.6299  0.0104  0.7685  0.0367
                                           -0.0402  0.0307  0.0906  0.0044 -0.0033
                                            0.0050 -0.0007  0.0158 -0.0100
   138. (0.00870) BD*( 1) C   3 - H  10  
                ( 40.39%)   0.6356* C   3 s( 27.60%)p 2.62( 72.37%)d 0.00(  0.03%)
                                            0.0004 -0.5252  0.0135 -0.4641 -0.0019
                                           -0.7093 -0.0081 -0.0719  0.0019 -0.0133
                                           -0.0016 -0.0029  0.0055  0.0078
                ( 59.61%)  -0.7720* H  10 s( 99.93%)p 0.00(  0.07%)
                                           -0.9996  0.0050  0.0159  0.0220  0.0008
   139. (0.01005) BD*( 1) C   4 - C   5  
                ( 52.06%)   0.7215* C   4 s( 32.68%)p 2.06( 67.29%)d 0.00(  0.04%)
                                           -0.0000  0.5716 -0.0015 -0.4903 -0.0374
                                           -0.6502  0.0086 -0.0906 -0.0071  0.0146
                                            0.0025  0.0023 -0.0065 -0.0093
                ( 47.94%)  -0.6924* C   5 s( 29.46%)p 2.39( 70.50%)d 0.00(  0.03%)
                                            0.0003  0.5428  0.0062  0.4890 -0.0172
                                            0.6782  0.0206  0.0722 -0.0034  0.0154
                                            0.0015  0.0016 -0.0044 -0.0092
   140. (0.00893) BD*( 1) C   4 - H  11  
                ( 40.96%)   0.6400* C   4 s( 27.39%)p 2.65( 72.58%)d 0.00(  0.03%)
                                            0.0004 -0.5232  0.0135  0.3790  0.0002
                                           -0.7580 -0.0100  0.0868  0.0022  0.0119
                                           -0.0011  0.0032  0.0093  0.0070
                ( 59.04%)  -0.7684* H  11 s( 99.93%)p 0.00(  0.07%)
                                           -0.9996  0.0047 -0.0105  0.0242 -0.0034
   141. (0.01039) BD*( 1) C   5 - C   6  
                ( 50.58%)   0.7112* C   5 s( 28.37%)p 2.52( 71.59%)d 0.00(  0.04%)
                                            0.0002  0.5326  0.0025  0.3669 -0.0220
                                           -0.7180 -0.0134  0.2551  0.0067 -0.0132
                                            0.0044 -0.0097 -0.0092 -0.0081
                ( 49.42%)  -0.7030* C   6 s( 28.27%)p 2.54( 71.69%)d 0.00(  0.04%)
                                            0.0003  0.5317  0.0056 -0.4007 -0.0271
                                            0.7007 -0.0056 -0.2540 -0.0029 -0.0129
                                            0.0047 -0.0094 -0.0086 -0.0074
   142. (0.00833) BD*( 1) C   5 - H  12  
                ( 40.25%)   0.6345* C   5 s( 21.75%)p 3.60( 78.20%)d 0.00(  0.05%)
                                           -0.0001  0.4664  0.0013 -0.7518  0.0036
                                            0.1211 -0.0001  0.4495 -0.0095 -0.0038
                                           -0.0158  0.0015  0.0140 -0.0025
                ( 59.75%)  -0.7730* H  12 s( 99.92%)p 0.00(  0.08%)
                                            0.9996 -0.0045  0.0221 -0.0057 -0.0151
   143. (0.04311) BD*( 1) C   5 - H  13  
                ( 41.66%)   0.6455* C   5 s( 20.37%)p 3.91( 79.58%)d 0.00(  0.05%)
                                           -0.0002  0.4512 -0.0084 -0.2453 -0.0075
                                           -0.0935  0.0072 -0.8525  0.0082  0.0001
                                            0.0104  0.0049  0.0019  0.0190
                ( 58.34%)  -0.7638* H  13 s( 99.93%)p 0.00(  0.07%)
                                            0.9995 -0.0169  0.0063 -0.0007  0.0254
   144. (0.01193) BD*( 1) C   6 - C   7  
                ( 49.60%)   0.7043* C   6 s( 27.89%)p 2.58( 72.07%)d 0.00(  0.04%)
                                           -0.0002 -0.5281  0.0022 -0.8033  0.0005
                                            0.0393  0.0281  0.2702  0.0041  0.0008
                                            0.0108 -0.0003 -0.0159  0.0070
                ( 50.40%)  -0.7099* C   7 s( 27.26%)p 2.67( 72.69%)d 0.00(  0.04%)
                                           -0.0001 -0.5221 -0.0080  0.8111  0.0117
                                           -0.0035  0.0264 -0.2613 -0.0025  0.0013
                                            0.0114 -0.0006 -0.0161  0.0071
   145. (0.02228) BD*( 1) C   6 - H  14  
                ( 39.82%)   0.6310* C   6 s( 21.72%)p 3.60( 78.23%)d 0.00(  0.05%)
                                            0.0002 -0.4660  0.0069  0.0115  0.0086
                                            0.0402  0.0127 -0.8834  0.0031 -0.0009
                                            0.0001  0.0013 -0.0001 -0.0212
                ( 60.18%)  -0.7758* H  14 s( 99.92%)p 0.00(  0.08%)
                                           -0.9994  0.0196 -0.0008 -0.0008  0.0276
   146. (0.01443) BD*( 1) C   6 - H  15  
                ( 40.25%)   0.6345* C   6 s( 22.06%)p 3.53( 77.90%)d 0.00(  0.05%)
                                            0.0001 -0.4696 -0.0042  0.4390 -0.0043
                                            0.7103 -0.0055  0.2854 -0.0127 -0.0154
                                           -0.0053 -0.0094  0.0074  0.0067
                ( 59.75%)  -0.7730* H  15 s( 99.92%)p 0.00(  0.08%)
                                           -0.9996  0.0113 -0.0138 -0.0221 -0.0086
   147. (0.03080) BD*( 1) C   7 - H  16  
                ( 40.23%)   0.6342* C   7 s( 22.19%)p 3.51( 77.77%)d 0.00(  0.04%)
                                            0.0001 -0.4710 -0.0029 -0.3708  0.0076
                                            0.7686 -0.0119 -0.2216  0.0150  0.0134
                                           -0.0033  0.0085  0.0106  0.0080
                ( 59.77%)  -0.7731* H  16 s( 99.92%)p 0.00(  0.08%)
                                           -0.9990  0.0346  0.0132 -0.0236  0.0062
   148. (0.01672) BD*( 1) C   7 - H  17  
                ( 39.25%)   0.6265* C   7 s( 22.07%)p 3.53( 77.89%)d 0.00(  0.04%)
                                           -0.0001  0.4697 -0.0053  0.0188  0.0091
                                            0.0424 -0.0132 -0.8812  0.0011 -0.0008
                                           -0.0003 -0.0025  0.0005  0.0205
                ( 60.75%)  -0.7795* H  17 s( 99.92%)p 0.00(  0.08%)
                                            0.9994 -0.0191 -0.0037 -0.0035  0.0278


 NHO Directionality and "Bond Bending" (deviations from line of nuclear centers)

         [Thresholds for printing:  angular deviation  >  1.0 degree]
                                    hybrid p-character > 25.0%
                                    orbital occupancy  >  0.10e

                                Line of Centers        Hybrid 1              Hybrid 2
                                ---------------  -------------------   ------------------
                NBO               Theta   Phi    Theta   Phi    Dev    Theta   Phi    Dev
 ========================================================================================
     1. BD (   1) O   1 - C   2    63.9  186.7    61.4  187.7   2.6      --     --    --
     2. BD (   1) O   1 - H   8    80.2  302.1    82.1  307.4   5.6      --     --    --
     3. BD (   1) C   2 - C   3    96.7  119.9    94.1  117.0   3.9     78.3  302.0   5.3
     4. BD (   1) C   2 - C   7   112.1  235.7   113.2  239.8   3.9     67.5   52.8   2.7
     5. BD (   1) C   2 - H   9    11.4  309.6    15.2  319.6   4.4      --     --    --
     6. BD (   1) C   3 - C   4   100.6  176.9   104.7  174.3   4.9     83.3  359.3   4.6
     7. BD (   2) C   3 - C   4   100.6  176.9   164.1  343.7  94.9      8.5  175.1  87.8
     8. BD*(   2) C   3 - C   4   100.6  176.9   164.1  343.7  94.9      8.5  175.1  87.8
    10. BD (   1) C   4 - C   5    95.2  233.7    96.7  230.6   3.5     85.3   56.0   2.3
    12. BD (   1) C   5 - C   6    72.4  298.4    72.1  295.2   3.0    107.5  121.6   3.1
    15. BD (   1) C   6 - C   7   108.3  358.3   108.8  355.2   3.0     72.2  181.6   3.2
    16. BD (   1) C   6 - H  14     2.4  249.8     3.7  249.2   1.3      --     --    --
    18. BD (   1) C   7 - H  16    75.5  296.6    76.2  295.6   1.2      --     --    --
    19. BD (   1) C   7 - H  17   175.3   61.8   177.4   46.4   2.3      --     --    --
    27. LP (   1) O   1             --     --    134.0   65.8   --       --     --    --
    28. LP (   2) O   1             --     --     40.4   50.5   --       --     --    --


 Second Order Perturbation Theory Analysis of Fock Matrix in NBO Basis

     Threshold for printing:   0.25 kcal/mol
                                                                              E(2)  E(j)-E(i) F(i,j)
         Donor NBO (i)                     Acceptor NBO (j)                 kcal/mol   a.u.    a.u. 
 ===================================================================================================

 within unit  1
   1. BD (   1) O   1 - C   2        /  8. BD*(   2) C   3 - C   4            0.38    0.86    0.033
   1. BD (   1) O   1 - C   2        / 92. RY (   1) H   8                    0.31    1.21    0.025
   1. BD (   1) O   1 - C   2        /134. BD*(   1) C   2 - C   3            0.30    1.27    0.025
   1. BD (   1) O   1 - C   2        /137. BD*(   1) C   3 - C   4            0.62    1.52    0.039
   1. BD (   1) O   1 - C   2        /144. BD*(   1) C   6 - C   7            0.68    1.20    0.036
   2. BD (   1) O   1 - H   8        / 39. RY*(   2) C   2                    0.37    1.42    0.029
   2. BD (   1) O   1 - H   8        /134. BD*(   1) C   2 - C   3            1.44    1.14    0.051
   3. BD (   1) C   2 - C   3        / 31. RY*(   3) O   1                    0.45    1.98    0.038
   3. BD (   1) C   2 - C   3        / 57. RY*(   2) C   4                    0.57    1.72    0.040
   3. BD (   1) C   2 - C   3        / 58. RY*(   3) C   4                    0.49    1.23    0.031
   3. BD (   1) C   2 - C   3        / 83. RY*(   1) C   7                    0.54    1.55    0.037
   3. BD (   1) C   2 - C   3        / 96. RY*(   1) H   9                    0.50    0.92    0.028
   3. BD (   1) C   2 - C   3        /133. BD*(   1) O   1 - H   8            0.91    0.98    0.039
   3. BD (   1) C   2 - C   3        /135. BD*(   1) C   2 - C   7            0.60    0.98    0.031
   3. BD (   1) C   2 - C   3        /136. BD*(   1) C   2 - H   9            0.83    1.01    0.038
   3. BD (   1) C   2 - C   3        /137. BD*(   1) C   3 - C   4            1.76    1.29    0.060
   3. BD (   1) C   2 - C   3        /138. BD*(   1) C   3 - H  10            0.33    1.07    0.024
   3. BD (   1) C   2 - C   3        /140. BD*(   1) C   4 - H  11            1.72    1.06    0.054
   3. BD (   1) C   2 - C   3        /147. BD*(   1) C   7 - H  16            0.95    1.02    0.040
   4. BD (   1) C   2 - C   7        / 30. RY*(   2) O   1                    0.37    1.74    0.032
   4. BD (   1) C   2 - C   7        / 48. RY*(   2) C   3                    0.27    1.73    0.027
   4. BD (   1) C   2 - C   7        / 49. RY*(   3) C   3                    0.26    1.26    0.023
   4. BD (   1) C   2 - C   7        / 74. RY*(   1) C   6                    0.61    1.49    0.038
   4. BD (   1) C   2 - C   7        /134. BD*(   1) C   2 - C   3            0.95    1.05    0.040
   4. BD (   1) C   2 - C   7        /136. BD*(   1) C   2 - H   9            0.26    1.02    0.021
   4. BD (   1) C   2 - C   7        /138. BD*(   1) C   3 - H  10            1.22    1.07    0.046
   4. BD (   1) C   2 - C   7        /144. BD*(   1) C   6 - C   7            0.66    0.98    0.032
   4. BD (   1) C   2 - C   7        /146. BD*(   1) C   6 - H  15            0.98    1.02    0.040
   4. BD (   1) C   2 - C   7        /147. BD*(   1) C   7 - H  16            0.50    1.03    0.029
   4. BD (   1) C   2 - C   7        /148. BD*(   1) C   7 - H  17            0.33    1.03    0.023
   5. BD (   1) C   2 - H   9        /  8. BD*(   2) C   3 - C   4            0.98    0.52    0.040
   5. BD (   1) C   2 - H   9        / 30. RY*(   2) O   1                    0.25    1.62    0.026
   5. BD (   1) C   2 - H   9        / 47. RY*(   1) C   3                    0.32    1.14    0.024
   5. BD (   1) C   2 - H   9        /137. BD*(   1) C   3 - C   4            0.49    1.18    0.030
   5. BD (   1) C   2 - H   9        /148. BD*(   1) C   7 - H  17            1.58    0.90    0.048
   6. BD (   1) C   3 - C   4        / 39. RY*(   2) C   2                    0.65    1.42    0.038
   6. BD (   1) C   3 - C   4        / 65. RY*(   1) C   5                    0.30    1.62    0.028
   6. BD (   1) C   3 - C   4        /134. BD*(   1) C   2 - C   3            1.45    1.14    0.051
   6. BD (   1) C   3 - C   4        /136. BD*(   1) C   2 - H   9            0.31    1.11    0.024
   6. BD (   1) C   3 - C   4        /138. BD*(   1) C   3 - H  10            1.19    1.16    0.047
   6. BD (   1) C   3 - C   4        /139. BD*(   1) C   4 - C   5            1.42    1.13    0.051
   6. BD (   1) C   3 - C   4        /140. BD*(   1) C   4 - H  11            1.13    1.15    0.046
   6. BD (   1) C   3 - C   4        /142. BD*(   1) C   5 - H  12            0.45    1.10    0.028
   7. BD (   2) C   3 - C   4        /132. BD*(   1) O   1 - C   2            1.51    0.56    0.037
   7. BD (   2) C   3 - C   4        /134. BD*(   1) C   2 - C   3            0.36    0.70    0.020
   7. BD (   2) C   3 - C   4        /136. BD*(   1) C   2 - H   9            1.37    0.68    0.039
   7. BD (   2) C   3 - C   4        /142. BD*(   1) C   5 - H  12            1.09    0.67    0.035
   7. BD (   2) C   3 - C   4        /143. BD*(   1) C   5 - H  13            2.37    0.66    0.050
   8. BD*(   2) C   3 - C   4        / 47. RY*(   1) C   3                    5.84    0.62    0.105
   8. BD*(   2) C   3 - C   4        / 50. RY*(   4) C   3                    0.83    0.68    0.042
   8. BD*(   2) C   3 - C   4        / 51. RY*(   5) C   3                    0.29    1.80    0.040
   8. BD*(   2) C   3 - C   4        / 56. RY*(   1) C   4                    4.95    0.58    0.093
   8. BD*(   2) C   3 - C   4        / 59. RY*(   4) C   4                    0.29    1.50    0.037
   8. BD*(   2) C   3 - C   4        / 60. RY*(   5) C   4                    0.68    1.09    0.048
   8. BD*(   2) C   3 - C   4        /132. BD*(   1) O   1 - C   2            3.14    0.27    0.049
   8. BD*(   2) C   3 - C   4        /133. BD*(   1) O   1 - H   8            0.45    0.35    0.020
   8. BD*(   2) C   3 - C   4        /135. BD*(   1) C   2 - C   7            0.39    0.35    0.020
   8. BD*(   2) C   3 - C   4        /136. BD*(   1) C   2 - H   9            3.33    0.38    0.059
   8. BD*(   2) C   3 - C   4        /137. BD*(   1) C   3 - C   4            0.63    0.66    0.036
   8. BD*(   2) C   3 - C   4        /141. BD*(   1) C   5 - C   6            0.29    0.34    0.017
   8. BD*(   2) C   3 - C   4        /142. BD*(   1) C   5 - H  12            0.86    0.38    0.032
   8. BD*(   2) C   3 - C   4        /143. BD*(   1) C   5 - H  13            2.57    0.37    0.052
   9. BD (   1) C   3 - H  10        / 57. RY*(   2) C   4                    0.37    1.61    0.031
   9. BD (   1) C   3 - H  10        /132. BD*(   1) O   1 - C   2            0.59    0.78    0.027
   9. BD (   1) C   3 - H  10        /135. BD*(   1) C   2 - C   7            1.23    0.87    0.041
   9. BD (   1) C   3 - H  10        /137. BD*(   1) C   3 - C   4            1.02    1.18    0.044
   9. BD (   1) C   3 - H  10        /139. BD*(   1) C   4 - C   5            3.00    0.92    0.066
  10. BD (   1) C   4 - C   5        / 48. RY*(   2) C   3                    0.32    1.73    0.030
  10. BD (   1) C   4 - C   5        / 49. RY*(   3) C   3                    0.88    1.26    0.042
  10. BD (   1) C   4 - C   5        / 75. RY*(   2) C   6                    0.36    1.23    0.027
  10. BD (   1) C   4 - C   5        /112. RY*(   1) H  13                    0.27    0.93    0.020
  10. BD (   1) C   4 - C   5        /137. BD*(   1) C   3 - C   4            1.73    1.30    0.060
  10. BD (   1) C   4 - C   5        /138. BD*(   1) C   3 - H  10            1.74    1.07    0.055
  10. BD (   1) C   4 - C   5        /140. BD*(   1) C   4 - H  11            0.30    1.06    0.023
  10. BD (   1) C   4 - C   5        /141. BD*(   1) C   5 - C   6            0.59    0.98    0.030
  10. BD (   1) C   4 - C   5        /142. BD*(   1) C   5 - H  12            0.44    1.02    0.027
  10. BD (   1) C   4 - C   5        /143. BD*(   1) C   5 - H  13            0.43    1.01    0.027
  10. BD (   1) C   4 - C   5        /146. BD*(   1) C   6 - H  15            0.93    1.02    0.039
  11. BD (   1) C   4 - H  11        / 48. RY*(   2) C   3                    0.54    1.61    0.037
  11. BD (   1) C   4 - H  11        /134. BD*(   1) C   2 - C   3            2.94    0.93    0.066
  11. BD (   1) C   4 - H  11        /137. BD*(   1) C   3 - C   4            0.95    1.18    0.042
  11. BD (   1) C   4 - H  11        /141. BD*(   1) C   5 - C   6            1.40    0.86    0.044
  12. BD (   1) C   5 - C   6        / 58. RY*(   3) C   4                    0.44    1.24    0.030
  12. BD (   1) C   5 - C   6        / 83. RY*(   1) C   7                    0.43    1.56    0.033
  12. BD (   1) C   5 - C   6        / 84. RY*(   2) C   7                    0.27    1.23    0.023
  12. BD (   1) C   5 - C   6        /139. BD*(   1) C   4 - C   5            0.75    1.05    0.035
  12. BD (   1) C   5 - C   6        /140. BD*(   1) C   4 - H  11            1.26    1.07    0.046
  12. BD (   1) C   5 - C   6        /142. BD*(   1) C   5 - H  12            0.31    1.02    0.022
  12. BD (   1) C   5 - C   6        /143. BD*(   1) C   5 - H  13            0.27    1.01    0.021
  12. BD (   1) C   5 - C   6        /144. BD*(   1) C   6 - C   7            0.59    0.98    0.030
  12. BD (   1) C   5 - C   6        /145. BD*(   1) C   6 - H  14            0.32    1.02    0.023
  12. BD (   1) C   5 - C   6        /146. BD*(   1) C   6 - H  15            0.40    1.02    0.025
  12. BD (   1) C   5 - C   6        /147. BD*(   1) C   7 - H  16            0.94    1.04    0.040
  13. BD (   1) C   5 - H  12        /  8. BD*(   2) C   3 - C   4            0.50    0.54    0.029
  13. BD (   1) C   5 - H  12        / 76. RY*(   3) C   6                    0.27    1.64    0.027
  13. BD (   1) C   5 - H  12        /137. BD*(   1) C   3 - C   4            1.22    1.20    0.048
  13. BD (   1) C   5 - H  12        /139. BD*(   1) C   4 - C   5            0.26    0.94    0.020
  13. BD (   1) C   5 - H  12        /144. BD*(   1) C   6 - C   7            1.57    0.88    0.047
  14. BD (   1) C   5 - H  13        /  8. BD*(   2) C   3 - C   4            1.06    0.53    0.042
  14. BD (   1) C   5 - H  13        / 56. RY*(   1) C   4                    0.36    1.10    0.025
  14. BD (   1) C   5 - H  13        / 74. RY*(   1) C   6                    0.29    1.38    0.025
  14. BD (   1) C   5 - H  13        /137. BD*(   1) C   3 - C   4            0.46    1.19    0.030
  14. BD (   1) C   5 - H  13        /145. BD*(   1) C   6 - H  14            1.46    0.91    0.046
  15. BD (   1) C   6 - C   7        / 66. RY*(   2) C   5                    0.27    1.72    0.027
  15. BD (   1) C   6 - C   7        /132. BD*(   1) O   1 - C   2            1.42    0.91    0.046
  15. BD (   1) C   6 - C   7        /135. BD*(   1) C   2 - C   7            0.44    1.00    0.027
  15. BD (   1) C   6 - C   7        /141. BD*(   1) C   5 - C   6            0.57    0.99    0.030
  15. BD (   1) C   6 - C   7        /142. BD*(   1) C   5 - H  12            0.99    1.02    0.040
  15. BD (   1) C   6 - C   7        /146. BD*(   1) C   6 - H  15            0.35    1.03    0.024
  15. BD (   1) C   6 - C   7        /147. BD*(   1) C   7 - H  16            0.34    1.04    0.024
  16. BD (   1) C   6 - H  14        / 83. RY*(   1) C   7                    0.25    1.46    0.024
  16. BD (   1) C   6 - H  14        /143. BD*(   1) C   5 - H  13            1.47    0.91    0.047
  16. BD (   1) C   6 - H  14        /148. BD*(   1) C   7 - H  17            1.62    0.93    0.049
  17. BD (   1) C   6 - H  15        /135. BD*(   1) C   2 - C   7            1.48    0.90    0.046
  17. BD (   1) C   6 - H  15        /139. BD*(   1) C   4 - C   5            1.42    0.95    0.046
  18. BD (   1) C   7 - H  16        /134. BD*(   1) C   2 - C   3            1.40    0.95    0.046
  18. BD (   1) C   7 - H  16        /141. BD*(   1) C   5 - C   6            1.57    0.88    0.047
  19. BD (   1) C   7 - H  17        / 39. RY*(   2) C   2                    0.46    1.23    0.030
  19. BD (   1) C   7 - H  17        / 75. RY*(   2) C   6                    0.26    1.13    0.022
  19. BD (   1) C   7 - H  17        /132. BD*(   1) O   1 - C   2            0.44    0.80    0.024
  19. BD (   1) C   7 - H  17        /136. BD*(   1) C   2 - H   9            1.43    0.92    0.047
  19. BD (   1) C   7 - H  17        /145. BD*(   1) C   6 - H  14            1.53    0.91    0.047
  20. CR (   1) O   1                / 39. RY*(   2) C   2                    0.91   19.67    0.169
  21. CR (   1) C   2                / 49. RY*(   3) C   3                    0.38   10.78    0.081
  21. CR (   1) C   2                / 86. RY*(   4) C   7                    0.33   11.09    0.077
  21. CR (   1) C   2                / 96. RY*(   1) H   9                    0.25   10.44    0.066
  21. CR (   1) C   2                /132. BD*(   1) O   1 - C   2            0.58   10.42    0.100
  21. CR (   1) C   2                /137. BD*(   1) C   3 - C   4            0.39   10.81    0.083
  22. CR (   1) C   3                / 38. RY*(   1) C   2                    0.57   10.85    0.099
  22. CR (   1) C   3                / 58. RY*(   3) C   4                    1.19   10.65    0.142
  22. CR (   1) C   3                /100. RY*(   1) H  10                    0.28   10.39    0.068
  22. CR (   1) C   3                /137. BD*(   1) C   3 - C   4            0.55   10.71    0.097
  22. CR (   1) C   3                /139. BD*(   1) C   4 - C   5            0.72   10.46    0.110
  22. CR (   1) C   3                /140. BD*(   1) C   4 - H  11            0.46   10.48    0.088
  23. CR (   1) C   4                / 49. RY*(   3) C   3                    1.15   10.68    0.140
  23. CR (   1) C   4                / 68. RY*(   4) C   5                    0.40   11.01    0.084
  23. CR (   1) C   4                /134. BD*(   1) C   2 - C   3            0.69   10.47    0.108
  23. CR (   1) C   4                /137. BD*(   1) C   3 - C   4            0.58   10.72    0.100
  23. CR (   1) C   4                /138. BD*(   1) C   3 - H  10            0.48   10.49    0.090
  24. CR (   1) C   5                / 58. RY*(   3) C   4                    0.33   10.72    0.075
  24. CR (   1) C   5                / 77. RY*(   4) C   6                    0.31   11.17    0.075
  24. CR (   1) C   5                /137. BD*(   1) C   3 - C   4            0.39   10.78    0.082
  25. CR (   1) C   6                / 65. RY*(   1) C   5                    0.27   11.02    0.068
  25. CR (   1) C   6                / 84. RY*(   2) C   7                    0.55   10.71    0.097
  25. CR (   1) C   6                /116. RY*(   1) H  14                    0.31   10.40    0.073
  25. CR (   1) C   6                /120. RY*(   1) H  15                    0.27   10.38    0.067
  26. CR (   1) C   7                / 39. RY*(   2) C   2                    0.37   10.80    0.080
  26. CR (   1) C   7                / 41. RY*(   4) C   2                    0.28   11.05    0.070
  26. CR (   1) C   7                / 75. RY*(   2) C   6                    0.65   10.70    0.105
  26. CR (   1) C   7                /124. RY*(   1) H  16                    0.36   10.37    0.079
  26. CR (   1) C   7                /128. RY*(   1) H  17                    0.34   10.40    0.075
  27. LP (   1) O   1                / 39. RY*(   2) C   2                    1.16    1.31    0.049
  27. LP (   1) O   1                / 41. RY*(   4) C   2                    0.32    1.55    0.028
  27. LP (   1) O   1                / 94. RY*(   3) H   8                    0.35    2.36    0.036
  27. LP (   1) O   1                /134. BD*(   1) C   2 - C   3            0.34    1.02    0.023
  27. LP (   1) O   1                /135. BD*(   1) C   2 - C   7            0.34    0.97    0.023
  27. LP (   1) O   1                /136. BD*(   1) C   2 - H   9            1.01    1.00    0.041
  28. LP (   2) O   1                / 39. RY*(   2) C   2                    0.30    1.03    0.022
  28. LP (   2) O   1                / 42. RY*(   5) C   2                    0.31    2.35    0.035
  28. LP (   2) O   1                / 93. RY*(   2) H   8                    0.99    1.94    0.056
  28. LP (   2) O   1                /135. BD*(   1) C   2 - C   7            3.68    0.69    0.064
  28. LP (   2) O   1                /136. BD*(   1) C   2 - H   9            2.57    0.72    0.056
  28. LP (   2) O   1                /144. BD*(   1) C   6 - C   7            0.42    0.68    0.021
  92. RY (   1) H   8                / 29. RY*(   1) O   1                    0.29    0.94    0.078
  92. RY (   1) H   8                / 31. RY*(   3) O   1                    0.27    1.00    0.080
  92. RY (   1) H   8                / 33. RY*(   5) O   1                    0.26    2.45    0.123
  92. RY (   1) H   8                / 49. RY*(   3) C   3                    0.30    0.27    0.043
  92. RY (   1) H   8                / 84. RY*(   2) C   7                    0.76    0.23    0.065
  92. RY (   1) H   8                / 95. RY*(   4) H   8                    1.61    2.01    0.278
  92. RY (   1) H   8                /136. BD*(   1) C   2 - H   9            0.77    0.03    0.017
 133. BD*(   1) O   1 - H   8        / 29. RY*(   1) O   1                    0.84    0.94    0.117
 133. BD*(   1) O   1 - H   8        / 32. RY*(   4) O   1                    0.44    1.04    0.090
 133. BD*(   1) O   1 - H   8        / 33. RY*(   5) O   1                    0.33    2.46    0.121
 133. BD*(   1) O   1 - H   8        / 95. RY*(   4) H   8                    2.51    2.01    0.300
 133. BD*(   1) O   1 - H   8        /136. BD*(   1) C   2 - H   9            1.50    0.03    0.023
 136. BD*(   1) C   2 - H   9        / 40. RY*(   3) C   2                    0.91    0.94    0.138
 136. BD*(   1) C   2 - H   9        / 46. RY*(   9) C   2                    0.43    1.55    0.123
 136. BD*(   1) C   2 - H   9        / 99. RY*(   4) H   9                    0.73    1.86    0.175


 Natural Bond Orbitals (Summary):

                                                            Principal Delocalizations
           NBO                        Occupancy    Energy   (geminal,vicinal,remote)
 ====================================================================================
 Molecular unit  1  (C6H10O)
     1. BD (   1) O   1 - C   2          0.99503    -0.62741  8(v),144(v),137(v),92(v)
                                                    134(g)
     2. BD (   1) O   1 - H   8          0.99453    -0.49510  134(v),39(v)
     3. BD (   1) C   2 - C   3          0.98576    -0.39813  137(g),140(v),133(v),147(v)
                                                    136(g),135(g),57(v),83(v)
                                                    96(v),58(v),31(v),8(g)
                                                    138(g)
     4. BD (   1) C   2 - C   7          0.98772    -0.40628  138(v),146(v),134(g),144(g)
                                                    74(v),147(g),30(v),8(v)
                                                    148(g),136(g),48(v),49(v)
     5. BD (   1) C   2 - H   9          0.98817    -0.28510  8(v),148(v),137(v),47(v)
                                                    30(v)
     6. BD (   1) C   3 - C   4          0.98981    -0.49433  134(g),139(g),138(g),140(g)
                                                    39(v),142(v),136(v),65(v)
     7. BD (   2) C   3 - C   4          0.97399    -0.06122  143(v),132(v),136(v),142(v)
                                                    134(g),8(g)
     8. BD*(   2) C   3 - C   4          0.51107     0.23177  47(g),56(g),136(v),132(v)
                                                    143(v),142(v),50(g),60(g)
                                                    137(g),133(r),135(v),51(g)
                                                    59(g),141(v)
     9. BD (   1) C   3 - H  10          0.98709    -0.28401  139(v),135(v),137(g),132(v)
                                                    57(v)
    10. BD (   1) C   4 - C   5          0.98834    -0.40607  138(v),137(g),146(v),49(v)
                                                    141(g),143(g),142(g),75(v)
                                                    48(v),140(g),112(v)
    11. BD (   1) C   4 - H  11          0.98860    -0.29009  134(v),141(v),137(g),48(v)
    12. BD (   1) C   5 - C   6          0.99005    -0.41153  140(v),147(v),139(g),144(g)
                                                    58(v),83(v),146(g),145(g)
                                                    142(g),143(g),84(v)
    13. BD (   1) C   5 - H  12          0.98849    -0.30483  144(v),137(v),8(v),76(v)
                                                    139(g)
    14. BD (   1) C   5 - H  13          0.98895    -0.29635  8(v),145(v),137(v),56(v)
                                                    74(v)
    15. BD (   1) C   6 - C   7          0.98974    -0.41264  132(v),142(v),141(g),135(g)
                                                    146(g),147(g),66(v)
    16. BD (   1) C   6 - H  14          0.98893    -0.30930  148(v),143(v),83(v)
    17. BD (   1) C   6 - H  15          0.99091    -0.31615  135(v),139(v)
    18. BD (   1) C   7 - H  16          0.99022    -0.30646  141(v),134(v)
    19. BD (   1) C   7 - H  17          0.98846    -0.29947  145(v),136(v),39(v),132(v)
                                                    75(v)
    20. CR (   1) O   1                  0.99987   -18.74129  39(v)
    21. CR (   1) C   2                  0.99949    -9.92008  132(g),137(v),49(v),86(v)
                                                    96(v)
    22. CR (   1) C   3                  0.99943    -9.81823  58(v),139(v),38(v),137(g)
                                                    140(v),100(v)
    23. CR (   1) C   4                  0.99945    -9.82449  49(v),134(v),137(g),138(v)
                                                    68(v)
    24. CR (   1) C   5                  0.99956    -9.88481  137(v),58(v),77(v)
    25. CR (   1) C   6                  0.99957    -9.89374  84(v),116(v),120(v),65(v)
    26. CR (   1) C   7                  0.99955    -9.87711  75(v),124(v),39(v),128(v)
                                                    41(v)
    27. LP (   1) O   1                  0.99047    -0.37913  39(v),136(v),94(v),135(v)
                                                    134(v),41(v)
    28. LP (   2) O   1                  0.97874    -0.10381  135(v),136(v),93(v),144(r)
                                                    42(v),39(v)
    29. RY*(   1) O   1                  0.00366     1.52233   
    30. RY*(   2) O   1                  0.00087     1.33660   
    31. RY*(   3) O   1                  0.00068     1.58324   
    32. RY*(   4) O   1                  0.00005     1.61973   
    33. RY*(   5) O   1                  0.00000     3.03967   
    34. RY*(   6) O   1                  0.00001     3.09583   
    35. RY*(   7) O   1                  0.00000     3.05092   
    36. RY*(   8) O   1                  0.00001     3.25108   
    37. RY*(   9) O   1                  0.00000     2.96665   
    38. RY*(   1) C   2                  0.00624     1.03375   
    39. RY*(   2) C   2                  0.00346     0.92603   
    40. RY*(   3) C   2                  0.00139     1.55908   
    41. RY*(   4) C   2                  0.00110     1.17526   
    42. RY*(   5) C   2                  0.00063     2.24848   
    43. RY*(   6) C   2                  0.00036     2.30519   
    44. RY*(   7) C   2                  0.00029     1.96171   
    45. RY*(   8) C   2                  0.00009     2.25664   
    46. RY*(   9) C   2                  0.00005     2.16538   
    47. RY*(   1) C   3                  0.01102     0.85225   
    48. RY*(   2) C   3                  0.00235     1.32062   
    49. RY*(   3) C   3                  0.00161     0.85697   
    50. RY*(   4) C   3                  0.00049     0.91662   
    51. RY*(   5) C   3                  0.00036     2.02904   
    52. RY*(   6) C   3                  0.00007     2.51785   
    53. RY*(   7) C   3                  0.00002     2.48303   
    54. RY*(   8) C   3                  0.00001     2.56757   
    55. RY*(   9) C   3                  0.00000     2.16899   
    56. RY*(   1) C   4                  0.00990     0.80793   
    57. RY*(   2) C   4                  0.00224     1.32603   
    58. RY*(   3) C   4                  0.00126     0.83123   
    59. RY*(   4) C   4                  0.00040     1.72775   
    60. RY*(   5) C   4                  0.00028     1.32073   
    61. RY*(   6) C   4                  0.00007     2.57350   
    62. RY*(   7) C   4                  0.00000     2.15097   
    63. RY*(   8) C   4                  0.00001     2.45379   
    64. RY*(   9) C   4                  0.00001     2.40748   
    65. RY*(   1) C   5                  0.00239     1.12789   
    66. RY*(   2) C   5                  0.00120     1.30673   
    67. RY*(   3) C   5                  0.00102     1.04700   
    68. RY*(   4) C   5                  0.00058     1.18249   
    69. RY*(   5) C   5                  0.00032     1.85999   
    70. RY*(   6) C   5                  0.00006     2.40907   
    71. RY*(   7) C   5                  0.00001     2.32370   
    72. RY*(   8) C   5                  0.00002     2.02767   
    73. RY*(   9) C   5                  0.00001     2.34986   
    74. RY*(   1) C   6                  0.00263     1.08653   
    75. RY*(   2) C   6                  0.00141     0.82643   
    76. RY*(   3) C   6                  0.00070     1.33946   
    77. RY*(   4) C   6                  0.00030     1.28315   
    78. RY*(   5) C   6                  0.00016     2.04549   
    79. RY*(   6) C   6                  0.00009     2.40063   
    80. RY*(   7) C   6                  0.00005     2.11960   
    81. RY*(   8) C   6                  0.00002     2.15578   
    82. RY*(   9) C   6                  0.00001     2.33923   
    83. RY*(   1) C   7                  0.00275     1.15198   
    84. RY*(   2) C   7                  0.00133     0.81894   
    85. RY*(   3) C   7                  0.00065     1.12181   
    86. RY*(   4) C   7                  0.00041     1.16633   
    87. RY*(   5) C   7                  0.00015     2.19848   
    88. RY*(   6) C   7                  0.00009     2.18608   
    89. RY*(   7) C   7                  0.00007     2.38157   
    90. RY*(   8) C   7                  0.00002     2.33086   
    91. RY*(   9) C   7                  0.00001     2.34956   
    92. RY (   1) H   8                  0.06667     0.58500   
    93. RY*(   2) H   8                  0.00081     1.84017   
    94. RY*(   3) H   8                  0.00046     1.97845   
    95. RY*(   4) H   8                  0.00002     2.59470   
    96. RY*(   1) H   9                  0.04512     0.52447   
    97. RY*(   2) H   9                  0.00010     2.02734   
    98. RY*(   3) H   9                  0.00005     2.18118   
    99. RY*(   4) H   9                  0.00002     2.47699   
   100. RY*(   1) H  10                  0.00206     0.56917   
   101. RY*(   2) H  10                  0.00024     1.84785   
   102. RY*(   3) H  10                  0.00006     2.21882   
   103. RY*(   4) H  10                  0.00003     2.50280   
   104. RY*(   1) H  11                  0.00164     0.60510   
   105. RY*(   2) H  11                  0.00025     1.81409   
   106. RY*(   3) H  11                  0.00005     2.17507   
   107. RY*(   4) H  11                  0.00003     2.48589   
   108. RY*(   1) H  12                  0.00189     0.53733   
   109. RY*(   2) H  12                  0.00014     1.95765   
   110. RY*(   3) H  12                  0.00009     2.02267   
   111. RY*(   4) H  12                  0.00002     2.47559   
   112. RY*(   1) H  13                  0.01940     0.52334   
   113. RY*(   2) H  13                  0.00010     2.06366   
   114. RY*(   3) H  13                  0.00008     1.95907   
   115. RY*(   4) H  13                  0.00002     2.51177   
   116. RY*(   1) H  14                  0.01737     0.51072   
   117. RY*(   2) H  14                  0.00010     2.02817   
   118. RY*(   3) H  14                  0.00006     1.94089   
   119. RY*(   4) H  14                  0.00002     2.51066   
   120. RY*(   1) H  15                  0.01150     0.48960   
   121. RY*(   2) H  15                  0.00010     1.99950   
   122. RY*(   3) H  15                  0.00007     1.95498   
   123. RY*(   4) H  15                  0.00002     2.51055   
   124. RY*(   1) H  16                  0.04728     0.48957   
   125. RY*(   2) H  16                  0.00010     2.01503   
   126. RY*(   3) H  16                  0.00007     1.98137   
   127. RY*(   4) H  16                  0.00002     2.52019   
   128. RY*(   1) H  17                  0.01477     0.52632   
   129. RY*(   2) H  17                  0.00009     2.02578   
   130. RY*(   3) H  17                  0.00007     1.99568   
   131. RY*(   4) H  17                  0.00003     2.52148   
   132. BD*(   1) O   1 - C   2          0.04343     0.49925   
   133. BD*(   1) O   1 - H   8          0.08915     0.58137   
   134. BD*(   1) C   2 - C   3          0.01576     0.64299   
   135. BD*(   1) C   2 - C   7          0.01853     0.58665   
   136. BD*(   1) C   2 - H   9          0.07025     0.61624   
   137. BD*(   1) C   3 - C   4          0.00877     0.89444   
   138. BD*(   1) C   3 - H  10          0.00870     0.66754   
   139. BD*(   1) C   4 - C   5          0.01005     0.63759   
   140. BD*(   1) C   4 - H  11          0.00893     0.65741   
   141. BD*(   1) C   5 - C   6          0.01039     0.57283   
   142. BD*(   1) C   5 - H  12          0.00833     0.60974   
   143. BD*(   1) C   5 - H  13          0.04311     0.60025   
   144. BD*(   1) C   6 - C   7          0.01193     0.57297   
   145. BD*(   1) C   6 - H  14          0.02228     0.61068   
   146. BD*(   1) C   6 - H  15          0.01443     0.61254   
   147. BD*(   1) C   7 - H  16          0.03080     0.62380   
   148. BD*(   1) C   7 - H  17          0.01672     0.61955   
       -------------------------------
              Total Lewis   26.76090  ( 95.5747%)
        Valence non-Lewis    0.94263  (  3.3665%)
        Rydberg non-Lewis    0.29647  (  1.0588%)
       -------------------------------
            Total unit  1   28.00000  (100.0000%)
           Charge unit  1   -1.00000


 ***************************************************
 *******         Beta  spin orbitals         *******
 ***************************************************


 NATURAL POPULATIONS:  Natural atomic orbital occupancies 
                                                          
   NAO  Atom  No  lang   Type(AO)    Occupancy      Energy
 ----------------------------------------------------------
     1    O    1  S      Cor( 1S)     0.99987     -18.73983
     2    O    1  S      Val( 2S)     0.83038      -0.65382
     3    O    1  S      Ryd( 3S)     0.00067       1.60906
     4    O    1  px     Val( 2p)     0.75674      -0.08593
     5    O    1  px     Ryd( 3p)     0.00098       1.35793
     6    O    1  py     Val( 2p)     0.84499      -0.09145
     7    O    1  py     Ryd( 3p)     0.00094       1.37569
     8    O    1  pz     Val( 2p)     0.93621      -0.10047
     9    O    1  pz     Ryd( 3p)     0.00081       1.28695
    10    O    1  dxy    Ryd( 3d)     0.00046       3.31073
    11    O    1  dxz    Ryd( 3d)     0.00028       3.13362
    12    O    1  dyz    Ryd( 3d)     0.00039       3.05105
    13    O    1  dx2y2  Ryd( 3d)     0.00038       3.24808
    14    O    1  dz2    Ryd( 3d)     0.00038       3.11645

    15    C    2  S      Cor( 1S)     0.99942      -9.92022
    16    C    2  S      Val( 2S)     0.45407       0.02670
    17    C    2  S      Ryd( 3S)     0.00160       1.04282
    18    C    2  px     Val( 2p)     0.39592       0.13993
    19    C    2  px     Ryd( 3p)     0.00296       0.85282
    20    C    2  py     Val( 2p)     0.53177       0.12278
    21    C    2  py     Ryd( 3p)     0.00211       0.81152
    22    C    2  pz     Val( 2p)     0.53943       0.13574
    23    C    2  pz     Ryd( 3p)     0.00128       0.95876
    24    C    2  dxy    Ryd( 3d)     0.00077       2.43110
    25    C    2  dxz    Ryd( 3d)     0.00081       2.34479
    26    C    2  dyz    Ryd( 3d)     0.00036       2.27233
    27    C    2  dx2y2  Ryd( 3d)     0.00082       2.37436
    28    C    2  dz2    Ryd( 3d)     0.00080       2.58313

    29    C    3  S      Cor( 1S)     0.99942      -9.81500
    30    C    3  S      Val( 2S)     0.45701       0.10029
    31    C    3  S      Ryd( 3S)     0.00087       0.74367
    32    C    3  px     Val( 2p)     0.55720       0.17797
    33    C    3  px     Ryd( 3p)     0.00282       0.93008
    34    C    3  py     Val( 2p)     0.54701       0.17752
    35    C    3  py     Ryd( 3p)     0.00258       1.10534
    36    C    3  pz     Val( 2p)     0.50339       0.13509
    37    C    3  pz     Ryd( 3p)     0.00131       0.78926
    38    C    3  dxy    Ryd( 3d)     0.00031       2.71222
    39    C    3  dxz    Ryd( 3d)     0.00041       2.28059
    40    C    3  dyz    Ryd( 3d)     0.00009       2.20943
    41    C    3  dx2y2  Ryd( 3d)     0.00032       2.62436
    42    C    3  dz2    Ryd( 3d)     0.00031       2.42576

    43    C    4  S      Cor( 1S)     0.99944      -9.82003
    44    C    4  S      Val( 2S)     0.44990       0.10240
    45    C    4  S      Ryd( 3S)     0.00047       0.74571
    46    C    4  px     Val( 2p)     0.54565       0.17694
    47    C    4  px     Ryd( 3p)     0.00247       0.84268
    48    C    4  py     Val( 2p)     0.54576       0.17850
    49    C    4  py     Ryd( 3p)     0.00243       1.15503
    50    C    4  pz     Val( 2p)     0.49158       0.13538
    51    C    4  pz     Ryd( 3p)     0.00116       0.78293
    52    C    4  dxy    Ryd( 3d)     0.00032       2.66195
    53    C    4  dxz    Ryd( 3d)     0.00044       2.27621
    54    C    4  dyz    Ryd( 3d)     0.00008       2.19179
    55    C    4  dx2y2  Ryd( 3d)     0.00034       2.65484
    56    C    4  dz2    Ryd( 3d)     0.00031       2.42090

    57    C    5  S      Cor( 1S)     0.99955      -9.88534
    58    C    5  S      Val( 2S)     0.50367      -0.01807
    59    C    5  S      Ryd( 3S)     0.00038       1.10816
    60    C    5  px     Val( 2p)     0.57939       0.10987
    61    C    5  px     Ryd( 3p)     0.00179       0.78693
    62    C    5  py     Val( 2p)     0.53703       0.11011
    63    C    5  py     Ryd( 3p)     0.00119       0.75538
    64    C    5  pz     Val( 2p)     0.59317       0.11095
    65    C    5  pz     Ryd( 3p)     0.00102       0.88242
    66    C    5  dxy    Ryd( 3d)     0.00031       2.44738
    67    C    5  dxz    Ryd( 3d)     0.00032       2.49151
    68    C    5  dyz    Ryd( 3d)     0.00024       2.24935
    69    C    5  dx2y2  Ryd( 3d)     0.00037       2.39885
    70    C    5  dz2    Ryd( 3d)     0.00038       2.53431

    71    C    6  S      Cor( 1S)     0.99956      -9.89360
    72    C    6  S      Val( 2S)     0.50179      -0.03217
    73    C    6  S      Ryd( 3S)     0.00041       1.09220
    74    C    6  px     Val( 2p)     0.53918       0.10044
    75    C    6  px     Ryd( 3p)     0.00139       0.77180
    76    C    6  py     Val( 2p)     0.56252       0.10018
    77    C    6  py     Ryd( 3p)     0.00162       0.84023
    78    C    6  pz     Val( 2p)     0.59127       0.09972
    79    C    6  pz     Ryd( 3p)     0.00107       0.85781
    80    C    6  dxy    Ryd( 3d)     0.00043       2.44690
    81    C    6  dxz    Ryd( 3d)     0.00023       2.29617
    82    C    6  dyz    Ryd( 3d)     0.00018       2.31238
    83    C    6  dx2y2  Ryd( 3d)     0.00033       2.38301
    84    C    6  dz2    Ryd( 3d)     0.00047       2.61815

    85    C    7  S      Cor( 1S)     0.99953      -9.87654
    86    C    7  S      Val( 2S)     0.50601      -0.02519
    87    C    7  S      Ryd( 3S)     0.00062       1.07326
    88    C    7  px     Val( 2p)     0.53283       0.10730
    89    C    7  px     Ryd( 3p)     0.00210       0.77868
    90    C    7  py     Val( 2p)     0.57586       0.10883
    91    C    7  py     Ryd( 3p)     0.00188       0.88557
    92    C    7  pz     Val( 2p)     0.59121       0.10662
    93    C    7  pz     Ryd( 3p)     0.00115       0.86983
    94    C    7  dxy    Ryd( 3d)     0.00034       2.45642
    95    C    7  dxz    Ryd( 3d)     0.00024       2.30411
    96    C    7  dyz    Ryd( 3d)     0.00017       2.31455
    97    C    7  dx2y2  Ryd( 3d)     0.00035       2.41332
    98    C    7  dz2    Ryd( 3d)     0.00046       2.63664

    99    H    8  S      Val( 1S)     0.27243       0.22275
   100    H    8  S      Ryd( 2S)     0.00582       0.61936
   101    H    8  px     Ryd( 2p)     0.00067       2.16170
   102    H    8  py     Ryd( 2p)     0.00096       2.41414
   103    H    8  pz     Ryd( 2p)     0.00069       1.91088

   104    H    9  S      Val( 1S)     0.41156       0.22997
   105    H    9  S      Ryd( 2S)     0.00395       0.53758
   106    H    9  px     Ryd( 2p)     0.00005       2.13750
   107    H    9  py     Ryd( 2p)     0.00011       2.04469
   108    H    9  pz     Ryd( 2p)     0.00038       2.52948

   109    H   10  S      Val( 1S)     0.41081       0.26467
   110    H   10  S      Ryd( 2S)     0.00156       0.51496
   111    H   10  px     Ryd( 2p)     0.00017       2.29512
   112    H   10  py     Ryd( 2p)     0.00025       2.44876
   113    H   10  pz     Ryd( 2p)     0.00011       1.89104

   114    H   11  S      Val( 1S)     0.41928       0.25195
   115    H   11  S      Ryd( 2S)     0.00118       0.50487
   116    H   11  px     Ryd( 2p)     0.00012       2.21321
   117    H   11  py     Ryd( 2p)     0.00030       2.48619
   118    H   11  pz     Ryd( 2p)     0.00010       1.88720

   119    H   12  S      Val( 1S)     0.40237       0.22703
   120    H   12  S      Ryd( 2S)     0.00132       0.50421
   121    H   12  px     Ryd( 2p)     0.00025       2.39016
   122    H   12  py     Ryd( 2p)     0.00009       1.95757
   123    H   12  pz     Ryd( 2p)     0.00017       2.15137

   124    H   13  S      Val( 1S)     0.39770       0.22475
   125    H   13  S      Ryd( 2S)     0.00227       0.52196
   126    H   13  px     Ryd( 2p)     0.00011       2.09628
   127    H   13  py     Ryd( 2p)     0.00008       1.97254
   128    H   13  pz     Ryd( 2p)     0.00034       2.49692

   129    H   14  S      Val( 1S)     0.39985       0.22615
   130    H   14  S      Ryd( 2S)     0.00202       0.51491
   131    H   14  px     Ryd( 2p)     0.00007       1.96507
   132    H   14  py     Ryd( 2p)     0.00009       1.99418
   133    H   14  pz     Ryd( 2p)     0.00035       2.53443

   134    H   15  S      Val( 1S)     0.40316       0.22193
   135    H   15  S      Ryd( 2S)     0.00172       0.48700
   136    H   15  px     Ryd( 2p)     0.00014       2.09909
   137    H   15  py     Ryd( 2p)     0.00025       2.33263
   138    H   15  pz     Ryd( 2p)     0.00013       2.04944

   139    H   16  S      Val( 1S)     0.40223       0.22504
   140    H   16  S      Ryd( 2S)     0.00300       0.50394
   141    H   16  px     Ryd( 2p)     0.00014       2.08996
   142    H   16  py     Ryd( 2p)     0.00027       2.40737
   143    H   16  pz     Ryd( 2p)     0.00011       2.03518

   144    H   17  S      Val( 1S)     0.39673       0.23836
   145    H   17  S      Ryd( 2S)     0.00300       0.52825
   146    H   17  px     Ryd( 2p)     0.00007       2.00909
   147    H   17  py     Ryd( 2p)     0.00009       2.00446
   148    H   17  pz     Ryd( 2p)     0.00034       2.54341


 Summary of Natural Population Analysis:                  
                                                          
                                       Natural Population 
                Natural  -----------------------------------------------
    Atom  No    Charge         Core      Valence    Rydberg      Total
 -----------------------------------------------------------------------
      O    1   -0.37348      0.99987     3.36832    0.00530     4.37348
      C    2    0.06786      0.99942     1.92120    0.01152     2.93214
      C    3   -0.07302      0.99942     2.06460    0.00900     3.07302
      C    4   -0.04034      0.99944     2.03289    0.00801     3.04034
      C    5   -0.21880      0.99955     2.21325    0.00600     3.21880
      C    6   -0.20045      0.99956     2.19476    0.00613     3.20045
      C    7   -0.21276      0.99953     2.20592    0.00731     3.21276
      H    8    0.21943      0.00000     0.27243    0.00814     0.28057
      H    9    0.08394      0.00000     0.41156    0.00450     0.41606
      H   10    0.08709      0.00000     0.41081    0.00209     0.41291
      H   11    0.07902      0.00000     0.41928    0.00170     0.42098
      H   12    0.09580      0.00000     0.40237    0.00184     0.40420
      H   13    0.09949      0.00000     0.39770    0.00281     0.40051
      H   14    0.09761      0.00000     0.39985    0.00254     0.40239
      H   15    0.09460      0.00000     0.40316    0.00224     0.40540
      H   16    0.09424      0.00000     0.40223    0.00353     0.40576
      H   17    0.09977      0.00000     0.39673    0.00350     0.40023
 =======================================================================
   * Total *   -0.00000      6.99680    19.91706    0.08615    27.00000

                                 Natural Population      
 --------------------------------------------------------
   Core                       6.99680 ( 99.9542% of   7)
   Valence                   19.91706 ( 99.5853% of  20)
   Natural Minimal Basis     26.91385 ( 99.6809% of  27)
   Natural Rydberg Basis      0.08615 (  0.3191% of  27)
 --------------------------------------------------------

    Atom  No          Natural Electron Configuration
 ----------------------------------------------------------------------------
      O    1      [core]2S( 0.83)2p( 2.54)
      C    2      [core]2S( 0.45)2p( 1.47)3p( 0.01)
      C    3      [core]2S( 0.46)2p( 1.61)3p( 0.01)
      C    4      [core]2S( 0.45)2p( 1.58)3p( 0.01)
      C    5      [core]2S( 0.50)2p( 1.71)
      C    6      [core]2S( 0.50)2p( 1.69)
      C    7      [core]2S( 0.51)2p( 1.70)3p( 0.01)
      H    8            1S( 0.27)2S( 0.01)
      H    9            1S( 0.41)
      H   10            1S( 0.41)
      H   11            1S( 0.42)
      H   12            1S( 0.40)
      H   13            1S( 0.40)
      H   14            1S( 0.40)
      H   15            1S( 0.40)
      H   16            1S( 0.40)
      H   17            1S( 0.40)


 NATURAL BOND ORBITAL ANALYSIS, beta spin orbitals:

                       Occupancies       Lewis Structure    Low   High
           Occ.    -------------------  -----------------   occ   occ
  Cycle   Thresh.   Lewis   Non-Lewis     CR  BD  3C  LP    (L)   (NL)   Dev
 =============================================================================
   1(1)    0.90    26.74669   0.25331      7  18   0   2     0      0    0.01
 -----------------------------------------------------------------------------

 Structure accepted: No low occupancy Lewis orbitals

 --------------------------------------------------------
   Core                      6.99680 ( 99.954% of   7)
   Valence Lewis            19.74988 ( 98.749% of  20)
  ==================       ============================
   Total Lewis              26.74669 ( 99.062% of  27)
  -----------------------------------------------------
   Valence non-Lewis         0.19557 (  0.724% of  27)
   Rydberg non-Lewis         0.05775 (  0.214% of  27)
  ==================       ============================
   Total non-Lewis           0.25331 (  0.938% of  27)
 --------------------------------------------------------


       (Occupancy)   Bond orbital/ Coefficients/ Hybrids
 ---------------------------------------------------------------------------------
     1. (0.99539) BD ( 1) O   1 - C   2  
                ( 68.09%)   0.8252* O   1 s( 34.06%)p 1.93( 65.87%)d 0.00(  0.06%)
                                            0.0001 -0.5836 -0.0020  0.7161  0.0027
                                            0.0955 -0.0061 -0.3697 -0.0014 -0.0099
                                            0.0180  0.0090 -0.0102  0.0042
                ( 31.91%)   0.5649* C   2 s( 19.93%)p 4.00( 79.79%)d 0.01(  0.28%)
                                            0.0001 -0.4449 -0.0369 -0.8035 -0.0278
                                           -0.0611 -0.0143  0.3839  0.0110 -0.0054
                                            0.0354  0.0023 -0.0374  0.0119
     2. (0.99471) BD ( 1) O   1 - H   8  
                ( 72.41%)   0.8510* O   1 s( 20.47%)p 3.88( 79.45%)d 0.00(  0.08%)
                                           -0.0002 -0.4520 -0.0218 -0.5192 -0.0307
                                            0.7154  0.0195 -0.1084  0.0041  0.0145
                                           -0.0054  0.0122  0.0169  0.0105
                ( 27.59%)   0.5252* H   8 s( 99.62%)p 0.00(  0.38%)
                                           -0.9901  0.1263  0.0344 -0.0505  0.0094
     3. (0.98334) BD ( 1) C   2 - C   3  
                ( 51.80%)   0.7197* C   2 s( 28.95%)p 2.45( 71.00%)d 0.00(  0.04%)
                                            0.0001  0.5380  0.0119 -0.4041  0.0268
                                            0.7314  0.0157 -0.1036  0.0021 -0.0148
                                            0.0039 -0.0045 -0.0094 -0.0099
                ( 48.20%)   0.6943* C   3 s( 32.30%)p 2.09( 67.65%)d 0.00(  0.05%)
                                            0.0002  0.5684 -0.0014  0.4099  0.0340
                                           -0.7041  0.0082  0.1072  0.0069 -0.0119
                                            0.0031 -0.0029 -0.0097 -0.0148
     4. (0.98806) BD ( 1) C   2 - C   7  
                ( 48.51%)   0.6965* C   2 s( 28.62%)p 2.49( 71.32%)d 0.00(  0.05%)
                                            0.0002  0.5350 -0.0053 -0.4036  0.0150
                                           -0.6635 -0.0095 -0.3313 -0.0023  0.0145
                                            0.0084  0.0113 -0.0071 -0.0072
                ( 51.49%)   0.7175* C   7 s( 28.23%)p 2.54( 71.73%)d 0.00(  0.04%)
                                            0.0004  0.5313  0.0014  0.4513  0.0254
                                            0.6392 -0.0100  0.3228  0.0008  0.0133
                                            0.0070  0.0112 -0.0059 -0.0056
     5. (0.98526) BD ( 1) C   2 - H   9  
                ( 59.26%)   0.7698* C   2 s( 22.51%)p 3.44( 77.43%)d 0.00(  0.05%)
                                           -0.0002  0.4739 -0.0236  0.1576  0.0057
                                           -0.1403  0.0090  0.8541 -0.0121 -0.0012
                                            0.0059 -0.0063 -0.0019  0.0217
                ( 40.74%)   0.6383* H   9 s( 99.91%)p 0.00(  0.09%)
                                            0.9973 -0.0667 -0.0038  0.0037 -0.0291
     6. (0.98941) BD ( 1) C   3 - C   4  
                ( 50.07%)   0.7076* C   3 s( 39.89%)p 1.51( 60.05%)d 0.00(  0.05%)
                                            0.0001  0.6313  0.0185 -0.7457 -0.0334
                                            0.0439  0.0368 -0.2001 -0.0058  0.0001
                                            0.0090 -0.0006  0.0167 -0.0128
                ( 49.93%)   0.7066* C   4 s( 39.88%)p 1.51( 60.07%)d 0.00(  0.05%)
                                            0.0001  0.6314  0.0117  0.7677  0.0363
                                           -0.0407  0.0307  0.0855  0.0065 -0.0034
                                            0.0065 -0.0007  0.0166 -0.0145
     7. (0.97210) BD ( 2) C   3 - C   4  
                ( 50.64%)   0.7117* C   3 s(  0.09%)p99.99( 99.84%)d 0.82(  0.07%)
                                           -0.0001  0.0301  0.0012 -0.2328  0.0010
                                            0.0364 -0.0013  0.9708 -0.0207  0.0003
                                           -0.0251 -0.0004  0.0056 -0.0089
                ( 49.36%)   0.7025* C   4 s(  0.16%)p99.99( 99.76%)d 0.48(  0.08%)
                                            0.0001  0.0403 -0.0019 -0.1417  0.0059
                                            0.0309  0.0023  0.9880 -0.0192  0.0015
                                            0.0263 -0.0033 -0.0039  0.0079
     8. (0.98697) BD ( 1) C   3 - H  10  
                ( 58.85%)   0.7671* C   3 s( 27.59%)p 2.62( 72.37%)d 0.00(  0.03%)
                                           -0.0004  0.5252 -0.0097  0.4677  0.0034
                                            0.7072  0.0074  0.0693 -0.0024  0.0128
                                            0.0022  0.0021 -0.0059 -0.0111
                ( 41.15%)   0.6415* H  10 s( 99.93%)p 0.00(  0.07%)
                                            0.9996 -0.0014 -0.0158 -0.0222 -0.0012
     9. (0.98787) BD ( 1) C   4 - C   5  
                ( 47.05%)   0.6859* C   4 s( 32.48%)p 2.08( 67.47%)d 0.00(  0.05%)
                                           -0.0000  0.5699  0.0036 -0.4936 -0.0381
                                           -0.6512  0.0076 -0.0736 -0.0082  0.0141
                                            0.0029  0.0016 -0.0070 -0.0151
                ( 52.95%)   0.7277* C   5 s( 29.50%)p 2.39( 70.47%)d 0.00(  0.04%)
                                            0.0003  0.5431  0.0053  0.4889 -0.0168
                                            0.6771  0.0207  0.0809 -0.0019  0.0156
                                            0.0021  0.0028 -0.0043 -0.0098
    10. (0.98839) BD ( 1) C   4 - H  11  
                ( 58.06%)   0.7620* C   4 s( 27.35%)p 2.65( 72.61%)d 0.00(  0.04%)
                                           -0.0003  0.5229 -0.0081 -0.3791 -0.0014
                                            0.7566  0.0096 -0.0994  0.0004 -0.0111
                                            0.0024 -0.0033 -0.0096 -0.0114
                ( 41.94%)   0.6476* H  11 s( 99.93%)p 0.00(  0.07%)
                                            0.9996 -0.0003  0.0107 -0.0245  0.0026
    11. (0.98992) BD ( 1) C   5 - C   6  
                ( 49.63%)   0.7045* C   5 s( 28.06%)p 2.56( 71.90%)d 0.00(  0.04%)
                                            0.0002  0.5297  0.0020  0.3673 -0.0217
                                           -0.7204 -0.0128  0.2539  0.0066 -0.0135
                                            0.0048 -0.0091 -0.0091 -0.0079
                ( 50.37%)   0.7097* C   6 s( 28.03%)p 2.57( 71.93%)d 0.00(  0.04%)
                                            0.0003  0.5294  0.0056 -0.3998 -0.0277
                                            0.7025 -0.0047 -0.2552 -0.0027 -0.0128
                                            0.0050 -0.0095 -0.0091 -0.0071
    12. (0.98776) BD ( 1) C   5 - H  12  
                ( 59.77%)   0.7731* C   5 s( 21.29%)p 3.69( 78.66%)d 0.00(  0.04%)
                                            0.0001 -0.4614 -0.0003  0.7506 -0.0036
                                           -0.1174 -0.0011 -0.4575  0.0094  0.0040
                                            0.0153 -0.0026 -0.0137  0.0021
                ( 40.23%)   0.6343* H  12 s( 99.93%)p 0.00(  0.07%)
                                           -0.9996  0.0012 -0.0224  0.0049  0.0144
    13. (0.98526) BD ( 1) C   5 - H  13  
                ( 60.23%)   0.7761* C   5 s( 21.10%)p 3.74( 78.85%)d 0.00(  0.05%)
                                            0.0002 -0.4593  0.0069  0.2484  0.0071
                                            0.0878 -0.0046  0.8479 -0.0069 -0.0006
                                           -0.0096 -0.0035 -0.0020 -0.0187
                ( 39.77%)   0.6307* H  13 s( 99.92%)p 0.00(  0.08%)
                                           -0.9989  0.0378 -0.0072 -0.0018 -0.0273
    14. (0.98940) BD ( 1) C   6 - C   7  
                ( 50.28%)   0.7091* C   6 s( 28.21%)p 2.54( 71.75%)d 0.00(  0.04%)
                                            0.0003  0.5311 -0.0018  0.8018  0.0000
                                           -0.0414 -0.0292 -0.2683 -0.0047 -0.0009
                                           -0.0110  0.0004  0.0163 -0.0073
                ( 49.72%)   0.7051* C   7 s( 27.80%)p 2.60( 72.15%)d 0.00(  0.05%)
                                            0.0002  0.5272  0.0078 -0.8084 -0.0113
                                            0.0018 -0.0266  0.2592  0.0027 -0.0015
                                           -0.0116  0.0007  0.0164 -0.0071
    15. (0.98898) BD ( 1) C   6 - H  14  
                ( 60.07%)   0.7751* C   6 s( 21.64%)p 3.62( 78.32%)d 0.00(  0.05%)
                                           -0.0002  0.4651 -0.0073 -0.0145 -0.0086
                                           -0.0378 -0.0122  0.8839 -0.0030  0.0008
                                            0.0005 -0.0013 -0.0002  0.0213
                ( 39.93%)   0.6319* H  14 s( 99.92%)p 0.00(  0.08%)
                                            0.9994 -0.0193  0.0008  0.0009 -0.0279
    16. (0.99103) BD ( 1) C   6 - H  15  
                ( 59.72%)   0.7728* C   6 s( 22.07%)p 3.53( 77.89%)d 0.00(  0.05%)
                                           -0.0001  0.4697  0.0040 -0.4424  0.0044
                                           -0.7086  0.0055 -0.2843  0.0123  0.0152
                                            0.0056  0.0095 -0.0078 -0.0065
                ( 40.28%)   0.6347* H  15 s( 99.92%)p 0.00(  0.08%)
                                            0.9995 -0.0123  0.0138  0.0223  0.0088
    17. (0.99032) BD ( 1) C   7 - H  16  
                ( 59.74%)   0.7729* C   7 s( 22.32%)p 3.48( 77.64%)d 0.00(  0.04%)
                                           -0.0001  0.4724  0.0017  0.3755 -0.0077
                                           -0.7667  0.0126  0.2171 -0.0145 -0.0130
                                            0.0035 -0.0088 -0.0106 -0.0077
                ( 40.26%)   0.6345* H  16 s( 99.92%)p 0.00(  0.08%)
                                            0.9989 -0.0387 -0.0136  0.0239 -0.0063
    18. (0.98796) BD ( 1) C   7 - H  17  
                ( 60.39%)   0.7771* C   7 s( 21.61%)p 3.63( 78.35%)d 0.00(  0.04%)
                                            0.0002 -0.4648  0.0054 -0.0200 -0.0086
                                           -0.0455  0.0126  0.8836 -0.0013  0.0006
                                           -0.0002  0.0031 -0.0005 -0.0205
                ( 39.61%)   0.6294* H  17 s( 99.92%)p 0.00(  0.08%)
                                           -0.9995  0.0138  0.0038  0.0032 -0.0276
    19. (0.99987) CR ( 1) O   1           s(100.00%)p 0.00(  0.00%)
                                            1.0000 -0.0001 -0.0000 -0.0002 -0.0000
                                            0.0001  0.0000  0.0000  0.0000  0.0000
                                           -0.0000  0.0000  0.0000  0.0000
    20. (0.99943) CR ( 1) C   2           s(100.00%)p 0.00(  0.00%)
                                            1.0000 -0.0000 -0.0000  0.0002 -0.0000
                                            0.0001  0.0000  0.0002 -0.0000 -0.0000
                                           -0.0000 -0.0000  0.0000  0.0000
    21. (0.99942) CR ( 1) C   3           s(100.00%)p 0.00(  0.00%)
                                            1.0000  0.0001 -0.0000  0.0001 -0.0000
                                            0.0004 -0.0000  0.0001 -0.0000  0.0000
                                           -0.0000  0.0000 -0.0000 -0.0000
    22. (0.99944) CR ( 1) C   4           s(100.00%)p 0.00(  0.00%)
                                            1.0000  0.0001 -0.0000 -0.0002 -0.0000
                                            0.0002  0.0000 -0.0001  0.0000 -0.0000
                                           -0.0000 -0.0000 -0.0000 -0.0000
    23. (0.99955) CR ( 1) C   5           s(100.00%)p 0.00(  0.00%)
                                            1.0000 -0.0001 -0.0000 -0.0003  0.0000
                                           -0.0000 -0.0000 -0.0002 -0.0000 -0.0000
                                           -0.0000  0.0000  0.0000  0.0000
    24. (0.99956) CR ( 1) C   6           s(100.00%)p 0.00(  0.00%)
                                            1.0000 -0.0002 -0.0000 -0.0001  0.0000
                                           -0.0002  0.0000  0.0003  0.0000  0.0000
                                            0.0000  0.0000 -0.0000  0.0000
    25. (0.99953) CR ( 1) C   7           s(100.00%)p 0.00(  0.00%)
                                            1.0000 -0.0002 -0.0000  0.0001 -0.0000
                                           -0.0003  0.0000 -0.0003 -0.0000 -0.0000
                                            0.0000 -0.0000 -0.0000  0.0000
    26. (0.98988) LP ( 1) O   1           s( 45.24%)p 1.21( 54.73%)d 0.00(  0.03%)
                                            0.0001  0.6726 -0.0068  0.2433 -0.0059
                                            0.5324 -0.0047 -0.4523  0.0056 -0.0089
                                            0.0036  0.0119  0.0077 -0.0018
    27. (0.97786) LP ( 2) O   1           s(  0.24%)p99.99( 99.71%)d 0.18(  0.04%)
                                            0.0000  0.0489  0.0063  0.3960 -0.0086
                                            0.4402 -0.0077  0.8039 -0.0119 -0.0096
                                            0.0001 -0.0088  0.0052  0.0158
    28. (0.00093) RY*( 1) O   1           s(  1.33%)p69.74( 93.02%)d 4.23(  5.65%)
                                            0.0000  0.0008  0.1155 -0.0069 -0.4360
                                           -0.0058 -0.3846 -0.0101 -0.7694  0.0864
                                            0.1308 -0.0003  0.0565 -0.1695
    29. (0.00068) RY*( 2) O   1           s( 21.36%)p 3.04( 65.02%)d 0.64( 13.62%)
                                           -0.0000  0.0009  0.4622  0.0007  0.0254
                                            0.0024  0.7433 -0.0030 -0.3115 -0.3171
                                            0.0421  0.1099  0.0723 -0.1285
    30. (0.00014) RY*( 3) O   1           s( 72.82%)p 0.35( 25.48%)d 0.02(  1.71%)
                                            0.0000 -0.0079  0.8533 -0.0136 -0.1075
                                            0.0135 -0.3571 -0.0089  0.3395 -0.0054
                                            0.0069 -0.0385 -0.0538  0.1122
    31. (0.00003) RY*( 4) O   1           s(  0.59%)p99.99( 76.40%)d38.97( 23.01%)
    32. (0.00000) RY*( 5) O   1           s(  3.11%)p 3.84( 11.93%)d27.31( 84.96%)
    33. (0.00001) RY*( 6) O   1           s(  0.55%)p23.04( 12.60%)d99.99( 86.85%)
    34. (0.00000) RY*( 7) O   1           s(  0.05%)p28.88(  1.43%)d99.99( 98.53%)
    35. (0.00000) RY*( 8) O   1           s(  0.16%)p45.55(  7.34%)d99.99( 92.50%)
    36. (0.00000) RY*( 9) O   1           s(  0.01%)p 1.00(  7.03%)d13.22( 92.96%)
    37. (0.00345) RY*( 1) C   2           s(  1.37%)p68.11( 92.99%)d 4.14(  5.65%)
                                           -0.0000 -0.0376  0.1106 -0.0125  0.7127
                                           -0.0206  0.6111  0.0066 -0.2186 -0.1433
                                           -0.0436  0.1144 -0.0990  0.1058
    38. (0.00154) RY*( 2) C   2           s( 35.22%)p 1.20( 42.42%)d 0.63( 22.35%)
                                            0.0000  0.0028  0.5935 -0.0191 -0.4208
                                           -0.0182  0.4897  0.0203  0.0788 -0.1295
                                            0.2022  0.0056  0.2999 -0.2755
    39. (0.00116) RY*( 3) C   2           s(  0.25%)p99.99( 83.34%)d66.07( 16.41%)
                                            0.0000  0.0008  0.0498  0.0012  0.1507
                                           -0.0109  0.0817  0.0150  0.8965 -0.0596
                                           -0.3522  0.0516 -0.1477 -0.1096
    40. (0.00082) RY*( 4) C   2           s( 20.78%)p 2.03( 42.12%)d 1.79( 37.10%)
                                            0.0000 -0.0172  0.4555 -0.0123  0.4166
                                           -0.0015 -0.4848  0.0406 -0.1036  0.1980
                                           -0.0077  0.1688  0.0864 -0.5439
    41. (0.00059) RY*( 5) C   2           s(  0.82%)p10.64(  8.75%)d99.99( 90.43%)
                                           -0.0000  0.0027  0.0906 -0.0098 -0.0443
                                           -0.0100 -0.2720  0.0028 -0.1066 -0.8263
                                           -0.2664  0.3216  0.1698  0.1348
    42. (0.00037) RY*( 6) C   2           s( 14.14%)p 0.16(  2.23%)d 5.92( 83.63%)
                                           -0.0000 -0.0076  0.3759 -0.0435 -0.0387
                                           -0.0022 -0.0334  0.0136 -0.1327  0.3191
                                           -0.6456 -0.2265  0.2694  0.4403
    43. (0.00030) RY*( 7) C   2           s( 20.55%)p 0.14(  2.79%)d 3.73( 76.66%)
                                            0.0000  0.0059  0.4533  0.0198 -0.0337
                                           -0.0111 -0.1591 -0.0052 -0.0308 -0.2184
                                            0.1480 -0.4208 -0.6989  0.1772
    44. (0.00009) RY*( 8) C   2           s(  4.26%)p 0.83(  3.55%)d21.65( 92.19%)
    45. (0.00002) RY*( 9) C   2           s(  2.60%)p 8.56( 22.26%)d28.89( 75.14%)
    46. (0.00232) RY*( 1) C   3           s(  0.60%)p99.99( 92.38%)d11.69(  7.02%)
                                            0.0000  0.0246  0.0735  0.0061 -0.5001
                                           -0.0160 -0.7982 -0.0047 -0.1906  0.2357
                                           -0.0500  0.0907 -0.0543 -0.0318
    47. (0.00175) RY*( 2) C   3           s(  0.10%)p99.99( 97.25%)d27.90(  2.65%)
                                           -0.0000  0.0116  0.0286 -0.0362  0.8245
                                            0.0165 -0.4177 -0.0213 -0.3409 -0.0031
                                           -0.0794  0.1092  0.0614 -0.0674
    48. (0.00129) RY*( 3) C   3           s( 22.14%)p 3.27( 72.29%)d 0.25(  5.57%)
                                            0.0000 -0.0155  0.4703  0.0308 -0.1845
                                           -0.0069  0.3480 -0.0117 -0.7527 -0.0773
                                           -0.1383  0.1433 -0.0607 -0.0800
    49. (0.00045) RY*( 4) C   3           s( 75.87%)p 0.26( 19.98%)d 0.05(  4.15%)
                                            0.0000  0.0001  0.8710  0.0078  0.0964
                                            0.0112 -0.1307  0.0107  0.4161 -0.0761
                                            0.0708 -0.1300  0.1042  0.0538
    50. (0.00008) RY*( 5) C   3           s(  0.00%)p 1.00(  1.75%)d56.03( 98.25%)
    51. (0.00003) RY*( 6) C   3           s(  0.01%)p 1.00(  6.51%)d14.35( 93.48%)
    52. (0.00001) RY*( 7) C   3           s(  1.31%)p 5.00(  6.54%)d70.40( 92.15%)
    53. (0.00002) RY*( 8) C   3           s(  0.08%)p29.15(  2.35%)d99.99( 97.57%)
    54. (0.00000) RY*( 9) C   3           s(  0.01%)p69.65(  1.03%)d99.99( 98.96%)
    55. (0.00221) RY*( 1) C   4           s(  0.15%)p99.99( 92.18%)d52.73(  7.67%)
                                            0.0000 -0.0264  0.0275 -0.0049 -0.1852
                                            0.0091  0.9168 -0.0058 -0.2166  0.2314
                                            0.0335  0.0787  0.1231  0.0265
    56. (0.00134) RY*( 2) C   4           s(  7.20%)p12.60( 90.67%)d 0.30(  2.14%)
                                            0.0000 -0.0092  0.2681 -0.0476  0.7819
                                           -0.0177  0.2729  0.0008  0.4671  0.0256
                                           -0.1027 -0.0703 -0.0658 -0.0302
    57. (0.00110) RY*( 3) C   4           s(  1.05%)p79.63( 83.85%)d14.34( 15.10%)
                                           -0.0000 -0.0015  0.1026  0.0123 -0.5407
                                            0.0114  0.0483  0.0272  0.7367  0.0983
                                           -0.2804 -0.1814  0.1321 -0.1111
    58. (0.00031) RY*( 4) C   4           s( 84.30%)p 0.10(  8.41%)d 0.09(  7.29%)
                                           -0.0000 -0.0018  0.9182  0.0029 -0.1299
                                            0.0168 -0.1678 -0.0026 -0.1969  0.2338
                                            0.0760  0.0975 -0.0102 -0.0531
    59. (0.00007) RY*( 5) C   4           s(  1.85%)p 0.83(  1.54%)d52.16( 96.61%)
    60. (0.00002) RY*( 6) C   4           s(  0.02%)p99.99( 12.86%)d99.99( 87.12%)
    61. (0.00000) RY*( 7) C   4           s(  0.13%)p 9.88(  1.33%)d99.99( 98.53%)
    62. (0.00001) RY*( 8) C   4           s(  4.84%)p 1.71(  8.25%)d17.97( 86.91%)
    63. (0.00001) RY*( 9) C   4           s(  0.58%)p 1.74(  1.01%)d99.99( 98.42%)
    64. (0.00197) RY*( 1) C   5           s(  2.69%)p33.26( 89.43%)d 2.93(  7.88%)
                                           -0.0000  0.0203  0.1627  0.0206  0.8008
                                           -0.0027 -0.3043 -0.0102 -0.3998 -0.0407
                                           -0.0719  0.1121  0.2144 -0.1161
    65. (0.00101) RY*( 2) C   5           s(  2.42%)p35.57( 86.11%)d 4.74( 11.46%)
                                            0.0000 -0.0076  0.1554 -0.0025 -0.2030
                                           -0.0159  0.5287 -0.0113 -0.7349 -0.0969
                                           -0.2194 -0.0174 -0.1587 -0.1778
    66. (0.00080) RY*( 3) C   5           s(  1.32%)p64.14( 84.78%)d10.51( 13.90%)
                                           -0.0000  0.0033  0.1149  0.0053  0.4085
                                           -0.0151  0.7616  0.0115  0.3170 -0.1073
                                            0.2127  0.0313  0.2021  0.2010
    67. (0.00034) RY*( 4) C   5           s( 57.59%)p 0.05(  2.83%)d 0.69( 39.58%)
                                            0.0000 -0.0013  0.7589 -0.0132 -0.0497
                                            0.0015 -0.0994  0.0004  0.1256 -0.0071
                                            0.2282  0.3908 -0.4364 -0.0211
    68. (0.00018) RY*( 5) C   5           s( 27.17%)p 0.12(  3.40%)d 2.56( 69.44%)
                                            0.0000 -0.0004  0.5212 -0.0016  0.0048
                                            0.0041 -0.0428 -0.0108  0.1788  0.0398
                                           -0.3512 -0.7445  0.1179 -0.0366
    69. (0.00006) RY*( 6) C   5           s(  0.02%)p99.99(  2.44%)d99.99( 97.53%)
    70. (0.00003) RY*( 7) C   5           s(  7.09%)p 2.28( 16.17%)d10.82( 76.74%)
    71. (0.00001) RY*( 8) C   5           s(  0.00%)p 1.00(  8.28%)d11.08( 91.72%)
    72. (0.00000) RY*( 9) C   5           s(  1.74%)p 3.83(  6.68%)d52.52( 91.57%)
    73. (0.00228) RY*( 1) C   6           s(  4.49%)p19.84( 89.11%)d 1.42(  6.40%)
                                           -0.0000  0.0204  0.2109  0.0177  0.4875
                                            0.0228  0.6046  0.0113  0.5358  0.1496
                                            0.0229  0.0542 -0.0861 -0.1753
    74. (0.00072) RY*( 2) C   6           s(  4.66%)p15.02( 70.04%)d 5.43( 25.30%)
                                            0.0000 -0.0126  0.2156  0.0041 -0.5695
                                           -0.0115 -0.1329  0.0096  0.5984 -0.3287
                                            0.0497  0.1879  0.1915 -0.2655
    75. (0.00064) RY*( 3) C   6           s(  3.57%)p23.80( 85.01%)d 3.20( 11.42%)
                                           -0.0000 -0.0040  0.1890 -0.0193  0.6163
                                            0.0067 -0.6696  0.0043  0.1466 -0.2220
                                            0.1950 -0.0136  0.0923 -0.1350
    76. (0.00032) RY*( 4) C   6           s( 59.96%)p 0.37( 22.22%)d 0.30( 17.82%)
                                            0.0000  0.0043  0.7743  0.0011  0.0140
                                           -0.0104  0.2007  0.0052 -0.4261 -0.3651
                                           -0.1986  0.0594  0.0380  0.0225
    77. (0.00016) RY*( 5) C   6           s(  5.55%)p 0.66(  3.66%)d16.37( 90.80%)
                                            0.0000 -0.0000  0.2355  0.0096 -0.1380
                                           -0.0056  0.1175 -0.0013 -0.0599  0.1777
                                            0.7531 -0.4700  0.2842  0.0870
    78. (0.00008) RY*( 6) C   6           s(  1.43%)p 1.03(  1.48%)d67.73( 97.09%)
    79. (0.00004) RY*( 7) C   6           s( 12.12%)p 1.50( 18.22%)d 5.75( 69.66%)
    80. (0.00001) RY*( 8) C   6           s(  7.90%)p 1.15(  9.06%)d10.52( 83.04%)
    81. (0.00001) RY*( 9) C   6           s(  0.38%)p 3.46(  1.32%)d99.99( 98.30%)
    82. (0.00263) RY*( 1) C   7           s(  9.32%)p 9.26( 86.33%)d 0.47(  4.35%)
                                           -0.0000  0.0134  0.3050 -0.0065 -0.5483
                                            0.0310  0.6207 -0.0116 -0.4197 -0.1134
                                            0.0200 -0.0215 -0.0794 -0.1532
    83. (0.00131) RY*( 2) C   7           s(  0.07%)p99.99( 97.35%)d36.79(  2.58%)
                                            0.0000 -0.0035  0.0263 -0.0242  0.7838
                                           -0.0052  0.2708 -0.0031 -0.5341 -0.0244
                                           -0.0163 -0.0351 -0.0523 -0.1449
    84. (0.00060) RY*( 3) C   7           s( 10.94%)p 5.89( 64.45%)d 2.25( 24.61%)
                                            0.0000 -0.0139  0.3305  0.0135 -0.1501
                                           -0.0064 -0.6150 -0.0079 -0.4934  0.2969
                                            0.2700 -0.0351  0.1851 -0.2227
    85. (0.00043) RY*( 4) C   7           s( 62.73%)p 0.37( 23.19%)d 0.22( 14.08%)
                                            0.0000  0.0005  0.7920  0.0050  0.2138
                                           -0.0108  0.1564 -0.0034  0.4020  0.2726
                                           -0.1597 -0.0903  0.1768  0.0403
    86. (0.00015) RY*( 5) C   7           s(  1.61%)p 1.23(  1.97%)d60.02( 96.42%)
                                           -0.0000  0.0011  0.1267 -0.0035  0.0908
                                           -0.0030  0.1025  0.0065  0.0295 -0.3637
                                            0.6394  0.3644  0.4092  0.3507
    87. (0.00007) RY*( 6) C   7           s(  0.00%)p 1.00(  4.79%)d19.89( 95.21%)
    88. (0.00007) RY*( 7) C   7           s( 10.51%)p 1.15( 12.09%)d 7.37( 77.41%)
    89. (0.00002) RY*( 8) C   7           s(  3.76%)p 2.08(  7.81%)d23.50( 88.43%)
    90. (0.00001) RY*( 9) C   7           s(  1.10%)p 1.98(  2.17%)d88.31( 96.73%)
    91. (0.00194) RY*( 1) H   8           s( 94.47%)p 0.06(  5.53%)
                                            0.1280  0.9635  0.1862  0.0003 -0.1435
    92. (0.00078) RY*( 2) H   8           s(  0.15%)p99.99( 99.85%)
                                            0.0036  0.0391  0.4060  0.4515  0.7935
    93. (0.00039) RY*( 3) H   8           s(  4.34%)p22.04( 95.66%)
                                            0.0330  0.2057 -0.6403 -0.4598  0.5790
    94. (0.00001) RY*( 4) H   8           s(  1.41%)p69.78( 98.59%)
    95. (0.00264) RY*( 1) H   9           s( 99.62%)p 0.00(  0.38%)
                                            0.0672  0.9958  0.0322 -0.0513  0.0120
    96. (0.00010) RY*( 2) H   9           s(  0.24%)p99.99( 99.76%)
                                            0.0034  0.0486  0.0201  0.9903  0.1282
    97. (0.00005) RY*( 3) H   9           s(  0.15%)p99.99( 99.85%)
    98. (0.00002) RY*( 4) H   9           s(  0.08%)p99.99( 99.92%)
    99. (0.00157) RY*( 1) H  10           s( 99.40%)p 0.01(  0.60%)
                                            0.0033  0.9970  0.0571  0.0465  0.0242
   100. (0.00011) RY*( 2) H  10           s(  0.01%)p99.99( 99.99%)
                                            0.0023  0.0118  0.1948  0.0163 -0.9806
   101. (0.00006) RY*( 3) H  10           s(  0.20%)p99.99( 99.80%)
   102. (0.00004) RY*( 4) H  10           s(  0.46%)p99.99( 99.54%)
   103. (0.00119) RY*( 1) H  11           s( 98.77%)p 0.01(  1.23%)
                                            0.0030  0.9938 -0.0805  0.0752 -0.0110
   104. (0.00010) RY*( 2) H  11           s(  0.00%)p 1.00(100.00%)
                                           -0.0004  0.0063  0.1653 -0.0498 -0.9850
   105. (0.00006) RY*( 3) H  11           s(  0.45%)p99.99( 99.55%)
   106. (0.00003) RY*( 4) H  11           s(  0.84%)p99.99( 99.16%)
   107. (0.00134) RY*( 1) H  12           s( 98.74%)p 0.01(  1.26%)
                                            0.0035  0.9937 -0.1062 -0.0359  0.0064
   108. (0.00010) RY*( 2) H  12           s(  0.28%)p99.99( 99.72%)
                                            0.0053  0.0524  0.3835  0.4570  0.8009
   109. (0.00008) RY*( 3) H  12           s(  0.09%)p99.99( 99.91%)
   110. (0.00002) RY*( 4) H  12           s(  0.96%)p99.99( 99.04%)
   111. (0.00187) RY*( 1) H  13           s( 99.19%)p 0.01(  0.81%)
                                            0.0395  0.9951 -0.0652 -0.0415 -0.0463
   112. (0.00010) RY*( 2) H  13           s(  0.19%)p99.99( 99.81%)
                                            0.0067  0.0434  0.8932  0.1244 -0.4298
   113. (0.00008) RY*( 3) H  13           s(  0.12%)p99.99( 99.88%)
   114. (0.00002) RY*( 4) H  13           s(  0.58%)p99.99( 99.42%)
   115. (0.00196) RY*( 1) H  14           s( 99.75%)p 0.00(  0.25%)
                                            0.0206  0.9985  0.0048 -0.0200  0.0455
   116. (0.00010) RY*( 2) H  14           s(  0.01%)p 1.00( 99.99%)
                                            0.0044  0.0063  0.4604  0.8666  0.1923
   117. (0.00006) RY*( 3) H  14           s(  0.02%)p99.99( 99.98%)
   118. (0.00002) RY*( 4) H  14           s(  0.31%)p99.99( 99.69%)
   119. (0.00171) RY*( 1) H  15           s( 99.57%)p 0.00(  0.43%)
                                            0.0137  0.9977 -0.0277 -0.0559  0.0209
   120. (0.00010) RY*( 2) H  15           s(  0.09%)p99.99( 99.91%)
   121. (0.00007) RY*( 3) H  15           s(  0.01%)p 1.00( 99.99%)
   122. (0.00002) RY*( 4) H  15           s(  0.41%)p99.99( 99.59%)
   123. (0.00254) RY*( 1) H  16           s( 99.65%)p 0.00(  0.35%)
                                            0.0397  0.9975 -0.0146 -0.0567 -0.0088
   124. (0.00010) RY*( 2) H  16           s(  0.01%)p 1.00( 99.99%)
                                           -0.0019  0.0092  0.5101  0.1596 -0.8451
   125. (0.00007) RY*( 3) H  16           s(  0.14%)p99.99( 99.86%)
   126. (0.00002) RY*( 4) H  16           s(  0.28%)p99.99( 99.72%)
   127. (0.00301) RY*( 1) H  17           s( 99.85%)p 0.00(  0.15%)
                                            0.0144  0.9991 -0.0286 -0.0023 -0.0260
   128. (0.00009) RY*( 2) H  17           s(  0.01%)p99.99( 99.99%)
   129. (0.00006) RY*( 3) H  17           s(  0.09%)p99.99( 99.91%)
   130. (0.00003) RY*( 4) H  17           s(  0.13%)p99.99( 99.87%)
   131. (0.01526) BD*( 1) O   1 - C   2  
                ( 31.91%)   0.5649* O   1 s( 34.06%)p 1.93( 65.87%)d 0.00(  0.06%)
                                           -0.0001  0.5836  0.0020 -0.7161 -0.0027
                                           -0.0955  0.0061  0.3697  0.0014  0.0099
                                           -0.0180 -0.0090  0.0102 -0.0042
                ( 68.09%)  -0.8252* C   2 s( 19.93%)p 4.00( 79.79%)d 0.01(  0.28%)
                                           -0.0001  0.4449  0.0369  0.8035  0.0278
                                            0.0611  0.0143 -0.3839 -0.0110  0.0054
                                           -0.0354 -0.0023  0.0374 -0.0119
   132. (0.00417) BD*( 1) O   1 - H   8  
                ( 27.59%)   0.5252* O   1 s( 20.47%)p 3.88( 79.45%)d 0.00(  0.08%)
                                            0.0002  0.4520  0.0218  0.5192  0.0307
                                           -0.7154 -0.0195  0.1084 -0.0041 -0.0145
                                            0.0054 -0.0122 -0.0169 -0.0105
                ( 72.41%)  -0.8510* H   8 s( 99.62%)p 0.00(  0.38%)
                                            0.9901 -0.1263 -0.0344  0.0505 -0.0094
   133. (0.01449) BD*( 1) C   2 - C   3  
                ( 48.20%)   0.6943* C   2 s( 28.95%)p 2.45( 71.00%)d 0.00(  0.04%)
                                           -0.0001 -0.5380 -0.0119  0.4041 -0.0268
                                           -0.7314 -0.0157  0.1036 -0.0021  0.0148
                                           -0.0039  0.0045  0.0094  0.0099
                ( 51.80%)  -0.7197* C   3 s( 32.30%)p 2.09( 67.65%)d 0.00(  0.05%)
                                           -0.0002 -0.5684  0.0014 -0.4099 -0.0340
                                            0.7041 -0.0082 -0.1072 -0.0069  0.0119
                                           -0.0031  0.0029  0.0097  0.0148
   134. (0.01674) BD*( 1) C   2 - C   7  
                ( 51.49%)   0.7175* C   2 s( 28.62%)p 2.49( 71.32%)d 0.00(  0.05%)
                                            0.0002  0.5350 -0.0053 -0.4036  0.0150
                                           -0.6635 -0.0095 -0.3313 -0.0023  0.0145
                                            0.0084  0.0113 -0.0071 -0.0072
                ( 48.51%)  -0.6965* C   7 s( 28.23%)p 2.54( 71.73%)d 0.00(  0.04%)
                                            0.0004  0.5313  0.0014  0.4513  0.0254
                                            0.6392 -0.0100  0.3228  0.0008  0.0133
                                            0.0070  0.0112 -0.0059 -0.0056
   135. (0.02006) BD*( 1) C   2 - H   9  
                ( 40.74%)   0.6383* C   2 s( 22.51%)p 3.44( 77.43%)d 0.00(  0.05%)
                                            0.0002 -0.4739  0.0236 -0.1576 -0.0057
                                            0.1403 -0.0090 -0.8541  0.0121  0.0012
                                           -0.0059  0.0063  0.0019 -0.0217
                ( 59.26%)  -0.7698* H   9 s( 99.91%)p 0.00(  0.09%)
                                           -0.9973  0.0667  0.0038 -0.0037  0.0291
   136. (0.00815) BD*( 1) C   3 - C   4  
                ( 49.93%)   0.7066* C   3 s( 39.89%)p 1.51( 60.05%)d 0.00(  0.05%)
                                           -0.0001 -0.6313 -0.0185  0.7457  0.0334
                                           -0.0439 -0.0368  0.2001  0.0058 -0.0001
                                           -0.0090  0.0006 -0.0167  0.0128
                ( 50.07%)  -0.7076* C   4 s( 39.88%)p 1.51( 60.07%)d 0.00(  0.05%)
                                           -0.0001 -0.6314 -0.0117 -0.7677 -0.0363
                                            0.0407 -0.0307 -0.0855 -0.0065  0.0034
                                           -0.0065  0.0007 -0.0166  0.0145
   137. (0.02037) BD*( 2) C   3 - C   4  
                ( 49.36%)   0.7025* C   3 s(  0.09%)p99.99( 99.84%)d 0.82(  0.07%)
                                            0.0001 -0.0301 -0.0012  0.2328 -0.0010
                                           -0.0364  0.0013 -0.9708  0.0207 -0.0003
                                            0.0251  0.0004 -0.0056  0.0089
                ( 50.64%)  -0.7117* C   4 s(  0.16%)p99.99( 99.76%)d 0.48(  0.08%)
                                           -0.0001 -0.0403  0.0019  0.1417 -0.0059
                                           -0.0309 -0.0023 -0.9880  0.0192 -0.0015
                                           -0.0263  0.0033  0.0039 -0.0079
   138. (0.00843) BD*( 1) C   3 - H  10  
                ( 41.15%)   0.6415* C   3 s( 27.59%)p 2.62( 72.37%)d 0.00(  0.03%)
                                            0.0004 -0.5252  0.0097 -0.4677 -0.0034
                                           -0.7072 -0.0074 -0.0693  0.0024 -0.0128
                                           -0.0022 -0.0021  0.0059  0.0111
                ( 58.85%)  -0.7671* H  10 s( 99.93%)p 0.00(  0.07%)
                                           -0.9996  0.0014  0.0158  0.0222  0.0012
   139. (0.01028) BD*( 1) C   4 - C   5  
                ( 52.95%)   0.7277* C   4 s( 32.48%)p 2.08( 67.47%)d 0.00(  0.05%)
                                           -0.0000  0.5699  0.0036 -0.4936 -0.0381
                                           -0.6512  0.0076 -0.0736 -0.0082  0.0141
                                            0.0029  0.0016 -0.0070 -0.0151
                ( 47.05%)  -0.6859* C   5 s( 29.50%)p 2.39( 70.47%)d 0.00(  0.04%)
                                            0.0003  0.5431  0.0053  0.4889 -0.0168
                                            0.6771  0.0207  0.0809 -0.0019  0.0156
                                            0.0021  0.0028 -0.0043 -0.0098
   140. (0.00869) BD*( 1) C   4 - H  11  
                ( 41.94%)   0.6476* C   4 s( 27.35%)p 2.65( 72.61%)d 0.00(  0.04%)
                                            0.0003 -0.5229  0.0081  0.3791  0.0014
                                           -0.7566 -0.0096  0.0994 -0.0004  0.0111
                                           -0.0024  0.0033  0.0096  0.0114
                ( 58.06%)  -0.7620* H  11 s( 99.93%)p 0.00(  0.07%)
                                           -0.9996  0.0003 -0.0107  0.0245 -0.0026
   141. (0.00786) BD*( 1) C   5 - C   6  
                ( 50.37%)   0.7097* C   5 s( 28.06%)p 2.56( 71.90%)d 0.00(  0.04%)
                                            0.0002  0.5297  0.0020  0.3673 -0.0217
                                           -0.7204 -0.0128  0.2539  0.0066 -0.0135
                                            0.0048 -0.0091 -0.0091 -0.0079
                ( 49.63%)  -0.7045* C   6 s( 28.03%)p 2.57( 71.93%)d 0.00(  0.04%)
                                            0.0003  0.5294  0.0056 -0.3998 -0.0277
                                            0.7025 -0.0047 -0.2552 -0.0027 -0.0128
                                            0.0050 -0.0095 -0.0091 -0.0071
   142. (0.00879) BD*( 1) C   5 - H  12  
                ( 40.23%)   0.6343* C   5 s( 21.29%)p 3.69( 78.66%)d 0.00(  0.04%)
                                           -0.0001  0.4614  0.0003 -0.7506  0.0036
                                            0.1174  0.0011  0.4575 -0.0094 -0.0040
                                           -0.0153  0.0026  0.0137 -0.0021
                ( 59.77%)  -0.7731* H  12 s( 99.93%)p 0.00(  0.07%)
                                            0.9996 -0.0012  0.0224 -0.0049 -0.0144
   143. (0.01089) BD*( 1) C   5 - H  13  
                ( 39.77%)   0.6307* C   5 s( 21.10%)p 3.74( 78.85%)d 0.00(  0.05%)
                                           -0.0002  0.4593 -0.0069 -0.2484 -0.0071
                                           -0.0878  0.0046 -0.8479  0.0069  0.0006
                                            0.0096  0.0035  0.0020  0.0187
                ( 60.23%)  -0.7761* H  13 s( 99.92%)p 0.00(  0.08%)
                                            0.9989 -0.0378  0.0072  0.0018  0.0273
   144. (0.00850) BD*( 1) C   6 - C   7  
                ( 49.72%)   0.7051* C   6 s( 28.21%)p 2.54( 71.75%)d 0.00(  0.04%)
                                           -0.0003 -0.5311  0.0018 -0.8018 -0.0000
                                            0.0414  0.0292  0.2683  0.0047  0.0009
                                            0.0110 -0.0004 -0.0163  0.0073
                ( 50.28%)  -0.7091* C   7 s( 27.80%)p 2.60( 72.15%)d 0.00(  0.05%)
                                           -0.0002 -0.5272 -0.0078  0.8084  0.0113
                                           -0.0018  0.0266 -0.2592 -0.0027  0.0015
                                            0.0116 -0.0007 -0.0164  0.0071
   145. (0.00895) BD*( 1) C   6 - H  14  
                ( 39.93%)   0.6319* C   6 s( 21.64%)p 3.62( 78.32%)d 0.00(  0.05%)
                                            0.0002 -0.4651  0.0073  0.0145  0.0086
                                            0.0378  0.0122 -0.8839  0.0030 -0.0008
                                           -0.0005  0.0013  0.0002 -0.0213
                ( 60.07%)  -0.7751* H  14 s( 99.92%)p 0.00(  0.08%)
                                           -0.9994  0.0193 -0.0008 -0.0009  0.0279
   146. (0.00721) BD*( 1) C   6 - H  15  
                ( 40.28%)   0.6347* C   6 s( 22.07%)p 3.53( 77.89%)d 0.00(  0.05%)
                                            0.0001 -0.4697 -0.0040  0.4424 -0.0044
                                            0.7086 -0.0055  0.2843 -0.0123 -0.0152
                                           -0.0056 -0.0095  0.0078  0.0065
                ( 59.72%)  -0.7728* H  15 s( 99.92%)p 0.00(  0.08%)
                                           -0.9995  0.0123 -0.0138 -0.0223 -0.0088
   147. (0.00722) BD*( 1) C   7 - H  16  
                ( 40.26%)   0.6345* C   7 s( 22.32%)p 3.48( 77.64%)d 0.00(  0.04%)
                                            0.0001 -0.4724 -0.0017 -0.3755  0.0077
                                            0.7667 -0.0126 -0.2171  0.0145  0.0130
                                           -0.0035  0.0088  0.0106  0.0077
                ( 59.74%)  -0.7729* H  16 s( 99.92%)p 0.00(  0.08%)
                                           -0.9989  0.0387  0.0136 -0.0239  0.0063
   148. (0.00948) BD*( 1) C   7 - H  17  
                ( 39.61%)   0.6294* C   7 s( 21.61%)p 3.63( 78.35%)d 0.00(  0.04%)
                                           -0.0002  0.4648 -0.0054  0.0200  0.0086
                                            0.0455 -0.0126 -0.8836  0.0013 -0.0006
                                            0.0002 -0.0031  0.0005  0.0205
                ( 60.39%)  -0.7771* H  17 s( 99.92%)p 0.00(  0.08%)
                                            0.9995 -0.0138 -0.0038 -0.0032  0.0276


 NHO Directionality and "Bond Bending" (deviations from line of nuclear centers)

         [Thresholds for printing:  angular deviation  >  1.0 degree]
                                    hybrid p-character > 25.0%
                                    orbital occupancy  >  0.10e

                                Line of Centers        Hybrid 1              Hybrid 2
                                ---------------  -------------------   ------------------
                NBO               Theta   Phi    Theta   Phi    Dev    Theta   Phi    Dev
 ========================================================================================
     1. BD (   1) O   1 - C   2    63.9  186.7    62.9  187.1   1.1    115.3    5.2   1.6
     2. BD (   1) O   1 - H   8    80.2  302.1    83.5  306.8   5.7      --     --    --
     3. BD (   1) C   2 - C   3    96.7  119.9    96.9  116.8   3.1     82.1  302.5   2.8
     4. BD (   1) C   2 - C   7   112.1  235.7   113.2  240.0   4.1     67.7   52.9   2.6
     5. BD (   1) C   2 - H   9    11.4  309.6    14.0  321.2   3.6      --     --    --
     6. BD (   1) C   3 - C   4   100.6  176.9   104.7  174.1   4.9     83.5  359.3   4.7
     7. BD (   2) C   3 - C   4   100.6  176.9    13.9  171.4  86.8      8.2  166.3  87.4
     9. BD (   1) C   4 - C   5    95.2  233.7    95.6  230.4   3.3     84.6   55.9   2.2
    11. BD (   1) C   5 - C   6    72.4  298.4    72.2  295.2   3.0    107.5  121.5   3.0
    14. BD (   1) C   6 - C   7   108.3  358.3   108.7  355.0   3.2     72.3  181.7   3.3
    15. BD (   1) C   6 - H  14     2.4  249.8     3.6  245.2   1.2      --     --    --
    17. BD (   1) C   7 - H  16    75.5  296.6    76.4  296.0   1.1      --     --    --
    18. BD (   1) C   7 - H  17   175.3   61.8   177.2   49.0   2.1      --     --    --
    26. LP (   1) O   1             --     --    127.7   65.8   --       --     --    --
    27. LP (   2) O   1             --     --     36.2   48.1   --       --     --    --


 Second Order Perturbation Theory Analysis of Fock Matrix in NBO Basis

     Threshold for printing:   0.25 kcal/mol
                                                                              E(2)  E(j)-E(i) F(i,j)
         Donor NBO (i)                     Acceptor NBO (j)                 kcal/mol   a.u.    a.u. 
 ===================================================================================================

 within unit  1
   1. BD (   1) O   1 - C   2        / 91. RY*(   1) H   8                    0.33    1.29    0.026
   1. BD (   1) O   1 - C   2        /136. BD*(   1) C   3 - C   4            0.61    1.53    0.038
   1. BD (   1) O   1 - C   2        /137. BD*(   2) C   3 - C   4            0.45    0.92    0.026
   1. BD (   1) O   1 - C   2        /144. BD*(   1) C   6 - C   7            0.71    1.20    0.037
   2. BD (   1) O   1 - H   8        / 37. RY*(   1) C   2                    0.41    1.42    0.030
   2. BD (   1) O   1 - H   8        /133. BD*(   1) C   2 - C   3            1.30    1.16    0.049
   3. BD (   1) C   2 - C   3        / 29. RY*(   2) O   1                    0.45    1.98    0.038
   3. BD (   1) C   2 - C   3        / 55. RY*(   1) C   4                    0.51    1.72    0.038
   3. BD (   1) C   2 - C   3        / 56. RY*(   2) C   4                    0.53    1.22    0.032
   3. BD (   1) C   2 - C   3        / 82. RY*(   1) C   7                    0.56    1.53    0.037
   3. BD (   1) C   2 - C   3        / 95. RY*(   1) H   9                    0.28    0.91    0.020
   3. BD (   1) C   2 - C   3        /132. BD*(   1) O   1 - H   8            1.00    1.00    0.040
   3. BD (   1) C   2 - C   3        /134. BD*(   1) C   2 - C   7            0.73    0.98    0.034
   3. BD (   1) C   2 - C   3        /135. BD*(   1) C   2 - H   9            0.50    1.03    0.029
   3. BD (   1) C   2 - C   3        /136. BD*(   1) C   3 - C   4            1.83    1.29    0.062
   3. BD (   1) C   2 - C   3        /138. BD*(   1) C   3 - H  10            0.38    1.06    0.025
   3. BD (   1) C   2 - C   3        /140. BD*(   1) C   4 - H  11            1.72    1.05    0.054
   3. BD (   1) C   2 - C   3        /147. BD*(   1) C   7 - H  16            1.02    1.02    0.041
   4. BD (   1) C   2 - C   7        / 28. RY*(   1) O   1                    0.42    1.74    0.034
   4. BD (   1) C   2 - C   7        / 46. RY*(   1) C   3                    0.32    1.73    0.030
   4. BD (   1) C   2 - C   7        / 73. RY*(   1) C   6                    0.47    1.56    0.034
   4. BD (   1) C   2 - C   7        /133. BD*(   1) C   2 - C   3            0.90    1.06    0.039
   4. BD (   1) C   2 - C   7        /135. BD*(   1) C   2 - H   9            0.28    1.05    0.022
   4. BD (   1) C   2 - C   7        /138. BD*(   1) C   3 - H  10            1.20    1.08    0.045
   4. BD (   1) C   2 - C   7        /144. BD*(   1) C   6 - C   7            0.59    0.98    0.030
   4. BD (   1) C   2 - C   7        /146. BD*(   1) C   6 - H  15            0.99    1.02    0.040
   4. BD (   1) C   2 - C   7        /147. BD*(   1) C   7 - H  16            0.48    1.03    0.028
   4. BD (   1) C   2 - C   7        /148. BD*(   1) C   7 - H  17            0.35    1.02    0.024
   5. BD (   1) C   2 - H   9        / 28. RY*(   1) O   1                    0.26    1.62    0.026
   5. BD (   1) C   2 - H   9        / 47. RY*(   2) C   3                    0.38    1.17    0.027
   5. BD (   1) C   2 - H   9        /133. BD*(   1) C   2 - C   3            0.34    0.94    0.023
   5. BD (   1) C   2 - H   9        /136. BD*(   1) C   3 - C   4            0.55    1.19    0.032
   5. BD (   1) C   2 - H   9        /137. BD*(   2) C   3 - C   4            1.79    0.58    0.041
   5. BD (   1) C   2 - H   9        /148. BD*(   1) C   7 - H  17            1.57    0.90    0.048
   6. BD (   1) C   3 - C   4        / 37. RY*(   1) C   2                    0.68    1.41    0.039
   6. BD (   1) C   3 - C   4        / 64. RY*(   1) C   5                    0.26    1.52    0.025
   6. BD (   1) C   3 - C   4        / 65. RY*(   2) C   5                    0.26    1.50    0.025
   6. BD (   1) C   3 - C   4        / 99. RY*(   1) H  10                    0.25    1.04    0.021
   6. BD (   1) C   3 - C   4        /103. RY*(   1) H  11                    0.31    1.05    0.023
   6. BD (   1) C   3 - C   4        /131. BD*(   1) O   1 - C   2            0.29    0.99    0.021
   6. BD (   1) C   3 - C   4        /133. BD*(   1) C   2 - C   3            1.52    1.14    0.053
   6. BD (   1) C   3 - C   4        /138. BD*(   1) C   3 - H  10            1.27    1.16    0.049
   6. BD (   1) C   3 - C   4        /139. BD*(   1) C   4 - C   5            1.57    1.13    0.053
   6. BD (   1) C   3 - C   4        /140. BD*(   1) C   4 - H  11            1.23    1.15    0.048
   6. BD (   1) C   3 - C   4        /142. BD*(   1) C   5 - H  12            0.46    1.10    0.028
   7. BD (   2) C   3 - C   4        /131. BD*(   1) O   1 - C   2            1.73    0.54    0.039
   7. BD (   2) C   3 - C   4        /135. BD*(   1) C   2 - H   9            1.54    0.67    0.041
   7. BD (   2) C   3 - C   4        /142. BD*(   1) C   5 - H  12            1.03    0.64    0.033
   7. BD (   2) C   3 - C   4        /143. BD*(   1) C   5 - H  13            1.81    0.65    0.044
   8. BD (   1) C   3 - H  10        / 55. RY*(   1) C   4                    0.36    1.61    0.030
   8. BD (   1) C   3 - H  10        /131. BD*(   1) O   1 - C   2            0.55    0.78    0.026
   8. BD (   1) C   3 - H  10        /134. BD*(   1) C   2 - C   7            1.23    0.87    0.041
   8. BD (   1) C   3 - H  10        /136. BD*(   1) C   3 - C   4            1.05    1.18    0.045
   8. BD (   1) C   3 - H  10        /139. BD*(   1) C   4 - C   5            2.96    0.92    0.066
   9. BD (   1) C   4 - C   5        / 46. RY*(   1) C   3                    0.30    1.72    0.029
   9. BD (   1) C   4 - C   5        / 47. RY*(   2) C   3                    0.53    1.28    0.033
   9. BD (   1) C   4 - C   5        / 48. RY*(   3) C   3                    0.36    1.26    0.027
   9. BD (   1) C   4 - C   5        / 73. RY*(   1) C   6                    0.43    1.56    0.033
   9. BD (   1) C   4 - C   5        /136. BD*(   1) C   3 - C   4            1.82    1.30    0.062
   9. BD (   1) C   4 - C   5        /138. BD*(   1) C   3 - H  10            1.71    1.07    0.054
   9. BD (   1) C   4 - C   5        /140. BD*(   1) C   4 - H  11            0.38    1.06    0.025
   9. BD (   1) C   4 - C   5        /141. BD*(   1) C   5 - C   6            0.64    0.97    0.031
   9. BD (   1) C   4 - C   5        /142. BD*(   1) C   5 - H  12            0.49    1.01    0.028
   9. BD (   1) C   4 - C   5        /143. BD*(   1) C   5 - H  13            0.44    1.01    0.027
   9. BD (   1) C   4 - C   5        /146. BD*(   1) C   6 - H  15            0.95    1.01    0.039
  10. BD (   1) C   4 - H  11        / 46. RY*(   1) C   3                    0.50    1.60    0.036
  10. BD (   1) C   4 - H  11        /133. BD*(   1) C   2 - C   3            2.90    0.94    0.066
  10. BD (   1) C   4 - H  11        /136. BD*(   1) C   3 - C   4            1.02    1.19    0.044
  10. BD (   1) C   4 - H  11        /141. BD*(   1) C   5 - C   6            1.39    0.86    0.044
  11. BD (   1) C   5 - C   6        / 56. RY*(   2) C   4                    0.46    1.24    0.030
  11. BD (   1) C   5 - C   6        / 82. RY*(   1) C   7                    0.43    1.55    0.033
  11. BD (   1) C   5 - C   6        / 83. RY*(   2) C   7                    0.31    1.25    0.025
  11. BD (   1) C   5 - C   6        /139. BD*(   1) C   4 - C   5            0.75    1.06    0.035
  11. BD (   1) C   5 - C   6        /140. BD*(   1) C   4 - H  11            1.26    1.07    0.047
  11. BD (   1) C   5 - C   6        /142. BD*(   1) C   5 - H  12            0.30    1.02    0.022
  11. BD (   1) C   5 - C   6        /143. BD*(   1) C   5 - H  13            0.31    1.03    0.022
  11. BD (   1) C   5 - C   6        /144. BD*(   1) C   6 - C   7            0.54    0.98    0.029
  11. BD (   1) C   5 - C   6        /145. BD*(   1) C   6 - H  14            0.32    1.02    0.023
  11. BD (   1) C   5 - C   6        /146. BD*(   1) C   6 - H  15            0.38    1.02    0.025
  11. BD (   1) C   5 - C   6        /147. BD*(   1) C   7 - H  16            0.97    1.04    0.040
  12. BD (   1) C   5 - H  12        / 57. RY*(   3) C   4                    0.35    1.31    0.027
  12. BD (   1) C   5 - H  12        / 74. RY*(   2) C   6                    0.27    1.46    0.025
  12. BD (   1) C   5 - H  12        /136. BD*(   1) C   3 - C   4            1.18    1.21    0.048
  12. BD (   1) C   5 - H  12        /137. BD*(   2) C   3 - C   4            1.03    0.60    0.032
  12. BD (   1) C   5 - H  12        /139. BD*(   1) C   4 - C   5            0.26    0.95    0.020
  12. BD (   1) C   5 - H  12        /144. BD*(   1) C   6 - C   7            1.57    0.88    0.047
  13. BD (   1) C   5 - H  13        / 57. RY*(   3) C   4                    0.50    1.31    0.032
  13. BD (   1) C   5 - H  13        /136. BD*(   1) C   3 - C   4            0.48    1.20    0.030
  13. BD (   1) C   5 - H  13        /137. BD*(   2) C   3 - C   4            2.33    0.59    0.047
  13. BD (   1) C   5 - H  13        /139. BD*(   1) C   4 - C   5            0.29    0.94    0.021
  13. BD (   1) C   5 - H  13        /145. BD*(   1) C   6 - H  14            1.44    0.91    0.046
  14. BD (   1) C   6 - C   7        / 38. RY*(   2) C   2                    0.36    1.66    0.031
  14. BD (   1) C   6 - C   7        / 64. RY*(   1) C   5                    0.34    1.45    0.028
  14. BD (   1) C   6 - C   7        /131. BD*(   1) O   1 - C   2            1.45    0.92    0.046
  14. BD (   1) C   6 - C   7        /134. BD*(   1) C   2 - C   7            0.47    1.00    0.028
  14. BD (   1) C   6 - C   7        /141. BD*(   1) C   5 - C   6            0.56    0.99    0.030
  14. BD (   1) C   6 - C   7        /142. BD*(   1) C   5 - H  12            0.97    1.02    0.040
  14. BD (   1) C   6 - C   7        /145. BD*(   1) C   6 - H  14            0.26    1.03    0.021
  14. BD (   1) C   6 - C   7        /146. BD*(   1) C   6 - H  15            0.37    1.03    0.025
  14. BD (   1) C   6 - C   7        /147. BD*(   1) C   7 - H  16            0.40    1.04    0.026
  14. BD (   1) C   6 - C   7        /148. BD*(   1) C   7 - H  17            0.26    1.03    0.021
  15. BD (   1) C   6 - H  14        / 64. RY*(   1) C   5                    0.29    1.34    0.025
  15. BD (   1) C   6 - H  14        /143. BD*(   1) C   5 - H  13            1.47    0.92    0.047
  15. BD (   1) C   6 - H  14        /148. BD*(   1) C   7 - H  17            1.65    0.93    0.049
  16. BD (   1) C   6 - H  15        / 84. RY*(   3) C   7                    0.25    1.47    0.025
  16. BD (   1) C   6 - H  15        /134. BD*(   1) C   2 - C   7            1.49    0.90    0.046
  16. BD (   1) C   6 - H  15        /139. BD*(   1) C   4 - C   5            1.39    0.96    0.046
  17. BD (   1) C   7 - H  16        / 39. RY*(   3) C   2                    0.26    1.50    0.025
  17. BD (   1) C   7 - H  16        /133. BD*(   1) C   2 - C   3            1.37    0.96    0.046
  17. BD (   1) C   7 - H  16        /141. BD*(   1) C   5 - C   6            1.57    0.88    0.047
  18. BD (   1) C   7 - H  17        / 37. RY*(   1) C   2                    0.47    1.22    0.030
  18. BD (   1) C   7 - H  17        / 75. RY*(   3) C   6                    0.26    1.22    0.023
  18. BD (   1) C   7 - H  17        /131. BD*(   1) O   1 - C   2            0.46    0.80    0.024
  18. BD (   1) C   7 - H  17        /135. BD*(   1) C   2 - H   9            1.46    0.94    0.047
  18. BD (   1) C   7 - H  17        /145. BD*(   1) C   6 - H  14            1.58    0.91    0.048
  19. CR (   1) O   1                / 37. RY*(   1) C   2                    0.87   19.66    0.165
  19. CR (   1) O   1                / 40. RY*(   4) C   2                    0.42   20.25    0.117
  20. CR (   1) C   2                / 47. RY*(   2) C   3                    0.39   10.80    0.082
  20. CR (   1) C   2                / 49. RY*(   4) C   3                    0.27   10.76    0.068
  20. CR (   1) C   2                / 85. RY*(   4) C   7                    0.31   11.12    0.075
  20. CR (   1) C   2                / 95. RY*(   1) H   9                    0.36   10.44    0.077
  20. CR (   1) C   2                /131. BD*(   1) O   1 - C   2            0.51   10.42    0.093
  20. CR (   1) C   2                /133. BD*(   1) C   2 - C   3            0.29   10.57    0.070
  20. CR (   1) C   2                /136. BD*(   1) C   3 - C   4            0.40   10.82    0.083
  21. CR (   1) C   3                / 38. RY*(   2) C   2                    0.64   11.06    0.107
  21. CR (   1) C   3                / 56. RY*(   2) C   4                    1.12   10.64    0.138
  21. CR (   1) C   3                / 99. RY*(   1) H  10                    0.28   10.36    0.067
  21. CR (   1) C   3                /136. BD*(   1) C   3 - C   4            0.56   10.72    0.099
  21. CR (   1) C   3                /139. BD*(   1) C   4 - C   5            0.73   10.46    0.111
  21. CR (   1) C   3                /140. BD*(   1) C   4 - H  11            0.47   10.48    0.089
  22. CR (   1) C   4                / 47. RY*(   2) C   3                    0.68   10.70    0.108
  22. CR (   1) C   4                / 48. RY*(   3) C   3                    0.48   10.68    0.091
  22. CR (   1) C   4                / 66. RY*(   3) C   5                    0.52   10.81    0.094
  22. CR (   1) C   4                /133. BD*(   1) C   2 - C   3            0.70   10.47    0.109
  22. CR (   1) C   4                /136. BD*(   1) C   3 - C   4            0.57   10.72    0.099
  22. CR (   1) C   4                /138. BD*(   1) C   3 - H  10            0.49   10.49    0.091
  23. CR (   1) C   5                / 56. RY*(   2) C   4                    0.25   10.71    0.066
  23. CR (   1) C   5                / 58. RY*(   4) C   4                    0.37   10.78    0.080
  23. CR (   1) C   5                / 75. RY*(   3) C   6                    0.38   10.81    0.081
  23. CR (   1) C   5                /111. RY*(   1) H  13                    0.30   10.42    0.071
  23. CR (   1) C   5                /136. BD*(   1) C   3 - C   4            0.39   10.79    0.082
  24. CR (   1) C   6                / 65. RY*(   2) C   5                    0.26   10.90    0.068
  24. CR (   1) C   6                / 83. RY*(   2) C   7                    0.55   10.73    0.097
  24. CR (   1) C   6                /115. RY*(   1) H  14                    0.32   10.42    0.073
  24. CR (   1) C   6                /119. RY*(   1) H  15                    0.28   10.40    0.068
  25. CR (   1) C   7                / 37. RY*(   1) C   2                    0.39   10.80    0.082
  25. CR (   1) C   7                / 75. RY*(   3) C   6                    0.33   10.80    0.076
  25. CR (   1) C   7                /123. RY*(   1) H  16                    0.39   10.38    0.081
  25. CR (   1) C   7                /127. RY*(   1) H  17                    0.33   10.41    0.074
  26. LP (   1) O   1                / 37. RY*(   1) C   2                    1.20    1.29    0.050
  26. LP (   1) O   1                / 93. RY*(   3) H   8                    0.36    2.31    0.036
  26. LP (   1) O   1                /133. BD*(   1) C   2 - C   3            0.45    1.02    0.027
  26. LP (   1) O   1                /134. BD*(   1) C   2 - C   7            0.52    0.96    0.028
  26. LP (   1) O   1                /135. BD*(   1) C   2 - H   9            0.84    1.01    0.037
  27. LP (   2) O   1                / 92. RY*(   2) H   8                    0.99    1.94    0.056
  27. LP (   2) O   1                /134. BD*(   1) C   2 - C   7            3.47    0.69    0.062
  27. LP (   2) O   1                /135. BD*(   1) C   2 - H   9            2.96    0.74    0.059
  27. LP (   2) O   1                /144. BD*(   1) C   6 - C   7            0.41    0.67    0.021


 Natural Bond Orbitals (Summary):

                                                            Principal Delocalizations
           NBO                        Occupancy    Energy   (geminal,vicinal,remote)
 ====================================================================================
 Molecular unit  1  (C6H10O)
     1. BD (   1) O   1 - C   2          0.99539    -0.62442  144(v),136(v),137(v),91(v)
     2. BD (   1) O   1 - H   8          0.99471    -0.50232  133(v),37(v)
     3. BD (   1) C   2 - C   3          0.98334    -0.38909  136(g),140(v),147(v),132(v)
                                                    134(g),82(v),56(v),55(v)
                                                    135(g),29(v),138(g),95(v)
     4. BD (   1) C   2 - C   7          0.98806    -0.40434  138(v),146(v),133(g),144(g)
                                                    147(g),73(v),28(v),148(g)
                                                    46(v),135(g)
     5. BD (   1) C   2 - H   9          0.98526    -0.28588  137(v),148(v),136(v),47(v)
                                                    133(g),28(v)
     6. BD (   1) C   3 - C   4          0.98941    -0.48920  139(g),133(g),138(g),140(g)
                                                    37(v),142(v),103(v),131(v)
                                                    64(v),65(v),99(v)
     7. BD (   2) C   3 - C   4          0.97210    -0.03334  143(v),131(v),135(v),142(v)
     8. BD (   1) C   3 - H  10          0.98697    -0.27871  139(v),134(v),136(g),131(v)
                                                    55(v)
     9. BD (   1) C   4 - C   5          0.98787    -0.39796  136(g),138(v),146(v),141(g)
                                                    47(v),142(g),143(g),73(v)
                                                    140(g),48(v),46(v)
    10. BD (   1) C   4 - H  11          0.98839    -0.28316  133(v),141(v),136(g),46(v)
    11. BD (   1) C   5 - C   6          0.98992    -0.40998  140(v),147(v),139(g),144(g)
                                                    56(v),82(v),146(g),145(g)
                                                    83(v),143(g),142(g)
    12. BD (   1) C   5 - H  12          0.98776    -0.30299  144(v),136(v),137(v),57(v)
                                                    74(v),139(g)
    13. BD (   1) C   5 - H  13          0.98526    -0.29554  137(v),145(v),57(v),136(v)
                                                    139(g)
    14. BD (   1) C   6 - C   7          0.98940    -0.41407  131(v),142(v),141(g),134(g)
                                                    147(g),146(g),38(v),64(v)
                                                    145(g),148(g)
    15. BD (   1) C   6 - H  14          0.98898    -0.30807  148(v),143(v),64(v)
    16. BD (   1) C   6 - H  15          0.99103    -0.31535  134(v),139(v),84(v)
    17. BD (   1) C   7 - H  16          0.99032    -0.30448  141(v),133(v),39(v)
    18. BD (   1) C   7 - H  17          0.98796    -0.29721  145(v),135(v),37(v),131(v)
                                                    75(v)
    19. CR (   1) O   1                  0.99987   -18.74001  37(v),40(v)
    20. CR (   1) C   2                  0.99943    -9.92023  131(g),136(v),47(v),95(v)
                                                    85(v),133(g),49(v)
    21. CR (   1) C   3                  0.99942    -9.81511  56(v),139(v),38(v),136(g)
                                                    140(v),99(v)
    22. CR (   1) C   4                  0.99944    -9.82024  133(v),47(v),136(g),66(v)
                                                    138(v),48(v)
    23. CR (   1) C   5                  0.99955    -9.88513  136(v),75(v),58(v),111(v)
                                                    56(v)
    24. CR (   1) C   6                  0.99956    -9.89337  83(v),115(v),119(v),65(v)
    25. CR (   1) C   7                  0.99953    -9.87631  123(v),37(v),75(v),127(v)
    26. LP (   1) O   1                  0.98988    -0.36979  37(v),135(v),134(v),133(v)
                                                    93(v)
    27. LP (   2) O   1                  0.97786    -0.09918  134(v),135(v),92(v),144(r)
    28. RY*(   1) O   1                  0.00093     1.33261   
    29. RY*(   2) O   1                  0.00068     1.58896   
    30. RY*(   3) O   1                  0.00014     1.71434   
    31. RY*(   4) O   1                  0.00003     1.75515   
    32. RY*(   5) O   1                  0.00000     2.99465   
    33. RY*(   6) O   1                  0.00001     2.90178   
    34. RY*(   7) O   1                  0.00000     3.05026   
    35. RY*(   8) O   1                  0.00000     3.15791   
    36. RY*(   9) O   1                  0.00000     2.98796   
    37. RY*(   1) C   2                  0.00345     0.92231   
    38. RY*(   2) C   2                  0.00154     1.24225   
    39. RY*(   3) C   2                  0.00116     1.19095   
    40. RY*(   4) C   2                  0.00082     1.50535   
    41. RY*(   5) C   2                  0.00059     2.18715   
    42. RY*(   6) C   2                  0.00037     2.23376   
    43. RY*(   7) C   2                  0.00030     2.09196   
    44. RY*(   8) C   2                  0.00009     2.24782   
    45. RY*(   9) C   2                  0.00002     2.02804   
    46. RY*(   1) C   3                  0.00232     1.32074   
    47. RY*(   2) C   3                  0.00175     0.88137   
    48. RY*(   3) C   3                  0.00129     0.85933   
    49. RY*(   4) C   3                  0.00045     0.84360   
    50. RY*(   5) C   3                  0.00008     2.51130   
    51. RY*(   6) C   3                  0.00003     2.20286   
    52. RY*(   7) C   3                  0.00001     2.55496   
    53. RY*(   8) C   3                  0.00002     2.42804   
    54. RY*(   9) C   3                  0.00000     2.20095   
    55. RY*(   1) C   4                  0.00221     1.32873   
    56. RY*(   2) C   4                  0.00134     0.82651   
    57. RY*(   3) C   4                  0.00110     1.01119   
    58. RY*(   4) C   4                  0.00031     0.89961   
    59. RY*(   5) C   4                  0.00007     2.53411   
    60. RY*(   6) C   4                  0.00002     2.09462   
    61. RY*(   7) C   4                  0.00000     2.17292   
    62. RY*(   8) C   4                  0.00001     2.44406   
    63. RY*(   9) C   4                  0.00001     2.40119   
    64. RY*(   1) C   5                  0.00197     1.03236   
    65. RY*(   2) C   5                  0.00101     1.01005   
    66. RY*(   3) C   5                  0.00080     0.98747   
    67. RY*(   4) C   5                  0.00034     1.61835   
    68. RY*(   5) C   5                  0.00018     1.90038   
    69. RY*(   6) C   5                  0.00006     2.40915   
    70. RY*(   7) C   5                  0.00003     2.11888   
    71. RY*(   8) C   5                  0.00001     2.32487   
    72. RY*(   9) C   5                  0.00000     2.23809   
    73. RY*(   1) C   6                  0.00228     1.16042   
    74. RY*(   2) C   6                  0.00072     1.15664   
    75. RY*(   3) C   6                  0.00064     0.92311   
    76. RY*(   4) C   6                  0.00032     1.26394   
    77. RY*(   5) C   6                  0.00016     2.09485   
    78. RY*(   6) C   6                  0.00008     2.39380   
    79. RY*(   7) C   6                  0.00004     1.98022   
    80. RY*(   8) C   6                  0.00001     2.26836   
    81. RY*(   9) C   6                  0.00001     2.36259   
    82. RY*(   1) C   7                  0.00263     1.14186   
    83. RY*(   2) C   7                  0.00131     0.83920   
    84. RY*(   3) C   7                  0.00060     1.15711   
    85. RY*(   4) C   7                  0.00043     1.20191   
    86. RY*(   5) C   7                  0.00015     2.19996   
    87. RY*(   6) C   7                  0.00007     2.37649   
    88. RY*(   7) C   7                  0.00007     2.06076   
    89. RY*(   8) C   7                  0.00002     2.32902   
    90. RY*(   9) C   7                  0.00001     2.40986   
    91. RY*(   1) H   8                  0.00194     0.66478   
    92. RY*(   2) H   8                  0.00078     1.84439   
    93. RY*(   3) H   8                  0.00039     1.94288   
    94. RY*(   4) H   8                  0.00001     2.57294   
    95. RY*(   1) H   9                  0.00264     0.52359   
    96. RY*(   2) H   9                  0.00010     2.02700   
    97. RY*(   3) H   9                  0.00005     2.17719   
    98. RY*(   4) H   9                  0.00002     2.48830   
    99. RY*(   1) H  10                  0.00157     0.54583   
   100. RY*(   2) H  10                  0.00011     1.88171   
   101. RY*(   3) H  10                  0.00006     2.20248   
   102. RY*(   4) H  10                  0.00004     2.51198   
   103. RY*(   1) H  11                  0.00119     0.55806   
   104. RY*(   2) H  11                  0.00010     1.87102   
   105. RY*(   3) H  11                  0.00006     2.16323   
   106. RY*(   4) H  11                  0.00003     2.49190   
   107. RY*(   1) H  12                  0.00134     0.55057   
   108. RY*(   2) H  12                  0.00010     2.01662   
   109. RY*(   3) H  12                  0.00008     1.95858   
   110. RY*(   4) H  12                  0.00002     2.47033   
   111. RY*(   1) H  13                  0.00187     0.53819   
   112. RY*(   2) H  13                  0.00010     2.05735   
   113. RY*(   3) H  13                  0.00008     1.97869   
   114. RY*(   4) H  13                  0.00002     2.49144   
   115. RY*(   1) H  14                  0.00196     0.52289   
   116. RY*(   2) H  14                  0.00010     2.03187   
   117. RY*(   3) H  14                  0.00006     1.94117   
   118. RY*(   4) H  14                  0.00002     2.49805   
   119. RY*(   1) H  15                  0.00171     0.50386   
   120. RY*(   2) H  15                  0.00010     2.00543   
   121. RY*(   3) H  15                  0.00007     1.95483   
   122. RY*(   4) H  15                  0.00002     2.49204   
   123. RY*(   1) H  16                  0.00254     0.50457   
   124. RY*(   2) H  16                  0.00010     2.01476   
   125. RY*(   3) H  16                  0.00007     1.98735   
   126. RY*(   4) H  16                  0.00002     2.50727   
   127. RY*(   1) H  17                  0.00301     0.53062   
   128. RY*(   2) H  17                  0.00009     2.02584   
   129. RY*(   3) H  17                  0.00006     1.99492   
   130. RY*(   4) H  17                  0.00003     2.52139   
   131. BD*(   1) O   1 - C   2          0.01526     0.50262   
   132. BD*(   1) O   1 - H   8          0.00417     0.60956   
   133. BD*(   1) C   2 - C   3          0.01449     0.65286   
   134. BD*(   1) C   2 - C   7          0.01674     0.58725   
   135. BD*(   1) C   2 - H   9          0.02006     0.64095   
   136. BD*(   1) C   3 - C   4          0.00815     0.90474   
   137. BD*(   2) C   3 - C   4          0.02037     0.29906   
   138. BD*(   1) C   3 - H  10          0.00843     0.67128   
   139. BD*(   1) C   4 - C   5          0.01028     0.64562   
   140. BD*(   1) C   4 - H  11          0.00869     0.66271   
   141. BD*(   1) C   5 - C   6          0.00786     0.57315   
   142. BD*(   1) C   5 - H  12          0.00879     0.60834   
   143. BD*(   1) C   5 - H  13          0.01089     0.61593   
   144. BD*(   1) C   6 - C   7          0.00850     0.57474   
   145. BD*(   1) C   6 - H  14          0.00895     0.61270   
   146. BD*(   1) C   6 - H  15          0.00721     0.61441   
   147. BD*(   1) C   7 - H  16          0.00722     0.62968   
   148. BD*(   1) C   7 - H  17          0.00948     0.61848   
       -------------------------------
              Total Lewis   26.74669  ( 99.0618%)
        Valence non-Lewis    0.19557  (  0.7243%)
        Rydberg non-Lewis    0.05775  (  0.2139%)
       -------------------------------
            Total unit  1   27.00000  (100.0000%)
           Charge unit  1    0.00000
 Unable to Open any file for archive entry.
 1\1\GINC-COMPUTE-0-1\SP\UB3LYP\def2SVP\C6H10O1(1-,2)\ZAHRT2\13-Mar-202
 1\0\\# b3lyp/def2svp geom=NewRedundant pop=NBO\\6\\-1,2\O,0,2.48771932
 49,-0.6214624282,-0.0949233648\C,0,1.1795013376,-0.4051542109,0.413071
 6616\C,0,0.9404082592,1.0817865025,0.4269676498\C,0,-0.2329041694,1.64
 51533762,0.115948676\C,0,-1.4528479523,0.8594188708,-0.2902471208\C,0,
 -1.2923894834,-0.6427420515,-0.0229238127\C,0,0.1072738693,-1.12284588
 97,-0.4121039904\H,0,2.6685455915,-1.5690769715,-0.0481090275\H,0,1.12
 20037779,-0.7717824434,1.4628290917\H,0,1.8014093271,1.6940557541,0.71
 23925968\H,0,-0.3260145743,2.7364255873,0.1396431448\H,0,-2.3427400752
 ,1.251159969,0.2326673693\H,0,-1.6472291082,1.0353123443,-1.3661114507
 \H,0,-1.4546783564,-0.8396596172,1.051916245\H,0,-2.0638858639,-1.2132
 715123,-0.5639434661\H,0,0.1992290708,-2.2151687881,-0.2821727283\H,0,
 0.3065990249,-0.9021484914,-1.4749014736\\Version=ES64L-G16RevC.01\Sta
 te=2-A\HF=-309.5541252\S2=0.751994\S2-1=0.\S2A=0.750003\RMSD=4.885e-09
 \Dipole=-0.7714726,-0.377207,-0.0892523\Quadrupole=-3.3278949,-0.04433
 46,3.3722295,1.2253816,-0.3453837,-0.0123993\PG=C01 [X(C6H10O1)]\\@
 The archive entry for this job was punched.


 THE SECRET OF SUCCESS IN LIFE IS TO EAT WHAT YOU LIKE, AND LET THE FOOD
 FIGHT IT OUT INSIDE YOU. -- FROM A FORTUNE COOKIE
 File lengths (MBytes):  RWF=     27 Int=      0 D2E=      0 Chk=      3 Scr=      1
 Normal termination of Gaussian 16
