# Supplementary material for: Machine-Learning-Guided Discovery of Electrochemical Reactions
Source: J Am Chem Soc. 2022 Dec 2;144(49):22599–610. doi: 10.1021/jacs.2c08997 (PMC9756344; doi:10.1021/jacs.2c08997)
Supplement: Supplementary file 4 — ja2c08997_si_004.zip [file ja2c08997_si_004.zip › Reactivity Prediction/Rlogs_notimes/5.log]

 Entering Gaussian System, Link 0=g16
 Input=5.com
 Output=5.log
 Initial command:
  
 Copyright (c) 1988-2019, Gaussian, Inc.  All Rights Reserved.
  
 This is part of the Gaussian(R) 16 program.  It is based on
 the Gaussian(R) 09 system (copyright 2009, Gaussian, Inc.),
 the Gaussian(R) 03 system (copyright 2003, Gaussian, Inc.),
 the Gaussian(R) 98 system (copyright 1998, Gaussian, Inc.),
 the Gaussian(R) 94 system (copyright 1995, Gaussian, Inc.),
 the Gaussian 92(TM) system (copyright 1992, Gaussian, Inc.),
 the Gaussian 90(TM) system (copyright 1990, Gaussian, Inc.),
 the Gaussian 88(TM) system (copyright 1988, Gaussian, Inc.),
 the Gaussian 86(TM) system (copyright 1986, Carnegie Mellon
 University), and the Gaussian 82(TM) system (copyright 1983,
 Carnegie Mellon University). Gaussian is a federally registered
 trademark of Gaussian, Inc.
  
 This software contains proprietary and confidential information,
 including trade secrets, belonging to Gaussian, Inc.
  
 This software is provided under written license and may be
 used, copied, transmitted, or stored only in accord with that
 written license.
  
 The following legend is applicable only to US Government
 contracts under FAR:
  
                    RESTRICTED RIGHTS LEGEND
  
 Use, reproduction and disclosure by the US Government is
 subject to restrictions as set forth in subparagraphs (a)
 and (c) of the Commercial Computer Software - Restricted
 Rights clause in FAR 52.227-19.
  
 Gaussian, Inc.
 340 Quinnipiac St., Bldg. 40, Wallingford CT 06492
  
  
 ---------------------------------------------------------------
 Warning -- This program may not be used in any manner that
 competes with the business of Gaussian, Inc. or will provide
 assistance to any competitor of Gaussian, Inc.  The licensee
 of this program is prohibited from giving any competitor of
 Gaussian, Inc. access to this program.  By using this program,
 the user acknowledges that Gaussian, Inc. is engaged in the
 business of creating and licensing software in the field of
 computational chemistry and represents and warrants to the
 licensee that it is not a competitor of Gaussian, Inc. and that
 it will not use this program in any manner prohibited above.
 ---------------------------------------------------------------
  

 Cite this work as:
 Gaussian 16, Revision C.01,
 M. J. Frisch, G. W. Trucks, H. B. Schlegel, G. E. Scuseria, 
 M. A. Robb, J. R. Cheeseman, G. Scalmani, V. Barone, 
 G. A. Petersson, H. Nakatsuji, X. Li, M. Caricato, A. V. Marenich, 
 J. Bloino, B. G. Janesko, R. Gomperts, B. Mennucci, H. P. Hratchian, 
 J. V. Ortiz, A. F. Izmaylov, J. L. Sonnenberg, D. Williams-Young, 
 F. Ding, F. Lipparini, F. Egidi, J. Goings, B. Peng, A. Petrone, 
 T. Henderson, D. Ranasinghe, V. G. Zakrzewski, J. Gao, N. Rega, 
 G. Zheng, W. Liang, M. Hada, M. Ehara, K. Toyota, R. Fukuda, 
 J. Hasegawa, M. Ishida, T. Nakajima, Y. Honda, O. Kitao, H. Nakai, 
 T. Vreven, K. Throssell, J. A. Montgomery, Jr., J. E. Peralta, 
 F. Ogliaro, M. J. Bearpark, J. J. Heyd, E. N. Brothers, K. N. Kudin, 
 V. N. Staroverov, T. A. Keith, R. Kobayashi, J. Normand, 
 K. Raghavachari, A. P. Rendell, J. C. Burant, S. S. Iyengar, 
 J. Tomasi, M. Cossi, J. M. Millam, M. Klene, C. Adamo, R. Cammi, 
 J. W. Ochterski, R. L. Martin, K. Morokuma, O. Farkas, 
 J. B. Foresman, and D. J. Fox, Gaussian, Inc., Wallingford CT, 2019.
 
 ******************************************
 Gaussian 16:  ES64L-G16RevC.01  3-Jul-2019
                13-Mar-2021 
 ******************************************
 %nprocshared=16
 Will use up to   16 processors via shared memory.
 %mem=7GB
 -----------------------------------------
 # b3lyp/def2svp geom=NewRedundant pop=NBO
 -----------------------------------------
 1/29=4000,38=1,172=1/1;
 2/12=2,17=6,18=5,40=1/2;
 3/5=43,7=101,11=2,25=1,30=1,74=-5/1,2,3;
 4//1;
 5/5=2,38=5/2;
 6/7=2,8=2,9=2,10=2,28=1,40=1/1,7;
 99/5=1,9=1/99;
 -
 5
 -
 Symbolic Z-matrix:
 Charge = -1 Multiplicity = 2
 C                     2.35529  -0.93734  -0.23267 
 C                     1.65099   0.35535   0.12944 
 C                     0.15015   0.37444   0.11063 
 C                    -0.51343   1.56952   0.44521 
 N                    -1.83804   1.702     0.46202 
 C                    -2.57489   0.63335   0.14128 
 C                    -2.02673  -0.60457  -0.20755 
 C                    -0.63857  -0.73512  -0.22278 
 O                     2.27758   1.35212   0.42764 
 H                     3.43899  -0.77996  -0.16962 
 H                     2.06148  -1.74949   0.45174 
 H                     2.08913  -1.25684  -1.25318 
 H                     0.0891    2.44461   0.70784 
 H                    -3.6629    0.76643   0.1621 
 H                    -2.67631  -1.44485  -0.46089 
 H                    -0.18184  -1.68965  -0.4912 
 
                          Input orientation:                          
 ---------------------------------------------------------------------
 Center     Atomic      Atomic             Coordinates (Angstroms)
 Number     Number       Type             X           Y           Z
 ---------------------------------------------------------------------
      1          6           0        2.355288   -0.937336   -0.232675
      2          6           0        1.650992    0.355348    0.129436
      3          6           0        0.150146    0.374442    0.110629
      4          6           0       -0.513427    1.569523    0.445211
      5          7           0       -1.838039    1.701997    0.462023
      6          6           0       -2.574894    0.633352    0.141279
      7          6           0       -2.026733   -0.604569   -0.207553
      8          6           0       -0.638575   -0.735122   -0.222779
      9          8           0        2.277578    1.352122    0.427639
     10          1           0        3.438994   -0.779962   -0.169623
     11          1           0        2.061483   -1.749491    0.451744
     12          1           0        2.089135   -1.256835   -1.253179
     13          1           0        0.089095    2.444605    0.707845
     14          1           0       -3.662898    0.766433    0.162101
     15          1           0       -2.676311   -1.444854   -0.460895
     16          1           0       -0.181836   -1.689654   -0.491204
 ---------------------------------------------------------------------
                    Distance matrix (angstroms):
                    1          2          3          4          5
     1  C    0.000000
     2  C    1.515977   0.000000
     3  C    2.588681   1.501085   0.000000
     4  C    3.869547   2.501728   1.407300   0.000000
     5  N    5.003267   3.754653   2.416352   1.331326   0.000000
     6  C    5.187832   4.235037   2.737484   2.284390   1.337098
     7  C    4.394710   3.815843   2.408009   2.728163   2.409187
     8  C    3.000700   2.560331   1.401561   2.402761   2.801288
     9  O    2.384044   1.214534   2.362693   2.799514   4.130605
    10  H    1.096887   2.138999   3.496815   4.638937   5.865678
    11  H    1.101974   2.168578   2.877614   4.200721   5.207605
    12  H    1.101974   2.168577   2.877624   4.200733   5.207620
    13  H    4.178245   2.671905   2.155451   1.094431   2.079842
    14  H    6.267156   5.329867   3.833485   3.262556   2.072520
    15  H    5.062277   4.723851   3.409595   3.819105   3.384840
    16  H    2.658913   2.815401   2.175525   3.407207   3.892936
                    6          7          8          9         10
     6  C    0.000000
     7  C    1.398075   0.000000
     8  C    2.398873   1.394367   0.000000
     9  O    4.913768   4.770660   3.644664   0.000000
    10  H    6.185545   5.468672   4.078162   2.500278   0.000000
    11  H    5.222099   4.296397   2.962134   3.109225   1.795445
    12  H    5.222115   4.296412   2.962146   3.109231   1.795445
    13  H    3.270852   3.822584   3.392083   2.462010   4.731766
    14  H    1.096310   2.166409   3.398431   5.975182   7.275868
    15  H    2.166065   1.091885   2.170896   5.757915   6.158237
    16  H    3.394572   2.159054   1.091693   4.018132   3.747181
                   11         12         13         14         15
    11  H    0.000000
    12  H    1.774891   0.000000
    13  H    4.641804   4.641814   0.000000
    14  H    6.259577   6.259594   4.146269   0.000000
    15  H    4.834502   4.834516   4.913381   2.500253   0.000000
    16  H    2.434175   2.434183   4.313145   4.310101   2.506642
                   16
    16  H    0.000000
 Stoichiometry    C7H7NO(1-,2)
 Framework group  C1[X(C7H7NO)]
 Deg. of freedom    42
 Full point group                 C1      NOp   1
 Largest Abelian subgroup         C1      NOp   1
 Largest concise Abelian subgroup C1      NOp   1
                         Standard orientation:                         
 ---------------------------------------------------------------------
 Center     Atomic      Atomic             Coordinates (Angstroms)
 Number     Number       Type             X           Y           Z
 ---------------------------------------------------------------------
      1          6           0       -2.541183    1.053730    0.000004
      2          6           0       -1.687494   -0.199028   -0.000009
      3          6           0       -0.194865   -0.039917   -0.000004
      4          6           0        0.606734   -1.196607   -0.000002
      5          7           0        1.937896   -1.175737    0.000001
      6          6           0        2.542024    0.017101    0.000003
      7          6           0        1.849916    1.231843    0.000001
      8          6           0        0.455881    1.201414   -0.000003
      9          8           0       -2.190704   -1.304412    0.000004
     10          1           0       -3.598523    0.761850    0.000012
     11          1           0       -2.330702    1.672184    0.887449
     12          1           0       -2.330717    1.672189   -0.887442
     13          1           0        0.112891   -2.173284   -0.000003
     14          1           0        3.638306    0.009146    0.000006
     15          1           0        2.394639    2.178146    0.000002
     16          1           0       -0.111614    2.134014   -0.000004
 ---------------------------------------------------------------------
 Rotational constants (GHZ):           3.7544800           1.2272333           0.9303128
 Standard basis: def2SVP (5D, 7F)
 There are   170 symmetry adapted cartesian basis functions of A   symmetry.
 There are   161 symmetry adapted basis functions of A   symmetry.
   161 basis functions,   274 primitive gaussians,   170 cartesian basis functions
    33 alpha electrons       32 beta electrons
       nuclear repulsion energy       403.8169633654 Hartrees.
 NAtoms=   16 NActive=   16 NUniq=   16 SFac= 1.00D+00 NAtFMM=   60 NAOKFM=F Big=F
 Integral buffers will be    131072 words long.
 Raffenetti 2 integral format.
 Two-electron integral symmetry is turned on.
 One-electron integrals computed using PRISM.
   1 Symmetry operations used in ECPInt.
 ECPInt:  NShTT=    2850 NPrTT=   10434 LenC2=    2810 LenP2D=    8140.
 LDataN:  DoStor=T MaxTD1= 4 Len=   56
 NBasis=   161 RedAO= T EigKep=  6.83D-04  NBF=   161
 NBsUse=   161 1.00D-06 EigRej= -1.00D+00 NBFU=   161
 ExpMin= 1.22D-01 ExpMax= 2.27D+03 ExpMxC= 3.41D+02 IAcc=3 IRadAn=         5 AccDes= 0.00D+00
 Harris functional with IExCor=  402 and IRadAn=       5 diagonalized for initial guess.
 HarFok:  IExCor=  402 AccDes= 0.00D+00 IRadAn=         5 IDoV= 1 UseB2=F ITyADJ=14
 ICtDFT=  3500011 ScaDFX=  1.000000  1.000000  1.000000  1.000000
 FoFCou: FMM=F IPFlag=           0 FMFlag=      100000 FMFlg1=           0
         NFxFlg=           0 DoJE=T BraDBF=F KetDBF=T FulRan=T
         wScrn=  0.000000 ICntrl=       500 IOpCl=  0 I1Cent=   200000004 NGrid=           0
         NMat0=    1 NMatS0=      1 NMatT0=    0 NMatD0=    1 NMtDS0=    0 NMtDT0=    0
 Petite list used in FoFCou.
 Initial guess <Sx>= 0.0000 <Sy>= 0.0000 <Sz>= 0.5000 <S**2>= 0.7500 S= 0.5000
 Requested convergence on RMS density matrix=1.00D-08 within 128 cycles.
 Requested convergence on MAX density matrix=1.00D-06.
 Requested convergence on             energy=1.00D-06.
 No special actions if energy rises.
 Integral accuracy reduced to 1.0D-05 until final iterations.
 Initial convergence to 1.0D-05 achieved.  Increase integral accuracy.
 SCF Done:  E(UB3LYP) =  -400.637676353     A.U. after   22 cycles
            NFock= 22  Conv=0.53D-08     -V/T= 2.0095
 <Sx>= 0.0000 <Sy>= 0.0000 <Sz>= 0.5000 <S**2>= 0.7606 S= 0.5053
 <L.S>= 0.000000000000E+00
 Annihilation of the first spin contaminant:
 S**2 before annihilation     0.7606,   after     0.7501

 **********************************************************************

            Population analysis using the SCF Density.

 **********************************************************************

 Orbital symmetries:
 Alpha Orbitals:
       Occupied  (A) (A) (A) (A) (A) (A) (A) (A) (A) (A) (A) (A)
                 (A) (A) (A) (A) (A) (A) (A) (A) (A) (A) (A) (A)
                 (A) (A) (A) (A) (A) (A) (A) (A) (A)
       Virtual   (A) (A) (A) (A) (A) (A) (A) (A) (A) (A) (A) (A)
                 (A) (A) (A) (A) (A) (A) (A) (A) (A) (A) (A) (A)
                 (A) (A) (A) (A) (A) (A) (A) (A) (A) (A) (A) (A)
                 (A) (A) (A) (A) (A) (A) (A) (A) (A) (A) (A) (A)
                 (A) (A) (A) (A) (A) (A) (A) (A) (A) (A) (A) (A)
                 (A) (A) (A) (A) (A) (A) (A) (A) (A) (A) (A) (A)
                 (A) (A) (A) (A) (A) (A) (A) (A) (A) (A) (A) (A)
                 (A) (A) (A) (A) (A) (A) (A) (A) (A) (A) (A) (A)
                 (A) (A) (A) (A) (A) (A) (A) (A) (A) (A) (A) (A)
                 (A) (A) (A) (A) (A) (A) (A) (A) (A) (A) (A) (A)
                 (A) (A) (A) (A) (A) (A) (A) (A)
 Beta  Orbitals:
       Occupied  (A) (A) (A) (A) (A) (A) (A) (A) (A) (A) (A) (A)
                 (A) (A) (A) (A) (A) (A) (A) (A) (A) (A) (A) (A)
                 (A) (A) (A) (A) (A) (A) (A) (A)
       Virtual   (A) (A) (A) (A) (A) (A) (A) (A) (A) (A) (A) (A)
                 (A) (A) (A) (A) (A) (A) (A) (A) (A) (A) (A) (A)
                 (A) (A) (A) (A) (A) (A) (A) (A) (A) (A) (A) (A)
                 (A) (A) (A) (A) (A) (A) (A) (A) (A) (A) (A) (A)
                 (A) (A) (A) (A) (A) (A) (A) (A) (A) (A) (A) (A)
                 (A) (A) (A) (A) (A) (A) (A) (A) (A) (A) (A) (A)
                 (A) (A) (A) (A) (A) (A) (A) (A) (A) (A) (A) (A)
                 (A) (A) (A) (A) (A) (A) (A) (A) (A) (A) (A) (A)
                 (A) (A) (A) (A) (A) (A) (A) (A) (A) (A) (A) (A)
                 (A) (A) (A) (A) (A) (A) (A) (A) (A) (A) (A) (A)
                 (A) (A) (A) (A) (A) (A) (A) (A) (A)
 The electronic state is 2-A.
 Alpha  occ. eigenvalues --  -18.90003 -14.13489 -10.05167 -10.03038 -10.02982
 Alpha  occ. eigenvalues --  -10.02553 -10.02229 -10.01632  -9.99323  -0.82031
 Alpha  occ. eigenvalues --   -0.74678  -0.61698  -0.57774  -0.55638  -0.45498
 Alpha  occ. eigenvalues --   -0.43973  -0.36779  -0.33566  -0.30207  -0.28338
 Alpha  occ. eigenvalues --   -0.27596  -0.26616  -0.23288  -0.22563  -0.22374
 Alpha  occ. eigenvalues --   -0.21821  -0.18427  -0.18109  -0.11614  -0.08817
 Alpha  occ. eigenvalues --   -0.07965  -0.04999   0.07331
 Alpha virt. eigenvalues --    0.15209   0.19957   0.20048   0.22257   0.25879
 Alpha virt. eigenvalues --    0.26661   0.27878   0.28443   0.29611   0.33020
 Alpha virt. eigenvalues --    0.37977   0.39270   0.43677   0.44993   0.46686
 Alpha virt. eigenvalues --    0.47609   0.50033   0.53441   0.55405   0.56001
 Alpha virt. eigenvalues --    0.60093   0.61084   0.62095   0.63284   0.65069
 Alpha virt. eigenvalues --    0.68203   0.68435   0.70553   0.71580   0.74788
 Alpha virt. eigenvalues --    0.76425   0.76548   0.77764   0.77966   0.79612
 Alpha virt. eigenvalues --    0.81694   0.81815   0.82450   0.82974   0.84752
 Alpha virt. eigenvalues --    0.86922   0.87958   0.89189   0.91763   0.92853
 Alpha virt. eigenvalues --    0.95287   0.96423   1.03174   1.05374   1.06628
 Alpha virt. eigenvalues --    1.08136   1.20536   1.21138   1.22014   1.23789
 Alpha virt. eigenvalues --    1.30176   1.32973   1.34673   1.37957   1.39044
 Alpha virt. eigenvalues --    1.43695   1.44773   1.45076   1.49120   1.50371
 Alpha virt. eigenvalues --    1.51487   1.57128   1.59724   1.66713   1.69333
 Alpha virt. eigenvalues --    1.74927   1.76658   1.82821   1.86582   1.88848
 Alpha virt. eigenvalues --    1.88897   1.90446   1.91136   1.94111   1.95413
 Alpha virt. eigenvalues --    1.96765   1.97565   1.98334   2.00288   2.05993
 Alpha virt. eigenvalues --    2.07054   2.09448   2.12565   2.14616   2.15341
 Alpha virt. eigenvalues --    2.17597   2.20567   2.28039   2.28855   2.31854
 Alpha virt. eigenvalues --    2.34019   2.43510   2.46957   2.49655   2.51502
 Alpha virt. eigenvalues --    2.55113   2.56450   2.58008   2.60734   2.62612
 Alpha virt. eigenvalues --    2.65762   2.70973   2.76842   2.79562   2.80108
 Alpha virt. eigenvalues --    2.86953   2.88040   2.89835   2.89882   2.95436
 Alpha virt. eigenvalues --    3.00322   3.04183   3.08185   3.12328   3.13358
 Alpha virt. eigenvalues --    3.18539   3.28391   3.31401   3.35851   3.48132
 Alpha virt. eigenvalues --    3.60609   3.82137   3.83448
  Beta  occ. eigenvalues --  -18.89363 -14.13521 -10.04875 -10.03014 -10.02923
  Beta  occ. eigenvalues --  -10.02346 -10.02105 -10.01366  -9.99130  -0.80926
  Beta  occ. eigenvalues --   -0.74375  -0.61223  -0.57276  -0.55377  -0.44693
  Beta  occ. eigenvalues --   -0.43702  -0.36340  -0.33127  -0.29942  -0.28050
  Beta  occ. eigenvalues --   -0.26951  -0.26511  -0.22947  -0.22336  -0.21490
  Beta  occ. eigenvalues --   -0.21302  -0.18100  -0.15442  -0.10462  -0.07846
  Beta  occ. eigenvalues --   -0.06730  -0.04487
  Beta virt. eigenvalues --    0.14649   0.15715   0.20131   0.22293   0.22639
  Beta virt. eigenvalues --    0.25984   0.26756   0.28522   0.28531   0.29741
  Beta virt. eigenvalues --    0.34891   0.38362   0.39611   0.44001   0.45445
  Beta virt. eigenvalues --    0.46842   0.47848   0.50427   0.54049   0.55594
  Beta virt. eigenvalues --    0.56362   0.60323   0.61697   0.62718   0.64083
  Beta virt. eigenvalues --    0.65460   0.68612   0.68935   0.71726   0.71744
  Beta virt. eigenvalues --    0.75010   0.76800   0.77324   0.78179   0.78587
  Beta virt. eigenvalues --    0.79770   0.81855   0.82071   0.82674   0.83230
  Beta virt. eigenvalues --    0.84888   0.87891   0.88374   0.89559   0.91952
  Beta virt. eigenvalues --    0.93158   0.95493   0.96716   1.03344   1.05532
  Beta virt. eigenvalues --    1.06747   1.08478   1.20725   1.22148   1.22943
  Beta virt. eigenvalues --    1.23940   1.30419   1.33608   1.34863   1.38126
  Beta virt. eigenvalues --    1.39523   1.44420   1.45338   1.45362   1.49239
  Beta virt. eigenvalues --    1.50600   1.52126   1.58047   1.60045   1.66822
  Beta virt. eigenvalues --    1.69951   1.75317   1.77341   1.82887   1.86871
  Beta virt. eigenvalues --    1.89086   1.89457   1.90874   1.91305   1.94410
  Beta virt. eigenvalues --    1.95814   1.97160   1.98318   1.98368   2.00828
  Beta virt. eigenvalues --    2.06142   2.07559   2.10038   2.13234   2.14924
  Beta virt. eigenvalues --    2.15701   2.18075   2.20982   2.28684   2.28995
  Beta virt. eigenvalues --    2.32094   2.34764   2.43933   2.47760   2.50319
  Beta virt. eigenvalues --    2.52357   2.55264   2.56731   2.58637   2.61273
  Beta virt. eigenvalues --    2.63161   2.65849   2.71198   2.77424   2.79817
  Beta virt. eigenvalues --    2.80668   2.87427   2.88110   2.90158   2.91447
  Beta virt. eigenvalues --    2.96545   3.00937   3.04478   3.08539   3.12420
  Beta virt. eigenvalues --    3.13558   3.18722   3.28727   3.31495   3.37727
  Beta virt. eigenvalues --    3.48269   3.60885   3.82339   3.84121
          Condensed to atoms (all electrons):
               1          2          3          4          5          6
     1  C    5.015698   0.318302  -0.211972   0.020807  -0.000104  -0.000201
     2  C    0.318302   4.956329   0.209040  -0.055117   0.009936   0.000993
     3  C   -0.211972   0.209040   5.803001   0.336051  -0.041642  -0.057168
     4  C    0.020807  -0.055117   0.336051   4.981030   0.526763  -0.084622
     5  N   -0.000104   0.009936  -0.041642   0.526763   6.314544   0.488143
     6  C   -0.000201   0.000993  -0.057168  -0.084622   0.488143   4.978758
     7  C   -0.001723   0.013653   0.010791  -0.065005  -0.027188   0.403817
     8  C   -0.014466  -0.070961   0.257661  -0.053911  -0.056611  -0.018021
     9  O   -0.109040   0.730699  -0.164850   0.017238   0.000528  -0.000031
    10  H    0.269363   0.010353   0.020299  -0.000602   0.000001   0.000005
    11  H    0.307787   0.000507  -0.000964  -0.000611  -0.000004  -0.000027
    12  H    0.307787   0.000507  -0.000963  -0.000611  -0.000004  -0.000027
    13  H    0.002812  -0.009691  -0.085015   0.388278  -0.046164   0.004378
    14  H   -0.000003   0.000096   0.002519   0.004453  -0.051982   0.389588
    15  H    0.000036  -0.000175   0.016759   0.000134   0.008418  -0.064897
    16  H    0.016902  -0.032009  -0.061104   0.015017  -0.000490   0.013233
               7          8          9         10         11         12
     1  C   -0.001723  -0.014466  -0.109040   0.269363   0.307787   0.307787
     2  C    0.013653  -0.070961   0.730699   0.010353   0.000507   0.000507
     3  C    0.010791   0.257661  -0.164850   0.020299  -0.000964  -0.000963
     4  C   -0.065005  -0.053911   0.017238  -0.000602  -0.000611  -0.000611
     5  N   -0.027188  -0.056611   0.000528   0.000001  -0.000004  -0.000004
     6  C    0.403817  -0.018021  -0.000031   0.000005  -0.000027  -0.000027
     7  C    5.020900   0.421764  -0.000093   0.000006   0.000857   0.000857
     8  C    0.421764   5.197685   0.005268  -0.000095   0.007189   0.007189
     9  O   -0.000093   0.005268   7.780310   0.018805   0.003756   0.003756
    10  H    0.000006  -0.000095   0.018805   0.752674  -0.013892  -0.013892
    11  H    0.000857   0.007189   0.003756  -0.013892   0.756872  -0.039467
    12  H    0.000857   0.007189   0.003756  -0.013892  -0.039467   0.756873
    13  H    0.001895   0.009969   0.028415  -0.000158  -0.000153  -0.000153
    14  H   -0.090011   0.009038   0.000000   0.000000   0.000000   0.000000
    15  H    0.383923  -0.076607   0.000002  -0.000002  -0.000014  -0.000014
    16  H   -0.081897   0.410375   0.000038  -0.000658   0.001356   0.001356
              13         14         15         16
     1  C    0.002812  -0.000003   0.000036   0.016902
     2  C   -0.009691   0.000096  -0.000175  -0.032009
     3  C   -0.085015   0.002519   0.016759  -0.061104
     4  C    0.388278   0.004453   0.000134   0.015017
     5  N   -0.046164  -0.051982   0.008418  -0.000490
     6  C    0.004378   0.389588  -0.064897   0.013233
     7  C    0.001895  -0.090011   0.383923  -0.081897
     8  C    0.009969   0.009038  -0.076607   0.410375
     9  O    0.028415   0.000000   0.000002   0.000038
    10  H   -0.000158   0.000000  -0.000002  -0.000658
    11  H   -0.000153   0.000000  -0.000014   0.001356
    12  H   -0.000153   0.000000  -0.000014   0.001356
    13  H    0.761779  -0.000609   0.000128  -0.000486
    14  H   -0.000609   0.837620  -0.008979  -0.000584
    15  H    0.000128  -0.008979   0.849632  -0.016834
    16  H   -0.000486  -0.000584  -0.016834   0.822251
          Atomic-Atomic Spin Densities.
               1          2          3          4          5          6
     1  C   -0.034918   0.016764   0.000735  -0.000243  -0.000005   0.000014
     2  C    0.016764   0.231341   0.097816  -0.015708  -0.000451   0.000608
     3  C    0.000735   0.097816   0.269249  -0.085086  -0.006616   0.016289
     4  C   -0.000243  -0.015708  -0.085086   0.136708   0.036155  -0.027053
     5  N   -0.000005  -0.000451  -0.006616   0.036155  -0.004876  -0.052501
     6  C    0.000014   0.000608   0.016289  -0.027053  -0.052501   0.431264
     7  C   -0.000035  -0.000572  -0.006327   0.004981   0.002409  -0.037247
     8  C    0.000098  -0.019252  -0.114642   0.017760   0.003556  -0.025880
     9  O   -0.000405  -0.098740  -0.015644   0.004925   0.000015  -0.000018
    10  H    0.003902  -0.001459  -0.000155  -0.000017  -0.000000  -0.000000
    11  H   -0.003661  -0.010069  -0.004964   0.000283   0.000006  -0.000036
    12  H   -0.003655  -0.010072  -0.004962   0.000283   0.000006  -0.000036
    13  H   -0.000112   0.000040   0.000066   0.004242  -0.000431   0.000135
    14  H   -0.000000   0.000000  -0.000124  -0.000012  -0.000439   0.008457
    15  H    0.000001  -0.000007   0.000199   0.000021   0.000034  -0.000672
    16  H   -0.000328   0.000777  -0.001604  -0.000246  -0.000004  -0.000059
               7          8          9         10         11         12
     1  C   -0.000035   0.000098  -0.000405   0.003902  -0.003661  -0.003655
     2  C   -0.000572  -0.019252  -0.098740  -0.001459  -0.010069  -0.010072
     3  C   -0.006327  -0.114642  -0.015644  -0.000155  -0.004964  -0.004962
     4  C    0.004981   0.017760   0.004925  -0.000017   0.000283   0.000283
     5  N    0.002409   0.003556   0.000015  -0.000000   0.000006   0.000006
     6  C   -0.037247  -0.025880  -0.000018  -0.000000  -0.000036  -0.000036
     7  C   -0.090141   0.031527   0.000010  -0.000002   0.000101   0.000101
     8  C    0.031527   0.294312   0.000834  -0.000042   0.003381   0.003380
     9  O    0.000010   0.000834   0.330014  -0.000488   0.001313   0.001313
    10  H   -0.000002  -0.000042  -0.000488  -0.001845  -0.000314  -0.000314
    11  H    0.000101   0.003381   0.001313  -0.000314   0.040521  -0.014730
    12  H    0.000101   0.003380   0.001313  -0.000314  -0.014730   0.040517
    13  H   -0.000039   0.000045  -0.000683   0.000009   0.000004   0.000004
    14  H   -0.000779  -0.000138  -0.000000  -0.000000   0.000000   0.000000
    15  H    0.000752  -0.000888  -0.000000   0.000000   0.000000   0.000000
    16  H   -0.000448   0.006880  -0.000002   0.000012   0.000141   0.000140
              13         14         15         16
     1  C   -0.000112  -0.000000   0.000001  -0.000328
     2  C    0.000040   0.000000  -0.000007   0.000777
     3  C    0.000066  -0.000124   0.000199  -0.001604
     4  C    0.004242  -0.000012   0.000021  -0.000246
     5  N   -0.000431  -0.000439   0.000034  -0.000004
     6  C    0.000135   0.008457  -0.000672  -0.000059
     7  C   -0.000039  -0.000779   0.000752  -0.000448
     8  C    0.000045  -0.000138  -0.000888   0.006880
     9  O   -0.000683  -0.000000  -0.000000  -0.000002
    10  H    0.000009  -0.000000   0.000000   0.000012
    11  H    0.000004   0.000000   0.000000   0.000141
    12  H    0.000004   0.000000   0.000000   0.000140
    13  H   -0.009232   0.000008  -0.000003   0.000005
    14  H    0.000008  -0.024942   0.000218   0.000012
    15  H   -0.000003   0.000218   0.003123   0.000229
    16  H    0.000005   0.000012   0.000229  -0.016246
 Mulliken charges and spin densities:
               1          2
     1  C    0.078016  -0.021848
     2  C   -0.082461   0.191015
     3  C   -0.032441   0.144230
     4  C   -0.029292   0.076994
     5  N   -0.124146  -0.023143
     6  C   -0.053921   0.313265
     7  C    0.007454  -0.095709
     8  C   -0.035466   0.200931
     9  O   -0.314802   0.222444
    10  H   -0.042210  -0.000713
    11  H   -0.023193   0.011975
    12  H   -0.023194   0.011974
    13  H   -0.055223  -0.005941
    14  H   -0.091145  -0.017739
    15  H   -0.091510   0.003005
    16  H   -0.086467  -0.010741
 Sum of Mulliken charges =  -1.00000   1.00000
 Mulliken charges and spin densities with hydrogens summed into heavy atoms:
               1          2
     1  C   -0.010582   0.001388
     2  C   -0.082461   0.191015
     3  C   -0.032441   0.144230
     4  C   -0.084515   0.071053
     5  N   -0.124146  -0.023143
     6  C   -0.145066   0.295525
     7  C   -0.084056  -0.092703
     8  C   -0.121932   0.190191
     9  O   -0.314802   0.222444
 Electronic spatial extent (au):  <R**2>=           1236.6094
 Charge=             -1.0000 electrons
 Dipole moment (field-independent basis, Debye):
    X=              0.1800    Y=              3.6899    Z=             -0.0000  Tot=              3.6943
 Quadrupole moment (field-independent basis, Debye-Ang):
   XX=            -78.3281   YY=            -64.5321   ZZ=            -57.1888
   XY=             -1.7585   XZ=              0.0000   YZ=              0.0000
 Traceless Quadrupole moment (field-independent basis, Debye-Ang):
   XX=            -11.6451   YY=              2.1509   ZZ=              9.4942
   XY=             -1.7585   XZ=              0.0000   YZ=              0.0000
 Octapole moment (field-independent basis, Debye-Ang**2):
  XXX=             -1.3639  YYY=              1.0624  ZZZ=              0.0001  XYY=              0.1972
  XXY=             19.2328  XXZ=             -0.0001  XZZ=             -6.2863  YZZ=             -3.9656
  YYZ=             -0.0000  XYZ=             -0.0000
 Hexadecapole moment (field-independent basis, Debye-Ang**3):
 XXXX=          -1341.3729 YYYY=           -462.5091 ZZZZ=            -67.8738 XXXY=             10.3669
 XXXZ=              0.0001 YYYX=             15.8243 YYYZ=             -0.0000 ZZZX=             -0.0001
 ZZZY=             -0.0000 XXYY=           -330.9795 XXZZ=           -219.7702 YYZZ=            -88.3054
 XXYZ=              0.0001 YYXZ=              0.0001 ZZXY=              1.4082
 N-N= 4.038169633654D+02 E-N=-1.751546105648D+03  KE= 3.968544514475D+02
                          Isotropic Fermi Contact Couplings
        Atom                 a.u.       MegaHertz       Gauss      10(-4) cm-1
     1  C(13)             -0.01429     -16.06064      -5.73083      -5.35725
     2  C(13)              0.02178      24.48348       8.73631       8.16681
     3  C(13)              0.00921      10.35740       3.69578       3.45486
     4  C(13)              0.01082      12.16804       4.34186       4.05882
     5  N(14)             -0.01098      -3.54927      -1.26647      -1.18391
     6  C(13)              0.05557      62.47300      22.29192      20.83875
     7  C(13)             -0.02740     -30.80557     -10.99219     -10.27563
     8  C(13)              0.02856      32.10813      11.45698      10.71012
     9  O(17)              0.08985     -54.46576     -19.43474     -18.16782
    10  H(1)               0.00002       0.09765       0.03484       0.03257
    11  H(1)               0.00430      19.24157       6.86587       6.41830
    12  H(1)               0.00430      19.24122       6.86575       6.41818
    13  H(1)              -0.00156      -6.96818      -2.48642      -2.32433
    14  H(1)              -0.00463     -20.71716      -7.39240      -6.91050
    15  H(1)               0.00074       3.28895       1.17358       1.09708
    16  H(1)              -0.00298     -13.33079      -4.75676      -4.44667
 --------------------------------------------------------
       Center         ----  Spin Dipole Couplings  ----
                      3XX-RR        3YY-RR        3ZZ-RR
 --------------------------------------------------------
     1   Atom        0.003411      0.001932     -0.005343
     2   Atom       -0.123838     -0.118270      0.242108
     3   Atom       -0.082706     -0.094392      0.177098
     4   Atom       -0.040218     -0.048464      0.088682
     5   Atom        0.006162     -0.000911     -0.005250
     6   Atom       -0.162289     -0.177884      0.340173
     7   Atom        0.036452      0.029437     -0.065888
     8   Atom       -0.102943     -0.103334      0.206277
     9   Atom       -0.469428     -0.479957      0.949385
    10   Atom        0.003920     -0.000023     -0.003897
    11   Atom        0.000274      0.003654     -0.003928
    12   Atom        0.000274      0.003654     -0.003928
    13   Atom        0.000413      0.004600     -0.005013
    14   Atom        0.023274     -0.023928      0.000654
    15   Atom        0.003695      0.000824     -0.004519
    16   Atom       -0.006296      0.008023     -0.001727
 --------------------------------------------------------
                        XY            XZ            YZ
 --------------------------------------------------------
     1   Atom       -0.005393     -0.000000     -0.000000
     2   Atom        0.011084      0.000001     -0.000000
     3   Atom        0.003843     -0.000005     -0.000001
     4   Atom       -0.002952     -0.000000      0.000000
     5   Atom        0.003329      0.000001     -0.000000
     6   Atom       -0.001136     -0.000001      0.000000
     7   Atom       -0.005165      0.000000     -0.000000
     8   Atom        0.002540     -0.000001     -0.000001
     9   Atom       -0.004252      0.000012      0.000009
    10   Atom       -0.004912     -0.000000      0.000000
    11   Atom       -0.004725     -0.002040      0.002453
    12   Atom       -0.004725      0.002040     -0.002453
    13   Atom        0.003001     -0.000000      0.000000
    14   Atom       -0.000479      0.000000      0.000000
    15   Atom       -0.000420      0.000000      0.000000
    16   Atom       -0.011233     -0.000000     -0.000000
 --------------------------------------------------------


 ---------------------------------------------------------------------------------
              Anisotropic Spin Dipole Couplings in Principal Axis System
 ---------------------------------------------------------------------------------

       Atom             a.u.   MegaHertz   Gauss  10(-4) cm-1        Axes

              Baa    -0.0053    -0.717    -0.256    -0.239  0.0000  0.0000  1.0000
     1 C(13)  Bbb    -0.0028    -0.372    -0.133    -0.124  0.6573  0.7536 -0.0001
              Bcc     0.0081     1.089     0.389     0.363  0.7536 -0.6573  0.0000
 
              Baa    -0.1325   -17.778    -6.344    -5.930  0.7885 -0.6150 -0.0000
     2 C(13)  Bbb    -0.1096   -14.711    -5.249    -4.907  0.6150  0.7885 -0.0000
              Bcc     0.2421    32.489    11.593    10.837  0.0000 -0.0000  1.0000
 
              Baa    -0.0955   -12.821    -4.575    -4.277 -0.2868  0.9580 -0.0000
     3 C(13)  Bbb    -0.0816   -10.944    -3.905    -3.651  0.9580  0.2868  0.0000
              Bcc     0.1771    23.765     8.480     7.927 -0.0000 -0.0000  1.0000
 
              Baa    -0.0494    -6.631    -2.366    -2.212  0.3057  0.9521 -0.0000
     4 C(13)  Bbb    -0.0393    -5.270    -1.880    -1.758  0.9521 -0.3057  0.0000
              Bcc     0.0887    11.900     4.246     3.969 -0.0000  0.0000  1.0000
 
              Baa    -0.0053    -0.202    -0.072    -0.068 -0.0001  0.0002  1.0000
     5 N(14)  Bbb    -0.0022    -0.086    -0.031    -0.029 -0.3687  0.9296 -0.0002
              Bcc     0.0075     0.289     0.103     0.096  0.9296  0.3687  0.0000
 
              Baa    -0.1780   -23.881    -8.521    -7.966  0.0723  0.9974 -0.0000
     6 C(13)  Bbb    -0.1622   -21.767    -7.767    -7.261  0.9974 -0.0723  0.0000
              Bcc     0.3402    45.648    16.288    15.227 -0.0000  0.0000  1.0000
 
              Baa    -0.0659    -8.842    -3.155    -2.949 -0.0000  0.0000  1.0000
     7 C(13)  Bbb     0.0267     3.583     1.278     1.195  0.4681  0.8837  0.0000
              Bcc     0.0392     5.259     1.876     1.754  0.8837 -0.4681  0.0000
 
              Baa    -0.1057   -14.182    -5.061    -4.731 -0.6795  0.7337  0.0000
     8 C(13)  Bbb    -0.1006   -13.498    -4.817    -4.503  0.7337  0.6795  0.0000
              Bcc     0.2063    27.680     9.877     9.233 -0.0000 -0.0000  1.0000
 
              Baa    -0.4815    34.838    12.431    11.621  0.3332  0.9428 -0.0000
     9 O(17)  Bbb    -0.4679    33.859    12.082    11.294  0.9428 -0.3332 -0.0000
              Bcc     0.9494   -68.697   -24.513   -22.915  0.0000  0.0000  1.0000
 
              Baa    -0.0039    -2.079    -0.742    -0.694  0.0000 -0.0000  1.0000
    10 H(1)   Bbb    -0.0033    -1.784    -0.637    -0.595  0.5601  0.8284  0.0000
              Bcc     0.0072     3.863     1.379     1.289  0.8284 -0.5601 -0.0000
 
              Baa    -0.0048    -2.573    -0.918    -0.858  0.2612 -0.1312  0.9563
    11 H(1)   Bbb    -0.0030    -1.611    -0.575    -0.538  0.7856  0.6045 -0.1317
              Bcc     0.0078     4.184     1.493     1.396 -0.5609  0.7857  0.2610
 
              Baa    -0.0048    -2.573    -0.918    -0.858 -0.2612  0.1312  0.9563
    12 H(1)   Bbb    -0.0030    -1.611    -0.575    -0.538  0.7856  0.6045  0.1317
              Bcc     0.0078     4.184     1.493     1.396 -0.5609  0.7857 -0.2610
 
              Baa    -0.0050    -2.675    -0.954    -0.892  0.0000 -0.0000  1.0000
    13 H(1)   Bbb    -0.0012    -0.615    -0.220    -0.205  0.8866 -0.4625 -0.0000
              Bcc     0.0062     3.290     1.174     1.097  0.4625  0.8866  0.0000
 
              Baa    -0.0239   -12.769    -4.556    -4.259  0.0101  0.9999 -0.0000
    14 H(1)   Bbb     0.0007     0.349     0.124     0.116 -0.0000  0.0000  1.0000
              Bcc     0.0233    12.420     4.432     4.143  0.9999 -0.0101  0.0000
 
              Baa    -0.0045    -2.411    -0.860    -0.804 -0.0000 -0.0000  1.0000
    15 H(1)   Bbb     0.0008     0.407     0.145     0.136  0.1418  0.9899  0.0000
              Bcc     0.0038     2.004     0.715     0.668  0.9899 -0.1418  0.0000
 
              Baa    -0.0125    -6.646    -2.372    -2.217  0.8768  0.4809  0.0000
    16 H(1)   Bbb    -0.0017    -0.921    -0.329    -0.307 -0.0000 -0.0000  1.0000
              Bcc     0.0142     7.568     2.700     2.524 -0.4809  0.8768  0.0000
 

 ---------------------------------------------------------------------------------

 ******************************Gaussian NBO Version 3.1******************************
             N A T U R A L   A T O M I C   O R B I T A L   A N D
          N A T U R A L   B O N D   O R B I T A L   A N A L Y S I S
 ******************************Gaussian NBO Version 3.1******************************
       /RESON  / : Allow strongly delocalized NBO set

 Analyzing the SCF density

 Job title: 5                                                               

 Storage needed:     78708 in NPA,    104437 in NBO ( 939522656 available)
 GSVD:  LWork=       16681 too small for GESVD, short by        1205 words or        1205 for optimal perf.


 NATURAL POPULATIONS:  Natural atomic orbital occupancies 
                                                          
   NAO  Atom  No  lang   Type(AO)    Occupancy
 --------------------------------------------
     1    C    1  S      Cor( 1S)     1.99921
     2    C    1  S      Val( 2S)     1.11118
     3    C    1  S      Ryd( 3S)     0.00089
     4    C    1  px     Val( 2p)     1.19885
     5    C    1  px     Ryd( 3p)     0.00281
     6    C    1  py     Val( 2p)     1.17796
     7    C    1  py     Ryd( 3p)     0.00136
     8    C    1  pz     Val( 2p)     1.20178
     9    C    1  pz     Ryd( 3p)     0.00032
    10    C    1  dxy    Ryd( 3d)     0.00054
    11    C    1  dxz    Ryd( 3d)     0.00022
    12    C    1  dyz    Ryd( 3d)     0.00087
    13    C    1  dx2y2  Ryd( 3d)     0.00051
    14    C    1  dz2    Ryd( 3d)     0.00040

    15    C    2  S      Cor( 1S)     1.99917
    16    C    2  S      Val( 2S)     0.78254
    17    C    2  S      Ryd( 3S)     0.00463
    18    C    2  px     Val( 2p)     0.96925
    19    C    2  px     Ryd( 3p)     0.00858
    20    C    2  py     Val( 2p)     0.82776
    21    C    2  py     Ryd( 3p)     0.01985
    22    C    2  pz     Val( 2p)     0.94909
    23    C    2  pz     Ryd( 3p)     0.00366
    24    C    2  dxy    Ryd( 3d)     0.00291
    25    C    2  dxz    Ryd( 3d)     0.00116
    26    C    2  dyz    Ryd( 3d)     0.00246
    27    C    2  dx2y2  Ryd( 3d)     0.00288
    28    C    2  dz2    Ryd( 3d)     0.00060

    29    C    3  S      Cor( 1S)     1.99882
    30    C    3  S      Val( 2S)     0.88549
    31    C    3  S      Ryd( 3S)     0.00369
    32    C    3  px     Val( 2p)     1.12351
    33    C    3  px     Ryd( 3p)     0.00481
    34    C    3  py     Val( 2p)     1.10300
    35    C    3  py     Ryd( 3p)     0.00611
    36    C    3  pz     Val( 2p)     1.12225
    37    C    3  pz     Ryd( 3p)     0.00323
    38    C    3  dxy    Ryd( 3d)     0.00075
    39    C    3  dxz    Ryd( 3d)     0.00080
    40    C    3  dyz    Ryd( 3d)     0.00038
    41    C    3  dx2y2  Ryd( 3d)     0.00070
    42    C    3  dz2    Ryd( 3d)     0.00041

    43    C    4  S      Cor( 1S)     1.99902
    44    C    4  S      Val( 2S)     0.89233
    45    C    4  S      Ryd( 3S)     0.00213
    46    C    4  px     Val( 2p)     0.91774
    47    C    4  px     Ryd( 3p)     0.01032
    48    C    4  py     Val( 2p)     1.14902
    49    C    4  py     Ryd( 3p)     0.00668
    50    C    4  pz     Val( 2p)     0.95311
    51    C    4  pz     Ryd( 3p)     0.00418
    52    C    4  dxy    Ryd( 3d)     0.00177
    53    C    4  dxz    Ryd( 3d)     0.00130
    54    C    4  dyz    Ryd( 3d)     0.00039
    55    C    4  dx2y2  Ryd( 3d)     0.00119
    56    C    4  dz2    Ryd( 3d)     0.00048

    57    N    5  S      Cor( 1S)     1.99931
    58    N    5  S      Val( 2S)     1.34757
    59    N    5  S      Ryd( 3S)     0.00166
    60    N    5  px     Val( 2p)     1.38971
    61    N    5  px     Ryd( 3p)     0.00479
    62    N    5  py     Val( 2p)     1.58970
    63    N    5  py     Ryd( 3p)     0.00578
    64    N    5  pz     Val( 2p)     1.18756
    65    N    5  pz     Ryd( 3p)     0.00084
    66    N    5  dxy    Ryd( 3d)     0.00125
    67    N    5  dxz    Ryd( 3d)     0.00095
    68    N    5  dyz    Ryd( 3d)     0.00106
    69    N    5  dx2y2  Ryd( 3d)     0.00133
    70    N    5  dz2    Ryd( 3d)     0.00069

    71    C    6  S      Cor( 1S)     1.99905
    72    C    6  S      Val( 2S)     0.88565
    73    C    6  S      Ryd( 3S)     0.00147
    74    C    6  px     Val( 2p)     1.11388
    75    C    6  px     Ryd( 3p)     0.00554
    76    C    6  py     Val( 2p)     0.93435
    77    C    6  py     Ryd( 3p)     0.01131
    78    C    6  pz     Val( 2p)     1.12353
    79    C    6  pz     Ryd( 3p)     0.00588
    80    C    6  dxy    Ryd( 3d)     0.00121
    81    C    6  dxz    Ryd( 3d)     0.00044
    82    C    6  dyz    Ryd( 3d)     0.00089
    83    C    6  dx2y2  Ryd( 3d)     0.00172
    84    C    6  dz2    Ryd( 3d)     0.00050

    85    C    7  S      Cor( 1S)     1.99894
    86    C    7  S      Val( 2S)     0.94624
    87    C    7  S      Ryd( 3S)     0.00134
    88    C    7  px     Val( 2p)     1.10985
    89    C    7  px     Ryd( 3p)     0.00408
    90    C    7  py     Val( 2p)     1.16014
    91    C    7  py     Ryd( 3p)     0.00522
    92    C    7  pz     Val( 2p)     1.04865
    93    C    7  pz     Ryd( 3p)     0.00149
    94    C    7  dxy    Ryd( 3d)     0.00078
    95    C    7  dxz    Ryd( 3d)     0.00080
    96    C    7  dyz    Ryd( 3d)     0.00043
    97    C    7  dx2y2  Ryd( 3d)     0.00059
    98    C    7  dz2    Ryd( 3d)     0.00039

    99    C    8  S      Cor( 1S)     1.99893
   100    C    8  S      Val( 2S)     0.92121
   101    C    8  S      Ryd( 3S)     0.00145
   102    C    8  px     Val( 2p)     1.10589
   103    C    8  px     Ryd( 3p)     0.00343
   104    C    8  py     Val( 2p)     1.15215
   105    C    8  py     Ryd( 3p)     0.00540
   106    C    8  pz     Val( 2p)     1.07331
   107    C    8  pz     Ryd( 3p)     0.00436
   108    C    8  dxy    Ryd( 3d)     0.00076
   109    C    8  dxz    Ryd( 3d)     0.00061
   110    C    8  dyz    Ryd( 3d)     0.00042
   111    C    8  dx2y2  Ryd( 3d)     0.00065
   112    C    8  dz2    Ryd( 3d)     0.00041

   113    O    9  S      Cor( 1S)     1.99974
   114    O    9  S      Val( 2S)     1.67095
   115    O    9  S      Ryd( 3S)     0.00101
   116    O    9  px     Val( 2p)     1.83708
   117    O    9  px     Ryd( 3p)     0.00259
   118    O    9  py     Val( 2p)     1.67161
   119    O    9  py     Ryd( 3p)     0.00135
   120    O    9  pz     Val( 2p)     1.50161
   121    O    9  pz     Ryd( 3p)     0.00208
   122    O    9  dxy    Ryd( 3d)     0.00120
   123    O    9  dxz    Ryd( 3d)     0.00027
   124    O    9  dyz    Ryd( 3d)     0.00139
   125    O    9  dx2y2  Ryd( 3d)     0.00121
   126    O    9  dz2    Ryd( 3d)     0.00035

   127    H   10  S      Val( 1S)     0.78922
   128    H   10  S      Ryd( 2S)     0.00577
   129    H   10  px     Ryd( 2p)     0.00059
   130    H   10  py     Ryd( 2p)     0.00022
   131    H   10  pz     Ryd( 2p)     0.00019

   132    H   11  S      Val( 1S)     0.79986
   133    H   11  S      Ryd( 2S)     0.00358
   134    H   11  px     Ryd( 2p)     0.00023
   135    H   11  py     Ryd( 2p)     0.00033
   136    H   11  pz     Ryd( 2p)     0.00054

   137    H   12  S      Val( 1S)     0.79986
   138    H   12  S      Ryd( 2S)     0.00358
   139    H   12  px     Ryd( 2p)     0.00023
   140    H   12  py     Ryd( 2p)     0.00033
   141    H   12  pz     Ryd( 2p)     0.00054

   142    H   13  S      Val( 1S)     0.80413
   143    H   13  S      Ryd( 2S)     0.00449
   144    H   13  px     Ryd( 2p)     0.00026
   145    H   13  py     Ryd( 2p)     0.00065
   146    H   13  pz     Ryd( 2p)     0.00014

   147    H   14  S      Val( 1S)     0.83797
   148    H   14  S      Ryd( 2S)     0.00203
   149    H   14  px     Ryd( 2p)     0.00078
   150    H   14  py     Ryd( 2p)     0.00004
   151    H   14  pz     Ryd( 2p)     0.00031

   152    H   15  S      Val( 1S)     0.80932
   153    H   15  S      Ryd( 2S)     0.00257
   154    H   15  px     Ryd( 2p)     0.00027
   155    H   15  py     Ryd( 2p)     0.00062
   156    H   15  pz     Ryd( 2p)     0.00023

   157    H   16  S      Val( 1S)     0.80501
   158    H   16  S      Ryd( 2S)     0.00191
   159    H   16  px     Ryd( 2p)     0.00026
   160    H   16  py     Ryd( 2p)     0.00059
   161    H   16  pz     Ryd( 2p)     0.00029

 WARNING:  1 low occupancy (<1.9990e) core orbital  found on  C    3
           1 low occupancy (<1.9990e) core orbital  found on  C    7
           1 low occupancy (<1.9990e) core orbital  found on  C    8


 Summary of Natural Population Analysis:                  
                                                          
                                       Natural Population 
                Natural  -----------------------------------------------
    Atom  No    Charge         Core      Valence    Rydberg      Total
 -----------------------------------------------------------------------
      C    1   -0.69691      1.99921     4.68977    0.00793     6.69691
      C    2    0.42547      1.99917     3.52864    0.04672     5.57453
      C    3   -0.25395      1.99882     4.23424    0.02088     6.25395
      C    4    0.06034      1.99902     3.91220    0.02844     5.93966
      N    5   -0.53220      1.99931     5.51454    0.01836     7.53220
      C    6   -0.08543      1.99905     4.05742    0.02896     6.08543
      C    7   -0.27894      1.99894     4.26489    0.01511     6.27894
      C    8   -0.26898      1.99893     4.25256    0.01749     6.26898
      O    9   -0.69246      1.99974     6.68126    0.01146     8.69246
      H   10    0.20401      0.00000     0.78922    0.00677     0.79599
      H   11    0.19546      0.00000     0.79986    0.00468     0.80454
      H   12    0.19546      0.00000     0.79986    0.00468     0.80454
      H   13    0.19033      0.00000     0.80413    0.00554     0.80967
      H   14    0.15887      0.00000     0.83797    0.00316     0.84113
      H   15    0.18699      0.00000     0.80932    0.00370     0.81301
      H   16    0.19193      0.00000     0.80501    0.00305     0.80807
 =======================================================================
   * Total *   -1.00000     17.99220    46.78086    0.22694    65.00000

                                 Natural Population      
 --------------------------------------------------------
   Core                      17.99220 ( 99.9566% of  18)
   Valence                   46.78086 ( 99.5337% of  47)
   Natural Minimal Basis     64.77306 ( 99.6509% of  65)
   Natural Rydberg Basis      0.22694 (  0.3491% of  65)
 --------------------------------------------------------

    Atom  No          Natural Electron Configuration
 ----------------------------------------------------------------------------
      C    1      [core]2S( 1.11)2p( 3.58)
      C    2      [core]2S( 0.78)2p( 2.75)3p( 0.03)3d( 0.01)
      C    3      [core]2S( 0.89)2p( 3.35)3p( 0.01)
      C    4      [core]2S( 0.89)2p( 3.02)3p( 0.02)3d( 0.01)
      N    5      [core]2S( 1.35)2p( 4.17)3p( 0.01)3d( 0.01)
      C    6      [core]2S( 0.89)2p( 3.17)3p( 0.02)
      C    7      [core]2S( 0.95)2p( 3.32)3p( 0.01)
      C    8      [core]2S( 0.92)2p( 3.33)3p( 0.01)
      O    9      [core]2S( 1.67)2p( 5.01)3p( 0.01)
      H   10            1S( 0.79)2S( 0.01)
      H   11            1S( 0.80)
      H   12            1S( 0.80)
      H   13            1S( 0.80)
      H   14            1S( 0.84)
      H   15            1S( 0.81)
      H   16            1S( 0.81)


 ***************************************************
 *******         Alpha spin orbitals         *******
 ***************************************************


 NATURAL POPULATIONS:  Natural atomic orbital occupancies 
                                                          
   NAO  Atom  No  lang   Type(AO)    Occupancy      Energy
 ----------------------------------------------------------
     1    C    1  S      Cor( 1S)     0.99961      -9.91187
     2    C    1  S      Val( 2S)     0.55448      -0.08494
     3    C    1  S      Ryd( 3S)     0.00045       1.03165
     4    C    1  px     Val( 2p)     0.59834       0.07300
     5    C    1  px     Ryd( 3p)     0.00141       0.80589
     6    C    1  py     Val( 2p)     0.58676       0.07220
     7    C    1  py     Ryd( 3p)     0.00067       0.65598
     8    C    1  pz     Val( 2p)     0.59920       0.07400
     9    C    1  pz     Ryd( 3p)     0.00021       0.72183
    10    C    1  dxy    Ryd( 3d)     0.00027       2.41909
    11    C    1  dxz    Ryd( 3d)     0.00016       2.23545
    12    C    1  dyz    Ryd( 3d)     0.00052       2.54109
    13    C    1  dx2y2  Ryd( 3d)     0.00026       2.46663
    14    C    1  dz2    Ryd( 3d)     0.00020       2.48095

    15    C    2  S      Cor( 1S)     0.99958      -9.93497
    16    C    2  S      Val( 2S)     0.39416       0.08180
    17    C    2  S      Ryd( 3S)     0.00236       0.71060
    18    C    2  px     Val( 2p)     0.48420       0.16611
    19    C    2  px     Ryd( 3p)     0.00418       0.88377
    20    C    2  py     Val( 2p)     0.41379       0.19409
    21    C    2  py     Ryd( 3p)     0.00982       0.95632
    22    C    2  pz     Val( 2p)     0.56426       0.06633
    23    C    2  pz     Ryd( 3p)     0.00226       0.73679
    24    C    2  dxy    Ryd( 3d)     0.00144       2.59865
    25    C    2  dxz    Ryd( 3d)     0.00075       2.06720
    26    C    2  dyz    Ryd( 3d)     0.00134       2.13307
    27    C    2  dx2y2  Ryd( 3d)     0.00143       2.56848
    28    C    2  dz2    Ryd( 3d)     0.00025       2.32616

    29    C    3  S      Cor( 1S)     0.99941      -9.85949
    30    C    3  S      Val( 2S)     0.44405       0.07489
    31    C    3  S      Ryd( 3S)     0.00188       0.71695
    32    C    3  px     Val( 2p)     0.55992       0.11659
    33    C    3  px     Ryd( 3p)     0.00243       1.24964
    34    C    3  py     Val( 2p)     0.55149       0.12659
    35    C    3  py     Ryd( 3p)     0.00305       1.16718
    36    C    3  pz     Val( 2p)     0.62694       0.07052
    37    C    3  pz     Ryd( 3p)     0.00284       0.81675
    38    C    3  dxy    Ryd( 3d)     0.00037       2.66882
    39    C    3  dxz    Ryd( 3d)     0.00059       2.08105
    40    C    3  dyz    Ryd( 3d)     0.00019       2.11060
    41    C    3  dx2y2  Ryd( 3d)     0.00035       2.59351
    42    C    3  dz2    Ryd( 3d)     0.00016       2.38497

    43    C    4  S      Cor( 1S)     0.99951      -9.90343
    44    C    4  S      Val( 2S)     0.44731       0.06058
    45    C    4  S      Ryd( 3S)     0.00106       0.66880
    46    C    4  px     Val( 2p)     0.45910       0.18288
    47    C    4  px     Ryd( 3p)     0.00516       0.87797
    48    C    4  py     Val( 2p)     0.57483       0.13508
    49    C    4  py     Ryd( 3p)     0.00335       0.99994
    50    C    4  pz     Val( 2p)     0.51136       0.06478
    51    C    4  pz     Ryd( 3p)     0.00374       0.70458
    52    C    4  dxy    Ryd( 3d)     0.00088       2.65798
    53    C    4  dxz    Ryd( 3d)     0.00078       2.12375
    54    C    4  dyz    Ryd( 3d)     0.00019       2.08931
    55    C    4  dx2y2  Ryd( 3d)     0.00060       2.65102
    56    C    4  dz2    Ryd( 3d)     0.00022       2.37974

    57    N    5  S      Cor( 1S)     0.99965     -13.95403
    58    N    5  S      Val( 2S)     0.67323      -0.29363
    59    N    5  S      Ryd( 3S)     0.00085       1.31377
    60    N    5  px     Val( 2p)     0.69341      -0.00481
    61    N    5  px     Ryd( 3p)     0.00240       1.30810
    62    N    5  py     Val( 2p)     0.79315      -0.02652
    63    N    5  py     Ryd( 3p)     0.00291       1.20340
    64    N    5  pz     Val( 2p)     0.59137       0.00794
    65    N    5  pz     Ryd( 3p)     0.00065       1.05572
    66    N    5  dxy    Ryd( 3d)     0.00062       2.87498
    67    N    5  dxz    Ryd( 3d)     0.00063       2.53498
    68    N    5  dyz    Ryd( 3d)     0.00051       2.48657
    69    N    5  dx2y2  Ryd( 3d)     0.00066       3.08639
    70    N    5  dz2    Ryd( 3d)     0.00034       2.77636

    71    C    6  S      Cor( 1S)     0.99953      -9.90243
    72    C    6  S      Val( 2S)     0.44851       0.04471
    73    C    6  S      Ryd( 3S)     0.00075       0.64390
    74    C    6  px     Val( 2p)     0.55991       0.12724
    75    C    6  px     Ryd( 3p)     0.00278       1.09811
    76    C    6  py     Val( 2p)     0.46957       0.16897
    77    C    6  py     Ryd( 3p)     0.00564       0.71055
    78    C    6  pz     Val( 2p)     0.68917       0.03511
    79    C    6  pz     Ryd( 3p)     0.00525       0.69047
    80    C    6  dxy    Ryd( 3d)     0.00060       2.56666
    81    C    6  dxz    Ryd( 3d)     0.00021       2.06658
    82    C    6  dyz    Ryd( 3d)     0.00042       2.12178
    83    C    6  dx2y2  Ryd( 3d)     0.00087       2.70239
    84    C    6  dz2    Ryd( 3d)     0.00019       2.36791

    85    C    7  S      Cor( 1S)     0.99947      -9.89003
    86    C    7  S      Val( 2S)     0.47076       0.02959
    87    C    7  S      Ryd( 3S)     0.00067       0.70214
    88    C    7  px     Val( 2p)     0.55222       0.12188
    89    C    7  px     Ryd( 3p)     0.00205       0.87005
    90    C    7  py     Val( 2p)     0.57803       0.10954
    91    C    7  py     Ryd( 3p)     0.00262       1.06769
    92    C    7  pz     Val( 2p)     0.49948       0.06298
    93    C    7  pz     Ryd( 3p)     0.00080       0.71177
    94    C    7  dxy    Ryd( 3d)     0.00038       2.66772
    95    C    7  dxz    Ryd( 3d)     0.00060       2.10336
    96    C    7  dyz    Ryd( 3d)     0.00028       2.09088
    97    C    7  dx2y2  Ryd( 3d)     0.00030       2.62259
    98    C    7  dz2    Ryd( 3d)     0.00020       2.39804

    99    C    8  S      Cor( 1S)     0.99946      -9.88126
   100    C    8  S      Val( 2S)     0.46371       0.04216
   101    C    8  S      Ryd( 3S)     0.00073       0.69359
   102    C    8  px     Val( 2p)     0.55437       0.12000
   103    C    8  px     Ryd( 3p)     0.00174       1.00279
   104    C    8  py     Val( 2p)     0.57723       0.11923
   105    C    8  py     Ryd( 3p)     0.00269       1.06888
   106    C    8  pz     Val( 2p)     0.61724       0.04584
   107    C    8  pz     Ryd( 3p)     0.00406       0.71990
   108    C    8  dxy    Ryd( 3d)     0.00037       2.68309
   109    C    8  dxz    Ryd( 3d)     0.00037       2.09732
   110    C    8  dyz    Ryd( 3d)     0.00022       2.10222
   111    C    8  dx2y2  Ryd( 3d)     0.00033       2.66235
   112    C    8  dz2    Ryd( 3d)     0.00016       2.39043

   113    O    9  S      Cor( 1S)     0.99987     -18.64348
   114    O    9  S      Val( 2S)     0.83760      -0.64899
   115    O    9  S      Ryd( 3S)     0.00050       1.61854
   116    O    9  px     Val( 2p)     0.91923      -0.06428
   117    O    9  px     Ryd( 3p)     0.00129       1.37579
   118    O    9  py     Val( 2p)     0.83585      -0.10387
   119    O    9  py     Ryd( 3p)     0.00067       1.27802
   120    O    9  pz     Val( 2p)     0.86008      -0.06711
   121    O    9  pz     Ryd( 3p)     0.00195       1.24175
   122    O    9  dxy    Ryd( 3d)     0.00059       3.35204
   123    O    9  dxz    Ryd( 3d)     0.00012       2.89018
   124    O    9  dyz    Ryd( 3d)     0.00065       3.03656
   125    O    9  dx2y2  Ryd( 3d)     0.00060       3.30154
   126    O    9  dz2    Ryd( 3d)     0.00018       3.08040

   127    H   10  S      Val( 1S)     0.39465       0.21040
   128    H   10  S      Ryd( 2S)     0.00278       0.47791
   129    H   10  px     Ryd( 2p)     0.00029       2.49192
   130    H   10  py     Ryd( 2p)     0.00011       1.97392
   131    H   10  pz     Ryd( 2p)     0.00010       1.89865

   132    H   11  S      Val( 1S)     0.40537       0.19239
   133    H   11  S      Ryd( 2S)     0.00246       0.50689
   134    H   11  px     Ryd( 2p)     0.00013       1.92213
   135    H   11  py     Ryd( 2p)     0.00017       2.10760
   136    H   11  pz     Ryd( 2p)     0.00027       2.30855

   137    H   12  S      Val( 1S)     0.40537       0.19239
   138    H   12  S      Ryd( 2S)     0.00246       0.50688
   139    H   12  px     Ryd( 2p)     0.00013       1.92213
   140    H   12  py     Ryd( 2p)     0.00017       2.10761
   141    H   12  pz     Ryd( 2p)     0.00027       2.30854

   142    H   13  S      Val( 1S)     0.40056       0.25002
   143    H   13  S      Ryd( 2S)     0.00216       0.49928
   144    H   13  px     Ryd( 2p)     0.00013       2.24052
   145    H   13  py     Ryd( 2p)     0.00032       2.46064
   146    H   13  pz     Ryd( 2p)     0.00008       1.83435

   147    H   14  S      Val( 1S)     0.41426       0.21719
   148    H   14  S      Ryd( 2S)     0.00100       0.46632
   149    H   14  px     Ryd( 2p)     0.00038       2.53457
   150    H   14  py     Ryd( 2p)     0.00002       2.09394
   151    H   14  pz     Ryd( 2p)     0.00023       1.80663

   152    H   15  S      Val( 1S)     0.40547       0.20997
   153    H   15  S      Ryd( 2S)     0.00128       0.45250
   154    H   15  px     Ryd( 2p)     0.00013       2.21842
   155    H   15  py     Ryd( 2p)     0.00031       2.41965
   156    H   15  pz     Ryd( 2p)     0.00011       1.79921

   157    H   16  S      Val( 1S)     0.39968       0.22235
   158    H   16  S      Ryd( 2S)     0.00094       0.51343
   159    H   16  px     Ryd( 2p)     0.00013       2.25748
   160    H   16  py     Ryd( 2p)     0.00029       2.42910
   161    H   16  pz     Ryd( 2p)     0.00019       1.81434


 Summary of Natural Population Analysis:                  
                                                          
                                       Natural Population 
                Natural  -----------------------------------------------
    Atom  No    Charge         Core      Valence    Rydberg      Total
 -----------------------------------------------------------------------
      C    1   -0.34252      0.99961     2.33878    0.00414     3.34252
      C    2    0.12020      0.99958     1.85640    0.02382     2.87980
      C    3   -0.19368      0.99941     2.18241    0.01186     3.19368
      C    4   -0.00809      0.99951     1.99260    0.01598     3.00809
      N    5   -0.26038      0.99965     2.75115    0.00957     3.76038
      C    6   -0.18339      0.99953     2.16716    0.01671     3.18339
      C    7   -0.10787      0.99947     2.10050    0.00790     3.10787
      C    8   -0.22268      0.99946     2.21254    0.01068     3.22268
      O    9   -0.45918      0.99987     3.45276    0.00655     4.45918
      H   10    0.10207      0.00000     0.39465    0.00329     0.39793
      H   11    0.09160      0.00000     0.40537    0.00303     0.40840
      H   12    0.09160      0.00000     0.40537    0.00303     0.40840
      H   13    0.09675      0.00000     0.40056    0.00269     0.40325
      H   14    0.08412      0.00000     0.41426    0.00163     0.41588
      H   15    0.09269      0.00000     0.40547    0.00184     0.40731
      H   16    0.09877      0.00000     0.39968    0.00155     0.40123
 =======================================================================
   * Total *   -1.00000      8.99610    23.87965    0.12425    33.00000

                                 Natural Population      
 --------------------------------------------------------
   Core                       8.99610 ( 99.9566% of   9)
   Valence                   23.87965 ( 99.4985% of  24)
   Natural Minimal Basis     32.87575 ( 99.6235% of  33)
   Natural Rydberg Basis      0.12425 (  0.3765% of  33)
 --------------------------------------------------------

    Atom  No          Natural Electron Configuration
 ----------------------------------------------------------------------------
      C    1      [core]2S( 0.55)2p( 1.78)
      C    2      [core]2S( 0.39)2p( 1.46)3p( 0.02)3d( 0.01)
      C    3      [core]2S( 0.44)2p( 1.74)3p( 0.01)
      C    4      [core]2S( 0.45)2p( 1.55)3p( 0.01)
      N    5      [core]2S( 0.67)2p( 2.08)3p( 0.01)
      C    6      [core]2S( 0.45)2p( 1.72)3p( 0.01)
      C    7      [core]2S( 0.47)2p( 1.63)3p( 0.01)
      C    8      [core]2S( 0.46)2p( 1.75)3p( 0.01)
      O    9      [core]2S( 0.84)2p( 2.62)
      H   10            1S( 0.39)
      H   11            1S( 0.41)
      H   12            1S( 0.41)
      H   13            1S( 0.40)
      H   14            1S( 0.41)
      H   15            1S( 0.41)
      H   16            1S( 0.40)


 NATURAL BOND ORBITAL ANALYSIS, alpha spin orbitals:

                       Occupancies       Lewis Structure    Low   High
           Occ.    -------------------  -----------------   occ   occ
  Cycle   Thresh.   Lewis   Non-Lewis     CR  BD  3C  LP    (L)   (NL)   Dev
 =============================================================================
   1(1)    0.90    32.10862   0.89138      9  19   0   5     2      3    0.05
   2(2)    0.90    31.84284   1.15716      9  19   0   5     2      3    0.02
   3(3)    0.90    32.10862   0.89138      9  19   0   5     2      3    0.05
   4(4)    0.90    31.84284   1.15716      9  19   0   5     2      3    0.02
   5(5)    0.90    32.10862   0.89138      9  19   0   5     2      3    0.05
   6(6)    0.90    31.84284   1.15716      9  19   0   5     2      3    0.02
   7(7)    0.90    32.10862   0.89138      9  19   0   5     2      3    0.05
   8(8)    0.90    31.84284   1.15716      9  19   0   5     2      3    0.02
   9(9)    0.90    32.10862   0.89138      9  19   0   5     2      3    0.05
  10(1)    0.80    31.98848   1.01152      9  19   0   5     1      3    0.05
  11(2)    0.80    31.80993   1.19007      9  19   0   5     1      3    0.05
  12(3)    0.80    31.98848   1.01152      9  19   0   5     1      3    0.05
  13(1)    0.70    31.98848   1.01152      9  19   0   5     1      3    0.05
  14(2)    0.70    31.77489   1.22511      9  19   0   5     1      3    0.05
  15(3)    0.70    31.98848   1.01152      9  19   0   5     1      3    0.05
  16(1)    0.60    27.83643   5.16357      9  11   0  13     1     13    0.39

    The hybrids on atom  7 are linearly dependent.  An eigenvalue (  0.000057)
    of the hybrid overlap matrix is too small (<0.00010).

    PRJTHR will be raised from  0.200 to 0.250 and the NBO search repeated.

  17(2)    0.60    28.66689   4.33311      9  11   0  13     0     11    0.31
  18(3)    0.60    28.66689   4.33311      9  11   0  13     0     11    0.31

    The hybrids on atom  3 are linearly dependent.  An eigenvalue (  0.000049)
    of the hybrid overlap matrix is too small (<0.00010).

    PRJTHR will be raised from  0.250 to 0.300 and the NBO search repeated.


    The hybrids on atom  3 are linearly dependent.  An eigenvalue (  0.000049)
    of the hybrid overlap matrix is too small (<0.00010).

    PRJTHR will be raised from  0.300 to 0.350 and the NBO search repeated.


    The hybrids on atom  3 are linearly dependent.  An eigenvalue (  0.000049)
    of the hybrid overlap matrix is too small (<0.00010).

    PRJTHR will be raised from  0.350 to 0.400 and the NBO search repeated.


    The hybrids on atom  3 are linearly dependent.  An eigenvalue (  0.000042)
    of the hybrid overlap matrix is too small (<0.00010).

    PRJTHR will be raised from  0.400 to 0.450 and the NBO search repeated.


    The hybrids on atom  3 are linearly dependent.  An eigenvalue (  0.000042)
    of the hybrid overlap matrix is too small (<0.00010).

    PRJTHR will be raised from  0.450 to 0.500 and the NBO search repeated.

  19(1)    0.50    25.25507   7.74493      9   2   0  22     0     18    0.40
  20(2)    0.50    25.25507   7.74493      9   2   0  22     0     18    0.40
  21(1)    0.90    32.10862   0.89138      9  19   0   5     2      3    0.05
 -----------------------------------------------------------------------------

 Structure accepted: RESONANCE keyword permits strongly delocalized structure

 --------------------------------------------------------
   Core                      8.99611 ( 99.957% of   9)
   Valence Lewis            23.11251 ( 96.302% of  24)
  ==================       ============================
   Total Lewis              32.10862 ( 97.299% of  33)
  -----------------------------------------------------
   Valence non-Lewis         0.79843 (  2.419% of  33)
   Rydberg non-Lewis         0.09296 (  0.282% of  33)
  ==================       ============================
   Total non-Lewis           0.89138 (  2.701% of  33)
 --------------------------------------------------------


       (Occupancy)   Bond orbital/ Coefficients/ Hybrids
 ---------------------------------------------------------------------------------
     1. (0.99366) BD ( 1) C   1 - C   2  
                ( 53.42%)   0.7309* C   1 s( 30.16%)p 2.31( 69.81%)d 0.00(  0.04%)
                                            0.0005  0.5491 -0.0034  0.4798 -0.0141
                                           -0.6838 -0.0043 -0.0000 -0.0000 -0.0162
                                           -0.0000  0.0000 -0.0053 -0.0088
                ( 46.58%)   0.6825* C   2 s( 33.78%)p 1.96( 66.17%)d 0.00(  0.05%)
                                           -0.0000  0.5811 -0.0058 -0.4904 -0.0227
                                            0.6484 -0.0164  0.0000 -0.0000 -0.0197
                                           -0.0000  0.0000 -0.0077 -0.0089
     2. (0.99447) BD ( 1) C   1 - H  10  
                ( 60.46%)   0.7776* C   1 s( 23.73%)p 3.21( 76.23%)d 0.00(  0.04%)
                                            0.0000 -0.4871 -0.0059  0.8487 -0.0032
                                            0.2047 -0.0072 -0.0000 -0.0000 -0.0082
                                            0.0000  0.0000 -0.0158  0.0089
                ( 39.54%)   0.6288* H  10 s( 99.92%)p 0.00(  0.08%)
                                           -0.9996  0.0023 -0.0255 -0.0108  0.0000
     3. (0.99199) BD ( 1) C   1 - H  11  
                ( 59.71%)   0.7727* C   1 s( 23.04%)p 3.34( 76.92%)d 0.00(  0.04%)
                                           -0.0001  0.4800  0.0010  0.1561 -0.0104
                                            0.4949  0.0055  0.7069  0.0037  0.0052
                                            0.0053  0.0162 -0.0050  0.0091
                ( 40.29%)   0.6347* H  11 s( 99.93%)p 0.00(  0.07%)
                                            0.9996 -0.0026 -0.0054 -0.0137 -0.0227
     4. (0.99199) BD ( 1) C   1 - H  12  
                ( 59.71%)   0.7727* C   1 s( 23.04%)p 3.34( 76.92%)d 0.00(  0.04%)
                                           -0.0001  0.4800  0.0010  0.1560 -0.0104
                                            0.4949  0.0055 -0.7069 -0.0037  0.0052
                                           -0.0053 -0.0162 -0.0050  0.0091
                ( 40.29%)   0.6347* H  12 s( 99.93%)p 0.00(  0.07%)
                                            0.9996 -0.0026 -0.0054 -0.0137  0.0227
     5. (0.98628) BD ( 1) C   2 - C   3  
                ( 47.12%)   0.6865* C   2 s( 36.17%)p 1.76( 63.79%)d 0.00(  0.04%)
                                            0.0002  0.6011 -0.0206  0.7961 -0.0042
                                            0.0631 -0.0104 -0.0000 -0.0000  0.0058
                                            0.0000  0.0000  0.0176 -0.0066
                ( 52.88%)   0.7272* C   3 s( 32.06%)p 2.12( 67.91%)d 0.00(  0.02%)
                                           -0.0000  0.5661 -0.0103 -0.8213  0.0137
                                           -0.0667 -0.0049 -0.0000 -0.0000  0.0022
                                            0.0000  0.0000  0.0132 -0.0078
     6. (0.92985) BD ( 2) C   2 - C   3  
                ( 45.33%)   0.6732* C   2 s(  0.00%)p 1.00( 99.94%)d 0.00(  0.06%)
                                           -0.0000 -0.0000  0.0000  0.0000 -0.0000
                                           -0.0000 -0.0000  0.9992 -0.0311  0.0000
                                            0.0237  0.0075 -0.0000 -0.0000
                ( 54.67%)   0.7394* C   3 s(  0.00%)p 1.00( 99.97%)d 0.00(  0.03%)
                                            0.0000  0.0000  0.0000 -0.0000 -0.0000
                                            0.0000 -0.0000  0.9994 -0.0281 -0.0000
                                           -0.0173 -0.0038  0.0000 -0.0000
     7. (0.99714) BD ( 1) C   2 - O   9  
                ( 33.18%)   0.5760* C   2 s( 29.74%)p 2.36( 70.03%)d 0.01(  0.24%)
                                           -0.0000  0.5442  0.0342 -0.3510 -0.0408
                                           -0.7557 -0.0660  0.0000  0.0000  0.0326
                                            0.0000 -0.0000 -0.0271 -0.0238
                ( 66.82%)   0.8175* O   9 s( 46.86%)p 1.13( 53.07%)d 0.00(  0.08%)
                                           -0.0000  0.6842  0.0207  0.2988  0.0098
                                            0.6638  0.0247 -0.0000 -0.0000  0.0187
                                           -0.0000 -0.0000 -0.0168 -0.0113
     8. (0.98731) BD ( 1) C   3 - C   4  
                ( 51.81%)   0.7198* C   3 s( 33.42%)p 1.99( 66.54%)d 0.00(  0.04%)
                                           -0.0002  0.5781  0.0081  0.4535 -0.0044
                                           -0.6777 -0.0195  0.0000  0.0000 -0.0162
                                            0.0000 -0.0000 -0.0032 -0.0113
                ( 48.19%)   0.6942* C   4 s( 38.97%)p 1.56( 60.98%)d 0.00(  0.05%)
                                            0.0002  0.6243 -0.0056 -0.4331 -0.0196
                                            0.6494 -0.0125 -0.0000 -0.0000 -0.0167
                                            0.0000 -0.0000 -0.0081 -0.0110
     9. (0.98499) BD ( 1) C   3 - C   8  
                ( 50.12%)   0.7079* C   3 s( 34.51%)p 1.90( 65.45%)d 0.00(  0.04%)
                                           -0.0001  0.5873  0.0119  0.3450 -0.0090
                                            0.7315  0.0176 -0.0000  0.0000  0.0138
                                           -0.0000  0.0000 -0.0082 -0.0117
                ( 49.88%)   0.7063* C   8 s( 36.10%)p 1.77( 63.85%)d 0.00(  0.04%)
                                            0.0001  0.6009 -0.0002 -0.4026 -0.0217
                                           -0.6899  0.0048 -0.0000 -0.0000  0.0133
                                            0.0000  0.0000 -0.0097 -0.0118
    10. (0.99252) BD ( 1) C   4 - N   5  
                ( 39.57%)   0.6291* C   4 s( 31.41%)p 2.18( 68.47%)d 0.00(  0.12%)
                                            0.0000  0.5599  0.0238  0.8244  0.0473
                                            0.0124 -0.0517  0.0000  0.0000  0.0025
                                            0.0000  0.0000  0.0303 -0.0175
                ( 60.43%)   0.7774* N   5 s( 37.90%)p 1.64( 62.04%)d 0.00(  0.06%)
                                            0.0001  0.6155  0.0121 -0.7833  0.0176
                                           -0.0761  0.0267 -0.0000  0.0000 -0.0090
                                            0.0000 -0.0000  0.0199 -0.0117
    11. (0.94791) BD ( 2) C   4 - N   5  
                ( 44.96%)   0.6706* C   4 s(  0.00%)p 1.00( 99.87%)d 0.00(  0.13%)
                                           -0.0000  0.0000  0.0000 -0.0000  0.0000
                                            0.0000  0.0000  0.9987 -0.0343  0.0000
                                            0.0359  0.0059 -0.0000  0.0000
                ( 55.04%)   0.7419* N   5 s(  0.00%)p 1.00( 99.87%)d 0.00(  0.13%)
                                            0.0000  0.0000  0.0000 -0.0000  0.0000
                                            0.0000  0.0000  0.9993 -0.0039 -0.0000
                                           -0.0309  0.0196  0.0000 -0.0000
    12. (0.99042) BD ( 1) C   4 - H  13  
                ( 60.33%)   0.7767* C   4 s( 29.46%)p 2.39( 70.50%)d 0.00(  0.03%)
                                            0.0005 -0.5427  0.0108  0.3575 -0.0165
                                            0.7596 -0.0025  0.0000 -0.0000 -0.0131
                                           -0.0000 -0.0000  0.0104  0.0079
                ( 39.67%)   0.6298* H  13 s( 99.91%)p 0.00(  0.09%)
                                           -0.9995  0.0072 -0.0148 -0.0259 -0.0000
    13. (0.99236) BD ( 1) N   5 - C   6  
                ( 60.13%)   0.7754* N   5 s( 37.23%)p 1.68( 62.70%)d 0.00(  0.06%)
                                            0.0001  0.6100  0.0150  0.4126 -0.0337
                                            0.6750 -0.0041  0.0000 -0.0000  0.0102
                                            0.0000  0.0000 -0.0192 -0.0124
                ( 39.87%)   0.6314* C   6 s( 31.54%)p 2.17( 68.34%)d 0.00(  0.12%)
                                           -0.0000  0.5614  0.0167 -0.3732  0.0208
                                           -0.7340 -0.0702 -0.0000  0.0000  0.0248
                                            0.0000  0.0000 -0.0167 -0.0174
    14. (0.99094) BD ( 1) C   6 - C   7  
                ( 48.85%)   0.6990* C   6 s( 39.64%)p 1.52( 60.32%)d 0.00(  0.04%)
                                            0.0002  0.6296 -0.0011 -0.3837  0.0254
                                            0.6740  0.0330 -0.0000  0.0000 -0.0162
                                            0.0000 -0.0000 -0.0085 -0.0087
                ( 51.15%)   0.7152* C   7 s( 35.56%)p 1.81( 64.39%)d 0.00(  0.04%)
                                           -0.0000  0.5963  0.0105  0.4277  0.0391
                                           -0.6778  0.0033  0.0000  0.0000 -0.0135
                                            0.0000 -0.0000 -0.0099 -0.0122
    15. (0.99148) BD ( 1) C   6 - H  14  
                ( 58.93%)   0.7677* C   6 s( 28.69%)p 2.48( 71.28%)d 0.00(  0.03%)
                                           -0.0005  0.5354 -0.0135  0.8439 -0.0056
                                           -0.0186 -0.0178  0.0000 -0.0000 -0.0008
                                            0.0000  0.0000  0.0168 -0.0065
                ( 41.07%)   0.6408* H  14 s( 99.92%)p 0.00(  0.08%)
                                            0.9996 -0.0059 -0.0280  0.0011 -0.0000
    16. (0.98767) BD ( 1) C   7 - C   8  
                ( 49.78%)   0.7055* C   7 s( 36.11%)p 1.77( 63.85%)d 0.00(  0.04%)
                                            0.0001  0.6009  0.0066 -0.7978 -0.0118
                                            0.0247  0.0369 -0.0000  0.0000  0.0016
                                            0.0000 -0.0000  0.0160 -0.0119
                ( 50.22%)   0.7087* C   8 s( 35.84%)p 1.79( 64.12%)d 0.00(  0.04%)
                                            0.0001  0.5985  0.0133  0.7978  0.0143
                                            0.0554  0.0378 -0.0000  0.0000  0.0000
                                            0.0000 -0.0000  0.0169 -0.0099
    17. (0.94078) BD ( 2) C   7 - C   8  
                ( 42.24%)   0.6499* C   7 s(  0.00%)p 1.00( 99.92%)d 0.00(  0.08%)
                                            0.0000  0.0000  0.0000 -0.0000 -0.0000
                                           -0.0000  0.0000  0.9994 -0.0221  0.0000
                                           -0.0275 -0.0020  0.0000 -0.0000
                ( 57.76%)   0.7600* C   8 s(  0.00%)p 1.00( 99.96%)d 0.00(  0.04%)
                                           -0.0000  0.0000 -0.0000 -0.0000  0.0000
                                           -0.0000  0.0000  0.9994 -0.0286 -0.0000
                                            0.0207 -0.0015 -0.0000  0.0000
    18. (0.99083) BD ( 1) C   7 - H  15  
                ( 59.53%)   0.7716* C   7 s( 28.25%)p 2.54( 71.72%)d 0.00(  0.04%)
                                           -0.0003  0.5314 -0.0125  0.4227 -0.0019
                                            0.7338 -0.0046  0.0000 -0.0000  0.0137
                                            0.0000  0.0000 -0.0075 -0.0105
                ( 40.47%)   0.6361* H  15 s( 99.92%)p 0.00(  0.08%)
                                            0.9996 -0.0019 -0.0142 -0.0250 -0.0000
    19. (0.99024) BD ( 1) C   8 - H  16  
                ( 60.12%)   0.7754* C   8 s( 27.99%)p 2.57( 71.98%)d 0.00(  0.03%)
                                           -0.0003  0.5288 -0.0144 -0.4468  0.0048
                                            0.7212  0.0039 -0.0000 -0.0000 -0.0138
                                            0.0000 -0.0000 -0.0071 -0.0087
                ( 39.88%)   0.6315* H  16 s( 99.92%)p 0.00(  0.08%)
                                            0.9996 -0.0027  0.0140 -0.0246  0.0000
    20. (0.99961) CR ( 1) C   1           s(100.00%)p 0.00(  0.00%)
                                            1.0000 -0.0002  0.0000 -0.0002  0.0000
                                            0.0004  0.0000  0.0000  0.0000  0.0000
                                            0.0000 -0.0000  0.0000  0.0000
    21. (0.99958) CR ( 1) C   2           s(100.00%)p 0.00(  0.00%)
                                            1.0000 -0.0001  0.0000 -0.0002 -0.0000
                                           -0.0000 -0.0000  0.0000 -0.0000 -0.0000
                                            0.0000  0.0000 -0.0000  0.0000
    22. (0.99941) CR ( 1) C   3           s(100.00%)p 0.00(  0.00%)
                                            1.0000  0.0002  0.0000  0.0001 -0.0000
                                           -0.0000 -0.0000 -0.0000  0.0000 -0.0000
                                            0.0000  0.0000 -0.0000 -0.0000
    23. (0.99952) CR ( 1) C   4           s(100.00%)p 0.00(  0.00%)
                                            1.0000  0.0001 -0.0000 -0.0001  0.0000
                                           -0.0006  0.0000  0.0000 -0.0000  0.0000
                                            0.0000  0.0000 -0.0000 -0.0000
    24. (0.99965) CR ( 1) N   5           s(100.00%)
                                            1.0000 -0.0003  0.0000 -0.0001 -0.0000
                                            0.0001  0.0000 -0.0000 -0.0000 -0.0000
                                            0.0000 -0.0000 -0.0000  0.0000
    25. (0.99953) CR ( 1) C   6           s(100.00%)p 0.00(  0.00%)
                                            1.0000  0.0002 -0.0000  0.0005 -0.0000
                                           -0.0001 -0.0000  0.0000 -0.0000  0.0000
                                            0.0000  0.0000  0.0000 -0.0000
    26. (0.99947) CR ( 1) C   7           s(100.00%)p 0.00(  0.00%)
                                            1.0000  0.0001 -0.0000  0.0002  0.0000
                                            0.0002 -0.0000 -0.0000  0.0000  0.0000
                                            0.0000  0.0000 -0.0000 -0.0000
    27. (0.99947) CR ( 1) C   8           s(100.00%)p 0.00(  0.00%)
                                            1.0000  0.0001 -0.0000 -0.0002  0.0000
                                            0.0002 -0.0000  0.0000 -0.0000 -0.0000
                                            0.0000 -0.0000 -0.0000 -0.0000
    28. (0.99987) CR ( 1) O   9           s(100.00%)p 0.00(  0.00%)
                                            1.0000 -0.0004  0.0000  0.0002 -0.0000
                                            0.0003  0.0000 -0.0000 -0.0000  0.0000
                                           -0.0000 -0.0000 -0.0000 -0.0000
    29. (0.96089) LP ( 1) N   5           s( 24.92%)p 3.01( 75.02%)d 0.00(  0.07%)
                                            0.0002  0.4988 -0.0184  0.4621  0.0169
                                           -0.7319 -0.0257  0.0000  0.0000  0.0198
                                           -0.0000  0.0000  0.0099  0.0130
    30. (0.69121) LP ( 1) C   6           s(  0.00%)p 1.00( 99.99%)d 0.00(  0.01%)
                                           -0.0000 -0.0000 -0.0000 -0.0000  0.0000
                                            0.0000 -0.0000  0.9985 -0.0538  0.0000
                                           -0.0087  0.0000  0.0000 -0.0000
    31. (0.98699) LP ( 1) O   9           s( 53.10%)p 0.88( 46.88%)d 0.00(  0.02%)
                                            0.0005  0.7286 -0.0119 -0.3106  0.0018
                                           -0.6102 -0.0005  0.0000  0.0000 -0.0083
                                            0.0000  0.0000  0.0063  0.0096
    32. (0.93979) LP ( 2) O   9           s(  0.06%)p99.99( 99.88%)d 1.06(  0.06%)
                                           -0.0000  0.0239 -0.0058  0.9019 -0.0106
                                           -0.4304  0.0038 -0.0000  0.0000  0.0166
                                           -0.0000  0.0000  0.0192  0.0000
    33. (0.86078) LP ( 3) O   9           s(  0.00%)p 1.00( 99.92%)d 0.00(  0.08%)
                                            0.0000  0.0000  0.0000  0.0000  0.0000
                                            0.0000  0.0000  0.9996 -0.0047  0.0000
                                            0.0108  0.0260 -0.0000 -0.0000
    34. (0.00134) RY*( 1) C   1           s( 10.30%)p 8.55( 88.07%)d 0.16(  1.63%)
                                           -0.0000  0.0128  0.3206  0.0173  0.9138
                                            0.0001  0.2132 -0.0000 -0.0000 -0.0016
                                           -0.0000  0.0000  0.1247 -0.0277
    35. (0.00083) RY*( 2) C   1           s( 28.98%)p 2.22( 64.45%)d 0.23(  6.57%)
                                            0.0000  0.0046  0.5383 -0.0040  0.0299
                                            0.0020 -0.8022  0.0000  0.0000  0.1093
                                            0.0000 -0.0000 -0.2318 -0.0077
    36. (0.00054) RY*( 3) C   1           s(  0.00%)p 1.00( 33.23%)d 2.01( 66.77%)
                                            0.0000 -0.0000 -0.0000  0.0000 -0.0000
                                           -0.0000  0.0000  0.0098  0.5764 -0.0000
                                            0.4249 -0.6980  0.0000 -0.0000
    37. (0.00006) RY*( 4) C   1           s( 52.75%)p 0.74( 38.85%)d 0.16(  8.39%)
    38. (0.00002) RY*( 5) C   1           s(  7.24%)p 0.29(  2.13%)d12.51( 90.63%)
    39. (0.00001) RY*( 6) C   1           s(  0.00%)p 1.00( 35.39%)d 1.83( 64.61%)
    40. (0.00001) RY*( 7) C   1           s(  0.00%)p 1.00( 31.44%)d 2.18( 68.56%)
    41. (0.00000) RY*( 8) C   1           s(  0.21%)p30.21(  6.45%)d99.99( 93.34%)
    42. (0.00000) RY*( 9) C   1           s(  0.54%)p 0.24(  0.13%)d99.99( 99.33%)
    43. (0.01006) RY*( 1) C   2           s( 13.02%)p 6.67( 86.78%)d 0.02(  0.20%)
                                           -0.0000 -0.0588  0.3560  0.0371 -0.3273
                                            0.0490 -0.8700 -0.0000  0.0000 -0.0434
                                           -0.0000 -0.0000 -0.0097 -0.0076
    44. (0.00367) RY*( 2) C   2           s(  0.02%)p99.99( 65.14%)d99.99( 34.84%)
                                            0.0000  0.0125 -0.0033 -0.0226  0.7456
                                            0.0074 -0.3082  0.0000 -0.0000  0.4012
                                           -0.0000  0.0000  0.4328  0.0120
    45. (0.00235) RY*( 3) C   2           s(  0.00%)p 1.00( 25.89%)d 2.86( 74.11%)
                                            0.0000 -0.0000 -0.0000 -0.0000 -0.0000
                                           -0.0000 -0.0000  0.0339  0.5077 -0.0000
                                           -0.5559 -0.6573  0.0000  0.0000
    46. (0.00144) RY*( 4) C   2           s(  0.00%)p 1.00( 71.48%)d 0.40( 28.52%)
                                            0.0000 -0.0000 -0.0000  0.0000  0.0000
                                            0.0000  0.0000  0.0183  0.8453  0.0000
                                            0.1777  0.5036 -0.0000 -0.0000
    47. (0.00114) RY*( 5) C   2           s(  4.70%)p 7.07( 33.25%)d13.19( 62.05%)
                                           -0.0000 -0.0076  0.2168 -0.0057 -0.5188
                                            0.0163  0.2511 -0.0000  0.0000  0.5529
                                           -0.0000 -0.0000  0.5609  0.0131
    48. (0.00053) RY*( 6) C   2           s( 73.68%)p 0.17( 12.75%)d 0.18( 13.57%)
                                           -0.0000  0.0146  0.8583  0.0201  0.2441
                                            0.0237  0.2588 -0.0000  0.0000  0.1231
                                           -0.0000 -0.0000 -0.3420 -0.0595
    49. (0.00023) RY*( 7) C   2           s(  8.42%)p 0.24(  2.04%)d10.63( 89.53%)
                                            0.0000  0.0196  0.2896 -0.0116  0.0770
                                           -0.0332  0.1151  0.0000  0.0000 -0.7166
                                           -0.0000  0.0000  0.6163 -0.0447
    50. (0.00016) RY*( 8) C   2           s(  0.00%)p 1.00(  2.69%)d36.22( 97.31%)
                                           -0.0000  0.0000  0.0000 -0.0000  0.0000
                                           -0.0000  0.0000 -0.0100  0.1636 -0.0000
                                            0.8117 -0.5606  0.0000 -0.0000
    51. (0.00001) RY*( 9) C   2           s(  0.47%)p 0.10(  0.05%)d99.99( 99.48%)
    52. (0.00313) RY*( 1) C   3           s( 14.04%)p 6.03( 84.68%)d 0.09(  1.28%)
                                            0.0000  0.0010  0.3747 -0.0149 -0.3698
                                           -0.0243  0.8421  0.0000  0.0000 -0.0747
                                            0.0000  0.0000 -0.0851  0.0018
    53. (0.00308) RY*( 2) C   3           s(  0.00%)p 1.00( 83.97%)d 0.19( 16.03%)
                                            0.0000  0.0000 -0.0000  0.0000  0.0000
                                            0.0000 -0.0000  0.0329  0.9158  0.0000
                                            0.3924  0.0796  0.0000  0.0000
    54. (0.00233) RY*( 3) C   3           s(  5.77%)p15.60( 90.02%)d 0.73(  4.21%)
                                            0.0000 -0.0005  0.2402  0.0135  0.8970
                                           -0.0043  0.3088  0.0000 -0.0000  0.0105
                                           -0.0000 -0.0000  0.2047 -0.0097
    55. (0.00140) RY*( 4) C   3           s( 78.69%)p 0.24( 18.59%)d 0.03(  2.72%)
                                           -0.0000 -0.0073  0.8870 -0.0153 -0.0858
                                            0.0038 -0.4222 -0.0000  0.0000  0.1571
                                            0.0000  0.0000 -0.0364 -0.0350
    56. (0.00020) RY*( 5) C   3           s(  0.00%)p 1.00( 14.42%)d 5.94( 85.58%)
                                            0.0000 -0.0000  0.0000 -0.0000 -0.0000
                                           -0.0000 -0.0000  0.0048 -0.3797  0.0000
                                            0.7872  0.4860 -0.0000  0.0000
    57. (0.00017) RY*( 6) C   3           s(  0.00%)p 1.00(  1.64%)d59.92( 98.36%)
                                           -0.0000 -0.0000 -0.0000  0.0000 -0.0000
                                            0.0000 -0.0000 -0.0013  0.1281 -0.0000
                                           -0.4755  0.8703  0.0000 -0.0000
    58. (0.00011) RY*( 7) C   3           s(  0.27%)p16.61(  4.43%)d99.99( 95.30%)
                                           -0.0000 -0.0014  0.0516  0.0084 -0.2046
                                            0.0111 -0.0472  0.0000 -0.0000 -0.3174
                                            0.0000 -0.0000  0.9232 -0.0078
    59. (0.00008) RY*( 8) C   3           s(  1.00%)p 2.27(  2.28%)d96.40( 96.72%)
    60. (0.00001) RY*( 9) C   3           s(  0.24%)p 0.43(  0.10%)d99.99( 99.66%)
    61. (0.00478) RY*( 1) C   4           s(  1.89%)p46.55( 88.16%)d 5.25(  9.95%)
                                           -0.0000 -0.0105  0.1372 -0.0282  0.8946
                                            0.0309  0.2820 -0.0000 -0.0000  0.2958
                                            0.0000 -0.0000 -0.1078 -0.0192
    62. (0.00328) RY*( 2) C   4           s(  0.00%)p 1.00( 92.06%)d 0.09(  7.94%)
                                            0.0000 -0.0000 -0.0000 -0.0000  0.0000
                                            0.0000 -0.0000  0.0390  0.9587  0.0000
                                           -0.2019  0.1965  0.0000 -0.0000
    63. (0.00240) RY*( 3) C   4           s(  3.49%)p27.31( 95.35%)d 0.33(  1.16%)
                                           -0.0000  0.0399  0.1826  0.0472 -0.3421
                                            0.0016  0.9134  0.0000  0.0000  0.0499
                                           -0.0000  0.0000 -0.0917 -0.0256
    64. (0.00072) RY*( 4) C   4           s( 73.17%)p 0.11(  8.36%)d 0.25( 18.47%)
                                            0.0000 -0.0100  0.8553 -0.0326 -0.1646
                                           -0.0034 -0.2354 -0.0000  0.0000  0.3830
                                            0.0000  0.0000  0.1802 -0.0748
    65. (0.00048) RY*( 5) C   4           s(  0.00%)p 1.00(  6.07%)d15.48( 93.93%)
                                           -0.0000 -0.0000 -0.0000  0.0000  0.0000
                                           -0.0000 -0.0000 -0.0242  0.2451 -0.0000
                                            0.9435 -0.2218 -0.0000  0.0000
    66. (0.00024) RY*( 6) C   4           s( 17.97%)p 0.27(  4.81%)d 4.30( 77.22%)
                                            0.0000 -0.0090  0.4238 -0.0165  0.2131
                                           -0.0147  0.0468  0.0000  0.0000 -0.8720
                                           -0.0000 -0.0000  0.0547 -0.0939
    67. (0.00006) RY*( 7) C   4           s(  2.42%)p 1.36(  3.30%)d38.90( 94.28%)
    68. (0.00001) RY*( 8) C   4           s(  0.00%)p 1.00(  2.00%)d48.93( 98.00%)
    69. (0.00000) RY*( 9) C   4           s(  1.21%)p 0.06(  0.07%)d81.65( 98.72%)
    70. (0.00264) RY*( 1) N   5           s( 10.28%)p 8.28( 85.14%)d 0.44(  4.57%)
                                            0.0000 -0.0066  0.3206  0.0191 -0.4837
                                           -0.0331  0.7849  0.0000 -0.0000  0.1954
                                            0.0000  0.0000  0.0848 -0.0191
    71. (0.00100) RY*( 2) N   5           s(  0.00%)p 1.00( 98.96%)d 0.01(  1.04%)
                                           -0.0000  0.0006  0.0054  0.0323  0.8472
                                            0.0218  0.5200  0.0000  0.0000  0.0406
                                            0.0000  0.0000 -0.0933  0.0006
    72. (0.00100) RY*( 3) N   5           s(  0.00%)p 1.00( 57.15%)d 0.75( 42.85%)
                                            0.0000  0.0000  0.0000  0.0000 -0.0000
                                            0.0000  0.0000 -0.0042  0.7560  0.0000
                                           -0.4998 -0.4228  0.0000 -0.0000
    73. (0.00013) RY*( 4) N   5           s(  0.00%)p 1.00( 38.55%)d 1.59( 61.45%)
                                           -0.0000 -0.0000  0.0000 -0.0000 -0.0000
                                           -0.0000  0.0000  0.0214  0.6206 -0.0000
                                            0.7523  0.2201 -0.0000  0.0000
    74. (0.00011) RY*( 5) N   5           s( 57.41%)p 0.15(  8.50%)d 0.59( 34.10%)
                                            0.0000 -0.0066  0.7576 -0.0128  0.0964
                                           -0.0205 -0.2740 -0.0000 -0.0000  0.2949
                                           -0.0000  0.0000 -0.4899 -0.1184
    75. (0.00006) RY*( 6) N   5           s( 26.46%)p 0.17(  4.45%)d 2.61( 69.09%)
    76. (0.00002) RY*( 7) N   5           s(  5.03%)p 0.33(  1.66%)d18.53( 93.30%)
    77. (0.00000) RY*( 8) N   5           s(  0.00%)p 1.00(  4.43%)d21.57( 95.57%)
    78. (0.00000) RY*( 9) N   5           s(  0.77%)p 1.96(  1.52%)d99.99( 97.71%)
    79. (0.00421) RY*( 1) C   6           s(  2.88%)p29.31( 84.54%)d 4.36( 12.58%)
                                           -0.0000 -0.0087  0.1696 -0.0166 -0.5022
                                            0.0622 -0.7674  0.0000  0.0000  0.1234
                                            0.0000  0.0000  0.3312 -0.0296
    80. (0.00343) RY*( 2) C   6           s(  0.00%)p 1.00( 94.72%)d 0.06(  5.28%)
                                           -0.0000  0.0000  0.0000 -0.0000 -0.0000
                                           -0.0000  0.0000  0.0506  0.9719 -0.0000
                                           -0.2066 -0.1006  0.0000 -0.0000
    81. (0.00237) RY*( 3) C   6           s(  2.50%)p37.81( 94.40%)d 1.24(  3.10%)
                                           -0.0000  0.0362  0.1538 -0.0176 -0.7650
                                           -0.0434  0.5972 -0.0000 -0.0000 -0.0461
                                            0.0000  0.0000  0.1679 -0.0269
    82. (0.00041) RY*( 4) C   6           s( 80.44%)p 0.06(  4.54%)d 0.19( 15.02%)
                                            0.0000 -0.0078  0.8968  0.0246  0.1957
                                            0.0170  0.0791  0.0000  0.0000  0.3533
                                            0.0000  0.0000 -0.1221 -0.1023
    83. (0.00040) RY*( 5) C   6           s(  0.00%)p 1.00(  1.60%)d61.52( 98.40%)
                                           -0.0000  0.0000 -0.0000 -0.0000 -0.0000
                                           -0.0000 -0.0000  0.0078  0.1262 -0.0000
                                            0.1160  0.9852  0.0000  0.0000
    84. (0.00024) RY*( 6) C   6           s(  4.63%)p 1.84(  8.53%)d18.75( 86.84%)
                                            0.0000 -0.0043  0.2152  0.0125 -0.2146
                                            0.0040 -0.1977  0.0000 -0.0000 -0.6453
                                           -0.0000 -0.0000 -0.6632 -0.1101
    85. (0.00003) RY*( 7) C   6           s(  9.43%)p 0.71(  6.73%)d 8.89( 83.84%)
    86. (0.00000) RY*( 8) C   6           s(  0.00%)p 1.00(  3.69%)d26.12( 96.31%)
    87. (0.00000) RY*( 9) C   6           s(  0.25%)p 5.22(  1.32%)d99.99( 98.42%)
    88. (0.00234) RY*( 1) C   7           s(  0.14%)p99.99( 92.51%)d51.96(  7.35%)
                                            0.0000 -0.0237  0.0292  0.0221  0.2839
                                            0.0176  0.9185  0.0000  0.0000 -0.2529
                                            0.0000 -0.0000  0.0930  0.0299
    89. (0.00122) RY*( 2) C   7           s(  0.90%)p99.99( 98.32%)d 0.87(  0.78%)
                                           -0.0000 -0.0087  0.0943 -0.0307  0.9446
                                            0.0264 -0.2990  0.0000  0.0000  0.0137
                                            0.0000 -0.0000  0.0843 -0.0227
    90. (0.00114) RY*( 3) C   7           s(  0.00%)p 1.00( 33.15%)d 2.02( 66.85%)
                                            0.0000  0.0000 -0.0000  0.0000 -0.0000
                                           -0.0000  0.0000  0.0301  0.5750  0.0000
                                            0.6637 -0.4775 -0.0000  0.0000
    91. (0.00052) RY*( 4) C   7           s( 96.78%)p 0.01(  1.35%)d 0.02(  1.87%)
                                            0.0000 -0.0031  0.9838  0.0094 -0.1126
                                            0.0141 -0.0236  0.0000 -0.0000 -0.0824
                                            0.0000 -0.0000  0.0667 -0.0863
    92. (0.00036) RY*( 5) C   7           s(  0.00%)p 1.00( 62.14%)d 0.61( 37.86%)
                                            0.0000 -0.0000  0.0000  0.0000 -0.0000
                                            0.0000 -0.0000  0.0009  0.7883 -0.0000
                                           -0.6059  0.1071  0.0000 -0.0000
    93. (0.00005) RY*( 6) C   7           s(  0.12%)p 6.06(  0.75%)d99.99( 99.13%)
    94. (0.00003) RY*( 7) C   7           s(  1.77%)p 3.54(  6.26%)d51.97( 91.97%)
    95. (0.00000) RY*( 8) C   7           s(  0.00%)p 1.00(  4.79%)d19.90( 95.21%)
    96. (0.00000) RY*( 9) C   7           s(  0.37%)p 2.27(  0.84%)d99.99( 98.78%)
    97. (0.00343) RY*( 1) C   8           s(  0.00%)p 1.00( 94.77%)d 0.06(  5.23%)
                                            0.0000 -0.0000  0.0000 -0.0000 -0.0000
                                            0.0000  0.0000  0.0297  0.9731  0.0000
                                           -0.1039 -0.2036  0.0000 -0.0000
    98. (0.00260) RY*( 2) C   8           s(  0.12%)p99.99( 92.79%)d59.63(  7.09%)
                                            0.0000 -0.0237  0.0250 -0.0167 -0.4716
                                            0.0123  0.8397 -0.0000 -0.0000  0.2407
                                            0.0000  0.0000  0.1087  0.0336
    99. (0.00117) RY*( 3) C   8           s(  5.38%)p17.27( 92.97%)d 0.31(  1.65%)
                                           -0.0000  0.0110  0.2317  0.0214 -0.8362
                                            0.0181 -0.4792  0.0000 -0.0000 -0.0378
                                            0.0000  0.0000  0.1181 -0.0337
   100. (0.00048) RY*( 4) C   8           s( 93.59%)p 0.06(  5.20%)d 0.01(  1.21%)
                                            0.0000 -0.0036  0.9674 -0.0213  0.2100
                                            0.0062  0.0863 -0.0000 -0.0000  0.0475
                                           -0.0000  0.0000 -0.0644 -0.0755
   101. (0.00028) RY*( 5) C   8           s(  0.00%)p 1.00(  3.73%)d25.81( 96.27%)
                                           -0.0000 -0.0000  0.0000 -0.0000 -0.0000
                                            0.0000  0.0000 -0.0114  0.1928 -0.0000
                                            0.8534  0.4842 -0.0000  0.0000
   102. (0.00005) RY*( 6) C   8           s(  0.24%)p 8.06(  1.95%)d99.99( 97.81%)
   103. (0.00003) RY*( 7) C   8           s(  0.27%)p20.68(  5.69%)d99.99( 94.04%)
   104. (0.00001) RY*( 8) C   8           s(  0.00%)p 1.00(  1.54%)d63.97( 98.46%)
   105. (0.00000) RY*( 9) C   8           s(  0.47%)p 3.10(  1.44%)d99.99( 98.09%)
   106. (0.00202) RY*( 1) O   9           s(  0.00%)p 1.00( 95.67%)d 0.05(  4.33%)
                                            0.0000  0.0000  0.0000  0.0000  0.0000
                                            0.0000  0.0000 -0.0012  0.9781  0.0000
                                            0.1019  0.1814  0.0000 -0.0000
   107. (0.00137) RY*( 2) O   9           s(  0.06%)p99.99( 97.09%)d44.92(  2.85%)
                                           -0.0000 -0.0003  0.0252  0.0069  0.8988
                                           -0.0016 -0.4036 -0.0000 -0.0000  0.1094
                                           -0.0000 -0.0000  0.1286 -0.0010
   108. (0.00005) RY*( 3) O   9           s( 74.30%)p 0.31( 23.39%)d 0.03(  2.31%)
   109. (0.00004) RY*( 4) O   9           s( 23.04%)p 2.60( 59.94%)d 0.74( 17.02%)
   110. (0.00000) RY*( 5) O   9           s(  0.52%)p27.88( 14.37%)d99.99( 85.11%)
   111. (0.00000) RY*( 6) O   9           s(  0.00%)p 1.00(  1.02%)d97.40( 98.98%)
   112. (0.00000) RY*( 7) O   9           s(  0.00%)p 1.00(  3.39%)d28.46( 96.61%)
   113. (0.00000) RY*( 8) O   9           s(  1.09%)p 4.86(  5.32%)d85.50( 93.59%)
   114. (0.00000) RY*( 9) O   9           s(  0.98%)p 0.07(  0.07%)d99.99( 98.95%)
   115. (0.00279) RY*( 1) H  10           s( 99.62%)p 0.00(  0.38%)
                                            0.0037  0.9981 -0.0595  0.0149  0.0000
   116. (0.00010) RY*( 2) H  10           s(  0.00%)p 1.00(100.00%)
                                            0.0000  0.0000  0.0000 -0.0000  1.0000
   117. (0.00006) RY*( 3) H  10           s(  0.05%)p99.99( 99.95%)
   118. (0.00002) RY*( 4) H  10           s(  0.40%)p99.99( 99.60%)
   119. (0.00252) RY*( 1) H  11           s( 98.08%)p 0.02(  1.92%)
                                            0.0039  0.9904 -0.0755  0.1158  0.0074
   120. (0.00012) RY*( 2) H  11           s(  0.00%)p 1.00(100.00%)
                                            0.0004  0.0026 -0.7033 -0.5126  0.4926
   121. (0.00008) RY*( 3) H  11           s(  1.16%)p84.84( 98.84%)
   122. (0.00002) RY*( 4) H  11           s(  0.82%)p99.99( 99.18%)
   123. (0.00252) RY*( 1) H  12           s( 98.08%)p 0.02(  1.92%)
                                            0.0039  0.9904 -0.0755  0.1158 -0.0074
   124. (0.00012) RY*( 2) H  12           s(  0.00%)p 1.00(100.00%)
                                            0.0004  0.0026 -0.7033 -0.5126 -0.4926
   125. (0.00008) RY*( 3) H  12           s(  1.17%)p84.84( 98.83%)
   126. (0.00002) RY*( 4) H  12           s(  0.82%)p99.99( 99.18%)
   127. (0.00218) RY*( 1) H  13           s( 99.83%)p 0.00(  0.17%)
                                            0.0080  0.9991 -0.0407 -0.0075  0.0000
   128. (0.00008) RY*( 2) H  13           s(  0.00%)p 1.00(100.00%)
   129. (0.00004) RY*( 3) H  13           s(  0.07%)p99.99( 99.93%)
   130. (0.00004) RY*( 4) H  13           s(  0.19%)p99.99( 99.81%)
   131. (0.00101) RY*( 1) H  14           s( 99.46%)p 0.01(  0.54%)
                                            0.0067  0.9973  0.0255 -0.0687 -0.0000
   132. (0.00023) RY*( 2) H  14           s(  0.00%)p 1.00(100.00%)
                                            0.0000  0.0000 -0.0000  0.0000  1.0000
   133. (0.00004) RY*( 3) H  14           s(  0.22%)p99.99( 99.78%)
   134. (0.00001) RY*( 4) H  14           s(  0.40%)p99.99( 99.60%)
   135. (0.00130) RY*( 1) H  15           s( 99.25%)p 0.01(  0.75%)
                                            0.0044  0.9963  0.0381  0.0775  0.0000
   136. (0.00011) RY*( 2) H  15           s(  0.00%)p 1.00(100.00%)
                                           -0.0000 -0.0000 -0.0000 -0.0000  1.0000
   137. (0.00005) RY*( 3) H  15           s(  0.02%)p99.99( 99.98%)
   138. (0.00003) RY*( 4) H  15           s(  0.81%)p99.99( 99.19%)
   139. (0.00095) RY*( 1) H  16           s( 99.03%)p 0.01(  0.97%)
                                            0.0052  0.9951 -0.0803  0.0567  0.0000
   140. (0.00019) RY*( 2) H  16           s(  0.00%)p 1.00(100.00%)
                                           -0.0000 -0.0000  0.0000 -0.0000  1.0000
   141. (0.00003) RY*( 3) H  16           s(  0.38%)p99.99( 99.62%)
   142. (0.00004) RY*( 4) H  16           s(  0.67%)p99.99( 99.33%)
   143. (0.03024) BD*( 1) C   1 - C   2  
                ( 46.58%)   0.6825* C   1 s( 30.16%)p 2.31( 69.81%)d 0.00(  0.04%)
                                           -0.0005 -0.5491  0.0034 -0.4798  0.0141
                                            0.6838  0.0043  0.0000  0.0000  0.0162
                                            0.0000 -0.0000  0.0053  0.0088
                ( 53.42%)  -0.7309* C   2 s( 33.78%)p 1.96( 66.17%)d 0.00(  0.05%)
                                            0.0000 -0.5811  0.0058  0.4904  0.0227
                                           -0.6484  0.0164 -0.0000  0.0000  0.0197
                                            0.0000 -0.0000  0.0077  0.0089
   144. (0.00286) BD*( 1) C   1 - H  10  
                ( 39.54%)   0.6288* C   1 s( 23.73%)p 3.21( 76.23%)d 0.00(  0.04%)
                                           -0.0000  0.4871  0.0059 -0.8487  0.0032
                                           -0.2047  0.0072  0.0000  0.0000  0.0082
                                           -0.0000 -0.0000  0.0158 -0.0089
                ( 60.46%)  -0.7776* H  10 s( 99.92%)p 0.00(  0.08%)
                                            0.9996 -0.0023  0.0255  0.0108 -0.0000
   145. (0.01007) BD*( 1) C   1 - H  11  
                ( 40.29%)   0.6347* C   1 s( 23.04%)p 3.34( 76.92%)d 0.00(  0.04%)
                                            0.0001 -0.4800 -0.0010 -0.1561  0.0104
                                           -0.4949 -0.0055 -0.7069 -0.0037 -0.0052
                                           -0.0053 -0.0162  0.0050 -0.0091
                ( 59.71%)  -0.7727* H  11 s( 99.93%)p 0.00(  0.07%)
                                           -0.9996  0.0026  0.0054  0.0137  0.0227
   146. (0.01007) BD*( 1) C   1 - H  12  
                ( 40.29%)   0.6347* C   1 s( 23.04%)p 3.34( 76.92%)d 0.00(  0.04%)
                                            0.0001 -0.4800 -0.0010 -0.1560  0.0104
                                           -0.4949 -0.0055  0.7069  0.0037 -0.0052
                                            0.0053  0.0162  0.0050 -0.0091
                ( 59.71%)  -0.7727* H  12 s( 99.93%)p 0.00(  0.07%)
                                           -0.9996  0.0026  0.0054  0.0137 -0.0227
   147. (0.03316) BD*( 1) C   2 - C   3  
                ( 52.88%)   0.7272* C   2 s( 36.17%)p 1.76( 63.79%)d 0.00(  0.04%)
                                            0.0002  0.6011 -0.0206  0.7961 -0.0042
                                            0.0631 -0.0104 -0.0000 -0.0000  0.0058
                                            0.0000  0.0000  0.0176 -0.0066
                ( 47.12%)  -0.6865* C   3 s( 32.06%)p 2.12( 67.91%)d 0.00(  0.02%)
                                           -0.0000  0.5661 -0.0103 -0.8213  0.0137
                                           -0.0667 -0.0049 -0.0000 -0.0000  0.0022
                                            0.0000  0.0000  0.0132 -0.0078
   148. (0.26191) BD*( 2) C   2 - C   3  
                ( 54.67%)   0.7394* C   2 s(  0.00%)p 1.00( 99.94%)d 0.00(  0.06%)
                                           -0.0000 -0.0000  0.0000  0.0000 -0.0000
                                           -0.0000 -0.0000  0.9992 -0.0311  0.0000
                                            0.0237  0.0075 -0.0000 -0.0000
                ( 45.33%)  -0.6732* C   3 s(  0.00%)p 1.00( 99.97%)d 0.00(  0.03%)
                                            0.0000  0.0000  0.0000 -0.0000 -0.0000
                                            0.0000 -0.0000  0.9994 -0.0281 -0.0000
                                           -0.0173 -0.0038  0.0000 -0.0000
   149. (0.00580) BD*( 1) C   2 - O   9  
                ( 66.82%)   0.8175* C   2 s( 29.74%)p 2.36( 70.03%)d 0.01(  0.24%)
                                           -0.0000  0.5442  0.0342 -0.3510 -0.0408
                                           -0.7557 -0.0660  0.0000  0.0000  0.0326
                                            0.0000 -0.0000 -0.0271 -0.0238
                ( 33.18%)  -0.5760* O   9 s( 46.86%)p 1.13( 53.07%)d 0.00(  0.08%)
                                           -0.0000  0.6842  0.0207  0.2988  0.0098
                                            0.6638  0.0247 -0.0000 -0.0000  0.0187
                                           -0.0000 -0.0000 -0.0168 -0.0113
   150. (0.01645) BD*( 1) C   3 - C   4  
                ( 48.19%)   0.6942* C   3 s( 33.42%)p 1.99( 66.54%)d 0.00(  0.04%)
                                            0.0002 -0.5781 -0.0081 -0.4535  0.0044
                                            0.6777  0.0195 -0.0000 -0.0000  0.0162
                                           -0.0000  0.0000  0.0032  0.0113
                ( 51.81%)  -0.7198* C   4 s( 38.97%)p 1.56( 60.98%)d 0.00(  0.05%)
                                           -0.0002 -0.6243  0.0056  0.4331  0.0196
                                           -0.6494  0.0125  0.0000  0.0000  0.0167
                                           -0.0000  0.0000  0.0081  0.0110
   151. (0.01274) BD*( 1) C   3 - C   8  
                ( 49.88%)   0.7063* C   3 s( 34.51%)p 1.90( 65.45%)d 0.00(  0.04%)
                                            0.0001 -0.5873 -0.0119 -0.3450  0.0090
                                           -0.7315 -0.0176  0.0000 -0.0000 -0.0138
                                            0.0000 -0.0000  0.0082  0.0117
                ( 50.12%)  -0.7079* C   8 s( 36.10%)p 1.77( 63.85%)d 0.00(  0.04%)
                                           -0.0001 -0.6009  0.0002  0.4026  0.0217
                                            0.6899 -0.0048  0.0000  0.0000 -0.0133
                                           -0.0000 -0.0000  0.0097  0.0118
   152. (0.00741) BD*( 1) C   4 - N   5  
                ( 60.43%)   0.7774* C   4 s( 31.41%)p 2.18( 68.47%)d 0.00(  0.12%)
                                            0.0000  0.5599  0.0238  0.8244  0.0473
                                            0.0124 -0.0517  0.0000  0.0000  0.0025
                                            0.0000  0.0000  0.0303 -0.0175
                ( 39.57%)  -0.6291* N   5 s( 37.90%)p 1.64( 62.04%)d 0.00(  0.06%)
                                            0.0001  0.6155  0.0121 -0.7833  0.0176
                                           -0.0761  0.0267 -0.0000  0.0000 -0.0090
                                            0.0000 -0.0000  0.0199 -0.0117
   153. (0.15643) BD*( 2) C   4 - N   5  
                ( 55.04%)   0.7419* C   4 s(  0.00%)p 1.00( 99.87%)d 0.00(  0.13%)
                                           -0.0000  0.0000  0.0000 -0.0000  0.0000
                                            0.0000  0.0000  0.9987 -0.0343  0.0000
                                            0.0359  0.0059 -0.0000  0.0000
                ( 44.96%)  -0.6706* N   5 s(  0.00%)p 1.00( 99.87%)d 0.00(  0.13%)
                                            0.0000  0.0000  0.0000 -0.0000  0.0000
                                            0.0000  0.0000  0.9993 -0.0039 -0.0000
                                           -0.0309  0.0196  0.0000 -0.0000
   154. (0.01329) BD*( 1) C   4 - H  13  
                ( 39.67%)   0.6298* C   4 s( 29.46%)p 2.39( 70.50%)d 0.00(  0.03%)
                                           -0.0005  0.5427 -0.0108 -0.3575  0.0165
                                           -0.7596  0.0025 -0.0000  0.0000  0.0131
                                            0.0000  0.0000 -0.0104 -0.0079
                ( 60.33%)  -0.7767* H  13 s( 99.91%)p 0.00(  0.09%)
                                            0.9995 -0.0072  0.0148  0.0259  0.0000
   155. (0.00864) BD*( 1) N   5 - C   6  
                ( 39.87%)   0.6314* N   5 s( 37.23%)p 1.68( 62.70%)d 0.00(  0.06%)
                                           -0.0001 -0.6100 -0.0150 -0.4126  0.0337
                                           -0.6750  0.0041 -0.0000  0.0000 -0.0102
                                           -0.0000 -0.0000  0.0192  0.0124
                ( 60.13%)  -0.7754* C   6 s( 31.54%)p 2.17( 68.34%)d 0.00(  0.12%)
                                            0.0000 -0.5614 -0.0167  0.3732 -0.0208
                                            0.7340  0.0702  0.0000 -0.0000 -0.0248
                                           -0.0000 -0.0000  0.0167  0.0174
   156. (0.01393) BD*( 1) C   6 - C   7  
                ( 51.15%)   0.7152* C   6 s( 39.64%)p 1.52( 60.32%)d 0.00(  0.04%)
                                            0.0002  0.6296 -0.0011 -0.3837  0.0254
                                            0.6740  0.0330 -0.0000  0.0000 -0.0162
                                            0.0000 -0.0000 -0.0085 -0.0087
                ( 48.85%)  -0.6990* C   7 s( 35.56%)p 1.81( 64.39%)d 0.00(  0.04%)
                                           -0.0000  0.5963  0.0105  0.4277  0.0391
                                           -0.6778  0.0033  0.0000  0.0000 -0.0135
                                            0.0000 -0.0000 -0.0099 -0.0122
   157. (0.01258) BD*( 1) C   6 - H  14  
                ( 41.07%)   0.6408* C   6 s( 28.69%)p 2.48( 71.28%)d 0.00(  0.03%)
                                            0.0005 -0.5354  0.0135 -0.8439  0.0056
                                            0.0186  0.0178 -0.0000  0.0000  0.0008
                                           -0.0000 -0.0000 -0.0168  0.0065
                ( 58.93%)  -0.7677* H  14 s( 99.92%)p 0.00(  0.08%)
                                           -0.9996  0.0059  0.0280 -0.0011  0.0000
   158. (0.00915) BD*( 1) C   7 - C   8  
                ( 50.22%)   0.7087* C   7 s( 36.11%)p 1.77( 63.85%)d 0.00(  0.04%)
                                            0.0001  0.6009  0.0066 -0.7978 -0.0118
                                            0.0247  0.0369 -0.0000  0.0000  0.0016
                                            0.0000 -0.0000  0.0160 -0.0119
                ( 49.78%)  -0.7055* C   8 s( 35.84%)p 1.79( 64.12%)d 0.00(  0.04%)
                                            0.0001  0.5985  0.0133  0.7978  0.0143
                                            0.0554  0.0378 -0.0000  0.0000  0.0000
                                            0.0000 -0.0000  0.0169 -0.0099
   159. (0.17706) BD*( 2) C   7 - C   8  
                ( 57.76%)   0.7600* C   7 s(  0.00%)p 1.00( 99.92%)d 0.00(  0.08%)
                                            0.0000  0.0000  0.0000 -0.0000 -0.0000
                                           -0.0000  0.0000  0.9994 -0.0221  0.0000
                                           -0.0275 -0.0020  0.0000 -0.0000
                ( 42.24%)  -0.6499* C   8 s(  0.00%)p 1.00( 99.96%)d 0.00(  0.04%)
                                           -0.0000  0.0000 -0.0000 -0.0000  0.0000
                                           -0.0000  0.0000  0.9994 -0.0286 -0.0000
                                            0.0207 -0.0015 -0.0000  0.0000
   160. (0.00818) BD*( 1) C   7 - H  15  
                ( 40.47%)   0.6361* C   7 s( 28.25%)p 2.54( 71.72%)d 0.00(  0.04%)
                                            0.0003 -0.5314  0.0125 -0.4227  0.0019
                                           -0.7338  0.0046 -0.0000  0.0000 -0.0137
                                           -0.0000 -0.0000  0.0075  0.0105
                ( 59.53%)  -0.7716* H  15 s( 99.92%)p 0.00(  0.08%)
                                           -0.9996  0.0019  0.0142  0.0250  0.0000
   161. (0.00845) BD*( 1) C   8 - H  16  
                ( 39.88%)   0.6315* C   8 s( 27.99%)p 2.57( 71.98%)d 0.00(  0.03%)
                                            0.0003 -0.5288  0.0144  0.4468 -0.0048
                                           -0.7212 -0.0039  0.0000  0.0000  0.0138
                                           -0.0000  0.0000  0.0071  0.0087
                ( 60.12%)  -0.7754* H  16 s( 99.92%)p 0.00(  0.08%)
                                           -0.9996  0.0027 -0.0140  0.0246 -0.0000


 NHO Directionality and "Bond Bending" (deviations from line of nuclear centers)

         [Thresholds for printing:  angular deviation  >  1.0 degree]
                                    hybrid p-character > 25.0%
                                    orbital occupancy  >  0.10e

                                Line of Centers        Hybrid 1              Hybrid 2
                                ---------------  -------------------   ------------------
                NBO               Theta   Phi    Theta   Phi    Dev    Theta   Phi    Dev
 ========================================================================================
     1. BD (   1) C   1 - C   2    90.0  304.3     --     --    --      90.0  129.1   4.8
     2. BD (   1) C   1 - H  10    90.0  195.4    90.0  193.1   2.3      --     --    --
     3. BD (   1) C   1 - H  11    36.4   71.2    36.3   73.8   1.5      --     --    --
     4. BD (   1) C   1 - H  12   143.6   71.2   143.7   73.8   1.5      --     --    --
     5. BD (   1) C   2 - C   3    90.0    6.1    90.0    3.8   2.3     90.0  185.1   1.0
     6. BD (   2) C   2 - C   3    90.0    6.1     0.0    0.0  90.0      0.0    0.0  90.0
     7. BD (   1) C   2 - O   9    90.0  245.5    90.0  244.5   1.0      --     --    --
     8. BD (   1) C   3 - C   4    90.0  304.7    90.0  302.8   1.9      --     --    --
     9. BD (   1) C   3 - C   8    90.0   62.3    90.0   65.8   3.5     90.0  238.2   4.1
    10. BD (   1) C   4 - N   5    90.0    0.9    90.0  357.4   3.5     90.0  183.7   2.8
    11. BD (   2) C   4 - N   5    90.0    0.9     0.0    0.0  90.0      0.0    0.0  90.0
    12. BD (   1) C   4 - H  13    90.0  243.2    90.0  245.8   2.6      --     --    --
    13. BD (   1) N   5 - C   6    90.0   63.1    90.0   60.5   2.6     90.0  246.3   3.2
    14. BD (   1) C   6 - C   7    90.0  119.7    90.0  116.9   2.8     90.0  304.7   5.0
    15. BD (   1) C   6 - H  14    90.0  359.6    90.0  357.5   2.1      --     --    --
    16. BD (   1) C   7 - C   8    90.0  181.3    90.0  175.6   5.6     90.0    6.5   5.3
    17. BD (   2) C   7 - C   8    90.0  181.3     0.0    0.0  90.0      0.0    0.0  90.0
    29. LP (   1) N   5             --     --     90.0  302.3   --       --     --    --
    30. LP (   1) C   6             --     --      0.0    0.0   --       --     --    --
    31. LP (   1) O   9             --     --     90.0  243.2   --       --     --    --
    32. LP (   2) O   9             --     --     90.0  334.4   --       --     --    --
    33. LP (   3) O   9             --     --      0.0    0.0   --       --     --    --
   148. BD*(   2) C   2 - C   3    90.0    6.1     0.0    0.0  90.0      0.0    0.0  90.0
   153. BD*(   2) C   4 - N   5    90.0    0.9     0.0    0.0  90.0      0.0    0.0  90.0
   159. BD*(   2) C   7 - C   8    90.0  181.3     0.0    0.0  90.0      0.0    0.0  90.0


 Second Order Perturbation Theory Analysis of Fock Matrix in NBO Basis

     Threshold for printing:   0.25 kcal/mol
                                                                              E(2)  E(j)-E(i) F(i,j)
         Donor NBO (i)                     Acceptor NBO (j)                 kcal/mol   a.u.    a.u. 
 ===================================================================================================

 within unit  1
   1. BD (   1) C   1 - C   2        / 52. RY*(   1) C   3                    0.91    1.58    0.048
   1. BD (   1) C   1 - C   2        /107. RY*(   2) O   9                    0.48    1.88    0.038
   1. BD (   1) C   1 - C   2        /144. BD*(   1) C   1 - H  10            0.41    1.04    0.026
   1. BD (   1) C   1 - C   2        /145. BD*(   1) C   1 - H  11            0.40    1.02    0.026
   1. BD (   1) C   1 - C   2        /146. BD*(   1) C   1 - H  12            0.40    1.02    0.026
   1. BD (   1) C   1 - C   2        /147. BD*(   1) C   2 - C   3            0.43    1.09    0.028
   1. BD (   1) C   1 - C   2        /149. BD*(   1) C   2 - O   9            0.58    1.26    0.034
   1. BD (   1) C   1 - C   2        /150. BD*(   1) C   3 - C   4            1.17    1.19    0.047
   2. BD (   1) C   1 - H  10        / 43. RY*(   1) C   2                    0.28    1.11    0.022
   2. BD (   1) C   1 - H  10        /143. BD*(   1) C   1 - C   2            0.30    0.92    0.021
   2. BD (   1) C   1 - H  10        /147. BD*(   1) C   2 - C   3            2.02    0.98    0.057
   2. BD (   1) C   1 - H  10        /149. BD*(   1) C   2 - O   9            0.45    1.16    0.029
   3. BD (   1) C   1 - H  11        / 46. RY*(   4) C   2                    0.33    1.49    0.028
   3. BD (   1) C   1 - H  11        /148. BD*(   2) C   2 - C   3            1.25    0.54    0.038
   3. BD (   1) C   1 - H  11        /149. BD*(   1) C   2 - O   9            0.94    1.16    0.042
   4. BD (   1) C   1 - H  12        / 46. RY*(   4) C   2                    0.33    1.49    0.028
   4. BD (   1) C   1 - H  12        /148. BD*(   2) C   2 - C   3            1.25    0.54    0.038
   4. BD (   1) C   1 - H  12        /149. BD*(   1) C   2 - O   9            0.94    1.16    0.042
   5. BD (   1) C   2 - C   3        / 34. RY*(   1) C   1                    0.33    1.36    0.027
   5. BD (   1) C   2 - C   3        / 61. RY*(   1) C   4                    0.42    1.60    0.033
   5. BD (   1) C   2 - C   3        / 98. RY*(   2) C   8                    0.42    1.76    0.034
   5. BD (   1) C   2 - C   3        /107. RY*(   2) O   9                    0.55    1.87    0.041
   5. BD (   1) C   2 - C   3        /143. BD*(   1) C   1 - C   2            0.33    1.02    0.023
   5. BD (   1) C   2 - C   3        /144. BD*(   1) C   1 - H  10            0.60    1.03    0.031
   5. BD (   1) C   2 - C   3        /149. BD*(   1) C   2 - O   9            0.71    1.25    0.038
   5. BD (   1) C   2 - C   3        /150. BD*(   1) C   3 - C   4            1.31    1.18    0.050
   5. BD (   1) C   2 - C   3        /151. BD*(   1) C   3 - C   8            1.73    1.19    0.057
   5. BD (   1) C   2 - C   3        /152. BD*(   1) C   4 - N   5            1.54    1.17    0.054
   5. BD (   1) C   2 - C   3        /158. BD*(   1) C   7 - C   8            1.16    1.19    0.047
   6. BD (   2) C   2 - C   3        / 36. RY*(   3) C   1                    0.27    1.84    0.029
   6. BD (   2) C   2 - C   3        / 62. RY*(   2) C   4                    1.51    0.88    0.048
   6. BD (   2) C   2 - C   3        / 97. RY*(   1) C   8                    1.23    0.85    0.042
   6. BD (   2) C   2 - C   3        /106. RY*(   1) O   9                    1.28    1.36    0.055
   6. BD (   2) C   2 - C   3        /145. BD*(   1) C   1 - H  11            1.32    0.63    0.038
   6. BD (   2) C   2 - C   3        /146. BD*(   1) C   1 - H  12            1.32    0.63    0.038
   6. BD (   2) C   2 - C   3        /148. BD*(   2) C   2 - C   3            0.39    0.25    0.014
   6. BD (   2) C   2 - C   3        /153. BD*(   2) C   4 - N   5           12.27    0.25    0.074
   6. BD (   2) C   2 - C   3        /159. BD*(   2) C   7 - C   8            8.61    0.26    0.063
   7. BD (   1) C   2 - O   9        / 43. RY*(   1) C   2                    0.90    1.64    0.049
   7. BD (   1) C   2 - O   9        / 52. RY*(   1) C   3                    0.29    2.01    0.031
   7. BD (   1) C   2 - O   9        /143. BD*(   1) C   1 - C   2            0.61    1.45    0.038
   7. BD (   1) C   2 - O   9        /147. BD*(   1) C   2 - C   3            0.86    1.51    0.046
   7. BD (   1) C   2 - O   9        /151. BD*(   1) C   3 - C   8            0.76    1.62    0.045
   8. BD (   1) C   3 - C   4        / 43. RY*(   1) C   2                    0.84    1.26    0.041
   8. BD (   1) C   3 - C   4        / 70. RY*(   1) N   5                    0.37    1.59    0.031
   8. BD (   1) C   3 - C   4        / 71. RY*(   2) N   5                    0.63    1.91    0.044
   8. BD (   1) C   3 - C   4        /143. BD*(   1) C   1 - C   2            1.14    1.07    0.045
   8. BD (   1) C   3 - C   4        /147. BD*(   1) C   2 - C   3            1.59    1.13    0.054
   8. BD (   1) C   3 - C   4        /151. BD*(   1) C   3 - C   8            2.19    1.25    0.066
   8. BD (   1) C   3 - C   4        /152. BD*(   1) C   4 - N   5            0.88    1.23    0.042
   8. BD (   1) C   3 - C   4        /154. BD*(   1) C   4 - H  13            0.70    1.14    0.036
   8. BD (   1) C   3 - C   4        /161. BD*(   1) C   8 - H  16            1.71    1.11    0.055
   9. BD (   1) C   3 - C   8        / 47. RY*(   5) C   2                    0.26    2.50    0.032
   9. BD (   1) C   3 - C   8        / 61. RY*(   1) C   4                    0.39    1.66    0.032
   9. BD (   1) C   3 - C   8        / 88. RY*(   1) C   7                    0.62    1.79    0.042
   9. BD (   1) C   3 - C   8        / 89. RY*(   2) C   7                    0.38    1.30    0.028
   9. BD (   1) C   3 - C   8        /147. BD*(   1) C   2 - C   3            1.45    1.14    0.052
   9. BD (   1) C   3 - C   8        /149. BD*(   1) C   2 - O   9            0.83    1.31    0.042
   9. BD (   1) C   3 - C   8        /150. BD*(   1) C   3 - C   4            2.09    1.24    0.064
   9. BD (   1) C   3 - C   8        /154. BD*(   1) C   4 - H  13            1.24    1.14    0.047
   9. BD (   1) C   3 - C   8        /158. BD*(   1) C   7 - C   8            1.94    1.25    0.062
   9. BD (   1) C   3 - C   8        /160. BD*(   1) C   7 - H  15            1.53    1.11    0.052
   9. BD (   1) C   3 - C   8        /161. BD*(   1) C   8 - H  16            0.85    1.12    0.039
  10. BD (   1) C   4 - N   5        / 54. RY*(   3) C   3                    0.56    1.94    0.042
  10. BD (   1) C   4 - N   5        / 81. RY*(   3) C   6                    1.21    1.64    0.056
  10. BD (   1) C   4 - N   5        /147. BD*(   1) C   2 - C   3            1.07    1.27    0.047
  10. BD (   1) C   4 - N   5        /150. BD*(   1) C   3 - C   4            1.08    1.38    0.049
  10. BD (   1) C   4 - N   5        /154. BD*(   1) C   4 - H  13            0.30    1.28    0.025
  10. BD (   1) C   4 - N   5        /155. BD*(   1) N   5 - C   6            0.94    1.35    0.045
  10. BD (   1) C   4 - N   5        /157. BD*(   1) C   6 - H  14            1.25    1.25    0.050
  11. BD (   2) C   4 - N   5        / 53. RY*(   2) C   3                    0.56    1.15    0.033
  11. BD (   2) C   4 - N   5        / 80. RY*(   2) C   6                    1.28    0.87    0.043
  11. BD (   2) C   4 - N   5        / 83. RY*(   5) C   6                    0.29    2.22    0.033
  11. BD (   2) C   4 - N   5        /148. BD*(   2) C   2 - C   3            5.65    0.31    0.060
  12. BD (   1) C   4 - H  13        / 54. RY*(   3) C   3                    0.35    1.63    0.030
  12. BD (   1) C   4 - H  13        / 70. RY*(   1) N   5                    0.58    1.42    0.036
  12. BD (   1) C   4 - H  13        /150. BD*(   1) C   3 - C   4            0.41    1.07    0.027
  12. BD (   1) C   4 - H  13        /151. BD*(   1) C   3 - C   8            2.28    1.08    0.063
  12. BD (   1) C   4 - H  13        /155. BD*(   1) N   5 - C   6            2.37    1.05    0.063
  13. BD (   1) N   5 - C   6        / 63. RY*(   3) C   4                    1.43    1.53    0.059
  13. BD (   1) N   5 - C   6        / 89. RY*(   2) C   7                    0.65    1.43    0.038
  13. BD (   1) N   5 - C   6        /152. BD*(   1) C   4 - N   5            0.91    1.36    0.044
  13. BD (   1) N   5 - C   6        /154. BD*(   1) C   4 - H  13            1.20    1.27    0.049
  13. BD (   1) N   5 - C   6        /156. BD*(   1) C   6 - C   7            1.06    1.37    0.048
  13. BD (   1) N   5 - C   6        /157. BD*(   1) C   6 - H  14            0.29    1.25    0.024
  13. BD (   1) N   5 - C   6        /160. BD*(   1) C   7 - H  15            0.98    1.24    0.044
  14. BD (   1) C   6 - C   7        / 70. RY*(   1) N   5                    0.32    1.61    0.029
  14. BD (   1) C   6 - C   7        / 71. RY*(   2) N   5                    0.60    1.94    0.043
  14. BD (   1) C   6 - C   7        / 98. RY*(   2) C   8                    0.45    1.84    0.036
  14. BD (   1) C   6 - C   7        / 99. RY*(   3) C   8                    0.46    1.42    0.032
  14. BD (   1) C   6 - C   7        /155. BD*(   1) N   5 - C   6            0.96    1.24    0.043
  14. BD (   1) C   6 - C   7        /157. BD*(   1) C   6 - H  14            0.73    1.14    0.036
  14. BD (   1) C   6 - C   7        /158. BD*(   1) C   7 - C   8            1.79    1.27    0.060
  14. BD (   1) C   6 - C   7        /160. BD*(   1) C   7 - H  15            0.80    1.13    0.038
  14. BD (   1) C   6 - C   7        /161. BD*(   1) C   8 - H  16            1.60    1.13    0.054
  15. BD (   1) C   6 - H  14        / 70. RY*(   1) N   5                    0.59    1.44    0.037
  15. BD (   1) C   6 - H  14        / 88. RY*(   1) C   7                    0.32    1.63    0.029
  15. BD (   1) C   6 - H  14        /152. BD*(   1) C   4 - N   5            2.24    1.08    0.062
  15. BD (   1) C   6 - H  14        /156. BD*(   1) C   6 - C   7            0.26    1.08    0.021
  15. BD (   1) C   6 - H  14        /158. BD*(   1) C   7 - C   8            1.95    1.09    0.058
  16. BD (   1) C   7 - C   8        / 52. RY*(   1) C   3                    0.80    1.65    0.046
  16. BD (   1) C   7 - C   8        / 54. RY*(   3) C   3                    0.34    1.82    0.031
  16. BD (   1) C   7 - C   8        / 79. RY*(   1) C   6                    0.74    1.57    0.043
  16. BD (   1) C   7 - C   8        /147. BD*(   1) C   2 - C   3            1.86    1.15    0.059
  16. BD (   1) C   7 - C   8        /151. BD*(   1) C   3 - C   8            2.05    1.26    0.064
  16. BD (   1) C   7 - C   8        /156. BD*(   1) C   6 - C   7            1.70    1.25    0.058
  16. BD (   1) C   7 - C   8        /157. BD*(   1) C   6 - H  14            1.44    1.13    0.051
  16. BD (   1) C   7 - C   8        /160. BD*(   1) C   7 - H  15            0.79    1.12    0.038
  16. BD (   1) C   7 - C   8        /161. BD*(   1) C   8 - H  16            0.78    1.13    0.038
  17. BD (   2) C   7 - C   8        / 53. RY*(   2) C   3                    1.11    1.12    0.046
  17. BD (   2) C   7 - C   8        / 80. RY*(   2) C   6                    0.85    0.85    0.035
  17. BD (   2) C   7 - C   8        /148. BD*(   2) C   2 - C   3            8.68    0.29    0.070
  17. BD (   2) C   7 - C   8        /159. BD*(   2) C   7 - C   8            0.35    0.29    0.014
  18. BD (   1) C   7 - H  15        / 81. RY*(   3) C   6                    0.33    1.36    0.027
  18. BD (   1) C   7 - H  15        / 98. RY*(   2) C   8                    0.32    1.68    0.029
  18. BD (   1) C   7 - H  15        /151. BD*(   1) C   3 - C   8            1.72    1.11    0.055
  18. BD (   1) C   7 - H  15        /155. BD*(   1) N   5 - C   6            2.10    1.08    0.060
  18. BD (   1) C   7 - H  15        /156. BD*(   1) C   6 - C   7            0.40    1.10    0.027
  18. BD (   1) C   7 - H  15        /158. BD*(   1) C   7 - C   8            0.49    1.11    0.029
  19. BD (   1) C   8 - H  16        / 54. RY*(   3) C   3                    0.46    1.65    0.035
  19. BD (   1) C   8 - H  16        / 88. RY*(   1) C   7                    0.33    1.64    0.030
  19. BD (   1) C   8 - H  16        /150. BD*(   1) C   3 - C   4            1.94    1.09    0.058
  19. BD (   1) C   8 - H  16        /151. BD*(   1) C   3 - C   8            0.61    1.10    0.033
  19. BD (   1) C   8 - H  16        /156. BD*(   1) C   6 - C   7            1.73    1.09    0.055
  19. BD (   1) C   8 - H  16        /158. BD*(   1) C   7 - C   8            0.43    1.10    0.028
  20. CR (   1) C   1                / 44. RY*(   2) C   2                    0.52   11.40    0.097
  20. CR (   1) C   1                /115. RY*(   1) H  10                    0.31   10.41    0.072
  20. CR (   1) C   1                /119. RY*(   1) H  11                    0.28   10.46    0.068
  20. CR (   1) C   1                /123. RY*(   1) H  12                    0.28   10.46    0.068
  20. CR (   1) C   1                /147. BD*(   1) C   2 - C   3            0.32   10.55    0.074
  21. CR (   1) C   2                / 35. RY*(   2) C   1                    0.45   10.79    0.088
  21. CR (   1) C   2                /150. BD*(   1) C   3 - C   4            0.36   10.68    0.079
  21. CR (   1) C   2                /151. BD*(   1) C   3 - C   8            0.51   10.69    0.094
  22. CR (   1) C   3                / 44. RY*(   2) C   2                    0.53   11.35    0.098
  22. CR (   1) C   3                / 63. RY*(   3) C   4                    0.78   10.76    0.116
  22. CR (   1) C   3                / 99. RY*(   3) C   8                    0.72   10.77    0.111
  22. CR (   1) C   3                /143. BD*(   1) C   1 - C   2            0.34   10.44    0.077
  22. CR (   1) C   3                /152. BD*(   1) C   4 - N   5            0.32   10.60    0.074
  22. CR (   1) C   3                /154. BD*(   1) C   4 - H  13            0.31   10.51    0.072
  22. CR (   1) C   3                /158. BD*(   1) C   7 - C   8            0.46   10.61    0.089
  22. CR (   1) C   3                /161. BD*(   1) C   8 - H  16            0.42   10.48    0.084
  23. CR (   1) C   4                / 52. RY*(   1) C   3                    0.40   11.04    0.084
  23. CR (   1) C   4                / 55. RY*(   4) C   3                    0.50   10.76    0.093
  23. CR (   1) C   4                / 71. RY*(   2) N   5                    0.36   11.33    0.080
  23. CR (   1) C   4                /127. RY*(   1) H  13                    0.33   10.41    0.074
  23. CR (   1) C   4                /147. BD*(   1) C   2 - C   3            0.48   10.55    0.092
  23. CR (   1) C   4                /151. BD*(   1) C   3 - C   8            0.57   10.66    0.099
  23. CR (   1) C   4                /155. BD*(   1) N   5 - C   6            0.92   10.63    0.125
  24. CR (   1) N   5                / 61. RY*(   1) C   4                    1.06   15.12    0.160
  24. CR (   1) N   5                / 63. RY*(   3) C   4                    0.29   14.86    0.083
  24. CR (   1) N   5                / 79. RY*(   1) C   6                    1.23   15.02    0.172
  24. CR (   1) N   5                /150. BD*(   1) C   3 - C   4            0.40   14.70    0.097
  24. CR (   1) N   5                /156. BD*(   1) C   6 - C   7            0.39   14.70    0.096
  25. CR (   1) C   6                / 71. RY*(   2) N   5                    0.36   11.33    0.081
  25. CR (   1) C   6                / 89. RY*(   2) C   7                    0.74   10.70    0.112
  25. CR (   1) C   6                /131. RY*(   1) H  14                    0.25   10.38    0.065
  25. CR (   1) C   6                /152. BD*(   1) C   4 - N   5            0.90   10.64    0.124
  25. CR (   1) C   6                /158. BD*(   1) C   7 - C   8            0.48   10.66    0.091
  25. CR (   1) C   6                /160. BD*(   1) C   7 - H  15            0.40   10.52    0.082
  26. CR (   1) C   7                / 81. RY*(   3) C   6                    0.71   10.90    0.111
  26. CR (   1) C   7                / 99. RY*(   3) C   8                    0.46   10.80    0.089
  26. CR (   1) C   7                /100. RY*(   4) C   8                    0.51   10.62    0.093
  26. CR (   1) C   7                /135. RY*(   1) H  15                    0.29   10.38    0.069
  26. CR (   1) C   7                /151. BD*(   1) C   3 - C   8            0.51   10.65    0.094
  26. CR (   1) C   7                /155. BD*(   1) N   5 - C   6            0.34   10.62    0.076
  26. CR (   1) C   7                /157. BD*(   1) C   6 - H  14            0.36   10.51    0.079
  26. CR (   1) C   7                /161. BD*(   1) C   8 - H  16            0.42   10.51    0.084
  27. CR (   1) C   8                / 52. RY*(   1) C   3                    0.58   11.02    0.101
  27. CR (   1) C   8                / 54. RY*(   3) C   3                    0.45   11.19    0.090
  27. CR (   1) C   8                / 89. RY*(   2) C   7                    0.72   10.68    0.111
  27. CR (   1) C   8                / 91. RY*(   4) C   7                    0.37   10.62    0.079
  27. CR (   1) C   8                /139. RY*(   1) H  16                    0.32   10.44    0.073
  27. CR (   1) C   8                /147. BD*(   1) C   2 - C   3            0.56   10.52    0.098
  27. CR (   1) C   8                /150. BD*(   1) C   3 - C   4            0.50   10.63    0.093
  27. CR (   1) C   8                /156. BD*(   1) C   6 - C   7            0.45   10.63    0.088
  27. CR (   1) C   8                /160. BD*(   1) C   7 - H  15            0.42   10.50    0.084
  28. CR (   1) O   9                / 43. RY*(   1) C   2                    3.54   19.42    0.332
  28. CR (   1) O   9                /143. BD*(   1) C   1 - C   2            0.35   19.23    0.105
  28. CR (   1) O   9                /147. BD*(   1) C   2 - C   3            0.32   19.29    0.101
  29. LP (   1) N   5                / 61. RY*(   1) C   4                    1.53    1.30    0.057
  29. LP (   1) N   5                / 79. RY*(   1) C   6                    1.86    1.20    0.061
  29. LP (   1) N   5                /150. BD*(   1) C   3 - C   4            4.68    0.89    0.082
  29. LP (   1) N   5                /154. BD*(   1) C   4 - H  13            1.76    0.79    0.048
  29. LP (   1) N   5                /156. BD*(   1) C   6 - C   7            4.71    0.88    0.083
  29. LP (   1) N   5                /157. BD*(   1) C   6 - H  14            1.87    0.76    0.048
  30. LP (   1) C   6                / 72. RY*(   3) N   5                    1.44    1.66    0.074
  30. LP (   1) C   6                / 80. RY*(   2) C   6                    0.69    0.72    0.034
  30. LP (   1) C   6                / 90. RY*(   3) C   7                    1.31    1.61    0.070
  30. LP (   1) C   6                /132. RY*(   2) H  14                    0.31    1.78    0.036
  30. LP (   1) C   6                /153. BD*(   2) C   4 - N   5           33.61    0.16    0.101
  30. LP (   1) C   6                /159. BD*(   2) C   7 - C   8           41.63    0.17    0.113
  31. LP (   1) O   9                / 43. RY*(   1) C   2                    7.45    1.21    0.120
  31. LP (   1) O   9                /143. BD*(   1) C   1 - C   2            0.87    1.03    0.038
  31. LP (   1) O   9                /147. BD*(   1) C   2 - C   3            1.03    1.08    0.043
  32. LP (   2) O   9                / 44. RY*(   2) C   2                    1.17    1.54    0.055
  32. LP (   2) O   9                / 47. RY*(   5) C   2                    1.16    2.06    0.064
  32. LP (   2) O   9                /143. BD*(   1) C   1 - C   2           10.85    0.64    0.107
  32. LP (   2) O   9                /147. BD*(   1) C   2 - C   3            9.41    0.70    0.104
  33. LP (   3) O   9                / 45. RY*(   3) C   2                    2.54    1.84    0.093
  33. LP (   3) O   9                / 46. RY*(   4) C   2                    0.29    1.21    0.026
  33. LP (   3) O   9                /106. RY*(   1) O   9                    0.32    1.37    0.028
  33. LP (   3) O   9                /148. BD*(   2) C   2 - C   3           37.07    0.26    0.133
 148. BD*(   2) C   2 - C   3        / 46. RY*(   4) C   2                    0.59    0.95    0.058
 148. BD*(   2) C   2 - C   3        / 50. RY*(   8) C   2                    0.30    1.83    0.058
 148. BD*(   2) C   2 - C   3        / 56. RY*(   5) C   3                    0.50    1.71    0.072
 148. BD*(   2) C   2 - C   3        / 62. RY*(   2) C   4                    0.46    0.62    0.041
 148. BD*(   2) C   2 - C   3        / 97. RY*(   1) C   8                    0.53    0.59    0.043
 148. BD*(   2) C   2 - C   3        /106. RY*(   1) O   9                    0.74    1.11    0.070
 148. BD*(   2) C   2 - C   3        /145. BD*(   1) C   1 - H  11            1.14    0.38    0.050
 148. BD*(   2) C   2 - C   3        /146. BD*(   1) C   1 - H  12            1.14    0.38    0.050
 153. BD*(   2) C   4 - N   5        / 62. RY*(   2) C   4                    0.29    0.62    0.042
 153. BD*(   2) C   4 - N   5        / 65. RY*(   5) C   4                    0.61    1.84    0.107
 153. BD*(   2) C   4 - N   5        / 73. RY*(   4) N   5                    0.67    1.77    0.110
 159. BD*(   2) C   7 - C   8        / 80. RY*(   2) C   6                    0.29    0.56    0.038
 159. BD*(   2) C   7 - C   8        / 92. RY*(   5) C   7                    1.37    1.03    0.113
 159. BD*(   2) C   7 - C   8        / 97. RY*(   1) C   8                    0.69    0.59    0.060
 159. BD*(   2) C   7 - C   8        /101. RY*(   5) C   8                    0.36    1.86    0.078


 Natural Bond Orbitals (Summary):

                                                            Principal Delocalizations
           NBO                        Occupancy    Energy   (geminal,vicinal,remote)
 ====================================================================================
 Molecular unit  1  (C7H7NO)
     1. BD (   1) C   1 - C   2          0.99366    -0.44470  150(v),52(v),149(g),107(v)
                                                    147(g),144(g),145(g),146(g)
     2. BD (   1) C   1 - H  10          0.99447    -0.34078  147(v),149(v),143(g),43(v)
     3. BD (   1) C   1 - H  11          0.99199    -0.34321  148(v),149(v),46(v)
     4. BD (   1) C   1 - H  12          0.99199    -0.34321  148(v),149(v),46(v)
     5. BD (   1) C   2 - C   3          0.98628    -0.43477  151(g),152(v),150(g),158(v)
                                                    149(g),144(v),107(v),61(v)
                                                    98(v),143(g),34(v)
     6. BD (   2) C   2 - C   3          0.92985    -0.06010  153(v),159(v),62(v),145(v)
                                                    146(v),106(v),97(v),148(g)
                                                    36(v)
     7. BD (   1) C   2 - O   9          0.99714    -0.86579  43(g),147(g),151(v),143(g)
                                                    52(v)
     8. BD (   1) C   3 - C   4          0.98731    -0.48997  151(g),161(v),147(g),143(v)
                                                    152(g),43(v),154(g),71(v)
                                                    70(v)
     9. BD (   1) C   3 - C   8          0.98499    -0.49396  150(g),158(g),160(v),147(g)
                                                    154(v),161(g),149(v),88(v)
                                                    61(v),89(v),47(v)
    10. BD (   1) C   4 - N   5          0.99252    -0.62873  157(v),81(v),147(v),150(g)
                                                    155(g),54(v),154(g)
    11. BD (   2) C   4 - N   5          0.94791    -0.12109  148(v),80(v),53(v),83(v)
    12. BD (   1) C   4 - H  13          0.99042    -0.32390  155(v),151(v),70(v),150(g)
                                                    54(v)
    13. BD (   1) N   5 - C   6          0.99236    -0.62434  63(v),154(v),156(g),160(v)
                                                    152(g),89(v),157(g)
    14. BD (   1) C   6 - C   7          0.99094    -0.51272  158(g),161(v),155(g),160(g)
                                                    157(g),71(v),99(v),98(v)
                                                    70(v)
    15. BD (   1) C   6 - H  14          0.99148    -0.33726  152(v),158(v),70(v),88(v)
                                                    156(g)
    16. BD (   1) C   7 - C   8          0.98767    -0.50840  151(g),147(v),156(g),157(v)
                                                    52(v),160(g),161(g),79(v)
                                                    54(v)
    17. BD (   2) C   7 - C   8          0.94078    -0.09198  148(v),53(v),80(v),159(g)
    18. BD (   1) C   7 - H  15          0.99083    -0.35235  155(v),151(v),158(g),156(g)
                                                    81(v),98(v)
    19. BD (   1) C   8 - H  16          0.99024    -0.34480  150(v),156(v),151(g),54(v)
                                                    158(g),88(v)
    20. CR (   1) C   1                  0.99961    -9.91158  44(v),147(v),115(v),119(v)
                                                    123(v)
    21. CR (   1) C   2                  0.99958    -9.93488  151(v),35(v),150(v)
    22. CR (   1) C   3                  0.99941    -9.85975  63(v),99(v),44(v),158(v)
                                                    161(v),143(v),152(v),154(v)
    23. CR (   1) C   4                  0.99952    -9.90363  155(v),151(v),147(v),55(v)
                                                    52(v),71(v),127(v)
    24. CR (   1) N   5                  0.99965   -13.95470  79(v),61(v),150(v),156(v)
                                                    63(v)
    25. CR (   1) C   6                  0.99953    -9.90267  152(v),89(v),158(v),160(v)
                                                    71(v),131(v)
    26. CR (   1) C   7                  0.99947    -9.89022  81(v),151(v),100(v),99(v)
                                                    161(v),157(v),155(v),135(v)
    27. CR (   1) C   8                  0.99947    -9.88139  89(v),52(v),147(v),150(v)
                                                    54(v),156(v),160(v),91(v)
                                                    139(v)
    28. CR (   1) O   9                  0.99987   -18.64496  43(v),143(v),147(v)
    29. LP (   1) N   5                  0.96089    -0.13858  156(v),150(v),79(v),157(v)
                                                    154(v),61(v)
    30. LP (   1) C   6                  0.69121     0.03010  159(v),153(v),72(v),90(v)
                                                    80(g),132(v)
    31. LP (   1) O   9                  0.98699    -0.44241  43(v),147(v),143(v)
    32. LP (   2) O   9                  0.93979    -0.05418  143(v),147(v),44(v),47(v)
    33. LP (   3) O   9                  0.86078    -0.06749  148(v),45(v),106(g),46(v)
    34. RY*(   1) C   1                  0.00134     0.92925   
    35. RY*(   2) C   1                  0.00083     0.85897   
    36. RY*(   3) C   1                  0.00054     1.78358   
    37. RY*(   4) C   1                  0.00006     0.96407   
    38. RY*(   5) C   1                  0.00002     2.29394   
    39. RY*(   6) C   1                  0.00001     1.74540   
    40. RY*(   7) C   1                  0.00001     1.96430   
    41. RY*(   8) C   1                  0.00000     2.39681   
    42. RY*(   9) C   1                  0.00000     2.41009   
    43. RY*(   1) C   2                  0.01006     0.77207   
    44. RY*(   2) C   2                  0.00367     1.49011   
    45. RY*(   3) C   2                  0.00235     1.77343   
    46. RY*(   4) C   2                  0.00144     1.14198   
    47. RY*(   5) C   2                  0.00114     2.01022   
    48. RY*(   6) C   2                  0.00053     1.01029   
    49. RY*(   7) C   2                  0.00023     2.40061   
    50. RY*(   8) C   2                  0.00016     2.02337   
    51. RY*(   9) C   2                  0.00001     2.32391   
    52. RY*(   1) C   3                  0.00313     1.13928   
    53. RY*(   2) C   3                  0.00308     1.02524   
    54. RY*(   3) C   3                  0.00233     1.30960   
    55. RY*(   4) C   3                  0.00140     0.85380   
    56. RY*(   5) C   3                  0.00020     1.90612   
    57. RY*(   6) C   3                  0.00017     2.07901   
    58. RY*(   7) C   3                  0.00011     2.50328   
    59. RY*(   8) C   3                  0.00008     2.57718   
    60. RY*(   9) C   3                  0.00001     2.38721   
    61. RY*(   1) C   4                  0.00478     1.16193   
    62. RY*(   2) C   4                  0.00328     0.81503   
    63. RY*(   3) C   4                  0.00240     0.90191   
    64. RY*(   4) C   4                  0.00072     1.04779   
    65. RY*(   5) C   4                  0.00048     2.03796   
    66. RY*(   6) C   4                  0.00024     2.21595   
    67. RY*(   7) C   4                  0.00006     2.52623   
    68. RY*(   8) C   4                  0.00001     2.06648   
    69. RY*(   9) C   4                  0.00000     2.35594   
    70. RY*(   1) N   5                  0.00264     1.09873   
    71. RY*(   2) N   5                  0.00100     1.42462   
    72. RY*(   3) N   5                  0.00100     1.69425   
    73. RY*(   4) N   5                  0.00013     1.96073   
    74. RY*(   5) N   5                  0.00011     1.94960   
    75. RY*(   6) N   5                  0.00006     2.55464   
    76. RY*(   7) N   5                  0.00002     2.89046   
    77. RY*(   8) N   5                  0.00000     2.42128   
    78. RY*(   9) N   5                  0.00000     2.63247   
    79. RY*(   1) C   6                  0.00421     1.06527   
    80. RY*(   2) C   6                  0.00343     0.75326   
    81. RY*(   3) C   6                  0.00237     1.00978   
    82. RY*(   4) C   6                  0.00041     0.95824   
    83. RY*(   5) C   6                  0.00040     2.10012   
    84. RY*(   6) C   6                  0.00024     2.36831   
    85. RY*(   7) C   6                  0.00003     2.29370   
    86. RY*(   8) C   6                  0.00000     2.03046   
    87. RY*(   9) C   6                  0.00000     2.36582   
    88. RY*(   1) C   7                  0.00234     1.29109   
    89. RY*(   2) C   7                  0.00122     0.80167   
    90. RY*(   3) C   7                  0.00114     1.64206   
    91. RY*(   4) C   7                  0.00052     0.73961   
    92. RY*(   5) C   7                  0.00036     1.22690   
    93. RY*(   6) C   7                  0.00005     2.58384   
    94. RY*(   7) C   7                  0.00003     2.49714   
    95. RY*(   8) C   7                  0.00000     2.03850   
    96. RY*(   9) C   7                  0.00000     2.39762   
    97. RY*(   1) C   8                  0.00343     0.78581   
    98. RY*(   2) C   8                  0.00260     1.32565   
    99. RY*(   3) C   8                  0.00117     0.90902   
   100. RY*(   4) C   8                  0.00048     0.73416   
   101. RY*(   5) C   8                  0.00028     2.05702   
   102. RY*(   6) C   8                  0.00005     2.58783   
   103. RY*(   7) C   8                  0.00003     2.53456   
   104. RY*(   8) C   8                  0.00001     2.07897   
   105. RY*(   9) C   8                  0.00000     2.39475   
   106. RY*(   1) O   9                  0.00202     1.29880   
   107. RY*(   2) O   9                  0.00137     1.43263   
   108. RY*(   3) O   9                  0.00005     1.66650   
   109. RY*(   4) O   9                  0.00004     1.59020   
   110. RY*(   5) O   9                  0.00000     3.05953   
   111. RY*(   6) O   9                  0.00000     2.87499   
   112. RY*(   7) O   9                  0.00000     2.99507   
   113. RY*(   8) O   9                  0.00000     3.19423   
   114. RY*(   9) O   9                  0.00000     3.05517   
   115. RY*(   1) H  10                  0.00279     0.49716   
   116. RY*(   2) H  10                  0.00010     1.89865   
   117. RY*(   3) H  10                  0.00006     1.95081   
   118. RY*(   4) H  10                  0.00002     2.48778   
   119. RY*(   1) H  11                  0.00252     0.54797   
   120. RY*(   2) H  11                  0.00012     1.95874   
   121. RY*(   3) H  11                  0.00008     1.90251   
   122. RY*(   4) H  11                  0.00002     2.42837   
   123. RY*(   1) H  12                  0.00252     0.54797   
   124. RY*(   2) H  12                  0.00012     1.95874   
   125. RY*(   3) H  12                  0.00008     1.90251   
   126. RY*(   4) H  12                  0.00002     2.42837   
   127. RY*(   1) H  13                  0.00218     0.50435   
   128. RY*(   2) H  13                  0.00008     1.83435   
   129. RY*(   3) H  13                  0.00004     2.45267   
   130. RY*(   4) H  13                  0.00004     2.23298   
   131. RY*(   1) H  14                  0.00101     0.48045   
   132. RY*(   2) H  14                  0.00023     1.80663   
   133. RY*(   3) H  14                  0.00004     2.49795   
   134. RY*(   4) H  14                  0.00001     2.10679   
   135. RY*(   1) H  15                  0.00130     0.48932   
   136. RY*(   2) H  15                  0.00011     1.79921   
   137. RY*(   3) H  15                  0.00005     2.11584   
   138. RY*(   4) H  15                  0.00003     2.47682   
   139. RY*(   1) H  16                  0.00095     0.55391   
   140. RY*(   2) H  16                  0.00019     1.81434   
   141. RY*(   3) H  16                  0.00003     2.40365   
   142. RY*(   4) H  16                  0.00004     2.23389   
   143. BD*(   1) C   1 - C   2          0.03024     0.58368   
   144. BD*(   1) C   1 - H  10          0.00286     0.59538   
   145. BD*(   1) C   1 - H  11          0.01007     0.57472   
   146. BD*(   1) C   1 - H  12          0.01007     0.57472   
   147. BD*(   1) C   2 - C   3          0.03316     0.64244   
   148. BD*(   2) C   2 - C   3          0.26191     0.19328  153(v),159(v),145(v),146(v)
                                                    106(v),46(g),97(v),56(g)
                                                    62(v),50(g)
   149. BD*(   1) C   2 - O   9          0.00580     0.81778   
   150. BD*(   1) C   3 - C   4          0.01645     0.74677   
   151. BD*(   1) C   3 - C   8          0.01274     0.75551   
   152. BD*(   1) C   4 - N   5          0.00741     0.73886   
   153. BD*(   2) C   4 - N   5          0.15643     0.19300  148(v),159(r),73(g),65(g)
                                                    62(g)
   154. BD*(   1) C   4 - H  13          0.01329     0.64917   
   155. BD*(   1) N   5 - C   6          0.00864     0.72523   
   156. BD*(   1) C   6 - C   7          0.01393     0.74563   
   157. BD*(   1) C   6 - H  14          0.01258     0.62245   
   158. BD*(   1) C   7 - C   8          0.00915     0.75435   
   159. BD*(   2) C   7 - C   8          0.17706     0.19700  148(v),153(r),92(g),97(g)
                                                    101(g),80(v)
   160. BD*(   1) C   7 - H  15          0.00818     0.61496   
   161. BD*(   1) C   8 - H  16          0.00845     0.62114   
       -------------------------------
              Total Lewis   32.10862  ( 97.2988%)
        Valence non-Lewis    0.79843  (  2.4195%)
        Rydberg non-Lewis    0.09296  (  0.2817%)
       -------------------------------
            Total unit  1   33.00000  (100.0000%)
           Charge unit  1   -1.00000


 ***************************************************
 *******         Beta  spin orbitals         *******
 ***************************************************


 NATURAL POPULATIONS:  Natural atomic orbital occupancies 
                                                          
   NAO  Atom  No  lang   Type(AO)    Occupancy      Energy
 ----------------------------------------------------------
     1    C    1  S      Cor( 1S)     0.99961      -9.91215
     2    C    1  S      Val( 2S)     0.55671      -0.08587
     3    C    1  S      Ryd( 3S)     0.00045       1.03207
     4    C    1  px     Val( 2p)     0.60051       0.07224
     5    C    1  px     Ryd( 3p)     0.00140       0.80595
     6    C    1  py     Val( 2p)     0.59120       0.07130
     7    C    1  py     Ryd( 3p)     0.00068       0.65581
     8    C    1  pz     Val( 2p)     0.60258       0.07336
     9    C    1  pz     Ryd( 3p)     0.00011       0.72232
    10    C    1  dxy    Ryd( 3d)     0.00028       2.41880
    11    C    1  dxz    Ryd( 3d)     0.00006       2.23520
    12    C    1  dyz    Ryd( 3d)     0.00036       2.54121
    13    C    1  dx2y2  Ryd( 3d)     0.00026       2.46608
    14    C    1  dz2    Ryd( 3d)     0.00020       2.48030

    15    C    2  S      Cor( 1S)     0.99959      -9.93228
    16    C    2  S      Val( 2S)     0.38838       0.09703
    17    C    2  S      Ryd( 3S)     0.00227       0.71659
    18    C    2  px     Val( 2p)     0.48505       0.17119
    19    C    2  px     Ryd( 3p)     0.00440       0.88569
    20    C    2  py     Val( 2p)     0.41397       0.19857
    21    C    2  py     Ryd( 3p)     0.01003       0.95872
    22    C    2  pz     Val( 2p)     0.38483       0.10630
    23    C    2  pz     Ryd( 3p)     0.00140       0.74822
    24    C    2  dxy    Ryd( 3d)     0.00147       2.60073
    25    C    2  dxz    Ryd( 3d)     0.00041       2.08289
    26    C    2  dyz    Ryd( 3d)     0.00111       2.14730
    27    C    2  dx2y2  Ryd( 3d)     0.00145       2.57091
    28    C    2  dz2    Ryd( 3d)     0.00035       2.34377

    29    C    3  S      Cor( 1S)     0.99941      -9.85773
    30    C    3  S      Val( 2S)     0.44143       0.08541
    31    C    3  S      Ryd( 3S)     0.00181       0.72239
    32    C    3  px     Val( 2p)     0.56358       0.11982
    33    C    3  px     Ryd( 3p)     0.00238       1.25358
    34    C    3  py     Val( 2p)     0.55150       0.12942
    35    C    3  py     Ryd( 3p)     0.00306       1.16906
    36    C    3  pz     Val( 2p)     0.49531       0.09906
    37    C    3  pz     Ryd( 3p)     0.00039       0.82644
    38    C    3  dxy    Ryd( 3d)     0.00038       2.66993
    39    C    3  dxz    Ryd( 3d)     0.00022       2.09315
    40    C    3  dyz    Ryd( 3d)     0.00019       2.12034
    41    C    3  dx2y2  Ryd( 3d)     0.00035       2.59536
    42    C    3  dz2    Ryd( 3d)     0.00025       2.39775

    43    C    4  S      Cor( 1S)     0.99951      -9.90239
    44    C    4  S      Val( 2S)     0.44502       0.06666
    45    C    4  S      Ryd( 3S)     0.00107       0.67216
    46    C    4  px     Val( 2p)     0.45864       0.18498
    47    C    4  px     Ryd( 3p)     0.00517       0.87916
    48    C    4  py     Val( 2p)     0.57419       0.13721
    49    C    4  py     Ryd( 3p)     0.00333       1.00110
    50    C    4  pz     Val( 2p)     0.44175       0.07982
    51    C    4  pz     Ryd( 3p)     0.00044       0.70952
    52    C    4  dxy    Ryd( 3d)     0.00089       2.65903
    53    C    4  dxz    Ryd( 3d)     0.00052       2.12982
    54    C    4  dyz    Ryd( 3d)     0.00020       2.09524
    55    C    4  dx2y2  Ryd( 3d)     0.00059       2.65213
    56    C    4  dz2    Ryd( 3d)     0.00026       2.38678

    57    N    5  S      Cor( 1S)     0.99965     -13.95430
    58    N    5  S      Val( 2S)     0.67434      -0.29450
    59    N    5  S      Ryd( 3S)     0.00080       1.31463
    60    N    5  px     Val( 2p)     0.69630      -0.00540
    61    N    5  px     Ryd( 3p)     0.00238       1.30879
    62    N    5  py     Val( 2p)     0.79655      -0.02750
    63    N    5  py     Ryd( 3p)     0.00287       1.20349
    64    N    5  pz     Val( 2p)     0.59619       0.00721
    65    N    5  pz     Ryd( 3p)     0.00019       1.05635
    66    N    5  dxy    Ryd( 3d)     0.00063       2.87474
    67    N    5  dxz    Ryd( 3d)     0.00032       2.53559
    68    N    5  dyz    Ryd( 3d)     0.00055       2.48636
    69    N    5  dx2y2  Ryd( 3d)     0.00067       3.08633
    70    N    5  dz2    Ryd( 3d)     0.00035       2.77586

    71    C    6  S      Cor( 1S)     0.99953      -9.89841
    72    C    6  S      Val( 2S)     0.43714       0.06641
    73    C    6  S      Ryd( 3S)     0.00072       0.65257
    74    C    6  px     Val( 2p)     0.55397       0.13533
    75    C    6  px     Ryd( 3p)     0.00275       1.10085
    76    C    6  py     Val( 2p)     0.46478       0.17636
    77    C    6  py     Ryd( 3p)     0.00567       0.71241
    78    C    6  pz     Val( 2p)     0.43436       0.08751
    79    C    6  pz     Ryd( 3p)     0.00063       0.70653
    80    C    6  dxy    Ryd( 3d)     0.00061       2.57013
    81    C    6  dxz    Ryd( 3d)     0.00023       2.08653
    82    C    6  dyz    Ryd( 3d)     0.00047       2.14052
    83    C    6  dx2y2  Ryd( 3d)     0.00086       2.70620
    84    C    6  dz2    Ryd( 3d)     0.00032       2.39205

    85    C    7  S      Cor( 1S)     0.99947      -9.89104
    86    C    7  S      Val( 2S)     0.47548       0.02490
    87    C    7  S      Ryd( 3S)     0.00066       0.70026
    88    C    7  px     Val( 2p)     0.55763       0.11984
    89    C    7  px     Ryd( 3p)     0.00203       0.86995
    90    C    7  py     Val( 2p)     0.58211       0.10740
    91    C    7  py     Ryd( 3p)     0.00260       1.06773
    92    C    7  pz     Val( 2p)     0.54917       0.05334
    93    C    7  pz     Ryd( 3p)     0.00069       0.70943
    94    C    7  dxy    Ryd( 3d)     0.00039       2.66676
    95    C    7  dxz    Ryd( 3d)     0.00020       2.10098
    96    C    7  dyz    Ryd( 3d)     0.00015       2.08758
    97    C    7  dx2y2  Ryd( 3d)     0.00030       2.62180
    98    C    7  dz2    Ryd( 3d)     0.00019       2.39284

    99    C    8  S      Cor( 1S)     0.99946      -9.87886
   100    C    8  S      Val( 2S)     0.45750       0.05555
   101    C    8  S      Ryd( 3S)     0.00072       0.70018
   102    C    8  px     Val( 2p)     0.55152       0.12455
   103    C    8  px     Ryd( 3p)     0.00170       1.00466
   104    C    8  py     Val( 2p)     0.57492       0.12404
   105    C    8  py     Ryd( 3p)     0.00270       1.07092
   106    C    8  pz     Val( 2p)     0.45607       0.07878
   107    C    8  pz     Ryd( 3p)     0.00030       0.73058
   108    C    8  dxy    Ryd( 3d)     0.00038       2.68535
   109    C    8  dxz    Ryd( 3d)     0.00024       2.10957
   110    C    8  dyz    Ryd( 3d)     0.00020       2.11487
   111    C    8  dx2y2  Ryd( 3d)     0.00032       2.66449
   112    C    8  dz2    Ryd( 3d)     0.00025       2.40575

   113    O    9  S      Cor( 1S)     0.99987     -18.63776
   114    O    9  S      Val( 2S)     0.83336      -0.62747
   115    O    9  S      Ryd( 3S)     0.00051       1.62526
   116    O    9  px     Val( 2p)     0.91785      -0.05732
   117    O    9  px     Ryd( 3p)     0.00131       1.37970
   118    O    9  py     Val( 2p)     0.83576      -0.09718
   119    O    9  py     Ryd( 3p)     0.00068       1.28140
   120    O    9  pz     Val( 2p)     0.64153      -0.00884
   121    O    9  pz     Ryd( 3p)     0.00013       1.26321
   122    O    9  dxy    Ryd( 3d)     0.00061       3.35538
   123    O    9  dxz    Ryd( 3d)     0.00015       2.90909
   124    O    9  dyz    Ryd( 3d)     0.00074       3.05535
   125    O    9  dx2y2  Ryd( 3d)     0.00061       3.30478
   126    O    9  dz2    Ryd( 3d)     0.00017       3.10545

   127    H   10  S      Val( 1S)     0.39457       0.21038
   128    H   10  S      Ryd( 2S)     0.00299       0.47788
   129    H   10  px     Ryd( 2p)     0.00029       2.49188
   130    H   10  py     Ryd( 2p)     0.00011       1.97396
   131    H   10  pz     Ryd( 2p)     0.00009       1.89874

   132    H   11  S      Val( 1S)     0.39448       0.19597
   133    H   11  S      Ryd( 2S)     0.00112       0.50764
   134    H   11  px     Ryd( 2p)     0.00010       1.92382
   135    H   11  py     Ryd( 2p)     0.00017       2.10926
   136    H   11  pz     Ryd( 2p)     0.00027       2.31030

   137    H   12  S      Val( 1S)     0.39448       0.19597
   138    H   12  S      Ryd( 2S)     0.00112       0.50764
   139    H   12  px     Ryd( 2p)     0.00010       1.92382
   140    H   12  py     Ryd( 2p)     0.00017       2.10927
   141    H   12  pz     Ryd( 2p)     0.00027       2.31030

   142    H   13  S      Val( 1S)     0.40357       0.24917
   143    H   13  S      Ryd( 2S)     0.00234       0.49913
   144    H   13  px     Ryd( 2p)     0.00013       2.24049
   145    H   13  py     Ryd( 2p)     0.00033       2.46041
   146    H   13  pz     Ryd( 2p)     0.00006       1.83495

   147    H   14  S      Val( 1S)     0.42371       0.21488
   148    H   14  S      Ryd( 2S)     0.00104       0.46597
   149    H   14  px     Ryd( 2p)     0.00040       2.53462
   150    H   14  py     Ryd( 2p)     0.00002       2.09307
   151    H   14  pz     Ryd( 2p)     0.00008       1.80884

   152    H   15  S      Val( 1S)     0.40385       0.21028
   153    H   15  S      Ryd( 2S)     0.00129       0.45250
   154    H   15  px     Ryd( 2p)     0.00013       2.21869
   155    H   15  py     Ryd( 2p)     0.00031       2.41961
   156    H   15  pz     Ryd( 2p)     0.00012       1.79896

   157    H   16  S      Val( 1S)     0.40534       0.22097
   158    H   16  S      Ryd( 2S)     0.00097       0.51307
   159    H   16  px     Ryd( 2p)     0.00013       2.25741
   160    H   16  py     Ryd( 2p)     0.00030       2.42889
   161    H   16  pz     Ryd( 2p)     0.00009       1.81605


 Summary of Natural Population Analysis:                  
                                                          
                                       Natural Population 
                Natural  -----------------------------------------------
    Atom  No    Charge         Core      Valence    Rydberg      Total
 -----------------------------------------------------------------------
      C    1   -0.35439      0.99961     2.35099    0.00379     3.35439
      C    2    0.30528      0.99959     1.67224    0.02290     2.69472
      C    3   -0.06027      0.99941     2.05183    0.00903     3.06027
      C    4    0.06843      0.99951     1.91960    0.01246     2.93157
      N    5   -0.27182      0.99965     2.76338    0.00878     3.77182
      C    6    0.09796      0.99953     1.89026    0.01225     2.90204
      C    7   -0.17106      0.99947     2.16439    0.00720     3.17106
      C    8   -0.04630      0.99946     2.04002    0.00682     3.04630
      O    9   -0.23328      0.99987     3.22850    0.00491     4.23328
      H   10    0.10194      0.00000     0.39457    0.00348     0.39806
      H   11    0.10386      0.00000     0.39448    0.00166     0.39614
      H   12    0.10386      0.00000     0.39448    0.00166     0.39614
      H   13    0.09358      0.00000     0.40357    0.00285     0.40642
      H   14    0.07475      0.00000     0.42371    0.00154     0.42525
      H   15    0.09429      0.00000     0.40385    0.00186     0.40571
      H   16    0.09316      0.00000     0.40534    0.00150     0.40684
 =======================================================================
   * Total *   -0.00000      8.99610    22.90122    0.10269    32.00000

                                 Natural Population      
 --------------------------------------------------------
   Core                       8.99610 ( 99.9566% of   9)
   Valence                   22.90122 ( 99.5705% of  23)
   Natural Minimal Basis     31.89731 ( 99.6791% of  32)
   Natural Rydberg Basis      0.10269 (  0.3209% of  32)
 --------------------------------------------------------

    Atom  No          Natural Electron Configuration
 ----------------------------------------------------------------------------
      C    1      [core]2S( 0.56)2p( 1.79)
      C    2      [core]2S( 0.39)2p( 1.28)3p( 0.02)
      C    3      [core]2S( 0.44)2p( 1.61)3p( 0.01)
      C    4      [core]2S( 0.45)2p( 1.47)3p( 0.01)
      N    5      [core]2S( 0.67)2p( 2.09)3p( 0.01)
      C    6      [core]2S( 0.44)2p( 1.45)3p( 0.01)
      C    7      [core]2S( 0.48)2p( 1.69)3p( 0.01)
      C    8      [core]2S( 0.46)2p( 1.58)
      O    9      [core]2S( 0.83)2p( 2.40)
      H   10            1S( 0.39)
      H   11            1S( 0.39)
      H   12            1S( 0.39)
      H   13            1S( 0.40)
      H   14            1S( 0.42)
      H   15            1S( 0.40)
      H   16            1S( 0.41)


 NATURAL BOND ORBITAL ANALYSIS, beta spin orbitals:

                       Occupancies       Lewis Structure    Low   High
           Occ.    -------------------  -----------------   occ   occ
  Cycle   Thresh.   Lewis   Non-Lewis     CR  BD  3C  LP    (L)   (NL)   Dev
 =============================================================================
   1(1)    0.90    30.35209   1.64791      9  17   0   6     3      0    0.03
   2(2)    0.90    30.35209   1.64791      9  17   0   6     3      0    0.03
   3(1)    0.80    30.89778   1.10222      9  19   0   4     1      0    0.03
   4(2)    0.80    30.90442   1.09558      9  19   0   4     1      0    0.03
   5(3)    0.80    30.89778   1.10222      9  19   0   4     1      0    0.03
   6(4)    0.80    30.90442   1.09558      9  19   0   4     1      0    0.03
   7(1)    0.70    30.90442   1.09558      9  19   0   4     1      0    0.03
   8(2)    0.70    30.92182   1.07818      9  19   0   4     1      0    0.03
   9(3)    0.70    30.90442   1.09558      9  19   0   4     1      0    0.03
  10(4)    0.70    30.92182   1.07818      9  19   0   4     1      0    0.03

    The hybrids on atom  1 are linearly dependent.  An eigenvalue (  0.000003)
    of the hybrid overlap matrix is too small (<0.00010).

    PRJTHR will be raised from  0.200 to 0.250 and the NBO search repeated.

  11(1)    0.60    26.59167   5.40833      9  11   0  12     1      0    0.46
  12(2)    0.60    26.59167   5.40833      9  11   0  12     1      0    0.46

    The hybrids on atom  3 are linearly dependent.  An eigenvalue (  0.000034)
    of the hybrid overlap matrix is too small (<0.00010).

    PRJTHR will be raised from  0.250 to 0.300 and the NBO search repeated.


    The hybrids on atom  3 are linearly dependent.  An eigenvalue (  0.000034)
    of the hybrid overlap matrix is too small (<0.00010).

    PRJTHR will be raised from  0.300 to 0.350 and the NBO search repeated.


    The hybrids on atom  3 are linearly dependent.  An eigenvalue (  0.000034)
    of the hybrid overlap matrix is too small (<0.00010).

    PRJTHR will be raised from  0.350 to 0.400 and the NBO search repeated.

  13(1)    0.50    24.28337   7.71663      9   3   0  20     0      1    0.46

    The hybrids on atom  3 are linearly dependent.  An eigenvalue (  0.000042)
    of the hybrid overlap matrix is too small (<0.00010).

    PRJTHR will be raised from  0.400 to 0.450 and the NBO search repeated.


    The hybrids on atom  3 are linearly dependent.  An eigenvalue (  0.000042)
    of the hybrid overlap matrix is too small (<0.00010).

    PRJTHR will be raised from  0.450 to 0.500 and the NBO search repeated.

  14(2)    0.50    24.21933   7.78067      9   3   0  20     0      1    0.46
  15(3)    0.50    24.21933   7.78067      9   3   0  20     0      1    0.46
  16(4)    0.50    24.21933   7.78067      9   3   0  20     0      1    0.46
  17(5)    0.50    24.21933   7.78067      9   3   0  20     0      1    0.46
  18(6)    0.50    24.21933   7.78067      9   3   0  20     0      1    0.46
  19(7)    0.50    24.21933   7.78067      9   3   0  20     0      1    0.46
  20(8)    0.50    24.21933   7.78067      9   3   0  20     0      1    0.46
  21(9)    0.50    24.21933   7.78067      9   3   0  20     0      1    0.46
  22(1)    0.70    30.92182   1.07818      9  19   0   4     1      0    0.03
 -----------------------------------------------------------------------------

 Structure accepted: RESONANCE keyword permits strongly delocalized structure

 --------------------------------------------------------
   Core                      8.99611 ( 99.957% of   9)
   Valence Lewis            21.92571 ( 95.329% of  23)
  ==================       ============================
   Total Lewis              30.92182 ( 96.631% of  32)
  -----------------------------------------------------
   Valence non-Lewis         1.00474 (  3.140% of  32)
   Rydberg non-Lewis         0.07344 (  0.229% of  32)
  ==================       ============================
   Total non-Lewis           1.07818 (  3.369% of  32)
 --------------------------------------------------------


       (Occupancy)   Bond orbital/ Coefficients/ Hybrids
 ---------------------------------------------------------------------------------
     1. (0.99361) BD ( 1) C   1 - C   2  
                ( 54.06%)   0.7352* C   1 s( 30.33%)p 2.30( 69.63%)d 0.00(  0.04%)
                                            0.0005  0.5507 -0.0040  0.4787 -0.0144
                                           -0.6833 -0.0042 -0.0000 -0.0000 -0.0165
                                           -0.0000  0.0000 -0.0052 -0.0092
                ( 45.94%)   0.6778* C   2 s( 33.55%)p 1.98( 66.39%)d 0.00(  0.06%)
                                           -0.0000  0.5792 -0.0019 -0.4905 -0.0225
                                            0.6501 -0.0150  0.0000  0.0000 -0.0196
                                           -0.0000  0.0000 -0.0072 -0.0126
     2. (0.99458) BD ( 1) C   1 - H  10  
                ( 60.48%)   0.7777* C   1 s( 23.63%)p 3.23( 76.33%)d 0.00(  0.04%)
                                            0.0000 -0.4861 -0.0060  0.8495 -0.0032
                                            0.2038 -0.0070 -0.0000 -0.0000 -0.0083
                                            0.0000  0.0000 -0.0157  0.0089
                ( 39.52%)   0.6287* H  10 s( 99.92%)p 0.00(  0.08%)
                                           -0.9996  0.0022 -0.0255 -0.0109  0.0000
     3. (0.98952) BD ( 1) C   1 - H  11  
                ( 60.37%)   0.7770* C   1 s( 23.00%)p 3.35( 76.96%)d 0.00(  0.04%)
                                           -0.0001  0.4796  0.0007  0.1555 -0.0104
                                            0.4955  0.0055  0.7069  0.0039  0.0052
                                            0.0061  0.0152 -0.0050  0.0092
                ( 39.63%)   0.6295* H  11 s( 99.92%)p 0.00(  0.08%)
                                            0.9996 -0.0065 -0.0048 -0.0147 -0.0228
     4. (0.98952) BD ( 1) C   1 - H  12  
                ( 60.37%)   0.7770* C   1 s( 23.00%)p 3.35( 76.96%)d 0.00(  0.04%)
                                           -0.0001  0.4796  0.0007  0.1555 -0.0104
                                            0.4955  0.0055 -0.7069 -0.0039  0.0052
                                           -0.0061 -0.0152 -0.0050  0.0092
                ( 39.63%)   0.6295* H  12 s( 99.92%)p 0.00(  0.08%)
                                            0.9996 -0.0065 -0.0048 -0.0147  0.0228
     5. (0.98555) BD ( 1) C   2 - C   3  
                ( 46.90%)   0.6848* C   2 s( 36.11%)p 1.77( 63.84%)d 0.00(  0.05%)
                                            0.0002  0.6007 -0.0159  0.7963 -0.0019
                                            0.0654 -0.0093 -0.0000 -0.0000  0.0052
                                            0.0000 -0.0000  0.0172 -0.0121
                ( 53.10%)   0.7287* C   3 s( 32.08%)p 2.12( 67.89%)d 0.00(  0.03%)
                                           -0.0000  0.5664 -0.0055 -0.8211  0.0115
                                           -0.0669 -0.0055 -0.0000 -0.0000  0.0020
                                            0.0000  0.0000  0.0128 -0.0119
     6. (0.99707) BD ( 1) C   2 - O   9  
                ( 33.49%)   0.5787* C   2 s( 29.99%)p 2.33( 69.75%)d 0.01(  0.25%)
                                           -0.0000  0.5466  0.0336 -0.3507 -0.0399
                                           -0.7542 -0.0647  0.0000  0.0000  0.0332
                                           -0.0000 -0.0000 -0.0276 -0.0256
                ( 66.51%)   0.8155* O   9 s( 47.59%)p 1.10( 52.32%)d 0.00(  0.08%)
                                           -0.0000  0.6896  0.0197  0.2961  0.0096
                                            0.6594  0.0246 -0.0000 -0.0000  0.0189
                                           -0.0000 -0.0000 -0.0169 -0.0144
     7. (0.98105) BD ( 2) C   2 - O   9  
                ( 36.26%)   0.6021* C   2 s(  0.00%)p 1.00( 99.68%)d 0.00(  0.32%)
                                            0.0000 -0.0000  0.0000  0.0000 -0.0000
                                            0.0000 -0.0000  0.9976 -0.0396 -0.0000
                                           -0.0250 -0.0509  0.0000  0.0000
                ( 63.74%)   0.7984* O   9 s(  0.00%)p 1.00( 99.86%)d 0.00(  0.14%)
                                           -0.0000  0.0000 -0.0000  0.0000  0.0000
                                            0.0000  0.0000  0.9993  0.0087  0.0000
                                            0.0151  0.0343 -0.0000 -0.0000
     8. (0.98713) BD ( 1) C   3 - C   4  
                ( 51.68%)   0.7189* C   3 s( 33.35%)p 2.00( 66.60%)d 0.00(  0.05%)
                                           -0.0002  0.5774  0.0091  0.4536 -0.0050
                                           -0.6781 -0.0198  0.0000 -0.0000 -0.0166
                                            0.0000 -0.0000 -0.0031 -0.0134
                ( 48.32%)   0.6951* C   4 s( 39.13%)p 1.55( 60.82%)d 0.00(  0.05%)
                                            0.0002  0.6255 -0.0059 -0.4320 -0.0194
                                            0.6489 -0.0124 -0.0000 -0.0000 -0.0172
                                            0.0000 -0.0000 -0.0082 -0.0122
     9. (0.78500) BD ( 2) C   3 - C   4  
                ( 54.22%)   0.7364* C   3 s(  0.00%)p 1.00( 99.97%)d 0.00(  0.03%)
                                           -0.0000  0.0000 -0.0000 -0.0000  0.0000
                                           -0.0000 -0.0000  0.9998 -0.0003  0.0000
                                            0.0170 -0.0053 -0.0000  0.0000
                ( 45.78%)   0.6766* C   4 s(  0.00%)p 1.00( 99.95%)d 0.00(  0.05%)
                                            0.0000  0.0000 -0.0000 -0.0000 -0.0000
                                           -0.0000 -0.0000  0.9997 -0.0107 -0.0000
                                            0.0010  0.0227  0.0000 -0.0000
    10. (0.98466) BD ( 1) C   3 - C   8  
                ( 50.19%)   0.7084* C   3 s( 34.53%)p 1.89( 65.42%)d 0.00(  0.05%)
                                           -0.0001  0.5875  0.0124  0.3454 -0.0095
                                            0.7311  0.0175  0.0000 -0.0000  0.0144
                                            0.0000 -0.0000 -0.0084 -0.0139
                ( 49.81%)   0.7058* C   8 s( 36.25%)p 1.76( 63.71%)d 0.00(  0.05%)
                                            0.0001  0.6020  0.0005 -0.4015 -0.0214
                                           -0.6895  0.0046 -0.0000 -0.0000  0.0138
                                            0.0000  0.0000 -0.0100 -0.0143
    11. (0.99255) BD ( 1) C   4 - N   5  
                ( 39.36%)   0.6274* C   4 s( 31.31%)p 2.19( 68.56%)d 0.00(  0.13%)
                                            0.0000  0.5590  0.0258  0.8249  0.0478
                                            0.0112 -0.0518  0.0000  0.0000  0.0026
                                            0.0000  0.0000  0.0300 -0.0193
                ( 60.64%)   0.7787* N   5 s( 37.95%)p 1.63( 61.99%)d 0.00(  0.06%)
                                            0.0001  0.6159  0.0123 -0.7827  0.0181
                                           -0.0790  0.0264 -0.0000  0.0000 -0.0092
                                            0.0000 -0.0000  0.0198 -0.0120
    12. (0.99056) BD ( 1) C   4 - H  13  
                ( 60.05%)   0.7749* C   4 s( 29.39%)p 2.40( 70.57%)d 0.00(  0.04%)
                                            0.0005 -0.5421  0.0094  0.3575 -0.0170
                                            0.7600 -0.0022  0.0000 -0.0000 -0.0133
                                           -0.0000 -0.0000  0.0101  0.0092
                ( 39.95%)   0.6321* H  13 s( 99.91%)p 0.00(  0.09%)
                                           -0.9995  0.0059 -0.0149 -0.0260 -0.0000
    13. (0.99224) BD ( 1) N   5 - C   6  
                ( 60.68%)   0.7790* N   5 s( 37.49%)p 1.67( 62.44%)d 0.00(  0.06%)
                                            0.0001  0.6122  0.0137  0.4126 -0.0332
                                            0.6731 -0.0041  0.0000 -0.0000  0.0106
                                           -0.0000  0.0000 -0.0195 -0.0123
                ( 39.32%)   0.6270* C   6 s( 31.62%)p 2.16( 68.24%)d 0.00(  0.14%)
                                           -0.0000  0.5620  0.0186 -0.3732  0.0207
                                           -0.7333 -0.0706 -0.0000  0.0000  0.0251
                                            0.0000  0.0000 -0.0168 -0.0214
    14. (0.99069) BD ( 1) C   6 - C   7  
                ( 48.09%)   0.6935* C   6 s( 39.50%)p 1.53( 60.44%)d 0.00(  0.05%)
                                            0.0002  0.6285  0.0028 -0.3840  0.0253
                                            0.6747  0.0332 -0.0000  0.0000 -0.0162
                                            0.0000 -0.0000 -0.0084 -0.0134
                ( 51.91%)   0.7205* C   7 s( 35.74%)p 1.80( 64.21%)d 0.00(  0.04%)
                                           -0.0000  0.5978  0.0086  0.4281  0.0387
                                           -0.6763  0.0031  0.0000  0.0000 -0.0138
                                            0.0000 -0.0000 -0.0101 -0.0116
    15. (0.82980) BD ( 2) C   6 - C   7  
                ( 41.48%)   0.6441* C   6 s(  0.00%)p 1.00( 99.95%)d 0.00(  0.05%)
                                            0.0000 -0.0000  0.0000 -0.0000  0.0000
                                            0.0000  0.0000  0.9997 -0.0128 -0.0000
                                           -0.0201  0.0105  0.0000 -0.0000
                ( 58.52%)   0.7650* C   7 s(  0.00%)p 1.00( 99.97%)d 0.00(  0.03%)
                                            0.0000 -0.0000  0.0000 -0.0000  0.0000
                                            0.0000 -0.0000  0.9995 -0.0257  0.0000
                                           -0.0004 -0.0166 -0.0000  0.0000
    16. (0.99153) BD ( 1) C   6 - H  14  
                ( 57.99%)   0.7615* C   6 s( 28.70%)p 2.48( 71.26%)d 0.00(  0.04%)
                                           -0.0005  0.5357 -0.0096  0.8438 -0.0060
                                           -0.0177 -0.0180  0.0000 -0.0000 -0.0008
                                            0.0000 -0.0000  0.0166 -0.0107
                ( 42.01%)   0.6482* H  14 s( 99.92%)p 0.00(  0.08%)
                                            0.9996 -0.0016 -0.0283  0.0011 -0.0000
    17. (0.98756) BD ( 1) C   7 - C   8  
                ( 50.30%)   0.7092* C   7 s( 36.12%)p 1.77( 63.84%)d 0.00(  0.04%)
                                            0.0000  0.6010  0.0060 -0.7976 -0.0121
                                            0.0259  0.0366 -0.0000 -0.0000  0.0018
                                            0.0000  0.0000  0.0159 -0.0118
                ( 49.70%)   0.7050* C   8 s( 35.66%)p 1.80( 64.29%)d 0.00(  0.04%)
                                            0.0001  0.5969  0.0172  0.7988  0.0152
                                            0.0559  0.0380  0.0000  0.0000 -0.0002
                                            0.0000  0.0000  0.0166 -0.0132
    18. (0.99085) BD ( 1) C   7 - H  15  
                ( 59.70%)   0.7727* C   7 s( 28.05%)p 2.56( 71.91%)d 0.00(  0.03%)
                                           -0.0003  0.5295 -0.0128  0.4226 -0.0022
                                            0.7352 -0.0043  0.0000 -0.0000  0.0137
                                            0.0000  0.0000 -0.0073 -0.0097
                ( 40.30%)   0.6348* H  15 s( 99.92%)p 0.00(  0.08%)
                                            0.9996 -0.0026 -0.0142 -0.0249 -0.0000
    19. (0.99022) BD ( 1) C   8 - H  16  
                ( 59.55%)   0.7717* C   8 s( 28.00%)p 2.57( 71.96%)d 0.00(  0.04%)
                                           -0.0003  0.5291 -0.0116 -0.4460  0.0052
                                            0.7216  0.0042 -0.0000 -0.0000 -0.0138
                                            0.0000 -0.0000 -0.0067 -0.0113
                ( 40.45%)   0.6360* H  16 s( 99.92%)p 0.00(  0.08%)
                                            0.9996 -0.0003  0.0141 -0.0247  0.0000
    20. (0.99961) CR ( 1) C   1           s(100.00%)p 0.00(  0.00%)
                                            1.0000 -0.0002  0.0000 -0.0002  0.0000
                                            0.0004  0.0000  0.0000  0.0000  0.0000
                                            0.0000  0.0000  0.0000  0.0000
    21. (0.99959) CR ( 1) C   2           s(100.00%)p 0.00(  0.00%)
                                            1.0000 -0.0001  0.0000 -0.0002 -0.0000
                                           -0.0000 -0.0000 -0.0000  0.0000 -0.0000
                                            0.0000  0.0000 -0.0000  0.0000
    22. (0.99941) CR ( 1) C   3           s(100.00%)p 0.00(  0.00%)
                                            1.0000  0.0002  0.0000  0.0001 -0.0000
                                           -0.0000 -0.0000  0.0000 -0.0000 -0.0000
                                            0.0000 -0.0000 -0.0000 -0.0000
    23. (0.99952) CR ( 1) C   4           s(100.00%)p 0.00(  0.00%)
                                            1.0000  0.0001 -0.0000 -0.0001  0.0000
                                           -0.0006  0.0000 -0.0000  0.0000  0.0000
                                           -0.0000 -0.0000 -0.0000 -0.0000
    24. (0.99965) CR ( 1) N   5           s(100.00%)
                                            1.0000 -0.0003  0.0000 -0.0001 -0.0000
                                            0.0001  0.0000 -0.0000 -0.0000 -0.0000
                                           -0.0000 -0.0000 -0.0000  0.0000
    25. (0.99953) CR ( 1) C   6           s(100.00%)p 0.00(  0.00%)
                                            1.0000  0.0002 -0.0000  0.0005 -0.0000
                                           -0.0001 -0.0000 -0.0000  0.0000  0.0000
                                            0.0000 -0.0000  0.0000 -0.0000
    26. (0.99947) CR ( 1) C   7           s(100.00%)p 0.00(  0.00%)
                                            1.0000  0.0001 -0.0000  0.0002  0.0000
                                            0.0002 -0.0000 -0.0000  0.0000  0.0000
                                            0.0000  0.0000 -0.0000 -0.0000
    27. (0.99946) CR ( 1) C   8           s(100.00%)p 0.00(  0.00%)
                                            1.0000  0.0001 -0.0000 -0.0002  0.0000
                                            0.0003 -0.0000 -0.0000 -0.0000 -0.0000
                                           -0.0000 -0.0000 -0.0000 -0.0000
    28. (0.99987) CR ( 1) O   9           s(100.00%)p 0.00(  0.00%)
                                            1.0000 -0.0004  0.0000  0.0002 -0.0000
                                            0.0003 -0.0000 -0.0000  0.0000  0.0000
                                           -0.0000 -0.0000 -0.0000 -0.0000
    29. (0.96075) LP ( 1) N   5           s( 24.59%)p 3.06( 75.34%)d 0.00(  0.07%)
                                            0.0002  0.4956 -0.0178  0.4632  0.0171
                                           -0.7334 -0.0253  0.0000  0.0000  0.0198
                                           -0.0000  0.0000  0.0102  0.0132
    30. (0.59692) LP ( 2) N   5           s(  0.00%)p 1.00( 99.89%)d 0.00(  0.11%)
                                           -0.0000 -0.0000 -0.0000 -0.0000  0.0000
                                            0.0000 -0.0000  0.9994 -0.0093 -0.0000
                                           -0.0174  0.0287  0.0000 -0.0000
    31. (0.45623) LP*( 1) C   8           s(  0.00%)p 1.00( 99.97%)d 0.00(  0.03%)
                                            0.0000  0.0000  0.0000 -0.0000  0.0000
                                           -0.0000  0.0000  0.9998 -0.0061  0.0000
                                            0.0083 -0.0156 -0.0000  0.0000
    32. (0.98650) LP ( 1) O   9           s( 52.34%)p 0.91( 47.65%)d 0.00(  0.01%)
                                            0.0005  0.7233 -0.0130 -0.3150  0.0031
                                           -0.6142  0.0022  0.0000 -0.0000 -0.0088
                                            0.0000  0.0000  0.0066  0.0053
    33. (0.93784) LP ( 2) O   9           s(  0.07%)p99.99( 99.86%)d 0.92(  0.07%)
                                           -0.0000  0.0260 -0.0060  0.9012 -0.0126
                                           -0.4316  0.0049 -0.0000  0.0000  0.0168
                                           -0.0000  0.0000  0.0194 -0.0001
    34. (0.00130) RY*( 1) C   1           s( 10.30%)p 8.55( 88.09%)d 0.16(  1.61%)
                                           -0.0000  0.0134  0.3207  0.0174  0.9201
                                            0.0002  0.1847  0.0000  0.0000 -0.0060
                                            0.0000 -0.0000  0.1221 -0.0333
    35. (0.00086) RY*( 2) C   1           s( 27.91%)p 2.34( 65.19%)d 0.25(  6.90%)
                                           -0.0000  0.0046  0.5283 -0.0040  0.0101
                                            0.0018 -0.8073  0.0000  0.0000  0.1100
                                            0.0000 -0.0000 -0.2384 -0.0063
    36. (0.00019) RY*( 3) C   1           s(  0.00%)p 1.00( 45.11%)d 1.22( 54.89%)
                                           -0.0000  0.0000  0.0000 -0.0000  0.0000
                                            0.0000 -0.0000 -0.0097 -0.6716  0.0000
                                           -0.2114  0.7100 -0.0000  0.0000
    37. (0.00006) RY*( 4) C   1           s( 52.39%)p 0.71( 37.27%)d 0.20( 10.35%)
    38. (0.00002) RY*( 5) C   1           s(  8.52%)p 0.30(  2.58%)d10.43( 88.89%)
    39. (0.00001) RY*( 6) C   1           s(  0.00%)p 1.00(  2.11%)d46.35( 97.89%)
    40. (0.00000) RY*( 7) C   1           s(  0.00%)p 1.00( 52.83%)d 0.89( 47.17%)
    41. (0.00000) RY*( 8) C   1           s(  0.32%)p21.20(  6.81%)d99.99( 92.87%)
    42. (0.00000) RY*( 9) C   1           s(  0.58%)p 0.24(  0.14%)d99.99( 99.28%)
    43. (0.01043) RY*( 1) C   2           s( 12.92%)p 6.73( 86.87%)d 0.02(  0.21%)
                                           -0.0000 -0.0584  0.3546  0.0367 -0.3363
                                            0.0474 -0.8672 -0.0000  0.0000 -0.0436
                                           -0.0000 -0.0000 -0.0107 -0.0102
    44. (0.00399) RY*( 2) C   2           s(  0.01%)p99.99( 66.80%)d99.99( 33.19%)
                                            0.0000  0.0115 -0.0009 -0.0228  0.7523
                                            0.0079 -0.3185  0.0000 -0.0000  0.3923
                                           -0.0000  0.0000  0.4218  0.0105
    45. (0.00174) RY*( 3) C   2           s(  0.00%)p 1.00( 69.63%)d 0.44( 30.37%)
                                            0.0000 -0.0000  0.0000  0.0000  0.0000
                                            0.0000  0.0000  0.0642  0.8319  0.0000
                                            0.1924  0.5165 -0.0000 -0.0000
    46. (0.00110) RY*( 4) C   2           s(  5.43%)p 5.81( 31.51%)d11.62( 63.06%)
                                            0.0000 -0.0075  0.2328 -0.0049 -0.4998
                                            0.0155  0.2551 -0.0000  0.0000  0.5576
                                           -0.0000 -0.0000  0.5654  0.0042
    47. (0.00051) RY*( 5) C   2           s( 72.64%)p 0.17( 12.65%)d 0.20( 14.72%)
                                           -0.0000  0.0092  0.8522  0.0182  0.2493
                                            0.0212  0.2521 -0.0000 -0.0000  0.1194
                                            0.0000 -0.0000 -0.3621 -0.0429
    48. (0.00022) RY*( 6) C   2           s(  0.00%)p 1.00(  6.42%)d14.58( 93.58%)
                                            0.0000 -0.0000 -0.0000 -0.0000 -0.0000
                                           -0.0000 -0.0000  0.0165 -0.2528  0.0000
                                            0.9663  0.0452  0.0000 -0.0000
    49. (0.00023) RY*( 7) C   2           s(  9.01%)p 0.24(  2.17%)d 9.86( 88.82%)
                                            0.0000  0.0181  0.2996 -0.0124  0.0833
                                           -0.0347  0.1157  0.0000 -0.0000 -0.7188
                                           -0.0000  0.0000  0.6084 -0.0378
    50. (0.00001) RY*( 8) C   2           s(  0.00%)p 1.00( 24.28%)d 3.12( 75.72%)
    51. (0.00001) RY*( 9) C   2           s(  0.35%)p 0.05(  0.02%)d99.99( 99.63%)
    52. (0.00314) RY*( 1) C   3           s( 14.53%)p 5.80( 84.30%)d 0.08(  1.17%)
                                            0.0000 -0.0006  0.3812 -0.0133 -0.3687
                                           -0.0240  0.8404  0.0000  0.0000 -0.0714
                                           -0.0000 -0.0000 -0.0811  0.0039
    53. (0.00229) RY*( 2) C   3           s(  5.45%)p16.54( 90.23%)d 0.79(  4.32%)
                                            0.0000  0.0005  0.2335  0.0131  0.8981
                                           -0.0043  0.3091  0.0000 -0.0000  0.0098
                                            0.0000  0.0000  0.2073 -0.0117
    54. (0.00140) RY*( 3) C   3           s( 78.39%)p 0.24( 18.71%)d 0.04(  2.91%)
                                           -0.0000 -0.0110  0.8853 -0.0117 -0.0790
                                            0.0044 -0.4250 -0.0000  0.0000  0.1650
                                           -0.0000 -0.0000 -0.0298 -0.0311
    55. (0.00042) RY*( 4) C   3           s(  0.00%)p 1.00( 93.46%)d 0.07(  6.54%)
                                           -0.0000  0.0000 -0.0000 -0.0000  0.0000
                                            0.0000  0.0000  0.0048  0.9667 -0.0000
                                           -0.2455  0.0719  0.0000 -0.0000
    56. (0.00021) RY*( 5) C   3           s(  0.00%)p 1.00(  0.04%)d99.99( 99.96%)
                                           -0.0000 -0.0000  0.0000  0.0000 -0.0000
                                            0.0000 -0.0000  0.0016 -0.0192 -0.0000
                                            0.2105  0.9774  0.0000 -0.0000
    57. (0.00011) RY*( 6) C   3           s(  0.20%)p22.17(  4.53%)d99.99( 95.26%)
                                           -0.0000 -0.0021  0.0452  0.0088 -0.2073
                                            0.0112 -0.0466 -0.0000 -0.0000 -0.2990
                                            0.0000 -0.0000  0.9287 -0.0284
    58. (0.00008) RY*( 7) C   3           s(  1.24%)p 1.81(  2.24%)d77.83( 96.52%)
    59. (0.00008) RY*( 8) C   3           s(  0.00%)p 1.00(  6.54%)d14.30( 93.46%)
    60. (0.00001) RY*( 9) C   3           s(  0.22%)p 0.38(  0.08%)d99.99( 99.70%)
    61. (0.00476) RY*( 1) C   4           s(  2.04%)p43.13( 88.02%)d 4.87(  9.94%)
                                           -0.0000 -0.0120  0.1423 -0.0296  0.8981
                                            0.0312  0.2678  0.0000  0.0000  0.2962
                                           -0.0000  0.0000 -0.1062 -0.0206
    62. (0.00242) RY*( 2) C   4           s(  3.30%)p28.92( 95.35%)d 0.41(  1.35%)
                                           -0.0000  0.0400  0.1771  0.0470 -0.3317
                                            0.0020  0.9172  0.0000  0.0000  0.0612
                                            0.0000 -0.0000 -0.0967 -0.0203
    63. (0.00070) RY*( 3) C   4           s( 72.65%)p 0.12(  8.53%)d 0.26( 18.83%)
                                           -0.0000 -0.0112  0.8523 -0.0335 -0.1732
                                           -0.0022 -0.2327 -0.0000 -0.0000  0.3837
                                            0.0000 -0.0000  0.1866 -0.0787
    64. (0.00056) RY*( 4) C   4           s(  0.00%)p 1.00(  2.24%)d43.66( 97.76%)
                                            0.0000  0.0000 -0.0000  0.0000  0.0000
                                           -0.0000  0.0000  0.0071  0.1495 -0.0000
                                            0.9473 -0.2831 -0.0000  0.0000
    65. (0.00038) RY*( 5) C   4           s(  0.00%)p 1.00( 90.50%)d 0.10(  9.50%)
                                            0.0000 -0.0000  0.0000 -0.0000 -0.0000
                                            0.0000 -0.0000  0.0034  0.9513  0.0000
                                           -0.0598  0.3024  0.0000 -0.0000
    66. (0.00024) RY*( 6) C   4           s( 18.25%)p 0.26(  4.69%)d 4.22( 77.06%)
                                            0.0000 -0.0097  0.4271 -0.0167  0.2078
                                           -0.0146  0.0567  0.0000  0.0000 -0.8710
                                           -0.0000 -0.0000  0.0625 -0.0896
    67. (0.00006) RY*( 7) C   4           s(  2.70%)p 1.26(  3.40%)d34.83( 93.90%)
    68. (0.00000) RY*( 8) C   4           s(  0.00%)p 1.00(  7.31%)d12.68( 92.69%)
    69. (0.00000) RY*( 9) C   4           s(  1.24%)p 0.05(  0.06%)d79.91( 98.70%)
    70. (0.00259) RY*( 1) N   5           s(  9.94%)p 8.59( 85.35%)d 0.47(  4.71%)
                                            0.0000 -0.0063  0.3152  0.0192 -0.4733
                                           -0.0320  0.7925  0.0000 -0.0000  0.1987
                                            0.0000  0.0000  0.0848 -0.0205
    71. (0.00102) RY*( 2) N   5           s(  0.01%)p99.99( 98.96%)d94.92(  1.03%)
                                            0.0000 -0.0001  0.0104 -0.0319 -0.8512
                                           -0.0223 -0.5133 -0.0000 -0.0000 -0.0373
                                            0.0000 -0.0000  0.0944  0.0039
    72. (0.00019) RY*( 3) N   5           s(  0.00%)p 1.00(  0.13%)d99.99( 99.87%)
                                           -0.0000  0.0000 -0.0000  0.0000 -0.0000
                                            0.0000  0.0000 -0.0006 -0.0367 -0.0000
                                            0.8505  0.5248 -0.0000  0.0000
    73. (0.00015) RY*( 4) N   5           s(  0.00%)p 1.00( 93.10%)d 0.07(  6.90%)
                                            0.0000 -0.0000  0.0000 -0.0000 -0.0000
                                           -0.0000 -0.0000  0.0177  0.9647  0.0000
                                            0.1668 -0.2029 -0.0000  0.0000
    74. (0.00011) RY*( 5) N   5           s( 57.92%)p 0.14(  7.84%)d 0.59( 34.24%)
                                            0.0000 -0.0062  0.7610 -0.0116  0.0990
                                           -0.0204 -0.2609 -0.0000 -0.0000  0.2714
                                            0.0000  0.0000 -0.5064 -0.1110
    75. (0.00006) RY*( 6) N   5           s( 27.36%)p 0.16(  4.39%)d 2.49( 68.25%)
    76. (0.00003) RY*( 7) N   5           s(  3.90%)p 0.50(  1.96%)d24.13( 94.14%)
    77. (0.00000) RY*( 8) N   5           s(  0.00%)p 1.00(  6.87%)d13.55( 93.13%)
    78. (0.00000) RY*( 9) N   5           s(  0.83%)p 2.08(  1.73%)d99.99( 97.44%)
    79. (0.00425) RY*( 1) C   6           s(  2.85%)p29.70( 84.73%)d 4.35( 12.42%)
                                           -0.0000 -0.0110  0.1685 -0.0167 -0.4905
                                            0.0630 -0.7762 -0.0000 -0.0000  0.1247
                                            0.0000  0.0000  0.3277 -0.0356
    80. (0.00235) RY*( 2) C   6           s(  2.18%)p43.34( 94.38%)d 1.58(  3.44%)
                                            0.0000  0.0353  0.1433 -0.0185 -0.7737
                                           -0.0431  0.5857 -0.0000 -0.0000 -0.0441
                                            0.0000 -0.0000  0.1790 -0.0194
    81. (0.00058) RY*( 3) C   6           s(  0.00%)p 1.00( 15.45%)d 5.47( 84.55%)
                                           -0.0000  0.0000  0.0000  0.0000 -0.0000
                                            0.0000  0.0000 -0.0039  0.3931 -0.0000
                                            0.0356  0.9188  0.0000 -0.0000
    82. (0.00051) RY*( 4) C   6           s(  0.00%)p 1.00( 78.34%)d 0.28( 21.66%)
                                            0.0000  0.0000 -0.0000 -0.0000 -0.0000
                                           -0.0000 -0.0000  0.0095  0.8850 -0.0000
                                           -0.2856 -0.3675  0.0000 -0.0000
    83. (0.00042) RY*( 5) C   6           s( 79.27%)p 0.06(  5.08%)d 0.20( 15.65%)
                                            0.0000 -0.0125  0.8903  0.0228  0.2006
                                            0.0148  0.0992  0.0000  0.0000  0.3777
                                           -0.0000 -0.0000 -0.0782 -0.0875
    84. (0.00023) RY*( 6) C   6           s(  7.15%)p 1.11(  7.95%)d11.87( 84.89%)
                                            0.0000 -0.0062  0.2674  0.0130 -0.2099
                                            0.0040 -0.1879  0.0000  0.0000 -0.6292
                                           -0.0000 -0.0000 -0.6672 -0.0883
    85. (0.00003) RY*( 7) C   6           s(  8.29%)p 0.86(  7.12%)d10.21( 84.59%)
    86. (0.00000) RY*( 8) C   6           s(  0.00%)p 1.00(  6.26%)d14.97( 93.74%)
    87. (0.00000) RY*( 9) C   6           s(  0.43%)p 1.82(  0.78%)d99.99( 98.79%)
    88. (0.00231) RY*( 1) C   7           s(  0.10%)p99.99( 92.41%)d78.42(  7.49%)
                                           -0.0000  0.0234 -0.0203 -0.0223 -0.2669
                                           -0.0166 -0.9231 -0.0000 -0.0000  0.2561
                                            0.0000  0.0000 -0.0923 -0.0290
    89. (0.00121) RY*( 2) C   7           s(  0.67%)p99.99( 98.49%)d 1.24(  0.84%)
                                           -0.0000 -0.0085  0.0816 -0.0302  0.9504
                                            0.0265 -0.2828 -0.0000  0.0000  0.0071
                                            0.0000  0.0000  0.0886 -0.0216
    90. (0.00053) RY*( 3) C   7           s( 96.67%)p 0.01(  1.07%)d 0.02(  2.26%)
                                            0.0000 -0.0018  0.9832  0.0096 -0.0994
                                            0.0135 -0.0225 -0.0000 -0.0000 -0.0900
                                            0.0000 -0.0000  0.0725 -0.0962
    91. (0.00040) RY*( 4) C   7           s(  0.00%)p 1.00( 67.71%)d 0.48( 32.29%)
                                            0.0000 -0.0000  0.0000  0.0000 -0.0000
                                            0.0000 -0.0000  0.0223  0.8226 -0.0000
                                           -0.5621  0.0833  0.0000 -0.0000
    92. (0.00017) RY*( 5) C   7           s(  0.00%)p 1.00( 25.12%)d 2.98( 74.88%)
                                           -0.0000  0.0000 -0.0000 -0.0000 -0.0000
                                            0.0000 -0.0000  0.0036  0.5012  0.0000
                                            0.6487 -0.5727 -0.0000  0.0000
    93. (0.00005) RY*( 6) C   7           s(  0.18%)p 4.07(  0.75%)d99.99( 99.07%)
    94. (0.00004) RY*( 7) C   7           s(  2.07%)p 3.05(  6.30%)d44.35( 91.64%)
    95. (0.00000) RY*( 8) C   7           s(  0.00%)p 1.00(  7.19%)d12.90( 92.81%)
    96. (0.00000) RY*( 9) C   7           s(  0.39%)p 2.63(  1.03%)d99.99( 98.58%)
    97. (0.00256) RY*( 1) C   8           s(  0.11%)p99.99( 92.62%)d64.85(  7.27%)
                                           -0.0000  0.0237 -0.0236  0.0175  0.4420
                                           -0.0115 -0.8547  0.0000  0.0000 -0.2446
                                            0.0000 -0.0000 -0.1085 -0.0328
    98. (0.00116) RY*( 2) C   8           s(  3.53%)p26.84( 94.84%)d 0.46(  1.62%)
                                           -0.0000  0.0104  0.1877  0.0221 -0.8602
                                            0.0181 -0.4558  0.0000 -0.0000 -0.0288
                                            0.0000  0.0000  0.1218 -0.0239
    99. (0.00047) RY*( 3) C   8           s( 95.58%)p 0.04(  3.41%)d 0.01(  1.01%)
                                            0.0000 -0.0074  0.9776 -0.0219  0.1733
                                            0.0051  0.0600 -0.0000 -0.0000  0.0418
                                           -0.0000 -0.0000 -0.0582 -0.0704
   100. (0.00040) RY*( 4) C   8           s(  0.00%)p 1.00( 50.96%)d 0.96( 49.04%)
                                            0.0000 -0.0000  0.0000 -0.0000  0.0000
                                            0.0000  0.0000  0.0034  0.7138  0.0000
                                            0.6425  0.2785 -0.0000  0.0000
   101. (0.00018) RY*( 5) C   8           s(  0.00%)p 1.00( 44.60%)d 1.24( 55.40%)
                                            0.0000  0.0000 -0.0000 -0.0000  0.0000
                                           -0.0000 -0.0000  0.0003 -0.6678 -0.0000
                                            0.5048  0.5469  0.0000  0.0000
   102. (0.00006) RY*( 6) C   8           s(  0.19%)p 9.99(  1.91%)d99.99( 97.90%)
   103. (0.00003) RY*( 7) C   8           s(  0.25%)p24.12(  5.97%)d99.99( 93.78%)
   104. (0.00001) RY*( 8) C   8           s(  0.00%)p 1.00(  4.47%)d21.35( 95.53%)
   105. (0.00000) RY*( 9) C   8           s(  0.43%)p 3.02(  1.29%)d99.99( 98.29%)
   106. (0.00134) RY*( 1) O   9           s(  0.01%)p 1.00( 96.93%)d 0.03(  3.07%)
                                           -0.0000  0.0000  0.0071  0.0089  0.8944
                                           -0.0018 -0.4113 -0.0000 -0.0000  0.1142
                                           -0.0000 -0.0000  0.1328 -0.0016
   107. (0.00011) RY*( 2) O   9           s(  0.00%)p 1.00( 95.74%)d 0.04(  4.26%)
                                            0.0000  0.0000 -0.0000  0.0000  0.0000
                                            0.0000  0.0000 -0.0153  0.9784  0.0000
                                            0.1628  0.1268  0.0000 -0.0000
   108. (0.00007) RY*( 3) O   9           s( 80.69%)p 0.23( 18.43%)d 0.01(  0.88%)
   109. (0.00004) RY*( 4) O   9           s( 16.32%)p 3.96( 64.64%)d 1.17( 19.03%)
   110. (0.00000) RY*( 5) O   9           s(  1.41%)p10.85( 15.28%)d59.19( 83.32%)
   111. (0.00000) RY*( 6) O   9           s(  0.00%)p 1.00(  2.72%)d35.81( 97.28%)
   112. (0.00000) RY*( 7) O   9           s(  0.00%)p 1.00(  1.68%)d58.49( 98.32%)
   113. (0.00000) RY*( 8) O   9           s(  1.02%)p 4.74(  4.84%)d92.14( 94.14%)
   114. (0.00000) RY*( 9) O   9           s(  0.55%)p 0.08(  0.04%)d99.99( 99.40%)
   115. (0.00300) RY*( 1) H  10           s( 99.66%)p 0.00(  0.34%)
                                            0.0035  0.9983 -0.0562  0.0144 -0.0000
   116. (0.00009) RY*( 2) H  10           s(  0.00%)p 1.00(100.00%)
   117. (0.00006) RY*( 3) H  10           s(  0.05%)p99.99( 99.95%)
   118. (0.00002) RY*( 4) H  10           s(  0.37%)p99.99( 99.63%)
   119. (0.00113) RY*( 1) H  11           s( 98.20%)p 0.02(  1.80%)
                                            0.0090  0.9909 -0.0125  0.1302  0.0290
   120. (0.00012) RY*( 2) H  11           s(  0.21%)p99.99( 99.79%)
                                            0.0018  0.0460 -0.6433 -0.5339  0.5468
   121. (0.00007) RY*( 3) H  11           s(  0.42%)p99.99( 99.58%)
   122. (0.00002) RY*( 4) H  11           s(  1.23%)p79.98( 98.77%)
   123. (0.00113) RY*( 1) H  12           s( 98.20%)p 0.02(  1.80%)
                                            0.0090  0.9909 -0.0125  0.1302 -0.0290
   124. (0.00012) RY*( 2) H  12           s(  0.21%)p99.99( 99.79%)
                                            0.0018  0.0460 -0.6433 -0.5339 -0.5468
   125. (0.00007) RY*( 3) H  12           s(  0.42%)p99.99( 99.58%)
   126. (0.00002) RY*( 4) H  12           s(  1.23%)p79.98( 98.77%)
   127. (0.00236) RY*( 1) H  13           s( 99.80%)p 0.00(  0.20%)
                                            0.0067  0.9990 -0.0441 -0.0056  0.0000
   128. (0.00006) RY*( 2) H  13           s(  0.00%)p 1.00(100.00%)
   129. (0.00004) RY*( 3) H  13           s(  0.07%)p99.99( 99.93%)
   130. (0.00004) RY*( 4) H  13           s(  0.22%)p99.99( 99.78%)
   131. (0.00105) RY*( 1) H  14           s( 99.37%)p 0.01(  0.63%)
                                            0.0027  0.9968  0.0363 -0.0705 -0.0000
   132. (0.00008) RY*( 2) H  14           s(  0.00%)p 1.00(100.00%)
   133. (0.00004) RY*( 3) H  14           s(  0.32%)p99.99( 99.68%)
   134. (0.00001) RY*( 4) H  14           s(  0.39%)p99.99( 99.61%)
   135. (0.00130) RY*( 1) H  15           s( 99.30%)p 0.01(  0.70%)
                                            0.0049  0.9965  0.0382  0.0745  0.0000
   136. (0.00012) RY*( 2) H  15           s(  0.00%)p 1.00(100.00%)
                                            0.0000 -0.0000 -0.0000  0.0000  1.0000
   137. (0.00005) RY*( 3) H  15           s(  0.01%)p 1.00( 99.99%)
   138. (0.00003) RY*( 4) H  15           s(  0.77%)p99.99( 99.23%)
   139. (0.00098) RY*( 1) H  16           s( 98.89%)p 0.01(  1.11%)
                                            0.0029  0.9944 -0.0883  0.0573 -0.0000
   140. (0.00009) RY*( 2) H  16           s(  0.00%)p 1.00(100.00%)
   141. (0.00004) RY*( 3) H  16           s(  0.39%)p99.99( 99.61%)
   142. (0.00004) RY*( 4) H  16           s(  0.80%)p99.99( 99.20%)
   143. (0.03124) BD*( 1) C   1 - C   2  
                ( 45.94%)   0.6778* C   1 s( 30.33%)p 2.30( 69.63%)d 0.00(  0.04%)
                                           -0.0005 -0.5507  0.0040 -0.4787  0.0144
                                            0.6833  0.0042  0.0000  0.0000  0.0165
                                            0.0000 -0.0000  0.0052  0.0092
                ( 54.06%)  -0.7352* C   2 s( 33.55%)p 1.98( 66.39%)d 0.00(  0.06%)
                                            0.0000 -0.5792  0.0019  0.4905  0.0225
                                           -0.6501  0.0150 -0.0000 -0.0000  0.0196
                                            0.0000 -0.0000  0.0072  0.0126
   144. (0.00301) BD*( 1) C   1 - H  10  
                ( 39.52%)   0.6287* C   1 s( 23.63%)p 3.23( 76.33%)d 0.00(  0.04%)
                                           -0.0000  0.4861  0.0060 -0.8495  0.0032
                                           -0.2038  0.0070  0.0000  0.0000  0.0083
                                           -0.0000 -0.0000  0.0157 -0.0089
                ( 60.48%)  -0.7777* H  10 s( 99.92%)p 0.00(  0.08%)
                                            0.9996 -0.0022  0.0255  0.0109 -0.0000
   145. (0.00435) BD*( 1) C   1 - H  11  
                ( 39.63%)   0.6295* C   1 s( 23.00%)p 3.35( 76.96%)d 0.00(  0.04%)
                                            0.0001 -0.4796 -0.0007 -0.1555  0.0104
                                           -0.4955 -0.0055 -0.7069 -0.0039 -0.0052
                                           -0.0061 -0.0152  0.0050 -0.0092
                ( 60.37%)  -0.7770* H  11 s( 99.92%)p 0.00(  0.08%)
                                           -0.9996  0.0065  0.0048  0.0147  0.0228
   146. (0.00435) BD*( 1) C   1 - H  12  
                ( 39.63%)   0.6295* C   1 s( 23.00%)p 3.35( 76.96%)d 0.00(  0.04%)
                                            0.0001 -0.4796 -0.0007 -0.1555  0.0104
                                           -0.4955 -0.0055  0.7069  0.0039 -0.0052
                                            0.0061  0.0152  0.0050 -0.0092
                ( 60.37%)  -0.7770* H  12 s( 99.92%)p 0.00(  0.08%)
                                           -0.9996  0.0065  0.0048  0.0147 -0.0228
   147. (0.03335) BD*( 1) C   2 - C   3  
                ( 53.10%)   0.7287* C   2 s( 36.11%)p 1.77( 63.84%)d 0.00(  0.05%)
                                            0.0002  0.6007 -0.0159  0.7963 -0.0019
                                            0.0654 -0.0093 -0.0000 -0.0000  0.0052
                                            0.0000 -0.0000  0.0172 -0.0121
                ( 46.90%)  -0.6848* C   3 s( 32.08%)p 2.12( 67.89%)d 0.00(  0.03%)
                                           -0.0000  0.5664 -0.0055 -0.8211  0.0115
                                           -0.0669 -0.0055 -0.0000 -0.0000  0.0020
                                            0.0000  0.0000  0.0128 -0.0119
   148. (0.00579) BD*( 1) C   2 - O   9  
                ( 66.51%)   0.8155* C   2 s( 29.99%)p 2.33( 69.75%)d 0.01(  0.25%)
                                           -0.0000  0.5466  0.0336 -0.3507 -0.0399
                                           -0.7542 -0.0647  0.0000  0.0000  0.0332
                                           -0.0000 -0.0000 -0.0276 -0.0256
                ( 33.49%)  -0.5787* O   9 s( 47.59%)p 1.10( 52.32%)d 0.00(  0.08%)
                                           -0.0000  0.6896  0.0197  0.2961  0.0096
                                            0.6594  0.0246 -0.0000 -0.0000  0.0189
                                           -0.0000 -0.0000 -0.0169 -0.0144
   149. (0.04718) BD*( 2) C   2 - O   9  
                ( 63.74%)   0.7984* C   2 s(  0.00%)p 1.00( 99.68%)d 0.00(  0.32%)
                                            0.0000 -0.0000  0.0000  0.0000 -0.0000
                                            0.0000 -0.0000  0.9976 -0.0396 -0.0000
                                           -0.0250 -0.0509  0.0000  0.0000
                ( 36.26%)  -0.6021* O   9 s(  0.00%)p 1.00( 99.86%)d 0.00(  0.14%)
                                           -0.0000  0.0000 -0.0000  0.0000  0.0000
                                            0.0000  0.0000  0.9993  0.0087  0.0000
                                            0.0151  0.0343 -0.0000 -0.0000
   150. (0.01644) BD*( 1) C   3 - C   4  
                ( 48.32%)   0.6951* C   3 s( 33.35%)p 2.00( 66.60%)d 0.00(  0.05%)
                                            0.0002 -0.5774 -0.0091 -0.4536  0.0050
                                            0.6781  0.0198 -0.0000  0.0000  0.0166
                                           -0.0000  0.0000  0.0031  0.0134
                ( 51.68%)  -0.7189* C   4 s( 39.13%)p 1.55( 60.82%)d 0.00(  0.05%)
                                           -0.0002 -0.6255  0.0059  0.4320  0.0194
                                           -0.6489  0.0124  0.0000  0.0000  0.0172
                                           -0.0000  0.0000  0.0082  0.0122
   151. (0.15236) BD*( 2) C   3 - C   4  
                ( 45.78%)   0.6766* C   3 s(  0.00%)p 1.00( 99.97%)d 0.00(  0.03%)
                                            0.0000 -0.0000  0.0000  0.0000 -0.0000
                                            0.0000  0.0000 -0.9998  0.0003 -0.0000
                                           -0.0170  0.0053  0.0000 -0.0000
                ( 54.22%)  -0.7364* C   4 s(  0.00%)p 1.00( 99.95%)d 0.00(  0.05%)
                                           -0.0000 -0.0000  0.0000  0.0000  0.0000
                                            0.0000  0.0000 -0.9997  0.0107  0.0000
                                           -0.0010 -0.0227 -0.0000  0.0000
   152. (0.01291) BD*( 1) C   3 - C   8  
                ( 49.81%)   0.7058* C   3 s( 34.53%)p 1.89( 65.42%)d 0.00(  0.05%)
                                            0.0001 -0.5875 -0.0124 -0.3454  0.0095
                                           -0.7311 -0.0175 -0.0000  0.0000 -0.0144
                                           -0.0000  0.0000  0.0084  0.0139
                ( 50.19%)  -0.7084* C   8 s( 36.25%)p 1.76( 63.71%)d 0.00(  0.05%)
                                           -0.0001 -0.6020 -0.0005  0.4015  0.0214
                                            0.6895 -0.0046  0.0000  0.0000 -0.0138
                                           -0.0000 -0.0000  0.0100  0.0143
   153. (0.00754) BD*( 1) C   4 - N   5  
                ( 60.64%)   0.7787* C   4 s( 31.31%)p 2.19( 68.56%)d 0.00(  0.13%)
                                            0.0000  0.5590  0.0258  0.8249  0.0478
                                            0.0112 -0.0518  0.0000  0.0000  0.0026
                                            0.0000  0.0000  0.0300 -0.0193
                ( 39.36%)  -0.6274* N   5 s( 37.95%)p 1.63( 61.99%)d 0.00(  0.06%)
                                            0.0001  0.6159  0.0123 -0.7827  0.0181
                                           -0.0790  0.0264 -0.0000  0.0000 -0.0092
                                            0.0000 -0.0000  0.0198 -0.0120
   154. (0.01363) BD*( 1) C   4 - H  13  
                ( 39.95%)   0.6321* C   4 s( 29.39%)p 2.40( 70.57%)d 0.00(  0.04%)
                                           -0.0005  0.5421 -0.0094 -0.3575  0.0170
                                           -0.7600  0.0022 -0.0000  0.0000  0.0133
                                            0.0000  0.0000 -0.0101 -0.0092
                ( 60.05%)  -0.7749* H  13 s( 99.91%)p 0.00(  0.09%)
                                            0.9995 -0.0059  0.0149  0.0260  0.0000
   155. (0.00870) BD*( 1) N   5 - C   6  
                ( 39.32%)   0.6270* N   5 s( 37.49%)p 1.67( 62.44%)d 0.00(  0.06%)
                                           -0.0001 -0.6122 -0.0137 -0.4126  0.0332
                                           -0.6731  0.0041 -0.0000  0.0000 -0.0106
                                            0.0000 -0.0000  0.0195  0.0123
                ( 60.68%)  -0.7790* C   6 s( 31.62%)p 2.16( 68.24%)d 0.00(  0.14%)
                                            0.0000 -0.5620 -0.0186  0.3732 -0.0207
                                            0.7333  0.0706  0.0000 -0.0000 -0.0251
                                           -0.0000 -0.0000  0.0168  0.0214
   156. (0.01396) BD*( 1) C   6 - C   7  
                ( 51.91%)   0.7205* C   6 s( 39.50%)p 1.53( 60.44%)d 0.00(  0.05%)
                                            0.0002  0.6285  0.0028 -0.3840  0.0253
                                            0.6747  0.0332 -0.0000  0.0000 -0.0162
                                            0.0000 -0.0000 -0.0084 -0.0134
                ( 48.09%)  -0.6935* C   7 s( 35.74%)p 1.80( 64.21%)d 0.00(  0.04%)
                                           -0.0000  0.5978  0.0086  0.4281  0.0387
                                           -0.6763  0.0031  0.0000  0.0000 -0.0138
                                            0.0000 -0.0000 -0.0101 -0.0116
   157. (0.15443) BD*( 2) C   6 - C   7  
                ( 58.52%)   0.7650* C   6 s(  0.00%)p 1.00( 99.95%)d 0.00(  0.05%)
                                            0.0000 -0.0000  0.0000 -0.0000  0.0000
                                            0.0000  0.0000  0.9997 -0.0128 -0.0000
                                           -0.0201  0.0105  0.0000 -0.0000
                ( 41.48%)  -0.6441* C   7 s(  0.00%)p 1.00( 99.97%)d 0.00(  0.03%)
                                            0.0000 -0.0000  0.0000 -0.0000  0.0000
                                            0.0000 -0.0000  0.9995 -0.0257  0.0000
                                           -0.0004 -0.0166 -0.0000  0.0000
   158. (0.01298) BD*( 1) C   6 - H  14  
                ( 42.01%)   0.6482* C   6 s( 28.70%)p 2.48( 71.26%)d 0.00(  0.04%)
                                            0.0005 -0.5357  0.0096 -0.8438  0.0060
                                            0.0177  0.0180 -0.0000  0.0000  0.0008
                                           -0.0000  0.0000 -0.0166  0.0107
                ( 57.99%)  -0.7615* H  14 s( 99.92%)p 0.00(  0.08%)
                                           -0.9996  0.0016  0.0283 -0.0011  0.0000
   159. (0.00941) BD*( 1) C   7 - C   8  
                ( 49.70%)   0.7050* C   7 s( 36.12%)p 1.77( 63.84%)d 0.00(  0.04%)
                                           -0.0000 -0.6010 -0.0060  0.7976  0.0121
                                           -0.0259 -0.0366  0.0000  0.0000 -0.0018
                                           -0.0000 -0.0000 -0.0159  0.0118
                ( 50.30%)  -0.7092* C   8 s( 35.66%)p 1.80( 64.29%)d 0.00(  0.04%)
                                           -0.0001 -0.5969 -0.0172 -0.7988 -0.0152
                                           -0.0559 -0.0380 -0.0000 -0.0000  0.0002
                                           -0.0000 -0.0000 -0.0166  0.0132
   160. (0.00819) BD*( 1) C   7 - H  15  
                ( 40.30%)   0.6348* C   7 s( 28.05%)p 2.56( 71.91%)d 0.00(  0.03%)
                                            0.0003 -0.5295  0.0128 -0.4226  0.0022
                                           -0.7352  0.0043 -0.0000  0.0000 -0.0137
                                           -0.0000 -0.0000  0.0073  0.0097
                ( 59.70%)  -0.7727* H  15 s( 99.92%)p 0.00(  0.08%)
                                           -0.9996  0.0026  0.0142  0.0249  0.0000
   161. (0.00870) BD*( 1) C   8 - H  16  
                ( 40.45%)   0.6360* C   8 s( 28.00%)p 2.57( 71.96%)d 0.00(  0.04%)
                                            0.0003 -0.5291  0.0116  0.4460 -0.0052
                                           -0.7216 -0.0042  0.0000  0.0000  0.0138
                                           -0.0000  0.0000  0.0067  0.0113
                ( 59.55%)  -0.7717* H  16 s( 99.92%)p 0.00(  0.08%)
                                           -0.9996  0.0003 -0.0141  0.0247 -0.0000


 NHO Directionality and "Bond Bending" (deviations from line of nuclear centers)

         [Thresholds for printing:  angular deviation  >  1.0 degree]
                                    hybrid p-character > 25.0%
                                    orbital occupancy  >  0.10e

                                Line of Centers        Hybrid 1              Hybrid 2
                                ---------------  -------------------   ------------------
                NBO               Theta   Phi    Theta   Phi    Dev    Theta   Phi    Dev
 ========================================================================================
     1. BD (   1) C   1 - C   2    90.0  304.3     --     --    --      90.0  128.9   4.7
     2. BD (   1) C   1 - H  10    90.0  195.4    90.0  193.1   2.3      --     --    --
     3. BD (   1) C   1 - H  11    36.4   71.2    36.3   73.8   1.6      --     --    --
     4. BD (   1) C   1 - H  12   143.6   71.2   143.7   73.8   1.6      --     --    --
     5. BD (   1) C   2 - C   3    90.0    6.1    90.0    4.0   2.0      --     --    --
     6. BD (   1) C   2 - O   9    90.0  245.5    90.0  244.5   1.0      --     --    --
     7. BD (   2) C   2 - O   9    90.0  245.5     0.0    0.0  90.0      0.0    0.0  90.0
     8. BD (   1) C   3 - C   4    90.0  304.7    90.0  302.7   2.0      --     --    --
     9. BD (   2) C   3 - C   4    90.0  304.7     0.0    0.0  90.0      0.0    0.0  90.0
    10. BD (   1) C   3 - C   8    90.0   62.3    90.0   65.8   3.5     90.0  238.3   4.0
    11. BD (   1) C   4 - N   5    90.0    0.9    90.0  357.3   3.6     90.0  183.9   3.0
    12. BD (   1) C   4 - H  13    90.0  243.2    90.0  245.8   2.6      --     --    --
    13. BD (   1) N   5 - C   6    90.0   63.1    90.0   60.4   2.7     90.0  246.3   3.2
    14. BD (   1) C   6 - C   7    90.0  119.7    90.0  116.9   2.8     90.0  304.7   5.1
    15. BD (   2) C   6 - C   7    90.0  119.7     0.0    0.0  90.0      0.0    0.0  90.0
    16. BD (   1) C   6 - H  14    90.0  359.6    90.0  357.6   2.0      --     --    --
    17. BD (   1) C   7 - C   8    90.0  181.3    90.0  175.6   5.7     90.0    6.6   5.3
    29. LP (   1) N   5             --     --     90.0  302.3   --       --     --    --
    30. LP (   2) N   5             --     --      0.0    0.0   --       --     --    --
    31. LP*(   1) C   8             --     --      0.0    0.0   --       --     --    --
    32. LP (   1) O   9             --     --     90.0  243.0   --       --     --    --
    33. LP (   2) O   9             --     --     90.0  334.4   --       --     --    --
   151. BD*(   2) C   3 - C   4    90.0  304.7     0.0    0.0  90.0      0.0    0.0  90.0
   157. BD*(   2) C   6 - C   7    90.0  119.7     0.0    0.0  90.0      0.0    0.0  90.0


 Second Order Perturbation Theory Analysis of Fock Matrix in NBO Basis

     Threshold for printing:   0.25 kcal/mol
                                                                              E(2)  E(j)-E(i) F(i,j)
         Donor NBO (i)                     Acceptor NBO (j)                 kcal/mol   a.u.    a.u. 
 ===================================================================================================

 within unit  1
   1. BD (   1) C   1 - C   2        / 52. RY*(   1) C   3                    0.90    1.58    0.048
   1. BD (   1) C   1 - C   2        /106. RY*(   1) O   9                    0.46    1.88    0.037
   1. BD (   1) C   1 - C   2        /144. BD*(   1) C   1 - H  10            0.43    1.04    0.027
   1. BD (   1) C   1 - C   2        /145. BD*(   1) C   1 - H  11            0.43    1.02    0.027
   1. BD (   1) C   1 - C   2        /146. BD*(   1) C   1 - H  12            0.43    1.02    0.027
   1. BD (   1) C   1 - C   2        /147. BD*(   1) C   2 - C   3            0.53    1.09    0.031
   1. BD (   1) C   1 - C   2        /148. BD*(   1) C   2 - O   9            0.60    1.27    0.035
   1. BD (   1) C   1 - C   2        /150. BD*(   1) C   3 - C   4            1.14    1.19    0.047
   2. BD (   1) C   1 - H  10        / 43. RY*(   1) C   2                    0.28    1.11    0.023
   2. BD (   1) C   1 - H  10        /143. BD*(   1) C   1 - C   2            0.31    0.93    0.022
   2. BD (   1) C   1 - H  10        /147. BD*(   1) C   2 - C   3            1.99    0.99    0.057
   2. BD (   1) C   1 - H  10        /148. BD*(   1) C   2 - O   9            0.45    1.17    0.029
   3. BD (   1) C   1 - H  11        / 45. RY*(   3) C   2                    0.38    1.53    0.031
   3. BD (   1) C   1 - H  11        /148. BD*(   1) C   2 - O   9            0.93    1.17    0.042
   3. BD (   1) C   1 - H  11        /149. BD*(   2) C   2 - O   9            2.02    0.59    0.044
   4. BD (   1) C   1 - H  12        / 45. RY*(   3) C   2                    0.38    1.53    0.031
   4. BD (   1) C   1 - H  12        /148. BD*(   1) C   2 - O   9            0.93    1.17    0.042
   4. BD (   1) C   1 - H  12        /149. BD*(   2) C   2 - O   9            2.02    0.59    0.044
   5. BD (   1) C   2 - C   3        / 34. RY*(   1) C   1                    0.30    1.35    0.026
   5. BD (   1) C   2 - C   3        / 61. RY*(   1) C   4                    0.39    1.58    0.031
   5. BD (   1) C   2 - C   3        / 97. RY*(   1) C   8                    0.39    1.75    0.033
   5. BD (   1) C   2 - C   3        /106. RY*(   1) O   9                    0.54    1.86    0.040
   5. BD (   1) C   2 - C   3        /143. BD*(   1) C   1 - C   2            0.41    1.01    0.026
   5. BD (   1) C   2 - C   3        /144. BD*(   1) C   1 - H  10            0.60    1.02    0.031
   5. BD (   1) C   2 - C   3        /148. BD*(   1) C   2 - O   9            0.76    1.25    0.039
   5. BD (   1) C   2 - C   3        /150. BD*(   1) C   3 - C   4            1.41    1.17    0.051
   5. BD (   1) C   2 - C   3        /152. BD*(   1) C   3 - C   8            1.84    1.18    0.059
   5. BD (   1) C   2 - C   3        /153. BD*(   1) C   4 - N   5            1.55    1.16    0.054
   5. BD (   1) C   2 - C   3        /159. BD*(   1) C   7 - C   8            1.17    1.18    0.047
   6. BD (   1) C   2 - O   9        / 43. RY*(   1) C   2                    0.89    1.64    0.048
   6. BD (   1) C   2 - O   9        / 52. RY*(   1) C   3                    0.31    2.00    0.031
   6. BD (   1) C   2 - O   9        /143. BD*(   1) C   1 - C   2            0.64    1.45    0.039
   6. BD (   1) C   2 - O   9        /147. BD*(   1) C   2 - C   3            0.93    1.52    0.048
   6. BD (   1) C   2 - O   9        /152. BD*(   1) C   3 - C   8            0.76    1.62    0.044
   7. BD (   2) C   2 - O   9        / 55. RY*(   4) C   3                    0.35    1.06    0.025
   7. BD (   2) C   2 - O   9        /145. BD*(   1) C   1 - H  11            1.06    0.73    0.035
   7. BD (   2) C   2 - O   9        /146. BD*(   1) C   1 - H  12            1.06    0.73    0.035
   7. BD (   2) C   2 - O   9        /151. BD*(   2) C   3 - C   4            2.36    0.38    0.041
   8. BD (   1) C   3 - C   4        / 43. RY*(   1) C   2                    0.84    1.26    0.041
   8. BD (   1) C   3 - C   4        / 70. RY*(   1) N   5                    0.39    1.59    0.031
   8. BD (   1) C   3 - C   4        / 71. RY*(   2) N   5                    0.63    1.91    0.044
   8. BD (   1) C   3 - C   4        /143. BD*(   1) C   1 - C   2            1.13    1.08    0.044
   8. BD (   1) C   3 - C   4        /147. BD*(   1) C   2 - C   3            1.72    1.14    0.056
   8. BD (   1) C   3 - C   4        /152. BD*(   1) C   3 - C   8            2.22    1.25    0.067
   8. BD (   1) C   3 - C   4        /153. BD*(   1) C   4 - N   5            0.93    1.23    0.043
   8. BD (   1) C   3 - C   4        /154. BD*(   1) C   4 - H  13            0.71    1.14    0.036
   8. BD (   1) C   3 - C   4        /161. BD*(   1) C   8 - H  16            1.72    1.11    0.055
   9. BD (   2) C   3 - C   4        / 31. LP*(   1) C   8                   35.25    0.13    0.099
   9. BD (   2) C   3 - C   4        / 45. RY*(   3) C   2                    0.37    1.24    0.031
   9. BD (   2) C   3 - C   4        / 73. RY*(   4) N   5                    0.56    1.18    0.037
   9. BD (   2) C   3 - C   4        /101. RY*(   5) C   8                    0.79    1.54    0.050
   9. BD (   2) C   3 - C   4        /149. BD*(   2) C   2 - O   9            7.21    0.30    0.065
   9. BD (   2) C   3 - C   4        /151. BD*(   2) C   3 - C   4            1.02    0.28    0.022
  10. BD (   1) C   3 - C   8        / 46. RY*(   4) C   2                    0.26    2.52    0.033
  10. BD (   1) C   3 - C   8        / 61. RY*(   1) C   4                    0.39    1.65    0.032
  10. BD (   1) C   3 - C   8        / 88. RY*(   1) C   7                    0.65    1.78    0.043
  10. BD (   1) C   3 - C   8        / 89. RY*(   2) C   7                    0.36    1.30    0.027
  10. BD (   1) C   3 - C   8        /147. BD*(   1) C   2 - C   3            1.56    1.14    0.054
  10. BD (   1) C   3 - C   8        /148. BD*(   1) C   2 - O   9            0.80    1.32    0.041
  10. BD (   1) C   3 - C   8        /150. BD*(   1) C   3 - C   4            2.14    1.24    0.065
  10. BD (   1) C   3 - C   8        /154. BD*(   1) C   4 - H  13            1.25    1.14    0.048
  10. BD (   1) C   3 - C   8        /159. BD*(   1) C   7 - C   8            2.03    1.25    0.064
  10. BD (   1) C   3 - C   8        /160. BD*(   1) C   7 - H  15            1.53    1.10    0.052
  10. BD (   1) C   3 - C   8        /161. BD*(   1) C   8 - H  16            0.89    1.12    0.040
  11. BD (   1) C   4 - N   5        / 53. RY*(   2) C   3                    0.55    1.94    0.041
  11. BD (   1) C   4 - N   5        / 80. RY*(   2) C   6                    1.20    1.65    0.056
  11. BD (   1) C   4 - N   5        /147. BD*(   1) C   2 - C   3            1.05    1.28    0.047
  11. BD (   1) C   4 - N   5        /150. BD*(   1) C   3 - C   4            1.10    1.38    0.049
  11. BD (   1) C   4 - N   5        /154. BD*(   1) C   4 - H  13            0.32    1.28    0.026
  11. BD (   1) C   4 - N   5        /155. BD*(   1) N   5 - C   6            0.95    1.36    0.045
  11. BD (   1) C   4 - N   5        /158. BD*(   1) C   6 - H  14            1.25    1.25    0.050
  12. BD (   1) C   4 - H  13        / 53. RY*(   2) C   3                    0.35    1.64    0.030
  12. BD (   1) C   4 - H  13        / 70. RY*(   1) N   5                    0.57    1.42    0.036
  12. BD (   1) C   4 - H  13        /150. BD*(   1) C   3 - C   4            0.42    1.07    0.027
  12. BD (   1) C   4 - H  13        /152. BD*(   1) C   3 - C   8            2.25    1.08    0.062
  12. BD (   1) C   4 - H  13        /155. BD*(   1) N   5 - C   6            2.32    1.05    0.062
  13. BD (   1) N   5 - C   6        / 62. RY*(   2) C   4                    1.44    1.53    0.060
  13. BD (   1) N   5 - C   6        / 89. RY*(   2) C   7                    0.65    1.43    0.038
  13. BD (   1) N   5 - C   6        /153. BD*(   1) C   4 - N   5            0.93    1.36    0.045
  13. BD (   1) N   5 - C   6        /154. BD*(   1) C   4 - H  13            1.21    1.27    0.050
  13. BD (   1) N   5 - C   6        /156. BD*(   1) C   6 - C   7            1.15    1.37    0.050
  13. BD (   1) N   5 - C   6        /158. BD*(   1) C   6 - H  14            0.33    1.25    0.026
  13. BD (   1) N   5 - C   6        /160. BD*(   1) C   7 - H  15            0.96    1.24    0.043
  14. BD (   1) C   6 - C   7        / 70. RY*(   1) N   5                    0.30    1.61    0.028
  14. BD (   1) C   6 - C   7        / 71. RY*(   2) N   5                    0.61    1.93    0.044
  14. BD (   1) C   6 - C   7        / 97. RY*(   1) C   8                    0.47    1.84    0.037
  14. BD (   1) C   6 - C   7        / 98. RY*(   2) C   8                    0.44    1.43    0.032
  14. BD (   1) C   6 - C   7        /155. BD*(   1) N   5 - C   6            1.04    1.24    0.045
  14. BD (   1) C   6 - C   7        /158. BD*(   1) C   6 - H  14            0.82    1.14    0.039
  14. BD (   1) C   6 - C   7        /159. BD*(   1) C   7 - C   8            1.81    1.27    0.060
  14. BD (   1) C   6 - C   7        /160. BD*(   1) C   7 - H  15            0.80    1.12    0.038
  14. BD (   1) C   6 - C   7        /161. BD*(   1) C   8 - H  16            1.62    1.13    0.054
  15. BD (   2) C   6 - C   7        / 31. LP*(   1) C   8                   29.56    0.15    0.101
  15. BD (   2) C   6 - C   7        / 73. RY*(   4) N   5                    0.44    1.20    0.032
  15. BD (   2) C   6 - C   7        / 91. RY*(   4) C   7                    0.32    1.22    0.027
  15. BD (   2) C   6 - C   7        /100. RY*(   4) C   8                    0.91    1.48    0.051
  16. BD (   1) C   6 - H  14        / 70. RY*(   1) N   5                    0.57    1.43    0.036
  16. BD (   1) C   6 - H  14        / 88. RY*(   1) C   7                    0.30    1.62    0.028
  16. BD (   1) C   6 - H  14        /153. BD*(   1) C   4 - N   5            2.19    1.07    0.061
  16. BD (   1) C   6 - H  14        /156. BD*(   1) C   6 - C   7            0.33    1.08    0.024
  16. BD (   1) C   6 - H  14        /159. BD*(   1) C   7 - C   8            1.90    1.09    0.057
  17. BD (   1) C   7 - C   8        / 52. RY*(   1) C   3                    0.79    1.64    0.046
  17. BD (   1) C   7 - C   8        / 53. RY*(   2) C   3                    0.33    1.82    0.031
  17. BD (   1) C   7 - C   8        / 79. RY*(   1) C   6                    0.74    1.56    0.043
  17. BD (   1) C   7 - C   8        /147. BD*(   1) C   2 - C   3            1.81    1.16    0.058
  17. BD (   1) C   7 - C   8        /152. BD*(   1) C   3 - C   8            2.09    1.27    0.065
  17. BD (   1) C   7 - C   8        /156. BD*(   1) C   6 - C   7            1.70    1.25    0.058
  17. BD (   1) C   7 - C   8        /158. BD*(   1) C   6 - H  14            1.46    1.13    0.051
  17. BD (   1) C   7 - C   8        /160. BD*(   1) C   7 - H  15            0.80    1.12    0.038
  17. BD (   1) C   7 - C   8        /161. BD*(   1) C   8 - H  16            0.86    1.13    0.039
  18. BD (   1) C   7 - H  15        / 80. RY*(   2) C   6                    0.34    1.38    0.028
  18. BD (   1) C   7 - H  15        / 97. RY*(   1) C   8                    0.33    1.68    0.030
  18. BD (   1) C   7 - H  15        /152. BD*(   1) C   3 - C   8            1.71    1.11    0.055
  18. BD (   1) C   7 - H  15        /155. BD*(   1) N   5 - C   6            2.10    1.08    0.060
  18. BD (   1) C   7 - H  15        /156. BD*(   1) C   6 - C   7            0.39    1.10    0.026
  18. BD (   1) C   7 - H  15        /159. BD*(   1) C   7 - C   8            0.50    1.11    0.030
  19. BD (   1) C   8 - H  16        / 53. RY*(   2) C   3                    0.45    1.66    0.035
  19. BD (   1) C   8 - H  16        / 88. RY*(   1) C   7                    0.32    1.63    0.029
  19. BD (   1) C   8 - H  16        /150. BD*(   1) C   3 - C   4            1.91    1.09    0.058
  19. BD (   1) C   8 - H  16        /152. BD*(   1) C   3 - C   8            0.65    1.10    0.034
  19. BD (   1) C   8 - H  16        /156. BD*(   1) C   6 - C   7            1.68    1.09    0.054
  19. BD (   1) C   8 - H  16        /159. BD*(   1) C   7 - C   8            0.51    1.10    0.030
  20. CR (   1) C   1                / 44. RY*(   2) C   2                    0.53   11.38    0.098
  20. CR (   1) C   1                /115. RY*(   1) H  10                    0.31   10.41    0.072
  20. CR (   1) C   1                /119. RY*(   1) H  11                    0.30   10.47    0.071
  20. CR (   1) C   1                /123. RY*(   1) H  12                    0.30   10.47    0.071
  20. CR (   1) C   1                /147. BD*(   1) C   2 - C   3            0.31   10.57    0.074
  21. CR (   1) C   2                / 35. RY*(   2) C   1                    0.44   10.79    0.087
  21. CR (   1) C   2                / 53. RY*(   2) C   3                    0.26   11.25    0.068
  21. CR (   1) C   2                /150. BD*(   1) C   3 - C   4            0.36   10.68    0.079
  21. CR (   1) C   2                /152. BD*(   1) C   3 - C   8            0.51   10.69    0.094
  22. CR (   1) C   3                / 44. RY*(   2) C   2                    0.54   11.33    0.099
  22. CR (   1) C   3                / 62. RY*(   2) C   4                    0.76   10.77    0.115
  22. CR (   1) C   3                / 98. RY*(   2) C   8                    0.68   10.78    0.108
  22. CR (   1) C   3                /143. BD*(   1) C   1 - C   2            0.35   10.45    0.077
  22. CR (   1) C   3                /152. BD*(   1) C   3 - C   8            0.25   10.62    0.066
  22. CR (   1) C   3                /153. BD*(   1) C   4 - N   5            0.33   10.60    0.074
  22. CR (   1) C   3                /154. BD*(   1) C   4 - H  13            0.31   10.51    0.072
  22. CR (   1) C   3                /159. BD*(   1) C   7 - C   8            0.47   10.62    0.089
  22. CR (   1) C   3                /161. BD*(   1) C   8 - H  16            0.42   10.48    0.084
  23. CR (   1) C   4                / 52. RY*(   1) C   3                    0.39   11.04    0.083
  23. CR (   1) C   4                / 54. RY*(   3) C   3                    0.51   10.77    0.093
  23. CR (   1) C   4                / 71. RY*(   2) N   5                    0.36   11.33    0.080
  23. CR (   1) C   4                /127. RY*(   1) H  13                    0.33   10.41    0.074
  23. CR (   1) C   4                /147. BD*(   1) C   2 - C   3            0.48   10.56    0.092
  23. CR (   1) C   4                /152. BD*(   1) C   3 - C   8            0.57   10.66    0.099
  23. CR (   1) C   4                /155. BD*(   1) N   5 - C   6            0.92   10.63    0.125
  24. CR (   1) N   5                / 61. RY*(   1) C   4                    1.09   15.11    0.162
  24. CR (   1) N   5                / 62. RY*(   2) C   4                    0.29   14.87    0.082
  24. CR (   1) N   5                / 79. RY*(   1) C   6                    1.25   15.01    0.173
  24. CR (   1) N   5                /150. BD*(   1) C   3 - C   4            0.39   14.71    0.097
  24. CR (   1) N   5                /156. BD*(   1) C   6 - C   7            0.39   14.71    0.097
  25. CR (   1) C   6                / 71. RY*(   2) N   5                    0.36   11.32    0.081
  25. CR (   1) C   6                / 89. RY*(   2) C   7                    0.72   10.70    0.111
  25. CR (   1) C   6                /153. BD*(   1) C   4 - N   5            0.90   10.64    0.124
  25. CR (   1) C   6                /159. BD*(   1) C   7 - C   8            0.48   10.66    0.091
  25. CR (   1) C   6                /160. BD*(   1) C   7 - H  15            0.41   10.51    0.083
  26. CR (   1) C   7                / 79. RY*(   1) C   6                    0.26   10.95    0.067
  26. CR (   1) C   7                / 80. RY*(   2) C   6                    0.69   10.92    0.109
  26. CR (   1) C   7                / 98. RY*(   2) C   8                    0.51   10.81    0.094
  26. CR (   1) C   7                / 99. RY*(   3) C   8                    0.49   10.62    0.091
  26. CR (   1) C   7                /135. RY*(   1) H  15                    0.29   10.38    0.069
  26. CR (   1) C   7                /152. BD*(   1) C   3 - C   8            0.50   10.65    0.093
  26. CR (   1) C   7                /155. BD*(   1) N   5 - C   6            0.34   10.62    0.076
  26. CR (   1) C   7                /158. BD*(   1) C   6 - H  14            0.36   10.52    0.079
  26. CR (   1) C   7                /161. BD*(   1) C   8 - H  16            0.42   10.52    0.084
  27. CR (   1) C   8                / 52. RY*(   1) C   3                    0.59   11.02    0.102
  27. CR (   1) C   8                / 53. RY*(   2) C   3                    0.45   11.19    0.090
  27. CR (   1) C   8                / 89. RY*(   2) C   7                    0.73   10.69    0.112
  27. CR (   1) C   8                / 90. RY*(   3) C   7                    0.36   10.62    0.078
  27. CR (   1) C   8                /139. RY*(   1) H  16                    0.31   10.44    0.072
  27. CR (   1) C   8                /147. BD*(   1) C   2 - C   3            0.56   10.53    0.098
  27. CR (   1) C   8                /150. BD*(   1) C   3 - C   4            0.50   10.63    0.093
  27. CR (   1) C   8                /156. BD*(   1) C   6 - C   7            0.45   10.63    0.088
  27. CR (   1) C   8                /160. BD*(   1) C   7 - H  15            0.42   10.49    0.084
  28. CR (   1) O   9                / 43. RY*(   1) C   2                    3.52   19.41    0.332
  28. CR (   1) O   9                /143. BD*(   1) C   1 - C   2            0.35   19.23    0.106
  28. CR (   1) O   9                /147. BD*(   1) C   2 - C   3            0.33   19.29    0.102
  29. LP (   1) N   5                / 61. RY*(   1) C   4                    1.55    1.29    0.058
  29. LP (   1) N   5                / 79. RY*(   1) C   6                    1.89    1.20    0.061
  29. LP (   1) N   5                /150. BD*(   1) C   3 - C   4            4.61    0.89    0.082
  29. LP (   1) N   5                /154. BD*(   1) C   4 - H  13            1.80    0.79    0.048
  29. LP (   1) N   5                /156. BD*(   1) C   6 - C   7            4.73    0.89    0.083
  29. LP (   1) N   5                /158. BD*(   1) C   6 - H  14            1.95    0.76    0.049
  30. LP (   2) N   5                / 64. RY*(   4) C   4                    0.94    2.10    0.073
  30. LP (   2) N   5                / 65. RY*(   5) C   4                    0.45    0.81    0.031
  30. LP (   2) N   5                / 73. RY*(   4) N   5                    1.35    1.12    0.064
  30. LP (   2) N   5                / 81. RY*(   3) C   6                    0.38    1.91    0.044
  30. LP (   2) N   5                / 82. RY*(   4) C   6                    1.63    0.99    0.066
  30. LP (   2) N   5                /151. BD*(   2) C   3 - C   4           28.60    0.22    0.117
  30. LP (   2) N   5                /157. BD*(   2) C   6 - C   7           33.41    0.20    0.120
  31. LP*(   1) C   8                / 55. RY*(   4) C   3                    0.47    0.83    0.037
  31. LP*(   1) C   8                / 56. RY*(   5) C   3                    0.46    2.04    0.058
  31. LP*(   1) C   8                / 91. RY*(   4) C   7                    1.46    1.07    0.074
  31. LP*(   1) C   8                /100. RY*(   4) C   8                    0.63    1.33    0.054
  31. LP*(   1) C   8                /101. RY*(   5) C   8                    0.60    1.41    0.055
  31. LP*(   1) C   8                /151. BD*(   2) C   3 - C   4           27.50    0.15    0.105
  31. LP*(   1) C   8                /157. BD*(   2) C   6 - C   7           27.36    0.13    0.098
  32. LP (   1) O   9                / 43. RY*(   1) C   2                    7.61    1.20    0.121
  32. LP (   1) O   9                /143. BD*(   1) C   1 - C   2            0.84    1.01    0.037
  32. LP (   1) O   9                /147. BD*(   1) C   2 - C   3            1.01    1.08    0.042
  33. LP (   2) O   9                / 44. RY*(   2) C   2                    1.24    1.51    0.056
  33. LP (   2) O   9                / 46. RY*(   4) C   2                    1.14    2.08    0.063
  33. LP (   2) O   9                /143. BD*(   1) C   1 - C   2           11.15    0.64    0.108
  33. LP (   2) O   9                /147. BD*(   1) C   2 - C   3            9.42    0.70    0.104
 143. BD*(   1) C   1 - C   2        / 34. RY*(   1) C   1                    0.43    0.34    0.085
 143. BD*(   1) C   1 - C   2        / 35. RY*(   2) C   1                    1.63    0.27    0.149
 143. BD*(   1) C   1 - C   2        / 37. RY*(   4) C   1                    0.31    0.41    0.081
 143. BD*(   1) C   1 - C   2        / 44. RY*(   2) C   2                    0.32    0.88    0.114
 143. BD*(   1) C   1 - C   2        / 47. RY*(   5) C   2                    0.34    0.45    0.087
 143. BD*(   1) C   1 - C   2        /147. BD*(   1) C   2 - C   3            0.58    0.06    0.030
 143. BD*(   1) C   1 - C   2        /152. BD*(   1) C   3 - C   8            0.41    0.17    0.050
 147. BD*(   1) C   2 - C   3        / 44. RY*(   2) C   2                    0.38    0.81    0.115
 147. BD*(   1) C   2 - C   3        / 54. RY*(   3) C   3                    0.72    0.21    0.083
 147. BD*(   1) C   2 - C   3        /153. BD*(   1) C   4 - N   5            0.84    0.09    0.054
 147. BD*(   1) C   2 - C   3        /159. BD*(   1) C   7 - C   8            0.65    0.10    0.050
 149. BD*(   2) C   2 - O   9        / 50. RY*(   8) C   2                    0.29    1.54    0.123
 149. BD*(   2) C   2 - O   9        /107. RY*(   2) O   9                    0.37    1.07    0.115
 151. BD*(   2) C   3 - C   4        / 55. RY*(   4) C   3                    0.39    0.68    0.053
 151. BD*(   2) C   3 - C   4        / 59. RY*(   8) C   3                    0.25    1.78    0.068
 151. BD*(   2) C   3 - C   4        / 65. RY*(   5) C   4                    1.54    0.59    0.098
 151. BD*(   2) C   3 - C   4        /149. BD*(   2) C   2 - O   9           35.07    0.02    0.070
 157. BD*(   2) C   6 - C   7        / 81. RY*(   3) C   6                    0.36    1.71    0.079
 157. BD*(   2) C   6 - C   7        / 82. RY*(   4) C   6                    0.61    0.78    0.070
 157. BD*(   2) C   6 - C   7        / 92. RY*(   5) C   7                    0.49    1.53    0.088
 157. BD*(   2) C   6 - C   7        /151. BD*(   2) C   3 - C   4            1.49    0.02    0.012


 Natural Bond Orbitals (Summary):

                                                            Principal Delocalizations
           NBO                        Occupancy    Energy   (geminal,vicinal,remote)
 ====================================================================================
 Molecular unit  1  (C7H7NO)
     1. BD (   1) C   1 - C   2          0.99361    -0.44058  150(v),52(v),148(g),147(g)
                                                    106(v),145(g),146(g),144(g)
     2. BD (   1) C   1 - H  10          0.99458    -0.34078  147(v),148(v),143(g),43(v)
     3. BD (   1) C   1 - H  11          0.98952    -0.34196  149(v),148(v),45(v)
     4. BD (   1) C   1 - H  12          0.98952    -0.34196  149(v),148(v),45(v)
     5. BD (   1) C   2 - C   3          0.98555    -0.42203  152(g),153(v),150(g),159(v)
                                                    148(g),144(v),106(v),143(g)
                                                    97(v),61(v),34(v)
     6. BD (   1) C   2 - O   9          0.99707    -0.86265  147(g),43(g),152(v),143(g)
                                                    52(v)
     7. BD (   2) C   2 - O   9          0.98105    -0.14883  151(v),145(v),146(v),55(v)
     8. BD (   1) C   3 - C   4          0.98713    -0.48819  152(g),147(g),161(v),143(v)
                                                    153(g),43(v),154(g),71(v)
                                                    70(v)
     9. BD (   2) C   3 - C   4          0.78500    -0.05298  31(v),149(v),151(g),101(v)
                                                    73(v),45(v)
    10. BD (   1) C   3 - C   8          0.98466    -0.49113  150(g),159(g),147(g),160(v)
                                                    154(v),161(g),148(v),88(v)
                                                    61(v),89(v),46(v)
    11. BD (   1) C   4 - N   5          0.99255    -0.62536  158(v),80(v),150(g),147(v)
                                                    155(g),53(v),154(g)
    12. BD (   1) C   4 - H  13          0.99056    -0.32212  155(v),152(v),70(v),150(g)
                                                    53(v)
    13. BD (   1) N   5 - C   6          0.99224    -0.62298  62(v),154(v),156(g),160(v)
                                                    153(g),89(v),158(g)
    14. BD (   1) C   6 - C   7          0.99069    -0.50875  159(g),161(v),155(g),158(g)
                                                    160(g),71(v),97(v),98(v)
                                                    70(v)
    15. BD (   2) C   6 - C   7          0.82980    -0.07529  31(v),100(v),73(v),91(g)
    16. BD (   1) C   6 - H  14          0.99153    -0.33127  153(v),159(v),70(v),156(g)
                                                    88(v)
    17. BD (   1) C   7 - C   8          0.98756    -0.50369  152(g),147(v),156(g),158(v)
                                                    161(g),160(g),52(v),79(v)
                                                    53(v)
    18. BD (   1) C   7 - H  15          0.99085    -0.35312  155(v),152(v),159(g),156(g)
                                                    80(v),97(v)
    19. BD (   1) C   8 - H  16          0.99022    -0.34103  150(v),156(v),152(g),159(g)
                                                    53(v),88(v)
    20. CR (   1) C   1                  0.99961    -9.91187  44(v),147(v),115(v),119(v)
                                                    123(v)
    21. CR (   1) C   2                  0.99959    -9.93218  152(v),35(v),150(v),53(v)
    22. CR (   1) C   3                  0.99941    -9.85799  62(v),98(v),44(v),159(v)
                                                    161(v),143(v),153(v),154(v)
                                                    152(g)
    23. CR (   1) C   4                  0.99952    -9.90257  155(v),152(v),54(v),147(v)
                                                    52(v),71(v),127(v)
    24. CR (   1) N   5                  0.99965   -13.95498  79(v),61(v),156(v),150(v)
                                                    62(v)
    25. CR (   1) C   6                  0.99953    -9.89864  153(v),89(v),159(v),160(v)
                                                    71(v)
    26. CR (   1) C   7                  0.99947    -9.89124  80(v),98(v),152(v),99(v)
                                                    161(v),158(v),155(v),135(v)
                                                    79(v)
    27. CR (   1) C   8                  0.99946    -9.87898  89(v),52(v),147(v),150(v)
                                                    156(v),53(v),160(v),90(v)
                                                    139(v)
    28. CR (   1) O   9                  0.99987   -18.63923  43(v),143(v),147(v)
    29. LP (   1) N   5                  0.96075    -0.13763  156(v),150(v),158(v),79(v)
                                                    154(v),61(v)
    30. LP (   2) N   5                  0.59692     0.00819  157(v),151(v),82(v),73(g)
                                                    64(v),65(v),81(v)
    31. LP*(   1) C   8                  0.45623     0.07862  151(v),157(v),91(v),100(g)
                                                    101(g),55(v),56(v)
    32. LP (   1) O   9                  0.98650    -0.42387  43(v),147(v),143(v)
    33. LP (   2) O   9                  0.93784    -0.04721  143(v),147(v),44(v),46(v)
    34. RY*(   1) C   1                  0.00130     0.92732   
    35. RY*(   2) C   1                  0.00086     0.86196   
    36. RY*(   3) C   1                  0.00019     1.66483   
    37. RY*(   4) C   1                  0.00006     0.99840   
    38. RY*(   5) C   1                  0.00002     2.27013   
    39. RY*(   6) C   1                  0.00001     2.26861   
    40. RY*(   7) C   1                  0.00000     1.56041   
    41. RY*(   8) C   1                  0.00000     2.38892   
    42. RY*(   9) C   1                  0.00000     2.40528   
    43. RY*(   1) C   2                  0.01043     0.77244   
    44. RY*(   2) C   2                  0.00399     1.46759   
    45. RY*(   3) C   2                  0.00174     1.18702   
    46. RY*(   4) C   2                  0.00110     2.02878   
    47. RY*(   5) C   2                  0.00051     1.03672   
    48. RY*(   6) C   2                  0.00022     1.99730   
    49. RY*(   7) C   2                  0.00023     2.39075   
    50. RY*(   8) C   2                  0.00001     1.79248   
    51. RY*(   9) C   2                  0.00001     2.34115   
    52. RY*(   1) C   3                  0.00314     1.13776   
    53. RY*(   2) C   3                  0.00229     1.31545   
    54. RY*(   3) C   3                  0.00140     0.86389   
    55. RY*(   4) C   3                  0.00042     0.90988   
    56. RY*(   5) C   3                  0.00021     2.12074   
    57. RY*(   6) C   3                  0.00011     2.50218   
    58. RY*(   7) C   3                  0.00008     2.57639   
    59. RY*(   8) C   3                  0.00008     2.00894   
    60. RY*(   9) C   3                  0.00001     2.40019   
    61. RY*(   1) C   4                  0.00476     1.15641   
    62. RY*(   2) C   4                  0.00242     0.91100   
    63. RY*(   3) C   4                  0.00070     1.05855   
    64. RY*(   4) C   4                  0.00056     2.10341   
    65. RY*(   5) C   4                  0.00038     0.82268   
    66. RY*(   6) C   4                  0.00024     2.21586   
    67. RY*(   7) C   4                  0.00006     2.51959   
    68. RY*(   8) C   4                  0.00000     2.00906   
    69. RY*(   9) C   4                  0.00000     2.36249   
    70. RY*(   1) N   5                  0.00259     1.10213   
    71. RY*(   2) N   5                  0.00102     1.42489   
    72. RY*(   3) N   5                  0.00019     2.56193   
    73. RY*(   4) N   5                  0.00015     1.12382   
    74. RY*(   5) N   5                  0.00011     1.95618   
    75. RY*(   6) N   5                  0.00006     2.53829   
    76. RY*(   7) N   5                  0.00003     2.90556   
    77. RY*(   8) N   5                  0.00000     2.39157   
    78. RY*(   9) N   5                  0.00000     2.62438   
    79. RY*(   1) C   6                  0.00425     1.05844   
    80. RY*(   2) C   6                  0.00235     1.02490   
    81. RY*(   3) C   6                  0.00058     1.92030   
    82. RY*(   4) C   6                  0.00051     0.99483   
    83. RY*(   5) C   6                  0.00042     0.97744   
    84. RY*(   6) C   6                  0.00023     2.33513   
    85. RY*(   7) C   6                  0.00003     2.32511   
    86. RY*(   8) C   6                  0.00000     2.01934   
    87. RY*(   9) C   6                  0.00000     2.38253   
    88. RY*(   1) C   7                  0.00231     1.29205   
    89. RY*(   2) C   7                  0.00121     0.80604   
    90. RY*(   3) C   7                  0.00053     0.74276   
    91. RY*(   4) C   7                  0.00040     1.14930   
    92. RY*(   5) C   7                  0.00017     1.74564   
    93. RY*(   6) C   7                  0.00005     2.58194   
    94. RY*(   7) C   7                  0.00004     2.48449   
    95. RY*(   8) C   7                  0.00000     2.00573   
    96. RY*(   9) C   7                  0.00000     2.39517   
    97. RY*(   1) C   8                  0.00256     1.32776   
    98. RY*(   2) C   8                  0.00116     0.91750   
    99. RY*(   3) C   8                  0.00047     0.73257   
   100. RY*(   4) C   8                  0.00040     1.40902   
   101. RY*(   5) C   8                  0.00018     1.48899   
   102. RY*(   6) C   8                  0.00006     2.59315   
   103. RY*(   7) C   8                  0.00003     2.53679   
   104. RY*(   8) C   8                  0.00001     2.05716   
   105. RY*(   9) C   8                  0.00000     2.40692   
   106. RY*(   1) O   9                  0.00134     1.43857   
   107. RY*(   2) O   9                  0.00011     1.31805   
   108. RY*(   3) O   9                  0.00007     1.67499   
   109. RY*(   4) O   9                  0.00004     1.61700   
   110. RY*(   5) O   9                  0.00000     3.03106   
   111. RY*(   6) O   9                  0.00000     2.87222   
   112. RY*(   7) O   9                  0.00000     3.03591   
   113. RY*(   8) O   9                  0.00000     3.19718   
   114. RY*(   9) O   9                  0.00000     3.08525   
   115. RY*(   1) H  10                  0.00300     0.49566   
   116. RY*(   2) H  10                  0.00009     1.89874   
   117. RY*(   3) H  10                  0.00006     1.95046   
   118. RY*(   4) H  10                  0.00002     2.48965   
   119. RY*(   1) H  11                  0.00113     0.55716   
   120. RY*(   2) H  11                  0.00012     1.95928   
   121. RY*(   3) H  11                  0.00007     1.88636   
   122. RY*(   4) H  11                  0.00002     2.43885   
   123. RY*(   1) H  12                  0.00113     0.55716   
   124. RY*(   2) H  12                  0.00012     1.95928   
   125. RY*(   3) H  12                  0.00007     1.88637   
   126. RY*(   4) H  12                  0.00002     2.43885   
   127. RY*(   1) H  13                  0.00236     0.50494   
   128. RY*(   2) H  13                  0.00006     1.83495   
   129. RY*(   3) H  13                  0.00004     2.45286   
   130. RY*(   4) H  13                  0.00004     2.23218   
   131. RY*(   1) H  14                  0.00105     0.48631   
   132. RY*(   2) H  14                  0.00008     1.80884   
   133. RY*(   3) H  14                  0.00004     2.49141   
   134. RY*(   4) H  14                  0.00001     2.10780   
   135. RY*(   1) H  15                  0.00130     0.48753   
   136. RY*(   2) H  15                  0.00012     1.79896   
   137. RY*(   3) H  15                  0.00005     2.11500   
   138. RY*(   4) H  15                  0.00003     2.47949   
   139. RY*(   1) H  16                  0.00098     0.55829   
   140. RY*(   2) H  16                  0.00009     1.81605   
   141. RY*(   3) H  16                  0.00004     2.40295   
   142. RY*(   4) H  16                  0.00004     2.23038   
   143. BD*(   1) C   1 - C   2          0.03124     0.58857   
   144. BD*(   1) C   1 - H  10          0.00301     0.59497   
   145. BD*(   1) C   1 - H  11          0.00435     0.57813   
   146. BD*(   1) C   1 - H  12          0.00435     0.57813   
   147. BD*(   1) C   2 - C   3          0.03335     0.65319   
   148. BD*(   1) C   2 - O   9          0.00579     0.82669   
   149. BD*(   2) C   2 - O   9          0.04718     0.24935   
   150. BD*(   1) C   3 - C   4          0.01644     0.75071   
   151. BD*(   2) C   3 - C   4          0.15236     0.23166  149(v),31(v),65(g),157(r)
                                                    55(g),59(g)
   152. BD*(   1) C   3 - C   8          0.01291     0.76136   
   153. BD*(   1) C   4 - N   5          0.00754     0.74174   
   154. BD*(   1) C   4 - H  13          0.01363     0.65032   
   155. BD*(   1) N   5 - C   6          0.00870     0.73107   
   156. BD*(   1) C   6 - C   7          0.01396     0.75081   
   157. BD*(   2) C   6 - C   7          0.15443     0.21257  31(v),151(r),82(g),92(g)
                                                    81(g)
   158. BD*(   1) C   6 - H  14          0.01298     0.62705   
   159. BD*(   1) C   7 - C   8          0.00941     0.75791   
   160. BD*(   1) C   7 - H  15          0.00819     0.61387   
   161. BD*(   1) C   8 - H  16          0.00870     0.62400   
       -------------------------------
              Total Lewis   30.92182  ( 96.6307%)
        Valence non-Lewis    1.00474  (  3.1398%)
        Rydberg non-Lewis    0.07344  (  0.2295%)
       -------------------------------
            Total unit  1   32.00000  (100.0000%)
           Charge unit  1    0.00000
 Unable to Open any file for archive entry.
 1\1\GINC-COMPUTE-0-0\SP\UB3LYP\def2SVP\C7H7N1O1(1-,2)\ZAHRT2\13-Mar-20
 21\0\\# b3lyp/def2svp geom=NewRedundant pop=NBO\\5\\-1,2\C,0,2.3552883
 627,-0.9373355558,-0.232674542\C,0,1.6509918654,0.3553477643,0.1294357
 696\C,0,0.1501459858,0.3744423683,0.1106292107\C,0,-0.5134269691,1.569
 5229731,0.4452114451\N,0,-1.838039309,1.7019967248,0.4620228425\C,0,-2
 .5748938717,0.6333522973,0.1412788193\C,0,-2.0267329915,-0.6045688456,
 -0.2075531918\C,0,-0.6385745227,-0.7351217266,-0.2227794603\O,0,2.2775
 780558,1.3521216881,0.4276394005\H,0,3.4389943878,-0.7799621192,-0.169
 6232533\H,0,2.0614830064,-1.74949095,0.4517442125\H,0,2.089134977,-1.2
 568352761,-1.2531788892\H,0,0.0890954211,2.4446050549,0.7078449708\H,0
 ,-3.6628978253,0.7664332789,0.1621007305\H,0,-2.676311021,-1.444853547
 2,-0.4608945342\H,0,-0.1818355521,-1.6896541347,-0.4912035112\\Version
 =ES64L-G16RevC.01\State=2-A\HF=-400.6376764\S2=0.760584\S2-1=0.\S2A=0.
 750072\RMSD=5.314e-09\Dipole=-0.2368008,-1.3766192,-0.4016366\Quadrupo
 le=-8.8169825,2.1709031,6.6460794,-0.0316677,-0.266516,-1.4129221\PG=C
 01 [X(C7H7N1O1)]\\@
 The archive entry for this job was punched.


 SUPPORT THE RIGHT TO ARM BEARS!
 (ADD A CLAWS TO THE BILL OF RIGHTS)
 File lengths (MBytes):  RWF=     30 Int=      0 D2E=      0 Chk=      3 Scr=      1
 Normal termination of Gaussian 16
