# Supplementary material for: Machine-Learning-Guided Discovery of Electrochemical Reactions
Source: J Am Chem Soc. 2022 Dec 2;144(49):22599–610. doi: 10.1021/jacs.2c08997 (PMC9756344; doi:10.1021/jacs.2c08997)
Supplement: Supplementary file 4 — ja2c08997_si_004.zip [file ja2c08997_si_004.zip › Reactivity Prediction/Rlogs_notimes/7.log]

 Entering Gaussian System, Link 0=g16
 Input=7.com
 Output=7.log
 Initial command:
  
 Copyright (c) 1988-2019, Gaussian, Inc.  All Rights Reserved.
  
 This is part of the Gaussian(R) 16 program.  It is based on
 the Gaussian(R) 09 system (copyright 2009, Gaussian, Inc.),
 the Gaussian(R) 03 system (copyright 2003, Gaussian, Inc.),
 the Gaussian(R) 98 system (copyright 1998, Gaussian, Inc.),
 the Gaussian(R) 94 system (copyright 1995, Gaussian, Inc.),
 the Gaussian 92(TM) system (copyright 1992, Gaussian, Inc.),
 the Gaussian 90(TM) system (copyright 1990, Gaussian, Inc.),
 the Gaussian 88(TM) system (copyright 1988, Gaussian, Inc.),
 the Gaussian 86(TM) system (copyright 1986, Carnegie Mellon
 University), and the Gaussian 82(TM) system (copyright 1983,
 Carnegie Mellon University). Gaussian is a federally registered
 trademark of Gaussian, Inc.
  
 This software contains proprietary and confidential information,
 including trade secrets, belonging to Gaussian, Inc.
  
 This software is provided under written license and may be
 used, copied, transmitted, or stored only in accord with that
 written license.
  
 The following legend is applicable only to US Government
 contracts under FAR:
  
                    RESTRICTED RIGHTS LEGEND
  
 Use, reproduction and disclosure by the US Government is
 subject to restrictions as set forth in subparagraphs (a)
 and (c) of the Commercial Computer Software - Restricted
 Rights clause in FAR 52.227-19.
  
 Gaussian, Inc.
 340 Quinnipiac St., Bldg. 40, Wallingford CT 06492
  
  
 ---------------------------------------------------------------
 Warning -- This program may not be used in any manner that
 competes with the business of Gaussian, Inc. or will provide
 assistance to any competitor of Gaussian, Inc.  The licensee
 of this program is prohibited from giving any competitor of
 Gaussian, Inc. access to this program.  By using this program,
 the user acknowledges that Gaussian, Inc. is engaged in the
 business of creating and licensing software in the field of
 computational chemistry and represents and warrants to the
 licensee that it is not a competitor of Gaussian, Inc. and that
 it will not use this program in any manner prohibited above.
 ---------------------------------------------------------------
  

 Cite this work as:
 Gaussian 16, Revision C.01,
 M. J. Frisch, G. W. Trucks, H. B. Schlegel, G. E. Scuseria, 
 M. A. Robb, J. R. Cheeseman, G. Scalmani, V. Barone, 
 G. A. Petersson, H. Nakatsuji, X. Li, M. Caricato, A. V. Marenich, 
 J. Bloino, B. G. Janesko, R. Gomperts, B. Mennucci, H. P. Hratchian, 
 J. V. Ortiz, A. F. Izmaylov, J. L. Sonnenberg, D. Williams-Young, 
 F. Ding, F. Lipparini, F. Egidi, J. Goings, B. Peng, A. Petrone, 
 T. Henderson, D. Ranasinghe, V. G. Zakrzewski, J. Gao, N. Rega, 
 G. Zheng, W. Liang, M. Hada, M. Ehara, K. Toyota, R. Fukuda, 
 J. Hasegawa, M. Ishida, T. Nakajima, Y. Honda, O. Kitao, H. Nakai, 
 T. Vreven, K. Throssell, J. A. Montgomery, Jr., J. E. Peralta, 
 F. Ogliaro, M. J. Bearpark, J. J. Heyd, E. N. Brothers, K. N. Kudin, 
 V. N. Staroverov, T. A. Keith, R. Kobayashi, J. Normand, 
 K. Raghavachari, A. P. Rendell, J. C. Burant, S. S. Iyengar, 
 J. Tomasi, M. Cossi, J. M. Millam, M. Klene, C. Adamo, R. Cammi, 
 J. W. Ochterski, R. L. Martin, K. Morokuma, O. Farkas, 
 J. B. Foresman, and D. J. Fox, Gaussian, Inc., Wallingford CT, 2019.
 
 ******************************************
 Gaussian 16:  ES64L-G16RevC.01  3-Jul-2019
                13-Mar-2021 
 ******************************************
 %nprocshared=16
 Will use up to   16 processors via shared memory.
 %mem=7GB
 -----------------------------------------
 # b3lyp/def2svp geom=NewRedundant pop=NBO
 -----------------------------------------
 1/29=4000,38=1,172=1/1;
 2/12=2,17=6,18=5,40=1/2;
 3/5=43,7=101,11=2,25=1,30=1,74=-5/1,2,3;
 4//1;
 5/5=2,38=5/2;
 6/7=2,8=2,9=2,10=2,28=1,40=1/1,7;
 99/5=1,9=1/99;
 -
 7
 -
 Symbolic Z-matrix:
 Charge = -1 Multiplicity = 2
 C                     2.33746   0.08596   0.60361 
 C                     1.48555  -0.21165  -0.63802 
 C                     0.00978  -0.02286  -0.38837 
 C                    -0.63108   1.19005  -0.68771 
 N                    -1.91999   1.43917  -0.45252 
 C                    -2.65089   0.47177   0.10502 
 C                    -2.12658  -0.77888   0.44571 
 C                    -0.77691  -1.02471   0.19471 
 H                     2.05856  -0.57308   1.44133 
 H                     3.40906  -0.0619    0.39581 
 H                     2.19377   1.12526   0.93889 
 H                     1.80149   0.44409  -1.46605 
 H                     1.6706   -1.24677  -0.97101 
 H                    -0.05448   2.00108  -1.15153 
 H                    -3.70782   0.69745   0.28928 
 H                    -2.76571  -1.54231   0.89508 
 H                    -0.33281  -1.99267   0.44577 
 
                          Input orientation:                          
 ---------------------------------------------------------------------
 Center     Atomic      Atomic             Coordinates (Angstroms)
 Number     Number       Type             X           Y           Z
 ---------------------------------------------------------------------
      1          6           0        2.337455    0.085956    0.603614
      2          6           0        1.485553   -0.211651   -0.638024
      3          6           0        0.009785   -0.022864   -0.388366
      4          6           0       -0.631076    1.190052   -0.687710
      5          7           0       -1.919990    1.439171   -0.452523
      6          6           0       -2.650895    0.471768    0.105021
      7          6           0       -2.126583   -0.778875    0.445711
      8          6           0       -0.776912   -1.024705    0.194709
      9          1           0        2.058559   -0.573075    1.441327
     10          1           0        3.409057   -0.061903    0.395806
     11          1           0        2.193774    1.125263    0.938892
     12          1           0        1.801495    0.444095   -1.466045
     13          1           0        1.670604   -1.246767   -0.971015
     14          1           0       -0.054481    2.001077   -1.151529
     15          1           0       -3.707822    0.697446    0.289283
     16          1           0       -2.765712   -1.542315    0.895082
     17          1           0       -0.332811   -1.992673    0.445767
 ---------------------------------------------------------------------
                    Distance matrix (angstroms):
                    1          2          3          4          5
     1  C    0.000000
     2  C    1.534918   0.000000
     3  C    2.532571   1.508596   0.000000
     4  C    3.420340   2.539165   1.404092   0.000000
     5  N    4.590474   3.789108   2.421919   1.333668   0.000000
     6  C    5.028030   4.257861   2.750874   2.285612   1.334520
     7  C    4.549780   3.813627   2.414810   2.719901   2.401923
     8  C    3.331674   2.544258   1.400912   2.388531   2.792171
     9  H    1.101757   2.186931   2.801425   3.856884   4.844032
    10  H    1.101534   2.188857   3.488767   4.366242   5.601037
    11  H    1.101461   2.185310   2.801717   3.260339   4.354036
    12  H    2.167719   1.102470   2.142351   2.660763   3.983321
    13  H    2.168017   1.102992   2.143767   3.363938   4.513918
    14  H    3.531229   2.744369   2.163998   1.097885   2.069896
    15  H    6.084250   5.353269   3.846902   3.265508   2.072866
    16  H    5.364562   4.711085   3.414579   3.811525   3.379428
    17  H    3.387615   2.766422   2.166402   3.391677   3.886337
                    6          7          8          9         10
     6  C    0.000000
     7  C    1.398242   0.000000
     8  C    2.399852   1.394649   0.000000
     9  H    5.005634   4.306857   3.130163   0.000000
    10  H    6.090351   5.582101   4.299972   1.782767   0.000000
    11  H    4.959155   4.747047   3.741811   1.776255   1.783596
    12  H    4.721524   4.536547   3.400538   3.090879   2.511330
    13  H    4.773528   4.079787   2.720029   2.534515   2.508849
    14  H    3.264823   3.817450   3.389635   4.220676   4.318128
    15  H    1.096347   2.168942   3.400732   6.016026   7.158066
    16  H    2.166543   1.092364   2.171121   4.950898   6.369353
    17  H    3.400455   2.165854   1.094175   2.953819   4.210931
                   11         12         13         14         15
    11  H    0.000000
    12  H    2.530137   0.000000
    13  H    3.089980   1.766692   0.000000
    14  H    3.192423   2.442900   3.681983   0.000000
    15  H    5.952634   5.787740   5.856259   4.137909   0.000000
    16  H    5.631553   5.511816   4.821883   4.908667   2.504214
    17  H    4.043307   3.761399   2.564628   4.310321   4.318787
                   16         17
    16  H    0.000000
    17  H    2.514699   0.000000
 Stoichiometry    C7H9N(1-,2)
 Framework group  C1[X(C7H9N)]
 Deg. of freedom    45
 Full point group                 C1      NOp   1
 Largest Abelian subgroup         C1      NOp   1
 Largest concise Abelian subgroup C1      NOp   1
                         Standard orientation:                         
 ---------------------------------------------------------------------
 Center     Atomic      Atomic             Coordinates (Angstroms)
 Number     Number       Type             X           Y           Z
 ---------------------------------------------------------------------
      1          6           0       -2.735779    0.070731    0.691704
      2          6           0       -1.905669   -0.073252   -0.591323
      3          6           0       -0.420624   -0.022621   -0.330673
      4          6           0        0.328124   -1.196343   -0.148383
      5          7           0        1.632559   -1.222484    0.128087
      6          6           0        2.270291   -0.055518    0.239594
      7          6           0        1.633974    1.178898    0.077110
      8          6           0        0.269425    1.190650   -0.210839
      9          1           0       -2.522519    1.027346    1.194971
     10          1           0       -3.814904    0.033391    0.473826
     11          1           0       -2.501956   -0.736481    1.403708
     12          1           0       -2.156183   -1.026187   -1.085892
     13          1           0       -2.180336    0.727514   -1.298375
     14          1           0       -0.170528   -2.170189   -0.239608
     15          1           0        3.341917   -0.099922    0.466801
     16          1           0        2.199260    2.108802    0.171912
     17          1           0       -0.261127    2.137839   -0.347092
 ---------------------------------------------------------------------
 Rotational constants (GHZ):           4.6403792           1.4801416           1.2315355
 Standard basis: def2SVP (5D, 7F)
 There are   165 symmetry adapted cartesian basis functions of A   symmetry.
 There are   157 symmetry adapted basis functions of A   symmetry.
   157 basis functions,   263 primitive gaussians,   165 cartesian basis functions
    30 alpha electrons       29 beta electrons
       nuclear repulsion energy       342.4200858422 Hartrees.
 NAtoms=   17 NActive=   17 NUniq=   17 SFac= 1.00D+00 NAtFMM=   60 NAOKFM=F Big=F
 Integral buffers will be    131072 words long.
 Raffenetti 2 integral format.
 Two-electron integral symmetry is turned on.
 One-electron integrals computed using PRISM.
   1 Symmetry operations used in ECPInt.
 ECPInt:  NShTT=    2850 NPrTT=   10142 LenC2=    2828 LenP2D=    8145.
 LDataN:  DoStor=T MaxTD1= 4 Len=   56
 NBasis=   157 RedAO= T EigKep=  6.82D-04  NBF=   157
 NBsUse=   157 1.00D-06 EigRej= -1.00D+00 NBFU=   157
 ExpMin= 1.22D-01 ExpMax= 1.71D+03 ExpMxC= 2.58D+02 IAcc=3 IRadAn=         5 AccDes= 0.00D+00
 Harris functional with IExCor=  402 and IRadAn=       5 diagonalized for initial guess.
 HarFok:  IExCor=  402 AccDes= 0.00D+00 IRadAn=         5 IDoV= 1 UseB2=F ITyADJ=14
 ICtDFT=  3500011 ScaDFX=  1.000000  1.000000  1.000000  1.000000
 FoFCou: FMM=F IPFlag=           0 FMFlag=      100000 FMFlg1=           0
         NFxFlg=           0 DoJE=T BraDBF=F KetDBF=T FulRan=T
         wScrn=  0.000000 ICntrl=       500 IOpCl=  0 I1Cent=   200000004 NGrid=           0
         NMat0=    1 NMatS0=      1 NMatT0=    0 NMatD0=    1 NMtDS0=    0 NMtDT0=    0
 Petite list used in FoFCou.
 Initial guess <Sx>= 0.0000 <Sy>= 0.0000 <Sz>= 0.5000 <S**2>= 0.7500 S= 0.5000
 Requested convergence on RMS density matrix=1.00D-08 within 128 cycles.
 Requested convergence on MAX density matrix=1.00D-06.
 Requested convergence on             energy=1.00D-06.
 No special actions if energy rises.
 Integral accuracy reduced to 1.0D-05 until final iterations.
 Initial convergence to 1.0D-05 achieved.  Increase integral accuracy.
 SCF Done:  E(UB3LYP) =  -326.631575854     A.U. after   27 cycles
            NFock= 27  Conv=0.37D-08     -V/T= 2.0105
 <Sx>= 0.0000 <Sy>= 0.0000 <Sz>= 0.5000 <S**2>= 0.7580 S= 0.5040
 <L.S>= 0.000000000000E+00
 Annihilation of the first spin contaminant:
 S**2 before annihilation     0.7580,   after     0.7500

 **********************************************************************

            Population analysis using the SCF Density.

 **********************************************************************

 Orbital symmetries:
 Alpha Orbitals:
       Occupied  (A) (A) (A) (A) (A) (A) (A) (A) (A) (A) (A) (A)
                 (A) (A) (A) (A) (A) (A) (A) (A) (A) (A) (A) (A)
                 (A) (A) (A) (A) (A) (A)
       Virtual   (A) (A) (A) (A) (A) (A) (A) (A) (A) (A) (A) (A)
                 (A) (A) (A) (A) (A) (A) (A) (A) (A) (A) (A) (A)
                 (A) (A) (A) (A) (A) (A) (A) (A) (A) (A) (A) (A)
                 (A) (A) (A) (A) (A) (A) (A) (A) (A) (A) (A) (A)
                 (A) (A) (A) (A) (A) (A) (A) (A) (A) (A) (A) (A)
                 (A) (A) (A) (A) (A) (A) (A) (A) (A) (A) (A) (A)
                 (A) (A) (A) (A) (A) (A) (A) (A) (A) (A) (A) (A)
                 (A) (A) (A) (A) (A) (A) (A) (A) (A) (A) (A) (A)
                 (A) (A) (A) (A) (A) (A) (A) (A) (A) (A) (A) (A)
                 (A) (A) (A) (A) (A) (A) (A) (A) (A) (A) (A) (A)
                 (A) (A) (A) (A) (A) (A) (A)
 Beta  Orbitals:
       Occupied  (A) (A) (A) (A) (A) (A) (A) (A) (A) (A) (A) (A)
                 (A) (A) (A) (A) (A) (A) (A) (A) (A) (A) (A) (A)
                 (A) (A) (A) (A) (A)
       Virtual   (A) (A) (A) (A) (A) (A) (A) (A) (A) (A) (A) (A)
                 (A) (A) (A) (A) (A) (A) (A) (A) (A) (A) (A) (A)
                 (A) (A) (A) (A) (A) (A) (A) (A) (A) (A) (A) (A)
                 (A) (A) (A) (A) (A) (A) (A) (A) (A) (A) (A) (A)
                 (A) (A) (A) (A) (A) (A) (A) (A) (A) (A) (A) (A)
                 (A) (A) (A) (A) (A) (A) (A) (A) (A) (A) (A) (A)
                 (A) (A) (A) (A) (A) (A) (A) (A) (A) (A) (A) (A)
                 (A) (A) (A) (A) (A) (A) (A) (A) (A) (A) (A) (A)
                 (A) (A) (A) (A) (A) (A) (A) (A) (A) (A) (A) (A)
                 (A) (A) (A) (A) (A) (A) (A) (A) (A) (A) (A) (A)
                 (A) (A) (A) (A) (A) (A) (A) (A)
 The electronic state is 2-A.
 Alpha  occ. eigenvalues --  -14.07071 -10.04165 -10.03136 -10.00308  -9.99705
 Alpha  occ. eigenvalues --   -9.98253  -9.98204  -9.95931  -0.70809  -0.62407
 Alpha  occ. eigenvalues --   -0.56611  -0.53546  -0.46390  -0.41278  -0.39041
 Alpha  occ. eigenvalues --   -0.31234  -0.30023  -0.28596  -0.25574  -0.24550
 Alpha  occ. eigenvalues --   -0.23237  -0.20275  -0.19644  -0.18411  -0.18239
 Alpha  occ. eigenvalues --   -0.15250  -0.08330  -0.05684  -0.03475   0.12409
 Alpha virt. eigenvalues --    0.18288   0.20305   0.23432   0.23823   0.24618
 Alpha virt. eigenvalues --    0.25756   0.28492   0.28761   0.29858   0.31386
 Alpha virt. eigenvalues --    0.32460   0.37319   0.40813   0.43076   0.48383
 Alpha virt. eigenvalues --    0.49392   0.52636   0.53550   0.54699   0.56348
 Alpha virt. eigenvalues --    0.58663   0.60472   0.61338   0.64609   0.66410
 Alpha virt. eigenvalues --    0.67320   0.67580   0.69428   0.72958   0.74881
 Alpha virt. eigenvalues --    0.76445   0.77390   0.79369   0.79669   0.80382
 Alpha virt. eigenvalues --    0.81384   0.82205   0.82988   0.83700   0.84025
 Alpha virt. eigenvalues --    0.85044   0.86989   0.89134   0.90031   0.93101
 Alpha virt. eigenvalues --    0.93422   0.94336   0.97076   1.01027   1.03442
 Alpha virt. eigenvalues --    1.07546   1.09844   1.11593   1.19293   1.23482
 Alpha virt. eigenvalues --    1.25440   1.31999   1.35205   1.40574   1.41973
 Alpha virt. eigenvalues --    1.47137   1.47796   1.49332   1.50243   1.53172
 Alpha virt. eigenvalues --    1.55110   1.58704   1.63949   1.67836   1.71242
 Alpha virt. eigenvalues --    1.85004   1.85897   1.87186   1.89419   1.91565
 Alpha virt. eigenvalues --    1.92110   1.92924   1.93957   1.95950   1.96281
 Alpha virt. eigenvalues --    1.97423   1.99555   2.00683   2.02077   2.03423
 Alpha virt. eigenvalues --    2.06115   2.06921   2.09834   2.11537   2.14695
 Alpha virt. eigenvalues --    2.17364   2.17752   2.21760   2.28538   2.30777
 Alpha virt. eigenvalues --    2.34826   2.37366   2.42881   2.46518   2.49168
 Alpha virt. eigenvalues --    2.49835   2.53534   2.54775   2.61269   2.62181
 Alpha virt. eigenvalues --    2.63805   2.67273   2.71108   2.72397   2.75291
 Alpha virt. eigenvalues --    2.80767   2.84206   2.90750   2.91914   2.92950
 Alpha virt. eigenvalues --    3.02532   3.03510   3.05612   3.10800   3.12333
 Alpha virt. eigenvalues --    3.15463   3.17675   3.26456   3.28903   3.35071
 Alpha virt. eigenvalues --    3.54484   3.83618
  Beta  occ. eigenvalues --  -14.06331 -10.04133 -10.03141 -10.00287  -9.99553
  Beta  occ. eigenvalues --   -9.98276  -9.98124  -9.95283  -0.69846  -0.62134
  Beta  occ. eigenvalues --   -0.55784  -0.53166  -0.46171  -0.40563  -0.38580
  Beta  occ. eigenvalues --   -0.31014  -0.29799  -0.28379  -0.25274  -0.24346
  Beta  occ. eigenvalues --   -0.23065  -0.20169  -0.19502  -0.17871  -0.16410
  Beta  occ. eigenvalues --   -0.15025  -0.05164  -0.04143  -0.02622
  Beta virt. eigenvalues --    0.18478   0.20154   0.21182   0.23565   0.23852
  Beta virt. eigenvalues --    0.24750   0.25864   0.28638   0.28984   0.29936
  Beta virt. eigenvalues --    0.31615   0.34313   0.38329   0.41273   0.43434
  Beta virt. eigenvalues --    0.48672   0.49799   0.52878   0.53833   0.54973
  Beta virt. eigenvalues --    0.56534   0.58736   0.60679   0.61658   0.65175
  Beta virt. eigenvalues --    0.66854   0.67900   0.68072   0.69828   0.73451
  Beta virt. eigenvalues --    0.75614   0.76790   0.77587   0.79768   0.79841
  Beta virt. eigenvalues --    0.80552   0.81799   0.82392   0.83328   0.84205
  Beta virt. eigenvalues --    0.84530   0.85324   0.87322   0.89478   0.90593
  Beta virt. eigenvalues --    0.93462   0.93779   0.94536   0.97568   1.01279
  Beta virt. eigenvalues --    1.03840   1.07983   1.11901   1.12419   1.19463
  Beta virt. eigenvalues --    1.23679   1.25688   1.32199   1.35423   1.41014
  Beta virt. eigenvalues --    1.42354   1.48040   1.48597   1.49639   1.50625
  Beta virt. eigenvalues --    1.53548   1.55476   1.59112   1.64022   1.67877
  Beta virt. eigenvalues --    1.71885   1.85108   1.86327   1.87408   1.89735
  Beta virt. eigenvalues --    1.91610   1.92228   1.93022   1.94025   1.96383
  Beta virt. eigenvalues --    1.96698   1.97580   1.99765   2.01587   2.02344
  Beta virt. eigenvalues --    2.03650   2.06621   2.07298   2.10262   2.11789
  Beta virt. eigenvalues --    2.15242   2.17652   2.18541   2.22326   2.28790
  Beta virt. eigenvalues --    2.30890   2.35129   2.37685   2.43277   2.46961
  Beta virt. eigenvalues --    2.49798   2.50686   2.53656   2.55240   2.61899
  Beta virt. eigenvalues --    2.63385   2.64663   2.67483   2.71766   2.72916
  Beta virt. eigenvalues --    2.75434   2.81107   2.85707   2.90827   2.92894
  Beta virt. eigenvalues --    2.93128   3.02870   3.04593   3.06118   3.10890
  Beta virt. eigenvalues --    3.12556   3.16599   3.18011   3.26611   3.29133
  Beta virt. eigenvalues --    3.35515   3.54781   3.83873
          Condensed to atoms (all electrons):
               1          2          3          4          5          6
     1  C    4.791134   0.430241  -0.094043  -0.014281   0.000354   0.000009
     2  C    0.430241   4.743757   0.379789  -0.065557   0.007719   0.001168
     3  C   -0.094043   0.379789   5.205219   0.498537  -0.047697  -0.071370
     4  C   -0.014281  -0.065557   0.498537   4.892054   0.499500  -0.048827
     5  N    0.000354   0.007719  -0.047697   0.499500   6.473711   0.463826
     6  C    0.000009   0.001168  -0.071370  -0.048827   0.463826   4.889247
     7  C   -0.000087   0.016067   0.056400  -0.066630  -0.045364   0.495463
     8  C    0.003128  -0.102885   0.282415  -0.049282  -0.050241  -0.020564
     9  H    0.371005  -0.019681  -0.002415  -0.001246  -0.000005  -0.000034
    10  H    0.258924  -0.010755   0.012070   0.000786  -0.000006   0.000002
    11  H    0.307562  -0.014222   0.015245   0.010469  -0.000659   0.000038
    12  H   -0.031853   0.325403  -0.010057  -0.011034   0.000248  -0.000001
    13  H   -0.077774   0.256775  -0.000412   0.008977  -0.000278  -0.000153
    14  H   -0.001435  -0.013763  -0.097261   0.373876  -0.052362   0.005744
    15  H   -0.000001   0.000124   0.003469   0.005058  -0.055091   0.373119
    16  H   -0.000009  -0.000332   0.018963   0.000458   0.009614  -0.068066
    17  H   -0.001323  -0.028508  -0.087818   0.017534  -0.000458   0.015537
               7          8          9         10         11         12
     1  C   -0.000087   0.003128   0.371005   0.258924   0.307562  -0.031853
     2  C    0.016067  -0.102885  -0.019681  -0.010755  -0.014222   0.325403
     3  C    0.056400   0.282415  -0.002415   0.012070   0.015245  -0.010057
     4  C   -0.066630  -0.049282  -0.001246   0.000786   0.010469  -0.011034
     5  N   -0.045364  -0.050241  -0.000005  -0.000006  -0.000659   0.000248
     6  C    0.495463  -0.020564  -0.000034   0.000002   0.000038  -0.000001
     7  C    5.060026   0.298034  -0.000788   0.000041   0.000163  -0.000697
     8  C    0.298034   5.384756   0.010036  -0.001315  -0.006421   0.010519
     9  H   -0.000788   0.010036   0.713432  -0.031207  -0.027057   0.010906
    10  H    0.000041  -0.001315  -0.031207   0.839898  -0.010873  -0.006022
    11  H    0.000163  -0.006421  -0.027057  -0.010873   0.742956  -0.009315
    12  H   -0.000697   0.010519   0.010906  -0.006022  -0.009315   0.798209
    13  H   -0.000618  -0.006843  -0.011162   0.009616   0.017757  -0.037012
    14  H    0.002605   0.008936   0.000040   0.000029   0.001596   0.011799
    15  H   -0.093579   0.007820  -0.000001   0.000000  -0.000001  -0.000001
    16  H    0.372369  -0.087044   0.000020  -0.000000   0.000003   0.000030
    17  H   -0.086020   0.410026   0.001827  -0.000035   0.000370   0.000032
              13         14         15         16         17
     1  C   -0.077774  -0.001435  -0.000001  -0.000009  -0.001323
     2  C    0.256775  -0.013763   0.000124  -0.000332  -0.028508
     3  C   -0.000412  -0.097261   0.003469   0.018963  -0.087818
     4  C    0.008977   0.373876   0.005058   0.000458   0.017534
     5  N   -0.000278  -0.052362  -0.055091   0.009614  -0.000458
     6  C   -0.000153   0.005744   0.373119  -0.068066   0.015537
     7  C   -0.000618   0.002605  -0.093579   0.372369  -0.086020
     8  C   -0.006843   0.008936   0.007820  -0.087044   0.410026
     9  H   -0.011162   0.000040  -0.000001   0.000020   0.001827
    10  H    0.009616   0.000029   0.000000  -0.000000  -0.000035
    11  H    0.017757   0.001596  -0.000001   0.000003   0.000370
    12  H   -0.037012   0.011799  -0.000001   0.000030   0.000032
    13  H    0.898626   0.000234  -0.000006  -0.000025   0.012299
    14  H    0.000234   0.876848  -0.000713   0.000171  -0.000686
    15  H   -0.000006  -0.000713   0.881521  -0.008700  -0.000695
    16  H   -0.000025   0.000171  -0.008700   0.898611  -0.018797
    17  H    0.012299  -0.000686  -0.000695  -0.018797   0.903149
          Atomic-Atomic Spin Densities.
               1          2          3          4          5          6
     1  C    0.173559  -0.006302  -0.027015  -0.007149   0.000327  -0.000127
     2  C   -0.006302   0.053906   0.018890  -0.000271  -0.000523   0.000217
     3  C   -0.027015   0.018890   0.148397   0.054878  -0.016954   0.011344
     4  C   -0.007149  -0.000271   0.054878   0.037447  -0.072076   0.009817
     5  N    0.000327  -0.000523  -0.016954  -0.072076   0.528016  -0.104009
     6  C   -0.000127   0.000217   0.011344   0.009817  -0.104009   0.160348
     7  C   -0.000218   0.001073   0.015812   0.007974  -0.015275   0.065398
     8  C    0.012350  -0.009712  -0.164127  -0.024541   0.018822  -0.033207
     9  H    0.007939   0.001128  -0.003322  -0.000272   0.000025  -0.000012
    10  H   -0.062102  -0.000549   0.004034   0.000590  -0.000011   0.000005
    11  H   -0.051271   0.005631   0.011106   0.004553  -0.000450   0.000140
    12  H   -0.001080   0.000563  -0.000240   0.000250  -0.000015   0.000002
    13  H   -0.043470  -0.064752  -0.000665   0.001290   0.000107  -0.000137
    14  H   -0.001161   0.000677  -0.001616   0.004348  -0.000192   0.000141
    15  H   -0.000001  -0.000004  -0.000127   0.000162  -0.000300   0.005627
    16  H   -0.000006  -0.000013   0.000167   0.000048  -0.000148  -0.001577
    17  H   -0.000616  -0.001990  -0.001970  -0.000140  -0.000038  -0.000574
               7          8          9         10         11         12
     1  C   -0.000218   0.012350   0.007939  -0.062102  -0.051271  -0.001080
     2  C    0.001073  -0.009712   0.001128  -0.000549   0.005631   0.000563
     3  C    0.015812  -0.164127  -0.003322   0.004034   0.011106  -0.000240
     4  C    0.007974  -0.024541  -0.000272   0.000590   0.004553   0.000250
     5  N   -0.015275   0.018822   0.000025  -0.000011  -0.000450  -0.000015
     6  C    0.065398  -0.033207  -0.000012   0.000005   0.000140   0.000002
     7  C    0.036732  -0.131528  -0.000122   0.000014   0.000194  -0.000023
     8  C   -0.131528   0.816273   0.002374  -0.001612  -0.005024   0.000372
     9  H   -0.000122   0.002374  -0.001352  -0.003211  -0.002078  -0.000159
    10  H    0.000014  -0.001612  -0.003211   0.044505   0.016717   0.000215
    11  H    0.000194  -0.005024  -0.002078   0.016717   0.025081   0.000387
    12  H   -0.000023   0.000372  -0.000159   0.000215   0.000387  -0.001881
    13  H   -0.000762   0.004045  -0.002243   0.015648   0.006380   0.001841
    14  H   -0.000108   0.000214  -0.000023   0.000127   0.000671  -0.000159
    15  H   -0.000303   0.000231  -0.000000   0.000000   0.000001  -0.000000
    16  H    0.004476  -0.001468  -0.000002   0.000000   0.000002  -0.000001
    17  H   -0.002828   0.016237  -0.000337   0.000183   0.000199  -0.000012
              13         14         15         16         17
     1  C   -0.043470  -0.001161  -0.000001  -0.000006  -0.000616
     2  C   -0.064752   0.000677  -0.000004  -0.000013  -0.001990
     3  C   -0.000665  -0.001616  -0.000127   0.000167  -0.001970
     4  C    0.001290   0.004348   0.000162   0.000048  -0.000140
     5  N    0.000107  -0.000192  -0.000300  -0.000148  -0.000038
     6  C   -0.000137   0.000141   0.005627  -0.001577  -0.000574
     7  C   -0.000762  -0.000108  -0.000303   0.004476  -0.002828
     8  C    0.004045   0.000214   0.000231  -0.001468   0.016237
     9  H   -0.002243  -0.000023  -0.000000  -0.000002  -0.000337
    10  H    0.015648   0.000127   0.000000   0.000000   0.000183
    11  H    0.006380   0.000671   0.000001   0.000002   0.000199
    12  H    0.001841  -0.000159  -0.000000  -0.000001  -0.000012
    13  H    0.105604   0.000554   0.000002   0.000024   0.003207
    14  H    0.000554  -0.006214   0.000012  -0.000003   0.000047
    15  H    0.000002   0.000012  -0.014035   0.000249   0.000024
    16  H    0.000024  -0.000003   0.000249  -0.003848   0.000826
    17  H    0.003207   0.000047   0.000024   0.000826  -0.039688
 Mulliken charges and spin densities:
               1          2
     1  C    0.058449  -0.006344
     2  C    0.094662  -0.002032
     3  C   -0.061034   0.048591
     4  C   -0.050391   0.016908
     5  N   -0.202811   0.337307
     6  C   -0.035138   0.113396
     7  C   -0.007389  -0.019494
     8  C   -0.091076   0.499700
     9  H   -0.013671  -0.001668
    10  H   -0.061155   0.014553
    11  H   -0.027612   0.012238
    12  H   -0.051153   0.000061
    13  H   -0.070002   0.026674
    14  H   -0.115658  -0.002684
    15  H   -0.112323  -0.008463
    16  H   -0.117267  -0.001273
    17  H   -0.136432  -0.027470
 Sum of Mulliken charges =  -1.00000   1.00000
 Mulliken charges and spin densities with hydrogens summed into heavy atoms:
               1          2
     1  C   -0.043989   0.018779
     2  C   -0.026493   0.024703
     3  C   -0.061034   0.048591
     4  C   -0.166049   0.014224
     5  N   -0.202811   0.337307
     6  C   -0.147461   0.104933
     7  C   -0.124656  -0.020767
     8  C   -0.227508   0.472230
 Electronic spatial extent (au):  <R**2>=           1041.6964
 Charge=             -1.0000 electrons
 Dipole moment (field-independent basis, Debye):
    X=             -3.6277    Y=              1.0992    Z=             -0.0155  Tot=              3.7906
 Quadrupole moment (field-independent basis, Debye-Ang):
   XX=            -67.9592   YY=            -60.0094   ZZ=            -55.7776
   XY=              4.0120   XZ=             -0.1121   YZ=              0.8077
 Traceless Quadrupole moment (field-independent basis, Debye-Ang):
   XX=             -6.7105   YY=              1.2393   ZZ=              5.4712
   XY=              4.0120   XZ=             -0.1121   YZ=              0.8077
 Octapole moment (field-independent basis, Debye-Ang**2):
  XXX=             -1.7656  YYY=              2.1771  ZZZ=              1.2025  XYY=            -11.4430
  XXY=              6.3177  XXZ=             -2.7229  XZZ=             -0.9119  YZZ=             -2.4145
  YYZ=             -0.0257  XYZ=              0.8243
 Hexadecapole moment (field-independent basis, Debye-Ang**3):
 XXXX=          -1170.4082 YYYY=           -361.4724 ZZZZ=           -135.3197 XXXY=             12.1560
 XXXZ=              8.9917 YYYX=             12.1798 YYYZ=              3.1757 ZZZX=             -1.6133
 ZZZY=              0.9697 XXYY=           -255.0395 XXZZ=           -211.5640 YYZZ=            -83.3482
 XXYZ=              2.4323 YYXZ=             -1.9722 ZZXY=             -1.9566
 N-N= 3.424200858422D+02 E-N=-1.452414909225D+03  KE= 3.232308889141D+02
                          Isotropic Fermi Contact Couplings
        Atom                 a.u.       MegaHertz       Gauss      10(-4) cm-1
     1  C(13)              0.02915      32.76674      11.69199      10.92981
     2  C(13)             -0.00379      -4.25940      -1.51986      -1.42078
     3  C(13)             -0.00468      -5.25656      -1.87567      -1.75340
     4  C(13)             -0.00955     -10.73354      -3.82999      -3.58032
     5  N(14)              0.10795      34.87871      12.44559      11.63429
     6  C(13)              0.00808       9.08282       3.24098       3.02970
     7  C(13)             -0.01987     -22.33897      -7.97110      -7.45148
     8  C(13)              0.07610      85.54688      30.52526      28.53537
     9  H(1)              -0.00007      -0.30116      -0.10746      -0.10046
    10  H(1)               0.00012       0.54893       0.19587       0.18310
    11  H(1)               0.00006       0.24810       0.08853       0.08276
    12  H(1)               0.00024       1.06173       0.37885       0.35415
    13  H(1)               0.00081       3.60594       1.28669       1.20281
    14  H(1)              -0.00114      -5.09056      -1.81644      -1.69803
    15  H(1)              -0.00238     -10.64851      -3.79965      -3.55196
    16  H(1)              -0.00037      -1.63614      -0.58382      -0.54576
    17  H(1)              -0.00701     -31.35128     -11.18692     -10.45766
 --------------------------------------------------------
       Center         ----  Spin Dipole Couplings  ----
                      3XX-RR        3YY-RR        3ZZ-RR
 --------------------------------------------------------
     1   Atom       -0.002502      0.003636     -0.001134
     2   Atom        0.004038     -0.002123     -0.001915
     3   Atom       -0.042509     -0.039022      0.081531
     4   Atom       -0.006396     -0.026074      0.032469
     5   Atom       -0.359279     -0.405388      0.764667
     6   Atom       -0.062749     -0.059225      0.121974
     7   Atom        0.001602     -0.010708      0.009105
     8   Atom       -0.223948     -0.248855      0.472803
     9   Atom        0.003904     -0.001952     -0.001951
    10   Atom        0.004123     -0.001901     -0.002222
    11   Atom        0.002260     -0.002628      0.000368
    12   Atom        0.004170     -0.002429     -0.001741
    13   Atom        0.005453     -0.002770     -0.002683
    14   Atom       -0.000575      0.005876     -0.005301
    15   Atom        0.013843     -0.010792     -0.003050
    16   Atom       -0.000008      0.004683     -0.004675
    17   Atom       -0.019862      0.015866      0.003995
 --------------------------------------------------------
                        XY            XZ            YZ
 --------------------------------------------------------
     1   Atom       -0.000471     -0.001455      0.006400
     2   Atom        0.000384      0.001566     -0.003592
     3   Atom        0.003271     -0.024027      0.004675
     4   Atom       -0.004592     -0.000725      0.001526
     5   Atom       -0.005521     -0.236023      0.022189
     6   Atom        0.005394     -0.040459      0.003855
     7   Atom       -0.004400     -0.002994     -0.000761
     8   Atom       -0.014442     -0.159222      0.037411
     9   Atom       -0.000472     -0.002807      0.000660
    10   Atom       -0.000811     -0.000810     -0.000151
    11   Atom        0.000516     -0.001593     -0.002420
    12   Atom        0.003082      0.002559      0.000913
    13   Atom       -0.000861      0.003818     -0.000802
    14   Atom        0.005747     -0.000018     -0.000168
    15   Atom       -0.000792      0.003981     -0.000025
    16   Atom        0.004241      0.000980      0.000756
    17   Atom       -0.029555     -0.002218     -0.008540
 --------------------------------------------------------


 ---------------------------------------------------------------------------------
              Anisotropic Spin Dipole Couplings in Principal Axis System
 ---------------------------------------------------------------------------------

       Atom             a.u.   MegaHertz   Gauss  10(-4) cm-1        Axes

              Baa    -0.0058    -0.784    -0.280    -0.262  0.2751 -0.5285  0.8031
     1 C(13)  Bbb    -0.0024    -0.319    -0.114    -0.106  0.9547  0.2487 -0.1634
              Bcc     0.0082     1.103     0.394     0.368 -0.1134  0.8117  0.5730
 
              Baa    -0.0058    -0.779    -0.278    -0.260 -0.1388  0.6990  0.7015
     2 C(13)  Bbb     0.0013     0.178     0.064     0.059  0.2758  0.7076 -0.6506
              Bcc     0.0045     0.601     0.214     0.200  0.9511 -0.1031  0.2910
 
              Baa    -0.0487    -6.539    -2.333    -2.181  0.9025 -0.3910  0.1805
     3 C(13)  Bbb    -0.0374    -5.021    -1.792    -1.675  0.3899  0.9199  0.0426
              Bcc     0.0862    11.561     4.125     3.856 -0.1827  0.0319  0.9827
 
              Baa    -0.0271    -3.640    -1.299    -1.214  0.2155  0.9762 -0.0224
     4 C(13)  Bbb    -0.0054    -0.725    -0.259    -0.242  0.9763 -0.2149  0.0273
              Bcc     0.0325     4.365     1.557     1.456 -0.0219  0.0277  0.9994
 
              Baa    -0.4075   -15.715    -5.608    -5.242  0.8342  0.5283  0.1580
     5 N(14)  Bbb    -0.4052   -15.627    -5.576    -5.213 -0.5149  0.8488 -0.1200
              Bcc     0.8126    31.342    11.184    10.455 -0.1975  0.0188  0.9801
 
              Baa    -0.0738    -9.898    -3.532    -3.302  0.9018 -0.3861  0.1940
     6 C(13)  Bbb    -0.0567    -7.612    -2.716    -2.539  0.3806  0.9224  0.0663
              Bcc     0.1305    17.510     6.248     5.841 -0.2045  0.0141  0.9788
 
              Baa    -0.0122    -1.643    -0.586    -0.548  0.3172  0.9451  0.0782
     7 C(13)  Bbb     0.0021     0.277     0.099     0.092  0.8826 -0.3243  0.3403
              Bcc     0.0102     1.366     0.488     0.456 -0.3470  0.0389  0.9371
 
              Baa    -0.2620   -35.160   -12.546   -11.728  0.8600  0.4841  0.1617
     8 C(13)  Bbb    -0.2475   -33.215   -11.852   -11.079 -0.4639  0.8735 -0.1479
              Bcc     0.5095    68.375    24.398    22.807 -0.2128  0.0522  0.9757
 
              Baa    -0.0032    -1.726    -0.616    -0.576  0.3254 -0.3355  0.8841
     9 H(1)   Bbb    -0.0019    -0.994    -0.355    -0.332  0.2118  0.9371  0.2776
              Bcc     0.0051     2.720     0.971     0.907  0.9215 -0.0969 -0.3760
 
              Baa    -0.0025    -1.312    -0.468    -0.438  0.1649  0.4736  0.8652
    10 H(1)   Bbb    -0.0019    -0.995    -0.355    -0.332  0.0522  0.8717 -0.4872
              Bcc     0.0043     2.307     0.823     0.770  0.9849 -0.1255 -0.1190
 
              Baa    -0.0040    -2.131    -0.760    -0.711  0.0561  0.8643  0.4999
    11 H(1)   Bbb     0.0003     0.178     0.063     0.059  0.6433 -0.4142  0.6439
              Bcc     0.0037     1.953     0.697     0.652  0.7636  0.2855 -0.5792
 
              Baa    -0.0037    -1.948    -0.695    -0.650 -0.3882  0.9180  0.0810
    12 H(1)   Bbb    -0.0027    -1.414    -0.505    -0.472 -0.2658 -0.1956  0.9440
              Bcc     0.0063     3.362     1.200     1.122  0.8824  0.3449  0.3199
 
              Baa    -0.0043    -2.306    -0.823    -0.769 -0.3269  0.2845  0.9012
    13 H(1)   Bbb    -0.0028    -1.475    -0.526    -0.492  0.2049  0.9522 -0.2263
              Bcc     0.0071     3.781     1.349     1.261  0.9226 -0.1107  0.3696
 
              Baa    -0.0053    -2.831    -1.010    -0.944 -0.0381  0.0346  0.9987
    14 H(1)   Bbb    -0.0039    -2.100    -0.749    -0.700  0.8622 -0.5041  0.0503
              Bcc     0.0092     4.931     1.760     1.645  0.5052  0.8629 -0.0106
 
              Baa    -0.0108    -5.773    -2.060    -1.926  0.0344  0.9993 -0.0144
    15 H(1)   Bbb    -0.0039    -2.101    -0.750    -0.701 -0.2175  0.0216  0.9758
              Bcc     0.0148     7.874     2.810     2.626  0.9755 -0.0305  0.2181
 
              Baa    -0.0049    -2.600    -0.928    -0.867 -0.2111  0.0164  0.9773
    16 H(1)   Bbb    -0.0024    -1.291    -0.461    -0.431  0.8342 -0.5182  0.1888
              Bcc     0.0073     3.892     1.389     1.298  0.5095  0.8551  0.0957
 
              Baa    -0.0375   -19.982    -7.130    -6.665  0.8547  0.4975  0.1483
    17 H(1)   Bbb     0.0035     1.890     0.674     0.630 -0.2326  0.1117  0.9661
              Bcc     0.0339    18.092     6.456     6.035 -0.4641  0.8602 -0.2112
 

 ---------------------------------------------------------------------------------

 ******************************Gaussian NBO Version 3.1******************************
             N A T U R A L   A T O M I C   O R B I T A L   A N D
          N A T U R A L   B O N D   O R B I T A L   A N A L Y S I S
 ******************************Gaussian NBO Version 3.1******************************
       /RESON  / : Allow strongly delocalized NBO set

 Analyzing the SCF density

 Job title: 7                                                               

 Storage needed:     74988 in NPA,     99370 in NBO ( 939522481 available)
 GSVD:  LWork=       15135 too small for GESVD, short by        3290 words or        3290 for optimal perf.


 NATURAL POPULATIONS:  Natural atomic orbital occupancies 
                                                          
   NAO  Atom  No  lang   Type(AO)    Occupancy
 --------------------------------------------
     1    C    1  S      Cor( 1S)     1.99924
     2    C    1  S      Val( 2S)     1.09475
     3    C    1  S      Ryd( 3S)     0.00043
     4    C    1  px     Val( 2p)     1.15599
     5    C    1  px     Ryd( 3p)     0.00214
     6    C    1  py     Val( 2p)     1.21395
     7    C    1  py     Ryd( 3p)     0.00081
     8    C    1  pz     Val( 2p)     1.13572
     9    C    1  pz     Ryd( 3p)     0.00089
    10    C    1  dxy    Ryd( 3d)     0.00012
    11    C    1  dxz    Ryd( 3d)     0.00037
    12    C    1  dyz    Ryd( 3d)     0.00092
    13    C    1  dx2y2  Ryd( 3d)     0.00081
    14    C    1  dz2    Ryd( 3d)     0.00050

    15    C    2  S      Cor( 1S)     1.99909
    16    C    2  S      Val( 2S)     1.00170
    17    C    2  S      Ryd( 3S)     0.00111
    18    C    2  px     Val( 2p)     1.08898
    19    C    2  px     Ryd( 3p)     0.00238
    20    C    2  py     Val( 2p)     1.20476
    21    C    2  py     Ryd( 3p)     0.00673
    22    C    2  pz     Val( 2p)     1.10982
    23    C    2  pz     Ryd( 3p)     0.00124
    24    C    2  dxy    Ryd( 3d)     0.00044
    25    C    2  dxz    Ryd( 3d)     0.00096
    26    C    2  dyz    Ryd( 3d)     0.00077
    27    C    2  dx2y2  Ryd( 3d)     0.00080
    28    C    2  dz2    Ryd( 3d)     0.00043

    29    C    3  S      Cor( 1S)     1.99883
    30    C    3  S      Val( 2S)     0.85613
    31    C    3  S      Ryd( 3S)     0.00244
    32    C    3  px     Val( 2p)     1.05759
    33    C    3  px     Ryd( 3p)     0.00481
    34    C    3  py     Val( 2p)     1.11805
    35    C    3  py     Ryd( 3p)     0.00401
    36    C    3  pz     Val( 2p)     1.09234
    37    C    3  pz     Ryd( 3p)     0.00582
    38    C    3  dxy    Ryd( 3d)     0.00081
    39    C    3  dxz    Ryd( 3d)     0.00048
    40    C    3  dyz    Ryd( 3d)     0.00111
    41    C    3  dx2y2  Ryd( 3d)     0.00076
    42    C    3  dz2    Ryd( 3d)     0.00039

    43    C    4  S      Cor( 1S)     1.99897
    44    C    4  S      Val( 2S)     0.87940
    45    C    4  S      Ryd( 3S)     0.00202
    46    C    4  px     Val( 2p)     0.94317
    47    C    4  px     Ryd( 3p)     0.01048
    48    C    4  py     Val( 2p)     1.12322
    49    C    4  py     Ryd( 3p)     0.00661
    50    C    4  pz     Val( 2p)     1.02866
    51    C    4  pz     Ryd( 3p)     0.00325
    52    C    4  dxy    Ryd( 3d)     0.00173
    53    C    4  dxz    Ryd( 3d)     0.00158
    54    C    4  dyz    Ryd( 3d)     0.00045
    55    C    4  dx2y2  Ryd( 3d)     0.00115
    56    C    4  dz2    Ryd( 3d)     0.00065

    57    N    5  S      Cor( 1S)     1.99928
    58    N    5  S      Val( 2S)     1.32712
    59    N    5  S      Ryd( 3S)     0.00176
    60    N    5  px     Val( 2p)     1.35181
    61    N    5  px     Ryd( 3p)     0.00496
    62    N    5  py     Val( 2p)     1.59465
    63    N    5  py     Ryd( 3p)     0.00579
    64    N    5  pz     Val( 2p)     1.36060
    65    N    5  pz     Ryd( 3p)     0.00424
    66    N    5  dxy    Ryd( 3d)     0.00124
    67    N    5  dxz    Ryd( 3d)     0.00061
    68    N    5  dyz    Ryd( 3d)     0.00105
    69    N    5  dx2y2  Ryd( 3d)     0.00126
    70    N    5  dz2    Ryd( 3d)     0.00073

    71    C    6  S      Cor( 1S)     1.99905
    72    C    6  S      Val( 2S)     0.88692
    73    C    6  S      Ryd( 3S)     0.00148
    74    C    6  px     Val( 2p)     1.10512
    75    C    6  px     Ryd( 3p)     0.00572
    76    C    6  py     Val( 2p)     0.95071
    77    C    6  py     Ryd( 3p)     0.01167
    78    C    6  pz     Val( 2p)     1.07951
    79    C    6  pz     Ryd( 3p)     0.00431
    80    C    6  dxy    Ryd( 3d)     0.00116
    81    C    6  dxz    Ryd( 3d)     0.00048
    82    C    6  dyz    Ryd( 3d)     0.00152
    83    C    6  dx2y2  Ryd( 3d)     0.00176
    84    C    6  dz2    Ryd( 3d)     0.00049

    85    C    7  S      Cor( 1S)     1.99893
    86    C    7  S      Val( 2S)     0.94011
    87    C    7  S      Ryd( 3S)     0.00124
    88    C    7  px     Val( 2p)     1.11105
    89    C    7  px     Ryd( 3p)     0.00409
    90    C    7  py     Val( 2p)     1.15131
    91    C    7  py     Ryd( 3p)     0.00510
    92    C    7  pz     Val( 2p)     1.07802
    93    C    7  pz     Ryd( 3p)     0.00372
    94    C    7  dxy    Ryd( 3d)     0.00074
    95    C    7  dxz    Ryd( 3d)     0.00088
    96    C    7  dyz    Ryd( 3d)     0.00044
    97    C    7  dx2y2  Ryd( 3d)     0.00061
    98    C    7  dz2    Ryd( 3d)     0.00048

    99    C    8  S      Cor( 1S)     1.99889
   100    C    8  S      Val( 2S)     0.90089
   101    C    8  S      Ryd( 3S)     0.00178
   102    C    8  px     Val( 2p)     1.10190
   103    C    8  px     Ryd( 3p)     0.00522
   104    C    8  py     Val( 2p)     1.13301
   105    C    8  py     Ryd( 3p)     0.00549
   106    C    8  pz     Val( 2p)     1.25627
   107    C    8  pz     Ryd( 3p)     0.01282
   108    C    8  dxy    Ryd( 3d)     0.00066
   109    C    8  dxz    Ryd( 3d)     0.00042
   110    C    8  dyz    Ryd( 3d)     0.00040
   111    C    8  dx2y2  Ryd( 3d)     0.00063
   112    C    8  dz2    Ryd( 3d)     0.00044

   113    H    9  S      Val( 1S)     0.79388
   114    H    9  S      Ryd( 2S)     0.00214
   115    H    9  px     Ryd( 2p)     0.00024
   116    H    9  py     Ryd( 2p)     0.00056
   117    H    9  pz     Ryd( 2p)     0.00025

   118    H   10  S      Val( 1S)     0.82143
   119    H   10  S      Ryd( 2S)     0.00756
   120    H   10  px     Ryd( 2p)     0.00064
   121    H   10  py     Ryd( 2p)     0.00023
   122    H   10  pz     Ryd( 2p)     0.00017

   123    H   11  S      Val( 1S)     0.79407
   124    H   11  S      Ryd( 2S)     0.00575
   125    H   11  px     Ryd( 2p)     0.00024
   126    H   11  py     Ryd( 2p)     0.00046
   127    H   11  pz     Ryd( 2p)     0.00034

   128    H   12  S      Val( 1S)     0.80048
   129    H   12  S      Ryd( 2S)     0.00324
   130    H   12  px     Ryd( 2p)     0.00016
   131    H   12  py     Ryd( 2p)     0.00056
   132    H   12  pz     Ryd( 2p)     0.00031

   133    H   13  S      Val( 1S)     0.80728
   134    H   13  S      Ryd( 2S)     0.01205
   135    H   13  px     Ryd( 2p)     0.00016
   136    H   13  py     Ryd( 2p)     0.00046
   137    H   13  pz     Ryd( 2p)     0.00042

   138    H   14  S      Val( 1S)     0.84652
   139    H   14  S      Ryd( 2S)     0.00247
   140    H   14  px     Ryd( 2p)     0.00019
   141    H   14  py     Ryd( 2p)     0.00065
   142    H   14  pz     Ryd( 2p)     0.00025

   143    H   15  S      Val( 1S)     0.84676
   144    H   15  S      Ryd( 2S)     0.00232
   145    H   15  px     Ryd( 2p)     0.00076
   146    H   15  py     Ryd( 2p)     0.00005
   147    H   15  pz     Ryd( 2p)     0.00033

   148    H   16  S      Val( 1S)     0.82047
   149    H   16  S      Ryd( 2S)     0.00299
   150    H   16  px     Ryd( 2p)     0.00030
   151    H   16  py     Ryd( 2p)     0.00058
   152    H   16  pz     Ryd( 2p)     0.00027

   153    H   17  S      Val( 1S)     0.82681
   154    H   17  S      Ryd( 2S)     0.00261
   155    H   17  px     Ryd( 2p)     0.00024
   156    H   17  py     Ryd( 2p)     0.00056
   157    H   17  pz     Ryd( 2p)     0.00045

 WARNING:  1 low occupancy (<1.9990e) core orbital  found on  C    3
           1 low occupancy (<1.9990e) core orbital  found on  C    4
           1 low occupancy (<1.9990e) core orbital  found on  C    7
           1 low occupancy (<1.9990e) core orbital  found on  C    8


 Summary of Natural Population Analysis:                  
                                                          
                                       Natural Population 
                Natural  -----------------------------------------------
    Atom  No    Charge         Core      Valence    Rydberg      Total
 -----------------------------------------------------------------------
      C    1   -0.60664      1.99924     4.60040    0.00699     6.60664
      C    2   -0.41921      1.99909     4.40526    0.01486     6.41921
      C    3   -0.14358      1.99883     4.12411    0.02065     6.14358
      C    4   -0.00137      1.99897     3.97446    0.02794     6.00137
      N    5   -0.65510      1.99928     5.63419    0.02164     7.65510
      C    6   -0.04990      1.99905     4.02226    0.02859     6.04990
      C    7   -0.29673      1.99893     4.28049    0.01730     6.29673
      C    8   -0.41880      1.99889     4.39207    0.02784     6.41880
      H    9    0.20292      0.00000     0.79388    0.00319     0.79708
      H   10    0.16997      0.00000     0.82143    0.00861     0.83003
      H   11    0.19914      0.00000     0.79407    0.00679     0.80086
      H   12    0.19524      0.00000     0.80048    0.00428     0.80476
      H   13    0.17963      0.00000     0.80728    0.01309     0.82037
      H   14    0.14992      0.00000     0.84652    0.00356     0.85008
      H   15    0.14979      0.00000     0.84676    0.00346     0.85021
      H   16    0.17539      0.00000     0.82047    0.00414     0.82461
      H   17    0.16933      0.00000     0.82681    0.00386     0.83067
 =======================================================================
   * Total *   -1.00000     15.99228    42.79093    0.21678    59.00000

                                 Natural Population      
 --------------------------------------------------------
   Core                      15.99228 ( 99.9518% of  16)
   Valence                   42.79093 ( 99.5138% of  43)
   Natural Minimal Basis     58.78322 ( 99.6326% of  59)
   Natural Rydberg Basis      0.21678 (  0.3674% of  59)
 --------------------------------------------------------

    Atom  No          Natural Electron Configuration
 ----------------------------------------------------------------------------
      C    1      [core]2S( 1.09)2p( 3.51)
      C    2      [core]2S( 1.00)2p( 3.40)3p( 0.01)
      C    3      [core]2S( 0.86)2p( 3.27)3p( 0.01)
      C    4      [core]2S( 0.88)2p( 3.10)3p( 0.02)3d( 0.01)
      N    5      [core]2S( 1.33)2p( 4.31)3p( 0.01)
      C    6      [core]2S( 0.89)2p( 3.14)3p( 0.02)3d( 0.01)
      C    7      [core]2S( 0.94)2p( 3.34)3p( 0.01)
      C    8      [core]2S( 0.90)2p( 3.49)3p( 0.02)
      H    9            1S( 0.79)
      H   10            1S( 0.82)2S( 0.01)
      H   11            1S( 0.79)2S( 0.01)
      H   12            1S( 0.80)
      H   13            1S( 0.81)2S( 0.01)
      H   14            1S( 0.85)
      H   15            1S( 0.85)
      H   16            1S( 0.82)
      H   17            1S( 0.83)


 ***************************************************
 *******         Alpha spin orbitals         *******
 ***************************************************


 NATURAL POPULATIONS:  Natural atomic orbital occupancies 
                                                          
   NAO  Atom  No  lang   Type(AO)    Occupancy      Energy
 ----------------------------------------------------------
     1    C    1  S      Cor( 1S)     0.99962      -9.92512
     2    C    1  S      Val( 2S)     0.54965      -0.09041
     3    C    1  S      Ryd( 3S)     0.00024       1.01012
     4    C    1  px     Val( 2p)     0.57769       0.07425
     5    C    1  px     Ryd( 3p)     0.00119       0.75750
     6    C    1  py     Val( 2p)     0.60823       0.06697
     7    C    1  py     Ryd( 3p)     0.00040       0.72689
     8    C    1  pz     Val( 2p)     0.56877       0.07127
     9    C    1  pz     Ryd( 3p)     0.00049       0.65388
    10    C    1  dxy    Ryd( 3d)     0.00006       2.26018
    11    C    1  dxz    Ryd( 3d)     0.00019       2.35360
    12    C    1  dyz    Ryd( 3d)     0.00046       2.54248
    13    C    1  dx2y2  Ryd( 3d)     0.00041       2.59139
    14    C    1  dz2    Ryd( 3d)     0.00025       2.31459

    15    C    2  S      Cor( 1S)     0.99955      -9.90514
    16    C    2  S      Val( 2S)     0.50057      -0.03680
    17    C    2  S      Ryd( 3S)     0.00064       1.05943
    18    C    2  px     Val( 2p)     0.54357       0.09360
    19    C    2  px     Ryd( 3p)     0.00139       0.67669
    20    C    2  py     Val( 2p)     0.60301       0.08663
    21    C    2  py     Ryd( 3p)     0.00343       0.93615
    22    C    2  pz     Val( 2p)     0.55599       0.08778
    23    C    2  pz     Ryd( 3p)     0.00062       0.74088
    24    C    2  dxy    Ryd( 3d)     0.00022       2.32887
    25    C    2  dxz    Ryd( 3d)     0.00052       2.33431
    26    C    2  dyz    Ryd( 3d)     0.00039       2.58376
    27    C    2  dx2y2  Ryd( 3d)     0.00040       2.51902
    28    C    2  dz2    Ryd( 3d)     0.00021       2.30563

    29    C    3  S      Cor( 1S)     0.99941      -9.84603
    30    C    3  S      Val( 2S)     0.42797       0.09920
    31    C    3  S      Ryd( 3S)     0.00123       0.79421
    32    C    3  px     Val( 2p)     0.52973       0.14486
    33    C    3  px     Ryd( 3p)     0.00249       1.28024
    34    C    3  py     Val( 2p)     0.55685       0.14622
    35    C    3  py     Ryd( 3p)     0.00198       1.03620
    36    C    3  pz     Val( 2p)     0.57593       0.09968
    37    C    3  pz     Ryd( 3p)     0.00389       0.86999
    38    C    3  dxy    Ryd( 3d)     0.00043       2.65082
    39    C    3  dxz    Ryd( 3d)     0.00024       2.17611
    40    C    3  dyz    Ryd( 3d)     0.00087       2.15448
    41    C    3  dx2y2  Ryd( 3d)     0.00038       2.59520
    42    C    3  dz2    Ryd( 3d)     0.00017       2.37084

    43    C    4  S      Cor( 1S)     0.99949      -9.87521
    44    C    4  S      Val( 2S)     0.43927       0.09396
    45    C    4  S      Ryd( 3S)     0.00104       0.69349
    46    C    4  px     Val( 2p)     0.46948       0.19757
    47    C    4  px     Ryd( 3p)     0.00528       0.87478
    48    C    4  py     Val( 2p)     0.56123       0.16183
    49    C    4  py     Ryd( 3p)     0.00332       1.01291
    50    C    4  pz     Val( 2p)     0.53107       0.09627
    51    C    4  pz     Ryd( 3p)     0.00226       0.73612
    52    C    4  dxy    Ryd( 3d)     0.00087       2.65866
    53    C    4  dxz    Ryd( 3d)     0.00109       2.20562
    54    C    4  dyz    Ryd( 3d)     0.00027       2.15351
    55    C    4  dx2y2  Ryd( 3d)     0.00058       2.64687
    56    C    4  dz2    Ryd( 3d)     0.00036       2.37916

    57    N    5  S      Cor( 1S)     0.99964     -13.89069
    58    N    5  S      Val( 2S)     0.66942      -0.24912
    59    N    5  S      Ryd( 3S)     0.00089       1.32837
    60    N    5  px     Val( 2p)     0.68424       0.04226
    61    N    5  px     Ryd( 3p)     0.00255       1.35179
    62    N    5  py     Val( 2p)     0.79796       0.01713
    63    N    5  py     Ryd( 3p)     0.00281       1.24282
    64    N    5  pz     Val( 2p)     0.83012       0.01620
    65    N    5  pz     Ryd( 3p)     0.00385       1.10069
    66    N    5  dxy    Ryd( 3d)     0.00062       2.92779
    67    N    5  dxz    Ryd( 3d)     0.00031       2.64420
    68    N    5  dyz    Ryd( 3d)     0.00052       2.54077
    69    N    5  dx2y2  Ryd( 3d)     0.00063       3.08104
    70    N    5  dz2    Ryd( 3d)     0.00036       2.77718

    71    C    6  S      Cor( 1S)     0.99953      -9.87245
    72    C    6  S      Val( 2S)     0.44477       0.08675
    73    C    6  S      Ryd( 3S)     0.00075       0.67572
    74    C    6  px     Val( 2p)     0.55523       0.16084
    75    C    6  px     Ryd( 3p)     0.00293       1.10560
    76    C    6  py     Val( 2p)     0.47368       0.20436
    77    C    6  py     Ryd( 3p)     0.00574       0.73319
    78    C    6  pz     Val( 2p)     0.59204       0.08896
    79    C    6  pz     Ryd( 3p)     0.00334       0.74093
    80    C    6  dxy    Ryd( 3d)     0.00058       2.58899
    81    C    6  dxz    Ryd( 3d)     0.00024       2.16983
    82    C    6  dyz    Ryd( 3d)     0.00107       2.18240
    83    C    6  dx2y2  Ryd( 3d)     0.00088       2.71015
    84    C    6  dz2    Ryd( 3d)     0.00022       2.37194

    85    C    7  S      Cor( 1S)     0.99947      -9.84952
    86    C    7  S      Val( 2S)     0.46863       0.06930
    87    C    7  S      Ryd( 3S)     0.00062       0.73026
    88    C    7  px     Val( 2p)     0.55290       0.15749
    89    C    7  px     Ryd( 3p)     0.00207       0.91079
    90    C    7  py     Val( 2p)     0.57452       0.14774
    91    C    7  py     Ryd( 3p)     0.00259       1.09009
    92    C    7  pz     Val( 2p)     0.54389       0.09764
    93    C    7  pz     Ryd( 3p)     0.00308       0.75091
    94    C    7  dxy    Ryd( 3d)     0.00038       2.68454
    95    C    7  dxz    Ryd( 3d)     0.00067       2.19943
    96    C    7  dyz    Ryd( 3d)     0.00030       2.15389
    97    C    7  dx2y2  Ryd( 3d)     0.00031       2.63564
    98    C    7  dz2    Ryd( 3d)     0.00027       2.39774

    99    C    8  S      Cor( 1S)     0.99945      -9.82476
   100    C    8  S      Val( 2S)     0.45839       0.08628
   101    C    8  S      Ryd( 3S)     0.00093       0.71710
   102    C    8  px     Val( 2p)     0.56282       0.15626
   103    C    8  px     Ryd( 3p)     0.00278       0.98146
   104    C    8  py     Val( 2p)     0.57073       0.15987
   105    C    8  py     Ryd( 3p)     0.00277       1.10561
   106    C    8  pz     Val( 2p)     0.81903       0.06555
   107    C    8  pz     Ryd( 3p)     0.01247       0.76547
   108    C    8  dxy    Ryd( 3d)     0.00033       2.68712
   109    C    8  dxz    Ryd( 3d)     0.00018       2.19927
   110    C    8  dyz    Ryd( 3d)     0.00019       2.17162
   111    C    8  dx2y2  Ryd( 3d)     0.00031       2.66471
   112    C    8  dz2    Ryd( 3d)     0.00013       2.39536

   113    H    9  S      Val( 1S)     0.39672       0.20428
   114    H    9  S      Ryd( 2S)     0.00103       0.50390
   115    H    9  px     Ryd( 2p)     0.00013       1.94054
   116    H    9  py     Ryd( 2p)     0.00028       2.36561
   117    H    9  pz     Ryd( 2p)     0.00012       2.00656

   118    H   10  S      Val( 1S)     0.41259       0.18440
   119    H   10  S      Ryd( 2S)     0.00603       0.46656
   120    H   10  px     Ryd( 2p)     0.00032       2.48160
   121    H   10  py     Ryd( 2p)     0.00012       1.92635
   122    H   10  pz     Ryd( 2p)     0.00008       1.88244

   123    H   11  S      Val( 1S)     0.39690       0.20509
   124    H   11  S      Ryd( 2S)     0.00455       0.49443
   125    H   11  px     Ryd( 2p)     0.00013       1.93639
   126    H   11  py     Ryd( 2p)     0.00023       2.22700
   127    H   11  pz     Ryd( 2p)     0.00017       2.14033

   128    H   12  S      Val( 1S)     0.40069       0.21417
   129    H   12  S      Ryd( 2S)     0.00164       0.50954
   130    H   12  px     Ryd( 2p)     0.00009       1.97355
   131    H   12  py     Ryd( 2p)     0.00028       2.38588
   132    H   12  pz     Ryd( 2p)     0.00015       2.06398

   133    H   13  S      Val( 1S)     0.40877       0.21111
   134    H   13  S      Ryd( 2S)     0.01026       0.50363
   135    H   13  px     Ryd( 2p)     0.00008       1.97814
   136    H   13  py     Ryd( 2p)     0.00023       2.26496
   137    H   13  pz     Ryd( 2p)     0.00021       2.19071

   138    H   14  S      Val( 1S)     0.42223       0.23600
   139    H   14  S      Ryd( 2S)     0.00132       0.50326
   140    H   14  px     Ryd( 2p)     0.00010       2.23579
   141    H   14  py     Ryd( 2p)     0.00032       2.45436
   142    H   14  pz     Ryd( 2p)     0.00016       1.85913

   143    H   15  S      Val( 1S)     0.42106       0.24048
   144    H   15  S      Ryd( 2S)     0.00114       0.48908
   145    H   15  px     Ryd( 2p)     0.00038       2.52887
   146    H   15  py     Ryd( 2p)     0.00002       2.11822
   147    H   15  pz     Ryd( 2p)     0.00022       1.86505

   148    H   16  S      Val( 1S)     0.40999       0.23799
   149    H   16  S      Ryd( 2S)     0.00148       0.48118
   150    H   16  px     Ryd( 2p)     0.00015       2.23860
   151    H   16  py     Ryd( 2p)     0.00029       2.43899
   152    H   16  pz     Ryd( 2p)     0.00014       1.84877

   153    H   17  S      Val( 1S)     0.40657       0.24751
   154    H   17  S      Ryd( 2S)     0.00144       0.51009
   155    H   17  px     Ryd( 2p)     0.00012       2.25979
   156    H   17  py     Ryd( 2p)     0.00027       2.46853
   157    H   17  pz     Ryd( 2p)     0.00036       1.87395


 Summary of Natural Population Analysis:                  
                                                          
                                       Natural Population 
                Natural  -----------------------------------------------
    Atom  No    Charge         Core      Valence    Rydberg      Total
 -----------------------------------------------------------------------
      C    1   -0.30765      0.99962     2.30434    0.00369     3.30765
      C    2   -0.21052      0.99955     2.20314    0.00783     3.21052
      C    3   -0.10159      0.99941     2.09049    0.01168     3.10159
      C    4   -0.01561      0.99949     2.00106    0.01507     3.01561
      N    5   -0.49393      0.99964     2.98175    0.01254     3.99393
      C    6   -0.08099      0.99953     2.06570    0.01576     3.08099
      C    7   -0.14968      0.99947     2.13994    0.01028     3.14968
      C    8   -0.43049      0.99945     2.41096    0.02009     3.43049
      H    9    0.10172      0.00000     0.39672    0.00156     0.39828
      H   10    0.08086      0.00000     0.41259    0.00655     0.41914
      H   11    0.09802      0.00000     0.39690    0.00508     0.40198
      H   12    0.09715      0.00000     0.40069    0.00216     0.40285
      H   13    0.08045      0.00000     0.40877    0.01077     0.41955
      H   14    0.07588      0.00000     0.42223    0.00189     0.42412
      H   15    0.07718      0.00000     0.42106    0.00176     0.42282
      H   16    0.08795      0.00000     0.40999    0.00206     0.41205
      H   17    0.09125      0.00000     0.40657    0.00218     0.40875
 =======================================================================
   * Total *   -1.00000      7.99615    21.87290    0.13095    30.00000

                                 Natural Population      
 --------------------------------------------------------
   Core                       7.99615 ( 99.9519% of   8)
   Valence                   21.87290 ( 99.4223% of  22)
   Natural Minimal Basis     29.86905 ( 99.5635% of  30)
   Natural Rydberg Basis      0.13095 (  0.4365% of  30)
 --------------------------------------------------------

    Atom  No          Natural Electron Configuration
 ----------------------------------------------------------------------------
      C    1      [core]2S( 0.55)2p( 1.75)
      C    2      [core]2S( 0.50)2p( 1.70)3p( 0.01)
      C    3      [core]2S( 0.43)2p( 1.66)3p( 0.01)
      C    4      [core]2S( 0.44)2p( 1.56)3p( 0.01)
      N    5      [core]2S( 0.67)2p( 2.31)3p( 0.01)
      C    6      [core]2S( 0.44)2p( 1.62)3p( 0.01)
      C    7      [core]2S( 0.47)2p( 1.67)3p( 0.01)
      C    8      [core]2S( 0.46)2p( 1.95)3p( 0.02)
      H    9            1S( 0.40)
      H   10            1S( 0.41)2S( 0.01)
      H   11            1S( 0.40)
      H   12            1S( 0.40)
      H   13            1S( 0.41)2S( 0.01)
      H   14            1S( 0.42)
      H   15            1S( 0.42)
      H   16            1S( 0.41)
      H   17            1S( 0.41)


 NATURAL BOND ORBITAL ANALYSIS, alpha spin orbitals:

                       Occupancies       Lewis Structure    Low   High
           Occ.    -------------------  -----------------   occ   occ
  Cycle   Thresh.   Lewis   Non-Lewis     CR  BD  3C  LP    (L)   (NL)   Dev
 =============================================================================
   1(1)    0.90    29.41239   0.58761      8  19   0   3     2      2    0.04
   2(2)    0.90    29.11782   0.88218      8  21   0   1     1      2    0.04
   3(3)    0.90    28.67414   1.32586      8  19   0   3     2      2    0.04
   4(4)    0.90    29.11782   0.88218      8  21   0   1     1      2    0.04
   5(5)    0.90    28.67414   1.32586      8  19   0   3     2      2    0.04
   6(6)    0.90    29.11782   0.88218      8  21   0   1     1      2    0.04
   7(7)    0.90    28.67414   1.32586      8  19   0   3     2      2    0.04
   8(8)    0.90    29.11782   0.88218      8  21   0   1     1      2    0.04
   9(9)    0.90    28.67414   1.32586      8  19   0   3     2      2    0.04
  10(1)    0.80    29.41271   0.58729      8  19   0   3     0      2    0.04
 -----------------------------------------------------------------------------

 Structure accepted: No low occupancy Lewis orbitals

 --------------------------------------------------------
   Core                      7.99616 ( 99.952% of   8)
   Valence Lewis            21.41655 ( 97.348% of  22)
  ==================       ============================
   Total Lewis              29.41271 ( 98.042% of  30)
  -----------------------------------------------------
   Valence non-Lewis         0.48619 (  1.621% of  30)
   Rydberg non-Lewis         0.10110 (  0.337% of  30)
  ==================       ============================
   Total non-Lewis           0.58729 (  1.958% of  30)
 --------------------------------------------------------


       (Occupancy)   Bond orbital/ Coefficients/ Hybrids
 ---------------------------------------------------------------------------------
     1. (0.99151) BD ( 1) C   1 - C   2  
                ( 50.68%)   0.7119* C   1 s( 30.63%)p 2.26( 69.33%)d 0.00(  0.04%)
                                            0.0005  0.5535  0.0008  0.4395 -0.0123
                                           -0.0778 -0.0004 -0.7028 -0.0032 -0.0012
                                           -0.0144  0.0025  0.0037  0.0117
                ( 49.32%)   0.7023* C   2 s( 26.95%)p 2.71( 73.01%)d 0.00(  0.04%)
                                            0.0002  0.5189  0.0142 -0.4702 -0.0261
                                            0.0832 -0.0022  0.7081  0.0053 -0.0020
                                           -0.0169  0.0030  0.0051  0.0108
     2. (0.99459) BD ( 1) C   1 - H   9  
                ( 60.37%)   0.7770* C   1 s( 23.33%)p 3.28( 76.62%)d 0.00(  0.04%)
                                            0.0000  0.4831 -0.0004  0.1646 -0.0056
                                            0.7615 -0.0014  0.3990  0.0082  0.0046
                                            0.0033  0.0147 -0.0132 -0.0039
                ( 39.63%)   0.6296* H   9 s( 99.92%)p 0.00(  0.08%)
                                            0.9996 -0.0025 -0.0077 -0.0237 -0.0123
     3. (0.99506) BD ( 1) C   1 - H  10  
                ( 59.03%)   0.7683* C   1 s( 22.41%)p 3.46( 77.55%)d 0.00(  0.05%)
                                            0.0000 -0.4733 -0.0026  0.8645 -0.0008
                                            0.0267 -0.0011  0.1652 -0.0088 -0.0011
                                           -0.0071 -0.0002 -0.0176  0.0106
                ( 40.97%)   0.6401* H  10 s( 99.93%)p 0.00(  0.07%)
                                           -0.9996  0.0054 -0.0262 -0.0012 -0.0057
     4. (0.99478) BD ( 1) C   1 - H  11  
                ( 60.43%)   0.7774* C   1 s( 23.60%)p 3.24( 76.36%)d 0.00(  0.04%)
                                           -0.0000 -0.4858  0.0010 -0.1778  0.0063
                                            0.6425 -0.0040 -0.5649 -0.0073  0.0040
                                           -0.0049  0.0174  0.0092 -0.0031
                ( 39.57%)   0.6290* H  11 s( 99.92%)p 0.00(  0.08%)
                                           -0.9996  0.0053  0.0083 -0.0201  0.0174
     5. (0.98603) BD ( 1) C   2 - C   3  
                ( 51.22%)   0.7157* C   2 s( 30.01%)p 2.33( 69.95%)d 0.00(  0.04%)
                                            0.0004  0.5478 -0.0014  0.8235 -0.0012
                                            0.0287 -0.0019  0.1422 -0.0182  0.0014
                                            0.0064  0.0003  0.0165 -0.0081
                ( 48.78%)   0.6984* C   3 s( 31.25%)p 2.20( 68.71%)d 0.00(  0.04%)
                                            0.0001  0.5590 -0.0045 -0.8125  0.0143
                                           -0.0280 -0.0005 -0.1606 -0.0101  0.0008
                                            0.0052  0.0002  0.0156 -0.0104
     6. (0.98987) BD ( 1) C   2 - H  12  
                ( 59.99%)   0.7746* C   2 s( 21.50%)p 3.65( 78.45%)d 0.00(  0.05%)
                                            0.0002 -0.4636  0.0049  0.2142 -0.0007
                                            0.7648 -0.0149  0.3916  0.0107 -0.0089
                                           -0.0046 -0.0130  0.0133  0.0040
                ( 40.01%)   0.6325* H  12 s( 99.92%)p 0.00(  0.08%)
                                           -0.9996  0.0039 -0.0034 -0.0235 -0.0142
     7. (0.98865) BD ( 1) C   2 - H  13  
                ( 59.91%)   0.7740* C   2 s( 21.53%)p 3.64( 78.43%)d 0.00(  0.05%)
                                           -0.0002  0.4639 -0.0055 -0.2326  0.0020
                                            0.6373 -0.0171 -0.5689 -0.0072 -0.0080
                                            0.0066 -0.0161 -0.0092  0.0020
                ( 40.09%)   0.6332* H  13 s( 99.92%)p 0.00(  0.08%)
                                            0.9995 -0.0122  0.0042 -0.0193  0.0193
     8. (0.98665) BD ( 1) C   3 - C   4  
                ( 51.82%)   0.7199* C   3 s( 34.02%)p 1.94( 65.94%)d 0.00(  0.03%)
                                           -0.0002  0.5833  0.0031  0.4173 -0.0026
                                           -0.6952 -0.0209  0.0404  0.0003 -0.0145
                                            0.0023 -0.0025 -0.0057 -0.0095
                ( 48.18%)   0.6941* C   4 s( 39.92%)p 1.50( 60.04%)d 0.00(  0.04%)
                                            0.0003  0.6318 -0.0075 -0.3982 -0.0219
                                            0.6459 -0.0126 -0.1549 -0.0045 -0.0153
                                            0.0035 -0.0050 -0.0077 -0.0091
     9. (0.96501) BD ( 2) C   3 - C   4  
                ( 52.71%)   0.7260* C   3 s(  0.07%)p99.99( 99.86%)d 0.92(  0.07%)
                                           -0.0000  0.0261 -0.0083 -0.1749  0.0108
                                           -0.0261 -0.0015  0.9830 -0.0290  0.0054
                                            0.0087 -0.0238 -0.0013  0.0037
                ( 47.29%)   0.6877* C   4 s(  0.10%)p99.99( 99.82%)d 0.81(  0.08%)
                                            0.0000  0.0312 -0.0066 -0.2314  0.0117
                                            0.0594 -0.0013  0.9694 -0.0336 -0.0056
                                           -0.0168  0.0208  0.0033 -0.0079
    10. (0.98284) BD ( 1) C   3 - C   8  
                ( 50.77%)   0.7125* C   3 s( 34.62%)p 1.89( 65.35%)d 0.00(  0.04%)
                                           -0.0001  0.5883  0.0049  0.3664 -0.0066
                                            0.7170  0.0202  0.0687 -0.0047  0.0126
                                            0.0026  0.0030 -0.0079 -0.0114
                ( 49.23%)   0.7016* C   8 s( 36.22%)p 1.76( 63.74%)d 0.00(  0.04%)
                                            0.0001  0.6018 -0.0002 -0.4228 -0.0278
                                           -0.6737 -0.0025 -0.0624 -0.0084  0.0137
                                            0.0012  0.0022 -0.0089 -0.0098
    11. (0.99162) BD ( 1) C   4 - N   5  
                ( 40.15%)   0.6336* C   4 s( 31.91%)p 2.13( 67.97%)d 0.00(  0.12%)
                                           -0.0000  0.5644  0.0245  0.8026  0.0455
                                           -0.0146 -0.0528  0.1743  0.0116 -0.0006
                                            0.0129 -0.0002  0.0275 -0.0165
                ( 59.85%)   0.7736* N   5 s( 37.65%)p 1.65( 62.30%)d 0.00(  0.06%)
                                            0.0001  0.6134  0.0141 -0.7718  0.0243
                                           -0.0461  0.0268 -0.1543  0.0048 -0.0100
                                            0.0075 -0.0019  0.0183 -0.0088
    12. (0.99142) BD ( 1) C   4 - H  14  
                ( 58.21%)   0.7629* C   4 s( 27.86%)p 2.59( 72.10%)d 0.00(  0.04%)
                                            0.0006 -0.5277  0.0092  0.3734 -0.0263
                                            0.7598  0.0052  0.0598 -0.0050 -0.0144
                                           -0.0006 -0.0028  0.0111  0.0089
                ( 41.79%)   0.6465* H  14 s( 99.92%)p 0.00(  0.08%)
                                           -0.9996  0.0050 -0.0121 -0.0253 -0.0022
    13. (0.99172) BD ( 1) N   5 - C   6  
                ( 60.08%)   0.7751* N   5 s( 37.54%)p 1.66( 62.40%)d 0.00(  0.06%)
                                            0.0002  0.6126  0.0142  0.4305 -0.0360
                                            0.6568 -0.0084  0.0772 -0.0074  0.0114
                                           -0.0002  0.0017 -0.0181 -0.0103
                ( 39.92%)   0.6318* C   6 s( 31.66%)p 2.15( 68.22%)d 0.00(  0.12%)
                                            0.0000  0.5624  0.0174 -0.3912  0.0192
                                           -0.7207 -0.0688 -0.0677  0.0054  0.0247
                                            0.0031  0.0042 -0.0153 -0.0184
    14. (0.99070) BD ( 1) C   6 - C   7  
                ( 48.93%)   0.6995* C   6 s( 39.00%)p 1.56( 60.96%)d 0.00(  0.04%)
                                            0.0002  0.6245 -0.0020 -0.3147  0.0259
                                            0.6770  0.0298 -0.2249  0.0110 -0.0137
                                            0.0026 -0.0070 -0.0097 -0.0081
                ( 51.07%)   0.7146* C   7 s( 35.02%)p 1.85( 64.94%)d 0.00(  0.04%)
                                            0.0000  0.5917  0.0077  0.4235  0.0367
                                           -0.6834  0.0003 -0.0381  0.0140 -0.0128
                                           -0.0004  0.0000 -0.0101 -0.0112
    15. (0.99034) BD ( 2) C   6 - C   7  
                ( 52.88%)   0.7272* C   6 s(  0.78%)p99.99( 99.16%)d 0.08(  0.06%)
                                            0.0000  0.0880 -0.0005 -0.2553  0.0124
                                            0.1172  0.0036  0.9544 -0.0406 -0.0070
                                           -0.0072  0.0226 -0.0000 -0.0051
                ( 47.12%)   0.6864* C   7 s(  0.71%)p99.99( 99.21%)d 0.12(  0.08%)
                                           -0.0000  0.0841  0.0009 -0.1495  0.0133
                                           -0.0748 -0.0013  0.9810 -0.0408  0.0038
                                            0.0156 -0.0231 -0.0045  0.0054
    16. (0.99162) BD ( 1) C   6 - H  15  
                ( 58.30%)   0.7635* C   6 s( 28.41%)p 2.52( 71.55%)d 0.00(  0.04%)
                                           -0.0005  0.5329 -0.0112  0.8254 -0.0084
                                           -0.0478 -0.0181  0.1776 -0.0016 -0.0022
                                            0.0065 -0.0003  0.0170 -0.0069
                ( 41.70%)   0.6458* H  15 s( 99.92%)p 0.00(  0.08%)
                                            0.9996 -0.0052 -0.0275  0.0014 -0.0057
    17. (0.98653) BD ( 1) C   7 - C   8  
                ( 49.82%)   0.7059* C   7 s( 36.29%)p 1.75( 63.67%)d 0.00(  0.04%)
                                            0.0001  0.6024  0.0077 -0.7779 -0.0127
                                            0.0481  0.0380 -0.1664 -0.0037  0.0006
                                            0.0076 -0.0000  0.0150 -0.0111
                ( 50.18%)   0.7083* C   8 s( 36.17%)p 1.76( 63.79%)d 0.00(  0.04%)
                                            0.0000  0.6013  0.0140  0.7803  0.0264
                                            0.0311  0.0381  0.1611  0.0055 -0.0014
                                            0.0066 -0.0001  0.0160 -0.0080
    18. (0.99071) BD ( 1) C   7 - H  16  
                ( 59.08%)   0.7686* C   7 s( 27.90%)p 2.58( 72.06%)d 0.00(  0.04%)
                                           -0.0003  0.5281 -0.0124  0.4372 -0.0012
                                            0.7236 -0.0018  0.0765 -0.0004  0.0139
                                            0.0018  0.0022 -0.0073 -0.0098
                ( 40.92%)   0.6397* H  16 s( 99.92%)p 0.00(  0.08%)
                                            0.9996 -0.0025 -0.0149 -0.0238 -0.0024
    19. (0.99028) BD ( 1) C   8 - H  17  
                ( 59.43%)   0.7709* C   8 s( 27.55%)p 2.63( 72.42%)d 0.00(  0.03%)
                                           -0.0003  0.5246 -0.0188 -0.4074  0.0012
                                            0.7360  0.0134 -0.1280  0.0013 -0.0122
                                            0.0011 -0.0029 -0.0074 -0.0065
                ( 40.57%)   0.6370* H  17 s( 99.93%)p 0.00(  0.07%)
                                            0.9996 -0.0049  0.0128 -0.0234  0.0030
    20. (0.99962) CR ( 1) C   1           s(100.00%)p 0.00(  0.00%)
                                            1.0000 -0.0003 -0.0000 -0.0002  0.0000
                                            0.0000  0.0000  0.0003  0.0000  0.0000
                                            0.0000 -0.0000 -0.0000 -0.0000
    21. (0.99955) CR ( 1) C   2           s(100.00%)p 0.00(  0.00%)
                                            1.0000 -0.0002 -0.0000 -0.0003  0.0000
                                           -0.0001  0.0000 -0.0004  0.0000  0.0000
                                            0.0000 -0.0000 -0.0000  0.0000
    22. (0.99941) CR ( 1) C   3           s(100.00%)p 0.00(  0.00%)
                                            1.0000  0.0001  0.0000  0.0002 -0.0000
                                           -0.0000 -0.0000  0.0000  0.0000 -0.0000
                                            0.0000 -0.0000 -0.0000 -0.0000
    23. (0.99949) CR ( 1) C   4           s(100.00%)p 0.00(  0.00%)
                                            1.0000  0.0001 -0.0000 -0.0001  0.0000
                                           -0.0006  0.0000 -0.0000  0.0000  0.0000
                                           -0.0000  0.0000 -0.0000 -0.0000
    24. (0.99964) CR ( 1) N   5           s(100.00%)
                                            1.0000 -0.0003  0.0000 -0.0000 -0.0000
                                            0.0001  0.0000  0.0000  0.0000 -0.0000
                                           -0.0000 -0.0000 -0.0000 -0.0000
    25. (0.99953) CR ( 1) C   6           s(100.00%)p 0.00(  0.00%)
                                            1.0000  0.0001 -0.0000  0.0005 -0.0000
                                           -0.0001 -0.0000  0.0001 -0.0000  0.0000
                                            0.0000  0.0000  0.0000 -0.0000
    26. (0.99947) CR ( 1) C   7           s(100.00%)p 0.00(  0.00%)
                                            1.0000  0.0001 -0.0000  0.0002  0.0000
                                            0.0002 -0.0000  0.0000 -0.0000  0.0000
                                            0.0000  0.0000 -0.0000 -0.0000
    27. (0.99945) CR ( 1) C   8           s(100.00%)p 0.00(  0.00%)
                                            1.0000  0.0001 -0.0000 -0.0001  0.0000
                                            0.0003  0.0000 -0.0001  0.0000 -0.0000
                                           -0.0000 -0.0000 -0.0000 -0.0000
    28. (0.95484) LP ( 1) N   5           s( 24.87%)p 3.02( 75.06%)d 0.00(  0.07%)
                                            0.0002  0.4983 -0.0205  0.4200  0.0129
                                           -0.7507 -0.0226  0.0998  0.0030  0.0192
                                           -0.0033  0.0046  0.0117  0.0145
    29. (0.83632) LP ( 2) N   5           s(  0.00%)p 1.00( 99.93%)d 0.00(  0.07%)
                                            0.0000  0.0024 -0.0002  0.1988  0.0040
                                           -0.0174 -0.0001 -0.9794 -0.0147  0.0047
                                            0.0138 -0.0220 -0.0026  0.0060
    30. (0.83548) LP ( 1) C   8           s(  0.01%)p 1.00( 99.99%)d 0.00(  0.00%)
                                            0.0001  0.0078 -0.0010 -0.2090  0.0129
                                            0.0482  0.0001  0.9742 -0.0680  0.0004
                                            0.0021 -0.0010 -0.0002  0.0005
    31. (0.00138) RY*( 1) C   1           s( 10.59%)p 7.33( 77.65%)d 1.11( 11.75%)
                                           -0.0000  0.0099  0.3253  0.0147  0.8774
                                           -0.0008  0.0139  0.0006  0.0788 -0.0442
                                           -0.0847  0.0025  0.2213 -0.2438
    32. (0.00059) RY*( 2) C   1           s(  0.01%)p 1.00( 66.71%)d 0.50( 33.28%)
                                            0.0000  0.0010  0.0091 -0.0004 -0.0112
                                           -0.0141 -0.8164  0.0023  0.0155 -0.2182
                                            0.0294  0.5197 -0.0689 -0.0978
    33. (0.00039) RY*( 3) C   1           s(  9.18%)p 9.75( 89.54%)d 0.14(  1.28%)
                                            0.0000  0.0090  0.3028 -0.0054 -0.0055
                                            0.0024 -0.0178  0.0072 -0.9460 -0.0502
                                            0.0853 -0.0229 -0.0089  0.0490
    34. (0.00007) RY*( 4) C   1           s( 78.47%)p 0.21( 16.50%)d 0.06(  5.03%)
    35. (0.00003) RY*( 5) C   1           s(  0.62%)p23.46( 14.52%)d99.99( 84.86%)
    36. (0.00001) RY*( 6) C   1           s(  0.12%)p15.66(  1.81%)d99.99( 98.08%)
    37. (0.00001) RY*( 7) C   1           s(  0.03%)p99.99( 23.82%)d99.99( 76.15%)
    38. (0.00000) RY*( 8) C   1           s(  0.78%)p 1.02(  0.80%)d99.99( 98.42%)
    39. (0.00000) RY*( 9) C   1           s(  0.23%)p38.95(  8.79%)d99.99( 90.98%)
    40. (0.00340) RY*( 1) C   2           s(  0.78%)p99.99( 95.65%)d 4.57(  3.57%)
                                            0.0000 -0.0026  0.0883  0.0027 -0.0524
                                           -0.0267 -0.9725 -0.0021  0.0848 -0.1257
                                           -0.0512 -0.1231  0.0434  0.0154
    41. (0.00166) RY*( 2) C   2           s( 14.73%)p 4.25( 62.54%)d 1.54( 22.74%)
                                            0.0000 -0.0102  0.3836  0.0106 -0.7836
                                            0.0020  0.0924 -0.0313  0.0405  0.0284
                                           -0.4017  0.0915  0.1840 -0.1515
    42. (0.00045) RY*( 3) C   2           s( 60.39%)p 0.51( 31.08%)d 0.14(  8.53%)
                                           -0.0000  0.0052  0.7771 -0.0009  0.5540
                                            0.0019  0.0484 -0.0051 -0.0400 -0.0275
                                           -0.2689  0.0559  0.0418 -0.0854
    43. (0.00039) RY*( 4) C   2           s(  2.83%)p30.60( 86.61%)d 3.73( 10.56%)
                                           -0.0000  0.0141  0.1676  0.0164 -0.0362
                                           -0.0007  0.0722 -0.0068  0.9270  0.0616
                                            0.2014  0.0101 -0.1913  0.1568
    44. (0.00016) RY*( 5) C   2           s(  0.18%)p 0.43(  0.08%)d99.99( 99.75%)
                                            0.0000 -0.0001  0.0420 -0.0028  0.0143
                                           -0.0072  0.0199  0.0009 -0.0100  0.6593
                                           -0.0551 -0.7333  0.1426  0.0417
    45. (0.00012) RY*( 6) C   2           s(  2.98%)p 0.12(  0.34%)d32.46( 96.68%)
                                            0.0000 -0.0009  0.1726 -0.0184 -0.0481
                                           -0.0018  0.0204  0.0052  0.0186 -0.1103
                                            0.6467 -0.0950  0.4003 -0.6059
    46. (0.00002) RY*( 7) C   2           s( 14.45%)p 1.27( 18.37%)d 4.65( 67.18%)
    47. (0.00001) RY*( 8) C   2           s(  1.42%)p 3.17(  4.50%)d66.25( 94.08%)
    48. (0.00001) RY*( 9) C   2           s(  2.26%)p 0.44(  0.99%)d42.80( 96.75%)
    49. (0.00432) RY*( 1) C   3           s(  4.03%)p21.54( 86.76%)d 2.29(  9.21%)
                                           -0.0000  0.0087  0.2005 -0.0190 -0.3066
                                            0.0006  0.0139  0.0352  0.8786 -0.0819
                                           -0.0319  0.2899 -0.0166 -0.0022
    50. (0.00244) RY*( 2) C   3           s(  9.05%)p 9.36( 84.63%)d 0.70(  6.33%)
                                            0.0000 -0.0022  0.3008  0.0136  0.8650
                                            0.0081 -0.2101  0.0029  0.2317  0.0731
                                            0.0782  0.0570  0.2187 -0.0267
    51. (0.00163) RY*( 3) C   3           s(  0.09%)p99.99( 95.10%)d56.38(  4.82%)
                                           -0.0000 -0.0007  0.0292 -0.0046 -0.2250
                                            0.0222 -0.9460 -0.0007 -0.0701  0.2028
                                           -0.0230  0.0507 -0.0602 -0.0187
    52. (0.00096) RY*( 4) C   3           s( 75.52%)p 0.10(  7.35%)d 0.23( 17.13%)
                                           -0.0000 -0.0024  0.8690 -0.0078 -0.2079
                                           -0.0048  0.0864 -0.0038 -0.1509  0.0634
                                           -0.1689 -0.3688 -0.0006 -0.0525
    53. (0.00042) RY*( 5) C   3           s( 11.15%)p 0.99( 11.00%)d 6.98( 77.85%)
                                           -0.0000 -0.0048  0.3339 -0.0047 -0.0383
                                           -0.0024  0.0393  0.0064 -0.3270 -0.1960
                                            0.4550  0.7007 -0.1950  0.0638
    54. (0.00012) RY*( 6) C   3           s(  0.00%)p 1.00(  5.02%)d18.92( 94.98%)
                                            0.0000  0.0001  0.0038 -0.0010  0.0178
                                           -0.0248  0.2182  0.0039 -0.0405  0.8679
                                           -0.2389  0.3390 -0.1266 -0.0925
    55. (0.00009) RY*( 7) C   3           s(  0.01%)p99.99(  5.91%)d99.99( 94.08%)
    56. (0.00008) RY*( 8) C   3           s(  0.01%)p 1.00(  4.03%)d23.80( 95.96%)
    57. (0.00001) RY*( 9) C   3           s(  0.18%)p 1.83(  0.34%)d99.99( 99.48%)
    58. (0.00473) RY*( 1) C   4           s(  1.77%)p48.41( 85.58%)d 7.16( 12.66%)
                                           -0.0000 -0.0176  0.1318 -0.0269  0.9053
                                            0.0397  0.1553 -0.0162  0.0978  0.3229
                                           -0.0818  0.0812 -0.0774 -0.0548
    59. (0.00267) RY*( 2) C   4           s(  3.49%)p15.50( 54.09%)d12.16( 42.42%)
                                           -0.0000  0.0035  0.1868 -0.0116 -0.1089
                                            0.0050  0.1284  0.0392  0.7147  0.1188
                                            0.5747 -0.0887 -0.1562  0.2181
    60. (0.00236) RY*( 3) C   4           s(  1.05%)p93.13( 97.34%)d 1.55(  1.62%)
                                           -0.0000  0.0446  0.0920  0.0432 -0.1877
                                           -0.0036  0.9530  0.0059 -0.1673  0.0374
                                           -0.0786  0.0153 -0.0781 -0.0474
    61. (0.00063) RY*( 4) C   4           s( 72.19%)p 0.08(  5.94%)d 0.30( 21.87%)
                                           -0.0000 -0.0059  0.8496 -0.0279 -0.2033
                                           -0.0036 -0.1309 -0.0051  0.0088  0.2376
                                           -0.1825  0.1436  0.2823 -0.1690
    62. (0.00041) RY*( 5) C   4           s(  4.45%)p 9.26( 41.25%)d12.19( 54.29%)
                                           -0.0000 -0.0031  0.2110 -0.0072  0.0858
                                           -0.0017 -0.0596 -0.0022 -0.6337  0.1627
                                            0.5685 -0.3858 -0.0303  0.2089
    63. (0.00018) RY*( 6) C   4           s( 14.12%)p 0.39(  5.49%)d 5.69( 80.39%)
                                            0.0000 -0.0101  0.3756 -0.0115  0.2296
                                           -0.0101  0.0292 -0.0015  0.0341 -0.8404
                                            0.0004 -0.2015 -0.2110 -0.1119
    64. (0.00003) RY*( 7) C   4           s(  1.56%)p 3.51(  5.46%)d59.67( 92.98%)
    65. (0.00000) RY*( 8) C   4           s(  0.20%)p22.71(  4.61%)d99.99( 95.19%)
    66. (0.00001) RY*( 9) C   4           s(  1.38%)p 0.23(  0.32%)d71.05( 98.30%)
    67. (0.00379) RY*( 1) N   5           s(  0.02%)p99.99( 98.66%)d57.02(  1.32%)
                                            0.0000 -0.0002  0.0152  0.0028 -0.2302
                                           -0.0017  0.0400 -0.0118  0.9653  0.0286
                                            0.0298 -0.1064  0.0001  0.0124
    68. (0.00254) RY*( 2) N   5           s(  9.67%)p 8.91( 86.25%)d 0.42(  4.08%)
                                            0.0000 -0.0051  0.3110  0.0176 -0.4078
                                           -0.0281  0.8223  0.0042 -0.1372  0.1702
                                            0.0230  0.0424  0.0960 -0.0157
    69. (0.00094) RY*( 3) N   5           s(  0.05%)p99.99( 98.64%)d27.49(  1.31%)
                                           -0.0000  0.0008  0.0218  0.0389  0.8616
                                            0.0239  0.4551  0.0081  0.1865  0.0371
                                           -0.0229  0.0057 -0.1059 -0.0002
    70. (0.00016) RY*( 4) N   5           s(  0.03%)p 2.77(  0.08%)d99.99( 99.89%)
                                            0.0000 -0.0001  0.0174 -0.0004 -0.0046
                                           -0.0005 -0.0068  0.0014  0.0277 -0.0850
                                            0.7941  0.4937 -0.1896  0.2853
    71. (0.00007) RY*( 5) N   5           s(  0.24%)p 5.88(  1.42%)d99.99( 98.33%)
    72. (0.00005) RY*( 6) N   5           s( 77.80%)p 0.14( 11.02%)d 0.14( 11.18%)
    73. (0.00003) RY*( 7) N   5           s(  9.68%)p 0.08(  0.81%)d 9.24( 89.50%)
    74. (0.00000) RY*( 8) N   5           s(  0.18%)p 7.45(  1.37%)d99.99( 98.44%)
    75. (0.00000) RY*( 9) N   5           s(  2.25%)p 0.91(  2.06%)d42.44( 95.68%)
    76. (0.00457) RY*( 1) C   6           s(  3.41%)p24.93( 84.97%)d 3.41( 11.63%)
                                           -0.0000 -0.0109  0.1843 -0.0151 -0.4865
                                            0.0625 -0.7762 -0.0040 -0.0794  0.0951
                                            0.0738  0.0193  0.3178 -0.0199
    77. (0.00293) RY*( 2) C   6           s(  0.01%)p 1.00( 70.44%)d 0.42( 29.55%)
                                           -0.0000  0.0017  0.0090  0.0080  0.1331
                                           -0.0022  0.0070 -0.0447 -0.8274 -0.0927
                                            0.2249  0.4800 -0.0402  0.0657
    78. (0.00244) RY*( 3) C   6           s(  2.67%)p35.02( 93.68%)d 1.36(  3.64%)
                                           -0.0000  0.0362  0.1595 -0.0222 -0.7540
                                           -0.0380  0.5915 -0.0018 -0.1282 -0.0427
                                            0.0353 -0.0307  0.1790 -0.0188
    79. (0.00041) RY*( 4) C   6           s( 74.90%)p 0.09(  6.43%)d 0.25( 18.67%)
                                            0.0000 -0.0080  0.8654  0.0226  0.2308
                                            0.0157  0.1010  0.0046 -0.0047  0.4226
                                            0.0096 -0.0048 -0.0386 -0.0802
    80. (0.00041) RY*( 5) C   6           s(  0.81%)p31.16( 25.26%)d91.19( 73.93%)
                                            0.0000 -0.0009  0.0900  0.0022 -0.0831
                                            0.0019  0.0177  0.0014  0.4954 -0.1389
                                            0.0097  0.8470 -0.0274 -0.0413
    81. (0.00022) RY*( 6) C   6           s(  8.19%)p 0.88(  7.19%)d10.34( 84.62%)
                                            0.0000 -0.0051  0.2861  0.0140 -0.2014
                                            0.0051 -0.1692  0.0027 -0.0497 -0.5289
                                           -0.0909 -0.1335 -0.7217 -0.1398
    82. (0.00003) RY*( 7) C   6           s(  9.87%)p 0.68(  6.76%)d 8.45( 83.37%)
    83. (0.00000) RY*( 8) C   6           s(  0.03%)p99.99(  3.74%)d99.99( 96.22%)
    84. (0.00000) RY*( 9) C   6           s(  0.25%)p 6.52(  1.64%)d99.99( 98.11%)
    85. (0.00330) RY*( 1) C   7           s(  0.00%)p 1.00( 75.16%)d 0.33( 24.84%)
                                            0.0000 -0.0012  0.0058 -0.0104 -0.1318
                                            0.0030  0.0496  0.0482  0.8540 -0.0616
                                           -0.4256  0.1589  0.0965 -0.1700
    86. (0.00227) RY*( 2) C   7           s(  0.16%)p99.99( 92.57%)d46.22(  7.27%)
                                            0.0000 -0.0239  0.0316  0.0227  0.3000
                                            0.0129  0.9138  0.0029 -0.0007 -0.2481
                                            0.0279 -0.0559  0.0745  0.0415
    87. (0.00122) RY*( 3) C   7           s(  1.45%)p67.46( 97.63%)d 0.64(  0.93%)
                                           -0.0000 -0.0076  0.1201 -0.0302  0.9200
                                            0.0281 -0.3130 -0.0081  0.1736  0.0043
                                            0.0476 -0.0067  0.0829 -0.0079
    88. (0.00048) RY*( 4) C   7           s( 96.14%)p 0.02(  1.93%)d 0.02(  1.93%)
                                            0.0000 -0.0021  0.9805  0.0120 -0.1340
                                            0.0115 -0.0173  0.0023 -0.0269 -0.0940
                                            0.0443 -0.0230  0.0287 -0.0847
    89. (0.00016) RY*( 5) C   7           s(  0.00%)p 1.00( 22.35%)d 3.47( 77.65%)
                                           -0.0000 -0.0000  0.0040 -0.0012  0.1039
                                            0.0003 -0.0153  0.0045 -0.4609 -0.1298
                                           -0.5995  0.5676  0.1220 -0.2515
    90. (0.00005) RY*( 6) C   7           s(  0.02%)p40.29(  0.80%)d99.99( 99.18%)
    91. (0.00004) RY*( 7) C   7           s(  1.79%)p 3.53(  6.33%)d51.32( 91.88%)
    92. (0.00000) RY*( 8) C   7           s(  0.02%)p99.99(  2.58%)d99.99( 97.40%)
    93. (0.00000) RY*( 9) C   7           s(  0.50%)p 1.57(  0.78%)d99.99( 98.72%)
    94. (0.00893) RY*( 1) C   8           s(  0.04%)p99.99( 98.22%)d39.49(  1.74%)
                                            0.0000 -0.0011  0.0209  0.0166  0.1513
                                            0.0009 -0.0151 -0.0664 -0.9769 -0.0166
                                           -0.0479  0.1185  0.0120 -0.0244
    95. (0.00282) RY*( 2) C   8           s(  2.00%)p46.07( 92.24%)d 2.88(  5.76%)
                                            0.0000 -0.0207  0.1400 -0.0030 -0.6170
                                            0.0095  0.7289  0.0001 -0.1017  0.1974
                                            0.0161  0.0452  0.1252  0.0261
    96. (0.00125) RY*( 3) C   8           s(  8.26%)p10.82( 89.33%)d 0.29(  2.41%)
                                            0.0000  0.0178  0.2868  0.0305 -0.6881
                                            0.0249 -0.6404  0.0083 -0.0900 -0.0991
                                            0.0506 -0.0057  0.1033 -0.0322
    97. (0.00052) RY*( 4) C   8           s( 88.88%)p 0.11(  9.92%)d 0.01(  1.20%)
                                           -0.0000 -0.0017  0.9428 -0.0285  0.2955
                                            0.0059  0.0814 -0.0047  0.0664  0.0364
                                            0.0191  0.0215 -0.0732 -0.0667
    98. (0.00020) RY*( 5) C   8           s(  0.05%)p 0.44(  0.02%)d99.99( 99.92%)
                                            0.0000  0.0000  0.0230 -0.0003 -0.0049
                                            0.0005 -0.0053  0.0004 -0.0135  0.0706
                                           -0.7916 -0.4982  0.1985 -0.2829
    99. (0.00005) RY*( 6) C   8           s(  0.25%)p11.45(  2.82%)d99.99( 96.93%)
   100. (0.00002) RY*( 7) C   8           s(  0.15%)p27.81(  4.14%)d99.99( 95.71%)
   101. (0.00001) RY*( 8) C   8           s(  0.00%)p 1.00(  1.77%)d55.60( 98.23%)
   102. (0.00001) RY*( 9) C   8           s(  0.41%)p 3.84(  1.59%)d99.99( 98.00%)
   103. (0.00104) RY*( 1) H   9           s( 98.67%)p 0.01(  1.33%)
                                            0.0051  0.9933 -0.0173  0.0738  0.0871
   104. (0.00012) RY*( 2) H   9           s(  0.01%)p99.99( 99.99%)
                                            0.0015  0.0106  0.8252 -0.4087  0.3897
   105. (0.00007) RY*( 3) H   9           s(  0.12%)p99.99( 99.88%)
   106. (0.00002) RY*( 4) H   9           s(  1.28%)p76.92( 98.72%)
   107. (0.00608) RY*( 1) H  10           s( 99.75%)p 0.00(  0.25%)
                                            0.0064  0.9988 -0.0422  0.0182  0.0186
   108. (0.00012) RY*( 2) H  10           s(  0.02%)p99.99( 99.98%)
                                            0.0006  0.0155 -0.0048 -0.9921  0.1245
   109. (0.00007) RY*( 3) H  10           s(  0.04%)p99.99( 99.96%)
   110. (0.00002) RY*( 4) H  10           s(  0.25%)p99.99( 99.75%)
   111. (0.00458) RY*( 1) H  11           s( 99.71%)p 0.00(  0.29%)
                                            0.0066  0.9985  0.0422 -0.0262  0.0210
   112. (0.00011) RY*( 2) H  11           s(  0.07%)p99.99( 99.93%)
                                           -0.0008  0.0260 -0.8008 -0.5271 -0.2832
   113. (0.00007) RY*( 3) H  11           s(  0.07%)p99.99( 99.93%)
   114. (0.00003) RY*( 4) H  11           s(  0.23%)p99.99( 99.77%)
   115. (0.00166) RY*( 1) H  12           s( 99.13%)p 0.01(  0.87%)
                                            0.0058  0.9956 -0.0680 -0.0500 -0.0395
   116. (0.00010) RY*( 2) H  12           s(  0.02%)p99.99( 99.98%)
                                            0.0022  0.0150  0.2017 -0.5922  0.7800
   117. (0.00008) RY*( 3) H  12           s(  0.25%)p99.99( 99.75%)
   118. (0.00002) RY*( 4) H  12           s(  0.67%)p99.99( 99.33%)
   119. (0.01044) RY*( 1) H  13           s( 99.98%)p 0.00(  0.02%)
                                            0.0126  0.9998 -0.0057  0.0077 -0.0118
   120. (0.00010) RY*( 2) H  13           s(  0.00%)p 1.00(100.00%)
                                            0.0021  0.0021  0.0813  0.7650  0.6388
   121. (0.00007) RY*( 3) H  13           s(  0.00%)p 1.00(100.00%)
   122. (0.00002) RY*( 4) H  13           s(  0.10%)p99.99( 99.90%)
   123. (0.00135) RY*( 1) H  14           s( 98.18%)p 0.02(  1.82%)
                                            0.0058  0.9909 -0.0035 -0.0448  0.1271
   124. (0.00015) RY*( 2) H  14           s(  1.42%)p69.32( 98.58%)
                                            0.0009  0.1192  0.2938 -0.0688 -0.9459
   125. (0.00004) RY*( 3) H  14           s(  0.24%)p99.99( 99.76%)
   126. (0.00002) RY*( 4) H  14           s(  0.23%)p99.99( 99.77%)
   127. (0.00115) RY*( 1) H  15           s( 99.35%)p 0.01(  0.65%)
                                            0.0061  0.9967  0.0209 -0.0669  0.0392
   128. (0.00021) RY*( 2) H  15           s(  0.10%)p99.99( 99.90%)
                                            0.0003  0.0313  0.2063 -0.0418 -0.9771
   129. (0.00004) RY*( 3) H  15           s(  0.27%)p99.99( 99.73%)
   130. (0.00002) RY*( 4) H  15           s(  0.36%)p99.99( 99.64%)
   131. (0.00149) RY*( 1) H  16           s( 99.33%)p 0.01(  0.67%)
                                            0.0047  0.9966  0.0276  0.0738  0.0220
   132. (0.00014) RY*( 2) H  16           s(  0.03%)p99.99( 99.97%)
                                            0.0006  0.0165  0.2201 -0.0148 -0.9752
   133. (0.00006) RY*( 3) H  16           s(  0.01%)p 1.00( 99.99%)
   134. (0.00003) RY*( 4) H  16           s(  0.71%)p99.99( 99.29%)
   135. (0.00151) RY*( 1) H  17           s( 93.94%)p 0.06(  6.06%)
                                            0.0065  0.9692 -0.0061  0.0419 -0.2425
   136. (0.00030) RY*( 2) H  17           s(  5.31%)p17.81( 94.69%)
                                            0.0034  0.2305 -0.2144  0.0996  0.9439
   137. (0.00003) RY*( 3) H  17           s(  0.46%)p99.99( 99.54%)
   138. (0.00004) RY*( 4) H  17           s(  0.35%)p99.99( 99.65%)
   139. (0.01279) BD*( 1) C   1 - C   2  
                ( 49.32%)   0.7023* C   1 s( 30.63%)p 2.26( 69.33%)d 0.00(  0.04%)
                                           -0.0005 -0.5535 -0.0008 -0.4395  0.0123
                                            0.0778  0.0004  0.7028  0.0032  0.0012
                                            0.0144 -0.0025 -0.0037 -0.0117
                ( 50.68%)  -0.7119* C   2 s( 26.95%)p 2.71( 73.01%)d 0.00(  0.04%)
                                           -0.0002 -0.5189 -0.0142  0.4702  0.0261
                                           -0.0832  0.0022 -0.7081 -0.0053  0.0020
                                            0.0169 -0.0030 -0.0051 -0.0108
   140. (0.00470) BD*( 1) C   1 - H   9  
                ( 39.63%)   0.6296* C   1 s( 23.33%)p 3.28( 76.62%)d 0.00(  0.04%)
                                           -0.0000 -0.4831  0.0004 -0.1646  0.0056
                                           -0.7615  0.0014 -0.3990 -0.0082 -0.0046
                                           -0.0033 -0.0147  0.0132  0.0039
                ( 60.37%)  -0.7770* H   9 s( 99.92%)p 0.00(  0.08%)
                                           -0.9996  0.0025  0.0077  0.0237  0.0123
   141. (0.00873) BD*( 1) C   1 - H  10  
                ( 40.97%)   0.6401* C   1 s( 22.41%)p 3.46( 77.55%)d 0.00(  0.05%)
                                           -0.0000  0.4733  0.0026 -0.8645  0.0008
                                           -0.0267  0.0011 -0.1652  0.0088  0.0011
                                            0.0071  0.0002  0.0176 -0.0106
                ( 59.03%)  -0.7683* H  10 s( 99.93%)p 0.00(  0.07%)
                                            0.9996 -0.0054  0.0262  0.0012  0.0057
   142. (0.00592) BD*( 1) C   1 - H  11  
                ( 39.57%)   0.6290* C   1 s( 23.60%)p 3.24( 76.36%)d 0.00(  0.04%)
                                            0.0000  0.4858 -0.0010  0.1778 -0.0063
                                           -0.6425  0.0040  0.5649  0.0073 -0.0040
                                            0.0049 -0.0174 -0.0092  0.0031
                ( 60.43%)  -0.7774* H  11 s( 99.92%)p 0.00(  0.08%)
                                            0.9996 -0.0053 -0.0083  0.0201 -0.0174
   143. (0.01302) BD*( 1) C   2 - C   3  
                ( 48.78%)   0.6984* C   2 s( 30.01%)p 2.33( 69.95%)d 0.00(  0.04%)
                                           -0.0004 -0.5478  0.0014 -0.8235  0.0012
                                           -0.0287  0.0019 -0.1422  0.0182 -0.0014
                                           -0.0064 -0.0003 -0.0165  0.0081
                ( 51.22%)  -0.7157* C   3 s( 31.25%)p 2.20( 68.71%)d 0.00(  0.04%)
                                           -0.0001 -0.5590  0.0045  0.8125 -0.0143
                                            0.0280  0.0005  0.1606  0.0101 -0.0008
                                           -0.0052 -0.0002 -0.0156  0.0104
   144. (0.00832) BD*( 1) C   2 - H  12  
                ( 40.01%)   0.6325* C   2 s( 21.50%)p 3.65( 78.45%)d 0.00(  0.05%)
                                           -0.0002  0.4636 -0.0049 -0.2142  0.0007
                                           -0.7648  0.0149 -0.3916 -0.0107  0.0089
                                            0.0046  0.0130 -0.0133 -0.0040
                ( 59.99%)  -0.7746* H  12 s( 99.92%)p 0.00(  0.08%)
                                            0.9996 -0.0039  0.0034  0.0235  0.0142
   145. (0.02095) BD*( 1) C   2 - H  13  
                ( 40.09%)   0.6332* C   2 s( 21.53%)p 3.64( 78.43%)d 0.00(  0.05%)
                                            0.0002 -0.4639  0.0055  0.2326 -0.0020
                                           -0.6373  0.0171  0.5689  0.0072  0.0080
                                           -0.0066  0.0161  0.0092 -0.0020
                ( 59.91%)  -0.7740* H  13 s( 99.92%)p 0.00(  0.08%)
                                           -0.9995  0.0122 -0.0042  0.0193 -0.0193
   146. (0.01868) BD*( 1) C   3 - C   4  
                ( 48.18%)   0.6941* C   3 s( 34.02%)p 1.94( 65.94%)d 0.00(  0.03%)
                                            0.0002 -0.5833 -0.0031 -0.4173  0.0026
                                            0.6952  0.0209 -0.0404 -0.0003  0.0145
                                           -0.0023  0.0025  0.0057  0.0095
                ( 51.82%)  -0.7199* C   4 s( 39.92%)p 1.50( 60.04%)d 0.00(  0.04%)
                                           -0.0003 -0.6318  0.0075  0.3982  0.0219
                                           -0.6459  0.0126  0.1549  0.0045  0.0153
                                           -0.0035  0.0050  0.0077  0.0091
   147. (0.14816) BD*( 2) C   3 - C   4  
                ( 47.29%)   0.6877* C   3 s(  0.07%)p99.99( 99.86%)d 0.92(  0.07%)
                                            0.0000 -0.0261  0.0083  0.1749 -0.0108
                                            0.0261  0.0015 -0.9830  0.0290 -0.0054
                                           -0.0087  0.0238  0.0013 -0.0037
                ( 52.71%)  -0.7260* C   4 s(  0.10%)p99.99( 99.82%)d 0.81(  0.08%)
                                           -0.0000 -0.0312  0.0066  0.2314 -0.0117
                                           -0.0594  0.0013 -0.9694  0.0336  0.0056
                                            0.0168 -0.0208 -0.0033  0.0079
   148. (0.01316) BD*( 1) C   3 - C   8  
                ( 49.23%)   0.7016* C   3 s( 34.62%)p 1.89( 65.35%)d 0.00(  0.04%)
                                            0.0001 -0.5883 -0.0049 -0.3664  0.0066
                                           -0.7170 -0.0202 -0.0687  0.0047 -0.0126
                                           -0.0026 -0.0030  0.0079  0.0114
                ( 50.77%)  -0.7125* C   8 s( 36.22%)p 1.76( 63.74%)d 0.00(  0.04%)
                                           -0.0001 -0.6018  0.0002  0.4228  0.0278
                                            0.6737  0.0025  0.0624  0.0084 -0.0137
                                           -0.0012 -0.0022  0.0089  0.0098
   149. (0.00743) BD*( 1) C   4 - N   5  
                ( 59.85%)   0.7736* C   4 s( 31.91%)p 2.13( 67.97%)d 0.00(  0.12%)
                                           -0.0000  0.5644  0.0245  0.8026  0.0455
                                           -0.0146 -0.0528  0.1743  0.0116 -0.0006
                                            0.0129 -0.0002  0.0275 -0.0165
                ( 40.15%)  -0.6336* N   5 s( 37.65%)p 1.65( 62.30%)d 0.00(  0.06%)
                                            0.0001  0.6134  0.0141 -0.7718  0.0243
                                           -0.0461  0.0268 -0.1543  0.0048 -0.0100
                                            0.0075 -0.0019  0.0183 -0.0088
   150. (0.01417) BD*( 1) C   4 - H  14  
                ( 41.79%)   0.6465* C   4 s( 27.86%)p 2.59( 72.10%)d 0.00(  0.04%)
                                           -0.0006  0.5277 -0.0092 -0.3734  0.0263
                                           -0.7598 -0.0052 -0.0598  0.0050  0.0144
                                            0.0006  0.0028 -0.0111 -0.0089
                ( 58.21%)  -0.7629* H  14 s( 99.92%)p 0.00(  0.08%)
                                            0.9996 -0.0050  0.0121  0.0253  0.0022
   151. (0.00811) BD*( 1) N   5 - C   6  
                ( 39.92%)   0.6318* N   5 s( 37.54%)p 1.66( 62.40%)d 0.00(  0.06%)
                                           -0.0002 -0.6126 -0.0142 -0.4305  0.0360
                                           -0.6568  0.0084 -0.0772  0.0074 -0.0114
                                            0.0002 -0.0017  0.0181  0.0103
                ( 60.08%)  -0.7751* C   6 s( 31.66%)p 2.15( 68.22%)d 0.00(  0.12%)
                                           -0.0000 -0.5624 -0.0174  0.3912 -0.0192
                                            0.7207  0.0688  0.0677 -0.0054 -0.0247
                                           -0.0031 -0.0042  0.0153  0.0184
   152. (0.01683) BD*( 1) C   6 - C   7  
                ( 51.07%)   0.7146* C   6 s( 39.00%)p 1.56( 60.96%)d 0.00(  0.04%)
                                            0.0002  0.6245 -0.0020 -0.3147  0.0259
                                            0.6770  0.0298 -0.2249  0.0110 -0.0137
                                            0.0026 -0.0070 -0.0097 -0.0081
                ( 48.93%)  -0.6995* C   7 s( 35.02%)p 1.85( 64.94%)d 0.00(  0.04%)
                                            0.0000  0.5917  0.0077  0.4235  0.0367
                                           -0.6834  0.0003 -0.0381  0.0140 -0.0128
                                           -0.0004  0.0000 -0.0101 -0.0112
   153. (0.14630) BD*( 2) C   6 - C   7  
                ( 47.12%)   0.6864* C   6 s(  0.78%)p99.99( 99.16%)d 0.08(  0.06%)
                                           -0.0000 -0.0880  0.0005  0.2553 -0.0124
                                           -0.1172 -0.0036 -0.9544  0.0406  0.0070
                                            0.0072 -0.0226  0.0000  0.0051
                ( 52.88%)  -0.7272* C   7 s(  0.71%)p99.99( 99.21%)d 0.12(  0.08%)
                                            0.0000 -0.0841 -0.0009  0.1495 -0.0133
                                            0.0748  0.0013 -0.9810  0.0408 -0.0038
                                           -0.0156  0.0231  0.0045 -0.0054
   154. (0.01350) BD*( 1) C   6 - H  15  
                ( 41.70%)   0.6458* C   6 s( 28.41%)p 2.52( 71.55%)d 0.00(  0.04%)
                                            0.0005 -0.5329  0.0112 -0.8254  0.0084
                                            0.0478  0.0181 -0.1776  0.0016  0.0022
                                           -0.0065  0.0003 -0.0170  0.0069
                ( 58.30%)  -0.7635* H  15 s( 99.92%)p 0.00(  0.08%)
                                           -0.9996  0.0052  0.0275 -0.0014  0.0057
   155. (0.00856) BD*( 1) C   7 - C   8  
                ( 50.18%)   0.7083* C   7 s( 36.29%)p 1.75( 63.67%)d 0.00(  0.04%)
                                            0.0001  0.6024  0.0077 -0.7779 -0.0127
                                            0.0481  0.0380 -0.1664 -0.0037  0.0006
                                            0.0076 -0.0000  0.0150 -0.0111
                ( 49.82%)  -0.7059* C   8 s( 36.17%)p 1.76( 63.79%)d 0.00(  0.04%)
                                            0.0000  0.6013  0.0140  0.7803  0.0264
                                            0.0311  0.0381  0.1611  0.0055 -0.0014
                                            0.0066 -0.0001  0.0160 -0.0080
   156. (0.00830) BD*( 1) C   7 - H  16  
                ( 40.92%)   0.6397* C   7 s( 27.90%)p 2.58( 72.06%)d 0.00(  0.04%)
                                            0.0003 -0.5281  0.0124 -0.4372  0.0012
                                           -0.7236  0.0018 -0.0765  0.0004 -0.0139
                                           -0.0018 -0.0022  0.0073  0.0098
                ( 59.08%)  -0.7686* H  16 s( 99.92%)p 0.00(  0.08%)
                                           -0.9996  0.0025  0.0149  0.0238  0.0024
   157. (0.00856) BD*( 1) C   8 - H  17  
                ( 40.57%)   0.6370* C   8 s( 27.55%)p 2.63( 72.42%)d 0.00(  0.03%)
                                            0.0003 -0.5246  0.0188  0.4074 -0.0012
                                           -0.7360 -0.0134  0.1280 -0.0013  0.0122
                                           -0.0011  0.0029  0.0074  0.0065
                ( 59.43%)  -0.7709* H  17 s( 99.93%)p 0.00(  0.07%)
                                           -0.9996  0.0049 -0.0128  0.0234 -0.0030


 NHO Directionality and "Bond Bending" (deviations from line of nuclear centers)

         [Thresholds for printing:  angular deviation  >  1.0 degree]
                                    hybrid p-character > 25.0%
                                    orbital occupancy  >  0.10e

                                Line of Centers        Hybrid 1              Hybrid 2
                                ---------------  -------------------   ------------------
                NBO               Theta   Phi    Theta   Phi    Dev    Theta   Phi    Dev
 ========================================================================================
     1. BD (   1) C   1 - C   2   146.7  350.2   148.4  349.6   1.7     35.2  170.7   1.9
     3. BD (   1) C   1 - H  10   101.4  182.0   100.3  181.7   1.2      --     --    --
     4. BD (   1) C   1 - H  11    49.7  286.2    49.1  285.0   1.0      --     --    --
     5. BD (   1) C   2 - C   3    80.1    2.0    81.4    1.9   1.4    102.1  182.0   2.1
     6. BD (   1) C   2 - H  12   116.7  255.3   117.3  254.1   1.2      --     --    --
     7. BD (   1) C   2 - H  13   129.9  108.9   131.0  110.4   1.6      --     --    --
     8. BD (   1) C   3 - C   4    82.5  302.5    87.2  300.1   5.3    101.8  123.6   4.5
     9. BD (   2) C   3 - C   4    82.5  302.5     9.9  189.6  86.5     13.7  165.2  87.4
    10. BD (   1) C   3 - C   8    85.1   60.4    85.5   64.0   3.6     95.0  236.3   4.0
    11. BD (   1) C   4 - N   5    78.0  358.9    77.7  355.5   3.3    101.3  181.5   2.7
    12. BD (   1) C   4 - H  14    94.8  242.9    93.7  245.6   2.9      --     --    --
    13. BD (   1) N   5 - C   6    85.2   61.3    84.8   58.7   2.7     94.1  244.8   3.5
    14. BD (   1) C   6 - C   7    96.7  117.3   105.6  112.2  10.2     91.7  304.0  10.7
    15. BD (   2) C   6 - C   7    96.7  117.3    16.5  153.5  83.3      9.4  209.2  83.1
    16. BD (   1) C   6 - H  15    78.0  357.6    77.9  355.4   2.2      --     --    --
    17. BD (   1) C   7 - C   8   101.9  179.5   102.1  173.8   5.6     78.4    4.9   5.3
    19. BD (   1) C   8 - H  17    97.2  119.3    98.5  118.5   1.5      --     --    --
    28. LP (   1) N   5             --     --     83.4  299.2   --       --     --    --
    29. LP (   2) N   5             --     --    168.4  355.1   --       --     --    --
    30. LP (   1) C   8             --     --     12.6  166.2   --       --     --    --
   147. BD*(   2) C   3 - C   4    82.5  302.5     9.9  189.6  86.5     13.7  165.2  87.4
   153. BD*(   2) C   6 - C   7    96.7  117.3    16.5  153.5  83.3      9.4  209.2  83.1


 Second Order Perturbation Theory Analysis of Fock Matrix in NBO Basis

     Threshold for printing:   0.25 kcal/mol
                                                                              E(2)  E(j)-E(i) F(i,j)
         Donor NBO (i)                     Acceptor NBO (j)                 kcal/mol   a.u.    a.u. 
 ===================================================================================================

 within unit  1
   1. BD (   1) C   1 - C   2        / 49. RY*(   1) C   3                    0.82    1.45    0.044
   1. BD (   1) C   1 - C   2        /140. BD*(   1) C   1 - H   9            0.29    1.02    0.022
   1. BD (   1) C   1 - C   2        /141. BD*(   1) C   1 - H  10            0.36    1.01    0.024
   1. BD (   1) C   1 - C   2        /142. BD*(   1) C   1 - H  11            0.28    1.02    0.022
   1. BD (   1) C   1 - C   2        /143. BD*(   1) C   2 - C   3            0.83    1.06    0.037
   1. BD (   1) C   1 - C   2        /145. BD*(   1) C   2 - H  13            0.25    1.03    0.021
   1. BD (   1) C   1 - C   2        /146. BD*(   1) C   3 - C   4            0.42    1.21    0.029
   1. BD (   1) C   1 - C   2        /147. BD*(   2) C   3 - C   4            1.07    0.68    0.037
   2. BD (   1) C   1 - H   9        / 40. RY*(   1) C   2                    0.29    1.37    0.025
   2. BD (   1) C   1 - H   9        /144. BD*(   1) C   2 - H  12            1.46    0.94    0.047
   3. BD (   1) C   1 - H  10        / 43. RY*(   4) C   2                    0.28    1.26    0.024
   3. BD (   1) C   1 - H  10        /143. BD*(   1) C   2 - C   3            1.45    0.97    0.047
   4. BD (   1) C   1 - H  11        /145. BD*(   1) C   2 - H  13            1.44    0.94    0.047
   5. BD (   1) C   2 - C   3        / 31. RY*(   1) C   1                    0.45    1.45    0.032
   5. BD (   1) C   2 - C   3        / 58. RY*(   1) C   4                    0.39    1.59    0.032
   5. BD (   1) C   2 - C   3        / 60. RY*(   3) C   4                    0.25    1.39    0.024
   5. BD (   1) C   2 - C   3        / 95. RY*(   2) C   8                    0.61    1.75    0.041
   5. BD (   1) C   2 - C   3        /139. BD*(   1) C   1 - C   2            0.62    0.97    0.031
   5. BD (   1) C   2 - C   3        /141. BD*(   1) C   1 - H  10            1.00    1.00    0.040
   5. BD (   1) C   2 - C   3        /144. BD*(   1) C   2 - H  12            0.43    1.02    0.026
   5. BD (   1) C   2 - C   3        /145. BD*(   1) C   2 - H  13            0.44    1.02    0.027
   5. BD (   1) C   2 - C   3        /146. BD*(   1) C   3 - C   4            1.39    1.20    0.052
   5. BD (   1) C   2 - C   3        /148. BD*(   1) C   3 - C   8            1.61    1.21    0.056
   5. BD (   1) C   2 - C   3        /149. BD*(   1) C   4 - N   5            1.35    1.19    0.051
   5. BD (   1) C   2 - C   3        /155. BD*(   1) C   7 - C   8            1.11    1.22    0.047
   6. BD (   1) C   2 - H  12        /140. BD*(   1) C   1 - H   9            1.64    0.90    0.049
   6. BD (   1) C   2 - H  12        /143. BD*(   1) C   2 - C   3            0.32    0.94    0.022
   6. BD (   1) C   2 - H  12        /148. BD*(   1) C   3 - C   8            1.87    1.11    0.058
   7. BD (   1) C   2 - H  13        / 51. RY*(   3) C   3                    0.25    1.47    0.025
   7. BD (   1) C   2 - H  13        /142. BD*(   1) C   1 - H  11            1.62    0.91    0.048
   7. BD (   1) C   2 - H  13        /143. BD*(   1) C   2 - C   3            0.32    0.94    0.022
   7. BD (   1) C   2 - H  13        /146. BD*(   1) C   3 - C   4            1.50    1.10    0.051
   7. BD (   1) C   2 - H  13        /147. BD*(   2) C   3 - C   4            0.84    0.56    0.030
   8. BD (   1) C   3 - C   4        / 40. RY*(   1) C   2                    0.58    1.50    0.037
   8. BD (   1) C   3 - C   4        / 68. RY*(   2) N   5                    0.43    1.61    0.033
   8. BD (   1) C   3 - C   4        / 69. RY*(   3) N   5                    0.57    1.94    0.042
   8. BD (   1) C   3 - C   4        / 95. RY*(   2) C   8                    0.30    1.79    0.029
   8. BD (   1) C   3 - C   4        /143. BD*(   1) C   2 - C   3            1.48    1.09    0.051
   8. BD (   1) C   3 - C   4        /145. BD*(   1) C   2 - H  13            0.34    1.06    0.024
   8. BD (   1) C   3 - C   4        /148. BD*(   1) C   3 - C   8            2.28    1.26    0.068
   8. BD (   1) C   3 - C   4        /149. BD*(   1) C   4 - N   5            1.20    1.24    0.049
   8. BD (   1) C   3 - C   4        /150. BD*(   1) C   4 - H  14            0.74    1.11    0.036
   8. BD (   1) C   3 - C   4        /157. BD*(   1) C   8 - H  17            1.65    1.11    0.054
   9. BD (   2) C   3 - C   4        / 67. RY*(   1) N   5                    0.83    1.15    0.040
   9. BD (   2) C   3 - C   4        / 94. RY*(   1) C   8                    1.55    0.83    0.046
   9. BD (   2) C   3 - C   4        /139. BD*(   1) C   1 - C   2            2.18    0.60    0.046
   9. BD (   2) C   3 - C   4        /141. BD*(   1) C   1 - H  10            0.32    0.63    0.018
   9. BD (   2) C   3 - C   4        /145. BD*(   1) C   2 - H  13            1.22    0.65    0.036
   9. BD (   2) C   3 - C   4        /147. BD*(   2) C   3 - C   4            0.26    0.30    0.012
  10. BD (   1) C   3 - C   8        / 40. RY*(   1) C   2                    0.53    1.49    0.036
  10. BD (   1) C   3 - C   8        / 58. RY*(   1) C   4                    0.39    1.62    0.032
  10. BD (   1) C   3 - C   8        / 86. RY*(   2) C   7                    0.63    1.78    0.043
  10. BD (   1) C   3 - C   8        / 87. RY*(   3) C   7                    0.39    1.30    0.029
  10. BD (   1) C   3 - C   8        /143. BD*(   1) C   2 - C   3            1.45    1.08    0.050
  10. BD (   1) C   3 - C   8        /144. BD*(   1) C   2 - H  12            0.46    1.05    0.028
  10. BD (   1) C   3 - C   8        /146. BD*(   1) C   3 - C   4            2.22    1.23    0.066
  10. BD (   1) C   3 - C   8        /150. BD*(   1) C   4 - H  14            1.50    1.10    0.051
  10. BD (   1) C   3 - C   8        /155. BD*(   1) C   7 - C   8            1.98    1.25    0.063
  10. BD (   1) C   3 - C   8        /156. BD*(   1) C   7 - H  16            1.47    1.10    0.051
  10. BD (   1) C   3 - C   8        /157. BD*(   1) C   8 - H  17            0.79    1.10    0.037
  11. BD (   1) C   4 - N   5        / 51. RY*(   3) C   3                    0.73    1.74    0.045
  11. BD (   1) C   4 - N   5        / 78. RY*(   3) C   6                    1.20    1.64    0.056
  11. BD (   1) C   4 - N   5        /143. BD*(   1) C   2 - C   3            1.37    1.20    0.051
  11. BD (   1) C   4 - N   5        /146. BD*(   1) C   3 - C   4            1.38    1.36    0.055
  11. BD (   1) C   4 - N   5        /150. BD*(   1) C   4 - H  14            0.31    1.23    0.025
  11. BD (   1) C   4 - N   5        /151. BD*(   1) N   5 - C   6            0.91    1.36    0.044
  11. BD (   1) C   4 - N   5        /154. BD*(   1) C   6 - H  15            1.32    1.24    0.051
  12. BD (   1) C   4 - H  14        / 50. RY*(   2) C   3                    0.47    1.63    0.035
  12. BD (   1) C   4 - H  14        / 68. RY*(   2) N   5                    0.54    1.45    0.035
  12. BD (   1) C   4 - H  14        /146. BD*(   1) C   3 - C   4            0.32    1.08    0.024
  12. BD (   1) C   4 - H  14        /148. BD*(   1) C   3 - C   8            2.06    1.10    0.060
  12. BD (   1) C   4 - H  14        /151. BD*(   1) N   5 - C   6            2.21    1.08    0.062
  13. BD (   1) N   5 - C   6        / 60. RY*(   3) C   4                    1.28    1.55    0.056
  13. BD (   1) N   5 - C   6        / 87. RY*(   3) C   7                    0.61    1.42    0.037
  13. BD (   1) N   5 - C   6        /149. BD*(   1) C   4 - N   5            0.91    1.35    0.044
  13. BD (   1) N   5 - C   6        /150. BD*(   1) C   4 - H  14            1.34    1.23    0.051
  13. BD (   1) N   5 - C   6        /152. BD*(   1) C   6 - C   7            1.14    1.35    0.050
  13. BD (   1) N   5 - C   6        /154. BD*(   1) C   6 - H  15            0.30    1.23    0.024
  13. BD (   1) N   5 - C   6        /156. BD*(   1) C   7 - H  16            1.02    1.23    0.045
  14. BD (   1) C   6 - C   7        / 68. RY*(   2) N   5                    0.32    1.61    0.029
  14. BD (   1) C   6 - C   7        / 69. RY*(   3) N   5                    0.54    1.94    0.041
  14. BD (   1) C   6 - C   7        / 95. RY*(   2) C   8                    0.27    1.79    0.028
  14. BD (   1) C   6 - C   7        / 96. RY*(   3) C   8                    0.66    1.37    0.038
  14. BD (   1) C   6 - C   7        /131. RY*(   1) H  16                    0.25    0.98    0.020
  14. BD (   1) C   6 - C   7        /151. BD*(   1) N   5 - C   6            1.05    1.24    0.046
  14. BD (   1) C   6 - C   7        /154. BD*(   1) C   6 - H  15            0.75    1.12    0.037
  14. BD (   1) C   6 - C   7        /155. BD*(   1) C   7 - C   8            1.83    1.26    0.061
  14. BD (   1) C   6 - C   7        /156. BD*(   1) C   7 - H  16            0.82    1.11    0.038
  14. BD (   1) C   6 - C   7        /157. BD*(   1) C   8 - H  17            1.63    1.11    0.054
  15. BD (   2) C   6 - C   7        / 67. RY*(   1) N   5                    0.96    1.17    0.042
  15. BD (   2) C   6 - C   7        / 94. RY*(   1) C   8                    1.35    0.84    0.043
  16. BD (   1) C   6 - H  15        / 68. RY*(   2) N   5                    0.56    1.45    0.036
  16. BD (   1) C   6 - H  15        / 86. RY*(   2) C   7                    0.32    1.63    0.029
  16. BD (   1) C   6 - H  15        /149. BD*(   1) C   4 - N   5            2.25    1.08    0.062
  16. BD (   1) C   6 - H  15        /152. BD*(   1) C   6 - C   7            0.26    1.08    0.021
  16. BD (   1) C   6 - H  15        /155. BD*(   1) C   7 - C   8            1.86    1.10    0.057
  17. BD (   1) C   7 - C   8        / 50. RY*(   2) C   3                    0.86    1.79    0.050
  17. BD (   1) C   7 - C   8        / 51. RY*(   3) C   3                    0.34    1.62    0.030
  17. BD (   1) C   7 - C   8        / 76. RY*(   1) C   6                    0.75    1.52    0.043
  17. BD (   1) C   7 - C   8        /143. BD*(   1) C   2 - C   3            2.10    1.08    0.060
  17. BD (   1) C   7 - C   8        /148. BD*(   1) C   3 - C   8            2.13    1.25    0.065
  17. BD (   1) C   7 - C   8        /152. BD*(   1) C   6 - C   7            1.75    1.24    0.059
  17. BD (   1) C   7 - C   8        /154. BD*(   1) C   6 - H  15            1.51    1.12    0.052
  17. BD (   1) C   7 - C   8        /156. BD*(   1) C   7 - H  16            0.80    1.11    0.038
  17. BD (   1) C   7 - C   8        /157. BD*(   1) C   8 - H  17            0.83    1.11    0.038
  18. BD (   1) C   7 - H  16        / 78. RY*(   3) C   6                    0.38    1.37    0.029
  18. BD (   1) C   7 - H  16        / 95. RY*(   2) C   8                    0.29    1.64    0.028
  18. BD (   1) C   7 - H  16        /148. BD*(   1) C   3 - C   8            1.77    1.10    0.056
  18. BD (   1) C   7 - H  16        /151. BD*(   1) N   5 - C   6            2.05    1.09    0.060
  18. BD (   1) C   7 - H  16        /152. BD*(   1) C   6 - C   7            0.37    1.09    0.025
  18. BD (   1) C   7 - H  16        /155. BD*(   1) C   7 - C   8            0.51    1.11    0.030
  19. BD (   1) C   8 - H  17        / 50. RY*(   2) C   3                    0.41    1.62    0.033
  19. BD (   1) C   8 - H  17        / 86. RY*(   2) C   7                    0.32    1.62    0.029
  19. BD (   1) C   8 - H  17        /146. BD*(   1) C   3 - C   4            1.96    1.08    0.058
  19. BD (   1) C   8 - H  17        /148. BD*(   1) C   3 - C   8            0.55    1.09    0.031
  19. BD (   1) C   8 - H  17        /152. BD*(   1) C   6 - C   7            1.69    1.07    0.054
  19. BD (   1) C   8 - H  17        /155. BD*(   1) C   7 - C   8            0.46    1.09    0.028
  20. CR (   1) C   1                / 41. RY*(   2) C   2                    0.40   11.04    0.084
  20. CR (   1) C   1                / 43. RY*(   4) C   2                    0.42   10.84    0.085
  20. CR (   1) C   1                /103. RY*(   1) H   9                    0.31   10.48    0.072
  20. CR (   1) C   1                /107. RY*(   1) H  10                    0.26   10.40    0.066
  20. CR (   1) C   1                /111. RY*(   1) H  11                    0.32   10.43    0.073
  21. CR (   1) C   2                / 33. RY*(   3) C   1                    0.46   10.60    0.089
  21. CR (   1) C   2                /115. RY*(   1) H  12                    0.25   10.45    0.065
  21. CR (   1) C   2                /119. RY*(   1) H  13                    0.26   10.41    0.065
  21. CR (   1) C   2                /146. BD*(   1) C   3 - C   4            0.39   10.68    0.082
  21. CR (   1) C   2                /148. BD*(   1) C   3 - C   8            0.41   10.69    0.085
  22. CR (   1) C   3                / 42. RY*(   3) C   2                    0.44   10.90    0.087
  22. CR (   1) C   3                / 60. RY*(   3) C   4                    0.71   10.82    0.111
  22. CR (   1) C   3                / 96. RY*(   3) C   8                    0.86   10.75    0.121
  22. CR (   1) C   3                /148. BD*(   1) C   3 - C   8            0.28   10.63    0.069
  22. CR (   1) C   3                /149. BD*(   1) C   4 - N   5            0.33   10.62    0.076
  22. CR (   1) C   3                /150. BD*(   1) C   4 - H  14            0.37   10.49    0.079
  22. CR (   1) C   3                /155. BD*(   1) C   7 - C   8            0.45   10.64    0.088
  22. CR (   1) C   3                /157. BD*(   1) C   8 - H  17            0.39   10.49    0.082
  23. CR (   1) C   4                / 50. RY*(   2) C   3                    0.53   11.20    0.097
  23. CR (   1) C   4                / 51. RY*(   3) C   3                    0.53   11.03    0.097
  23. CR (   1) C   4                / 69. RY*(   3) N   5                    0.32   11.35    0.076
  23. CR (   1) C   4                /143. BD*(   1) C   2 - C   3            0.62   10.49    0.102
  23. CR (   1) C   4                /148. BD*(   1) C   3 - C   8            0.52   10.66    0.095
  23. CR (   1) C   4                /151. BD*(   1) N   5 - C   6            0.89   10.65    0.124
  24. CR (   1) N   5                / 58. RY*(   1) C   4                    1.15   15.06    0.166
  24. CR (   1) N   5                / 76. RY*(   1) C   6                    1.37   14.95    0.181
  24. CR (   1) N   5                /146. BD*(   1) C   3 - C   4            0.45   14.67    0.104
  24. CR (   1) N   5                /152. BD*(   1) C   6 - C   7            0.39   14.66    0.097
  25. CR (   1) C   6                / 69. RY*(   3) N   5                    0.31   11.35    0.075
  25. CR (   1) C   6                / 87. RY*(   3) C   7                    0.74   10.71    0.112
  25. CR (   1) C   6                /149. BD*(   1) C   4 - N   5            0.90   10.64    0.124
  25. CR (   1) C   6                /155. BD*(   1) C   7 - C   8            0.48   10.67    0.091
  25. CR (   1) C   6                /156. BD*(   1) C   7 - H  16            0.42   10.52    0.084
  26. CR (   1) C   7                / 76. RY*(   1) C   6                    0.29   10.90    0.071
  26. CR (   1) C   7                / 78. RY*(   3) C   6                    0.71   10.91    0.111
  26. CR (   1) C   7                / 96. RY*(   3) C   8                    0.27   10.76    0.067
  26. CR (   1) C   7                / 97. RY*(   4) C   8                    0.63   10.62    0.103
  26. CR (   1) C   7                /131. RY*(   1) H  16                    0.27   10.36    0.067
  26. CR (   1) C   7                /148. BD*(   1) C   3 - C   8            0.52   10.64    0.094
  26. CR (   1) C   7                /151. BD*(   1) N   5 - C   6            0.34   10.62    0.076
  26. CR (   1) C   7                /154. BD*(   1) C   6 - H  15            0.40   10.50    0.082
  26. CR (   1) C   7                /157. BD*(   1) C   8 - H  17            0.43   10.50    0.085
  27. CR (   1) C   8                / 51. RY*(   3) C   3                    0.81   10.98    0.119
  27. CR (   1) C   8                / 87. RY*(   3) C   7                    0.68   10.66    0.108
  27. CR (   1) C   8                / 88. RY*(   4) C   7                    0.40   10.60    0.082
  27. CR (   1) C   8                /143. BD*(   1) C   2 - C   3            0.64   10.44    0.104
  27. CR (   1) C   8                /146. BD*(   1) C   3 - C   4            0.50   10.60    0.093
  27. CR (   1) C   8                /148. BD*(   1) C   3 - C   8            0.26   10.61    0.067
  27. CR (   1) C   8                /152. BD*(   1) C   6 - C   7            0.46   10.60    0.089
  27. CR (   1) C   8                /156. BD*(   1) C   7 - H  16            0.43   10.47    0.085
  28. LP (   1) N   5                / 58. RY*(   1) C   4                    1.76    1.26    0.061
  28. LP (   1) N   5                / 76. RY*(   1) C   6                    2.08    1.15    0.063
  28. LP (   1) N   5                /146. BD*(   1) C   3 - C   4            5.04    0.87    0.085
  28. LP (   1) N   5                /150. BD*(   1) C   4 - H  14            1.94    0.74    0.048
  28. LP (   1) N   5                /152. BD*(   1) C   6 - C   7            4.78    0.86    0.082
  28. LP (   1) N   5                /154. BD*(   1) C   6 - H  15            1.92    0.74    0.048
  29. LP (   2) N   5                / 59. RY*(   2) C   4                    2.23    1.33    0.075
  29. LP (   2) N   5                / 77. RY*(   2) C   6                    2.38    1.13    0.071
  29. LP (   2) N   5                / 80. RY*(   5) C   6                    0.30    1.77    0.032
  29. LP (   2) N   5                /147. BD*(   2) C   3 - C   4           32.28    0.23    0.109
  29. LP (   2) N   5                /153. BD*(   2) C   6 - C   7           27.06    0.23    0.101
  30. LP (   1) C   8                / 49. RY*(   1) C   3                    1.56    0.95    0.053
  30. LP (   1) C   8                / 52. RY*(   4) C   3                    0.32    1.01    0.025
  30. LP (   1) C   8                / 53. RY*(   5) C   3                    0.35    1.79    0.035
  30. LP (   1) C   8                / 85. RY*(   1) C   7                    2.57    1.04    0.071
  30. LP (   1) C   8                /136. RY*(   2) H  17                    0.41    1.73    0.037
  30. LP (   1) C   8                /147. BD*(   2) C   3 - C   4           30.96    0.19    0.097
  30. LP (   1) C   8                /153. BD*(   2) C   6 - C   7           33.66    0.19    0.101
 147. BD*(   2) C   3 - C   4        / 62. RY*(   5) C   4                    0.79    1.27    0.103
 147. BD*(   2) C   3 - C   4        / 94. RY*(   1) C   8                    0.34    0.53    0.043
 147. BD*(   2) C   3 - C   4        /139. BD*(   1) C   1 - C   2            0.83    0.30    0.050
 147. BD*(   2) C   3 - C   4        /145. BD*(   1) C   2 - H  13            0.28    0.35    0.030
 153. BD*(   2) C   6 - C   7        / 80. RY*(   5) C   6                    0.56    1.54    0.097
 153. BD*(   2) C   6 - C   7        / 89. RY*(   5) C   7                    0.60    1.58    0.102
 153. BD*(   2) C   6 - C   7        / 94. RY*(   1) C   8                    0.31    0.53    0.041
 153. BD*(   2) C   6 - C   7        /152. BD*(   1) C   6 - C   7            1.12    0.53    0.076


 Natural Bond Orbitals (Summary):

                                                            Principal Delocalizations
           NBO                        Occupancy    Energy   (geminal,vicinal,remote)
 ====================================================================================
 Molecular unit  1  (C7H9N)
     1. BD (   1) C   1 - C   2          0.99151    -0.43689  147(v),143(g),49(v),146(v)
                                                    141(g),140(g),142(g),145(g)
     2. BD (   1) C   1 - H   9          0.99459    -0.34367  144(v),40(v)
     3. BD (   1) C   1 - H  10          0.99506    -0.34842  143(v),43(v)
     4. BD (   1) C   1 - H  11          0.99478    -0.34370  145(v)
     5. BD (   1) C   2 - C   3          0.98603    -0.42415  148(g),146(g),149(v),155(v)
                                                    141(v),139(g),95(v),31(v)
                                                    145(g),144(g),58(v),60(v)
     6. BD (   1) C   2 - H  12          0.98987    -0.32110  148(v),140(v),143(g),147(v)
     7. BD (   1) C   2 - H  13          0.98865    -0.32071  142(v),146(v),147(v),143(g)
                                                    51(v)
     8. BD (   1) C   3 - C   4          0.98665    -0.46881  148(g),157(v),143(g),149(g)
                                                    150(g),40(v),69(v),68(v)
                                                    145(v),95(v)
     9. BD (   2) C   3 - C   4          0.96501    -0.05686  139(v),94(v),145(v),67(v)
                                                    141(r),147(g)
    10. BD (   1) C   3 - C   8          0.98284    -0.45898  146(g),155(g),150(v),156(v)
                                                    143(g),157(g),86(v),40(v)
                                                    144(v),58(v),87(v)
    11. BD (   1) C   4 - N   5          0.99162    -0.58575  146(g),143(v),154(v),78(v)
                                                    151(g),51(v),150(g)
    12. BD (   1) C   4 - H  14          0.99142    -0.30840  151(v),148(v),68(v),50(v)
                                                    146(g)
    13. BD (   1) N   5 - C   6          0.99172    -0.58309  150(v),60(v),152(g),156(v)
                                                    149(g),87(v),154(g)
    14. BD (   1) C   6 - C   7          0.99070    -0.46685  155(g),157(v),151(g),156(g)
                                                    154(g),96(v),69(v),68(v)
                                                    95(v),131(v)
    15. BD (   2) C   6 - C   7          0.99034    -0.06855  94(v),67(v)
    16. BD (   1) C   6 - H  15          0.99162    -0.30795  149(v),155(v),68(v),86(v)
                                                    152(g)
    17. BD (   1) C   7 - C   8          0.98653    -0.46513  148(g),143(v),152(g),154(v)
                                                    50(v),157(g),156(g),76(v)
                                                    51(v)
    18. BD (   1) C   7 - H  16          0.99071    -0.31631  151(v),148(v),155(g),78(v)
                                                    152(g),95(v)
    19. BD (   1) C   8 - H  17          0.99028    -0.30042  146(v),152(v),148(g),155(g)
                                                    50(v),86(v)
    20. CR (   1) C   1                  0.99962    -9.92468  43(v),41(v),111(v),103(v)
                                                    107(v)
    21. CR (   1) C   2                  0.99955    -9.90486  33(v),148(v),146(v),119(v)
                                                    115(v)
    22. CR (   1) C   3                  0.99941    -9.84617  96(v),60(v),155(v),42(v)
                                                    157(v),150(v),149(v),148(g)
    23. CR (   1) C   4                  0.99949    -9.87542  151(v),143(v),50(v),148(v)
                                                    51(v),69(v)
    24. CR (   1) N   5                  0.99964   -13.89141  76(v),58(v),146(v),152(v)
    25. CR (   1) C   6                  0.99953    -9.87265  149(v),87(v),155(v),156(v)
                                                    69(v)
    26. CR (   1) C   7                  0.99947    -9.84972  78(v),97(v),148(v),157(v)
                                                    154(v),151(v),76(v),131(v)
                                                    96(v)
    27. CR (   1) C   8                  0.99945    -9.82493  51(v),87(v),143(v),146(v)
                                                    152(v),156(v),88(v),148(g)
    28. LP (   1) N   5                  0.95484    -0.09189  146(v),152(v),76(v),150(v)
                                                    154(v),58(v),153(v)
    29. LP (   2) N   5                  0.83632     0.01432  147(v),153(v),77(v),59(v)
                                                    80(v)
    30. LP (   1) C   8                  0.83548     0.05613  153(v),147(v),85(v),49(v)
                                                    136(v),53(v),52(v)
    31. RY*(   1) C   1                  0.00138     1.02228   
    32. RY*(   2) C   1                  0.00059     1.27200   
    33. RY*(   3) C   1                  0.00039     0.69968   
    34. RY*(   4) C   1                  0.00007     1.00522   
    35. RY*(   5) C   1                  0.00003     2.18485   
    36. RY*(   6) C   1                  0.00001     2.32870   
    37. RY*(   7) C   1                  0.00001     2.13473   
    38. RY*(   8) C   1                  0.00000     2.39962   
    39. RY*(   9) C   1                  0.00000     2.15081   
    40. RY*(   1) C   2                  0.00340     1.02626   
    41. RY*(   2) C   2                  0.00166     1.11119   
    42. RY*(   3) C   2                  0.00045     1.05027   
    43. RY*(   4) C   2                  0.00039     0.91334   
    44. RY*(   5) C   2                  0.00016     2.29857   
    45. RY*(   6) C   2                  0.00012     2.39363   
    46. RY*(   7) C   2                  0.00002     1.92893   
    47. RY*(   8) C   2                  0.00001     2.49202   
    48. RY*(   9) C   2                  0.00001     2.25321   
    49. RY*(   1) C   3                  0.00432     1.00946   
    50. RY*(   2) C   3                  0.00244     1.32194   
    51. RY*(   3) C   3                  0.00163     1.15406   
    52. RY*(   4) C   3                  0.00096     1.06287   
    53. RY*(   5) C   3                  0.00042     1.84377   
    54. RY*(   6) C   3                  0.00012     2.52661   
    55. RY*(   7) C   3                  0.00009     2.40207   
    56. RY*(   8) C   3                  0.00008     2.20523   
    57. RY*(   9) C   3                  0.00001     2.39382   
    58. RY*(   1) C   4                  0.00473     1.16591   
    59. RY*(   2) C   4                  0.00267     1.34152   
    60. RY*(   3) C   4                  0.00236     0.96983   
    61. RY*(   4) C   4                  0.00063     1.08605   
    62. RY*(   5) C   4                  0.00041     1.51058   
    63. RY*(   6) C   4                  0.00018     2.26866   
    64. RY*(   7) C   4                  0.00003     2.54372   
    65. RY*(   8) C   4                  0.00000     2.07525   
    66. RY*(   9) C   4                  0.00001     2.37661   
    67. RY*(   1) N   5                  0.00379     1.09673   
    68. RY*(   2) N   5                  0.00254     1.14005   
    69. RY*(   3) N   5                  0.00094     1.47237   
    70. RY*(   4) N   5                  0.00016     2.60324   
    71. RY*(   5) N   5                  0.00007     3.12845   
    72. RY*(   6) N   5                  0.00005     1.50786   
    73. RY*(   7) N   5                  0.00003     2.88929   
    74. RY*(   8) N   5                  0.00000     2.50406   
    75. RY*(   9) N   5                  0.00000     2.63990   
    76. RY*(   1) C   6                  0.00457     1.05424   
    77. RY*(   2) C   6                  0.00293     1.13972   
    78. RY*(   3) C   6                  0.00244     1.05772   
    79. RY*(   4) C   6                  0.00041     1.06034   
    80. RY*(   5) C   6                  0.00041     1.78618   
    81. RY*(   6) C   6                  0.00022     2.36653   
    82. RY*(   7) C   6                  0.00003     2.32251   
    83. RY*(   8) C   6                  0.00000     2.11579   
    84. RY*(   9) C   6                  0.00000     2.35113   
    85. RY*(   1) C   7                  0.00330     1.09379   
    86. RY*(   2) C   7                  0.00227     1.31951   
    87. RY*(   3) C   7                  0.00122     0.83939   
    88. RY*(   4) C   7                  0.00048     0.77075   
    89. RY*(   5) C   7                  0.00016     1.82529   
    90. RY*(   6) C   7                  0.00005     2.62374   
    91. RY*(   7) C   7                  0.00004     2.53604   
    92. RY*(   8) C   7                  0.00000     2.11456   
    93. RY*(   9) C   7                  0.00000     2.41657   
    94. RY*(   1) C   8                  0.00893     0.77332   
    95. RY*(   2) C   8                  0.00282     1.32380   
    96. RY*(   3) C   8                  0.00125     0.90559   
    97. RY*(   4) C   8                  0.00052     0.76746   
    98. RY*(   5) C   8                  0.00020     2.15464   
    99. RY*(   6) C   8                  0.00005     2.59206   
   100. RY*(   7) C   8                  0.00002     2.59627   
   101. RY*(   8) C   8                  0.00001     2.14524   
   102. RY*(   9) C   8                  0.00001     2.41759   
   103. RY*(   1) H   9                  0.00104     0.55069   
   104. RY*(   2) H   9                  0.00012     1.93131   
   105. RY*(   3) H   9                  0.00007     1.89373   
   106. RY*(   4) H   9                  0.00002     2.43312   
   107. RY*(   1) H  10                  0.00608     0.47794   
   108. RY*(   2) H  10                  0.00012     1.92612   
   109. RY*(   3) H  10                  0.00007     1.89028   
   110. RY*(   4) H  10                  0.00002     2.45375   
   111. RY*(   1) H  11                  0.00458     0.50647   
   112. RY*(   2) H  11                  0.00011     1.92232   
   113. RY*(   3) H  11                  0.00007     1.87482   
   114. RY*(   4) H  11                  0.00003     2.48556   
   115. RY*(   1) H  12                  0.00166     0.54316   
   116. RY*(   2) H  12                  0.00010     1.95383   
   117. RY*(   3) H  12                  0.00008     1.94857   
   118. RY*(   4) H  12                  0.00002     2.47910   
   119. RY*(   1) H  13                  0.01044     0.50275   
   120. RY*(   2) H  13                  0.00010     1.97418   
   121. RY*(   3) H  13                  0.00007     1.95005   
   122. RY*(   4) H  13                  0.00002     2.49878   
   123. RY*(   1) H  14                  0.00135     0.53542   
   124. RY*(   2) H  14                  0.00015     1.82661   
   125. RY*(   3) H  14                  0.00004     2.51930   
   126. RY*(   4) H  14                  0.00002     2.16202   
   127. RY*(   1) H  15                  0.00115     0.50657   
   128. RY*(   2) H  15                  0.00021     1.83272   
   129. RY*(   3) H  15                  0.00004     2.51453   
   130. RY*(   4) H  15                  0.00002     2.13801   
   131. RY*(   1) H  16                  0.00149     0.51484   
   132. RY*(   2) H  16                  0.00014     1.83242   
   133. RY*(   3) H  16                  0.00006     2.13831   
   134. RY*(   4) H  16                  0.00003     2.51338   
   135. RY*(   1) H  17                  0.00151     0.61117   
   136. RY*(   2) H  17                  0.00030     1.79013   
   137. RY*(   3) H  17                  0.00003     2.43684   
   138. RY*(   4) H  17                  0.00004     2.26522   
   139. BD*(   1) C   1 - C   2          0.01279     0.54258   
   140. BD*(   1) C   1 - H   9          0.00470     0.58250   
   141. BD*(   1) C   1 - H  10          0.00873     0.57495   
   142. BD*(   1) C   1 - H  11          0.00592     0.58494   
   143. BD*(   1) C   2 - C   3          0.01302     0.61893   
   144. BD*(   1) C   2 - H  12          0.00832     0.59458   
   145. BD*(   1) C   2 - H  13          0.02095     0.59532   
   146. BD*(   1) C   3 - C   4          0.01868     0.77534   
   147. BD*(   2) C   3 - C   4          0.14816     0.24230  153(r),62(g),139(v),94(v)
   148. BD*(   1) C   3 - C   8          0.01316     0.78794   
   149. BD*(   1) C   4 - N   5          0.00743     0.77080   
   150. BD*(   1) C   4 - H  14          0.01417     0.64346   
   151. BD*(   1) N   5 - C   6          0.00811     0.77067   
   152. BD*(   1) C   6 - C   7          0.01683     0.77115   
   153. BD*(   2) C   6 - C   7          0.14630     0.24451  147(r),152(g),89(g),80(g)
                                                    94(v)
   154. BD*(   1) C   6 - H  15          0.01350     0.65072   
   155. BD*(   1) C   7 - C   8          0.00856     0.79400   
   156. BD*(   1) C   7 - H  16          0.00830     0.64518   
   157. BD*(   1) C   8 - H  17          0.00856     0.64541   
       -------------------------------
              Total Lewis   29.41271  ( 98.0424%)
        Valence non-Lewis    0.48619  (  1.6206%)
        Rydberg non-Lewis    0.10110  (  0.3370%)
       -------------------------------
            Total unit  1   30.00000  (100.0000%)
           Charge unit  1   -1.00000


 ***************************************************
 *******         Beta  spin orbitals         *******
 ***************************************************


 NATURAL POPULATIONS:  Natural atomic orbital occupancies 
                                                          
   NAO  Atom  No  lang   Type(AO)    Occupancy      Energy
 ----------------------------------------------------------
     1    C    1  S      Cor( 1S)     0.99962      -9.92480
     2    C    1  S      Val( 2S)     0.54510      -0.08914
     3    C    1  S      Ryd( 3S)     0.00019       1.01019
     4    C    1  px     Val( 2p)     0.57829       0.07440
     5    C    1  px     Ryd( 3p)     0.00095       0.75753
     6    C    1  py     Val( 2p)     0.60573       0.06821
     7    C    1  py     Ryd( 3p)     0.00041       0.72718
     8    C    1  pz     Val( 2p)     0.56695       0.07212
     9    C    1  pz     Ryd( 3p)     0.00040       0.65413
    10    C    1  dxy    Ryd( 3d)     0.00006       2.26072
    11    C    1  dxz    Ryd( 3d)     0.00019       2.35396
    12    C    1  dyz    Ryd( 3d)     0.00046       2.54339
    13    C    1  dx2y2  Ryd( 3d)     0.00041       2.59197
    14    C    1  dz2    Ryd( 3d)     0.00024       2.31528

    15    C    2  S      Cor( 1S)     0.99955      -9.90518
    16    C    2  S      Val( 2S)     0.50113      -0.03669
    17    C    2  S      Ryd( 3S)     0.00046       1.05998
    18    C    2  px     Val( 2p)     0.54540       0.09354
    19    C    2  px     Ryd( 3p)     0.00099       0.67694
    20    C    2  py     Val( 2p)     0.60175       0.08692
    21    C    2  py     Ryd( 3p)     0.00331       0.93664
    22    C    2  pz     Val( 2p)     0.55383       0.08840
    23    C    2  pz     Ryd( 3p)     0.00061       0.74145
    24    C    2  dxy    Ryd( 3d)     0.00022       2.32902
    25    C    2  dxz    Ryd( 3d)     0.00043       2.33499
    26    C    2  dyz    Ryd( 3d)     0.00039       2.58406
    27    C    2  dx2y2  Ryd( 3d)     0.00040       2.51925
    28    C    2  dz2    Ryd( 3d)     0.00021       2.30577

    29    C    3  S      Cor( 1S)     0.99941      -9.84527
    30    C    3  S      Val( 2S)     0.42815       0.10415
    31    C    3  S      Ryd( 3S)     0.00121       0.79723
    32    C    3  px     Val( 2p)     0.52785       0.14664
    33    C    3  px     Ryd( 3p)     0.00232       1.28186
    34    C    3  py     Val( 2p)     0.56120       0.14766
    35    C    3  py     Ryd( 3p)     0.00203       1.03888
    36    C    3  pz     Val( 2p)     0.51640       0.11338
    37    C    3  pz     Ryd( 3p)     0.00192       0.87537
    38    C    3  dxy    Ryd( 3d)     0.00039       2.65200
    39    C    3  dxz    Ryd( 3d)     0.00025       2.18115
    40    C    3  dyz    Ryd( 3d)     0.00024       2.16107
    41    C    3  dx2y2  Ryd( 3d)     0.00038       2.59608
    42    C    3  dz2    Ryd( 3d)     0.00022       2.37688

    43    C    4  S      Cor( 1S)     0.99949      -9.87499
    44    C    4  S      Val( 2S)     0.44013       0.09627
    45    C    4  S      Ryd( 3S)     0.00098       0.69444
    46    C    4  px     Val( 2p)     0.47369       0.19803
    47    C    4  px     Ryd( 3p)     0.00520       0.87616
    48    C    4  py     Val( 2p)     0.56199       0.16217
    49    C    4  py     Ryd( 3p)     0.00330       1.01317
    50    C    4  pz     Val( 2p)     0.49758       0.10333
    51    C    4  pz     Ryd( 3p)     0.00099       0.73868
    52    C    4  dxy    Ryd( 3d)     0.00087       2.65883
    53    C    4  dxz    Ryd( 3d)     0.00049       2.20938
    54    C    4  dyz    Ryd( 3d)     0.00018       2.15587
    55    C    4  dx2y2  Ryd( 3d)     0.00057       2.64728
    56    C    4  dz2    Ryd( 3d)     0.00029       2.38186

    57    N    5  S      Cor( 1S)     0.99964     -13.88403
    58    N    5  S      Val( 2S)     0.65770      -0.21961
    59    N    5  S      Ryd( 3S)     0.00087       1.33669
    60    N    5  px     Val( 2p)     0.66757       0.05475
    61    N    5  px     Ryd( 3p)     0.00241       1.35639
    62    N    5  py     Val( 2p)     0.79669       0.02624
    63    N    5  py     Ryd( 3p)     0.00299       1.24714
    64    N    5  pz     Val( 2p)     0.53048       0.08777
    65    N    5  pz     Ryd( 3p)     0.00039       1.12577
    66    N    5  dxy    Ryd( 3d)     0.00062       2.93310
    67    N    5  dxz    Ryd( 3d)     0.00030       2.67025
    68    N    5  dyz    Ryd( 3d)     0.00053       2.56574
    69    N    5  dx2y2  Ryd( 3d)     0.00063       3.08633
    70    N    5  dz2    Ryd( 3d)     0.00037       2.81036

    71    C    6  S      Cor( 1S)     0.99953      -9.87104
    72    C    6  S      Val( 2S)     0.44215       0.09536
    73    C    6  S      Ryd( 3S)     0.00073       0.67945
    74    C    6  px     Val( 2p)     0.54989       0.16431
    75    C    6  px     Ryd( 3p)     0.00279       1.10729
    76    C    6  py     Val( 2p)     0.47703       0.20684
    77    C    6  py     Ryd( 3p)     0.00593       0.73432
    78    C    6  pz     Val( 2p)     0.48748       0.11040
    79    C    6  pz     Ryd( 3p)     0.00097       0.74796
    80    C    6  dxy    Ryd( 3d)     0.00058       2.59057
    81    C    6  dxz    Ryd( 3d)     0.00023       2.17772
    82    C    6  dyz    Ryd( 3d)     0.00045       2.19119
    83    C    6  dx2y2  Ryd( 3d)     0.00089       2.71174
    84    C    6  dz2    Ryd( 3d)     0.00027       2.38121

    85    C    7  S      Cor( 1S)     0.99946      -9.84969
    86    C    7  S      Val( 2S)     0.47148       0.06954
    87    C    7  S      Ryd( 3S)     0.00062       0.73136
    88    C    7  px     Val( 2p)     0.55816       0.15738
    89    C    7  px     Ryd( 3p)     0.00202       0.91165
    90    C    7  py     Val( 2p)     0.57678       0.14730
    91    C    7  py     Ryd( 3p)     0.00251       1.09069
    92    C    7  pz     Val( 2p)     0.53413       0.10036
    93    C    7  pz     Ryd( 3p)     0.00064       0.75266
    94    C    7  dxy    Ryd( 3d)     0.00036       2.68453
    95    C    7  dxz    Ryd( 3d)     0.00021       2.20191
    96    C    7  dyz    Ryd( 3d)     0.00014       2.15491
    97    C    7  dx2y2  Ryd( 3d)     0.00031       2.63569
    98    C    7  dz2    Ryd( 3d)     0.00021       2.39851

    99    C    8  S      Cor( 1S)     0.99944      -9.81892
   100    C    8  S      Val( 2S)     0.44251       0.11828
   101    C    8  S      Ryd( 3S)     0.00085       0.73235
   102    C    8  px     Val( 2p)     0.53907       0.17023
   103    C    8  px     Ryd( 3p)     0.00244       0.98659
   104    C    8  py     Val( 2p)     0.56228       0.17172
   105    C    8  py     Ryd( 3p)     0.00272       1.10990
   106    C    8  pz     Val( 2p)     0.43725       0.14059
   107    C    8  pz     Ryd( 3p)     0.00035       0.79083
   108    C    8  dxy    Ryd( 3d)     0.00033       2.69373
   109    C    8  dxz    Ryd( 3d)     0.00024       2.22778
   110    C    8  dyz    Ryd( 3d)     0.00020       2.19989
   111    C    8  dx2y2  Ryd( 3d)     0.00032       2.67099
   112    C    8  dz2    Ryd( 3d)     0.00030       2.43022

   113    H    9  S      Val( 1S)     0.39717       0.20420
   114    H    9  S      Ryd( 2S)     0.00111       0.50352
   115    H    9  px     Ryd( 2p)     0.00012       1.94055
   116    H    9  py     Ryd( 2p)     0.00028       2.36556
   117    H    9  pz     Ryd( 2p)     0.00012       2.00651

   118    H   10  S      Val( 1S)     0.40884       0.18530
   119    H   10  S      Ryd( 2S)     0.00153       0.46717
   120    H   10  px     Ryd( 2p)     0.00032       2.48228
   121    H   10  py     Ryd( 2p)     0.00012       1.92672
   122    H   10  pz     Ryd( 2p)     0.00008       1.88279

   123    H   11  S      Val( 1S)     0.39717       0.20508
   124    H   11  S      Ryd( 2S)     0.00119       0.49467
   125    H   11  px     Ryd( 2p)     0.00012       1.93647
   126    H   11  py     Ryd( 2p)     0.00023       2.22700
   127    H   11  pz     Ryd( 2p)     0.00017       2.14047

   128    H   12  S      Val( 1S)     0.39979       0.21442
   129    H   12  S      Ryd( 2S)     0.00160       0.50939
   130    H   12  px     Ryd( 2p)     0.00008       1.97382
   131    H   12  py     Ryd( 2p)     0.00028       2.38600
   132    H   12  pz     Ryd( 2p)     0.00015       2.06429

   133    H   13  S      Val( 1S)     0.39851       0.21321
   134    H   13  S      Ryd( 2S)     0.00179       0.50521
   135    H   13  px     Ryd( 2p)     0.00008       1.97896
   136    H   13  py     Ryd( 2p)     0.00023       2.26603
   137    H   13  pz     Ryd( 2p)     0.00021       2.19158

   138    H   14  S      Val( 1S)     0.42429       0.23534
   139    H   14  S      Ryd( 2S)     0.00115       0.50306
   140    H   14  px     Ryd( 2p)     0.00009       2.23565
   141    H   14  py     Ryd( 2p)     0.00033       2.45432
   142    H   14  pz     Ryd( 2p)     0.00010       1.85950

   143    H   15  S      Val( 1S)     0.42570       0.23921
   144    H   15  S      Ryd( 2S)     0.00118       0.48884
   145    H   15  px     Ryd( 2p)     0.00038       2.52877
   146    H   15  py     Ryd( 2p)     0.00003       2.11786
   147    H   15  pz     Ryd( 2p)     0.00011       1.86610

   148    H   16  S      Val( 1S)     0.41048       0.23778
   149    H   16  S      Ryd( 2S)     0.00151       0.48109
   150    H   16  px     Ryd( 2p)     0.00015       2.23860
   151    H   16  py     Ryd( 2p)     0.00029       2.43917
   152    H   16  pz     Ryd( 2p)     0.00013       1.84922

   153    H   17  S      Val( 1S)     0.42024       0.24446
   154    H   17  S      Ryd( 2S)     0.00117       0.50944
   155    H   17  px     Ryd( 2p)     0.00012       2.25929
   156    H   17  py     Ryd( 2p)     0.00029       2.46839
   157    H   17  pz     Ryd( 2p)     0.00009       1.87831


 Summary of Natural Population Analysis:                  
                                                          
                                       Natural Population 
                Natural  -----------------------------------------------
    Atom  No    Charge         Core      Valence    Rydberg      Total
 -----------------------------------------------------------------------
      C    1   -0.29899      0.99962     2.29607    0.00330     3.29899
      C    2   -0.20869      0.99955     2.20211    0.00703     3.20869
      C    3   -0.04199      0.99941     2.03361    0.00896     3.04199
      C    4    0.01425      0.99949     1.97340    0.01287     2.98575
      N    5   -0.16118      0.99964     2.65244    0.00910     3.66118
      C    6    0.03108      0.99953     1.95656    0.01283     2.96892
      C    7   -0.14705      0.99946     2.14055    0.00703     3.14705
      C    8    0.01170      0.99944     1.98111    0.00775     2.98830
      H    9    0.10120      0.00000     0.39717    0.00163     0.39880
      H   10    0.08910      0.00000     0.40884    0.00206     0.41090
      H   11    0.10112      0.00000     0.39717    0.00171     0.39888
      H   12    0.09809      0.00000     0.39979    0.00212     0.40191
      H   13    0.09918      0.00000     0.39851    0.00231     0.40082
      H   14    0.07404      0.00000     0.42429    0.00167     0.42596
      H   15    0.07260      0.00000     0.42570    0.00170     0.42740
      H   16    0.08744      0.00000     0.41048    0.00208     0.41256
      H   17    0.07808      0.00000     0.42024    0.00168     0.42192
 =======================================================================
   * Total *   -0.00000      7.99614    20.91803    0.08583    29.00000

                                 Natural Population      
 --------------------------------------------------------
   Core                       7.99614 ( 99.9517% of   8)
   Valence                   20.91803 ( 99.6097% of  21)
   Natural Minimal Basis     28.91417 ( 99.7040% of  29)
   Natural Rydberg Basis      0.08583 (  0.2960% of  29)
 --------------------------------------------------------

    Atom  No          Natural Electron Configuration
 ----------------------------------------------------------------------------
      C    1      [core]2S( 0.55)2p( 1.75)
      C    2      [core]2S( 0.50)2p( 1.70)
      C    3      [core]2S( 0.43)2p( 1.61)3p( 0.01)
      C    4      [core]2S( 0.44)2p( 1.53)3p( 0.01)
      N    5      [core]2S( 0.66)2p( 1.99)3p( 0.01)
      C    6      [core]2S( 0.44)2p( 1.51)3p( 0.01)
      C    7      [core]2S( 0.47)2p( 1.67)3p( 0.01)
      C    8      [core]2S( 0.44)2p( 1.54)3p( 0.01)
      H    9            1S( 0.40)
      H   10            1S( 0.41)
      H   11            1S( 0.40)
      H   12            1S( 0.40)
      H   13            1S( 0.40)
      H   14            1S( 0.42)
      H   15            1S( 0.43)
      H   16            1S( 0.41)
      H   17            1S( 0.42)


 NATURAL BOND ORBITAL ANALYSIS, beta spin orbitals:

                       Occupancies       Lewis Structure    Low   High
           Occ.    -------------------  -----------------   occ   occ
  Cycle   Thresh.   Lewis   Non-Lewis     CR  BD  3C  LP    (L)   (NL)   Dev
 =============================================================================
   1(1)    0.90    27.35405   1.64595      8  17   0   4     3      0    0.03
   2(2)    0.90    27.35405   1.64595      8  17   0   4     3      0    0.03
   3(1)    0.80    27.98140   1.01860      8  19   0   2     1      0    0.03
   4(2)    0.80    27.96197   1.03803      8  19   0   2     1      0    0.03
   5(3)    0.80    27.97903   1.02097      8  19   0   2     1      0    0.03
   6(4)    0.80    27.96197   1.03803      8  19   0   2     1      0    0.03
   7(5)    0.80    27.97903   1.02097      8  19   0   2     1      0    0.03
   8(6)    0.80    27.96197   1.03803      8  19   0   2     1      0    0.03
   9(7)    0.80    27.97903   1.02097      8  19   0   2     1      0    0.03
  10(8)    0.80    27.96197   1.03803      8  19   0   2     1      0    0.03
  11(9)    0.80    27.97903   1.02097      8  19   0   2     1      0    0.03
  12(1)    0.70    28.26378   0.73622      8  20   0   1     0      0    0.03
 -----------------------------------------------------------------------------

 Structure accepted: No low occupancy Lewis orbitals

 --------------------------------------------------------
   Core                      7.99615 ( 99.952% of   8)
   Valence Lewis            20.26763 ( 96.513% of  21)
  ==================       ============================
   Total Lewis              28.26378 ( 97.461% of  29)
  -----------------------------------------------------
   Valence non-Lewis         0.67506 (  2.328% of  29)
   Rydberg non-Lewis         0.06116 (  0.211% of  29)
  ==================       ============================
   Total non-Lewis           0.73622 (  2.539% of  29)
 --------------------------------------------------------


       (Occupancy)   Bond orbital/ Coefficients/ Hybrids
 ---------------------------------------------------------------------------------
     1. (0.99108) BD ( 1) C   1 - C   2  
                ( 50.43%)   0.7101* C   1 s( 30.42%)p 2.29( 69.54%)d 0.00(  0.04%)
                                            0.0005  0.5516  0.0009  0.4426 -0.0115
                                           -0.0782 -0.0002 -0.7023 -0.0033 -0.0014
                                           -0.0145  0.0024  0.0039  0.0114
                ( 49.57%)   0.7041* C   2 s( 26.81%)p 2.73( 73.15%)d 0.00(  0.04%)
                                            0.0002  0.5176  0.0135 -0.4703 -0.0251
                                            0.0799 -0.0015  0.7094  0.0051 -0.0019
                                           -0.0166  0.0030  0.0050  0.0109
     2. (0.99451) BD ( 1) C   1 - H   9  
                ( 60.32%)   0.7766* C   1 s( 23.43%)p 3.27( 76.53%)d 0.00(  0.04%)
                                            0.0000  0.4840 -0.0005  0.1639 -0.0060
                                            0.7612 -0.0016  0.3986  0.0084  0.0047
                                            0.0034  0.0148 -0.0133 -0.0038
                ( 39.68%)   0.6300* H   9 s( 99.92%)p 0.00(  0.08%)
                                            0.9996 -0.0020 -0.0076 -0.0237 -0.0124
     3. (0.99492) BD ( 1) C   1 - H  10  
                ( 59.14%)   0.7690* C   1 s( 22.64%)p 3.41( 77.31%)d 0.00(  0.05%)
                                            0.0000 -0.4758 -0.0026  0.8627 -0.0004
                                            0.0292 -0.0013  0.1670 -0.0090 -0.0010
                                           -0.0070  0.0000 -0.0178  0.0106
                ( 40.86%)   0.6392* H  10 s( 99.93%)p 0.00(  0.07%)
                                           -0.9996  0.0079 -0.0266 -0.0010 -0.0057
     4. (0.99452) BD ( 1) C   1 - H  11  
                ( 60.32%)   0.7766* C   1 s( 23.48%)p 3.26( 76.47%)d 0.00(  0.04%)
                                           -0.0000 -0.4846  0.0010 -0.1795  0.0060
                                            0.6427 -0.0043 -0.5651 -0.0068  0.0041
                                           -0.0048  0.0174  0.0089 -0.0032
                ( 39.68%)   0.6300* H  11 s( 99.92%)p 0.00(  0.08%)
                                           -0.9996  0.0034  0.0081 -0.0201  0.0173
     5. (0.98592) BD ( 1) C   2 - C   3  
                ( 51.42%)   0.7171* C   2 s( 30.02%)p 2.33( 69.94%)d 0.00(  0.04%)
                                            0.0004  0.5479 -0.0014  0.8233 -0.0009
                                            0.0285 -0.0020  0.1430 -0.0182  0.0014
                                            0.0066  0.0004  0.0165 -0.0084
                ( 48.58%)   0.6970* C   3 s( 31.06%)p 2.22( 68.90%)d 0.00(  0.04%)
                                            0.0001  0.5573 -0.0025 -0.8137  0.0139
                                           -0.0300 -0.0018 -0.1601 -0.0104  0.0004
                                            0.0056 -0.0001  0.0153 -0.0118
     6. (0.98929) BD ( 1) C   2 - H  12  
                ( 60.05%)   0.7749* C   2 s( 21.56%)p 3.64( 78.39%)d 0.00(  0.05%)
                                            0.0001 -0.4643  0.0043  0.2142  0.0000
                                            0.7630 -0.0144  0.3944  0.0103 -0.0089
                                           -0.0043 -0.0131  0.0131  0.0041
                ( 39.95%)   0.6321* H  12 s( 99.92%)p 0.00(  0.08%)
                                           -0.9996  0.0040 -0.0036 -0.0236 -0.0140
     7. (0.98870) BD ( 1) C   2 - H  13  
                ( 60.15%)   0.7756* C   2 s( 21.59%)p 3.63( 78.37%)d 0.00(  0.05%)
                                           -0.0002  0.4646 -0.0054 -0.2332  0.0015
                                            0.6399 -0.0171 -0.5652 -0.0073 -0.0081
                                            0.0067 -0.0162 -0.0092  0.0020
                ( 39.85%)   0.6312* H  13 s( 99.92%)p 0.00(  0.08%)
                                            0.9995 -0.0162  0.0044 -0.0197  0.0196
     8. (0.98625) BD ( 1) C   3 - C   4  
                ( 51.77%)   0.7195* C   3 s( 33.88%)p 1.95( 66.08%)d 0.00(  0.04%)
                                           -0.0002  0.5820  0.0057  0.4041 -0.0018
                                           -0.6974 -0.0226  0.1036 -0.0016 -0.0138
                                            0.0037 -0.0044 -0.0052 -0.0111
                ( 48.23%)   0.6945* C   4 s( 39.97%)p 1.50( 59.99%)d 0.00(  0.04%)
                                            0.0003  0.6322 -0.0066 -0.4121 -0.0219
                                            0.6482 -0.0119 -0.0956 -0.0066 -0.0151
                                            0.0025 -0.0034 -0.0074 -0.0112
     9. (0.98224) BD ( 1) C   3 - C   8  
                ( 51.56%)   0.7181* C   3 s( 34.99%)p 1.86( 64.96%)d 0.00(  0.04%)
                                           -0.0001  0.5915  0.0029  0.3656 -0.0063
                                            0.7149  0.0201  0.0670 -0.0047  0.0134
                                            0.0028  0.0031 -0.0085 -0.0125
                ( 48.44%)   0.6960* C   8 s( 36.19%)p 1.76( 63.75%)d 0.00(  0.06%)
                                            0.0001  0.6016  0.0043 -0.4214 -0.0282
                                           -0.6741 -0.0030 -0.0677 -0.0085  0.0141
                                            0.0035  0.0018 -0.0095 -0.0160
    10. (0.79911) BD ( 2) C   3 - C   8  
                ( 56.49%)   0.7516* C   3 s(  0.02%)p99.99( 99.95%)d 1.78(  0.03%)
                                            0.0000 -0.0110 -0.0065 -0.2006  0.0070
                                            0.0200 -0.0006  0.9791 -0.0120 -0.0016
                                            0.0133  0.0088 -0.0027  0.0049
                ( 43.51%)   0.6597* C   8 s(  0.00%)p 1.00( 99.94%)d 0.00(  0.05%)
                                           -0.0000 -0.0052 -0.0033 -0.2028  0.0018
                                            0.0237  0.0012  0.9786  0.0078  0.0045
                                            0.0002 -0.0223  0.0005  0.0010
    11. (0.99153) BD ( 1) C   4 - N   5  
                ( 40.95%)   0.6400* C   4 s( 32.19%)p 2.10( 67.69%)d 0.00(  0.13%)
                                           -0.0000  0.5669  0.0234  0.8017  0.0446
                                           -0.0171 -0.0521  0.1702  0.0113 -0.0009
                                            0.0130 -0.0003  0.0282 -0.0169
                ( 59.05%)   0.7684* N   5 s( 38.11%)p 1.62( 61.82%)d 0.00(  0.07%)
                                            0.0001  0.6172  0.0151 -0.7670  0.0248
                                           -0.0532  0.0259 -0.1606  0.0049 -0.0099
                                            0.0092 -0.0022  0.0181 -0.0135
    12. (0.84512) BD ( 2) C   4 - N   5  
                ( 48.16%)   0.6940* C   4 s(  0.00%)p 1.00( 99.92%)d 0.00(  0.08%)
                                           -0.0000 -0.0014 -0.0022 -0.2062  0.0059
                                            0.0144 -0.0009  0.9777 -0.0223 -0.0012
                                            0.0245  0.0074 -0.0055  0.0094
                ( 51.84%)   0.7200* N   5 s(  0.00%)p 1.00( 99.87%)d 0.00(  0.13%)
                                            0.0000 -0.0002 -0.0001 -0.2060  0.0039
                                            0.0157 -0.0004  0.9776 -0.0181 -0.0058
                                           -0.0217  0.0259  0.0044 -0.0091
    13. (0.99157) BD ( 1) C   4 - H  14  
                ( 58.04%)   0.7618* C   4 s( 27.62%)p 2.62( 72.34%)d 0.00(  0.04%)
                                            0.0005 -0.5255  0.0083  0.3749 -0.0256
                                            0.7600  0.0050  0.0672 -0.0053 -0.0141
                                           -0.0006 -0.0024  0.0113  0.0093
                ( 41.96%)   0.6478* H  14 s( 99.92%)p 0.00(  0.08%)
                                           -0.9996  0.0040 -0.0119 -0.0254 -0.0023
    14. (0.99157) BD ( 1) N   5 - C   6  
                ( 59.42%)   0.7709* N   5 s( 38.10%)p 1.62( 61.83%)d 0.00(  0.07%)
                                            0.0002  0.6171  0.0145  0.4330 -0.0352
                                            0.6502 -0.0090  0.0809 -0.0073  0.0116
                                            0.0014  0.0017 -0.0183 -0.0149
                ( 40.58%)   0.6370* C   6 s( 32.00%)p 2.12( 67.87%)d 0.00(  0.13%)
                                            0.0000  0.5654  0.0164 -0.3889  0.0191
                                           -0.7198 -0.0677 -0.0658  0.0053  0.0253
                                            0.0034  0.0042 -0.0161 -0.0198
    15. (0.99036) BD ( 1) C   6 - C   7  
                ( 48.57%)   0.6970* C   6 s( 39.63%)p 1.52( 60.33%)d 0.00(  0.04%)
                                            0.0002  0.6295  0.0011 -0.3475  0.0270
                                            0.6880  0.0312 -0.0867  0.0051 -0.0143
                                            0.0027 -0.0036 -0.0091 -0.0114
                ( 51.43%)   0.7171* C   7 s( 35.60%)p 1.81( 64.36%)d 0.00(  0.04%)
                                            0.0000  0.5966  0.0096  0.3996  0.0385
                                           -0.6869 -0.0008  0.1027  0.0080 -0.0116
                                            0.0023 -0.0032 -0.0108 -0.0114
    16. (0.83997) BD ( 2) C   6 - C   7  
                ( 46.31%)   0.6805* C   6 s(  0.00%)p 1.00( 99.97%)d 0.00(  0.03%)
                                           -0.0000 -0.0013 -0.0003 -0.2055  0.0037
                                            0.0206 -0.0005  0.9781 -0.0180 -0.0019
                                           -0.0157  0.0068  0.0032 -0.0063
                ( 53.69%)   0.7327* C   7 s(  0.00%)p 1.00( 99.97%)d 0.00(  0.03%)
                                           -0.0000 -0.0007  0.0001 -0.2067  0.0040
                                            0.0253 -0.0006  0.9777 -0.0191  0.0031
                                           -0.0021 -0.0154  0.0008 -0.0001
    17. (0.99172) BD ( 1) C   6 - H  15  
                ( 57.87%)   0.7607* C   6 s( 28.21%)p 2.54( 71.75%)d 0.00(  0.04%)
                                           -0.0005  0.5310 -0.0093  0.8273 -0.0085
                                           -0.0448 -0.0173  0.1754 -0.0014 -0.0027
                                            0.0070 -0.0005  0.0167 -0.0084
                ( 42.13%)   0.6491* H  15 s( 99.92%)p 0.00(  0.08%)
                                            0.9996 -0.0031 -0.0275  0.0016 -0.0059
    18. (0.98608) BD ( 1) C   7 - C   8  
                ( 50.74%)   0.7123* C   7 s( 36.63%)p 1.73( 63.33%)d 0.00(  0.04%)
                                            0.0000  0.6052  0.0050 -0.7760 -0.0124
                                            0.0487  0.0373 -0.1649 -0.0037  0.0005
                                            0.0079 -0.0000  0.0158 -0.0114
                ( 49.26%)   0.7018* C   8 s( 36.12%)p 1.77( 63.82%)d 0.00(  0.05%)
                                            0.0000  0.6007  0.0189  0.7798  0.0271
                                            0.0310  0.0382  0.1640  0.0057 -0.0015
                                            0.0089 -0.0008  0.0160 -0.0141
    19. (0.99069) BD ( 1) C   7 - H  16  
                ( 59.03%)   0.7683* C   7 s( 27.69%)p 2.61( 72.28%)d 0.00(  0.03%)
                                           -0.0003  0.5261 -0.0116  0.4397 -0.0005
                                            0.7238 -0.0021  0.0746  0.0001  0.0135
                                            0.0018  0.0022 -0.0076 -0.0100
                ( 40.97%)   0.6401* H  16 s( 99.92%)p 0.00(  0.08%)
                                            0.9996 -0.0021 -0.0148 -0.0238 -0.0025
    20. (0.99011) BD ( 1) C   8 - H  17  
                ( 58.04%)   0.7618* C   8 s( 27.58%)p 2.63( 72.39%)d 0.00(  0.04%)
                                           -0.0003  0.5250 -0.0117 -0.4131  0.0012
                                            0.7368  0.0133 -0.1007 -0.0008 -0.0116
                                            0.0034 -0.0036 -0.0072 -0.0122
                ( 41.96%)   0.6478* H  17 s( 99.93%)p 0.00(  0.07%)
                                            0.9996  0.0011  0.0128 -0.0237  0.0033
    21. (0.99962) CR ( 1) C   1           s(100.00%)p 0.00(  0.00%)
                                            1.0000 -0.0003 -0.0000 -0.0002  0.0000
                                            0.0000  0.0000  0.0003  0.0000  0.0000
                                            0.0000 -0.0000 -0.0000 -0.0000
    22. (0.99955) CR ( 1) C   2           s(100.00%)p 0.00(  0.00%)
                                            1.0000 -0.0002 -0.0000 -0.0003  0.0000
                                           -0.0000  0.0000 -0.0003  0.0000 -0.0000
                                            0.0000 -0.0000 -0.0000  0.0000
    23. (0.99941) CR ( 1) C   3           s(100.00%)p 0.00(  0.00%)
                                            1.0000  0.0001  0.0000  0.0002 -0.0000
                                           -0.0000 -0.0000  0.0000  0.0000 -0.0000
                                            0.0000 -0.0000 -0.0000 -0.0000
    24. (0.99949) CR ( 1) C   4           s(100.00%)p 0.00(  0.00%)
                                            1.0000  0.0001 -0.0000 -0.0001  0.0000
                                           -0.0006 -0.0000 -0.0000  0.0000  0.0000
                                           -0.0000  0.0000 -0.0000 -0.0000
    25. (0.99964) CR ( 1) N   5           s(100.00%)
                                            1.0000 -0.0003 -0.0000 -0.0000 -0.0000
                                            0.0000  0.0000 -0.0000  0.0000 -0.0000
                                           -0.0000 -0.0000 -0.0000  0.0000
    26. (0.99953) CR ( 1) C   6           s(100.00%)p 0.00(  0.00%)
                                            1.0000  0.0001 -0.0000  0.0005 -0.0000
                                           -0.0001 -0.0000  0.0001 -0.0000  0.0000
                                            0.0000  0.0000  0.0000 -0.0000
    27. (0.99947) CR ( 1) C   7           s(100.00%)p 0.00(  0.00%)
                                            1.0000  0.0001 -0.0000  0.0002  0.0000
                                            0.0002 -0.0000  0.0001 -0.0000  0.0000
                                            0.0000  0.0000 -0.0000 -0.0000
    28. (0.99944) CR ( 1) C   8           s(100.00%)p 0.00(  0.00%)
                                            1.0000  0.0001 -0.0000 -0.0001  0.0000
                                            0.0003  0.0000  0.0000  0.0000 -0.0000
                                            0.0000 -0.0000 -0.0000 -0.0000
    29. (0.95239) LP ( 1) N   5           s( 23.82%)p 3.20( 76.12%)d 0.00(  0.06%)
                                            0.0002  0.4877 -0.0195  0.4227  0.0154
                                           -0.7558 -0.0269  0.1013  0.0037  0.0191
                                           -0.0017  0.0044  0.0116  0.0099
    30. (0.00117) RY*( 1) C   1           s(  7.67%)p10.37( 79.54%)d 1.67( 12.78%)
                                           -0.0000  0.0075  0.2769  0.0151  0.8513
                                           -0.0003  0.0314 -0.0001  0.2638 -0.0113
                                           -0.1081 -0.0140  0.2304 -0.2506
    31. (0.00059) RY*( 2) C   1           s(  0.00%)p 1.00( 67.38%)d 0.48( 32.61%)
                                            0.0000  0.0008  0.0062  0.0001 -0.0011
                                           -0.0145 -0.8175  0.0019  0.0731 -0.2103
                                            0.0217  0.5161 -0.0606 -0.1066
    32. (0.00025) RY*( 3) C   1           s( 21.81%)p 3.52( 76.69%)d 0.07(  1.50%)
                                            0.0000  0.0093  0.4669 -0.0014  0.0813
                                            0.0021 -0.0973  0.0085 -0.8664  0.0157
                                            0.0310 -0.0306  0.1012 -0.0516
    33. (0.00006) RY*( 4) C   1           s( 67.56%)p 0.32( 21.38%)d 0.16( 11.07%)
    34. (0.00001) RY*( 5) C   1           s(  0.00%)p 1.00( 30.35%)d 2.29( 69.65%)
    35. (0.00001) RY*( 6) C   1           s(  0.14%)p11.96(  1.71%)d99.99( 98.14%)
    36. (0.00002) RY*( 7) C   1           s(  2.80%)p 4.70( 13.16%)d30.01( 84.04%)
    37. (0.00001) RY*( 8) C   1           s(  0.00%)p 1.00(  8.35%)d10.98( 91.65%)
    38. (0.00000) RY*( 9) C   1           s(  0.03%)p58.96(  1.59%)d99.99( 98.38%)
    39. (0.00329) RY*( 1) C   2           s(  0.11%)p99.99( 96.04%)d35.88(  3.85%)
                                            0.0000 -0.0011  0.0327  0.0006  0.0610
                                           -0.0265 -0.9751  0.0030  0.0726 -0.1322
                                            0.0076 -0.1400  0.0228  0.0289
    40. (0.00096) RY*( 2) C   2           s(  7.42%)p 8.77( 65.04%)d 3.72( 27.55%)
                                            0.0000 -0.0132  0.2720  0.0058 -0.7919
                                           -0.0026 -0.0491 -0.0263 -0.1419 -0.0177
                                           -0.4028 -0.0222  0.2525 -0.2206
    41. (0.00043) RY*( 3) C   2           s( 46.73%)p 0.84( 39.10%)d 0.30( 14.17%)
                                            0.0000  0.0004  0.6836 -0.0060  0.5295
                                            0.0020  0.0282 -0.0032 -0.3314 -0.0559
                                           -0.3295  0.0464  0.1035 -0.1309
    42. (0.00035) RY*( 4) C   2           s( 23.21%)p 3.27( 75.95%)d 0.04(  0.85%)
                                           -0.0000  0.0125  0.4816  0.0150 -0.0361
                                           -0.0015  0.0786 -0.0137  0.8669  0.0342
                                            0.0467 -0.0406 -0.0589 -0.0022
    43. (0.00016) RY*( 5) C   2           s(  0.02%)p24.11(  0.45%)d99.99( 99.54%)
                                            0.0000 -0.0002  0.0136 -0.0011 -0.0540
                                            0.0063 -0.0112 -0.0008  0.0370 -0.6788
                                            0.1807  0.6793 -0.0378 -0.1978
    44. (0.00012) RY*( 6) C   2           s(  1.76%)p 0.56(  0.99%)d55.20( 97.24%)
                                            0.0000 -0.0021  0.1327 -0.0212  0.0033
                                           -0.0011  0.0060  0.0083 -0.0968  0.1259
                                            0.6765 -0.1857  0.4143 -0.5411
    45. (0.00002) RY*( 7) C   2           s( 13.15%)p 1.12( 14.75%)d 5.49( 72.10%)
    46. (0.00000) RY*( 8) C   2           s(  0.48%)p 8.59(  4.09%)d99.99( 95.43%)
    47. (0.00001) RY*( 9) C   2           s(  7.16%)p 0.52(  3.74%)d12.44( 89.09%)
    48. (0.00249) RY*( 1) C   3           s(  0.32%)p99.99( 94.05%)d17.46(  5.63%)
                                           -0.0000  0.0078  0.0562 -0.0210 -0.8628
                                           -0.0056  0.1414  0.0097  0.4189 -0.0567
                                           -0.1744 -0.0248 -0.1485 -0.0012
    49. (0.00226) RY*( 2) C   3           s( 29.25%)p 2.27( 66.47%)d 0.15(  4.28%)
                                           -0.0000  0.0029  0.5408 -0.0017  0.3448
                                            0.0076 -0.1534  0.0113  0.7226  0.0601
                                           -0.0862  0.0115  0.1719 -0.0455
    50. (0.00166) RY*( 3) C   3           s(  0.00%)p 1.00( 95.09%)d 0.05(  4.90%)
                                           -0.0000 -0.0029  0.0062 -0.0035 -0.2105
                                            0.0232 -0.9456 -0.0019 -0.1089  0.1993
                                           -0.0033  0.0674 -0.0658 -0.0201
    51. (0.00073) RY*( 4) C   3           s( 70.18%)p 0.39( 27.29%)d 0.04(  2.53%)
                                           -0.0000 -0.0078  0.8377 -0.0053 -0.1671
                                           -0.0020  0.0939 -0.0021 -0.4859 -0.0553
                                            0.1095  0.0030 -0.1011 -0.0053
    52. (0.00025) RY*( 5) C   3           s(  0.01%)p17.66(  0.21%)d99.99( 99.78%)
                                           -0.0000 -0.0006  0.0108 -0.0017  0.0001
                                            0.0040 -0.0409  0.0085 -0.0175  0.1415
                                           -0.0001 -0.9880  0.0268  0.0301
    53. (0.00012) RY*( 6) C   3           s(  0.03%)p99.99(  4.84%)d99.99( 95.13%)
                                            0.0000  0.0001  0.0163 -0.0039  0.0373
                                           -0.0255  0.2152  0.0008 -0.0077  0.9196
                                           -0.0924  0.1140 -0.2871 -0.0417
    54. (0.00009) RY*( 7) C   3           s(  0.00%)p 1.00(  7.08%)d13.12( 92.91%)
    55. (0.00006) RY*( 8) C   3           s(  0.05%)p90.70(  4.57%)d99.99( 95.38%)
    56. (0.00001) RY*( 9) C   3           s(  0.20%)p 2.47(  0.49%)d99.99( 99.31%)
    57. (0.00485) RY*( 1) C   4           s(  2.03%)p42.11( 85.56%)d 6.11( 12.41%)
                                           -0.0000 -0.0189  0.1413 -0.0307  0.8993
                                            0.0401  0.1046 -0.0078  0.1826  0.3312
                                           -0.0213  0.0707 -0.0911 -0.0254
    58. (0.00240) RY*( 2) C   4           s(  1.76%)p55.09( 96.76%)d 0.84(  1.48%)
                                           -0.0000  0.0424  0.1256  0.0399 -0.1499
                                           -0.0014  0.9682  0.0087 -0.0781  0.0664
                                           -0.0065  0.0063 -0.0983 -0.0262
    59. (0.00071) RY*( 3) C   4           s( 63.21%)p 0.40( 25.29%)d 0.18( 11.50%)
                                           -0.0000 -0.0057  0.7950 -0.0268 -0.2710
                                           -0.0028 -0.1098  0.0047  0.4082  0.2342
                                            0.1247  0.1091  0.1768 -0.0381
    60. (0.00059) RY*( 4) C   4           s(  2.53%)p 7.11( 17.99%)d31.42( 79.48%)
                                            0.0000 -0.0023  0.1590  0.0002  0.0585
                                           -0.0014 -0.0503 -0.0285 -0.4161  0.1343
                                            0.7427 -0.3629 -0.1119  0.2846
    61. (0.00045) RY*( 5) C   4           s( 12.79%)p 4.48( 57.32%)d 2.34( 29.89%)
                                            0.0000 -0.0044  0.3575 -0.0108  0.0632
                                           -0.0026 -0.0900 -0.0048 -0.7490  0.1417
                                           -0.4266 -0.0120  0.2387 -0.1994
    62. (0.00018) RY*( 6) C   4           s( 14.77%)p 0.38(  5.56%)d 5.39( 79.68%)
                                            0.0000 -0.0108  0.3841 -0.0117  0.2327
                                           -0.0097  0.0246 -0.0014  0.0237 -0.8384
                                           -0.0138 -0.2002 -0.1952 -0.1244
    63. (0.00003) RY*( 7) C   4           s(  1.71%)p 3.11(  5.31%)d54.39( 92.98%)
    64. (0.00000) RY*( 8) C   4           s(  0.15%)p38.20(  5.88%)d99.99( 93.97%)
    65. (0.00001) RY*( 9) C   4           s(  1.28%)p 0.32(  0.41%)d77.04( 98.31%)
    66. (0.00255) RY*( 1) N   5           s( 10.15%)p 8.45( 85.75%)d 0.40(  4.10%)
                                            0.0000 -0.0028  0.3185  0.0194 -0.4121
                                           -0.0308  0.8232  0.0049 -0.0933  0.1723
                                            0.0237  0.0383  0.0959 -0.0122
    67. (0.00096) RY*( 2) N   5           s(  0.03%)p99.99( 98.65%)d49.36(  1.32%)
                                           -0.0000  0.0004  0.0164  0.0384  0.8613
                                            0.0241  0.4521  0.0081  0.1953  0.0365
                                           -0.0215  0.0045 -0.1067 -0.0034
    68. (0.00025) RY*( 3) N   5           s(  0.02%)p99.99( 39.50%)d99.99( 60.48%)
                                           -0.0000 -0.0000  0.0139 -0.0051 -0.1380
                                           -0.0003 -0.0053  0.0208  0.6127 -0.0465
                                            0.6631  0.2800 -0.1580  0.2441
    69. (0.00016) RY*( 4) N   5           s(  0.00%)p 1.00( 55.38%)d 0.81( 44.62%)
                                           -0.0000  0.0000  0.0025 -0.0040 -0.1658
                                           -0.0002  0.0011  0.0155  0.7253  0.0891
                                           -0.4213 -0.4817  0.0937 -0.1410
    70. (0.00007) RY*( 5) N   5           s(  0.11%)p12.72(  1.40%)d99.99( 98.49%)
    71. (0.00005) RY*( 6) N   5           s( 85.88%)p 0.11(  9.41%)d 0.05(  4.71%)
    72. (0.00002) RY*( 7) N   5           s(  0.77%)p 3.57(  2.75%)d99.99( 96.49%)
    73. (0.00000) RY*( 8) N   5           s(  0.17%)p30.81(  5.09%)d99.99( 94.75%)
    74. (0.00000) RY*( 9) N   5           s(  2.85%)p 0.86(  2.45%)d33.28( 94.71%)
    75. (0.00479) RY*( 1) C   6           s(  3.11%)p27.57( 85.64%)d 3.62( 11.25%)
                                           -0.0000 -0.0120  0.1758 -0.0143 -0.4473
                                            0.0631 -0.8035 -0.0045 -0.0809  0.0947
                                            0.0735  0.0243  0.3120 -0.0150
    76. (0.00243) RY*( 2) C   6           s(  3.06%)p30.32( 92.91%)d 1.31(  4.02%)
                                           -0.0000  0.0340  0.1717 -0.0222 -0.7690
                                           -0.0357  0.5533 -0.0037 -0.1729 -0.0420
                                            0.0503 -0.0064  0.1886 -0.0189
    77. (0.00071) RY*( 3) C   6           s(  0.08%)p99.99( 58.88%)d99.99( 41.04%)
                                            0.0000 -0.0002  0.0284  0.0026  0.1677
                                            0.0001 -0.0091 -0.0083 -0.7487  0.1456
                                            0.0473 -0.6206  0.0017  0.0426
    78. (0.00042) RY*( 4) C   6           s( 73.40%)p 0.10(  7.01%)d 0.27( 19.60%)
                                            0.0000 -0.0105  0.8567  0.0216  0.2400
                                            0.0131  0.1064  0.0039  0.0220  0.4016
                                            0.0397  0.1685 -0.0086 -0.0683
    79. (0.00041) RY*( 5) C   6           s(  0.50%)p69.68( 35.03%)d99.99( 64.47%)
                                            0.0000 -0.0009  0.0709 -0.0005 -0.1003
                                            0.0014  0.0211  0.0107  0.5828  0.1851
                                           -0.2945 -0.7126  0.0858 -0.0929
    80. (0.00022) RY*( 6) C   6           s( 10.22%)p 0.68(  6.92%)d 8.11( 82.86%)
                                            0.0000 -0.0066  0.3196  0.0144 -0.1981
                                            0.0062 -0.1690  0.0029 -0.0345 -0.4938
                                           -0.0992 -0.1301 -0.7328 -0.1448
    81. (0.00003) RY*( 7) C   6           s(  9.47%)p 0.69(  6.49%)d 8.87( 84.04%)
    82. (0.00000) RY*( 8) C   6           s(  0.04%)p99.99(  5.38%)d99.99( 94.58%)
    83. (0.00000) RY*( 9) C   6           s(  0.29%)p 6.27(  1.82%)d99.99( 97.89%)
    84. (0.00221) RY*( 1) C   7           s(  0.11%)p99.99( 92.32%)d69.61(  7.57%)
                                            0.0000 -0.0232  0.0235  0.0217  0.3059
                                            0.0127  0.9098  0.0042  0.0349 -0.2553
                                            0.0104 -0.0500  0.0814  0.0352
    85. (0.00125) RY*( 2) C   7           s(  1.84%)p52.75( 97.25%)d 0.49(  0.90%)
                                           -0.0000 -0.0085  0.1355 -0.0311  0.9060
                                            0.0281 -0.3224 -0.0070  0.2145  0.0035
                                            0.0288 -0.0000  0.0871 -0.0242
    86. (0.00049) RY*( 3) C   7           s( 95.61%)p 0.02(  2.37%)d 0.02(  2.02%)
                                            0.0000 -0.0021  0.9778  0.0095 -0.1365
                                            0.0120 -0.0043  0.0008 -0.0691 -0.0946
                                            0.0680 -0.0303  0.0122 -0.0746
    87. (0.00031) RY*( 4) C   7           s(  0.06%)p99.99( 81.20%)d99.99( 18.75%)
                                            0.0000 -0.0001  0.0237 -0.0017 -0.2009
                                            0.0002  0.0326  0.0119  0.8777  0.0795
                                            0.1883 -0.3717 -0.0311  0.0808
    88. (0.00024) RY*( 5) C   7           s(  0.17%)p69.32( 12.12%)d99.99( 87.71%)
                                            0.0000 -0.0002  0.0418 -0.0015 -0.0817
                                            0.0005  0.0126  0.0104  0.3380 -0.0924
                                           -0.7839  0.3444  0.1710 -0.3259
    89. (0.00005) RY*( 6) C   7           s(  0.02%)p39.02(  0.83%)d99.99( 99.15%)
    90. (0.00004) RY*( 7) C   7           s(  1.78%)p 3.61(  6.43%)d51.45( 91.78%)
    91. (0.00000) RY*( 8) C   7           s(  0.01%)p99.99(  6.35%)d99.99( 93.63%)
    92. (0.00000) RY*( 9) C   7           s(  0.47%)p 2.50(  1.18%)d99.99( 98.35%)
    93. (0.00278) RY*( 1) C   8           s(  2.34%)p39.19( 91.79%)d 2.50(  5.87%)
                                            0.0000 -0.0216  0.1515 -0.0029 -0.6132
                                            0.0091  0.7266  0.0009 -0.1175  0.1986
                                            0.0147  0.0477  0.1263  0.0278
    94. (0.00123) RY*( 2) C   8           s(  6.20%)p14.74( 91.37%)d 0.39(  2.43%)
                                            0.0000  0.0152  0.2485  0.0323 -0.7042
                                            0.0240 -0.6432  0.0097 -0.0477 -0.1023
                                            0.0524 -0.0103  0.1031 -0.0190
    95. (0.00052) RY*( 3) C   8           s( 87.97%)p 0.13( 11.13%)d 0.01(  0.91%)
                                            0.0000 -0.0100  0.9378 -0.0269  0.2513
                                            0.0037  0.0587 -0.0048  0.2095  0.0206
                                            0.0312 -0.0018 -0.0753 -0.0450
    96. (0.00029) RY*( 4) C   8           s(  0.06%)p99.99(  8.22%)d99.99( 91.72%)
                                            0.0000 -0.0004  0.0236 -0.0027  0.0599
                                            0.0013 -0.0089  0.0141 -0.2799 -0.0748
                                            0.7222  0.5461 -0.1741  0.2480
    97. (0.00026) RY*( 5) C   8           s(  2.95%)p28.34( 83.51%)d 4.60( 13.54%)
                                            0.0000 -0.0024  0.1716 -0.0016  0.1628
                                            0.0047 -0.0537  0.0080 -0.8976  0.0098
                                           -0.3216  0.0372  0.0974 -0.1450
    98. (0.00005) RY*( 6) C   8           s(  0.12%)p23.80(  2.86%)d99.99( 97.02%)
    99. (0.00002) RY*( 7) C   8           s(  0.07%)p64.39(  4.60%)d99.99( 95.33%)
   100. (0.00001) RY*( 8) C   8           s(  0.02%)p99.99(  5.27%)d99.99( 94.71%)
   101. (0.00000) RY*( 9) C   8           s(  0.38%)p 3.52(  1.34%)d99.99( 98.28%)
   102. (0.00113) RY*( 1) H   9           s( 98.56%)p 0.01(  1.44%)
                                            0.0046  0.9927 -0.0265  0.0745  0.0905
   103. (0.00011) RY*( 2) H   9           s(  0.01%)p 1.00( 99.99%)
                                            0.0016  0.0097  0.7705 -0.4281  0.4722
   104. (0.00006) RY*( 3) H   9           s(  0.10%)p99.99( 99.90%)
   105. (0.00002) RY*( 4) H   9           s(  1.41%)p69.80( 98.59%)
   106. (0.00154) RY*( 1) H  10           s( 98.88%)p 0.01(  1.12%)
                                            0.0100  0.9944 -0.0907  0.0044  0.0539
   107. (0.00012) RY*( 2) H  10           s(  0.00%)p 1.00(100.00%)
                                            0.0000  0.0001 -0.0152  0.9940 -0.1085
   108. (0.00006) RY*( 3) H  10           s(  0.21%)p99.99( 99.79%)
   109. (0.00002) RY*( 4) H  10           s(  0.98%)p99.99( 99.02%)
   110. (0.00121) RY*( 1) H  11           s( 98.68%)p 0.01(  1.32%)
                                            0.0058  0.9933 -0.0296 -0.0492  0.0996
   111. (0.00011) RY*( 2) H  11           s(  0.01%)p99.99( 99.99%)
                                            0.0016  0.0119  0.7481  0.5478  0.3744
   112. (0.00006) RY*( 3) H  11           s(  0.11%)p99.99( 99.89%)
   113. (0.00002) RY*( 4) H  11           s(  1.28%)p77.15( 98.72%)
   114. (0.00162) RY*( 1) H  12           s( 99.40%)p 0.01(  0.60%)
                                            0.0058  0.9970 -0.0494 -0.0490 -0.0338
   115. (0.00010) RY*( 2) H  12           s(  0.00%)p 1.00(100.00%)
                                            0.0024  0.0043  0.1295 -0.5912  0.7960
   116. (0.00007) RY*( 3) H  12           s(  0.11%)p99.99( 99.89%)
   117. (0.00002) RY*( 4) H  12           s(  0.56%)p99.99( 99.44%)
   118. (0.00175) RY*( 1) H  13           s( 99.39%)p 0.01(  0.61%)
                                            0.0178  0.9968 -0.0576  0.0282 -0.0447
   119. (0.00010) RY*( 2) H  13           s(  0.01%)p99.99( 99.99%)
                                            0.0024  0.0105  0.0602  0.7658  0.6402
   120. (0.00007) RY*( 3) H  13           s(  0.17%)p99.99( 99.83%)
   121. (0.00002) RY*( 4) H  13           s(  0.51%)p99.99( 99.49%)
   122. (0.00117) RY*( 1) H  14           s( 99.48%)p 0.01(  0.52%)
                                            0.0049  0.9974  0.0373 -0.0568  0.0237
   123. (0.00010) RY*( 2) H  14           s(  0.02%)p99.99( 99.98%)
   124. (0.00004) RY*( 3) H  14           s(  0.28%)p99.99( 99.72%)
   125. (0.00002) RY*( 4) H  14           s(  0.30%)p99.99( 99.70%)
   126. (0.00120) RY*( 1) H  15           s( 99.37%)p 0.01(  0.63%)
                                            0.0041  0.9968  0.0316 -0.0726  0.0070
   127. (0.00010) RY*( 2) H  15           s(  0.00%)p 1.00(100.00%)
   128. (0.00004) RY*( 3) H  15           s(  0.35%)p99.99( 99.65%)
   129. (0.00002) RY*( 4) H  15           s(  0.36%)p99.99( 99.64%)
   130. (0.00152) RY*( 1) H  16           s( 99.35%)p 0.01(  0.65%)
                                            0.0043  0.9967  0.0275  0.0758  0.0028
   131. (0.00013) RY*( 2) H  16           s(  0.00%)p 1.00(100.00%)
                                            0.0000  0.0010 -0.2017  0.0240  0.9792
   132. (0.00006) RY*( 3) H  16           s(  0.04%)p99.99( 99.96%)
   133. (0.00003) RY*( 4) H  16           s(  0.69%)p99.99( 99.31%)
   134. (0.00118) RY*( 1) H  17           s( 98.90%)p 0.01(  1.10%)
                                            0.0017  0.9945 -0.0665  0.0811  0.0021
   135. (0.00009) RY*( 2) H  17           s(  0.03%)p99.99( 99.97%)
   136. (0.00003) RY*( 3) H  17           s(  0.71%)p99.99( 99.29%)
   137. (0.00004) RY*( 4) H  17           s(  0.44%)p99.99( 99.56%)
   138. (0.00771) BD*( 1) C   1 - C   2  
                ( 49.57%)   0.7041* C   1 s( 30.42%)p 2.29( 69.54%)d 0.00(  0.04%)
                                           -0.0005 -0.5516 -0.0009 -0.4426  0.0115
                                            0.0782  0.0002  0.7023  0.0033  0.0014
                                            0.0145 -0.0024 -0.0039 -0.0114
                ( 50.43%)  -0.7101* C   2 s( 26.81%)p 2.73( 73.15%)d 0.00(  0.04%)
                                           -0.0002 -0.5176 -0.0135  0.4703  0.0251
                                           -0.0799  0.0015 -0.7094 -0.0051  0.0019
                                            0.0166 -0.0030 -0.0050 -0.0109
   139. (0.00466) BD*( 1) C   1 - H   9  
                ( 39.68%)   0.6300* C   1 s( 23.43%)p 3.27( 76.53%)d 0.00(  0.04%)
                                           -0.0000 -0.4840  0.0005 -0.1639  0.0060
                                           -0.7612  0.0016 -0.3986 -0.0084 -0.0047
                                           -0.0034 -0.0148  0.0133  0.0038
                ( 60.32%)  -0.7766* H   9 s( 99.92%)p 0.00(  0.08%)
                                           -0.9996  0.0020  0.0076  0.0237  0.0124
   140. (0.00448) BD*( 1) C   1 - H  10  
                ( 40.86%)   0.6392* C   1 s( 22.64%)p 3.41( 77.31%)d 0.00(  0.05%)
                                           -0.0000  0.4758  0.0026 -0.8627  0.0004
                                           -0.0292  0.0013 -0.1670  0.0090  0.0010
                                            0.0070 -0.0000  0.0178 -0.0106
                ( 59.14%)  -0.7690* H  10 s( 99.93%)p 0.00(  0.07%)
                                            0.9996 -0.0079  0.0266  0.0010  0.0057
   141. (0.00467) BD*( 1) C   1 - H  11  
                ( 39.68%)   0.6300* C   1 s( 23.48%)p 3.26( 76.47%)d 0.00(  0.04%)
                                            0.0000  0.4846 -0.0010  0.1795 -0.0060
                                           -0.6427  0.0043  0.5651  0.0068 -0.0041
                                            0.0048 -0.0174 -0.0089  0.0032
                ( 60.32%)  -0.7766* H  11 s( 99.92%)p 0.00(  0.08%)
                                            0.9996 -0.0034 -0.0081  0.0201 -0.0173
   142. (0.01319) BD*( 1) C   2 - C   3  
                ( 48.58%)   0.6970* C   2 s( 30.02%)p 2.33( 69.94%)d 0.00(  0.04%)
                                           -0.0004 -0.5479  0.0014 -0.8233  0.0009
                                           -0.0285  0.0020 -0.1430  0.0182 -0.0014
                                           -0.0066 -0.0004 -0.0165  0.0084
                ( 51.42%)  -0.7171* C   3 s( 31.06%)p 2.22( 68.90%)d 0.00(  0.04%)
                                           -0.0001 -0.5573  0.0025  0.8137 -0.0139
                                            0.0300  0.0018  0.1601  0.0104 -0.0004
                                           -0.0056  0.0001 -0.0153  0.0118
   143. (0.00806) BD*( 1) C   2 - H  12  
                ( 39.95%)   0.6321* C   2 s( 21.56%)p 3.64( 78.39%)d 0.00(  0.05%)
                                           -0.0001  0.4643 -0.0043 -0.2142 -0.0000
                                           -0.7630  0.0144 -0.3944 -0.0103  0.0089
                                            0.0043  0.0131 -0.0131 -0.0041
                ( 60.05%)  -0.7749* H  12 s( 99.92%)p 0.00(  0.08%)
                                            0.9996 -0.0040  0.0036  0.0236  0.0140
   144. (0.00820) BD*( 1) C   2 - H  13  
                ( 39.85%)   0.6312* C   2 s( 21.59%)p 3.63( 78.37%)d 0.00(  0.05%)
                                            0.0002 -0.4646  0.0054  0.2332 -0.0015
                                           -0.6399  0.0171  0.5652  0.0073  0.0081
                                           -0.0067  0.0162  0.0092 -0.0020
                ( 60.15%)  -0.7756* H  13 s( 99.92%)p 0.00(  0.08%)
                                           -0.9995  0.0162 -0.0044  0.0197 -0.0196
   145. (0.01871) BD*( 1) C   3 - C   4  
                ( 48.23%)   0.6945* C   3 s( 33.88%)p 1.95( 66.08%)d 0.00(  0.04%)
                                            0.0002 -0.5820 -0.0057 -0.4041  0.0018
                                            0.6974  0.0226 -0.1036  0.0016  0.0138
                                           -0.0037  0.0044  0.0052  0.0111
                ( 51.77%)  -0.7195* C   4 s( 39.97%)p 1.50( 59.99%)d 0.00(  0.04%)
                                           -0.0003 -0.6322  0.0066  0.4121  0.0219
                                           -0.6482  0.0119  0.0956  0.0066  0.0151
                                           -0.0025  0.0034  0.0074  0.0112
   146. (0.01329) BD*( 1) C   3 - C   8  
                ( 48.44%)   0.6960* C   3 s( 34.99%)p 1.86( 64.96%)d 0.00(  0.04%)
                                            0.0001 -0.5915 -0.0029 -0.3656  0.0063
                                           -0.7149 -0.0201 -0.0670  0.0047 -0.0134
                                           -0.0028 -0.0031  0.0085  0.0125
                ( 51.56%)  -0.7181* C   8 s( 36.19%)p 1.76( 63.75%)d 0.00(  0.06%)
                                           -0.0001 -0.6016 -0.0043  0.4214  0.0282
                                            0.6741  0.0030  0.0677  0.0085 -0.0141
                                           -0.0035 -0.0018  0.0095  0.0160
   147. (0.15008) BD*( 2) C   3 - C   8  
                ( 43.51%)   0.6597* C   3 s(  0.02%)p99.99( 99.95%)d 1.78(  0.03%)
                                           -0.0000  0.0110  0.0065  0.2006 -0.0070
                                           -0.0200  0.0006 -0.9791  0.0120  0.0016
                                           -0.0133 -0.0088  0.0027 -0.0049
                ( 56.49%)  -0.7516* C   8 s(  0.00%)p 1.00( 99.94%)d 0.00(  0.05%)
                                            0.0000  0.0052  0.0033  0.2028 -0.0018
                                           -0.0237 -0.0012 -0.9786 -0.0078 -0.0045
                                           -0.0002  0.0223 -0.0005 -0.0010
   148. (0.00741) BD*( 1) C   4 - N   5  
                ( 59.05%)   0.7684* C   4 s( 32.19%)p 2.10( 67.69%)d 0.00(  0.13%)
                                           -0.0000  0.5669  0.0234  0.8017  0.0446
                                           -0.0171 -0.0521  0.1702  0.0113 -0.0009
                                            0.0130 -0.0003  0.0282 -0.0169
                ( 40.95%)  -0.6400* N   5 s( 38.11%)p 1.62( 61.82%)d 0.00(  0.07%)
                                            0.0001  0.6172  0.0151 -0.7670  0.0248
                                           -0.0532  0.0259 -0.1606  0.0049 -0.0099
                                            0.0092 -0.0022  0.0181 -0.0135
   149. (0.17850) BD*( 2) C   4 - N   5  
                ( 51.84%)   0.7200* C   4 s(  0.00%)p 1.00( 99.92%)d 0.00(  0.08%)
                                           -0.0000 -0.0014 -0.0022 -0.2062  0.0059
                                            0.0144 -0.0009  0.9777 -0.0223 -0.0012
                                            0.0245  0.0074 -0.0055  0.0094
                ( 48.16%)  -0.6940* N   5 s(  0.00%)p 1.00( 99.87%)d 0.00(  0.13%)
                                            0.0000 -0.0002 -0.0001 -0.2060  0.0039
                                            0.0157 -0.0004  0.9776 -0.0181 -0.0058
                                           -0.0217  0.0259  0.0044 -0.0091
   150. (0.01474) BD*( 1) C   4 - H  14  
                ( 41.96%)   0.6478* C   4 s( 27.62%)p 2.62( 72.34%)d 0.00(  0.04%)
                                           -0.0005  0.5255 -0.0083 -0.3749  0.0256
                                           -0.7600 -0.0050 -0.0672  0.0053  0.0141
                                            0.0006  0.0024 -0.0113 -0.0093
                ( 58.04%)  -0.7618* H  14 s( 99.92%)p 0.00(  0.08%)
                                            0.9996 -0.0040  0.0119  0.0254  0.0023
   151. (0.00810) BD*( 1) N   5 - C   6  
                ( 40.58%)   0.6370* N   5 s( 38.10%)p 1.62( 61.83%)d 0.00(  0.07%)
                                           -0.0002 -0.6171 -0.0145 -0.4330  0.0352
                                           -0.6502  0.0090 -0.0809  0.0073 -0.0116
                                           -0.0014 -0.0017  0.0183  0.0149
                ( 59.42%)  -0.7709* C   6 s( 32.00%)p 2.12( 67.87%)d 0.00(  0.13%)
                                           -0.0000 -0.5654 -0.0164  0.3889 -0.0191
                                            0.7198  0.0677  0.0658 -0.0053 -0.0253
                                           -0.0034 -0.0042  0.0161  0.0198
   152. (0.01467) BD*( 1) C   6 - C   7  
                ( 51.43%)   0.7171* C   6 s( 39.63%)p 1.52( 60.33%)d 0.00(  0.04%)
                                            0.0002  0.6295  0.0011 -0.3475  0.0270
                                            0.6880  0.0312 -0.0867  0.0051 -0.0143
                                            0.0027 -0.0036 -0.0091 -0.0114
                ( 48.57%)  -0.6970* C   7 s( 35.60%)p 1.81( 64.36%)d 0.00(  0.04%)
                                            0.0000  0.5966  0.0096  0.3996  0.0385
                                           -0.6869 -0.0008  0.1027  0.0080 -0.0116
                                            0.0023 -0.0032 -0.0108 -0.0114
   153. (0.17836) BD*( 2) C   6 - C   7  
                ( 53.69%)   0.7327* C   6 s(  0.00%)p 1.00( 99.97%)d 0.00(  0.03%)
                                           -0.0000 -0.0013 -0.0003 -0.2055  0.0037
                                            0.0206 -0.0005  0.9781 -0.0180 -0.0019
                                           -0.0157  0.0068  0.0032 -0.0063
                ( 46.31%)  -0.6805* C   7 s(  0.00%)p 1.00( 99.97%)d 0.00(  0.03%)
                                           -0.0000 -0.0007  0.0001 -0.2067  0.0040
                                            0.0253 -0.0006  0.9777 -0.0191  0.0031
                                           -0.0021 -0.0154  0.0008 -0.0001
   154. (0.01418) BD*( 1) C   6 - H  15  
                ( 42.13%)   0.6491* C   6 s( 28.21%)p 2.54( 71.75%)d 0.00(  0.04%)
                                            0.0005 -0.5310  0.0093 -0.8273  0.0085
                                            0.0448  0.0173 -0.1754  0.0014  0.0027
                                           -0.0070  0.0005 -0.0167  0.0084
                ( 57.87%)  -0.7607* H  15 s( 99.92%)p 0.00(  0.08%)
                                           -0.9996  0.0031  0.0275 -0.0016  0.0059
   155. (0.00881) BD*( 1) C   7 - C   8  
                ( 49.26%)   0.7018* C   7 s( 36.63%)p 1.73( 63.33%)d 0.00(  0.04%)
                                           -0.0000 -0.6052 -0.0050  0.7760  0.0124
                                           -0.0487 -0.0373  0.1649  0.0037 -0.0005
                                           -0.0079  0.0000 -0.0158  0.0114
                ( 50.74%)  -0.7123* C   8 s( 36.12%)p 1.77( 63.82%)d 0.00(  0.05%)
                                           -0.0000 -0.6007 -0.0189 -0.7798 -0.0271
                                           -0.0310 -0.0382 -0.1640 -0.0057  0.0015
                                           -0.0089  0.0008 -0.0160  0.0141
   156. (0.00840) BD*( 1) C   7 - H  16  
                ( 40.97%)   0.6401* C   7 s( 27.69%)p 2.61( 72.28%)d 0.00(  0.03%)
                                            0.0003 -0.5261  0.0116 -0.4397  0.0005
                                           -0.7238  0.0021 -0.0746 -0.0001 -0.0135
                                           -0.0018 -0.0022  0.0076  0.0100
                ( 59.03%)  -0.7683* H  16 s( 99.92%)p 0.00(  0.08%)
                                           -0.9996  0.0021  0.0148  0.0238  0.0025
   157. (0.00881) BD*( 1) C   8 - H  17  
                ( 41.96%)   0.6478* C   8 s( 27.58%)p 2.63( 72.39%)d 0.00(  0.04%)
                                            0.0003 -0.5250  0.0117  0.4131 -0.0012
                                           -0.7368 -0.0133  0.1007  0.0008  0.0116
                                           -0.0034  0.0036  0.0072  0.0122
                ( 58.04%)  -0.7618* H  17 s( 99.93%)p 0.00(  0.07%)
                                           -0.9996 -0.0011 -0.0128  0.0237 -0.0033


 NHO Directionality and "Bond Bending" (deviations from line of nuclear centers)

         [Thresholds for printing:  angular deviation  >  1.0 degree]
                                    hybrid p-character > 25.0%
                                    orbital occupancy  >  0.10e

                                Line of Centers        Hybrid 1              Hybrid 2
                                ---------------  -------------------   ------------------
                NBO               Theta   Phi    Theta   Phi    Dev    Theta   Phi    Dev
 ========================================================================================
     1. BD (   1) C   1 - C   2   146.7  350.2   148.2  349.7   1.5     35.1  171.0   1.8
     3. BD (   1) C   1 - H  10   101.4  182.0   100.4  181.9   1.0      --     --    --
     5. BD (   1) C   2 - C   3    80.1    2.0    81.4    1.8   1.3    102.0  182.3   2.1
     6. BD (   1) C   2 - H  12   116.7  255.3   117.5  254.0   1.4      --     --    --
     7. BD (   1) C   2 - H  13   129.9  108.9   130.7  110.4   1.4      --     --    --
     8. BD (   1) C   3 - C   4    82.5  302.5    83.0  299.2   3.3     97.6  124.3   1.8
     9. BD (   1) C   3 - C   8    85.1   60.4    85.6   63.9   3.6     95.4  236.4   4.0
    10. BD (   2) C   3 - C   8    85.1   60.4   168.6  354.3  90.2    168.4  353.0  89.6
    11. BD (   1) C   4 - N   5    78.0  358.9    77.9  355.3   3.5    101.8  182.1   3.2
    12. BD (   2) C   4 - N   5    78.0  358.9   168.1  356.1  90.1    168.1  355.7  89.9
    13. BD (   1) C   4 - H  14    94.8  242.9    94.2  245.5   2.6      --     --    --
    14. BD (   1) N   5 - C   6    85.2   61.3    84.4   58.2   3.2     94.0  244.8   3.6
    15. BD (   1) C   6 - C   7    96.7  117.3    95.9  114.0   3.3     82.3  302.5   5.3
    16. BD (   2) C   6 - C   7    96.7  117.3   168.1  354.3  89.9    168.0  353.1  89.8
    17. BD (   1) C   6 - H  15    78.0  357.6    78.0  355.7   1.9      --     --    --
    18. BD (   1) C   7 - C   8   101.9  179.5   102.0  173.8   5.6     78.2    4.9   5.3
    29. LP (   1) N   5             --     --     83.3  299.2   --       --     --    --
   147. BD*(   2) C   3 - C   8    85.1   60.4   168.6  354.3  90.2    168.4  353.0  89.6
   149. BD*(   2) C   4 - N   5    78.0  358.9   168.1  356.1  90.1    168.1  355.7  89.9
   153. BD*(   2) C   6 - C   7    96.7  117.3   168.1  354.3  89.9    168.0  353.1  89.8


 Second Order Perturbation Theory Analysis of Fock Matrix in NBO Basis

     Threshold for printing:   0.25 kcal/mol
                                                                              E(2)  E(j)-E(i) F(i,j)
         Donor NBO (i)                     Acceptor NBO (j)                 kcal/mol   a.u.    a.u. 
 ===================================================================================================

 within unit  1
   1. BD (   1) C   1 - C   2        / 49. RY*(   2) C   3                    0.68    1.46    0.040
   1. BD (   1) C   1 - C   2        /139. BD*(   1) C   1 - H   9            0.28    1.02    0.021
   1. BD (   1) C   1 - C   2        /140. BD*(   1) C   1 - H  10            0.33    1.01    0.023
   1. BD (   1) C   1 - C   2        /141. BD*(   1) C   1 - H  11            0.29    1.02    0.022
   1. BD (   1) C   1 - C   2        /142. BD*(   1) C   2 - C   3            0.83    1.06    0.037
   1. BD (   1) C   1 - C   2        /145. BD*(   1) C   3 - C   4            0.34    1.22    0.026
   1. BD (   1) C   1 - C   2        /147. BD*(   2) C   3 - C   8            1.05    0.71    0.037
   2. BD (   1) C   1 - H   9        /143. BD*(   1) C   2 - H  12            1.47    0.94    0.047
   3. BD (   1) C   1 - H  10        /142. BD*(   1) C   2 - C   3            1.44    0.97    0.047
   4. BD (   1) C   1 - H  11        / 39. RY*(   1) C   2                    0.30    1.38    0.026
   4. BD (   1) C   1 - H  11        /144. BD*(   1) C   2 - H  13            1.45    0.94    0.047
   5. BD (   1) C   2 - C   3        / 30. RY*(   1) C   1                    0.52    1.46    0.035
   5. BD (   1) C   2 - C   3        / 57. RY*(   1) C   4                    0.36    1.57    0.030
   5. BD (   1) C   2 - C   3        / 58. RY*(   2) C   4                    0.28    1.42    0.025
   5. BD (   1) C   2 - C   3        / 93. RY*(   1) C   8                    0.60    1.75    0.041
   5. BD (   1) C   2 - C   3        /138. BD*(   1) C   1 - C   2            0.65    0.97    0.032
   5. BD (   1) C   2 - C   3        /140. BD*(   1) C   1 - H  10            0.98    1.00    0.040
   5. BD (   1) C   2 - C   3        /143. BD*(   1) C   2 - H  12            0.44    1.02    0.027
   5. BD (   1) C   2 - C   3        /144. BD*(   1) C   2 - H  13            0.44    1.02    0.027
   5. BD (   1) C   2 - C   3        /145. BD*(   1) C   3 - C   4            1.48    1.20    0.053
   5. BD (   1) C   2 - C   3        /146. BD*(   1) C   3 - C   8            1.60    1.22    0.056
   5. BD (   1) C   2 - C   3        /148. BD*(   1) C   4 - N   5            1.31    1.20    0.050
   5. BD (   1) C   2 - C   3        /155. BD*(   1) C   7 - C   8            1.10    1.22    0.047
   6. BD (   1) C   2 - H  12        / 48. RY*(   1) C   3                    0.28    1.57    0.027
   6. BD (   1) C   2 - H  12        /139. BD*(   1) C   1 - H   9            1.64    0.90    0.049
   6. BD (   1) C   2 - H  12        /142. BD*(   1) C   2 - C   3            0.34    0.94    0.023
   6. BD (   1) C   2 - H  12        /146. BD*(   1) C   3 - C   8            1.81    1.12    0.057
   6. BD (   1) C   2 - H  12        /147. BD*(   2) C   3 - C   8            0.30    0.59    0.018
   7. BD (   1) C   2 - H  13        /141. BD*(   1) C   1 - H  11            1.63    0.90    0.049
   7. BD (   1) C   2 - H  13        /142. BD*(   1) C   2 - C   3            0.33    0.94    0.022
   7. BD (   1) C   2 - H  13        /145. BD*(   1) C   3 - C   4            1.61    1.10    0.053
   7. BD (   1) C   2 - H  13        /147. BD*(   2) C   3 - C   8            0.45    0.59    0.022
   8. BD (   1) C   3 - C   4        / 39. RY*(   1) C   2                    0.54    1.50    0.036
   8. BD (   1) C   3 - C   4        / 66. RY*(   1) N   5                    0.44    1.61    0.034
   8. BD (   1) C   3 - C   4        / 67. RY*(   2) N   5                    0.58    1.94    0.043
   8. BD (   1) C   3 - C   4        / 93. RY*(   1) C   8                    0.29    1.79    0.029
   8. BD (   1) C   3 - C   4        /142. BD*(   1) C   2 - C   3            1.58    1.09    0.052
   8. BD (   1) C   3 - C   4        /144. BD*(   1) C   2 - H  13            0.40    1.06    0.026
   8. BD (   1) C   3 - C   4        /146. BD*(   1) C   3 - C   8            2.28    1.26    0.068
   8. BD (   1) C   3 - C   4        /148. BD*(   1) C   4 - N   5            1.23    1.24    0.049
   8. BD (   1) C   3 - C   4        /150. BD*(   1) C   4 - H  14            0.79    1.11    0.037
   8. BD (   1) C   3 - C   4        /157. BD*(   1) C   8 - H  17            1.66    1.12    0.054
   9. BD (   1) C   3 - C   8        / 39. RY*(   1) C   2                    0.56    1.49    0.037
   9. BD (   1) C   3 - C   8        / 57. RY*(   1) C   4                    0.40    1.60    0.032
   9. BD (   1) C   3 - C   8        / 84. RY*(   1) C   7                    0.62    1.78    0.042
   9. BD (   1) C   3 - C   8        / 85. RY*(   2) C   7                    0.39    1.29    0.029
   9. BD (   1) C   3 - C   8        /142. BD*(   1) C   2 - C   3            1.47    1.07    0.050
   9. BD (   1) C   3 - C   8        /143. BD*(   1) C   2 - H  12            0.47    1.05    0.028
   9. BD (   1) C   3 - C   8        /145. BD*(   1) C   3 - C   4            2.33    1.23    0.068
   9. BD (   1) C   3 - C   8        /150. BD*(   1) C   4 - H  14            1.53    1.10    0.052
   9. BD (   1) C   3 - C   8        /155. BD*(   1) C   7 - C   8            2.13    1.26    0.066
   9. BD (   1) C   3 - C   8        /156. BD*(   1) C   7 - H  16            1.44    1.10    0.051
   9. BD (   1) C   3 - C   8        /157. BD*(   1) C   8 - H  17            0.94    1.11    0.041
  10. BD (   2) C   3 - C   8        / 60. RY*(   4) C   4                    0.52    1.90    0.044
  10. BD (   2) C   3 - C   8        / 88. RY*(   5) C   7                    0.39    1.99    0.039
  10. BD (   2) C   3 - C   8        / 97. RY*(   5) C   8                    0.27    0.97    0.023
  10. BD (   2) C   3 - C   8        /138. BD*(   1) C   1 - C   2            1.96    0.56    0.047
  10. BD (   2) C   3 - C   8        /140. BD*(   1) C   1 - H  10            0.33    0.60    0.020
  10. BD (   2) C   3 - C   8        /143. BD*(   1) C   2 - H  12            0.47    0.61    0.024
  10. BD (   2) C   3 - C   8        /144. BD*(   1) C   2 - H  13            0.48    0.62    0.024
  10. BD (   2) C   3 - C   8        /149. BD*(   2) C   4 - N   5           13.51    0.27    0.076
  10. BD (   2) C   3 - C   8        /153. BD*(   2) C   6 - C   7            8.92    0.26    0.062
  11. BD (   1) C   4 - N   5        / 50. RY*(   3) C   3                    0.75    1.74    0.046
  11. BD (   1) C   4 - N   5        / 76. RY*(   2) C   6                    1.15    1.66    0.055
  11. BD (   1) C   4 - N   5        /142. BD*(   1) C   2 - C   3            1.38    1.20    0.052
  11. BD (   1) C   4 - N   5        /145. BD*(   1) C   3 - C   4            1.41    1.36    0.055
  11. BD (   1) C   4 - N   5        /150. BD*(   1) C   4 - H  14            0.32    1.22    0.025
  11. BD (   1) C   4 - N   5        /151. BD*(   1) N   5 - C   6            0.99    1.36    0.046
  11. BD (   1) C   4 - N   5        /154. BD*(   1) C   6 - H  15            1.31    1.23    0.051
  12. BD (   2) C   4 - N   5        / 69. RY*(   4) N   5                    0.27    1.83    0.030
  12. BD (   2) C   4 - N   5        / 79. RY*(   5) C   6                    0.91    1.70    0.054
  12. BD (   2) C   4 - N   5        /147. BD*(   2) C   3 - C   8            7.46    0.33    0.063
  12. BD (   2) C   4 - N   5        /153. BD*(   2) C   6 - C   7           13.05    0.30    0.080
  13. BD (   1) C   4 - H  14        / 48. RY*(   1) C   3                    0.35    1.55    0.030
  13. BD (   1) C   4 - H  14        / 66. RY*(   1) N   5                    0.55    1.45    0.036
  13. BD (   1) C   4 - H  14        /145. BD*(   1) C   3 - C   4            0.37    1.09    0.025
  13. BD (   1) C   4 - H  14        /146. BD*(   1) C   3 - C   8            2.00    1.11    0.060
  13. BD (   1) C   4 - H  14        /151. BD*(   1) N   5 - C   6            2.18    1.09    0.061
  14. BD (   1) N   5 - C   6        / 58. RY*(   2) C   4                    1.26    1.57    0.056
  14. BD (   1) N   5 - C   6        / 85. RY*(   2) C   7                    0.62    1.42    0.038
  14. BD (   1) N   5 - C   6        /148. BD*(   1) C   4 - N   5            0.99    1.36    0.046
  14. BD (   1) N   5 - C   6        /150. BD*(   1) C   4 - H  14            1.33    1.22    0.051
  14. BD (   1) N   5 - C   6        /152. BD*(   1) C   6 - C   7            1.20    1.36    0.051
  14. BD (   1) N   5 - C   6        /154. BD*(   1) C   6 - H  15            0.32    1.23    0.025
  14. BD (   1) N   5 - C   6        /156. BD*(   1) C   7 - H  16            1.03    1.22    0.045
  15. BD (   1) C   6 - C   7        / 66. RY*(   1) N   5                    0.31    1.61    0.028
  15. BD (   1) C   6 - C   7        / 67. RY*(   2) N   5                    0.56    1.94    0.042
  15. BD (   1) C   6 - C   7        / 93. RY*(   1) C   8                    0.26    1.80    0.028
  15. BD (   1) C   6 - C   7        / 94. RY*(   2) C   8                    0.68    1.38    0.039
  15. BD (   1) C   6 - C   7        /130. RY*(   1) H  16                    0.26    0.98    0.020
  15. BD (   1) C   6 - C   7        /151. BD*(   1) N   5 - C   6            1.11    1.25    0.047
  15. BD (   1) C   6 - C   7        /154. BD*(   1) C   6 - H  15            0.83    1.12    0.039
  15. BD (   1) C   6 - C   7        /155. BD*(   1) C   7 - C   8            1.86    1.27    0.061
  15. BD (   1) C   6 - C   7        /156. BD*(   1) C   7 - H  16            0.88    1.11    0.040
  15. BD (   1) C   6 - C   7        /157. BD*(   1) C   8 - H  17            1.68    1.12    0.055
  16. BD (   2) C   6 - C   7        / 69. RY*(   4) N   5                    0.63    1.81    0.046
  16. BD (   2) C   6 - C   7        / 97. RY*(   5) C   8                    1.19    0.99    0.047
  16. BD (   2) C   6 - C   7        /147. BD*(   2) C   3 - C   8           11.53    0.31    0.076
  16. BD (   2) C   6 - C   7        /149. BD*(   2) C   4 - N   5            9.08    0.29    0.065
  17. BD (   1) C   6 - H  15        / 66. RY*(   1) N   5                    0.56    1.45    0.036
  17. BD (   1) C   6 - H  15        / 84. RY*(   1) C   7                    0.31    1.64    0.028
  17. BD (   1) C   6 - H  15        /148. BD*(   1) C   4 - N   5            2.21    1.08    0.062
  17. BD (   1) C   6 - H  15        /152. BD*(   1) C   6 - C   7            0.32    1.09    0.024
  17. BD (   1) C   6 - H  15        /155. BD*(   1) C   7 - C   8            1.80    1.11    0.056
  18. BD (   1) C   7 - C   8        / 48. RY*(   1) C   3                    0.59    1.71    0.040
  18. BD (   1) C   7 - C   8        / 49. RY*(   2) C   3                    0.36    1.49    0.029
  18. BD (   1) C   7 - C   8        / 50. RY*(   3) C   3                    0.35    1.62    0.030
  18. BD (   1) C   7 - C   8        / 75. RY*(   1) C   6                    0.75    1.49    0.042
  18. BD (   1) C   7 - C   8        /134. RY*(   1) H  17                    0.28    1.02    0.022
  18. BD (   1) C   7 - C   8        /142. BD*(   1) C   2 - C   3            2.06    1.08    0.060
  18. BD (   1) C   7 - C   8        /146. BD*(   1) C   3 - C   8            2.28    1.26    0.068
  18. BD (   1) C   7 - C   8        /152. BD*(   1) C   6 - C   7            1.85    1.25    0.061
  18. BD (   1) C   7 - C   8        /154. BD*(   1) C   6 - H  15            1.54    1.11    0.052
  18. BD (   1) C   7 - C   8        /156. BD*(   1) C   7 - H  16            0.81    1.10    0.038
  18. BD (   1) C   7 - C   8        /157. BD*(   1) C   8 - H  17            0.98    1.11    0.042
  19. BD (   1) C   7 - H  16        / 76. RY*(   2) C   6                    0.38    1.40    0.029
  19. BD (   1) C   7 - H  16        / 93. RY*(   1) C   8                    0.29    1.64    0.028
  19. BD (   1) C   7 - H  16        /146. BD*(   1) C   3 - C   8            1.76    1.11    0.056
  19. BD (   1) C   7 - H  16        /151. BD*(   1) N   5 - C   6            2.01    1.10    0.059
  19. BD (   1) C   7 - H  16        /152. BD*(   1) C   6 - C   7            0.42    1.10    0.027
  19. BD (   1) C   7 - H  16        /155. BD*(   1) C   7 - C   8            0.50    1.12    0.030
  20. BD (   1) C   8 - H  17        / 48. RY*(   1) C   3                    0.29    1.54    0.027
  20. BD (   1) C   8 - H  17        / 84. RY*(   1) C   7                    0.29    1.62    0.027
  20. BD (   1) C   8 - H  17        /145. BD*(   1) C   3 - C   4            1.92    1.07    0.057
  20. BD (   1) C   8 - H  17        /146. BD*(   1) C   3 - C   8            0.67    1.09    0.034
  20. BD (   1) C   8 - H  17        /152. BD*(   1) C   6 - C   7            1.68    1.08    0.054
  20. BD (   1) C   8 - H  17        /155. BD*(   1) C   7 - C   8            0.58    1.09    0.032
  21. CR (   1) C   1                / 42. RY*(   4) C   2                    0.54   10.75    0.096
  21. CR (   1) C   1                /102. RY*(   1) H   9                    0.31   10.48    0.072
  21. CR (   1) C   1                /106. RY*(   1) H  10                    0.27   10.43    0.067
  21. CR (   1) C   1                /110. RY*(   1) H  11                    0.32   10.46    0.073
  22. CR (   1) C   2                / 32. RY*(   3) C   1                    0.52   10.65    0.094
  22. CR (   1) C   2                / 48. RY*(   1) C   3                    0.28   11.15    0.070
  22. CR (   1) C   2                / 51. RY*(   4) C   3                    0.26   10.76    0.067
  22. CR (   1) C   2                /114. RY*(   1) H  12                    0.25   10.44    0.065
  22. CR (   1) C   2                /118. RY*(   1) H  13                    0.28   10.43    0.068
  22. CR (   1) C   2                /145. BD*(   1) C   3 - C   4            0.39   10.69    0.082
  22. CR (   1) C   2                /146. BD*(   1) C   3 - C   8            0.40   10.70    0.084
  23. CR (   1) C   3                / 41. RY*(   3) C   2                    0.38   10.95    0.081
  23. CR (   1) C   3                / 58. RY*(   2) C   4                    0.69   10.84    0.109
  23. CR (   1) C   3                / 94. RY*(   2) C   8                    0.84   10.76    0.120
  23. CR (   1) C   3                /146. BD*(   1) C   3 - C   8            0.31   10.64    0.073
  23. CR (   1) C   3                /148. BD*(   1) C   4 - N   5            0.33   10.62    0.076
  23. CR (   1) C   3                /150. BD*(   1) C   4 - H  14            0.37   10.49    0.079
  23. CR (   1) C   3                /155. BD*(   1) C   7 - C   8            0.45   10.65    0.088
  23. CR (   1) C   3                /157. BD*(   1) C   8 - H  17            0.40   10.50    0.082
  24. CR (   1) C   4                / 49. RY*(   2) C   3                    0.40   10.90    0.083
  24. CR (   1) C   4                / 50. RY*(   3) C   3                    0.53   11.03    0.096
  24. CR (   1) C   4                / 67. RY*(   2) N   5                    0.32   11.35    0.076
  24. CR (   1) C   4                /142. BD*(   1) C   2 - C   3            0.62   10.50    0.102
  24. CR (   1) C   4                /146. BD*(   1) C   3 - C   8            0.51   10.67    0.094
  24. CR (   1) C   4                /151. BD*(   1) N   5 - C   6            0.90   10.66    0.124
  25. CR (   1) N   5                / 57. RY*(   1) C   4                    1.22   15.03    0.171
  25. CR (   1) N   5                / 75. RY*(   1) C   6                    1.39   14.92    0.182
  25. CR (   1) N   5                /145. BD*(   1) C   3 - C   4            0.46   14.67    0.104
  25. CR (   1) N   5                /152. BD*(   1) C   6 - C   7            0.41   14.67    0.098
  26. CR (   1) C   6                / 67. RY*(   2) N   5                    0.31   11.35    0.075
  26. CR (   1) C   6                / 85. RY*(   2) C   7                    0.77   10.71    0.114
  26. CR (   1) C   6                /148. BD*(   1) C   4 - N   5            0.91   10.65    0.125
  26. CR (   1) C   6                /155. BD*(   1) C   7 - C   8            0.48   10.67    0.090
  26. CR (   1) C   6                /156. BD*(   1) C   7 - H  16            0.42   10.52    0.084
  27. CR (   1) C   7                / 75. RY*(   1) C   6                    0.33   10.88    0.076
  27. CR (   1) C   7                / 76. RY*(   2) C   6                    0.67   10.93    0.109
  27. CR (   1) C   7                / 94. RY*(   2) C   8                    0.29   10.76    0.071
  27. CR (   1) C   7                / 95. RY*(   3) C   8                    0.63   10.63    0.103
  27. CR (   1) C   7                /130. RY*(   1) H  16                    0.27   10.36    0.067
  27. CR (   1) C   7                /146. BD*(   1) C   3 - C   8            0.52   10.65    0.094
  27. CR (   1) C   7                /151. BD*(   1) N   5 - C   6            0.33   10.63    0.075
  27. CR (   1) C   7                /154. BD*(   1) C   6 - H  15            0.39   10.50    0.082
  27. CR (   1) C   7                /157. BD*(   1) C   8 - H  17            0.44   10.50    0.086
  28. CR (   1) C   8                / 50. RY*(   3) C   3                    0.83   10.98    0.120
  28. CR (   1) C   8                / 85. RY*(   2) C   7                    0.67   10.66    0.107
  28. CR (   1) C   8                / 86. RY*(   3) C   7                    0.40   10.59    0.082
  28. CR (   1) C   8                /134. RY*(   1) H  17                    0.25   10.38    0.065
  28. CR (   1) C   8                /142. BD*(   1) C   2 - C   3            0.65   10.44    0.105
  28. CR (   1) C   8                /145. BD*(   1) C   3 - C   4            0.52   10.60    0.094
  28. CR (   1) C   8                /152. BD*(   1) C   6 - C   7            0.47   10.61    0.090
  28. CR (   1) C   8                /156. BD*(   1) C   7 - H  16            0.44   10.46    0.086
  29. LP (   1) N   5                / 57. RY*(   1) C   4                    1.89    1.22    0.062
  29. LP (   1) N   5                / 75. RY*(   1) C   6                    2.17    1.11    0.063
  29. LP (   1) N   5                /145. BD*(   1) C   3 - C   4            5.06    0.86    0.084
  29. LP (   1) N   5                /150. BD*(   1) C   4 - H  14            2.11    0.72    0.050
  29. LP (   1) N   5                /152. BD*(   1) C   6 - C   7            4.87    0.86    0.083
  29. LP (   1) N   5                /154. BD*(   1) C   6 - H  15            2.10    0.73    0.050
 147. BD*(   2) C   3 - C   8        / 96. RY*(   4) C   8                    0.32    1.79    0.078
 147. BD*(   2) C   3 - C   8        / 97. RY*(   5) C   8                    0.96    0.68    0.083
 147. BD*(   2) C   3 - C   8        /138. BD*(   1) C   1 - C   2            0.89    0.27    0.049
 147. BD*(   2) C   3 - C   8        /144. BD*(   1) C   2 - H  13            0.39    0.33    0.036
 149. BD*(   2) C   4 - N   5        / 61. RY*(   5) C   4                    1.07    0.91    0.093
 149. BD*(   2) C   4 - N   5        / 68. RY*(   3) N   5                    0.70    1.77    0.105
 149. BD*(   2) C   4 - N   5        /147. BD*(   2) C   3 - C   8           51.15    0.03    0.079
 153. BD*(   2) C   6 - C   7        / 69. RY*(   4) N   5                    0.27    1.53    0.061
 153. BD*(   2) C   6 - C   7        / 77. RY*(   3) C   6                    0.94    1.08    0.095
 153. BD*(   2) C   6 - C   7        / 87. RY*(   4) C   7                    1.38    0.75    0.096
 153. BD*(   2) C   6 - C   7        / 97. RY*(   5) C   8                    0.31    0.71    0.044
 153. BD*(   2) C   6 - C   7        /147. BD*(   2) C   3 - C   8           49.36    0.03    0.084


 Natural Bond Orbitals (Summary):

                                                            Principal Delocalizations
           NBO                        Occupancy    Energy   (geminal,vicinal,remote)
 ====================================================================================
 Molecular unit  1  (C7H9N)
     1. BD (   1) C   1 - C   2          0.99108    -0.43548  147(v),142(g),49(v),145(v)
                                                    140(g),141(g),139(g)
     2. BD (   1) C   1 - H   9          0.99451    -0.34384  143(v)
     3. BD (   1) C   1 - H  10          0.99492    -0.34845  142(v)
     4. BD (   1) C   1 - H  11          0.99452    -0.34288  144(v),39(v)
     5. BD (   1) C   2 - C   3          0.98592    -0.42169  146(g),145(g),148(v),155(v)
                                                    140(v),138(g),93(v),30(v)
                                                    144(g),143(g),57(v),58(v)
     6. BD (   1) C   2 - H  12          0.98929    -0.32109  146(v),139(v),147(v),142(g)
                                                    48(v)
     7. BD (   1) C   2 - H  13          0.98870    -0.32026  141(v),145(v),147(v),142(g)
     8. BD (   1) C   3 - C   4          0.98625    -0.46413  146(g),157(v),142(g),148(g)
                                                    150(g),67(v),39(v),66(v)
                                                    144(v),93(v)
     9. BD (   1) C   3 - C   8          0.98224    -0.45305  145(g),155(g),150(v),142(g)
                                                    156(v),157(g),84(v),39(v)
                                                    143(v),57(v),85(v)
    10. BD (   2) C   3 - C   8          0.79911    -0.01890  149(v),153(v),138(v),60(v)
                                                    144(v),143(v),88(v),140(r)
                                                    97(g)
    11. BD (   1) C   4 - N   5          0.99153    -0.57951  145(g),142(v),154(v),76(v)
                                                    151(g),50(v),150(g)
    12. BD (   2) C   4 - N   5          0.84512    -0.05692  153(v),147(v),79(v),69(g)
    13. BD (   1) C   4 - H  14          0.99157    -0.30729  151(v),146(v),66(v),145(g)
                                                    48(v)
    14. BD (   1) N   5 - C   6          0.99157    -0.57734  150(v),58(v),152(g),156(v)
                                                    148(g),85(v),154(g)
    15. BD (   1) C   6 - C   7          0.99036    -0.46811  155(g),157(v),151(g),156(g)
                                                    154(g),94(v),67(v),66(v)
                                                    93(v),130(v)
    16. BD (   2) C   6 - C   7          0.83997    -0.03998  147(v),149(v),97(v),69(v)
    17. BD (   1) C   6 - H  15          0.99172    -0.30519  148(v),155(v),66(v),152(g)
                                                    84(v)
    18. BD (   1) C   7 - C   8          0.98608    -0.45957  146(g),142(v),152(g),154(v)
                                                    157(g),156(g),75(v),48(v)
                                                    49(v),50(v),134(v)
    19. BD (   1) C   7 - H  16          0.99069    -0.31558  151(v),146(v),155(g),152(g)
                                                    76(v),93(v)
    20. BD (   1) C   8 - H  17          0.99011    -0.29102  145(v),152(v),146(g),155(g)
                                                    84(v),48(v)
    21. CR (   1) C   1                  0.99962    -9.92436  42(v),110(v),102(v),106(v)
    22. CR (   1) C   2                  0.99955    -9.90490  32(v),146(v),145(v),118(v)
                                                    48(v),51(v),114(v)
    23. CR (   1) C   3                  0.99941    -9.84542  94(v),58(v),155(v),157(v)
                                                    41(v),150(v),148(v),146(g)
    24. CR (   1) C   4                  0.99949    -9.87519  151(v),142(v),50(v),146(v)
                                                    49(v),67(v)
    25. CR (   1) N   5                  0.99964   -13.88471  75(v),57(v),145(v),152(v)
    26. CR (   1) C   6                  0.99953    -9.87124  148(v),85(v),155(v),156(v)
                                                    67(v)
    27. CR (   1) C   7                  0.99947    -9.84989  76(v),95(v),146(v),157(v)
                                                    154(v),151(v),75(v),94(v)
                                                    130(v)
    28. CR (   1) C   8                  0.99944    -9.81907  50(v),85(v),142(v),145(v)
                                                    152(v),156(v),86(v),134(v)
    29. LP (   1) N   5                  0.95239    -0.07569  145(v),152(v),75(v),150(v)
                                                    154(v),57(v)
    30. RY*(   1) C   1                  0.00117     1.03754   
    31. RY*(   2) C   1                  0.00059     1.26372   
    32. RY*(   3) C   1                  0.00025     0.74382   
    33. RY*(   4) C   1                  0.00006     1.07580   
    34. RY*(   5) C   1                  0.00001     1.97156   
    35. RY*(   6) C   1                  0.00001     2.33619   
    36. RY*(   7) C   1                  0.00002     2.05547   
    37. RY*(   8) C   1                  0.00001     2.40855   
    38. RY*(   9) C   1                  0.00000     2.30883   
    39. RY*(   1) C   2                  0.00329     1.03787   
    40. RY*(   2) C   2                  0.00096     1.15320   
    41. RY*(   3) C   2                  0.00043     1.10538   
    42. RY*(   4) C   2                  0.00035     0.82102   
    43. RY*(   5) C   2                  0.00016     2.28079   
    44. RY*(   6) C   2                  0.00012     2.39598   
    45. RY*(   7) C   2                  0.00002     2.04075   
    46. RY*(   8) C   2                  0.00000     2.51221   
    47. RY*(   9) C   2                  0.00001     2.12378   
    48. RY*(   1) C   3                  0.00249     1.24684   
    49. RY*(   2) C   3                  0.00226     1.02877   
    50. RY*(   3) C   3                  0.00166     1.15651   
    51. RY*(   4) C   3                  0.00073     0.85969   
    52. RY*(   5) C   3                  0.00025     2.13695   
    53. RY*(   6) C   3                  0.00012     2.56042   
    54. RY*(   7) C   3                  0.00009     2.46845   
    55. RY*(   8) C   3                  0.00006     2.09433   
    56. RY*(   9) C   3                  0.00001     2.39856   
    57. RY*(   1) C   4                  0.00485     1.14482   
    58. RY*(   2) C   4                  0.00240     0.99670   
    59. RY*(   3) C   4                  0.00071     0.92578   
    60. RY*(   4) C   4                  0.00059     1.88141   
    61. RY*(   5) C   4                  0.00045     1.15919   
    62. RY*(   6) C   4                  0.00018     2.25542   
    63. RY*(   7) C   4                  0.00003     2.54620   
    64. RY*(   8) C   4                  0.00000     2.06157   
    65. RY*(   9) C   4                  0.00001     2.38020   
    66. RY*(   1) N   5                  0.00255     1.14388   
    67. RY*(   2) N   5                  0.00096     1.47520   
    68. RY*(   3) N   5                  0.00025     2.01971   
    69. RY*(   4) N   5                  0.00016     1.77171   
    70. RY*(   5) N   5                  0.00007     3.13619   
    71. RY*(   6) N   5                  0.00005     1.43369   
    72. RY*(   7) N   5                  0.00002     2.98345   
    73. RY*(   8) N   5                  0.00000     2.48922   
    74. RY*(   9) N   5                  0.00000     2.66159   
    75. RY*(   1) C   6                  0.00479     1.03178   
    76. RY*(   2) C   6                  0.00243     1.08348   
    77. RY*(   3) C   6                  0.00071     1.31983   
    78. RY*(   4) C   6                  0.00042     1.08231   
    79. RY*(   5) C   6                  0.00041     1.64396   
    80. RY*(   6) C   6                  0.00022     2.33647   
    81. RY*(   7) C   6                  0.00003     2.33657   
    82. RY*(   8) C   6                  0.00000     2.10071   
    83. RY*(   9) C   6                  0.00000     2.35891   
    84. RY*(   1) C   7                  0.00221     1.32990   
    85. RY*(   2) C   7                  0.00125     0.83782   
    86. RY*(   3) C   7                  0.00049     0.77146   
    87. RY*(   4) C   7                  0.00031     0.99493   
    88. RY*(   5) C   7                  0.00024     1.97308   
    89. RY*(   6) C   7                  0.00005     2.62372   
    90. RY*(   7) C   7                  0.00004     2.52866   
    91. RY*(   8) C   7                  0.00000     2.06687   
    92. RY*(   9) C   7                  0.00000     2.42003   
    93. RY*(   1) C   8                  0.00278     1.32928   
    94. RY*(   2) C   8                  0.00123     0.91210   
    95. RY*(   3) C   8                  0.00052     0.77628   
    96. RY*(   4) C   8                  0.00029     2.06495   
    97. RY*(   5) C   8                  0.00026     0.95193   
    98. RY*(   6) C   8                  0.00005     2.60280   
    99. RY*(   7) C   8                  0.00002     2.60633   
   100. RY*(   8) C   8                  0.00001     2.12853   
   101. RY*(   9) C   8                  0.00000     2.44794   
   102. RY*(   1) H   9                  0.00113     0.55224   
   103. RY*(   2) H   9                  0.00011     1.92866   
   104. RY*(   3) H   9                  0.00006     1.92965   
   105. RY*(   4) H   9                  0.00002     2.39804   
   106. RY*(   1) H  10                  0.00154     0.50288   
   107. RY*(   2) H  10                  0.00012     1.92671   
   108. RY*(   3) H  10                  0.00006     1.91216   
   109. RY*(   4) H  10                  0.00002     2.40724   
   110. RY*(   1) H  11                  0.00121     0.53895   
   111. RY*(   2) H  11                  0.00011     1.91998   
   112. RY*(   3) H  11                  0.00006     1.93668   
   113. RY*(   4) H  11                  0.00002     2.39485   
   114. RY*(   1) H  12                  0.00162     0.53643   
   115. RY*(   2) H  12                  0.00010     1.95873   
   116. RY*(   3) H  12                  0.00007     1.94744   
   117. RY*(   4) H  12                  0.00002     2.48252   
   118. RY*(   1) H  13                  0.00175     0.52568   
   119. RY*(   2) H  13                  0.00010     1.97668   
   120. RY*(   3) H  13                  0.00007     1.94489   
   121. RY*(   4) H  13                  0.00002     2.48109   
   122. RY*(   1) H  14                  0.00117     0.51939   
   123. RY*(   2) H  14                  0.00010     1.84244   
   124. RY*(   3) H  14                  0.00004     2.50640   
   125. RY*(   4) H  14                  0.00002     2.17553   
   126. RY*(   1) H  15                  0.00120     0.50842   
   127. RY*(   2) H  15                  0.00010     1.83500   
   128. RY*(   3) H  15                  0.00004     2.49978   
   129. RY*(   4) H  15                  0.00002     2.14976   
   130. RY*(   1) H  16                  0.00152     0.51470   
   131. RY*(   2) H  16                  0.00013     1.83296   
   132. RY*(   3) H  16                  0.00006     2.13771   
   133. RY*(   4) H  16                  0.00003     2.51426   
   134. RY*(   1) H  17                  0.00118     0.55958   
   135. RY*(   2) H  17                  0.00009     1.85732   
   136. RY*(   3) H  17                  0.00003     2.42949   
   137. RY*(   4) H  17                  0.00004     2.26215   
   138. BD*(   1) C   1 - C   2          0.00771     0.54338   
   139. BD*(   1) C   1 - H   9          0.00466     0.58258   
   140. BD*(   1) C   1 - H  10          0.00448     0.57723   
   141. BD*(   1) C   1 - H  11          0.00467     0.58444   
   142. BD*(   1) C   2 - C   3          0.01319     0.62103   
   143. BD*(   1) C   2 - H  12          0.00806     0.59477   
   144. BD*(   1) C   2 - H  13          0.00820     0.59924   
   145. BD*(   1) C   3 - C   4          0.01871     0.78073   
   146. BD*(   1) C   3 - C   8          0.01329     0.79804   
   147. BD*(   2) C   3 - C   8          0.15008     0.27153  149(v),153(v),97(g),138(v)
                                                    144(v),96(g)
   148. BD*(   1) C   4 - N   5          0.00741     0.77926   
   149. BD*(   2) C   4 - N   5          0.17850     0.24620  153(v),147(v),61(g),68(g)
   150. BD*(   1) C   4 - H  14          0.01474     0.64344   
   151. BD*(   1) N   5 - C   6          0.00810     0.78036   
   152. BD*(   1) C   6 - C   7          0.01467     0.78644   
   153. BD*(   2) C   6 - C   7          0.17836     0.24200  149(v),147(v),87(g),77(g)
                                                    97(v),69(v)
   154. BD*(   1) C   6 - H  15          0.01418     0.65210   
   155. BD*(   1) C   7 - C   8          0.00881     0.80285   
   156. BD*(   1) C   7 - H  16          0.00840     0.64512   
   157. BD*(   1) C   8 - H  17          0.00881     0.65268   
       -------------------------------
              Total Lewis   28.26378  ( 97.4613%)
        Valence non-Lewis    0.67506  (  2.3278%)
        Rydberg non-Lewis    0.06116  (  0.2109%)
       -------------------------------
            Total unit  1   29.00000  (100.0000%)
           Charge unit  1    0.00000
 Unable to Open any file for archive entry.
 1\1\GINC-COMPUTE-0-2\SP\UB3LYP\def2SVP\C7H9N1(1-,2)\ZAHRT2\13-Mar-2021
 \0\\# b3lyp/def2svp geom=NewRedundant pop=NBO\\7\\-1,2\C,0,2.337455052
 ,0.0859557962,0.603614199\C,0,1.4855528109,-0.2116512456,-0.638023959\
 C,0,0.0097849429,-0.0228639417,-0.3883656936\C,0,-0.631076076,1.190052
 0129,-0.6877102108\N,0,-1.9199896225,1.4391706263,-0.4525228581\C,0,-2
 .6508949363,0.4717680411,0.1050205097\C,0,-2.1265830427,-0.77887512,0.
 4457114612\C,0,-0.7769120551,-1.0247050422,0.1947092607\H,0,2.05855863
 26,-0.5730754211,1.44132746\H,0,3.4090565926,-0.061902646,0.3958061602
 \H,0,2.1937744828,1.1252634566,0.9388915375\H,0,1.8014946544,0.4440947
 698,-1.4660450963\H,0,1.6706039273,-1.2467668943,-0.9710149577\H,0,-0.
 0544810882,2.0010774852,-1.1515292348\H,0,-3.7078217159,0.6974456734,0
 .2892827704\H,0,-2.7657115653,-1.5423145055,0.8950815254\H,0,-0.332810
 9936,-1.992673045,0.4457671264\\Version=ES64L-G16RevC.01\State=2-A\HF=
 -326.6315759\S2=0.757989\S2-1=0.\S2A=0.750027\RMSD=3.721e-09\Dipole=1.
 3846202,-0.5258849,0.1740852\Quadrupole=-4.4329834,0.4331458,3.9998376
 ,3.2556041,-1.0860862,0.8428573\PG=C01 [X(C7H9N1)]\\@
 The archive entry for this job was punched.


 ROSE IS A RED
 TY COBB IS BLUE
 'CAUSE PETE JUST HIT
 NO. 4592.
 File lengths (MBytes):  RWF=     29 Int=      0 D2E=      0 Chk=      3 Scr=      1
 Normal termination of Gaussian 16
