# Supplementary material for: Machine-Learning-Guided Discovery of Electrochemical Reactions
Source: J Am Chem Soc. 2022 Dec 2;144(49):22599–610. doi: 10.1021/jacs.2c08997 (PMC9756344; doi:10.1021/jacs.2c08997)
Supplement: Supplementary file 4 — ja2c08997_si_004.zip [file ja2c08997_si_004.zip › Reactivity Prediction/Rlogs_notimes/3.log]

 Entering Gaussian System, Link 0=g16
 Input=3.com
 Output=3.log
 Initial command:
  
 Copyright (c) 1988-2019, Gaussian, Inc.  All Rights Reserved.
  
 This is part of the Gaussian(R) 16 program.  It is based on
 the Gaussian(R) 09 system (copyright 2009, Gaussian, Inc.),
 the Gaussian(R) 03 system (copyright 2003, Gaussian, Inc.),
 the Gaussian(R) 98 system (copyright 1998, Gaussian, Inc.),
 the Gaussian(R) 94 system (copyright 1995, Gaussian, Inc.),
 the Gaussian 92(TM) system (copyright 1992, Gaussian, Inc.),
 the Gaussian 90(TM) system (copyright 1990, Gaussian, Inc.),
 the Gaussian 88(TM) system (copyright 1988, Gaussian, Inc.),
 the Gaussian 86(TM) system (copyright 1986, Carnegie Mellon
 University), and the Gaussian 82(TM) system (copyright 1983,
 Carnegie Mellon University). Gaussian is a federally registered
 trademark of Gaussian, Inc.
  
 This software contains proprietary and confidential information,
 including trade secrets, belonging to Gaussian, Inc.
  
 This software is provided under written license and may be
 used, copied, transmitted, or stored only in accord with that
 written license.
  
 The following legend is applicable only to US Government
 contracts under FAR:
  
                    RESTRICTED RIGHTS LEGEND
  
 Use, reproduction and disclosure by the US Government is
 subject to restrictions as set forth in subparagraphs (a)
 and (c) of the Commercial Computer Software - Restricted
 Rights clause in FAR 52.227-19.
  
 Gaussian, Inc.
 340 Quinnipiac St., Bldg. 40, Wallingford CT 06492
  
  
 ---------------------------------------------------------------
 Warning -- This program may not be used in any manner that
 competes with the business of Gaussian, Inc. or will provide
 assistance to any competitor of Gaussian, Inc.  The licensee
 of this program is prohibited from giving any competitor of
 Gaussian, Inc. access to this program.  By using this program,
 the user acknowledges that Gaussian, Inc. is engaged in the
 business of creating and licensing software in the field of
 computational chemistry and represents and warrants to the
 licensee that it is not a competitor of Gaussian, Inc. and that
 it will not use this program in any manner prohibited above.
 ---------------------------------------------------------------
  

 Cite this work as:
 Gaussian 16, Revision C.01,
 M. J. Frisch, G. W. Trucks, H. B. Schlegel, G. E. Scuseria, 
 M. A. Robb, J. R. Cheeseman, G. Scalmani, V. Barone, 
 G. A. Petersson, H. Nakatsuji, X. Li, M. Caricato, A. V. Marenich, 
 J. Bloino, B. G. Janesko, R. Gomperts, B. Mennucci, H. P. Hratchian, 
 J. V. Ortiz, A. F. Izmaylov, J. L. Sonnenberg, D. Williams-Young, 
 F. Ding, F. Lipparini, F. Egidi, J. Goings, B. Peng, A. Petrone, 
 T. Henderson, D. Ranasinghe, V. G. Zakrzewski, J. Gao, N. Rega, 
 G. Zheng, W. Liang, M. Hada, M. Ehara, K. Toyota, R. Fukuda, 
 J. Hasegawa, M. Ishida, T. Nakajima, Y. Honda, O. Kitao, H. Nakai, 
 T. Vreven, K. Throssell, J. A. Montgomery, Jr., J. E. Peralta, 
 F. Ogliaro, M. J. Bearpark, J. J. Heyd, E. N. Brothers, K. N. Kudin, 
 V. N. Staroverov, T. A. Keith, R. Kobayashi, J. Normand, 
 K. Raghavachari, A. P. Rendell, J. C. Burant, S. S. Iyengar, 
 J. Tomasi, M. Cossi, J. M. Millam, M. Klene, C. Adamo, R. Cammi, 
 J. W. Ochterski, R. L. Martin, K. Morokuma, O. Farkas, 
 J. B. Foresman, and D. J. Fox, Gaussian, Inc., Wallingford CT, 2019.
 
 ******************************************
 Gaussian 16:  ES64L-G16RevC.01  3-Jul-2019
                13-Mar-2021 
 ******************************************
 %nprocshared=16
 Will use up to   16 processors via shared memory.
 %mem=7GB
 -----------------------------------------
 # b3lyp/def2svp geom=NewRedundant pop=NBO
 -----------------------------------------
 1/29=4000,38=1,172=1/1;
 2/12=2,17=6,18=5,40=1/2;
 3/5=43,7=101,11=2,25=1,30=1,74=-5/1,2,3;
 4//1;
 5/5=2,38=5/2;
 6/7=2,8=2,9=2,10=2,28=1,40=1/1,7;
 99/5=1,9=1/99;
 -
 3
 -
 Symbolic Z-matrix:
 Charge = -1 Multiplicity = 2
 C                     3.76864  -0.2335   -0.24851 
 C                     2.26666  -0.13744  -0.15586 
 C                     1.56511   0.94891  -0.69594 
 C                     0.17509   1.03382  -0.64443 
 C                    -0.59523   0.01107  -0.04234 
 N                    -1.9792    0.07719   0.00219 
 C                    -2.65427   1.26628  -0.46403 
 C                    -2.72007  -0.92088   0.73838 
 C                     0.1115   -1.07943   0.51734 
 C                     1.50222  -1.14166   0.45336 
 H                     4.0866   -0.74911  -1.17247 
 H                     4.19028  -0.7979    0.59786 
 H                     4.2374    0.76293  -0.25698 
 H                     2.12131   1.76283  -1.17081 
 H                    -0.30999   1.90817  -1.07594 
 H                    -2.43454   1.4701   -1.527 
 H                    -2.37508   2.17232   0.10999 
 H                    -3.73951   1.12922  -0.37237 
 H                    -2.53707  -1.93689   0.34601 
 H                    -2.46851  -0.93396   1.81769 
 H                    -3.79515  -0.72012   0.64436 
 H                    -0.42422  -1.88868   1.0114 
 H                     2.00802  -2.00326   0.89961 
 
                          Input orientation:                          
 ---------------------------------------------------------------------
 Center     Atomic      Atomic             Coordinates (Angstroms)
 Number     Number       Type             X           Y           Z
 ---------------------------------------------------------------------
      1          6           0        3.768645   -0.233500   -0.248506
      2          6           0        2.266656   -0.137437   -0.155857
      3          6           0        1.565106    0.948912   -0.695938
      4          6           0        0.175086    1.033822   -0.644435
      5          6           0       -0.595231    0.011065   -0.042341
      6          7           0       -1.979195    0.077190    0.002189
      7          6           0       -2.654270    1.266279   -0.464034
      8          6           0       -2.720073   -0.920878    0.738384
      9          6           0        0.111505   -1.079432    0.517339
     10          6           0        1.502220   -1.141660    0.453363
     11          1           0        4.086602   -0.749111   -1.172471
     12          1           0        4.190283   -0.797896    0.597864
     13          1           0        4.237405    0.762933   -0.256980
     14          1           0        2.121314    1.762833   -1.170813
     15          1           0       -0.309992    1.908167   -1.075943
     16          1           0       -2.434544    1.470095   -1.527002
     17          1           0       -2.375083    2.172315    0.109987
     18          1           0       -3.739512    1.129223   -0.372375
     19          1           0       -2.537065   -1.936886    0.346012
     20          1           0       -2.468514   -0.933964    1.817687
     21          1           0       -3.795151   -0.720124    0.644361
     22          1           0       -0.424216   -1.888683    1.011399
     23          1           0        2.008024   -2.003263    0.899614
 ---------------------------------------------------------------------
                    Distance matrix (angstroms):
                    1          2          3          4          5
     1  C    0.000000
     2  C    1.507907   0.000000
     3  C    2.540448   1.401433   0.000000
     4  C    3.830995   2.446470   1.393562   0.000000
     5  C    4.375583   2.867985   2.444136   1.414898   0.000000
     6  N    5.761687   4.254209   3.716093   2.444217   1.386258
     7  C    6.599214   5.126490   4.237644   2.844615   2.448066
     8  C    6.599234   5.126491   4.890414   3.756991   2.448060
     9  C    3.831030   2.446472   2.774739   2.412385   1.414886
    10  C    2.540484   1.401419   2.386491   2.774737   2.444136
    11  H    1.104837   2.172523   3.077062   4.331008   4.875923
    12  H    1.101210   2.169019   3.408345   4.584790   4.895450
    13  H    1.101221   2.169042   2.714490   4.089735   4.895482
    14  H    2.747671   2.159233   1.094231   2.143906   3.423705
    15  H    4.680456   3.416163   2.140225   1.089027   2.179149
    16  H    6.558684   5.154170   4.118191   2.789163   2.777779
    17  H    6.607711   5.191470   4.203726   2.892867   2.803939
    18  H    7.631826   6.142097   5.317534   3.925200   3.353461
    19  H    6.558731   5.154185   5.122626   4.142687   2.777778
    20  H    6.607719   5.191451   5.112105   4.113739   2.803921
    21  H    7.631843   6.142098   5.771866   4.527704   3.353459
    22  H    4.680499   3.416159   3.863204   3.412035   2.179142
    23  H    2.747731   2.159216   3.384863   3.868802   3.423702
                    6          7          8          9         10
     6  N    0.000000
     7  C    1.444653   0.000000
     8  C    1.444653   2.496757   0.000000
     9  C    2.444214   3.756988   2.844614   0.000000
    10  C    3.716101   4.890419   4.237657   1.393576   0.000000
    11  H    6.233498   7.071283   7.071895   4.331971   3.078387
    12  H    6.259638   7.227472   6.912878   4.089276   2.713805
    13  H    6.259675   6.913133   7.227203   4.584423   3.407829
    14  H    4.586011   4.853071   5.855455   3.868806   3.384864
    15  H    2.702052   2.506410   4.135670   3.412031   3.863203
    16  H    2.118007   1.104410   3.306093   4.142678   5.122618
    17  H    2.134923   1.108308   3.175176   4.113747   5.112124
    18  H    2.084655   1.097696   2.544790   4.527701   5.771872
    19  H    2.118003   3.306082   1.104409   2.789176   4.118220
    20  H    2.134924   3.175190   1.108309   2.892847   4.203718
    21  H    2.084656   2.544789   1.097696   3.925200   5.317547
    22  H    2.702059   4.135678   2.506420   1.089027   2.140234
    23  H    4.586019   5.855461   4.853086   2.143917   1.094229
                   11         12         13         14         15
    11  H    0.000000
    12  H    1.774039   0.000000
    13  H    1.774019   1.780216   0.000000
    14  H    3.189393   3.737136   2.512515   0.000000
    15  H    5.138140   5.511523   4.760365   2.437492   0.000000
    16  H    6.897529   7.317593   6.828465   4.579127   2.215645
    17  H    7.206442   7.222479   6.770968   4.693155   2.395997
    18  H    8.088038   8.218077   7.986155   5.948801   3.586554
    19  H    6.898520   6.827733   7.317518   6.139151   4.665431
    20  H    7.207272   6.770971   7.221707   6.104946   4.594564
    21  H    8.088495   7.985948   8.217897   6.668170   4.691876
    22  H    5.139591   4.759667   5.510949   4.957352   4.334295
    23  H    3.191696   2.511218   3.736267   4.299184   4.957349
                   16         17         18         19         20
    16  H    0.000000
    17  H    1.782241   0.000000
    18  H    1.775472   1.783923   0.000000
    19  H    3.889243   4.119160   3.370902   0.000000
    20  H    4.119175   3.545975   3.266275   1.782240   0.000000
    21  H    3.370925   3.266245   2.111145   1.775472   1.783925
    22  H    4.665436   4.594576   4.691884   2.215670   2.395985
    23  H    6.139144   6.104964   6.668177   4.579161   4.693149
                   21         22         23
    21  H    0.000000
    22  H    3.586565   0.000000
    23  H    5.948818   2.437502   0.000000
 Stoichiometry    C9H13N(1-,2)
 Framework group  C1[X(C9H13N)]
 Deg. of freedom    63
 Full point group                 C1      NOp   1
 Largest Abelian subgroup         C1      NOp   1
 Largest concise Abelian subgroup C1      NOp   1
                         Standard orientation:                         
 ---------------------------------------------------------------------
 Center     Atomic      Atomic             Coordinates (Angstroms)
 Number     Number       Type             X           Y           Z
 ---------------------------------------------------------------------
      1          6           0       -3.710298   -0.000017    0.007105
      2          6           0       -2.202417    0.000025    0.015915
      3          6           0       -1.467506   -1.193231    0.008126
      4          6           0       -0.074206   -1.206184   -0.015575
      5          6           0        0.665043    0.000009   -0.038933
      6          7           0        2.050771   -0.000007   -0.077243
      7          6           0        2.769718   -1.248391    0.030800
      8          6           0        2.769738    1.248365    0.030810
      9          6           0       -0.074185    1.206201   -0.015579
     10          6           0       -1.467500    1.193260    0.008120
     11          1           0       -4.110616   -0.001689   -1.022656
     12          1           0       -4.117207    0.890888    0.510471
     13          1           0       -4.117201   -0.889326    0.513313
     14          1           0       -1.998944   -2.149576    0.025986
     15          1           0        0.438176   -2.167141   -0.012807
     16          1           0        2.503304   -1.944637   -0.784054
     17          1           0        2.579033   -1.772994    0.988286
     18          1           0        3.848029   -1.055594   -0.039998
     19          1           0        2.503353    1.944606   -0.784057
     20          1           0        2.579035    1.772981    0.988286
     21          1           0        3.848047    1.055551   -0.039961
     22          1           0        0.438201    2.167154   -0.012814
     23          1           0       -1.998929    2.149608    0.025973
 ---------------------------------------------------------------------
 Rotational constants (GHZ):           3.4146583           0.7848164           0.6461896
 Standard basis: def2SVP (5D, 7F)
 There are   215 symmetry adapted cartesian basis functions of A   symmetry.
 There are   205 symmetry adapted basis functions of A   symmetry.
   205 basis functions,   341 primitive gaussians,   215 cartesian basis functions
    38 alpha electrons       37 beta electrons
       nuclear repulsion energy       508.5946394068 Hartrees.
 NAtoms=   23 NActive=   23 NUniq=   23 SFac= 1.00D+00 NAtFMM=   60 NAOKFM=F Big=F
 Integral buffers will be    131072 words long.
 Raffenetti 2 integral format.
 Two-electron integral symmetry is turned on.
 One-electron integrals computed using PRISM.
   1 Symmetry operations used in ECPInt.
 ECPInt:  NShTT=    4950 NPrTT=   17374 LenC2=    4810 LenP2D=   13092.
 LDataN:  DoStor=T MaxTD1= 4 Len=   56
 NBasis=   205 RedAO= T EigKep=  2.59D-04  NBF=   205
 NBsUse=   205 1.00D-06 EigRej= -1.00D+00 NBFU=   205
 ExpMin= 1.22D-01 ExpMax= 1.71D+03 ExpMxC= 2.58D+02 IAcc=3 IRadAn=         5 AccDes= 0.00D+00
 Harris functional with IExCor=  402 and IRadAn=       5 diagonalized for initial guess.
 HarFok:  IExCor=  402 AccDes= 0.00D+00 IRadAn=         5 IDoV= 1 UseB2=F ITyADJ=14
 ICtDFT=  3500011 ScaDFX=  1.000000  1.000000  1.000000  1.000000
 FoFCou: FMM=F IPFlag=           0 FMFlag=      100000 FMFlg1=           0
         NFxFlg=           0 DoJE=T BraDBF=F KetDBF=T FulRan=T
         wScrn=  0.000000 ICntrl=       500 IOpCl=  0 I1Cent=   200000004 NGrid=           0
         NMat0=    1 NMatS0=      1 NMatT0=    0 NMatD0=    1 NMtDS0=    0 NMtDT0=    0
 Petite list used in FoFCou.
 Initial guess <Sx>= 0.0000 <Sy>= 0.0000 <Sz>= 0.5000 <S**2>= 0.7500 S= 0.5000
 Requested convergence on RMS density matrix=1.00D-08 within 128 cycles.
 Requested convergence on MAX density matrix=1.00D-06.
 Requested convergence on             energy=1.00D-06.
 No special actions if energy rises.
 Integral accuracy reduced to 1.0D-05 until final iterations.
 Initial convergence to 1.0D-05 achieved.  Increase integral accuracy.
 SCF Done:  E(UB3LYP) =  -405.170676557     A.U. after   23 cycles
            NFock= 23  Conv=0.76D-08     -V/T= 2.0112
 <Sx>= 0.0000 <Sy>= 0.0000 <Sz>= 0.5000 <S**2>= 0.7600 S= 0.5050
 <L.S>= 0.000000000000E+00
 Annihilation of the first spin contaminant:
 S**2 before annihilation     0.7600,   after     0.7501

 **********************************************************************

            Population analysis using the SCF Density.

 **********************************************************************

 Orbital symmetries:
 Alpha Orbitals:
       Occupied  (A) (A) (A) (A) (A) (A) (A) (A) (A) (A) (A) (A)
                 (A) (A) (A) (A) (A) (A) (A) (A) (A) (A) (A) (A)
                 (A) (A) (A) (A) (A) (A) (A) (A) (A) (A) (A) (A)
                 (A) (A)
       Virtual   (A) (A) (A) (A) (A) (A) (A) (A) (A) (A) (A) (A)
                 (A) (A) (A) (A) (A) (A) (A) (A) (A) (A) (A) (A)
                 (A) (A) (A) (A) (A) (A) (A) (A) (A) (A) (A) (A)
                 (A) (A) (A) (A) (A) (A) (A) (A) (A) (A) (A) (A)
                 (A) (A) (A) (A) (A) (A) (A) (A) (A) (A) (A) (A)
                 (A) (A) (A) (A) (A) (A) (A) (A) (A) (A) (A) (A)
                 (A) (A) (A) (A) (A) (A) (A) (A) (A) (A) (A) (A)
                 (A) (A) (A) (A) (A) (A) (A) (A) (A) (A) (A) (A)
                 (A) (A) (A) (A) (A) (A) (A) (A) (A) (A) (A) (A)
                 (A) (A) (A) (A) (A) (A) (A) (A) (A) (A) (A) (A)
                 (A) (A) (A) (A) (A) (A) (A) (A) (A) (A) (A) (A)
                 (A) (A) (A) (A) (A) (A) (A) (A) (A) (A) (A) (A)
                 (A) (A) (A) (A) (A) (A) (A) (A) (A) (A) (A) (A)
                 (A) (A) (A) (A) (A) (A) (A) (A) (A) (A) (A)
 Beta  Orbitals:
       Occupied  (A) (A) (A) (A) (A) (A) (A) (A) (A) (A) (A) (A)
                 (A) (A) (A) (A) (A) (A) (A) (A) (A) (A) (A) (A)
                 (A) (A) (A) (A) (A) (A) (A) (A) (A) (A) (A) (A)
                 (A)
       Virtual   (A) (A) (A) (A) (A) (A) (A) (A) (A) (A) (A) (A)
                 (A) (A) (A) (A) (A) (A) (A) (A) (A) (A) (A) (A)
                 (A) (A) (A) (A) (A) (A) (A) (A) (A) (A) (A) (A)
                 (A) (A) (A) (A) (A) (A) (A) (A) (A) (A) (A) (A)
                 (A) (A) (A) (A) (A) (A) (A) (A) (A) (A) (A) (A)
                 (A) (A) (A) (A) (A) (A) (A) (A) (A) (A) (A) (A)
                 (A) (A) (A) (A) (A) (A) (A) (A) (A) (A) (A) (A)
                 (A) (A) (A) (A) (A) (A) (A) (A) (A) (A) (A) (A)
                 (A) (A) (A) (A) (A) (A) (A) (A) (A) (A) (A) (A)
                 (A) (A) (A) (A) (A) (A) (A) (A) (A) (A) (A) (A)
                 (A) (A) (A) (A) (A) (A) (A) (A) (A) (A) (A) (A)
                 (A) (A) (A) (A) (A) (A) (A) (A) (A) (A) (A) (A)
                 (A) (A) (A) (A) (A) (A) (A) (A) (A) (A) (A) (A)
                 (A) (A) (A) (A) (A) (A) (A) (A) (A) (A) (A) (A)
 The electronic state is 2-A.
 Alpha  occ. eigenvalues --  -14.17730 -10.07992 -10.07985 -10.02431 -10.02275
 Alpha  occ. eigenvalues --   -9.98080  -9.95478  -9.95471  -9.95444  -9.95438
 Alpha  occ. eigenvalues --   -0.77448  -0.63040  -0.57649  -0.57421  -0.52168
 Alpha  occ. eigenvalues --   -0.51748  -0.45720  -0.39646  -0.37747  -0.34323
 Alpha  occ. eigenvalues --   -0.31962  -0.31510  -0.27317  -0.26586  -0.26438
 Alpha  occ. eigenvalues --   -0.25521  -0.25075  -0.24678  -0.21498  -0.20455
 Alpha  occ. eigenvalues --   -0.19487  -0.16692  -0.15612  -0.12904  -0.10077
 Alpha  occ. eigenvalues --   -0.05254  -0.01078   0.14200
 Alpha virt. eigenvalues --    0.18033   0.20398   0.21296   0.21675   0.21887
 Alpha virt. eigenvalues --    0.25553   0.25842   0.26746   0.26887   0.27474
 Alpha virt. eigenvalues --    0.28627   0.29596   0.29846   0.32312   0.33616
 Alpha virt. eigenvalues --    0.36209   0.38273   0.39928   0.46982   0.47911
 Alpha virt. eigenvalues --    0.49147   0.50272   0.51075   0.52803   0.55994
 Alpha virt. eigenvalues --    0.56598   0.58695   0.59305   0.61132   0.61936
 Alpha virt. eigenvalues --    0.62204   0.64312   0.64564   0.66648   0.68335
 Alpha virt. eigenvalues --    0.68374   0.69131   0.73112   0.76052   0.76102
 Alpha virt. eigenvalues --    0.76202   0.77055   0.77596   0.78188   0.79038
 Alpha virt. eigenvalues --    0.79420   0.80395   0.80439   0.81981   0.82961
 Alpha virt. eigenvalues --    0.83574   0.84263   0.84287   0.84812   0.86359
 Alpha virt. eigenvalues --    0.86540   0.89115   0.89286   0.91020   0.91970
 Alpha virt. eigenvalues --    0.93919   0.96508   0.99180   1.02443   1.03044
 Alpha virt. eigenvalues --    1.04872   1.06461   1.12120   1.16538   1.18887
 Alpha virt. eigenvalues --    1.21740   1.26479   1.30617   1.30620   1.36334
 Alpha virt. eigenvalues --    1.40188   1.41731   1.45207   1.45898   1.46649
 Alpha virt. eigenvalues --    1.48174   1.48649   1.51340   1.51767   1.63587
 Alpha virt. eigenvalues --    1.63642   1.65307   1.66251   1.67482   1.69246
 Alpha virt. eigenvalues --    1.69401   1.70776   1.71582   1.82647   1.86023
 Alpha virt. eigenvalues --    1.87621   1.88843   1.89448   1.90372   1.91729
 Alpha virt. eigenvalues --    1.92481   1.94128   1.94373   1.95479   1.95515
 Alpha virt. eigenvalues --    1.96851   1.97335   1.98871   1.99521   2.03404
 Alpha virt. eigenvalues --    2.03437   2.06020   2.06494   2.08841   2.08932
 Alpha virt. eigenvalues --    2.13680   2.14944   2.17791   2.19108   2.22193
 Alpha virt. eigenvalues --    2.24594   2.27237   2.28713   2.33076   2.33730
 Alpha virt. eigenvalues --    2.36316   2.36644   2.37579   2.38082   2.41323
 Alpha virt. eigenvalues --    2.46861   2.48654   2.50322   2.52442   2.53229
 Alpha virt. eigenvalues --    2.55420   2.57549   2.58927   2.60377   2.63169
 Alpha virt. eigenvalues --    2.65905   2.73953   2.75152   2.77129   2.80745
 Alpha virt. eigenvalues --    2.81344   2.83358   2.85659   2.89555   2.89771
 Alpha virt. eigenvalues --    2.94272   2.96791   2.97971   3.02956   3.06430
 Alpha virt. eigenvalues --    3.06668   3.08785   3.09661   3.10361   3.12133
 Alpha virt. eigenvalues --    3.14679   3.17640   3.28745   3.37173   3.37677
 Alpha virt. eigenvalues --    3.57618   3.81956
  Beta  occ. eigenvalues --  -14.17744 -10.07979 -10.07972 -10.02417 -10.02392
  Beta  occ. eigenvalues --   -9.98239  -9.95078  -9.95074  -9.95023  -9.95013
  Beta  occ. eigenvalues --   -0.77458  -0.62533  -0.57587  -0.57285  -0.52011
  Beta  occ. eigenvalues --   -0.50754  -0.45396  -0.38716  -0.37663  -0.34092
  Beta  occ. eigenvalues --   -0.31818  -0.31482  -0.27218  -0.26535  -0.26125
  Beta  occ. eigenvalues --   -0.25380  -0.25056  -0.24616  -0.21290  -0.20184
  Beta  occ. eigenvalues --   -0.19221  -0.15721  -0.15296  -0.12671  -0.09236
  Beta  occ. eigenvalues --   -0.01988  -0.00008
  Beta virt. eigenvalues --    0.18062   0.20669   0.21341   0.21697   0.21703
  Beta virt. eigenvalues --    0.21973   0.25719   0.26012   0.27088   0.27124
  Beta virt. eigenvalues --    0.27598   0.28732   0.29614   0.30117   0.32533
  Beta virt. eigenvalues --    0.33865   0.38311   0.38515   0.39871   0.47063
  Beta virt. eigenvalues --    0.48187   0.49343   0.50536   0.51703   0.52824
  Beta virt. eigenvalues --    0.56099   0.56773   0.58898   0.59723   0.61567
  Beta virt. eigenvalues --    0.62086   0.62609   0.64648   0.64801   0.67152
  Beta virt. eigenvalues --    0.68619   0.68974   0.69887   0.74161   0.76154
  Beta virt. eigenvalues --    0.76618   0.76887   0.77165   0.77794   0.78837
  Beta virt. eigenvalues --    0.79206   0.79689   0.80520   0.80549   0.82443
  Beta virt. eigenvalues --    0.82974   0.84216   0.84539   0.84809   0.85102
  Beta virt. eigenvalues --    0.86809   0.87083   0.89502   0.89610   0.91692
  Beta virt. eigenvalues --    0.92355   0.94280   0.96763   0.99761   1.02858
  Beta virt. eigenvalues --    1.03152   1.05011   1.06503   1.12223   1.16703
  Beta virt. eigenvalues --    1.19030   1.21819   1.26635   1.30737   1.30849
  Beta virt. eigenvalues --    1.36469   1.40309   1.42093   1.45476   1.46794
  Beta virt. eigenvalues --    1.47609   1.48726   1.49284   1.51541   1.52617
  Beta virt. eigenvalues --    1.63674   1.63706   1.65329   1.66265   1.67662
  Beta virt. eigenvalues --    1.69318   1.69559   1.70822   1.71824   1.82682
  Beta virt. eigenvalues --    1.86167   1.87679   1.89007   1.89597   1.90567
  Beta virt. eigenvalues --    1.91868   1.92573   1.94237   1.94471   1.95563
  Beta virt. eigenvalues --    1.95574   1.97292   1.98177   1.99313   2.00184
  Beta virt. eigenvalues --    2.03771   2.03797   2.06250   2.06641   2.09006
  Beta virt. eigenvalues --    2.09050   2.13953   2.15031   2.18474   2.20186
  Beta virt. eigenvalues --    2.22619   2.25343   2.27219   2.29057   2.33240
  Beta virt. eigenvalues --    2.33630   2.36982   2.37288   2.38030   2.38266
  Beta virt. eigenvalues --    2.41342   2.47314   2.48758   2.50820   2.52624
  Beta virt. eigenvalues --    2.54179   2.56972   2.58698   2.58952   2.60531
  Beta virt. eigenvalues --    2.63280   2.66068   2.73978   2.75245   2.77173
  Beta virt. eigenvalues --    2.80919   2.82235   2.83734   2.86657   2.89836
  Beta virt. eigenvalues --    2.90116   2.94428   2.96865   2.98059   3.03029
  Beta virt. eigenvalues --    3.06711   3.06750   3.08948   3.09705   3.10740
  Beta virt. eigenvalues --    3.12317   3.14816   3.17698   3.28886   3.37430
  Beta virt. eigenvalues --    3.37715   3.57710   3.82183
          Condensed to atoms (all electrons):
               1          2          3          4          5          6
     1  C    4.765795   0.384290  -0.101341   0.015163   0.000597   0.000016
     2  C    0.384290   5.228136   0.237880   0.135011  -0.200520  -0.000398
     3  C   -0.101341   0.237880   5.469577   0.071420   0.164095   0.009050
     4  C    0.015163   0.135011   0.071420   5.545700   0.194686  -0.105738
     5  C    0.000597  -0.200520   0.164095   0.194686   5.212451   0.347596
     6  N    0.000016  -0.000398   0.009050  -0.105738   0.347596   6.586459
     7  C   -0.000001   0.000055   0.000032  -0.015952  -0.047536   0.403486
     8  C   -0.000001   0.000055  -0.000204   0.011836  -0.047513   0.403452
     9  C    0.015165   0.134880  -0.149586   0.054727   0.194354  -0.105730
    10  C   -0.101100   0.238180   0.072181  -0.149644   0.164203   0.009049
    11  H    0.338692  -0.017224   0.000668  -0.000468   0.000176  -0.000001
    12  H    0.321982  -0.003519   0.008948  -0.000400  -0.000010  -0.000001
    13  H    0.321853  -0.003584  -0.008674  -0.000365  -0.000010  -0.000001
    14  H   -0.028778  -0.103029   0.414820  -0.093484   0.022282  -0.000193
    15  H   -0.000577   0.023825  -0.095064   0.430801  -0.113985  -0.023526
    16  H   -0.000002  -0.000050   0.001115   0.017586  -0.013382  -0.028822
    17  H    0.000001  -0.000107   0.000111   0.015373  -0.004782  -0.040693
    18  H   -0.000000   0.000007  -0.000102   0.000810   0.008191  -0.025343
    19  H   -0.000002  -0.000050   0.000120  -0.001532  -0.013389  -0.028813
    20  H    0.000001  -0.000107   0.000022  -0.000349  -0.004804  -0.040681
    21  H   -0.000000   0.000007   0.000010  -0.000255   0.008190  -0.025342
    22  H   -0.000577   0.023828  -0.003136   0.022974  -0.113994  -0.023528
    23  H   -0.028794  -0.102947   0.021985  -0.001796   0.022276  -0.000193
               7          8          9         10         11         12
     1  C   -0.000001  -0.000001   0.015165  -0.101100   0.338692   0.321982
     2  C    0.000055   0.000055   0.134880   0.238180  -0.017224  -0.003519
     3  C    0.000032  -0.000204  -0.149586   0.072181   0.000668   0.008948
     4  C   -0.015952   0.011836   0.054727  -0.149644  -0.000468  -0.000400
     5  C   -0.047536  -0.047513   0.194354   0.164203   0.000176  -0.000010
     6  N    0.403486   0.403452  -0.105730   0.009049  -0.000001  -0.000001
     7  C    4.439233  -0.060254   0.011840  -0.000205   0.000000   0.000000
     8  C   -0.060254   4.439155  -0.015937   0.000030  -0.000000  -0.000000
     9  C    0.011840  -0.015937   5.546246   0.071454  -0.000466  -0.000362
    10  C   -0.000205   0.000030   0.071454   5.468956   0.000568  -0.008748
    11  H    0.000000  -0.000000  -0.000466   0.000568   0.772096  -0.033598
    12  H    0.000000  -0.000000  -0.000362  -0.008748  -0.033598   0.798095
    13  H   -0.000000   0.000000  -0.000398   0.008928  -0.033825  -0.045866
    14  H   -0.000061   0.000015  -0.001797   0.021990   0.001751   0.000108
    15  H    0.012262  -0.000187   0.022975  -0.003137   0.000008   0.000020
    16  H    0.356667   0.006509  -0.001534   0.000120   0.000001  -0.000000
    17  H    0.359916   0.002131  -0.000351   0.000022  -0.000000   0.000000
    18  H    0.366228  -0.016389  -0.000255   0.000010  -0.000000   0.000000
    19  H    0.006505   0.356689   0.017576   0.001116   0.000001   0.000001
    20  H    0.002134   0.359989   0.015354   0.000115  -0.000000  -0.000001
    21  H   -0.016387   0.366233   0.000811  -0.000102  -0.000000  -0.000000
    22  H   -0.000187   0.012261   0.430799  -0.095058   0.000008   0.000001
    23  H    0.000015  -0.000061  -0.093498   0.414787   0.001740   0.009687
              13         14         15         16         17         18
     1  C    0.321853  -0.028778  -0.000577  -0.000002   0.000001  -0.000000
     2  C   -0.003584  -0.103029   0.023825  -0.000050  -0.000107   0.000007
     3  C   -0.008674   0.414820  -0.095064   0.001115   0.000111  -0.000102
     4  C   -0.000365  -0.093484   0.430801   0.017586   0.015373   0.000810
     5  C   -0.000010   0.022282  -0.113985  -0.013382  -0.004782   0.008191
     6  N   -0.000001  -0.000193  -0.023526  -0.028822  -0.040693  -0.025343
     7  C   -0.000000  -0.000061   0.012262   0.356667   0.359916   0.366228
     8  C    0.000000   0.000015  -0.000187   0.006509   0.002131  -0.016389
     9  C   -0.000398  -0.001797   0.022975  -0.001534  -0.000351  -0.000255
    10  C    0.008928   0.021990  -0.003137   0.000120   0.000022   0.000010
    11  H   -0.033825   0.001751   0.000008   0.000001  -0.000000  -0.000000
    12  H   -0.045866   0.000108   0.000020  -0.000000   0.000000   0.000000
    13  H    0.798473   0.009668   0.000001   0.000001  -0.000001  -0.000000
    14  H    0.009668   0.928355  -0.023109   0.000034   0.000012  -0.000000
    15  H    0.000001  -0.023109   0.920312  -0.004445  -0.001854   0.000229
    16  H    0.000001   0.000034  -0.004445   0.793262  -0.082092  -0.029142
    17  H   -0.000001   0.000012  -0.001854  -0.082092   0.813410  -0.034418
    18  H   -0.000000  -0.000000   0.000229  -0.029142  -0.034418   0.765003
    19  H   -0.000000  -0.000000  -0.000052   0.000225  -0.001242   0.001262
    20  H    0.000000   0.000000   0.000017  -0.001244   0.004170  -0.000579
    21  H    0.000000  -0.000000   0.000004   0.001260  -0.000579   0.005166
    22  H    0.000020   0.000052  -0.000495  -0.000052   0.000018   0.000004
    23  H    0.000110  -0.000745   0.000052  -0.000000   0.000000  -0.000000
              19         20         21         22         23
     1  C   -0.000002   0.000001  -0.000000  -0.000577  -0.028794
     2  C   -0.000050  -0.000107   0.000007   0.023828  -0.102947
     3  C    0.000120   0.000022   0.000010  -0.003136   0.021985
     4  C   -0.001532  -0.000349  -0.000255   0.022974  -0.001796
     5  C   -0.013389  -0.004804   0.008190  -0.113994   0.022276
     6  N   -0.028813  -0.040681  -0.025342  -0.023528  -0.000193
     7  C    0.006505   0.002134  -0.016387  -0.000187   0.000015
     8  C    0.356689   0.359989   0.366233   0.012261  -0.000061
     9  C    0.017576   0.015354   0.000811   0.430799  -0.093498
    10  C    0.001116   0.000115  -0.000102  -0.095058   0.414787
    11  H    0.000001  -0.000000  -0.000000   0.000008   0.001740
    12  H    0.000001  -0.000001  -0.000000   0.000001   0.009687
    13  H   -0.000000   0.000000   0.000000   0.000020   0.000110
    14  H   -0.000000   0.000000  -0.000000   0.000052  -0.000745
    15  H   -0.000052   0.000017   0.000004  -0.000495   0.000052
    16  H    0.000225  -0.001244   0.001260  -0.000052  -0.000000
    17  H   -0.001242   0.004170  -0.000579   0.000018   0.000000
    18  H    0.001262  -0.000579   0.005166   0.000004  -0.000000
    19  H    0.793120  -0.082005  -0.029126  -0.004448   0.000034
    20  H   -0.082005   0.813236  -0.034432  -0.001852   0.000012
    21  H   -0.029126  -0.034432   0.764988   0.000229  -0.000000
    22  H   -0.004448  -0.001852   0.000229   0.920348  -0.023107
    23  H    0.000034   0.000012  -0.000000  -0.023107   0.928269
          Atomic-Atomic Spin Densities.
               1          2          3          4          5          6
     1  C    0.055788  -0.012829   0.001015   0.001010  -0.000190  -0.000001
     2  C   -0.012829  -0.101034  -0.019924   0.007573  -0.003199  -0.000123
     3  C    0.001015  -0.019924   0.585774  -0.228178   0.009051   0.000467
     4  C    0.001010   0.007573  -0.228178   0.537024  -0.019521  -0.003498
     5  C   -0.000190  -0.003199   0.009051  -0.019521  -0.077724   0.013752
     6  N   -0.000001  -0.000123   0.000467  -0.003498   0.013752  -0.012053
     7  C    0.000000  -0.000024   0.000353  -0.007608   0.001849  -0.001883
     8  C    0.000000  -0.000024  -0.000093   0.001372   0.001878  -0.001921
     9  C    0.000995   0.007518   0.018533  -0.033574  -0.019962  -0.003472
    10  C    0.001178  -0.019542  -0.044636   0.018500   0.009140   0.000465
    11  H    0.000307   0.003252   0.000055  -0.000008  -0.000006   0.000000
    12  H   -0.018434   0.006648   0.001512   0.000151  -0.000012   0.000000
    13  H   -0.018610   0.006656  -0.001713  -0.000652  -0.000012   0.000000
    14  H    0.000372  -0.001885   0.014722  -0.003482  -0.000284   0.000010
    15  H    0.000001  -0.000181  -0.002218   0.014161  -0.003219   0.000884
    16  H   -0.000001   0.000061  -0.000542   0.008101  -0.002131   0.002341
    17  H    0.000001  -0.000028  -0.000710   0.005138   0.000188  -0.000684
    18  H    0.000000  -0.000000  -0.000002  -0.000014  -0.000045  -0.000084
    19  H   -0.000001   0.000061   0.000090  -0.000966  -0.002138   0.002353
    20  H    0.000001  -0.000028   0.000054  -0.000376   0.000165  -0.000670
    21  H    0.000000  -0.000000   0.000001   0.000003  -0.000046  -0.000083
    22  H    0.000001  -0.000183  -0.000054  -0.000325  -0.003219   0.000886
    23  H    0.000378  -0.001892  -0.000082  -0.000167  -0.000282   0.000010
               7          8          9         10         11         12
     1  C    0.000000   0.000000   0.000995   0.001178   0.000307  -0.018434
     2  C   -0.000024  -0.000024   0.007518  -0.019542   0.003252   0.006648
     3  C    0.000353  -0.000093   0.018533  -0.044636   0.000055   0.001512
     4  C   -0.007608   0.001372  -0.033574   0.018500  -0.000008   0.000151
     5  C    0.001849   0.001878  -0.019962   0.009140  -0.000006  -0.000012
     6  N   -0.001883  -0.001921  -0.003472   0.000465   0.000000   0.000000
     7  C    0.027470  -0.003465   0.001377  -0.000094  -0.000000   0.000000
     8  C   -0.003465   0.027355  -0.007594   0.000352  -0.000000  -0.000000
     9  C    0.001377  -0.007594   0.538062  -0.228076  -0.000003  -0.000647
    10  C   -0.000094   0.000352  -0.228076   0.584076  -0.000055  -0.001736
    11  H   -0.000000  -0.000000  -0.000003  -0.000055  -0.011633   0.001799
    12  H    0.000000  -0.000000  -0.000647  -0.001736   0.001799   0.034963
    13  H   -0.000000   0.000000   0.000153   0.001510   0.001613  -0.018987
    14  H   -0.000003  -0.000000  -0.000167  -0.000082   0.000008  -0.000077
    15  H   -0.001258   0.000004  -0.000323  -0.000054   0.000000  -0.000003
    16  H   -0.018844   0.000908  -0.000968   0.000090  -0.000000  -0.000000
    17  H   -0.000388   0.001136  -0.000378   0.000054   0.000000   0.000000
    18  H    0.000696  -0.000045   0.000003   0.000001   0.000000   0.000000
    19  H    0.000903  -0.018817   0.008090  -0.000540  -0.000000   0.000001
    20  H    0.001139  -0.000306   0.005117  -0.000706   0.000000  -0.000001
    21  H   -0.000043   0.000698  -0.000013  -0.000002   0.000000  -0.000000
    22  H    0.000004  -0.001259   0.014175  -0.002215   0.000000   0.000014
    23  H   -0.000000  -0.000003  -0.003475   0.014692   0.000009   0.000177
              13         14         15         16         17         18
     1  C   -0.018610   0.000372   0.000001  -0.000001   0.000001   0.000000
     2  C    0.006656  -0.001885  -0.000181   0.000061  -0.000028  -0.000000
     3  C   -0.001713   0.014722  -0.002218  -0.000542  -0.000710  -0.000002
     4  C   -0.000652  -0.003482   0.014161   0.008101   0.005138  -0.000014
     5  C   -0.000012  -0.000284  -0.003219  -0.002131   0.000188  -0.000045
     6  N    0.000000   0.000010   0.000884   0.002341  -0.000684  -0.000084
     7  C   -0.000000  -0.000003  -0.001258  -0.018844  -0.000388   0.000696
     8  C    0.000000  -0.000000   0.000004   0.000908   0.001136  -0.000045
     9  C    0.000153  -0.000167  -0.000323  -0.000968  -0.000378   0.000003
    10  C    0.001510  -0.000082  -0.000054   0.000090   0.000054   0.000001
    11  H    0.001613   0.000008   0.000000  -0.000000   0.000000   0.000000
    12  H   -0.018987  -0.000077  -0.000003  -0.000000   0.000000   0.000000
    13  H    0.035370   0.000184   0.000014   0.000001  -0.000001  -0.000000
    14  H    0.000184  -0.029427   0.000916   0.000009  -0.000007  -0.000000
    15  H    0.000014   0.000916  -0.026664   0.001434  -0.000132  -0.000068
    16  H    0.000001   0.000009   0.001434   0.032044  -0.010543  -0.002095
    17  H   -0.000001  -0.000007  -0.000132  -0.010543   0.010260   0.001407
    18  H   -0.000000  -0.000000  -0.000068  -0.002095   0.001407  -0.000154
    19  H   -0.000000  -0.000000  -0.000017  -0.001375   0.000678   0.000344
    20  H    0.000000   0.000000   0.000014   0.000676  -0.001345  -0.000285
    21  H    0.000000   0.000000   0.000003   0.000343  -0.000284  -0.000084
    22  H   -0.000003  -0.000002   0.000009  -0.000017   0.000014   0.000003
    23  H   -0.000077   0.000014  -0.000002  -0.000000   0.000000   0.000000
              19         20         21         22         23
     1  C   -0.000001   0.000001   0.000000   0.000001   0.000378
     2  C    0.000061  -0.000028  -0.000000  -0.000183  -0.001892
     3  C    0.000090   0.000054   0.000001  -0.000054  -0.000082
     4  C   -0.000966  -0.000376   0.000003  -0.000325  -0.000167
     5  C   -0.002138   0.000165  -0.000046  -0.003219  -0.000282
     6  N    0.002353  -0.000670  -0.000083   0.000886   0.000010
     7  C    0.000903   0.001139  -0.000043   0.000004  -0.000000
     8  C   -0.018817  -0.000306   0.000698  -0.001259  -0.000003
     9  C    0.008090   0.005117  -0.000013   0.014175  -0.003475
    10  C   -0.000540  -0.000706  -0.000002  -0.002215   0.014692
    11  H   -0.000000   0.000000   0.000000   0.000000   0.000009
    12  H    0.000001  -0.000001  -0.000000   0.000014   0.000177
    13  H   -0.000000   0.000000   0.000000  -0.000003  -0.000077
    14  H   -0.000000   0.000000   0.000000  -0.000002   0.000014
    15  H   -0.000017   0.000014   0.000003   0.000009  -0.000002
    16  H   -0.001375   0.000676   0.000343  -0.000017  -0.000000
    17  H    0.000678  -0.001345  -0.000284   0.000014   0.000000
    18  H    0.000344  -0.000285  -0.000084   0.000003   0.000000
    19  H    0.031881  -0.010448  -0.002078   0.001432   0.000008
    20  H   -0.010448   0.010066   0.001391  -0.000129  -0.000007
    21  H   -0.002078   0.001391  -0.000158  -0.000068  -0.000000
    22  H    0.001432  -0.000129  -0.000068  -0.026711   0.000915
    23  H    0.000008  -0.000007  -0.000000   0.000915  -0.029339
 Mulliken charges and spin densities:
               1          2
     1  C    0.097616   0.010980
     2  C    0.025380  -0.129126
     3  C   -0.113925   0.333475
     4  C   -0.146105   0.294667
     5  C    0.220827  -0.095966
     6  N   -0.310105  -0.003302
     7  C    0.182208   0.000181
     8  C    0.182190   0.000178
     9  C   -0.146266   0.295371
    10  C   -0.113716   0.332319
    11  H   -0.030126  -0.004662
    12  H   -0.046338   0.005367
    13  H   -0.046330   0.005446
    14  H   -0.147890  -0.019182
    15  H   -0.144076  -0.016698
    16  H   -0.016017   0.009493
    17  H   -0.029046   0.004376
    18  H   -0.040682  -0.000423
    19  H   -0.015991   0.009461
    20  H   -0.028998   0.004322
    21  H   -0.040675  -0.000422
    22  H   -0.144110  -0.016732
    23  H   -0.147824  -0.019122
 Sum of Mulliken charges =  -1.00000   1.00000
 Mulliken charges and spin densities with hydrogens summed into heavy atoms:
               1          2
     1  C   -0.025178   0.017132
     2  C    0.025380  -0.129126
     3  C   -0.261815   0.314293
     4  C   -0.290181   0.277969
     5  C    0.220827  -0.095966
     6  N   -0.310105  -0.003302
     7  C    0.096463   0.013627
     8  C    0.096526   0.013539
     9  C   -0.290376   0.278638
    10  C   -0.261540   0.313197
 Electronic spatial extent (au):  <R**2>=           1847.1520
 Charge=             -1.0000 electrons
 Dipole moment (field-independent basis, Debye):
    X=              4.1936    Y=              0.0014    Z=              0.0004  Tot=              4.1936
 Quadrupole moment (field-independent basis, Debye-Ang):
   XX=            -79.4877   YY=            -73.1718   ZZ=            -70.6843
   XY=             -0.0023   XZ=              0.2619   YZ=              0.0006
 Traceless Quadrupole moment (field-independent basis, Debye-Ang):
   XX=             -5.0398   YY=              1.2762   ZZ=              3.7636
   XY=             -0.0023   XZ=              0.2619   YZ=              0.0006
 Octapole moment (field-independent basis, Debye-Ang**2):
  XXX=             47.9853  YYY=              0.0071  ZZZ=             -0.5435  XYY=              8.5536
  XXY=              0.0119  XXZ=             -0.9117  XZZ=              5.9630  YZZ=              0.0021
  YYZ=             -0.4666  XYZ=             -0.0009
 Hexadecapole moment (field-independent basis, Debye-Ang**3):
 XXXX=          -2201.0269 YYYY=           -575.4141 ZZZZ=           -104.2406 XXXY=             -0.0194
 XXXZ=             -0.0261 YYYX=             -0.0130 YYYZ=              0.0024 ZZZX=              0.7443
 ZZZY=              0.0020 XXYY=           -452.5020 XXZZ=           -368.2920 YYZZ=           -118.3560
 XXYZ=              0.0070 YYXZ=             -1.8601 ZZXY=              0.0019
 N-N= 5.085946394068D+02 E-N=-1.967560644834D+03  KE= 4.006954123611D+02
                          Isotropic Fermi Contact Couplings
        Atom                 a.u.       MegaHertz       Gauss      10(-4) cm-1
     1  C(13)              0.00344       3.87023       1.38099       1.29097
     2  C(13)             -0.03795     -42.66055     -15.22235     -14.23003
     3  C(13)              0.04662      52.41392      18.70259      17.48340
     4  C(13)              0.03908      43.93342      15.67654      14.65461
     5  C(13)             -0.03196     -35.93087     -12.82103     -11.98525
     6  N(14)             -0.00239      -0.77232      -0.27558      -0.25762
     7  C(13)              0.00120       1.35066       0.48195       0.45053
     8  C(13)              0.00120       1.34635       0.48041       0.44909
     9  C(13)              0.03922      44.08589      15.73094      14.70547
    10  C(13)              0.04643      52.19974      18.62617      17.41196
    11  H(1)              -0.00178      -7.96605      -2.84248      -2.65719
    12  H(1)              -0.00058      -2.59330      -0.92535      -0.86503
    13  H(1)              -0.00058      -2.59576      -0.92623      -0.86585
    14  H(1)              -0.00479     -21.40013      -7.63610      -7.13832
    15  H(1)              -0.00448     -20.04033      -7.15089      -6.68473
    16  H(1)              -0.00034      -1.53746      -0.54860      -0.51284
    17  H(1)              -0.00031      -1.37317      -0.48998      -0.45804
    18  H(1)              -0.00011      -0.51119      -0.18240      -0.17051
    19  H(1)              -0.00034      -1.53403      -0.54738      -0.51170
    20  H(1)              -0.00030      -1.36155      -0.48583      -0.45416
    21  H(1)              -0.00011      -0.50892      -0.18160      -0.16976
    22  H(1)              -0.00449     -20.07553      -7.16345      -6.69648
    23  H(1)              -0.00477     -21.33679      -7.61350      -7.11719
 --------------------------------------------------------
       Center         ----  Spin Dipole Couplings  ----
                      3XX-RR        3YY-RR        3ZZ-RR
 --------------------------------------------------------
     1   Atom        0.002226      0.003472     -0.005698
     2   Atom        0.037629      0.052775     -0.090404
     3   Atom       -0.172207     -0.173391      0.345598
     4   Atom       -0.154846     -0.158611      0.313457
     5   Atom        0.024999      0.036089     -0.061088
     6   Atom        0.013658      0.007952     -0.021611
     7   Atom       -0.000461     -0.007397      0.007859
     8   Atom       -0.000443     -0.007378      0.007821
     9   Atom       -0.155181     -0.158891      0.314072
    10   Atom       -0.171635     -0.172846      0.344481
    11   Atom        0.003160     -0.000887     -0.002273
    12   Atom        0.004535     -0.002145     -0.002390
    13   Atom        0.004536     -0.002143     -0.002393
    14   Atom       -0.014031      0.013043      0.000988
    15   Atom       -0.014016      0.012353      0.001662
    16   Atom        0.003835     -0.001516     -0.002319
    17   Atom        0.003652     -0.001802     -0.001850
    18   Atom        0.002770     -0.001471     -0.001299
    19   Atom        0.003837     -0.001518     -0.002319
    20   Atom        0.003654     -0.001804     -0.001850
    21   Atom        0.002767     -0.001467     -0.001300
    22   Atom       -0.014045      0.012371      0.001673
    23   Atom       -0.013988      0.013017      0.000971
 --------------------------------------------------------
                        XY            XZ            YZ
 --------------------------------------------------------
     1   Atom       -0.000004     -0.000177     -0.000041
     2   Atom       -0.000015     -0.000064      0.000002
     3   Atom        0.004244      0.004962      0.016568
     4   Atom       -0.003091      0.008798      0.003015
     5   Atom       -0.000001     -0.002015     -0.000002
     6   Atom        0.000001      0.001460     -0.000002
     7   Atom       -0.000434      0.001144      0.001941
     8   Atom        0.000433      0.001140     -0.001932
     9   Atom        0.003110      0.008808     -0.003021
    10   Atom       -0.004223      0.004922     -0.016512
    11   Atom       -0.000000      0.002277      0.000002
    12   Atom       -0.000352     -0.001294      0.000664
    13   Atom        0.000344     -0.001299     -0.000664
    14   Atom        0.021297     -0.000210     -0.000550
    15   Atom       -0.019322     -0.000025      0.000813
    16   Atom       -0.001623     -0.000627      0.001540
    17   Atom       -0.001245      0.001008     -0.001458
    18   Atom       -0.000131     -0.000083      0.000080
    19   Atom        0.001624     -0.000628     -0.001539
    20   Atom        0.001247      0.001011      0.001454
    21   Atom        0.000131     -0.000082     -0.000080
    22   Atom        0.019353     -0.000025     -0.000814
    23   Atom       -0.021237     -0.000207      0.000545
 --------------------------------------------------------


 ---------------------------------------------------------------------------------
              Anisotropic Spin Dipole Couplings in Principal Axis System
 ---------------------------------------------------------------------------------

       Atom             a.u.   MegaHertz   Gauss  10(-4) cm-1        Axes

              Baa    -0.0057    -0.765    -0.273    -0.255  0.0224  0.0044  0.9997
     1 C(13)  Bbb     0.0022     0.299     0.107     0.100  0.9997  0.0021 -0.0224
              Bcc     0.0035     0.466     0.166     0.155 -0.0022  1.0000 -0.0044
 
              Baa    -0.0904   -12.131    -4.329    -4.047  0.0005 -0.0000  1.0000
     2 C(13)  Bbb     0.0376     5.049     1.802     1.684  1.0000  0.0010 -0.0005
              Bcc     0.0528     7.082     2.527     2.362 -0.0010  1.0000  0.0000
 
              Baa    -0.1773   -23.786    -8.487    -7.934 -0.6326  0.7743 -0.0185
     3 C(13)  Bbb    -0.1689   -22.668    -8.088    -7.561  0.7744  0.6321 -0.0278
              Bcc     0.3462    46.454    16.576    15.495  0.0098  0.0320  0.9994
 
              Baa    -0.1604   -21.531    -7.683    -7.182  0.5006  0.8656 -0.0148
     4 C(13)  Bbb    -0.1532   -20.557    -7.335    -6.857  0.8655 -0.5008 -0.0131
              Bcc     0.3136    42.088    15.018    14.039  0.0187  0.0063  0.9998
 
              Baa    -0.0611    -8.204    -2.927    -2.736  0.0234  0.0000  0.9997
     5 C(13)  Bbb     0.0250     3.361     1.199     1.121  0.9997  0.0001 -0.0234
              Bcc     0.0361     4.843     1.728     1.615 -0.0001  1.0000 -0.0000
 
              Baa    -0.0217    -0.836    -0.298    -0.279 -0.0413  0.0001  0.9991
     6 N(14)  Bbb     0.0080     0.307     0.109     0.102 -0.0002  1.0000 -0.0001
              Bcc     0.0137     0.529     0.189     0.176  0.9991  0.0002  0.0413
 
              Baa    -0.0077    -1.031    -0.368    -0.344  0.0799  0.9884 -0.1293
     7 C(13)  Bbb    -0.0006    -0.074    -0.026    -0.025  0.9891 -0.0947 -0.1127
              Bcc     0.0082     1.105     0.394     0.369  0.1236  0.1189  0.9852
 
              Baa    -0.0077    -1.029    -0.367    -0.343 -0.0797  0.9884  0.1292
     8 C(13)  Bbb    -0.0005    -0.071    -0.025    -0.024  0.9891  0.0945 -0.1131
              Bcc     0.0082     1.100     0.393     0.367  0.1240 -0.1187  0.9852
 
              Baa    -0.1608   -21.573    -7.698    -7.196 -0.5046  0.8632  0.0149
     9 C(13)  Bbb    -0.1535   -20.598    -7.350    -6.871  0.8631  0.5048 -0.0130
              Bcc     0.3143    42.170    15.047    14.066  0.0187 -0.0063  0.9998
 
              Baa    -0.1767   -23.709    -8.460    -7.908  0.6311  0.7755  0.0186
    10 C(13)  Bbb    -0.1684   -22.595    -8.062    -7.537  0.7757 -0.6305 -0.0277
              Bcc     0.3451    46.303    16.522    15.445  0.0098 -0.0319  0.9994
 
              Baa    -0.0031    -1.654    -0.590    -0.552 -0.3418 -0.0009  0.9398
    11 H(1)   Bbb    -0.0009    -0.473    -0.169    -0.158 -0.0004  1.0000  0.0008
              Bcc     0.0040     2.128     0.759     0.710  0.9398  0.0001  0.3418
 
              Baa    -0.0030    -1.617    -0.577    -0.539  0.1132 -0.5666  0.8162
    12 H(1)   Bbb    -0.0018    -0.944    -0.337    -0.315  0.1584  0.8213  0.5481
              Bcc     0.0048     2.561     0.914     0.854  0.9809 -0.0672 -0.1827
 
              Baa    -0.0030    -1.619    -0.578    -0.540  0.1146  0.5647  0.8173
    13 H(1)   Bbb    -0.0018    -0.943    -0.336    -0.315 -0.1575  0.8226 -0.5463
              Bcc     0.0048     2.562     0.914     0.855  0.9808  0.0662 -0.1832
 
              Baa    -0.0257   -13.728    -4.898    -4.579  0.8765 -0.4815 -0.0030
    14 H(1)   Bbb     0.0010     0.519     0.185     0.173  0.0145  0.0201  0.9997
              Bcc     0.0248    13.208     4.713     4.406  0.4813  0.8762 -0.0245
 
              Baa    -0.0242   -12.927    -4.613    -4.312  0.8840  0.4672 -0.0138
    15 H(1)   Bbb     0.0016     0.876     0.313     0.292  0.0285 -0.0244  0.9993
              Bcc     0.0226    12.051     4.300     4.020 -0.4666  0.8838  0.0349
 
              Baa    -0.0035    -1.893    -0.675    -0.631 -0.0758 -0.6402  0.7644
    16 H(1)   Bbb    -0.0009    -0.481    -0.172    -0.160  0.3256  0.7087  0.6259
              Bcc     0.0044     2.374     0.847     0.792  0.9425 -0.2963 -0.1547
 
              Baa    -0.0033    -1.754    -0.626    -0.585  0.0255  0.7109  0.7028
    17 H(1)   Bbb    -0.0009    -0.492    -0.176    -0.164 -0.3284 -0.6580  0.6776
              Bcc     0.0042     2.246     0.802     0.749  0.9442 -0.2481  0.2167
 
              Baa    -0.0015    -0.802    -0.286    -0.268  0.0218  0.9348 -0.3546
    18 H(1)   Bbb    -0.0013    -0.678    -0.242    -0.226  0.0307  0.3539  0.9348
              Bcc     0.0028     1.481     0.528     0.494  0.9993 -0.0313 -0.0210
 
              Baa    -0.0035    -1.892    -0.675    -0.631 -0.0759  0.6406  0.7642
    19 H(1)   Bbb    -0.0009    -0.482    -0.172    -0.161 -0.3255  0.7085 -0.6262
              Bcc     0.0045     2.375     0.847     0.792  0.9425  0.2963 -0.1548
 
              Baa    -0.0033    -1.753    -0.625    -0.585 -0.0254  0.7111 -0.7026
    20 H(1)   Bbb    -0.0009    -0.495    -0.177    -0.165 -0.3285  0.6579  0.6777
              Bcc     0.0042     2.248     0.802     0.750  0.9442  0.2480  0.2168
 
              Baa    -0.0015    -0.801    -0.286    -0.267 -0.0218  0.9325  0.3605
    21 H(1)   Bbb    -0.0013    -0.678    -0.242    -0.226  0.0306 -0.3598  0.9325
              Bcc     0.0028     1.479     0.528     0.493  0.9993  0.0313 -0.0207
 
              Baa    -0.0243   -12.951    -4.621    -4.320  0.8840 -0.4672 -0.0138
    22 H(1)   Bbb     0.0017     0.882     0.315     0.294  0.0285  0.0244  0.9993
              Bcc     0.0226    12.069     4.306     4.026  0.4665  0.8838 -0.0349
 
              Baa    -0.0257   -13.686    -4.884    -4.565  0.8765  0.4814 -0.0030
    23 H(1)   Bbb     0.0010     0.511     0.182     0.170  0.0144 -0.0199  0.9997
              Bcc     0.0247    13.176     4.701     4.395 -0.4812  0.8763  0.0243
 

 ---------------------------------------------------------------------------------

 ******************************Gaussian NBO Version 3.1******************************
             N A T U R A L   A T O M I C   O R B I T A L   A N D
          N A T U R A L   B O N D   O R B I T A L   A N A L Y S I S
 ******************************Gaussian NBO Version 3.1******************************
       /RESON  / : Allow strongly delocalized NBO set

 Analyzing the SCF density

 Job title: 3                                                               

 Storage needed:    127890 in NPA,    169258 in NBO ( 939521221 available)
 GSVD:  LWork=       25471 too small for GESVD, short by        6836 words or        6836 for optimal perf.


 NATURAL POPULATIONS:  Natural atomic orbital occupancies 
                                                          
   NAO  Atom  No  lang   Type(AO)    Occupancy
 --------------------------------------------
     1    C    1  S      Cor( 1S)     1.99920
     2    C    1  S      Val( 2S)     1.07486
     3    C    1  S      Ryd( 3S)     0.00036
     4    C    1  px     Val( 2p)     1.12833
     5    C    1  px     Ryd( 3p)     0.00083
     6    C    1  py     Val( 2p)     1.20528
     7    C    1  py     Ryd( 3p)     0.00398
     8    C    1  pz     Val( 2p)     1.19705
     9    C    1  pz     Ryd( 3p)     0.00044
    10    C    1  dxy    Ryd( 3d)     0.00059
    11    C    1  dxz    Ryd( 3d)     0.00080
    12    C    1  dyz    Ryd( 3d)     0.00038
    13    C    1  dx2y2  Ryd( 3d)     0.00057
    14    C    1  dz2    Ryd( 3d)     0.00044

    15    C    2  S      Cor( 1S)     1.99884
    16    C    2  S      Val( 2S)     0.84903
    17    C    2  S      Ryd( 3S)     0.00108
    18    C    2  px     Val( 2p)     1.04473
    19    C    2  px     Ryd( 3p)     0.00497
    20    C    2  py     Val( 2p)     1.11317
    21    C    2  py     Ryd( 3p)     0.00394
    22    C    2  pz     Val( 2p)     1.04455
    23    C    2  pz     Ryd( 3p)     0.00254
    24    C    2  dxy    Ryd( 3d)     0.00079
    25    C    2  dxz    Ryd( 3d)     0.00047
    26    C    2  dyz    Ryd( 3d)     0.00140
    27    C    2  dx2y2  Ryd( 3d)     0.00085
    28    C    2  dz2    Ryd( 3d)     0.00039

    29    C    3  S      Cor( 1S)     1.99889
    30    C    3  S      Val( 2S)     0.89836
    31    C    3  S      Ryd( 3S)     0.00147
    32    C    3  px     Val( 2p)     1.09552
    33    C    3  px     Ryd( 3p)     0.00469
    34    C    3  py     Val( 2p)     1.13160
    35    C    3  py     Ryd( 3p)     0.00559
    36    C    3  pz     Val( 2p)     1.21361
    37    C    3  pz     Ryd( 3p)     0.01016
    38    C    3  dxy    Ryd( 3d)     0.00066
    39    C    3  dxz    Ryd( 3d)     0.00073
    40    C    3  dyz    Ryd( 3d)     0.00031
    41    C    3  dx2y2  Ryd( 3d)     0.00067
    42    C    3  dz2    Ryd( 3d)     0.00043

    43    C    4  S      Cor( 1S)     1.99895
    44    C    4  S      Val( 2S)     0.89852
    45    C    4  S      Ryd( 3S)     0.00152
    46    C    4  px     Val( 2p)     1.10606
    47    C    4  px     Ryd( 3p)     0.00377
    48    C    4  py     Val( 2p)     1.12574
    49    C    4  py     Ryd( 3p)     0.00516
    50    C    4  pz     Val( 2p)     1.28063
    51    C    4  pz     Ryd( 3p)     0.01100
    52    C    4  dxy    Ryd( 3d)     0.00068
    53    C    4  dxz    Ryd( 3d)     0.00068
    54    C    4  dyz    Ryd( 3d)     0.00028
    55    C    4  dx2y2  Ryd( 3d)     0.00055
    56    C    4  dz2    Ryd( 3d)     0.00044

    57    C    5  S      Cor( 1S)     1.99887
    58    C    5  S      Val( 2S)     0.79600
    59    C    5  S      Ryd( 3S)     0.00192
    60    C    5  px     Val( 2p)     0.87284
    61    C    5  px     Ryd( 3p)     0.00428
    62    C    5  py     Val( 2p)     1.12967
    63    C    5  py     Ryd( 3p)     0.00744
    64    C    5  pz     Val( 2p)     0.99697
    65    C    5  pz     Ryd( 3p)     0.00176
    66    C    5  dxy    Ryd( 3d)     0.00074
    67    C    5  dxz    Ryd( 3d)     0.00145
    68    C    5  dyz    Ryd( 3d)     0.00153
    69    C    5  dx2y2  Ryd( 3d)     0.00131
    70    C    5  dz2    Ryd( 3d)     0.00056

    71    N    6  S      Cor( 1S)     1.99904
    72    N    6  S      Val( 2S)     1.14980
    73    N    6  S      Ryd( 3S)     0.00033
    74    N    6  px     Val( 2p)     1.31898
    75    N    6  px     Ryd( 3p)     0.00061
    76    N    6  py     Val( 2p)     1.26487
    77    N    6  py     Ryd( 3p)     0.00101
    78    N    6  pz     Val( 2p)     1.75700
    79    N    6  pz     Ryd( 3p)     0.00423
    80    N    6  dxy    Ryd( 3d)     0.00078
    81    N    6  dxz    Ryd( 3d)     0.00047
    82    N    6  dyz    Ryd( 3d)     0.00039
    83    N    6  dx2y2  Ryd( 3d)     0.00077
    84    N    6  dz2    Ryd( 3d)     0.00048

    85    C    7  S      Cor( 1S)     1.99930
    86    C    7  S      Val( 2S)     1.05595
    87    C    7  S      Ryd( 3S)     0.00118
    88    C    7  px     Val( 2p)     1.11161
    89    C    7  px     Ryd( 3p)     0.00297
    90    C    7  py     Val( 2p)     0.99086
    91    C    7  py     Ryd( 3p)     0.00192
    92    C    7  pz     Val( 2p)     1.21461
    93    C    7  pz     Ryd( 3p)     0.00101
    94    C    7  dxy    Ryd( 3d)     0.00083
    95    C    7  dxz    Ryd( 3d)     0.00029
    96    C    7  dyz    Ryd( 3d)     0.00159
    97    C    7  dx2y2  Ryd( 3d)     0.00090
    98    C    7  dz2    Ryd( 3d)     0.00071

    99    C    8  S      Cor( 1S)     1.99930
   100    C    8  S      Val( 2S)     1.05596
   101    C    8  S      Ryd( 3S)     0.00118
   102    C    8  px     Val( 2p)     1.11161
   103    C    8  px     Ryd( 3p)     0.00297
   104    C    8  py     Val( 2p)     0.99087
   105    C    8  py     Ryd( 3p)     0.00192
   106    C    8  pz     Val( 2p)     1.21460
   107    C    8  pz     Ryd( 3p)     0.00101
   108    C    8  dxy    Ryd( 3d)     0.00083
   109    C    8  dxz    Ryd( 3d)     0.00029
   110    C    8  dyz    Ryd( 3d)     0.00159
   111    C    8  dx2y2  Ryd( 3d)     0.00090
   112    C    8  dz2    Ryd( 3d)     0.00071

   113    C    9  S      Cor( 1S)     1.99895
   114    C    9  S      Val( 2S)     0.89849
   115    C    9  S      Ryd( 3S)     0.00152
   116    C    9  px     Val( 2p)     1.10603
   117    C    9  px     Ryd( 3p)     0.00377
   118    C    9  py     Val( 2p)     1.12574
   119    C    9  py     Ryd( 3p)     0.00516
   120    C    9  pz     Val( 2p)     1.28096
   121    C    9  pz     Ryd( 3p)     0.01101
   122    C    9  dxy    Ryd( 3d)     0.00068
   123    C    9  dxz    Ryd( 3d)     0.00068
   124    C    9  dyz    Ryd( 3d)     0.00028
   125    C    9  dx2y2  Ryd( 3d)     0.00055
   126    C    9  dz2    Ryd( 3d)     0.00044

   127    C   10  S      Cor( 1S)     1.99889
   128    C   10  S      Val( 2S)     0.89842
   129    C   10  S      Ryd( 3S)     0.00147
   130    C   10  px     Val( 2p)     1.09555
   131    C   10  px     Ryd( 3p)     0.00468
   132    C   10  py     Val( 2p)     1.13162
   133    C   10  py     Ryd( 3p)     0.00559
   134    C   10  pz     Val( 2p)     1.21310
   135    C   10  pz     Ryd( 3p)     0.01013
   136    C   10  dxy    Ryd( 3d)     0.00066
   137    C   10  dxz    Ryd( 3d)     0.00073
   138    C   10  dyz    Ryd( 3d)     0.00031
   139    C   10  dx2y2  Ryd( 3d)     0.00067
   140    C   10  dz2    Ryd( 3d)     0.00043

   141    H   11  S      Val( 1S)     0.80560
   142    H   11  S      Ryd( 2S)     0.00268
   143    H   11  px     Ryd( 2p)     0.00021
   144    H   11  py     Ryd( 2p)     0.00027
   145    H   11  pz     Ryd( 2p)     0.00064

   146    H   12  S      Val( 1S)     0.80513
   147    H   12  S      Ryd( 2S)     0.00480
   148    H   12  px     Ryd( 2p)     0.00019
   149    H   12  py     Ryd( 2p)     0.00054
   150    H   12  pz     Ryd( 2p)     0.00034

   151    H   13  S      Val( 1S)     0.80515
   152    H   13  S      Ryd( 2S)     0.00483
   153    H   13  px     Ryd( 2p)     0.00019
   154    H   13  py     Ryd( 2p)     0.00054
   155    H   13  pz     Ryd( 2p)     0.00034

   156    H   14  S      Val( 1S)     0.82862
   157    H   14  S      Ryd( 2S)     0.00237
   158    H   14  px     Ryd( 2p)     0.00026
   159    H   14  py     Ryd( 2p)     0.00056
   160    H   14  pz     Ryd( 2p)     0.00041

   161    H   15  S      Val( 1S)     0.81870
   162    H   15  S      Ryd( 2S)     0.00206
   163    H   15  px     Ryd( 2p)     0.00023
   164    H   15  py     Ryd( 2p)     0.00056
   165    H   15  pz     Ryd( 2p)     0.00047

   166    H   16  S      Val( 1S)     0.80252
   167    H   16  S      Ryd( 2S)     0.00799
   168    H   16  px     Ryd( 2p)     0.00030
   169    H   16  py     Ryd( 2p)     0.00028
   170    H   16  pz     Ryd( 2p)     0.00051

   171    H   17  S      Val( 1S)     0.81453
   172    H   17  S      Ryd( 2S)     0.00811
   173    H   17  px     Ryd( 2p)     0.00027
   174    H   17  py     Ryd( 2p)     0.00020
   175    H   17  pz     Ryd( 2p)     0.00062

   176    H   18  S      Val( 1S)     0.81497
   177    H   18  S      Ryd( 2S)     0.00134
   178    H   18  px     Ryd( 2p)     0.00068
   179    H   18  py     Ryd( 2p)     0.00014
   180    H   18  pz     Ryd( 2p)     0.00027

   181    H   19  S      Val( 1S)     0.80251
   182    H   19  S      Ryd( 2S)     0.00798
   183    H   19  px     Ryd( 2p)     0.00030
   184    H   19  py     Ryd( 2p)     0.00028
   185    H   19  pz     Ryd( 2p)     0.00051

   186    H   20  S      Val( 1S)     0.81452
   187    H   20  S      Ryd( 2S)     0.00809
   188    H   20  px     Ryd( 2p)     0.00027
   189    H   20  py     Ryd( 2p)     0.00020
   190    H   20  pz     Ryd( 2p)     0.00062

   191    H   21  S      Val( 1S)     0.81496
   192    H   21  S      Ryd( 2S)     0.00133
   193    H   21  px     Ryd( 2p)     0.00068
   194    H   21  py     Ryd( 2p)     0.00014
   195    H   21  pz     Ryd( 2p)     0.00027

   196    H   22  S      Val( 1S)     0.81871
   197    H   22  S      Ryd( 2S)     0.00206
   198    H   22  px     Ryd( 2p)     0.00023
   199    H   22  py     Ryd( 2p)     0.00056
   200    H   22  pz     Ryd( 2p)     0.00047

   201    H   23  S      Val( 1S)     0.82861
   202    H   23  S      Ryd( 2S)     0.00237
   203    H   23  px     Ryd( 2p)     0.00026
   204    H   23  py     Ryd( 2p)     0.00056
   205    H   23  pz     Ryd( 2p)     0.00041

 WARNING:  1 low occupancy (<1.9990e) core orbital  found on  C    2
           1 low occupancy (<1.9990e) core orbital  found on  C    3
           1 low occupancy (<1.9990e) core orbital  found on  C    4
           1 low occupancy (<1.9990e) core orbital  found on  C    5
           1 low occupancy (<1.9990e) core orbital  found on  C    9
           1 low occupancy (<1.9990e) core orbital  found on  C   10


 Summary of Natural Population Analysis:                  
                                                          
                                       Natural Population 
                Natural  -----------------------------------------------
    Atom  No    Charge         Core      Valence    Rydberg      Total
 -----------------------------------------------------------------------
      C    1   -0.61310      1.99920     4.60552    0.00839     6.61310
      C    2   -0.06675      1.99884     4.05147    0.01644     6.06675
      C    3   -0.36268      1.99889     4.33909    0.02470     6.36268
      C    4   -0.43400      1.99895     4.41096    0.02409     6.43400
      C    5    0.18463      1.99887     3.79549    0.02101     5.81537
      N    6   -0.49877      1.99904     5.49066    0.00907     7.49877
      C    7   -0.38374      1.99930     4.37303    0.01141     6.38374
      C    8   -0.38374      1.99930     4.37303    0.01141     6.38374
      C    9   -0.43427      1.99895     4.41122    0.02410     6.43427
      C   10   -0.36226      1.99889     4.33869    0.02467     6.36226
      H   11    0.19060      0.00000     0.80560    0.00380     0.80940
      H   12    0.18900      0.00000     0.80513    0.00586     0.81100
      H   13    0.18896      0.00000     0.80515    0.00589     0.81104
      H   14    0.16777      0.00000     0.82862    0.00360     0.83223
      H   15    0.17797      0.00000     0.81870    0.00333     0.82203
      H   16    0.18840      0.00000     0.80252    0.00908     0.81160
      H   17    0.17628      0.00000     0.81453    0.00919     0.82372
      H   18    0.18261      0.00000     0.81497    0.00243     0.81739
      H   19    0.18842      0.00000     0.80251    0.00907     0.81158
      H   20    0.17630      0.00000     0.81452    0.00917     0.82370
      H   21    0.18261      0.00000     0.81496    0.00243     0.81739
      H   22    0.17796      0.00000     0.81871    0.00333     0.82204
      H   23    0.16779      0.00000     0.82861    0.00360     0.83221
 =======================================================================
   * Total *   -1.00000     19.99025    54.76369    0.24607    75.00000

                                 Natural Population      
 --------------------------------------------------------
   Core                      19.99025 ( 99.9512% of  20)
   Valence                   54.76369 ( 99.5703% of  55)
   Natural Minimal Basis     74.75393 ( 99.6719% of  75)
   Natural Rydberg Basis      0.24607 (  0.3281% of  75)
 --------------------------------------------------------

    Atom  No          Natural Electron Configuration
 ----------------------------------------------------------------------------
      C    1      [core]2S( 1.07)2p( 3.53)3p( 0.01)
      C    2      [core]2S( 0.85)2p( 3.20)3p( 0.01)
      C    3      [core]2S( 0.90)2p( 3.44)3p( 0.02)
      C    4      [core]2S( 0.90)2p( 3.51)3p( 0.02)
      C    5      [core]2S( 0.80)2p( 3.00)3p( 0.01)3d( 0.01)
      N    6      [core]2S( 1.15)2p( 4.34)3p( 0.01)
      C    7      [core]2S( 1.06)2p( 3.32)3p( 0.01)
      C    8      [core]2S( 1.06)2p( 3.32)3p( 0.01)
      C    9      [core]2S( 0.90)2p( 3.51)3p( 0.02)
      C   10      [core]2S( 0.90)2p( 3.44)3p( 0.02)
      H   11            1S( 0.81)
      H   12            1S( 0.81)
      H   13            1S( 0.81)
      H   14            1S( 0.83)
      H   15            1S( 0.82)
      H   16            1S( 0.80)2S( 0.01)
      H   17            1S( 0.81)2S( 0.01)
      H   18            1S( 0.81)
      H   19            1S( 0.80)2S( 0.01)
      H   20            1S( 0.81)2S( 0.01)
      H   21            1S( 0.81)
      H   22            1S( 0.82)
      H   23            1S( 0.83)


 ***************************************************
 *******         Alpha spin orbitals         *******
 ***************************************************


 NATURAL POPULATIONS:  Natural atomic orbital occupancies 
                                                          
   NAO  Atom  No  lang   Type(AO)    Occupancy      Energy
 ----------------------------------------------------------
     1    C    1  S      Cor( 1S)     0.99960      -9.90286
     2    C    1  S      Val( 2S)     0.53778      -0.05853
     3    C    1  S      Ryd( 3S)     0.00019       1.02168
     4    C    1  px     Val( 2p)     0.56512       0.09584
     5    C    1  px     Ryd( 3p)     0.00042       0.63087
     6    C    1  py     Val( 2p)     0.60470       0.08899
     7    C    1  py     Ryd( 3p)     0.00213       0.75607
     8    C    1  pz     Val( 2p)     0.59930       0.08864
     9    C    1  pz     Ryd( 3p)     0.00019       0.74438
    10    C    1  dxy    Ryd( 3d)     0.00029       2.46267
    11    C    1  dxz    Ryd( 3d)     0.00037       2.33969
    12    C    1  dyz    Ryd( 3d)     0.00020       2.47814
    13    C    1  dx2y2  Ryd( 3d)     0.00028       2.47818
    14    C    1  dz2    Ryd( 3d)     0.00022       2.47352

    15    C    2  S      Cor( 1S)     0.99942      -9.84454
    16    C    2  S      Val( 2S)     0.42137       0.11519
    17    C    2  S      Ryd( 3S)     0.00053       0.74440
    18    C    2  px     Val( 2p)     0.52060       0.15680
    19    C    2  px     Ryd( 3p)     0.00252       1.30754
    20    C    2  py     Val( 2p)     0.55242       0.16624
    21    C    2  py     Ryd( 3p)     0.00195       1.01953
    22    C    2  pz     Val( 2p)     0.49087       0.12336
    23    C    2  pz     Ryd( 3p)     0.00118       0.82947
    24    C    2  dxy    Ryd( 3d)     0.00039       2.68996
    25    C    2  dxz    Ryd( 3d)     0.00024       2.13592
    26    C    2  dyz    Ryd( 3d)     0.00113       2.14493
    27    C    2  dx2y2  Ryd( 3d)     0.00042       2.61600
    28    C    2  dz2    Ryd( 3d)     0.00020       2.42093

    29    C    3  S      Cor( 1S)     0.99945      -9.81887
    30    C    3  S      Val( 2S)     0.45421       0.10330
    31    C    3  S      Ryd( 3S)     0.00078       0.75915
    32    C    3  px     Val( 2p)     0.54898       0.17626
    33    C    3  px     Ryd( 3p)     0.00232       0.98318
    34    C    3  py     Val( 2p)     0.56876       0.17063
    35    C    3  py     Ryd( 3p)     0.00284       1.14536
    36    C    3  pz     Val( 2p)     0.74278       0.08529
    37    C    3  pz     Ryd( 3p)     0.00976       0.76400
    38    C    3  dxy    Ryd( 3d)     0.00034       2.72523
    39    C    3  dxz    Ryd( 3d)     0.00046       2.15958
    40    C    3  dyz    Ryd( 3d)     0.00014       2.14937
    41    C    3  dx2y2  Ryd( 3d)     0.00032       2.69548
    42    C    3  dz2    Ryd( 3d)     0.00015       2.44696

    43    C    4  S      Cor( 1S)     0.99948      -9.82173
    44    C    4  S      Val( 2S)     0.45358       0.09760
    45    C    4  S      Ryd( 3S)     0.00080       0.75871
    46    C    4  px     Val( 2p)     0.55384       0.16485
    47    C    4  px     Ryd( 3p)     0.00188       1.06316
    48    C    4  py     Val( 2p)     0.56527       0.16668
    49    C    4  py     Ryd( 3p)     0.00262       1.16768
    50    C    4  pz     Val( 2p)     0.76484       0.08027
    51    C    4  pz     Ryd( 3p)     0.01037       0.77135
    52    C    4  dxy    Ryd( 3d)     0.00035       2.72061
    53    C    4  dxz    Ryd( 3d)     0.00046       2.15376
    54    C    4  dyz    Ryd( 3d)     0.00013       2.14620
    55    C    4  dx2y2  Ryd( 3d)     0.00026       2.71782
    56    C    4  dz2    Ryd( 3d)     0.00016       2.44336

    57    C    5  S      Cor( 1S)     0.99944      -9.88733
    58    C    5  S      Val( 2S)     0.39543       0.13018
    59    C    5  S      Ryd( 3S)     0.00095       0.74378
    60    C    5  px     Val( 2p)     0.43527       0.19620
    61    C    5  px     Ryd( 3p)     0.00216       1.15586
    62    C    5  py     Val( 2p)     0.56114       0.14400
    63    C    5  py     Ryd( 3p)     0.00371       1.17263
    64    C    5  pz     Val( 2p)     0.47794       0.10531
    65    C    5  pz     Ryd( 3p)     0.00078       0.79938
    66    C    5  dxy    Ryd( 3d)     0.00037       2.68814
    67    C    5  dxz    Ryd( 3d)     0.00072       2.13847
    68    C    5  dyz    Ryd( 3d)     0.00121       2.11163
    69    C    5  dx2y2  Ryd( 3d)     0.00065       2.61693
    70    C    5  dz2    Ryd( 3d)     0.00029       2.39254

    71    N    6  S      Cor( 1S)     0.99952     -14.01829
    72    N    6  S      Val( 2S)     0.57482      -0.29208
    73    N    6  S      Ryd( 3S)     0.00016       1.37510
    74    N    6  px     Val( 2p)     0.65971      -0.06776
    75    N    6  px     Ryd( 3p)     0.00030       1.32949
    76    N    6  py     Val( 2p)     0.63240      -0.06565
    77    N    6  py     Ryd( 3p)     0.00052       1.64064
    78    N    6  pz     Val( 2p)     0.87628      -0.06767
    79    N    6  pz     Ryd( 3p)     0.00207       1.11453
    80    N    6  dxy    Ryd( 3d)     0.00039       2.89649
    81    N    6  dxz    Ryd( 3d)     0.00022       2.48776
    82    N    6  dyz    Ryd( 3d)     0.00020       2.48829
    83    N    6  dx2y2  Ryd( 3d)     0.00039       2.96708
    84    N    6  dz2    Ryd( 3d)     0.00024       2.73874

    85    C    7  S      Cor( 1S)     0.99965      -9.96681
    86    C    7  S      Val( 2S)     0.52808      -0.08547
    87    C    7  S      Ryd( 3S)     0.00060       0.97365
    88    C    7  px     Val( 2p)     0.55591       0.06121
    89    C    7  px     Ryd( 3p)     0.00150       0.83169
    90    C    7  py     Val( 2p)     0.49552       0.07579
    91    C    7  py     Ryd( 3p)     0.00096       0.62072
    92    C    7  pz     Val( 2p)     0.60881       0.05247
    93    C    7  pz     Ryd( 3p)     0.00056       0.69184
    94    C    7  dxy    Ryd( 3d)     0.00041       2.36323
    95    C    7  dxz    Ryd( 3d)     0.00015       2.22317
    96    C    7  dyz    Ryd( 3d)     0.00079       2.50800
    97    C    7  dx2y2  Ryd( 3d)     0.00045       2.50997
    98    C    7  dz2    Ryd( 3d)     0.00036       2.45209

    99    C    8  S      Cor( 1S)     0.99965      -9.96682
   100    C    8  S      Val( 2S)     0.52809      -0.08548
   101    C    8  S      Ryd( 3S)     0.00060       0.97365
   102    C    8  px     Val( 2p)     0.55591       0.06120
   103    C    8  px     Ryd( 3p)     0.00150       0.83168
   104    C    8  py     Val( 2p)     0.49552       0.07578
   105    C    8  py     Ryd( 3p)     0.00096       0.62071
   106    C    8  pz     Val( 2p)     0.60879       0.05246
   107    C    8  pz     Ryd( 3p)     0.00056       0.69183
   108    C    8  dxy    Ryd( 3d)     0.00041       2.36322
   109    C    8  dxz    Ryd( 3d)     0.00015       2.22316
   110    C    8  dyz    Ryd( 3d)     0.00079       2.50800
   111    C    8  dx2y2  Ryd( 3d)     0.00045       2.50996
   112    C    8  dz2    Ryd( 3d)     0.00036       2.45208

   113    C    9  S      Cor( 1S)     0.99948      -9.82170
   114    C    9  S      Val( 2S)     0.45358       0.09759
   115    C    9  S      Ryd( 3S)     0.00080       0.75867
   116    C    9  px     Val( 2p)     0.55384       0.16484
   117    C    9  px     Ryd( 3p)     0.00188       1.06316
   118    C    9  py     Val( 2p)     0.56527       0.16668
   119    C    9  py     Ryd( 3p)     0.00262       1.16771
   120    C    9  pz     Val( 2p)     0.76524       0.08022
   121    C    9  pz     Ryd( 3p)     0.01037       0.77134
   122    C    9  dxy    Ryd( 3d)     0.00035       2.72061
   123    C    9  dxz    Ryd( 3d)     0.00046       2.15374
   124    C    9  dyz    Ryd( 3d)     0.00013       2.14620
   125    C    9  dx2y2  Ryd( 3d)     0.00026       2.71781
   126    C    9  dz2    Ryd( 3d)     0.00016       2.44334

   127    C   10  S      Cor( 1S)     0.99945      -9.81895
   128    C   10  S      Val( 2S)     0.45422       0.10327
   129    C   10  S      Ryd( 3S)     0.00078       0.75918
   130    C   10  px     Val( 2p)     0.54899       0.17623
   131    C   10  px     Ryd( 3p)     0.00231       0.98307
   132    C   10  py     Val( 2p)     0.56876       0.17060
   133    C   10  py     Ryd( 3p)     0.00284       1.14533
   134    C   10  pz     Val( 2p)     0.74208       0.08534
   135    C   10  pz     Ryd( 3p)     0.00974       0.76395
   136    C   10  dxy    Ryd( 3d)     0.00034       2.72520
   137    C   10  dxz    Ryd( 3d)     0.00046       2.15955
   138    C   10  dyz    Ryd( 3d)     0.00014       2.14934
   139    C   10  dx2y2  Ryd( 3d)     0.00032       2.69540
   140    C   10  dz2    Ryd( 3d)     0.00015       2.44694

   141    H   11  S      Val( 1S)     0.40064       0.20731
   142    H   11  S      Ryd( 2S)     0.00121       0.49397
   143    H   11  px     Ryd( 2p)     0.00010       1.98689
   144    H   11  py     Ryd( 2p)     0.00014       1.97231
   145    H   11  pz     Ryd( 2p)     0.00032       2.42889

   146    H   12  S      Val( 1S)     0.40266       0.21029
   147    H   12  S      Ryd( 2S)     0.00363       0.50217
   148    H   12  px     Ryd( 2p)     0.00010       1.98332
   149    H   12  py     Ryd( 2p)     0.00027       2.31026
   150    H   12  pz     Ryd( 2p)     0.00017       2.05434

   151    H   13  S      Val( 1S)     0.40268       0.21028
   152    H   13  S      Ryd( 2S)     0.00366       0.50215
   153    H   13  px     Ryd( 2p)     0.00010       1.98321
   154    H   13  py     Ryd( 2p)     0.00027       2.30883
   155    H   13  pz     Ryd( 2p)     0.00017       2.05592

   156    H   14  S      Val( 1S)     0.40961       0.25236
   157    H   14  S      Ryd( 2S)     0.00118       0.51380
   158    H   14  px     Ryd( 2p)     0.00013       2.29822
   159    H   14  py     Ryd( 2p)     0.00027       2.49150
   160    H   14  pz     Ryd( 2p)     0.00030       1.86031

   161    H   15  S      Val( 1S)     0.40525       0.25515
   162    H   15  S      Ryd( 2S)     0.00103       0.54888
   163    H   15  px     Ryd( 2p)     0.00012       2.29873
   164    H   15  py     Ryd( 2p)     0.00027       2.50168
   165    H   15  pz     Ryd( 2p)     0.00033       1.85972

   166    H   16  S      Val( 1S)     0.40146       0.19046
   167    H   16  S      Ryd( 2S)     0.00583       0.49756
   168    H   16  px     Ryd( 2p)     0.00016       1.93217
   169    H   16  py     Ryd( 2p)     0.00014       2.11805
   170    H   16  pz     Ryd( 2p)     0.00025       2.22784

   171    H   17  S      Val( 1S)     0.40689       0.18444
   172    H   17  S      Ryd( 2S)     0.00503       0.48881
   173    H   17  px     Ryd( 2p)     0.00014       1.94894
   174    H   17  py     Ryd( 2p)     0.00010       2.01814
   175    H   17  pz     Ryd( 2p)     0.00031       2.34608

   176    H   18  S      Val( 1S)     0.40736       0.17090
   177    H   18  S      Ryd( 2S)     0.00067       0.47560
   178    H   18  px     Ryd( 2p)     0.00034       2.47802
   179    H   18  py     Ryd( 2p)     0.00007       1.84500
   180    H   18  pz     Ryd( 2p)     0.00014       1.86381

   181    H   19  S      Val( 1S)     0.40145       0.19046
   182    H   19  S      Ryd( 2S)     0.00582       0.49755
   183    H   19  px     Ryd( 2p)     0.00016       1.93216
   184    H   19  py     Ryd( 2p)     0.00014       2.11805
   185    H   19  pz     Ryd( 2p)     0.00025       2.22784

   186    H   20  S      Val( 1S)     0.40688       0.18444
   187    H   20  S      Ryd( 2S)     0.00501       0.48881
   188    H   20  px     Ryd( 2p)     0.00014       1.94893
   189    H   20  py     Ryd( 2p)     0.00010       2.01814
   190    H   20  pz     Ryd( 2p)     0.00031       2.34606

   191    H   21  S      Val( 1S)     0.40735       0.17090
   192    H   21  S      Ryd( 2S)     0.00067       0.47559
   193    H   21  px     Ryd( 2p)     0.00034       2.47801
   194    H   21  py     Ryd( 2p)     0.00007       1.84500
   195    H   21  pz     Ryd( 2p)     0.00014       1.86380

   196    H   22  S      Val( 1S)     0.40525       0.25515
   197    H   22  S      Ryd( 2S)     0.00103       0.54889
   198    H   22  px     Ryd( 2p)     0.00012       2.29873
   199    H   22  py     Ryd( 2p)     0.00027       2.50169
   200    H   22  pz     Ryd( 2p)     0.00033       1.85973

   201    H   23  S      Val( 1S)     0.40962       0.25232
   202    H   23  S      Ryd( 2S)     0.00118       0.51378
   203    H   23  px     Ryd( 2p)     0.00013       2.29819
   204    H   23  py     Ryd( 2p)     0.00027       2.49146
   205    H   23  pz     Ryd( 2p)     0.00030       1.86025


 Summary of Natural Population Analysis:                  
                                                          
                                       Natural Population 
                Natural  -----------------------------------------------
    Atom  No    Charge         Core      Valence    Rydberg      Total
 -----------------------------------------------------------------------
      C    1   -0.31079      0.99960     2.30690    0.00429     3.31079
      C    2    0.00676      0.99942     1.98526    0.00856     2.99324
      C    3   -0.33128      0.99945     2.31472    0.01711     3.33128
      C    4   -0.35404      0.99948     2.33754    0.01703     3.35404
      C    5    0.11994      0.99944     1.86979    0.01084     2.88006
      N    6   -0.24721      0.99952     2.74321    0.00449     3.74721
      C    7   -0.19374      0.99965     2.18832    0.00578     3.19374
      C    8   -0.19374      0.99965     2.18831    0.00578     3.19374
      C    9   -0.35445      0.99948     2.33793    0.01704     3.35445
      C   10   -0.33057      0.99945     2.31404    0.01708     3.33057
      H   11    0.09759      0.00000     0.40064    0.00177     0.40241
      H   12    0.09317      0.00000     0.40266    0.00416     0.40683
      H   13    0.09312      0.00000     0.40268    0.00419     0.40688
      H   14    0.08851      0.00000     0.40961    0.00188     0.41149
      H   15    0.09299      0.00000     0.40525    0.00176     0.40701
      H   16    0.09215      0.00000     0.40146    0.00639     0.40785
      H   17    0.08753      0.00000     0.40689    0.00558     0.41247
      H   18    0.09142      0.00000     0.40736    0.00122     0.40858
      H   19    0.09217      0.00000     0.40145    0.00638     0.40783
      H   20    0.08756      0.00000     0.40688    0.00556     0.41244
      H   21    0.09143      0.00000     0.40735    0.00122     0.40857
      H   22    0.09299      0.00000     0.40525    0.00176     0.40701
      H   23    0.08850      0.00000     0.40962    0.00188     0.41150
 =======================================================================
   * Total *   -1.00000      9.99513    27.85313    0.15174    38.00000

                                 Natural Population      
 --------------------------------------------------------
   Core                       9.99513 ( 99.9513% of  10)
   Valence                   27.85313 ( 99.4755% of  28)
   Natural Minimal Basis     37.84826 ( 99.6007% of  38)
   Natural Rydberg Basis      0.15174 (  0.3993% of  38)
 --------------------------------------------------------

    Atom  No          Natural Electron Configuration
 ----------------------------------------------------------------------------
      C    1      [core]2S( 0.54)2p( 1.77)
      C    2      [core]2S( 0.42)2p( 1.56)3p( 0.01)
      C    3      [core]2S( 0.45)2p( 1.86)3p( 0.01)
      C    4      [core]2S( 0.45)2p( 1.88)3p( 0.01)
      C    5      [core]2S( 0.40)2p( 1.47)3p( 0.01)
      N    6      [core]2S( 0.57)2p( 2.17)
      C    7      [core]2S( 0.53)2p( 1.66)
      C    8      [core]2S( 0.53)2p( 1.66)
      C    9      [core]2S( 0.45)2p( 1.88)3p( 0.01)
      C   10      [core]2S( 0.45)2p( 1.86)3p( 0.01)
      H   11            1S( 0.40)
      H   12            1S( 0.40)
      H   13            1S( 0.40)
      H   14            1S( 0.41)
      H   15            1S( 0.41)
      H   16            1S( 0.40)2S( 0.01)
      H   17            1S( 0.41)2S( 0.01)
      H   18            1S( 0.41)
      H   19            1S( 0.40)2S( 0.01)
      H   20            1S( 0.41)2S( 0.01)
      H   21            1S( 0.41)
      H   22            1S( 0.41)
      H   23            1S( 0.41)


 NATURAL BOND ORBITAL ANALYSIS, alpha spin orbitals:

                       Occupancies       Lewis Structure    Low   High
           Occ.    -------------------  -----------------   occ   occ
  Cycle   Thresh.   Lewis   Non-Lewis     CR  BD  3C  LP    (L)   (NL)   Dev
 =============================================================================
   1(1)    0.90    36.82527   1.17473     10  26   0   2     5      3    0.06
   2(2)    0.90    36.60419   1.39581     10  27   0   1     5      3    0.05
   3(3)    0.90    36.75337   1.24663     10  28   0   0     2      2    0.02
   4(4)    0.90    36.82471   1.17529     10  26   0   2     5      3    0.06
   5(5)    0.90    36.60363   1.39637     10  27   0   1     5      3    0.05
   6(6)    0.90    36.75337   1.24663     10  28   0   0     2      2    0.02
   7(7)    0.90    36.82471   1.17529     10  26   0   2     5      3    0.06
   8(8)    0.90    36.60363   1.39637     10  27   0   1     5      3    0.05
   9(9)    0.90    36.75337   1.24663     10  28   0   0     2      2    0.02
  10(1)    0.80    37.08746   0.91254     10  27   0   1     1      2    0.06
  11(2)    0.80    36.87144   1.12856     10  26   0   2     2      2    0.05
  12(3)    0.80    36.67459   1.32541     10  27   0   1     2      2    0.02
  13(4)    0.80    37.09196   0.90804     10  25   0   3     2      2    0.06
  14(5)    0.80    36.87088   1.12912     10  26   0   2     2      2    0.05
  15(6)    0.80    36.67459   1.32541     10  27   0   1     2      2    0.02
  16(7)    0.80    37.09196   0.90804     10  25   0   3     2      2    0.06
  17(8)    0.80    36.87088   1.12912     10  26   0   2     2      2    0.05
  18(9)    0.80    36.67459   1.32541     10  27   0   1     2      2    0.02
  19(1)    0.70    36.68278   1.31722     10  23   0   5     0      2    0.06
 -----------------------------------------------------------------------------

 Structure accepted: No low occupancy Lewis orbitals

 --------------------------------------------------------
   Core                      9.99514 ( 99.951% of  10)
   Valence Lewis            26.68765 ( 95.313% of  28)
  ==================       ============================
   Total Lewis              36.68278 ( 96.534% of  38)
  -----------------------------------------------------
   Valence non-Lewis         1.19676 (  3.149% of  38)
   Rydberg non-Lewis         0.12045 (  0.317% of  38)
  ==================       ============================
   Total non-Lewis           1.31722 (  3.466% of  38)
 --------------------------------------------------------


       (Occupancy)   Bond orbital/ Coefficients/ Hybrids
 ---------------------------------------------------------------------------------
     1. (0.99043) BD ( 1) C   1 - C   2  
                ( 51.44%)   0.7172* C   1 s( 32.10%)p 2.11( 67.87%)d 0.00(  0.04%)
                                            0.0005  0.5665 -0.0023  0.8238 -0.0065
                                            0.0000  0.0000  0.0058  0.0022  0.0000
                                            0.0001 -0.0000  0.0170 -0.0093
                ( 48.56%)   0.6969* C   2 s( 30.40%)p 2.29( 69.56%)d 0.00(  0.05%)
                                            0.0000  0.5513  0.0057 -0.8340  0.0039
                                           -0.0000  0.0000  0.0013  0.0000  0.0000
                                            0.0005 -0.0000  0.0171 -0.0126
     2. (0.99047) BD ( 1) C   1 - H  11  
                ( 59.96%)   0.7743* C   1 s( 22.31%)p 3.48( 77.65%)d 0.00(  0.04%)
                                            0.0000 -0.4723 -0.0006  0.3190  0.0087
                                            0.0013 -0.0000  0.8214  0.0010 -0.0000
                                           -0.0131 -0.0000 -0.0015 -0.0160
                ( 40.04%)   0.6328* H  11 s( 99.93%)p 0.00(  0.07%)
                                           -0.9996  0.0046 -0.0074 -0.0000 -0.0260
     3. (0.99438) BD ( 1) C   1 - H  12  
                ( 59.90%)   0.7740* C   1 s( 22.79%)p 3.39( 77.17%)d 0.00(  0.04%)
                                            0.0000 -0.4773 -0.0013  0.3310  0.0083
                                           -0.7075  0.0056 -0.4018 -0.0006  0.0121
                                            0.0065 -0.0120  0.0093  0.0034
                ( 40.10%)   0.6332* H  12 s( 99.93%)p 0.00(  0.07%)
                                           -0.9996  0.0049 -0.0077  0.0224  0.0133
     4. (0.99437) BD ( 1) C   1 - H  13  
                ( 59.90%)   0.7740* C   1 s( 22.78%)p 3.39( 77.17%)d 0.00(  0.04%)
                                            0.0000 -0.4773 -0.0012  0.3310  0.0083
                                            0.7062 -0.0056 -0.4041 -0.0006 -0.0120
                                            0.0066  0.0121  0.0093  0.0033
                ( 40.10%)   0.6332* H  13 s( 99.93%)p 0.00(  0.07%)
                                           -0.9996  0.0050 -0.0077 -0.0224  0.0134
     5. (0.98325) BD ( 1) C   2 - C   3  
                ( 50.66%)   0.7117* C   2 s( 34.75%)p 1.88( 65.21%)d 0.00(  0.04%)
                                           -0.0001  0.5895 -0.0012  0.3897 -0.0138
                                           -0.7068 -0.0150 -0.0162  0.0007 -0.0131
                                           -0.0004  0.0008 -0.0070 -0.0118
                ( 49.34%)   0.7024* C   3 s( 36.58%)p 1.73( 63.38%)d 0.00(  0.04%)
                                            0.0001  0.6048 -0.0011 -0.4413 -0.0286
                                            0.6619 -0.0017 -0.0138  0.0020 -0.0141
                                            0.0001 -0.0002 -0.0076 -0.0098
     6. (0.98326) BD ( 1) C   2 - C  10  
                ( 50.66%)   0.7117* C   2 s( 34.75%)p 1.88( 65.21%)d 0.00(  0.04%)
                                           -0.0001  0.5895 -0.0012  0.3896 -0.0138
                                            0.7068  0.0151 -0.0162  0.0007  0.0131
                                           -0.0004 -0.0008 -0.0070 -0.0118
                ( 49.34%)   0.7024* C  10 s( 36.58%)p 1.73( 63.38%)d 0.00(  0.04%)
                                            0.0001  0.6048 -0.0011 -0.4413 -0.0286
                                           -0.6619  0.0017 -0.0138  0.0020  0.0141
                                            0.0001  0.0002 -0.0076 -0.0098
     7. (0.98535) BD ( 1) C   3 - C   4  
                ( 49.77%)   0.7055* C   3 s( 36.66%)p 1.73( 63.30%)d 0.00(  0.04%)
                                            0.0000  0.6053  0.0143  0.7939  0.0230
                                           -0.0231 -0.0381 -0.0125 -0.0006  0.0010
                                           -0.0007  0.0001  0.0164 -0.0110
                ( 50.23%)   0.7087* C   4 s( 37.35%)p 1.68( 62.62%)d 0.00(  0.04%)
                                            0.0000  0.6110  0.0136 -0.7900 -0.0236
                                           -0.0054 -0.0353  0.0133  0.0010 -0.0019
                                           -0.0005 -0.0001  0.0153 -0.0110
     8. (0.98980) BD ( 1) C   3 - H  14  
                ( 59.05%)   0.7685* C   3 s( 26.69%)p 2.75( 73.28%)d 0.00(  0.03%)
                                            0.0004 -0.5164  0.0166  0.4153 -0.0029
                                            0.7481  0.0095 -0.0225  0.0005 -0.0127
                                            0.0002  0.0002  0.0087  0.0083
                ( 40.95%)   0.6399* H  14 s( 99.93%)p 0.00(  0.07%)
                                           -0.9996  0.0037 -0.0136 -0.0233  0.0004
     9. (0.98238) BD ( 1) C   4 - C   5  
                ( 48.79%)   0.6985* C   4 s( 34.97%)p 1.86( 64.99%)d 0.00(  0.04%)
                                            0.0001  0.5913  0.0016  0.4515  0.0239
                                            0.6672  0.0060 -0.0172 -0.0013  0.0153
                                           -0.0004 -0.0006 -0.0064 -0.0106
                ( 51.21%)   0.7156* C   5 s( 36.18%)p 1.76( 63.79%)d 0.00(  0.03%)
                                           -0.0002  0.6015 -0.0030 -0.3710  0.0179
                                           -0.7070  0.0012  0.0073 -0.0008  0.0107
                                           -0.0004 -0.0004 -0.0089 -0.0120
    10. (0.98843) BD ( 1) C   4 - H  15  
                ( 59.40%)   0.7707* C   4 s( 27.62%)p 2.62( 72.35%)d 0.00(  0.03%)
                                            0.0003 -0.5253  0.0176 -0.4118  0.0071
                                            0.7439  0.0176  0.0101 -0.0011  0.0125
                                            0.0001  0.0001  0.0080  0.0088
                ( 40.60%)   0.6371* H  15 s( 99.93%)p 0.00(  0.07%)
                                           -0.9996  0.0021  0.0122 -0.0239  0.0006
    11. (0.99068) BD ( 1) C   5 - N   6  
                ( 36.73%)   0.6060* C   5 s( 27.48%)p 2.63( 72.38%)d 0.01(  0.14%)
                                            0.0000 -0.5240 -0.0159 -0.8500 -0.0254
                                            0.0000 -0.0000  0.0262  0.0053 -0.0000
                                            0.0016 -0.0000 -0.0310  0.0210
                ( 63.27%)   0.7954* N   6 s( 37.23%)p 1.69( 62.74%)d 0.00(  0.03%)
                                           -0.0000 -0.6101  0.0009  0.7920 -0.0058
                                           -0.0000 -0.0000 -0.0091 -0.0023  0.0000
                                            0.0032 -0.0000 -0.0128  0.0118
    12. (0.98238) BD ( 1) C   5 - C   9  
                ( 51.21%)   0.7156* C   5 s( 36.18%)p 1.76( 63.79%)d 0.00(  0.03%)
                                           -0.0002  0.6015 -0.0030 -0.3710  0.0179
                                            0.7070 -0.0012  0.0073 -0.0008 -0.0107
                                           -0.0004  0.0004 -0.0089 -0.0120
                ( 48.79%)   0.6985* C   9 s( 34.97%)p 1.86( 64.99%)d 0.00(  0.04%)
                                            0.0001  0.5913  0.0016  0.4515  0.0240
                                           -0.6672 -0.0060 -0.0172 -0.0013 -0.0153
                                           -0.0004  0.0006 -0.0064 -0.0106
    13. (0.99373) BD ( 1) N   6 - C   7  
                ( 61.68%)   0.7853* N   6 s( 31.08%)p 2.22( 68.89%)d 0.00(  0.03%)
                                            0.0001  0.5575  0.0012  0.4302 -0.0070
                                           -0.7070  0.0011  0.0625  0.0019 -0.0115
                                            0.0027 -0.0043 -0.0066 -0.0104
                ( 38.32%)   0.6191* C   7 s( 25.88%)p 2.86( 73.99%)d 0.01(  0.13%)
                                            0.0003  0.5086  0.0130 -0.4363 -0.0014
                                            0.7385  0.0303 -0.0561 -0.0079 -0.0260
                                            0.0020 -0.0039 -0.0171 -0.0188
    14. (0.99373) BD ( 1) N   6 - C   8  
                ( 61.68%)   0.7853* N   6 s( 31.08%)p 2.22( 68.89%)d 0.00(  0.03%)
                                            0.0001  0.5575  0.0012  0.4302 -0.0070
                                            0.7070 -0.0011  0.0625  0.0019  0.0115
                                            0.0027  0.0043 -0.0066 -0.0104
                ( 38.32%)   0.6191* C   8 s( 25.88%)p 2.86( 73.99%)d 0.01(  0.13%)
                                            0.0003  0.5086  0.0130 -0.4363 -0.0014
                                           -0.7385 -0.0303 -0.0561 -0.0079  0.0260
                                            0.0020  0.0039 -0.0171 -0.0188
    15. (0.99567) BD ( 1) C   7 - H  16  
                ( 60.49%)   0.7778* C   7 s( 25.06%)p 2.99( 74.89%)d 0.00(  0.04%)
                                            0.0000  0.5006 -0.0042 -0.2269  0.0143
                                           -0.5275  0.0016 -0.6472  0.0024  0.0063
                                            0.0043  0.0177 -0.0048  0.0073
                ( 39.51%)   0.6286* H  16 s( 99.92%)p 0.00(  0.08%)
                                            0.9995 -0.0114  0.0089  0.0169  0.0213
    16. (0.99662) BD ( 1) C   7 - H  17  
                ( 60.12%)   0.7754* C   7 s( 25.04%)p 2.99( 74.91%)d 0.00(  0.04%)
                                            0.0000  0.5004 -0.0067 -0.1649  0.0124
                                           -0.3839 -0.0030  0.7579 -0.0026  0.0042
                                           -0.0032 -0.0152 -0.0023  0.0135
                ( 39.88%)   0.6315* H  17 s( 99.92%)p 0.00(  0.08%)
                                            0.9995 -0.0135  0.0071  0.0126 -0.0246
    17. (0.99572) BD ( 1) C   7 - H  18  
                ( 59.23%)   0.7696* C   7 s( 24.02%)p 3.16( 75.93%)d 0.00(  0.05%)
                                           -0.0000  0.4900  0.0049  0.8539 -0.0069
                                            0.1639 -0.0148 -0.0544 -0.0000  0.0085
                                           -0.0027  0.0000  0.0184 -0.0097
                ( 40.77%)   0.6385* H  18 s( 99.92%)p 0.00(  0.08%)
                                            0.9996 -0.0009 -0.0276 -0.0035  0.0019
    18. (0.99567) BD ( 1) C   8 - H  19  
                ( 60.49%)   0.7778* C   8 s( 25.06%)p 2.99( 74.89%)d 0.00(  0.04%)
                                            0.0000  0.5006 -0.0042 -0.2269  0.0143
                                            0.5275 -0.0016 -0.6472  0.0024 -0.0063
                                            0.0043 -0.0177 -0.0048  0.0073
                ( 39.51%)   0.6286* H  19 s( 99.92%)p 0.00(  0.08%)
                                            0.9995 -0.0114  0.0089 -0.0169  0.0213
    19. (0.99662) BD ( 1) C   8 - H  20  
                ( 60.12%)   0.7754* C   8 s( 25.04%)p 2.99( 74.91%)d 0.00(  0.04%)
                                            0.0000  0.5004 -0.0067 -0.1649  0.0124
                                            0.3839  0.0030  0.7579 -0.0026 -0.0042
                                           -0.0032  0.0152 -0.0023  0.0135
                ( 39.88%)   0.6315* H  20 s( 99.92%)p 0.00(  0.08%)
                                            0.9995 -0.0135  0.0071 -0.0126 -0.0246
    20. (0.99572) BD ( 1) C   8 - H  21  
                ( 59.23%)   0.7696* C   8 s( 24.02%)p 3.16( 75.93%)d 0.00(  0.05%)
                                           -0.0000  0.4901  0.0049  0.8539 -0.0069
                                           -0.1640  0.0148 -0.0544 -0.0000 -0.0085
                                           -0.0027 -0.0000  0.0184 -0.0097
                ( 40.77%)   0.6385* H  21 s( 99.92%)p 0.00(  0.08%)
                                            0.9996 -0.0009 -0.0276  0.0035  0.0019
    21. (0.98535) BD ( 1) C   9 - C  10  
                ( 50.23%)   0.7087* C   9 s( 37.35%)p 1.68( 62.62%)d 0.00(  0.04%)
                                            0.0000  0.6110  0.0136 -0.7900 -0.0236
                                            0.0054  0.0353  0.0133  0.0010  0.0019
                                           -0.0005  0.0001  0.0153 -0.0110
                ( 49.77%)   0.7055* C  10 s( 36.66%)p 1.73( 63.30%)d 0.00(  0.04%)
                                            0.0000  0.6053  0.0143  0.7940  0.0230
                                            0.0231  0.0381 -0.0125 -0.0006 -0.0010
                                           -0.0007 -0.0001  0.0164 -0.0110
    22. (0.98843) BD ( 1) C   9 - H  22  
                ( 59.40%)   0.7707* C   9 s( 27.62%)p 2.62( 72.35%)d 0.00(  0.03%)
                                           -0.0003  0.5253 -0.0176  0.4118 -0.0071
                                            0.7439  0.0176 -0.0101  0.0011  0.0125
                                           -0.0001  0.0001 -0.0080 -0.0088
                ( 40.60%)   0.6371* H  22 s( 99.93%)p 0.00(  0.07%)
                                            0.9996 -0.0021 -0.0122 -0.0239 -0.0006
    23. (0.98980) BD ( 1) C  10 - H  23  
                ( 59.05%)   0.7685* C  10 s( 26.69%)p 2.75( 73.28%)d 0.00(  0.03%)
                                           -0.0004  0.5164 -0.0166 -0.4153  0.0029
                                            0.7482  0.0095  0.0225 -0.0005 -0.0127
                                           -0.0002  0.0002 -0.0087 -0.0083
                ( 40.95%)   0.6399* H  23 s( 99.93%)p 0.00(  0.07%)
                                            0.9996 -0.0037  0.0136 -0.0233 -0.0004
    24. (0.99960) CR ( 1) C   1           s(100.00%)p 0.00(  0.00%)
                                            1.0000 -0.0002  0.0000 -0.0004  0.0000
                                           -0.0000 -0.0000 -0.0000 -0.0000 -0.0000
                                           -0.0000  0.0000 -0.0000  0.0000
    25. (0.99942) CR ( 1) C   2           s(100.00%)
                                            1.0000  0.0001 -0.0000  0.0001 -0.0000
                                            0.0000  0.0000 -0.0000  0.0000  0.0000
                                           -0.0000 -0.0000 -0.0000 -0.0000
    26. (0.99945) CR ( 1) C   3           s(100.00%)p 0.00(  0.00%)
                                            1.0000  0.0001 -0.0000 -0.0001  0.0000
                                           -0.0004 -0.0000  0.0002 -0.0000  0.0000
                                           -0.0000  0.0000 -0.0000 -0.0000
    27. (0.99948) CR ( 1) C   4           s(100.00%)p 0.00(  0.00%)
                                            1.0000  0.0001 -0.0000  0.0001 -0.0000
                                           -0.0003 -0.0000  0.0000 -0.0000 -0.0000
                                            0.0000  0.0000 -0.0000 -0.0000
    28. (0.99944) CR ( 1) C   5           s(100.00%)
                                            1.0000  0.0002 -0.0000 -0.0001  0.0000
                                           -0.0000  0.0000  0.0000 -0.0000  0.0000
                                           -0.0000  0.0000 -0.0000 -0.0000
    29. (0.99952) CR ( 1) N   6           s(100.00%)p 0.00(  0.00%)
                                            1.0000 -0.0001 -0.0000 -0.0000  0.0000
                                            0.0000  0.0000 -0.0001 -0.0000  0.0000
                                           -0.0000 -0.0000  0.0000  0.0000
    30. (0.99965) CR ( 1) C   7           s(100.00%)p 0.00(  0.00%)
                                            1.0000 -0.0002 -0.0000  0.0001 -0.0000
                                           -0.0002 -0.0000  0.0000  0.0000  0.0000
                                           -0.0000  0.0000  0.0000  0.0000
    31. (0.99965) CR ( 1) C   8           s(100.00%)p 0.00(  0.00%)
                                            1.0000 -0.0002 -0.0000  0.0001 -0.0000
                                            0.0002  0.0000  0.0000  0.0000 -0.0000
                                           -0.0000 -0.0000  0.0000  0.0000
    32. (0.99948) CR ( 1) C   9           s(100.00%)p 0.00(  0.00%)
                                            1.0000  0.0001 -0.0000  0.0001 -0.0000
                                            0.0003  0.0000  0.0000 -0.0000  0.0000
                                            0.0000 -0.0000 -0.0000 -0.0000
    33. (0.99945) CR ( 1) C  10           s(100.00%)p 0.00(  0.00%)
                                            1.0000  0.0001 -0.0000 -0.0001  0.0000
                                            0.0004  0.0000  0.0002 -0.0000 -0.0000
                                           -0.0000 -0.0000 -0.0000 -0.0000
    34. (0.49093) LP*( 1) C   2           s(  0.03%)p99.99( 99.95%)d 0.33(  0.01%)
                                            0.0000  0.0184 -0.0018  0.0137 -0.0000
                                            0.0000 -0.0000  0.9997 -0.0053  0.0000
                                            0.0106  0.0000  0.0004 -0.0005
    35. (0.74558) LP ( 1) C   3           s(  0.00%)p 1.00( 99.98%)d 0.00(  0.01%)
                                           -0.0002  0.0043  0.0015  0.0132 -0.0017
                                            0.0257  0.0006  0.9978 -0.0584  0.0002
                                           -0.0083  0.0084 -0.0007  0.0004
    36. (0.76789) LP ( 1) C   4           s(  0.01%)p 1.00( 99.98%)d 0.00(  0.02%)
                                           -0.0000  0.0073 -0.0009  0.0224 -0.0001
                                            0.0039 -0.0014  0.9978 -0.0607  0.0002
                                            0.0088  0.0086  0.0002 -0.0004
    37. (0.47798) LP*( 1) C   5           s(  0.00%)p 1.00(100.00%)d 0.00(  0.00%)
                                           -0.0000  0.0051 -0.0028  0.0277 -0.0017
                                           -0.0000  0.0000  0.9996 -0.0002 -0.0000
                                           -0.0024 -0.0000  0.0005  0.0002
    38. (0.87876) LP ( 1) N   6           s(  0.57%)p99.99( 99.43%)d 0.00(  0.00%)
                                           -0.0001  0.0755 -0.0009  0.0468  0.0021
                                            0.0000  0.0000 -0.9960 -0.0087  0.0000
                                            0.0015 -0.0000 -0.0001 -0.0044
    39. (0.76829) LP ( 1) C   9           s(  0.01%)p 1.00( 99.98%)d 0.00(  0.02%)
                                           -0.0000  0.0073 -0.0009  0.0224 -0.0001
                                           -0.0039  0.0014  0.9978 -0.0607 -0.0002
                                            0.0088 -0.0086  0.0002 -0.0004
    40. (0.74487) LP ( 1) C  10           s(  0.00%)p 1.00( 99.98%)d 0.00(  0.01%)
                                           -0.0002  0.0044  0.0015  0.0132 -0.0017
                                           -0.0257 -0.0006  0.9978 -0.0584 -0.0002
                                           -0.0084 -0.0084 -0.0007  0.0004
    41. (0.00221) RY*( 1) C   1           s(  0.00%)p 1.00( 95.11%)d 0.05(  4.89%)
                                            0.0000 -0.0000 -0.0001 -0.0000 -0.0000
                                            0.0109  0.9752  0.0000 -0.0003  0.2180
                                            0.0001  0.0367  0.0000  0.0001
    42. (0.00044) RY*( 2) C   1           s( 15.38%)p 3.32( 51.08%)d 2.18( 33.55%)
                                           -0.0000  0.0083  0.3920  0.0006  0.4964
                                           -0.0000  0.0000 -0.0110 -0.5140 -0.0001
                                           -0.5654 -0.0003 -0.0547 -0.1132
    43. (0.00041) RY*( 3) C   1           s( 23.81%)p 2.12( 50.41%)d 1.08( 25.78%)
                                           -0.0000  0.0088  0.4879 -0.0010  0.5953
                                           -0.0000  0.0001  0.0073  0.3868  0.0000
                                            0.5077  0.0003 -0.0008  0.0089
    44. (0.00006) RY*( 4) C   1           s(  0.00%)p 1.00(  1.47%)d66.99( 98.53%)
    45. (0.00003) RY*( 5) C   1           s( 38.89%)p 0.71( 27.43%)d 0.87( 33.68%)
    46. (0.00001) RY*( 6) C   1           s(  0.10%)p99.99( 58.28%)d99.99( 41.62%)
    47. (0.00000) RY*( 7) C   1           s(  0.00%)p 1.00(  3.47%)d27.78( 96.53%)
    48. (0.00001) RY*( 8) C   1           s( 21.84%)p 0.53( 11.62%)d 3.05( 66.53%)
    49. (0.00000) RY*( 9) C   1           s(  0.01%)p 1.00(  1.26%)d78.58( 98.74%)
    50. (0.00274) RY*( 1) C   2           s(  6.88%)p12.60( 86.61%)d 0.95(  6.51%)
                                            0.0000  0.0115  0.2620  0.0195  0.9301
                                            0.0000 -0.0001 -0.0002 -0.0246 -0.0000
                                           -0.0002 -0.0000  0.2518 -0.0420
    51. (0.00188) RY*( 2) C   2           s(  0.00%)p 1.00( 93.28%)d 0.07(  6.72%)
                                           -0.0000 -0.0000  0.0003  0.0000 -0.0000
                                           -0.0164  0.9657  0.0000  0.0005 -0.2301
                                           -0.0000 -0.1196 -0.0000 -0.0001
    52. (0.00126) RY*( 3) C   2           s(  2.81%)p32.29( 90.75%)d 2.29(  6.44%)
                                           -0.0000 -0.0021  0.1676 -0.0002 -0.0182
                                            0.0000 -0.0016  0.0080  0.9524 -0.0001
                                           -0.2493 -0.0082 -0.0210 -0.0417
    53. (0.00112) RY*( 4) C   2           s(  0.00%)p 1.00(  1.66%)d59.18( 98.34%)
                                           -0.0000 -0.0000  0.0014 -0.0000 -0.0001
                                           -0.0021  0.1287  0.0000  0.0078  0.0250
                                           -0.0027  0.9913 -0.0002 -0.0004
    54. (0.00034) RY*( 5) C   2           s( 86.71%)p 0.08(  7.37%)d 0.07(  5.92%)
                                           -0.0000 -0.0052  0.9312 -0.0020 -0.2052
                                            0.0000 -0.0004  0.0010 -0.1777 -0.0005
                                           -0.0084  0.0000 -0.2369 -0.0552
    55. (0.00012) RY*( 6) C   2           s(  0.00%)p 1.00(  5.10%)d18.60( 94.90%)
                                           -0.0000  0.0000  0.0004 -0.0000  0.0001
                                           -0.0229  0.2247  0.0000 -0.0004  0.9727
                                           -0.0013 -0.0538 -0.0006  0.0002
    56. (0.00011) RY*( 7) C   2           s(  0.24%)p24.82(  6.03%)d99.99( 93.73%)
                                            0.0000  0.0006  0.0493  0.0001  0.0040
                                           -0.0000  0.0003 -0.0089  0.2453  0.0013
                                            0.9669  0.0006 -0.0359  0.0339
    57. (0.00006) RY*( 8) C   2           s(  3.03%)p 2.99(  9.05%)d29.03( 87.92%)
    58. (0.00001) RY*( 9) C   2           s(  0.39%)p 0.57(  0.22%)d99.99( 99.38%)
    59. (0.00748) RY*( 1) C   3           s(  0.01%)p 1.00( 96.73%)d 0.03(  3.26%)
                                           -0.0000  0.0005  0.0098 -0.0018 -0.0041
                                            0.0001  0.0044 -0.0586 -0.9818  0.0048
                                           -0.1752 -0.0418 -0.0064  0.0085
    60. (0.00282) RY*( 2) C   3           s(  1.54%)p60.36( 92.88%)d 3.62(  5.58%)
                                            0.0000 -0.0238  0.1217 -0.0081 -0.5539
                                           -0.0119 -0.7886 -0.0002 -0.0015 -0.1994
                                           -0.0022  0.0073  0.1229  0.0293
    61. (0.00130) RY*( 3) C   3           s(  2.06%)p46.25( 95.47%)d 1.19(  2.46%)
                                            0.0000  0.0150  0.1429  0.0326 -0.7864
                                           -0.0217  0.5785 -0.0014  0.0064  0.0652
                                           -0.0002  0.0034  0.1404 -0.0258
    62. (0.00047) RY*( 4) C   3           s( 93.90%)p 0.04(  3.62%)d 0.03(  2.47%)
                                            0.0000 -0.0001  0.9690 -0.0223  0.1869
                                           -0.0085  0.0272  0.0001 -0.0041 -0.0714
                                            0.0770 -0.0405 -0.0327 -0.1048
    63. (0.00025) RY*( 5) C   3           s(  0.69%)p 2.37(  1.62%)d99.99( 97.69%)
                                            0.0000 -0.0001  0.0828 -0.0018  0.0175
                                           -0.0010  0.0071 -0.0041  0.1260 -0.0154
                                           -0.8283  0.5382 -0.0281 -0.0024
    64. (0.00006) RY*( 6) C   3           s(  0.52%)p 4.90(  2.54%)d99.99( 96.94%)
    65. (0.00002) RY*( 7) C   3           s(  0.77%)p 5.43(  4.17%)d99.99( 95.06%)
    66. (0.00001) RY*( 8) C   3           s(  0.03%)p64.32(  1.75%)d99.99( 98.23%)
    67. (0.00000) RY*( 9) C   3           s(  0.55%)p 2.30(  1.26%)d99.99( 98.19%)
    68. (0.00783) RY*( 1) C   4           s(  0.00%)p 1.00( 96.56%)d 0.04(  3.44%)
                                            0.0000  0.0004  0.0001  0.0018  0.0037
                                            0.0016  0.0142  0.0609  0.9806 -0.0042
                                           -0.1813  0.0391 -0.0048  0.0030
    69. (0.00216) RY*( 2) C   4           s(  0.08%)p99.99( 94.32%)d68.06(  5.60%)
                                           -0.0000  0.0214 -0.0191 -0.0095 -0.4524
                                           -0.0007  0.8593  0.0005 -0.0115 -0.2121
                                            0.0031  0.0021 -0.0974 -0.0389
    70. (0.00122) RY*( 3) C   4           s(  2.69%)p35.54( 95.54%)d 0.66(  1.77%)
                                           -0.0000  0.0156  0.1632 -0.0284  0.8627
                                           -0.0279  0.4577  0.0009 -0.0095 -0.0501
                                            0.0001  0.0013  0.1220 -0.0165
    71. (0.00051) RY*( 4) C   4           s( 95.11%)p 0.02(  2.35%)d 0.03(  2.53%)
                                            0.0000 -0.0027  0.9753  0.0198 -0.1471
                                           -0.0123 -0.0368  0.0005  0.0016  0.1236
                                           -0.0004 -0.0101 -0.0816 -0.0574
    72. (0.00020) RY*( 5) C   4           s(  0.00%)p 1.00(  1.81%)d54.32( 98.19%)
                                           -0.0000  0.0000  0.0031  0.0002 -0.0005
                                            0.0003 -0.0010 -0.0038  0.1344  0.0093
                                            0.8383  0.5272  0.0075 -0.0314
    73. (0.00005) RY*( 6) C   4           s(  1.97%)p 1.68(  3.31%)d47.98( 94.71%)
    74. (0.00003) RY*( 7) C   4           s(  0.01%)p99.99(  3.53%)d99.99( 96.46%)
    75. (0.00001) RY*( 8) C   4           s(  0.01%)p 1.00(  1.65%)d59.59( 98.34%)
    76. (0.00000) RY*( 9) C   4           s(  0.18%)p 5.45(  0.99%)d99.99( 98.83%)
    77. (0.00387) RY*( 1) C   5           s(  0.00%)p 1.00( 95.55%)d 0.05(  4.45%)
                                            0.0000 -0.0000  0.0000  0.0000  0.0000
                                            0.0048  0.9775  0.0000  0.0000  0.2109
                                            0.0000  0.0012 -0.0000 -0.0000
    78. (0.00195) RY*( 2) C   5           s(  7.34%)p11.31( 83.06%)d 1.31(  9.59%)
                                            0.0000  0.0275  0.2696 -0.0071 -0.9097
                                           -0.0000  0.0000 -0.0011 -0.0551 -0.0000
                                           -0.0858 -0.0004  0.2945 -0.0432
    79. (0.00125) RY*( 3) C   5           s( 15.56%)p 2.90( 45.12%)d 2.53( 39.32%)
                                           -0.0000 -0.0008  0.3944 -0.0043  0.0277
                                           -0.0000 -0.0004  0.0029  0.6712  0.0015
                                            0.6226  0.0538  0.0249 -0.0448
    80. (0.00121) RY*( 4) C   5           s(  0.05%)p 2.62(  0.12%)d99.99( 99.83%)
                                            0.0000 -0.0001  0.0218 -0.0002  0.0020
                                            0.0001  0.0073  0.0001  0.0345 -0.0282
                                            0.0350 -0.9981  0.0012 -0.0025
    81. (0.00069) RY*( 5) C   5           s( 76.73%)p 0.20( 15.39%)d 0.10(  7.88%)
                                           -0.0000 -0.0155  0.8758 -0.0151  0.2768
                                           -0.0000 -0.0000  0.0028 -0.2776  0.0000
                                           -0.2672  0.0007 -0.0802 -0.0317
    82. (0.00032) RY*( 6) C   5           s(  0.01%)p 1.00( 46.67%)d 1.14( 53.32%)
                                           -0.0000 -0.0036  0.0081 -0.0052  0.0043
                                            0.0000 -0.0000  0.0018 -0.6831  0.0001
                                            0.7236  0.0022  0.0810 -0.0548
    83. (0.00011) RY*( 7) C   5           s(  0.09%)p99.99(  9.58%)d99.99( 90.33%)
                                            0.0000  0.0166  0.0242  0.0337 -0.3057
                                           -0.0000  0.0000 -0.0009 -0.0354  0.0000
                                            0.0768  0.0002 -0.9468  0.0323
    84. (0.00008) RY*( 8) C   5           s(  0.00%)p 1.00(  4.46%)d21.40( 95.54%)
    85. (0.00001) RY*( 9) C   5           s(  0.39%)p 0.17(  0.07%)d99.99( 99.54%)
    86. (0.00206) RY*( 1) N   6           s(  1.85%)p53.02( 97.88%)d 0.15(  0.28%)
                                            0.0000 -0.0042  0.1358 -0.0004 -0.0911
                                           -0.0000 -0.0000 -0.0090  0.9851 -0.0000
                                           -0.0137  0.0000  0.0051 -0.0506
    87. (0.00067) RY*( 2) N   6           s(  0.00%)p 1.00( 73.28%)d 0.36( 26.72%)
                                            0.0000 -0.0000  0.0000  0.0000  0.0000
                                           -0.0073  0.8560  0.0000  0.0000  0.5158
                                           -0.0001  0.0337  0.0000  0.0000
    88. (0.00031) RY*( 3) N   6           s(  7.36%)p 3.75( 27.60%)d 8.83( 65.04%)
                                            0.0000 -0.0041  0.2713  0.0059 -0.5172
                                           -0.0000  0.0000 -0.0001 -0.0916  0.0000
                                            0.1390  0.0001  0.7902 -0.0822
    89. (0.00020) RY*( 4) N   6           s(  1.60%)p 2.73(  4.35%)d58.97( 94.05%)
                                            0.0000 -0.0001  0.1263 -0.0039  0.2079
                                           -0.0000 -0.0000  0.0013  0.0166  0.0001
                                            0.9669  0.0018 -0.0736  0.0173
    90. (0.00019) RY*( 5) N   6           s( 31.32%)p 1.72( 54.01%)d 0.47( 14.67%)
                                           -0.0000  0.0014  0.5596  0.0127  0.7346
                                            0.0000 -0.0000  0.0019 -0.0173 -0.0000
                                           -0.2055 -0.0007  0.3155 -0.0703
    91. (0.00018) RY*( 6) N   6           s(  0.00%)p 1.00(  0.17%)d99.99( 99.83%)
                                            0.0000  0.0000  0.0002  0.0000  0.0002
                                           -0.0037  0.0411 -0.0000 -0.0001 -0.1330
                                           -0.0019  0.9903  0.0003 -0.0001
    92. (0.00008) RY*( 7) N   6           s(  0.00%)p 1.00( 26.58%)d 2.76( 73.42%)
    93. (0.00006) RY*( 8) N   6           s( 53.21%)p 0.29( 15.62%)d 0.59( 31.17%)
    94. (0.00001) RY*( 9) N   6           s(  4.71%)p 0.12(  0.56%)d20.11( 94.72%)
    95. (0.00159) RY*( 1) C   7           s(  5.35%)p16.15( 86.48%)d 1.53(  8.17%)
                                           -0.0000  0.0100  0.2312 -0.0208 -0.8872
                                           -0.0120 -0.2682  0.0020  0.0712 -0.1240
                                           -0.0104  0.0784  0.2436 -0.0268
    96. (0.00101) RY*( 2) C   7           s( 14.50%)p 3.18( 46.14%)d 2.72( 39.36%)
                                            0.0000 -0.0027  0.3807  0.0099  0.0230
                                           -0.0090  0.4257  0.0170  0.5284  0.0681
                                           -0.2319  0.5562 -0.1277 -0.0973
    97. (0.00072) RY*( 3) C   7           s( 31.36%)p 1.29( 40.50%)d 0.90( 28.14%)
                                            0.0000 -0.0062  0.5600  0.0153 -0.1394
                                           -0.0234  0.5391 -0.0062 -0.3068  0.1248
                                            0.1953 -0.4570 -0.1323  0.0362
    98. (0.00030) RY*( 4) C   7           s(  0.13%)p99.99( 62.71%)d99.99( 37.16%)
                                           -0.0000  0.0039  0.0363 -0.0057  0.0615
                                            0.0088 -0.1380 -0.0091  0.7772  0.0604
                                            0.2967 -0.5169  0.0321  0.1082
    99. (0.00010) RY*( 5) C   7           s( 35.08%)p 1.28( 45.05%)d 0.57( 19.88%)
                                           -0.0000  0.0008  0.5922 -0.0215  0.2984
                                            0.0156 -0.5897  0.0010 -0.1140  0.4223
                                           -0.0344  0.0842  0.0864 -0.0686
   100. (0.00001) RY*( 6) C   7           s(  0.03%)p11.87(  0.40%)d99.99( 99.57%)
   101. (0.00001) RY*( 7) C   7           s( 13.19%)p 0.66(  8.65%)d 5.93( 78.17%)
   102. (0.00002) RY*( 8) C   7           s(  0.03%)p99.99( 10.20%)d99.99( 89.76%)
   103. (0.00001) RY*( 9) C   7           s(  0.32%)p 0.49(  0.16%)d99.99( 99.52%)
   104. (0.00159) RY*( 1) C   8           s(  5.35%)p16.15( 86.48%)d 1.53(  8.17%)
                                           -0.0000  0.0100  0.2312 -0.0208 -0.8872
                                            0.0120  0.2682  0.0020  0.0713  0.1240
                                           -0.0103 -0.0783  0.2436 -0.0268
   105. (0.00101) RY*( 2) C   8           s( 14.50%)p 3.18( 46.15%)d 2.71( 39.35%)
                                            0.0000 -0.0027  0.3808  0.0099  0.0230
                                            0.0090 -0.4257  0.0170  0.5285 -0.0681
                                           -0.2320 -0.5561 -0.1278 -0.0973
   106. (0.00072) RY*( 3) C   8           s( 31.35%)p 1.29( 40.50%)d 0.90( 28.15%)
                                            0.0000 -0.0062  0.5599  0.0153 -0.1393
                                            0.0234 -0.5391 -0.0062 -0.3068 -0.1248
                                            0.1954  0.4571 -0.1323  0.0362
   107. (0.00030) RY*( 4) C   8           s(  0.13%)p99.99( 62.70%)d99.99( 37.17%)
                                           -0.0000  0.0039  0.0357 -0.0057  0.0614
                                           -0.0088  0.1377 -0.0091  0.7772 -0.0603
                                            0.2965  0.5171  0.0319  0.1083
   108. (0.00010) RY*( 5) C   8           s( 35.09%)p 1.28( 45.05%)d 0.57( 19.87%)
                                           -0.0000  0.0008  0.5923 -0.0215  0.2984
                                           -0.0156  0.5897  0.0010 -0.1135 -0.4222
                                           -0.0343 -0.0838  0.0866 -0.0686
   109. (0.00001) RY*( 6) C   8           s(  0.03%)p11.97(  0.40%)d99.99( 99.57%)
   110. (0.00001) RY*( 7) C   8           s( 13.18%)p 0.66(  8.64%)d 5.93( 78.17%)
   111. (0.00002) RY*( 8) C   8           s(  0.03%)p99.99( 10.20%)d99.99( 89.76%)
   112. (0.00001) RY*( 9) C   8           s(  0.32%)p 0.49(  0.16%)d99.99( 99.52%)
   113. (0.00784) RY*( 1) C   9           s(  0.00%)p 1.00( 96.57%)d 0.04(  3.43%)
                                           -0.0000  0.0004  0.0000  0.0018  0.0037
                                           -0.0016 -0.0142  0.0609  0.9807  0.0042
                                           -0.1808 -0.0393 -0.0048  0.0030
   114. (0.00216) RY*( 2) C   9           s(  0.08%)p99.99( 94.32%)d67.98(  5.60%)
                                           -0.0000  0.0214 -0.0191 -0.0095 -0.4523
                                            0.0007 -0.8593  0.0005 -0.0115  0.2120
                                            0.0031 -0.0021 -0.0974 -0.0389
   115. (0.00122) RY*( 3) C   9           s(  2.69%)p35.51( 95.54%)d 0.66(  1.77%)
                                            0.0000  0.0155  0.1633 -0.0285  0.8628
                                            0.0280 -0.4576  0.0009 -0.0095  0.0501
                                            0.0001 -0.0013  0.1220 -0.0165
   116. (0.00051) RY*( 4) C   9           s( 95.11%)p 0.02(  2.35%)d 0.03(  2.53%)
                                            0.0000 -0.0027  0.9753  0.0198 -0.1471
                                            0.0123  0.0368  0.0005  0.0016 -0.1235
                                           -0.0005  0.0101 -0.0816 -0.0574
   117. (0.00020) RY*( 5) C   9           s(  0.00%)p 1.00(  1.79%)d54.76( 98.21%)
                                           -0.0000  0.0000  0.0032  0.0002 -0.0005
                                           -0.0003  0.0010 -0.0038  0.1339 -0.0093
                                            0.8384 -0.5272  0.0075 -0.0314
   118. (0.00005) RY*( 6) C   9           s(  1.97%)p 1.68(  3.31%)d48.02( 94.71%)
   119. (0.00003) RY*( 7) C   9           s(  0.01%)p99.99(  3.53%)d99.99( 96.46%)
   120. (0.00001) RY*( 8) C   9           s(  0.01%)p 1.00(  1.65%)d59.60( 98.34%)
   121. (0.00000) RY*( 9) C   9           s(  0.18%)p 5.46(  0.99%)d99.99( 98.83%)
   122. (0.00747) RY*( 1) C  10           s(  0.01%)p 1.00( 96.72%)d 0.03(  3.27%)
                                           -0.0000  0.0005  0.0097 -0.0018 -0.0042
                                           -0.0001 -0.0044 -0.0585 -0.9817 -0.0048
                                           -0.1758  0.0415 -0.0064  0.0085
   123. (0.00282) RY*( 2) C  10           s(  1.53%)p60.55( 92.89%)d 3.64(  5.58%)
                                            0.0000 -0.0238  0.1215 -0.0081 -0.5537
                                            0.0119  0.7887 -0.0002 -0.0014  0.1994
                                           -0.0022 -0.0073  0.1229  0.0293
   124. (0.00130) RY*( 3) C  10           s(  2.06%)p46.46( 95.48%)d 1.20(  2.46%)
                                            0.0000  0.0150  0.1426  0.0326 -0.7867
                                            0.0217 -0.5782 -0.0014  0.0064 -0.0651
                                           -0.0002 -0.0034  0.1405 -0.0257
   125. (0.00047) RY*( 4) C  10           s( 93.92%)p 0.04(  3.61%)d 0.03(  2.47%)
                                            0.0000 -0.0001  0.9691 -0.0223  0.1865
                                            0.0085 -0.0273  0.0001 -0.0041  0.0715
                                            0.0770  0.0405 -0.0324 -0.1048
   126. (0.00025) RY*( 5) C  10           s(  0.69%)p 2.39(  1.64%)d99.99( 97.67%)
                                            0.0000 -0.0001  0.0829 -0.0018  0.0175
                                            0.0010 -0.0071 -0.0041  0.1266  0.0154
                                           -0.8282 -0.5383 -0.0281 -0.0024
   127. (0.00006) RY*( 6) C  10           s(  0.52%)p 4.92(  2.54%)d99.99( 96.95%)
   128. (0.00002) RY*( 7) C  10           s(  0.77%)p 5.40(  4.17%)d99.99( 95.05%)
   129. (0.00001) RY*( 8) C  10           s(  0.03%)p63.98(  1.75%)d99.99( 98.22%)
   130. (0.00000) RY*( 9) C  10           s(  0.55%)p 2.30(  1.26%)d99.99( 98.19%)
   131. (0.00125) RY*( 1) H  11           s( 96.84%)p 0.03(  3.16%)
                                            0.0068  0.9841 -0.1738 -0.0005 -0.0372
   132. (0.00014) RY*( 2) H  11           s(  0.00%)p 1.00(100.00%)
                                            0.0000  0.0002 -0.0013  1.0000 -0.0014
   133. (0.00007) RY*( 3) H  11           s(  1.18%)p83.87( 98.82%)
   134. (0.00002) RY*( 4) H  11           s(  2.05%)p47.69( 97.95%)
   135. (0.00365) RY*( 1) H  12           s( 99.91%)p 0.00(  0.09%)
                                            0.0057  0.9995  0.0035  0.0213  0.0215
   136. (0.00012) RY*( 2) H  12           s(  0.01%)p 1.00( 99.99%)
                                            0.0001  0.0077 -0.0064  0.5097 -0.8603
   137. (0.00008) RY*( 3) H  12           s(  0.02%)p99.99( 99.98%)
   138. (0.00003) RY*( 4) H  12           s(  0.14%)p99.99( 99.86%)
   139. (0.00368) RY*( 1) H  13           s( 99.91%)p 0.00(  0.09%)
                                            0.0057  0.9995  0.0037 -0.0212  0.0214
   140. (0.00012) RY*( 2) H  13           s(  0.01%)p 1.00( 99.99%)
                                            0.0001  0.0075 -0.0052 -0.5126 -0.8586
   141. (0.00008) RY*( 3) H  13           s(  0.02%)p99.99( 99.98%)
   142. (0.00003) RY*( 4) H  13           s(  0.14%)p99.99( 99.86%)
   143. (0.00120) RY*( 1) H  14           s( 98.37%)p 0.02(  1.63%)
                                            0.0062  0.9918 -0.0629 -0.0695  0.0866
   144. (0.00030) RY*( 2) H  14           s(  0.70%)p99.99( 99.30%)
                                            0.0011  0.0834 -0.0016 -0.0495 -0.9953
   145. (0.00005) RY*( 3) H  14           s(  0.05%)p99.99( 99.95%)
   146. (0.00003) RY*( 4) H  14           s(  0.96%)p99.99( 99.04%)
   147. (0.00105) RY*( 1) H  15           s( 97.83%)p 0.02(  2.17%)
                                            0.0044  0.9891  0.0671 -0.0672 -0.1126
   148. (0.00032) RY*( 2) H  15           s(  1.21%)p81.39( 98.79%)
                                            0.0012  0.1102  0.0513  0.0092  0.9925
   149. (0.00005) RY*( 3) H  15           s(  0.40%)p99.99( 99.60%)
   150. (0.00003) RY*( 4) H  15           s(  0.63%)p99.99( 99.37%)
   151. (0.00592) RY*( 1) H  16           s( 99.85%)p 0.00(  0.15%)
                                            0.0118  0.9992 -0.0382 -0.0044 -0.0028
   152. (0.00013) RY*( 2) H  16           s(  0.12%)p99.99( 99.88%)
                                           -0.0024  0.0340  0.8940  0.2000 -0.3994
   153. (0.00006) RY*( 3) H  16           s(  0.06%)p99.99( 99.94%)
   154. (0.00002) RY*( 4) H  16           s(  0.05%)p99.99( 99.95%)
   155. (0.00512) RY*( 1) H  17           s( 99.91%)p 0.00(  0.09%)
                                            0.0141  0.9994 -0.0158 -0.0254  0.0047
   156. (0.00012) RY*( 2) H  17           s(  0.04%)p99.99( 99.96%)
                                           -0.0019  0.0195  0.9190  0.2506  0.3037
   157. (0.00006) RY*( 3) H  17           s(  0.02%)p99.99( 99.98%)
   158. (0.00002) RY*( 4) H  17           s(  0.11%)p99.99( 99.89%)
   159. (0.00068) RY*( 1) H  18           s( 98.57%)p 0.01(  1.43%)
                                            0.0042  0.9928  0.1142  0.0271 -0.0219
   160. (0.00014) RY*( 2) H  18           s(  0.01%)p 1.00( 99.99%)
                                            0.0008  0.0087  0.0783  0.1494  0.9856
   161. (0.00007) RY*( 3) H  18           s(  0.36%)p99.99( 99.64%)
   162. (0.00001) RY*( 4) H  18           s(  1.14%)p86.97( 98.86%)
   163. (0.00590) RY*( 1) H  19           s( 99.85%)p 0.00(  0.15%)
                                            0.0118  0.9992 -0.0382  0.0045 -0.0028
   164. (0.00013) RY*( 2) H  19           s(  0.12%)p99.99( 99.88%)
                                           -0.0025  0.0340  0.8941 -0.2000 -0.3993
   165. (0.00006) RY*( 3) H  19           s(  0.06%)p99.99( 99.94%)
   166. (0.00002) RY*( 4) H  19           s(  0.05%)p99.99( 99.95%)
   167. (0.00510) RY*( 1) H  20           s( 99.91%)p 0.00(  0.09%)
                                            0.0141  0.9994 -0.0157  0.0254  0.0046
   168. (0.00012) RY*( 2) H  20           s(  0.04%)p99.99( 99.96%)
                                           -0.0019  0.0195  0.9191 -0.2505  0.3036
   169. (0.00006) RY*( 3) H  20           s(  0.02%)p99.99( 99.98%)
   170. (0.00002) RY*( 4) H  20           s(  0.11%)p99.99( 99.89%)
   171. (0.00068) RY*( 1) H  21           s( 98.57%)p 0.01(  1.43%)
                                            0.0042  0.9928  0.1143 -0.0271 -0.0217
   172. (0.00014) RY*( 2) H  21           s(  0.01%)p 1.00( 99.99%)
                                            0.0008  0.0085  0.0781 -0.1493  0.9857
   173. (0.00007) RY*( 3) H  21           s(  0.36%)p99.99( 99.64%)
   174. (0.00001) RY*( 4) H  21           s(  1.14%)p86.87( 98.86%)
   175. (0.00105) RY*( 1) H  22           s( 97.83%)p 0.02(  2.17%)
                                            0.0044  0.9891  0.0671  0.0672 -0.1127
   176. (0.00032) RY*( 2) H  22           s(  1.22%)p81.27( 98.78%)
                                            0.0012  0.1102  0.0512 -0.0092  0.9925
   177. (0.00005) RY*( 3) H  22           s(  0.40%)p99.99( 99.60%)
   178. (0.00003) RY*( 4) H  22           s(  0.63%)p99.99( 99.37%)
   179. (0.00120) RY*( 1) H  23           s( 98.38%)p 0.02(  1.62%)
                                            0.0062  0.9919 -0.0629  0.0696  0.0860
   180. (0.00030) RY*( 2) H  23           s(  0.68%)p99.99( 99.32%)
                                            0.0011  0.0827 -0.0015  0.0494 -0.9953
   181. (0.00005) RY*( 3) H  23           s(  0.05%)p99.99( 99.95%)
   182. (0.00003) RY*( 4) H  23           s(  0.96%)p99.99( 99.04%)
   183. (0.00988) BD*( 1) C   1 - C   2  
                ( 48.56%)   0.6969* C   1 s( 32.10%)p 2.11( 67.87%)d 0.00(  0.04%)
                                           -0.0005 -0.5665  0.0023 -0.8238  0.0065
                                           -0.0000 -0.0000 -0.0058 -0.0022 -0.0000
                                           -0.0001  0.0000 -0.0170  0.0093
                ( 51.44%)  -0.7172* C   2 s( 30.40%)p 2.29( 69.56%)d 0.00(  0.05%)
                                           -0.0000 -0.5513 -0.0057  0.8340 -0.0039
                                            0.0000 -0.0000 -0.0013 -0.0000 -0.0000
                                           -0.0005  0.0000 -0.0171  0.0126
   184. (0.00721) BD*( 1) C   1 - H  11  
                ( 40.04%)   0.6328* C   1 s( 22.31%)p 3.48( 77.65%)d 0.00(  0.04%)
                                           -0.0000  0.4723  0.0006 -0.3190 -0.0087
                                           -0.0013  0.0000 -0.8214 -0.0010  0.0000
                                            0.0131  0.0000  0.0015  0.0160
                ( 59.96%)  -0.7743* H  11 s( 99.93%)p 0.00(  0.07%)
                                            0.9996 -0.0046  0.0074  0.0000  0.0260
   185. (0.00706) BD*( 1) C   1 - H  12  
                ( 40.10%)   0.6332* C   1 s( 22.79%)p 3.39( 77.17%)d 0.00(  0.04%)
                                           -0.0000  0.4773  0.0013 -0.3310 -0.0083
                                            0.7075 -0.0056  0.4018  0.0006 -0.0121
                                           -0.0065  0.0120 -0.0093 -0.0034
                ( 59.90%)  -0.7740* H  12 s( 99.93%)p 0.00(  0.07%)
                                            0.9996 -0.0049  0.0077 -0.0224 -0.0133
   186. (0.00711) BD*( 1) C   1 - H  13  
                ( 40.10%)   0.6332* C   1 s( 22.78%)p 3.39( 77.17%)d 0.00(  0.04%)
                                           -0.0000  0.4773  0.0012 -0.3310 -0.0083
                                           -0.7062  0.0056  0.4041  0.0006  0.0120
                                           -0.0066 -0.0121 -0.0093 -0.0033
                ( 59.90%)  -0.7740* H  13 s( 99.93%)p 0.00(  0.07%)
                                            0.9996 -0.0050  0.0077  0.0224 -0.0134
   187. (0.01320) BD*( 1) C   2 - C   3  
                ( 49.34%)   0.7024* C   2 s( 34.75%)p 1.88( 65.21%)d 0.00(  0.04%)
                                            0.0001 -0.5895  0.0012 -0.3897  0.0138
                                            0.7068  0.0150  0.0162 -0.0007  0.0131
                                            0.0004 -0.0008  0.0070  0.0118
                ( 50.66%)  -0.7117* C   3 s( 36.58%)p 1.73( 63.38%)d 0.00(  0.04%)
                                           -0.0001 -0.6048  0.0011  0.4413  0.0286
                                           -0.6619  0.0017  0.0138 -0.0020  0.0141
                                           -0.0001  0.0002  0.0076  0.0098
   188. (0.01320) BD*( 1) C   2 - C  10  
                ( 49.34%)   0.7024* C   2 s( 34.75%)p 1.88( 65.21%)d 0.00(  0.04%)
                                            0.0001 -0.5895  0.0012 -0.3896  0.0138
                                           -0.7068 -0.0151  0.0162 -0.0007 -0.0131
                                            0.0004  0.0008  0.0070  0.0118
                ( 50.66%)  -0.7117* C  10 s( 36.58%)p 1.73( 63.38%)d 0.00(  0.04%)
                                           -0.0001 -0.6048  0.0011  0.4413  0.0286
                                            0.6619 -0.0017  0.0138 -0.0020 -0.0141
                                           -0.0001 -0.0002  0.0076  0.0098
   189. (0.00765) BD*( 1) C   3 - C   4  
                ( 50.23%)   0.7087* C   3 s( 36.66%)p 1.73( 63.30%)d 0.00(  0.04%)
                                            0.0000  0.6053  0.0143  0.7939  0.0230
                                           -0.0231 -0.0381 -0.0125 -0.0006  0.0010
                                           -0.0007  0.0001  0.0164 -0.0110
                ( 49.77%)  -0.7055* C   4 s( 37.35%)p 1.68( 62.62%)d 0.00(  0.04%)
                                            0.0000  0.6110  0.0136 -0.7900 -0.0236
                                           -0.0054 -0.0353  0.0133  0.0010 -0.0019
                                           -0.0005 -0.0001  0.0153 -0.0110
   190. (0.00787) BD*( 1) C   3 - H  14  
                ( 40.95%)   0.6399* C   3 s( 26.69%)p 2.75( 73.28%)d 0.00(  0.03%)
                                           -0.0004  0.5164 -0.0166 -0.4153  0.0029
                                           -0.7481 -0.0095  0.0225 -0.0005  0.0127
                                           -0.0002 -0.0002 -0.0087 -0.0083
                ( 59.05%)  -0.7685* H  14 s( 99.93%)p 0.00(  0.07%)
                                            0.9996 -0.0037  0.0136  0.0233 -0.0004
   191. (0.01264) BD*( 1) C   4 - C   5  
                ( 51.21%)   0.7156* C   4 s( 34.97%)p 1.86( 64.99%)d 0.00(  0.04%)
                                            0.0001  0.5913  0.0016  0.4515  0.0239
                                            0.6672  0.0060 -0.0172 -0.0013  0.0153
                                           -0.0004 -0.0006 -0.0064 -0.0106
                ( 48.79%)  -0.6985* C   5 s( 36.18%)p 1.76( 63.79%)d 0.00(  0.03%)
                                           -0.0002  0.6015 -0.0030 -0.3710  0.0179
                                           -0.7070  0.0012  0.0073 -0.0008  0.0107
                                           -0.0004 -0.0004 -0.0089 -0.0120
   192. (0.00724) BD*( 1) C   4 - H  15  
                ( 40.60%)   0.6371* C   4 s( 27.62%)p 2.62( 72.35%)d 0.00(  0.03%)
                                           -0.0003  0.5253 -0.0176  0.4118 -0.0071
                                           -0.7439 -0.0176 -0.0101  0.0011 -0.0125
                                           -0.0001 -0.0001 -0.0080 -0.0088
                ( 59.40%)  -0.7707* H  15 s( 99.93%)p 0.00(  0.07%)
                                            0.9996 -0.0021 -0.0122  0.0239 -0.0006
   193. (0.01707) BD*( 1) C   5 - N   6  
                ( 63.27%)   0.7954* C   5 s( 27.48%)p 2.63( 72.38%)d 0.01(  0.14%)
                                            0.0000 -0.5240 -0.0159 -0.8500 -0.0254
                                            0.0000 -0.0000  0.0262  0.0053 -0.0000
                                            0.0016 -0.0000 -0.0310  0.0210
                ( 36.73%)  -0.6060* N   6 s( 37.23%)p 1.69( 62.74%)d 0.00(  0.03%)
                                           -0.0000 -0.6101  0.0009  0.7920 -0.0058
                                           -0.0000 -0.0000 -0.0091 -0.0023  0.0000
                                            0.0032 -0.0000 -0.0128  0.0118
   194. (0.01264) BD*( 1) C   5 - C   9  
                ( 48.79%)   0.6985* C   5 s( 36.18%)p 1.76( 63.79%)d 0.00(  0.03%)
                                            0.0002 -0.6015  0.0030  0.3710 -0.0179
                                           -0.7070  0.0012 -0.0073  0.0008  0.0107
                                            0.0004 -0.0004  0.0089  0.0120
                ( 51.21%)  -0.7156* C   9 s( 34.97%)p 1.86( 64.99%)d 0.00(  0.04%)
                                           -0.0001 -0.5913 -0.0016 -0.4515 -0.0240
                                            0.6672  0.0060  0.0172  0.0013  0.0153
                                            0.0004 -0.0006  0.0064  0.0106
   195. (0.00821) BD*( 1) N   6 - C   7  
                ( 38.32%)   0.6191* N   6 s( 31.08%)p 2.22( 68.89%)d 0.00(  0.03%)
                                           -0.0001 -0.5575 -0.0012 -0.4302  0.0070
                                            0.7070 -0.0011 -0.0625 -0.0019  0.0115
                                           -0.0027  0.0043  0.0066  0.0104
                ( 61.68%)  -0.7853* C   7 s( 25.88%)p 2.86( 73.99%)d 0.01(  0.13%)
                                           -0.0003 -0.5086 -0.0130  0.4363  0.0014
                                           -0.7385 -0.0303  0.0561  0.0079  0.0260
                                           -0.0020  0.0039  0.0171  0.0188
   196. (0.00821) BD*( 1) N   6 - C   8  
                ( 38.32%)   0.6191* N   6 s( 31.08%)p 2.22( 68.89%)d 0.00(  0.03%)
                                           -0.0001 -0.5575 -0.0012 -0.4302  0.0070
                                           -0.7070  0.0011 -0.0625 -0.0019 -0.0115
                                           -0.0027 -0.0043  0.0066  0.0104
                ( 61.68%)  -0.7853* C   8 s( 25.88%)p 2.86( 73.99%)d 0.01(  0.13%)
                                           -0.0003 -0.5086 -0.0130  0.4363  0.0014
                                            0.7385  0.0303  0.0561  0.0079 -0.0260
                                           -0.0020 -0.0039  0.0171  0.0188
   197. (0.01379) BD*( 1) C   7 - H  16  
                ( 39.51%)   0.6286* C   7 s( 25.06%)p 2.99( 74.89%)d 0.00(  0.04%)
                                           -0.0000 -0.5006  0.0042  0.2269 -0.0143
                                            0.5275 -0.0016  0.6472 -0.0024 -0.0063
                                           -0.0043 -0.0177  0.0048 -0.0073
                ( 60.49%)  -0.7778* H  16 s( 99.92%)p 0.00(  0.08%)
                                           -0.9995  0.0114 -0.0089 -0.0169 -0.0213
   198. (0.01619) BD*( 1) C   7 - H  17  
                ( 39.88%)   0.6315* C   7 s( 25.04%)p 2.99( 74.91%)d 0.00(  0.04%)
                                           -0.0000 -0.5004  0.0067  0.1649 -0.0124
                                            0.3839  0.0030 -0.7579  0.0026 -0.0042
                                            0.0032  0.0152  0.0023 -0.0135
                ( 60.12%)  -0.7754* H  17 s( 99.92%)p 0.00(  0.08%)
                                           -0.9995  0.0135 -0.0071 -0.0126  0.0246
   199. (0.00298) BD*( 1) C   7 - H  18  
                ( 40.77%)   0.6385* C   7 s( 24.02%)p 3.16( 75.93%)d 0.00(  0.05%)
                                            0.0000 -0.4900 -0.0049 -0.8539  0.0069
                                           -0.1639  0.0148  0.0544  0.0000 -0.0085
                                            0.0027 -0.0000 -0.0184  0.0097
                ( 59.23%)  -0.7696* H  18 s( 99.92%)p 0.00(  0.08%)
                                           -0.9996  0.0009  0.0276  0.0035 -0.0019
   200. (0.01378) BD*( 1) C   8 - H  19  
                ( 39.51%)   0.6286* C   8 s( 25.06%)p 2.99( 74.89%)d 0.00(  0.04%)
                                           -0.0000 -0.5006  0.0042  0.2269 -0.0143
                                           -0.5275  0.0016  0.6472 -0.0024  0.0063
                                           -0.0043  0.0177  0.0048 -0.0073
                ( 60.49%)  -0.7778* H  19 s( 99.92%)p 0.00(  0.08%)
                                           -0.9995  0.0114 -0.0089  0.0169 -0.0213
   201. (0.01617) BD*( 1) C   8 - H  20  
                ( 39.88%)   0.6315* C   8 s( 25.04%)p 2.99( 74.91%)d 0.00(  0.04%)
                                           -0.0000 -0.5004  0.0067  0.1649 -0.0124
                                           -0.3839 -0.0030 -0.7579  0.0026  0.0042
                                            0.0032 -0.0152  0.0023 -0.0135
                ( 60.12%)  -0.7754* H  20 s( 99.92%)p 0.00(  0.08%)
                                           -0.9995  0.0135 -0.0071  0.0126  0.0246
   202. (0.00298) BD*( 1) C   8 - H  21  
                ( 40.77%)   0.6385* C   8 s( 24.02%)p 3.16( 75.93%)d 0.00(  0.05%)
                                            0.0000 -0.4901 -0.0049 -0.8539  0.0069
                                            0.1640 -0.0148  0.0544  0.0000  0.0085
                                            0.0027  0.0000 -0.0184  0.0097
                ( 59.23%)  -0.7696* H  21 s( 99.92%)p 0.00(  0.08%)
                                           -0.9996  0.0009  0.0276 -0.0035 -0.0019
   203. (0.00765) BD*( 1) C   9 - C  10  
                ( 49.77%)   0.7055* C   9 s( 37.35%)p 1.68( 62.62%)d 0.00(  0.04%)
                                           -0.0000 -0.6110 -0.0136  0.7900  0.0236
                                           -0.0054 -0.0353 -0.0133 -0.0010 -0.0019
                                            0.0005 -0.0001 -0.0153  0.0110
                ( 50.23%)  -0.7087* C  10 s( 36.66%)p 1.73( 63.30%)d 0.00(  0.04%)
                                           -0.0000 -0.6053 -0.0143 -0.7940 -0.0230
                                           -0.0231 -0.0381  0.0125  0.0006  0.0010
                                            0.0007  0.0001 -0.0164  0.0110
   204. (0.00724) BD*( 1) C   9 - H  22  
                ( 40.60%)   0.6371* C   9 s( 27.62%)p 2.62( 72.35%)d 0.00(  0.03%)
                                            0.0003 -0.5253  0.0176 -0.4118  0.0071
                                           -0.7439 -0.0176  0.0101 -0.0011 -0.0125
                                            0.0001 -0.0001  0.0080  0.0088
                ( 59.40%)  -0.7707* H  22 s( 99.93%)p 0.00(  0.07%)
                                           -0.9996  0.0021  0.0122  0.0239  0.0006
   205. (0.00787) BD*( 1) C  10 - H  23  
                ( 40.95%)   0.6399* C  10 s( 26.69%)p 2.75( 73.28%)d 0.00(  0.03%)
                                            0.0004 -0.5164  0.0166  0.4153 -0.0029
                                           -0.7482 -0.0095 -0.0225  0.0005  0.0127
                                            0.0002 -0.0002  0.0087  0.0083
                ( 59.05%)  -0.7685* H  23 s( 99.93%)p 0.00(  0.07%)
                                           -0.9996  0.0037 -0.0136  0.0233  0.0004


 NHO Directionality and "Bond Bending" (deviations from line of nuclear centers)

         [Thresholds for printing:  angular deviation  >  1.0 degree]
                                    hybrid p-character > 25.0%
                                    orbital occupancy  >  0.10e

                                Line of Centers        Hybrid 1              Hybrid 2
                                ---------------  -------------------   ------------------
                NBO               Theta   Phi    Theta   Phi    Dev    Theta   Phi    Dev
 ========================================================================================
     3. BD (   1) C   1 - H  12    62.8  114.5    62.7  115.8   1.1      --     --    --
     4. BD (   1) C   1 - H  13    62.6  245.4    62.5  244.2   1.1      --     --    --
     5. BD (   1) C   2 - C   3    90.3  301.6    91.1  297.5   4.2     90.8  125.4   4.0
     6. BD (   1) C   2 - C  10    90.3   58.4    91.1   62.5   4.2     90.8  234.6   4.0
     7. BD (   1) C   3 - C   4    91.0  359.5    90.9  355.7   3.8     89.0  182.9   3.4
     9. BD (   1) C   4 - C   5    90.9   58.5    91.3   54.8   3.7     89.5  243.4   4.9
    12. BD (   1) C   5 - C   9    89.1  121.5    89.5  116.6   4.9     91.3  305.2   3.7
    13. BD (   1) N   6 - C   7    85.7  299.9    85.5  300.9   1.0      --     --    --
    14. BD (   1) N   6 - C   8    85.7   60.1    85.5   59.1   1.0      --     --    --
    15. BD (   1) C   7 - H  16   137.5  249.1   138.7  248.0   1.3      --     --    --
    16. BD (   1) C   7 - H  17    30.2  250.0    28.8  248.5   1.6      --     --    --
    18. BD (   1) C   8 - H  19   137.5  110.9   138.7  112.0   1.3      --     --    --
    19. BD (   1) C   8 - H  20    30.2  110.0    28.8  111.5   1.6      --     --    --
    21. BD (   1) C   9 - C  10    89.0  180.5    89.0  177.1   3.4     90.9    4.3   3.8
    34. LP*(   1) C   2             --     --      0.8    0.0   --       --     --    --
    35. LP (   1) C   3             --     --      1.7   66.3   --       --     --    --
    36. LP (   1) C   4             --     --      1.4    6.6   --       --     --    --
    37. LP*(   1) C   5             --     --      1.5    0.0   --       --     --    --
    38. LP (   1) N   6             --     --    177.2    0.0   --       --     --    --
    39. LP (   1) C   9             --     --      1.4  353.4   --       --     --    --
    40. LP (   1) C  10             --     --      1.7  293.6   --       --     --    --


 Second Order Perturbation Theory Analysis of Fock Matrix in NBO Basis

     Threshold for printing:   0.25 kcal/mol
                                                                              E(2)  E(j)-E(i) F(i,j)
         Donor NBO (i)                     Acceptor NBO (j)                 kcal/mol   a.u.    a.u. 
 ===================================================================================================

 within unit  1
   1. BD (   1) C   1 - C   2        / 60. RY*(   2) C   3                    0.52    1.77    0.038
   1. BD (   1) C   1 - C   2        /123. RY*(   2) C  10                    0.52    1.77    0.038
   1. BD (   1) C   1 - C   2        /184. BD*(   1) C   1 - H  11            0.38    1.01    0.025
   1. BD (   1) C   1 - C   2        /185. BD*(   1) C   1 - H  12            0.41    1.02    0.026
   1. BD (   1) C   1 - C   2        /186. BD*(   1) C   1 - H  13            0.41    1.02    0.026
   1. BD (   1) C   1 - C   2        /187. BD*(   1) C   2 - C   3            1.41    1.22    0.052
   1. BD (   1) C   1 - C   2        /188. BD*(   1) C   2 - C  10            1.41    1.22    0.052
   1. BD (   1) C   1 - C   2        /189. BD*(   1) C   3 - C   4            1.16    1.24    0.048
   1. BD (   1) C   1 - C   2        /203. BD*(   1) C   9 - C  10            1.16    1.24    0.048
   2. BD (   1) C   1 - H  11        / 34. LP*(   1) C   2                    2.71    0.45    0.061
   2. BD (   1) C   1 - H  11        / 52. RY*(   3) C   2                    0.69    1.24    0.037
   2. BD (   1) C   1 - H  11        /183. BD*(   1) C   1 - C   2            0.33    0.94    0.022
   3. BD (   1) C   1 - H  12        / 34. LP*(   1) C   2                    0.57    0.45    0.028
   3. BD (   1) C   1 - H  12        /183. BD*(   1) C   1 - C   2            0.31    0.95    0.022
   3. BD (   1) C   1 - H  12        /187. BD*(   1) C   2 - C   3            1.73    1.13    0.056
   4. BD (   1) C   1 - H  13        / 34. LP*(   1) C   2                    0.58    0.45    0.028
   4. BD (   1) C   1 - H  13        /183. BD*(   1) C   1 - C   2            0.31    0.95    0.022
   4. BD (   1) C   1 - H  13        /188. BD*(   1) C   2 - C  10            1.73    1.13    0.056
   5. BD (   1) C   2 - C   3        / 41. RY*(   1) C   1                    0.44    1.28    0.030
   5. BD (   1) C   2 - C   3        / 69. RY*(   2) C   4                    0.47    1.82    0.037
   5. BD (   1) C   2 - C   3        / 70. RY*(   3) C   4                    0.54    1.45    0.036
   5. BD (   1) C   2 - C   3        /123. RY*(   2) C  10                    0.33    1.79    0.031
   5. BD (   1) C   2 - C   3        /183. BD*(   1) C   1 - C   2            1.24    1.07    0.046
   5. BD (   1) C   2 - C   3        /185. BD*(   1) C   1 - H  12            0.49    1.04    0.029
   5. BD (   1) C   2 - C   3        /188. BD*(   1) C   2 - C  10            2.44    1.25    0.070
   5. BD (   1) C   2 - C   3        /189. BD*(   1) C   3 - C   4            2.11    1.26    0.065
   5. BD (   1) C   2 - C   3        /190. BD*(   1) C   3 - H  14            0.79    1.10    0.037
   5. BD (   1) C   2 - C   3        /192. BD*(   1) C   4 - H  15            1.25    1.11    0.047
   5. BD (   1) C   2 - C   3        /205. BD*(   1) C  10 - H  23            1.58    1.10    0.053
   6. BD (   1) C   2 - C  10        / 41. RY*(   1) C   1                    0.44    1.28    0.030
   6. BD (   1) C   2 - C  10        / 60. RY*(   2) C   3                    0.33    1.79    0.031
   6. BD (   1) C   2 - C  10        /114. RY*(   2) C   9                    0.47    1.82    0.037
   6. BD (   1) C   2 - C  10        /115. RY*(   3) C   9                    0.54    1.45    0.036
   6. BD (   1) C   2 - C  10        /183. BD*(   1) C   1 - C   2            1.24    1.07    0.046
   6. BD (   1) C   2 - C  10        /186. BD*(   1) C   1 - H  13            0.49    1.04    0.029
   6. BD (   1) C   2 - C  10        /187. BD*(   1) C   2 - C   3            2.44    1.25    0.070
   6. BD (   1) C   2 - C  10        /190. BD*(   1) C   3 - H  14            1.58    1.10    0.053
   6. BD (   1) C   2 - C  10        /203. BD*(   1) C   9 - C  10            2.11    1.26    0.065
   6. BD (   1) C   2 - C  10        /204. BD*(   1) C   9 - H  22            1.25    1.11    0.047
   6. BD (   1) C   2 - C  10        /205. BD*(   1) C  10 - H  23            0.79    1.10    0.037
   7. BD (   1) C   3 - C   4        / 50. RY*(   1) C   2                    0.47    1.86    0.038
   7. BD (   1) C   3 - C   4        / 51. RY*(   2) C   2                    0.74    1.59    0.044
   7. BD (   1) C   3 - C   4        / 77. RY*(   1) C   5                    0.62    1.71    0.041
   7. BD (   1) C   3 - C   4        / 78. RY*(   2) C   5                    0.36    1.81    0.032
   7. BD (   1) C   3 - C   4        /147. RY*(   1) H  15                    0.28    1.06    0.022
   7. BD (   1) C   3 - C   4        /183. BD*(   1) C   1 - C   2            1.94    1.07    0.058
   7. BD (   1) C   3 - C   4        /187. BD*(   1) C   2 - C   3            2.32    1.25    0.068
   7. BD (   1) C   3 - C   4        /190. BD*(   1) C   3 - H  14            0.78    1.10    0.037
   7. BD (   1) C   3 - C   4        /191. BD*(   1) C   4 - C   5            2.29    1.22    0.067
   7. BD (   1) C   3 - C   4        /192. BD*(   1) C   4 - H  15            1.01    1.11    0.042
   7. BD (   1) C   3 - C   4        /193. BD*(   1) C   5 - N   6            2.18    1.11    0.062
   8. BD (   1) C   3 - H  14        / 50. RY*(   1) C   2                    0.50    1.69    0.037
   8. BD (   1) C   3 - H  14        / 69. RY*(   2) C   4                    0.30    1.67    0.028
   8. BD (   1) C   3 - H  14        /187. BD*(   1) C   2 - C   3            0.45    1.09    0.028
   8. BD (   1) C   3 - H  14        /188. BD*(   1) C   2 - C  10            1.97    1.09    0.059
   8. BD (   1) C   3 - H  14        /189. BD*(   1) C   3 - C   4            0.52    1.10    0.030
   8. BD (   1) C   3 - H  14        /191. BD*(   1) C   4 - C   5            2.16    1.06    0.060
   9. BD (   1) C   4 - C   5        / 60. RY*(   2) C   3                    0.38    1.80    0.033
   9. BD (   1) C   4 - C   5        / 61. RY*(   3) C   3                    0.73    1.37    0.040
   9. BD (   1) C   4 - C   5        / 87. RY*(   2) N   6                    0.36    2.55    0.038
   9. BD (   1) C   4 - C   5        /189. BD*(   1) C   3 - C   4            2.10    1.27    0.066
   9. BD (   1) C   4 - C   5        /190. BD*(   1) C   3 - H  14            1.22    1.11    0.047
   9. BD (   1) C   4 - C   5        /192. BD*(   1) C   4 - H  15            0.80    1.11    0.038
   9. BD (   1) C   4 - C   5        /193. BD*(   1) C   5 - N   6            1.13    1.11    0.045
   9. BD (   1) C   4 - C   5        /194. BD*(   1) C   5 - C   9            2.71    1.22    0.073
   9. BD (   1) C   4 - C   5        /196. BD*(   1) N   6 - C   8            1.83    0.97    0.054
   9. BD (   1) C   4 - C   5        /204. BD*(   1) C   9 - H  22            1.42    1.11    0.050
  10. BD (   1) C   4 - H  15        / 60. RY*(   2) C   3                    0.36    1.64    0.031
  10. BD (   1) C   4 - H  15        / 78. RY*(   2) C   5                    0.37    1.66    0.031
  10. BD (   1) C   4 - H  15        /187. BD*(   1) C   2 - C   3            2.00    1.10    0.059
  10. BD (   1) C   4 - H  15        /189. BD*(   1) C   3 - C   4            0.64    1.11    0.034
  10. BD (   1) C   4 - H  15        /191. BD*(   1) C   4 - C   5            0.42    1.06    0.027
  10. BD (   1) C   4 - H  15        /193. BD*(   1) C   5 - N   6            0.26    0.96    0.020
  10. BD (   1) C   4 - H  15        /194. BD*(   1) C   5 - C   9            1.95    1.06    0.057
  10. BD (   1) C   4 - H  15        /199. BD*(   1) C   7 - H  18            0.28    0.86    0.020
  11. BD (   1) C   5 - N   6        / 95. RY*(   1) C   7                    0.32    1.63    0.029
  11. BD (   1) C   5 - N   6        /104. RY*(   1) C   8                    0.32    1.63    0.029
  11. BD (   1) C   5 - N   6        /189. BD*(   1) C   3 - C   4            0.61    1.41    0.037
  11. BD (   1) C   5 - N   6        /191. BD*(   1) C   4 - C   5            1.01    1.36    0.047
  11. BD (   1) C   5 - N   6        /194. BD*(   1) C   5 - C   9            1.01    1.36    0.047
  11. BD (   1) C   5 - N   6        /195. BD*(   1) N   6 - C   7            1.00    1.11    0.042
  11. BD (   1) C   5 - N   6        /196. BD*(   1) N   6 - C   8            1.00    1.11    0.042
  11. BD (   1) C   5 - N   6        /199. BD*(   1) C   7 - H  18            0.42    1.16    0.028
  11. BD (   1) C   5 - N   6        /202. BD*(   1) C   8 - H  21            0.42    1.16    0.028
  11. BD (   1) C   5 - N   6        /203. BD*(   1) C   9 - C  10            0.61    1.41    0.037
  12. BD (   1) C   5 - C   9        / 87. RY*(   2) N   6                    0.36    2.55    0.038
  12. BD (   1) C   5 - C   9        /123. RY*(   2) C  10                    0.38    1.80    0.033
  12. BD (   1) C   5 - C   9        /124. RY*(   3) C  10                    0.73    1.37    0.040
  12. BD (   1) C   5 - C   9        /191. BD*(   1) C   4 - C   5            2.71    1.22    0.073
  12. BD (   1) C   5 - C   9        /192. BD*(   1) C   4 - H  15            1.42    1.11    0.050
  12. BD (   1) C   5 - C   9        /193. BD*(   1) C   5 - N   6            1.13    1.11    0.045
  12. BD (   1) C   5 - C   9        /195. BD*(   1) N   6 - C   7            1.83    0.97    0.054
  12. BD (   1) C   5 - C   9        /203. BD*(   1) C   9 - C  10            2.10    1.27    0.066
  12. BD (   1) C   5 - C   9        /204. BD*(   1) C   9 - H  22            0.80    1.11    0.038
  12. BD (   1) C   5 - C   9        /205. BD*(   1) C  10 - H  23            1.22    1.11    0.047
  13. BD (   1) N   6 - C   7        / 77. RY*(   1) C   5                    1.21    1.83    0.060
  13. BD (   1) N   6 - C   7        /193. BD*(   1) C   5 - N   6            1.26    1.22    0.050
  13. BD (   1) N   6 - C   7        /194. BD*(   1) C   5 - C   9            1.35    1.33    0.054
  13. BD (   1) N   6 - C   7        /196. BD*(   1) N   6 - C   8            0.54    1.08    0.031
  13. BD (   1) N   6 - C   7        /200. BD*(   1) C   8 - H  19            0.35    1.14    0.025
  14. BD (   1) N   6 - C   8        / 77. RY*(   1) C   5                    1.21    1.83    0.060
  14. BD (   1) N   6 - C   8        /191. BD*(   1) C   4 - C   5            1.35    1.33    0.054
  14. BD (   1) N   6 - C   8        /193. BD*(   1) C   5 - N   6            1.26    1.22    0.050
  14. BD (   1) N   6 - C   8        /195. BD*(   1) N   6 - C   7            0.54    1.08    0.031
  14. BD (   1) N   6 - C   8        /197. BD*(   1) C   7 - H  16            0.35    1.14    0.025
  15. BD (   1) C   7 - H  16        / 86. RY*(   1) N   6                    0.29    1.48    0.026
  15. BD (   1) C   7 - H  16        /196. BD*(   1) N   6 - C   8            1.18    0.88    0.041
  16. BD (   1) C   7 - H  17        / 86. RY*(   1) N   6                    0.40    1.48    0.031
  16. BD (   1) C   7 - H  17        /196. BD*(   1) N   6 - C   8            0.60    0.88    0.029
  17. BD (   1) C   7 - H  18        /193. BD*(   1) C   5 - N   6            1.69    1.04    0.053
  18. BD (   1) C   8 - H  19        / 86. RY*(   1) N   6                    0.29    1.48    0.026
  18. BD (   1) C   8 - H  19        /195. BD*(   1) N   6 - C   7            1.18    0.88    0.041
  19. BD (   1) C   8 - H  20        / 86. RY*(   1) N   6                    0.40    1.48    0.031
  19. BD (   1) C   8 - H  20        /195. BD*(   1) N   6 - C   7            0.60    0.88    0.029
  20. BD (   1) C   8 - H  21        /193. BD*(   1) C   5 - N   6            1.69    1.04    0.053
  21. BD (   1) C   9 - C  10        / 50. RY*(   1) C   2                    0.47    1.86    0.038
  21. BD (   1) C   9 - C  10        / 51. RY*(   2) C   2                    0.74    1.59    0.044
  21. BD (   1) C   9 - C  10        / 77. RY*(   1) C   5                    0.62    1.71    0.041
  21. BD (   1) C   9 - C  10        / 78. RY*(   2) C   5                    0.35    1.81    0.032
  21. BD (   1) C   9 - C  10        /175. RY*(   1) H  22                    0.28    1.06    0.022
  21. BD (   1) C   9 - C  10        /183. BD*(   1) C   1 - C   2            1.94    1.07    0.058
  21. BD (   1) C   9 - C  10        /188. BD*(   1) C   2 - C  10            2.32    1.25    0.068
  21. BD (   1) C   9 - C  10        /193. BD*(   1) C   5 - N   6            2.18    1.11    0.062
  21. BD (   1) C   9 - C  10        /194. BD*(   1) C   5 - C   9            2.29    1.22    0.067
  21. BD (   1) C   9 - C  10        /204. BD*(   1) C   9 - H  22            1.01    1.11    0.042
  21. BD (   1) C   9 - C  10        /205. BD*(   1) C  10 - H  23            0.78    1.10    0.037
  22. BD (   1) C   9 - H  22        / 78. RY*(   2) C   5                    0.37    1.66    0.031
  22. BD (   1) C   9 - H  22        /123. RY*(   2) C  10                    0.36    1.64    0.031
  22. BD (   1) C   9 - H  22        /188. BD*(   1) C   2 - C  10            2.00    1.10    0.059
  22. BD (   1) C   9 - H  22        /191. BD*(   1) C   4 - C   5            1.95    1.06    0.057
  22. BD (   1) C   9 - H  22        /193. BD*(   1) C   5 - N   6            0.26    0.96    0.020
  22. BD (   1) C   9 - H  22        /194. BD*(   1) C   5 - C   9            0.42    1.06    0.027
  22. BD (   1) C   9 - H  22        /202. BD*(   1) C   8 - H  21            0.28    0.86    0.020
  22. BD (   1) C   9 - H  22        /203. BD*(   1) C   9 - C  10            0.64    1.11    0.034
  23. BD (   1) C  10 - H  23        / 50. RY*(   1) C   2                    0.50    1.69    0.037
  23. BD (   1) C  10 - H  23        /114. RY*(   2) C   9                    0.30    1.67    0.028
  23. BD (   1) C  10 - H  23        /187. BD*(   1) C   2 - C   3            1.97    1.09    0.058
  23. BD (   1) C  10 - H  23        /188. BD*(   1) C   2 - C  10            0.45    1.09    0.028
  23. BD (   1) C  10 - H  23        /194. BD*(   1) C   5 - C   9            2.16    1.06    0.060
  23. BD (   1) C  10 - H  23        /203. BD*(   1) C   9 - C  10            0.52    1.10    0.030
  24. CR (   1) C   1                / 50. RY*(   1) C   2                    0.32   11.31    0.076
  24. CR (   1) C   1                / 54. RY*(   5) C   2                    0.28   10.77    0.069
  24. CR (   1) C   1                /131. RY*(   1) H  11                    0.26   10.47    0.066
  24. CR (   1) C   1                /135. RY*(   1) H  12                    0.26   10.41    0.066
  24. CR (   1) C   1                /139. RY*(   1) H  13                    0.26   10.41    0.066
  24. CR (   1) C   1                /187. BD*(   1) C   2 - C   3            0.42   10.70    0.085
  24. CR (   1) C   1                /188. BD*(   1) C   2 - C  10            0.42   10.70    0.085
  25. CR (   1) C   2                / 43. RY*(   3) C   1                    0.34   11.02    0.077
  25. CR (   1) C   2                / 61. RY*(   3) C   3                    0.76   10.76    0.114
  25. CR (   1) C   2                /124. RY*(   3) C  10                    0.76   10.76    0.114
  25. CR (   1) C   2                /187. BD*(   1) C   2 - C   3            0.26   10.64    0.067
  25. CR (   1) C   2                /188. BD*(   1) C   2 - C  10            0.26   10.64    0.067
  25. CR (   1) C   2                /189. BD*(   1) C   3 - C   4            0.51   10.66    0.093
  25. CR (   1) C   2                /190. BD*(   1) C   3 - H  14            0.39   10.50    0.081
  25. CR (   1) C   2                /203. BD*(   1) C   9 - C  10            0.51   10.66    0.093
  25. CR (   1) C   2                /205. BD*(   1) C  10 - H  23            0.39   10.50    0.081
  26. CR (   1) C   3                / 50. RY*(   1) C   2                    0.29   11.22    0.072
  26. CR (   1) C   3                / 51. RY*(   2) C   2                    0.71   10.96    0.111
  26. CR (   1) C   3                / 70. RY*(   3) C   4                    0.44   10.82    0.087
  26. CR (   1) C   3                / 71. RY*(   4) C   4                    0.44   10.64    0.086
  26. CR (   1) C   3                /183. BD*(   1) C   1 - C   2            0.63   10.44    0.103
  26. CR (   1) C   3                /188. BD*(   1) C   2 - C  10            0.52   10.62    0.095
  26. CR (   1) C   3                /191. BD*(   1) C   4 - C   5            0.62   10.59    0.103
  26. CR (   1) C   3                /192. BD*(   1) C   4 - H  15            0.41   10.48    0.083
  27. CR (   1) C   4                / 61. RY*(   3) C   3                    0.46   10.74    0.089
  27. CR (   1) C   4                / 62. RY*(   4) C   3                    0.49   10.65    0.091
  27. CR (   1) C   4                / 77. RY*(   1) C   5                    0.60   11.08    0.103
  27. CR (   1) C   4                / 78. RY*(   2) C   5                    0.25   11.18    0.067
  27. CR (   1) C   4                /147. RY*(   1) H  15                    0.28   10.43    0.069
  27. CR (   1) C   4                /187. BD*(   1) C   2 - C   3            0.61   10.62    0.102
  27. CR (   1) C   4                /190. BD*(   1) C   3 - H  14            0.38   10.47    0.079
  27. CR (   1) C   4                /193. BD*(   1) C   5 - N   6            0.49   10.48    0.091
  27. CR (   1) C   4                /194. BD*(   1) C   5 - C   9            0.58   10.59    0.099
  28. CR (   1) C   5                / 70. RY*(   3) C   4                    0.58   10.89    0.100
  28. CR (   1) C   5                / 90. RY*(   5) N   6                    0.31   11.38    0.075
  28. CR (   1) C   5                /115. RY*(   3) C   9                    0.58   10.89    0.100
  28. CR (   1) C   5                /189. BD*(   1) C   3 - C   4            0.43   10.70    0.086
  28. CR (   1) C   5                /191. BD*(   1) C   4 - C   5            0.28   10.65    0.069
  28. CR (   1) C   5                /192. BD*(   1) C   4 - H  15            0.39   10.55    0.082
  28. CR (   1) C   5                /194. BD*(   1) C   5 - C   9            0.28   10.65    0.069
  28. CR (   1) C   5                /195. BD*(   1) N   6 - C   7            0.63   10.41    0.103
  28. CR (   1) C   5                /196. BD*(   1) N   6 - C   8            0.63   10.41    0.103
  28. CR (   1) C   5                /203. BD*(   1) C   9 - C  10            0.43   10.70    0.086
  28. CR (   1) C   5                /204. BD*(   1) C   9 - H  22            0.39   10.55    0.082
  29. CR (   1) N   6                / 78. RY*(   2) C   5                    0.72   15.38    0.133
  29. CR (   1) N   6                / 81. RY*(   5) C   5                    0.68   14.82    0.127
  29. CR (   1) N   6                / 83. RY*(   7) C   5                    0.34   16.47    0.095
  29. CR (   1) N   6                / 97. RY*(   3) C   7                    0.56   15.19    0.116
  29. CR (   1) N   6                /106. RY*(   3) C   8                    0.56   15.19    0.116
  29. CR (   1) N   6                /191. BD*(   1) C   4 - C   5            0.33   14.78    0.088
  29. CR (   1) N   6                /194. BD*(   1) C   5 - C   9            0.33   14.78    0.088
  30. CR (   1) C   7                /151. RY*(   1) H  16                    0.30   10.46    0.071
  30. CR (   1) C   7                /155. RY*(   1) H  17                    0.28   10.46    0.069
  30. CR (   1) C   7                /159. RY*(   1) H  18                    0.28   10.50    0.068
  30. CR (   1) C   7                /193. BD*(   1) C   5 - N   6            0.52   10.63    0.094
  30. CR (   1) C   7                /196. BD*(   1) N   6 - C   8            0.48   10.49    0.090
  31. CR (   1) C   8                /163. RY*(   1) H  19                    0.30   10.46    0.071
  31. CR (   1) C   8                /167. RY*(   1) H  20                    0.28   10.46    0.069
  31. CR (   1) C   8                /171. RY*(   1) H  21                    0.28   10.50    0.068
  31. CR (   1) C   8                /193. BD*(   1) C   5 - N   6            0.52   10.63    0.094
  31. CR (   1) C   8                /195. BD*(   1) N   6 - C   7            0.48   10.49    0.090
  32. CR (   1) C   9                / 77. RY*(   1) C   5                    0.60   11.08    0.103
  32. CR (   1) C   9                / 78. RY*(   2) C   5                    0.25   11.18    0.067
  32. CR (   1) C   9                /124. RY*(   3) C  10                    0.46   10.74    0.089
  32. CR (   1) C   9                /125. RY*(   4) C  10                    0.49   10.65    0.091
  32. CR (   1) C   9                /175. RY*(   1) H  22                    0.28   10.43    0.069
  32. CR (   1) C   9                /188. BD*(   1) C   2 - C  10            0.61   10.62    0.102
  32. CR (   1) C   9                /191. BD*(   1) C   4 - C   5            0.58   10.59    0.099
  32. CR (   1) C   9                /193. BD*(   1) C   5 - N   6            0.49   10.48    0.091
  32. CR (   1) C   9                /205. BD*(   1) C  10 - H  23            0.38   10.47    0.079
  33. CR (   1) C  10                / 50. RY*(   1) C   2                    0.29   11.22    0.072
  33. CR (   1) C  10                / 51. RY*(   2) C   2                    0.71   10.96    0.112
  33. CR (   1) C  10                /115. RY*(   3) C   9                    0.44   10.82    0.087
  33. CR (   1) C  10                /116. RY*(   4) C   9                    0.44   10.64    0.086
  33. CR (   1) C  10                /183. BD*(   1) C   1 - C   2            0.63   10.44    0.103
  33. CR (   1) C  10                /187. BD*(   1) C   2 - C   3            0.52   10.62    0.095
  33. CR (   1) C  10                /194. BD*(   1) C   5 - C   9            0.62   10.59    0.103
  33. CR (   1) C  10                /204. BD*(   1) C   9 - H  22            0.41   10.48    0.083
  34. LP*(   1) C   2                / 42. RY*(   2) C   1                    0.31    1.21    0.035
  34. LP*(   1) C   2                / 43. RY*(   3) C   1                    0.28    1.05    0.031
  34. LP*(   1) C   2                / 52. RY*(   3) C   2                    0.96    0.79    0.049
  34. LP*(   1) C   2                / 56. RY*(   7) C   2                    0.26    1.93    0.040
  34. LP*(   1) C   2                / 59. RY*(   1) C   3                    1.35    0.68    0.054
  34. LP*(   1) C   2                / 63. RY*(   5) C   3                    0.52    2.02    0.059
  34. LP*(   1) C   2                /122. RY*(   1) C  10                    1.35    0.68    0.054
  34. LP*(   1) C   2                /126. RY*(   5) C  10                    0.53    2.02    0.059
  34. LP*(   1) C   2                /184. BD*(   1) C   1 - H  11            3.45    0.46    0.071
  34. LP*(   1) C   2                /185. BD*(   1) C   1 - H  12            0.86    0.47    0.036
  34. LP*(   1) C   2                /186. BD*(   1) C   1 - H  13            0.87    0.47    0.036
  35. LP (   1) C   3                / 34. LP*(   1) C   2                  218.10    0.04    0.139
  35. LP (   1) C   3                / 37. LP*(   1) C   5                    2.61    0.02    0.012
  35. LP (   1) C   3                / 52. RY*(   3) C   2                    0.45    0.83    0.028
  35. LP (   1) C   3                / 53. RY*(   4) C   2                    0.59    2.05    0.051
  35. LP (   1) C   3                / 56. RY*(   7) C   2                    0.32    1.98    0.037
  35. LP (   1) C   3                / 59. RY*(   1) C   3                    0.34    0.72    0.023
  35. LP (   1) C   3                / 68. RY*(   1) C   4                    2.80    0.73    0.066
  35. LP (   1) C   3                / 72. RY*(   5) C   4                    0.26    2.06    0.034
  35. LP (   1) C   3                /144. RY*(   2) H  14                    0.40    1.77    0.039
  36. LP (   1) C   4                / 34. LP*(   1) C   2                    1.55    0.05    0.013
  36. LP (   1) C   4                / 37. LP*(   1) C   5                  292.97    0.03    0.135
  36. LP (   1) C   4                / 59. RY*(   1) C   3                    2.76    0.73    0.064
  36. LP (   1) C   4                / 63. RY*(   5) C   3                    0.26    2.06    0.034
  36. LP (   1) C   4                / 80. RY*(   4) C   5                    0.65    2.03    0.052
  36. LP (   1) C   4                / 82. RY*(   6) C   5                    0.64    1.44    0.044
  36. LP (   1) C   4                /148. RY*(   2) H  15                    0.42    1.77    0.039
  37. LP*(   1) C   5                / 34. LP*(   1) C   2                    0.33    0.02    0.003
  37. LP*(   1) C   5                / 68. RY*(   1) C   4                    1.28    0.71    0.055
  37. LP*(   1) C   5                / 72. RY*(   5) C   4                    0.46    2.03    0.056
  37. LP*(   1) C   5                / 82. RY*(   6) C   5                    0.56    1.42    0.052
  37. LP*(   1) C   5                / 86. RY*(   1) N   6                    0.45    1.01    0.039
  37. LP*(   1) C   5                / 89. RY*(   4) N   6                    0.44    2.34    0.058
  37. LP*(   1) C   5                /113. RY*(   1) C   9                    1.28    0.71    0.055
  37. LP*(   1) C   5                /117. RY*(   5) C   9                    0.45    2.03    0.055
  38. LP (   1) N   6                / 37. LP*(   1) C   5                   36.15    0.17    0.125
  38. LP (   1) N   6                / 79. RY*(   3) C   5                    1.27    1.38    0.056
  38. LP (   1) N   6                / 96. RY*(   2) C   7                    0.64    1.45    0.041
  38. LP (   1) N   6                / 97. RY*(   3) C   7                    0.32    1.24    0.027
  38. LP (   1) N   6                /105. RY*(   2) C   8                    0.64    1.45    0.041
  38. LP (   1) N   6                /106. RY*(   3) C   8                    0.32    1.24    0.027
  38. LP (   1) N   6                /197. BD*(   1) C   7 - H  16            2.67    0.64    0.055
  38. LP (   1) N   6                /198. BD*(   1) C   7 - H  17            4.06    0.63    0.068
  38. LP (   1) N   6                /200. BD*(   1) C   8 - H  19            2.67    0.64    0.055
  38. LP (   1) N   6                /201. BD*(   1) C   8 - H  20            4.06    0.63    0.068
  39. LP (   1) C   9                / 34. LP*(   1) C   2                    1.55    0.05    0.013
  39. LP (   1) C   9                / 37. LP*(   1) C   5                  292.13    0.03    0.135
  39. LP (   1) C   9                / 80. RY*(   4) C   5                    0.65    2.03    0.052
  39. LP (   1) C   9                / 82. RY*(   6) C   5                    0.63    1.44    0.044
  39. LP (   1) C   9                /122. RY*(   1) C  10                    2.76    0.73    0.064
  39. LP (   1) C   9                /126. RY*(   5) C  10                    0.26    2.06    0.033
  39. LP (   1) C   9                /176. RY*(   2) H  22                    0.42    1.77    0.039
  40. LP (   1) C  10                / 34. LP*(   1) C   2                  218.76    0.04    0.139
  40. LP (   1) C  10                / 37. LP*(   1) C   5                    2.61    0.02    0.012
  40. LP (   1) C  10                / 52. RY*(   3) C   2                    0.42    0.83    0.027
  40. LP (   1) C  10                / 53. RY*(   4) C   2                    0.60    2.05    0.051
  40. LP (   1) C  10                / 56. RY*(   7) C   2                    0.32    1.98    0.037
  40. LP (   1) C  10                /113. RY*(   1) C   9                    2.79    0.73    0.066
  40. LP (   1) C  10                /117. RY*(   5) C   9                    0.26    2.06    0.034
  40. LP (   1) C  10                /122. RY*(   1) C  10                    0.34    0.72    0.023
  40. LP (   1) C  10                /180. RY*(   2) H  23                    0.40    1.77    0.039


 Natural Bond Orbitals (Summary):

                                                            Principal Delocalizations
           NBO                        Occupancy    Energy   (geminal,vicinal,remote)
 ====================================================================================
 Molecular unit  1  (C9H13N)
     1. BD (   1) C   1 - C   2          0.99043    -0.42443  187(g),188(g),189(v),203(v)
                                                    60(v),123(v),185(g),186(g)
                                                    184(g)
     2. BD (   1) C   1 - H  11          0.99047    -0.32434  34(v),52(v),183(g)
     3. BD (   1) C   1 - H  12          0.99438    -0.32734  187(v),34(v),183(g)
     4. BD (   1) C   1 - H  13          0.99437    -0.32733  188(v),34(v),183(g)
     5. BD (   1) C   2 - C   3          0.98325    -0.44818  188(g),189(g),205(v),192(v)
                                                    183(g),190(g),70(v),185(v)
                                                    69(v),41(v),123(v)
     6. BD (   1) C   2 - C  10          0.98326    -0.44821  187(g),203(g),190(v),204(v)
                                                    183(g),205(g),115(v),186(v)
                                                    114(v),41(v),60(v)
     7. BD (   1) C   3 - C   4          0.98535    -0.45183  187(g),191(g),193(v),183(v)
                                                    192(g),190(g),51(v),77(v)
                                                    50(v),78(v),147(v)
     8. BD (   1) C   3 - H  14          0.98980    -0.28936  191(v),188(v),189(g),50(v)
                                                    187(g),69(v)
     9. BD (   1) C   4 - C   5          0.98238    -0.45363  194(g),189(g),196(v),204(v)
                                                    190(v),193(g),192(g),61(v)
                                                    60(v),87(v)
    10. BD (   1) C   4 - H  15          0.98843    -0.29665  187(v),194(v),189(g),191(g)
                                                    78(v),60(v),199(r),193(v)
    11. BD (   1) C   5 - N   6          0.99068    -0.59490  194(g),191(g),195(g),196(g)
                                                    189(v),203(v),199(v),202(v)
                                                    95(v),104(v)
    12. BD (   1) C   5 - C   9          0.98238    -0.45363  191(g),203(g),195(v),192(v)
                                                    205(v),193(g),204(g),124(v)
                                                    123(v),87(v)
    13. BD (   1) N   6 - C   7          0.99373    -0.56379  194(v),193(g),77(v),196(g)
                                                    200(v)
    14. BD (   1) N   6 - C   8          0.99373    -0.56379  191(v),193(g),77(v),195(g)
                                                    197(v)
    15. BD (   1) C   7 - H  16          0.99567    -0.36215  196(v),86(v)
    16. BD (   1) C   7 - H  17          0.99662    -0.36123  196(v),86(v)
    17. BD (   1) C   7 - H  18          0.99572    -0.37582  193(v)
    18. BD (   1) C   8 - H  19          0.99567    -0.36216  195(v),86(v)
    19. BD (   1) C   8 - H  20          0.99662    -0.36124  195(v),86(v)
    20. BD (   1) C   8 - H  21          0.99572    -0.37582  193(v)
    21. BD (   1) C   9 - C  10          0.98535    -0.45185  188(g),194(g),193(v),183(v)
                                                    204(g),205(g),51(v),77(v)
                                                    50(v),78(v),175(v)
    22. BD (   1) C   9 - H  22          0.98843    -0.29664  188(v),191(v),203(g),194(g)
                                                    78(v),123(v),202(r),193(v)
    23. BD (   1) C  10 - H  23          0.98980    -0.28940  194(v),187(v),203(g),50(v)
                                                    188(g),114(v)
    24. CR (   1) C   1                  0.99960    -9.90249  187(v),188(v),50(v),54(v)
                                                    135(v),139(v),131(v)
    25. CR (   1) C   2                  0.99942    -9.84466  61(v),124(v),189(v),203(v)
                                                    190(v),205(v),43(v),187(g)
                                                    188(g)
    26. CR (   1) C   3                  0.99945    -9.81900  51(v),183(v),191(v),188(v)
                                                    71(v),70(v),192(v),50(v)
    27. CR (   1) C   4                  0.99948    -9.82182  187(v),77(v),194(v),193(v)
                                                    62(v),61(v),190(v),147(v)
                                                    78(v)
    28. CR (   1) C   5                  0.99944    -9.88766  195(v),196(v),70(v),115(v)
                                                    189(v),203(v),192(v),204(v)
                                                    90(v),191(g),194(g)
    29. CR (   1) N   6                  0.99952   -14.01843  78(v),81(v),97(v),106(v)
                                                    83(v),191(v),194(v),193(g)
    30. CR (   1) C   7                  0.99965    -9.96659  193(v),196(v),151(v),155(v)
                                                    159(v)
    31. CR (   1) C   8                  0.99965    -9.96660  193(v),195(v),163(v),167(v)
                                                    171(v)
    32. CR (   1) C   9                  0.99948    -9.82180  188(v),77(v),191(v),193(v)
                                                    125(v),124(v),205(v),175(v)
                                                    78(v)
    33. CR (   1) C  10                  0.99945    -9.81908  51(v),183(v),194(v),187(v)
                                                    116(v),115(v),204(v),50(v)
    34. LP*(   1) C   2                  0.49093     0.12308  184(v),59(v),122(v),52(g)
                                                    186(v),185(v),126(v),63(v)
                                                    42(v),43(v),56(g)
    35. LP (   1) C   3                  0.74558     0.08042  34(v),68(v),37(r),53(v)
                                                    52(v),144(v),59(g),56(v)
                                                    72(v)
    36. LP (   1) C   4                  0.76789     0.07567  37(v),59(v),34(r),80(v)
                                                    82(v),148(v),63(v)
    37. LP*(   1) C   5                  0.47798     0.10524  113(v),68(v),82(g),72(v)
                                                    117(v),86(v),89(v)
    38. LP (   1) N   6                  0.87876    -0.06953  37(v),198(v),201(v),197(v)
                                                    200(v),79(v),96(v),105(v)
                                                    97(v),106(v)
    39. LP (   1) C   9                  0.76829     0.07562  37(v),122(v),34(r),80(v)
                                                    82(v),176(v),126(v)
    40. LP (   1) C  10                  0.74487     0.08048  34(v),113(v),37(r),53(v)
                                                    52(v),180(v),122(g),56(v)
                                                    117(v)
    41. RY*(   1) C   1                  0.00221     0.83277   
    42. RY*(   2) C   1                  0.00044     1.33406   
    43. RY*(   3) C   1                  0.00041     1.17131   
    44. RY*(   4) C   1                  0.00006     2.62299   
    45. RY*(   5) C   1                  0.00003     1.38321   
    46. RY*(   6) C   1                  0.00001     1.41312   
    47. RY*(   7) C   1                  0.00000     2.23666   
    48. RY*(   8) C   1                  0.00001     1.96105   
    49. RY*(   9) C   1                  0.00000     2.41807   
    50. RY*(   1) C   2                  0.00274     1.40455   
    51. RY*(   2) C   2                  0.00188     1.14123   
    52. RY*(   3) C   2                  0.00126     0.91312   
    53. RY*(   4) C   2                  0.00112     2.12686   
    54. RY*(   5) C   2                  0.00034     0.87217   
    55. RY*(   6) C   2                  0.00012     2.57951   
    56. RY*(   7) C   2                  0.00011     2.05705   
    57. RY*(   8) C   2                  0.00006     2.39091   
    58. RY*(   9) C   2                  0.00001     2.41410   
    59. RY*(   1) C   3                  0.00748     0.80486   
    60. RY*(   2) C   3                  0.00282     1.34635   
    61. RY*(   3) C   3                  0.00130     0.92000   
    62. RY*(   4) C   3                  0.00047     0.82355   
    63. RY*(   5) C   3                  0.00025     2.13928   
    64. RY*(   6) C   3                  0.00006     2.59219   
    65. RY*(   7) C   3                  0.00002     2.62350   
    66. RY*(   8) C   3                  0.00001     2.12881   
    67. RY*(   9) C   3                  0.00000     2.43892   
    68. RY*(   1) C   4                  0.00783     0.81479   
    69. RY*(   2) C   4                  0.00216     1.37571   
    70. RY*(   3) C   4                  0.00122     0.99897   
    71. RY*(   4) C   4                  0.00051     0.81964   
    72. RY*(   5) C   4                  0.00020     2.13590   
    73. RY*(   6) C   4                  0.00005     2.56864   
    74. RY*(   7) C   4                  0.00003     2.65049   
    75. RY*(   8) C   4                  0.00001     2.12442   
    76. RY*(   9) C   4                  0.00000     2.44327   
    77. RY*(   1) C   5                  0.00387     1.26243   
    78. RY*(   2) C   5                  0.00195     1.36232   
    79. RY*(   3) C   5                  0.00125     1.31207   
    80. RY*(   4) C   5                  0.00121     2.10865   
    81. RY*(   5) C   5                  0.00069     0.79669   
    82. RY*(   6) C   5                  0.00032     1.52041   
    83. RY*(   7) C   5                  0.00011     2.45413   
    84. RY*(   8) C   5                  0.00008     2.59660   
    85. RY*(   9) C   5                  0.00001     2.39144   
    86. RY*(   1) N   6                  0.00206     1.11540   
    87. RY*(   2) N   6                  0.00067     2.09982   
    88. RY*(   3) N   6                  0.00031     2.48938   
    89. RY*(   4) N   6                  0.00020     2.44026   
    90. RY*(   5) N   6                  0.00019     1.48935   
    91. RY*(   6) N   6                  0.00018     2.48364   
    92. RY*(   7) N   6                  0.00008     2.43985   
    93. RY*(   8) N   6                  0.00006     1.73201   
    94. RY*(   9) N   6                  0.00001     2.74178   
    95. RY*(   1) C   7                  0.00159     1.03237   
    96. RY*(   2) C   7                  0.00101     1.38128   
    97. RY*(   3) C   7                  0.00072     1.17285   
    98. RY*(   4) C   7                  0.00030     1.29844   
    99. RY*(   5) C   7                  0.00010     1.10441   
   100. RY*(   6) C   7                  0.00001     2.36044   
   101. RY*(   7) C   7                  0.00001     2.05669   
   102. RY*(   8) C   7                  0.00002     2.31334   
   103. RY*(   9) C   7                  0.00001     2.42896   
   104. RY*(   1) C   8                  0.00159     1.03233   
   105. RY*(   2) C   8                  0.00101     1.38108   
   106. RY*(   3) C   8                  0.00072     1.17298   
   107. RY*(   4) C   8                  0.00030     1.29858   
   108. RY*(   5) C   8                  0.00010     1.10423   
   109. RY*(   6) C   8                  0.00001     2.36048   
   110. RY*(   7) C   8                  0.00001     2.05682   
   111. RY*(   8) C   8                  0.00002     2.31327   
   112. RY*(   9) C   8                  0.00001     2.42894   
   113. RY*(   1) C   9                  0.00784     0.81457   
   114. RY*(   2) C   9                  0.00216     1.37571   
   115. RY*(   3) C   9                  0.00122     0.99899   
   116. RY*(   4) C   9                  0.00051     0.81957   
   117. RY*(   5) C   9                  0.00020     2.13610   
   118. RY*(   6) C   9                  0.00005     2.56868   
   119. RY*(   7) C   9                  0.00003     2.65046   
   120. RY*(   8) C   9                  0.00001     2.12442   
   121. RY*(   9) C   9                  0.00000     2.44327   
   122. RY*(   1) C  10                  0.00747     0.80507   
   123. RY*(   2) C  10                  0.00282     1.34637   
   124. RY*(   3) C  10                  0.00130     0.91993   
   125. RY*(   4) C  10                  0.00047     0.82354   
   126. RY*(   5) C  10                  0.00025     2.13900   
   127. RY*(   6) C  10                  0.00006     2.59220   
   128. RY*(   7) C  10                  0.00002     2.62334   
   129. RY*(   8) C  10                  0.00001     2.12878   
   130. RY*(   9) C  10                  0.00000     2.43890   
   131. RY*(   1) H  11                  0.00125     0.56751   
   132. RY*(   2) H  11                  0.00014     1.97231   
   133. RY*(   3) H  11                  0.00007     1.95571   
   134. RY*(   4) H  11                  0.00002     2.37812   
   135. RY*(   1) H  12                  0.00365     0.50814   
   136. RY*(   2) H  12                  0.00012     1.92322   
   137. RY*(   3) H  12                  0.00008     1.89756   
   138. RY*(   4) H  12                  0.00003     2.51248   
   139. RY*(   1) H  13                  0.00368     0.50802   
   140. RY*(   2) H  13                  0.00012     1.92334   
   141. RY*(   3) H  13                  0.00008     1.89756   
   142. RY*(   4) H  13                  0.00003     2.51248   
   143. RY*(   1) H  14                  0.00120     0.56531   
   144. RY*(   2) H  14                  0.00030     1.85259   
   145. RY*(   3) H  14                  0.00005     2.20752   
   146. RY*(   4) H  14                  0.00003     2.52988   
   147. RY*(   1) H  15                  0.00105     0.60713   
   148. RY*(   2) H  15                  0.00032     1.84496   
   149. RY*(   3) H  15                  0.00005     2.24126   
   150. RY*(   4) H  15                  0.00003     2.50771   
   151. RY*(   1) H  16                  0.00592     0.49768   
   152. RY*(   2) H  16                  0.00013     1.92484   
   153. RY*(   3) H  16                  0.00006     2.03068   
   154. RY*(   4) H  16                  0.00002     2.31090   
   155. RY*(   1) H  17                  0.00512     0.48894   
   156. RY*(   2) H  17                  0.00012     1.95711   
   157. RY*(   3) H  17                  0.00006     2.01422   
   158. RY*(   4) H  17                  0.00002     2.32948   
   159. RY*(   1) H  18                  0.00068     0.53370   
   160. RY*(   2) H  18                  0.00014     1.86164   
   161. RY*(   3) H  18                  0.00007     1.93593   
   162. RY*(   4) H  18                  0.00001     2.32365   
   163. RY*(   1) H  19                  0.00590     0.49768   
   164. RY*(   2) H  19                  0.00013     1.92483   
   165. RY*(   3) H  19                  0.00006     2.03061   
   166. RY*(   4) H  19                  0.00002     2.31095   
   167. RY*(   1) H  20                  0.00510     0.48896   
   168. RY*(   2) H  20                  0.00012     1.95709   
   169. RY*(   3) H  20                  0.00006     2.01425   
   170. RY*(   4) H  20                  0.00002     2.32941   
   171. RY*(   1) H  21                  0.00068     0.53374   
   172. RY*(   2) H  21                  0.00014     1.86163   
   173. RY*(   3) H  21                  0.00007     1.93591   
   174. RY*(   4) H  21                  0.00001     2.32362   
   175. RY*(   1) H  22                  0.00105     0.60714   
   176. RY*(   2) H  22                  0.00032     1.84494   
   177. RY*(   3) H  22                  0.00005     2.24127   
   178. RY*(   4) H  22                  0.00003     2.50772   
   179. RY*(   1) H  23                  0.00120     0.56518   
   180. RY*(   2) H  23                  0.00030     1.85266   
   181. RY*(   3) H  23                  0.00005     2.20749   
   182. RY*(   4) H  23                  0.00003     2.52982   
   183. BD*(   1) C   1 - C   2          0.00988     0.61873   
   184. BD*(   1) C   1 - H  11          0.00721     0.58620   
   185. BD*(   1) C   1 - H  12          0.00706     0.59402   
   186. BD*(   1) C   1 - H  13          0.00711     0.59401   
   187. BD*(   1) C   2 - C   3          0.01320     0.79899   
   188. BD*(   1) C   2 - C  10          0.01320     0.79900   
   189. BD*(   1) C   3 - C   4          0.00765     0.81342   
   190. BD*(   1) C   3 - H  14          0.00787     0.65272   
   191. BD*(   1) C   4 - C   5          0.01264     0.76647   
   192. BD*(   1) C   4 - H  15          0.00724     0.65837   
   193. BD*(   1) C   5 - N   6          0.01707     0.66063   
   194. BD*(   1) C   5 - C   9          0.01264     0.76649   
   195. BD*(   1) N   6 - C   7          0.00821     0.51995   
   196. BD*(   1) N   6 - C   8          0.00821     0.51995   
   197. BD*(   1) C   7 - H  16          0.01379     0.57255   
   198. BD*(   1) C   7 - H  17          0.01619     0.56490   
   199. BD*(   1) C   7 - H  18          0.00298     0.56702   
   200. BD*(   1) C   8 - H  19          0.01378     0.57255   
   201. BD*(   1) C   8 - H  20          0.01617     0.56489   
   202. BD*(   1) C   8 - H  21          0.00298     0.56702   
   203. BD*(   1) C   9 - C  10          0.00765     0.81338   
   204. BD*(   1) C   9 - H  22          0.00724     0.65836   
   205. BD*(   1) C  10 - H  23          0.00787     0.65270   
       -------------------------------
              Total Lewis   36.68278  ( 96.5336%)
        Valence non-Lewis    1.19676  (  3.1494%)
        Rydberg non-Lewis    0.12045  (  0.3170%)
       -------------------------------
            Total unit  1   38.00000  (100.0000%)
           Charge unit  1   -1.00000


 ***************************************************
 *******         Beta  spin orbitals         *******
 ***************************************************


 NATURAL POPULATIONS:  Natural atomic orbital occupancies 
                                                          
   NAO  Atom  No  lang   Type(AO)    Occupancy      Energy
 ----------------------------------------------------------
     1    C    1  S      Cor( 1S)     0.99960      -9.90273
     2    C    1  S      Val( 2S)     0.53708      -0.05796
     3    C    1  S      Ryd( 3S)     0.00017       1.02189
     4    C    1  px     Val( 2p)     0.56321       0.09626
     5    C    1  px     Ryd( 3p)     0.00041       0.63100
     6    C    1  py     Val( 2p)     0.60058       0.09011
     7    C    1  py     Ryd( 3p)     0.00184       0.75643
     8    C    1  pz     Val( 2p)     0.59775       0.08906
     9    C    1  pz     Ryd( 3p)     0.00026       0.74443
    10    C    1  dxy    Ryd( 3d)     0.00030       2.46332
    11    C    1  dxz    Ryd( 3d)     0.00043       2.33975
    12    C    1  dyz    Ryd( 3d)     0.00018       2.47876
    13    C    1  dx2y2  Ryd( 3d)     0.00028       2.47859
    14    C    1  dz2    Ryd( 3d)     0.00022       2.47385

    15    C    2  S      Cor( 1S)     0.99942      -9.84593
    16    C    2  S      Val( 2S)     0.42765       0.10902
    17    C    2  S      Ryd( 3S)     0.00055       0.74228
    18    C    2  px     Val( 2p)     0.52413       0.15388
    19    C    2  px     Ryd( 3p)     0.00245       1.30764
    20    C    2  py     Val( 2p)     0.56074       0.16389
    21    C    2  py     Ryd( 3p)     0.00200       1.02159
    22    C    2  pz     Val( 2p)     0.55369       0.11076
    23    C    2  pz     Ryd( 3p)     0.00137       0.82726
    24    C    2  dxy    Ryd( 3d)     0.00040       2.68923
    25    C    2  dxz    Ryd( 3d)     0.00023       2.13085
    26    C    2  dyz    Ryd( 3d)     0.00027       2.14306
    27    C    2  dx2y2  Ryd( 3d)     0.00043       2.61487
    28    C    2  dz2    Ryd( 3d)     0.00019       2.41387

    29    C    3  S      Cor( 1S)     0.99945      -9.81495
    30    C    3  S      Val( 2S)     0.44416       0.12507
    31    C    3  S      Ryd( 3S)     0.00069       0.76971
    32    C    3  px     Val( 2p)     0.54653       0.18377
    33    C    3  px     Ryd( 3p)     0.00237       0.98637
    34    C    3  py     Val( 2p)     0.56284       0.17845
    35    C    3  py     Ryd( 3p)     0.00275       1.14817
    36    C    3  pz     Val( 2p)     0.47083       0.13903
    37    C    3  pz     Ryd( 3p)     0.00040       0.78211
    38    C    3  dxy    Ryd( 3d)     0.00032       2.72888
    39    C    3  dxz    Ryd( 3d)     0.00027       2.18004
    40    C    3  dyz    Ryd( 3d)     0.00016       2.16930
    41    C    3  dx2y2  Ryd( 3d)     0.00034       2.69902
    42    C    3  dz2    Ryd( 3d)     0.00029       2.47163

    43    C    4  S      Cor( 1S)     0.99947      -9.81823
    44    C    4  S      Val( 2S)     0.44494       0.11703
    45    C    4  S      Ryd( 3S)     0.00072       0.76824
    46    C    4  px     Val( 2p)     0.55222       0.17153
    47    C    4  px     Ryd( 3p)     0.00190       1.06690
    48    C    4  py     Val( 2p)     0.56047       0.17357
    49    C    4  py     Ryd( 3p)     0.00254       1.17031
    50    C    4  pz     Val( 2p)     0.51579       0.12867
    51    C    4  pz     Ryd( 3p)     0.00064       0.78827
    52    C    4  dxy    Ryd( 3d)     0.00033       2.72379
    53    C    4  dxz    Ryd( 3d)     0.00022       2.17235
    54    C    4  dyz    Ryd( 3d)     0.00015       2.16411
    55    C    4  dx2y2  Ryd( 3d)     0.00028       2.72100
    56    C    4  dz2    Ryd( 3d)     0.00029       2.46532

    57    C    5  S      Cor( 1S)     0.99944      -9.88836
    58    C    5  S      Val( 2S)     0.40056       0.12599
    59    C    5  S      Ryd( 3S)     0.00097       0.74224
    60    C    5  px     Val( 2p)     0.43757       0.19416
    61    C    5  px     Ryd( 3p)     0.00212       1.15603
    62    C    5  py     Val( 2p)     0.56853       0.14218
    63    C    5  py     Ryd( 3p)     0.00374       1.17598
    64    C    5  pz     Val( 2p)     0.51903       0.09734
    65    C    5  pz     Ryd( 3p)     0.00098       0.79834
    66    C    5  dxy    Ryd( 3d)     0.00037       2.68766
    67    C    5  dxz    Ryd( 3d)     0.00072       2.13530
    68    C    5  dyz    Ryd( 3d)     0.00032       2.11124
    69    C    5  dx2y2  Ryd( 3d)     0.00066       2.61628
    70    C    5  dz2    Ryd( 3d)     0.00028       2.38779

    71    N    6  S      Cor( 1S)     0.99952     -14.01842
    72    N    6  S      Val( 2S)     0.57499      -0.29261
    73    N    6  S      Ryd( 3S)     0.00017       1.37499
    74    N    6  px     Val( 2p)     0.65928      -0.06790
    75    N    6  px     Ryd( 3p)     0.00031       1.32947
    76    N    6  py     Val( 2p)     0.63247      -0.06584
    77    N    6  py     Ryd( 3p)     0.00050       1.64105
    78    N    6  pz     Val( 2p)     0.88072      -0.06894
    79    N    6  pz     Ryd( 3p)     0.00216       1.11410
    80    N    6  dxy    Ryd( 3d)     0.00039       2.89645
    81    N    6  dxz    Ryd( 3d)     0.00025       2.48724
    82    N    6  dyz    Ryd( 3d)     0.00019       2.48784
    83    N    6  dx2y2  Ryd( 3d)     0.00038       2.96694
    84    N    6  dz2    Ryd( 3d)     0.00024       2.73818

    85    C    7  S      Cor( 1S)     0.99965      -9.96670
    86    C    7  S      Val( 2S)     0.52787      -0.08498
    87    C    7  S      Ryd( 3S)     0.00059       0.97374
    88    C    7  px     Val( 2p)     0.55570       0.06142
    89    C    7  px     Ryd( 3p)     0.00147       0.83187
    90    C    7  py     Val( 2p)     0.49534       0.07594
    91    C    7  py     Ryd( 3p)     0.00096       0.62070
    92    C    7  pz     Val( 2p)     0.60580       0.05365
    93    C    7  pz     Ryd( 3p)     0.00045       0.69208
    94    C    7  dxy    Ryd( 3d)     0.00041       2.36332
    95    C    7  dxz    Ryd( 3d)     0.00014       2.22366
    96    C    7  dyz    Ryd( 3d)     0.00080       2.50844
    97    C    7  dx2y2  Ryd( 3d)     0.00045       2.51005
    98    C    7  dz2    Ryd( 3d)     0.00036       2.45271

    99    C    8  S      Cor( 1S)     0.99965      -9.96670
   100    C    8  S      Val( 2S)     0.52787      -0.08499
   101    C    8  S      Ryd( 3S)     0.00059       0.97374
   102    C    8  px     Val( 2p)     0.55570       0.06141
   103    C    8  px     Ryd( 3p)     0.00147       0.83186
   104    C    8  py     Val( 2p)     0.49535       0.07593
   105    C    8  py     Ryd( 3p)     0.00096       0.62069
   106    C    8  pz     Val( 2p)     0.60580       0.05364
   107    C    8  pz     Ryd( 3p)     0.00045       0.69207
   108    C    8  dxy    Ryd( 3d)     0.00041       2.36332
   109    C    8  dxz    Ryd( 3d)     0.00014       2.22364
   110    C    8  dyz    Ryd( 3d)     0.00080       2.50844
   111    C    8  dx2y2  Ryd( 3d)     0.00045       2.51004
   112    C    8  dz2    Ryd( 3d)     0.00036       2.45271

   113    C    9  S      Cor( 1S)     0.99947      -9.81819
   114    C    9  S      Val( 2S)     0.44491       0.11706
   115    C    9  S      Ryd( 3S)     0.00072       0.76822
   116    C    9  px     Val( 2p)     0.55219       0.17154
   117    C    9  px     Ryd( 3p)     0.00190       1.06690
   118    C    9  py     Val( 2p)     0.56047       0.17359
   119    C    9  py     Ryd( 3p)     0.00254       1.17035
   120    C    9  pz     Val( 2p)     0.51572       0.12870
   121    C    9  pz     Ryd( 3p)     0.00064       0.78828
   122    C    9  dxy    Ryd( 3d)     0.00033       2.72379
   123    C    9  dxz    Ryd( 3d)     0.00022       2.17236
   124    C    9  dyz    Ryd( 3d)     0.00015       2.16415
   125    C    9  dx2y2  Ryd( 3d)     0.00028       2.72100
   126    C    9  dz2    Ryd( 3d)     0.00029       2.46534

   127    C   10  S      Cor( 1S)     0.99945      -9.81504
   128    C   10  S      Val( 2S)     0.44420       0.12497
   129    C   10  S      Ryd( 3S)     0.00069       0.76971
   130    C   10  px     Val( 2p)     0.54656       0.18371
   131    C   10  px     Ryd( 3p)     0.00237       0.98625
   132    C   10  py     Val( 2p)     0.56286       0.17839
   133    C   10  py     Ryd( 3p)     0.00275       1.14813
   134    C   10  pz     Val( 2p)     0.47102       0.13892
   135    C   10  pz     Ryd( 3p)     0.00040       0.78201
   136    C   10  dxy    Ryd( 3d)     0.00032       2.72885
   137    C   10  dxz    Ryd( 3d)     0.00027       2.17996
   138    C   10  dyz    Ryd( 3d)     0.00016       2.16921
   139    C   10  dx2y2  Ryd( 3d)     0.00034       2.69893
   140    C   10  dz2    Ryd( 3d)     0.00029       2.47154

   141    H   11  S      Val( 1S)     0.40497       0.20590
   142    H   11  S      Ryd( 2S)     0.00146       0.49347
   143    H   11  px     Ryd( 2p)     0.00010       1.98635
   144    H   11  py     Ryd( 2p)     0.00013       1.97189
   145    H   11  pz     Ryd( 2p)     0.00032       2.42818

   146    H   12  S      Val( 1S)     0.40247       0.21015
   147    H   12  S      Ryd( 2S)     0.00117       0.50243
   148    H   12  px     Ryd( 2p)     0.00009       1.98329
   149    H   12  py     Ryd( 2p)     0.00027       2.31021
   150    H   12  pz     Ryd( 2p)     0.00017       2.05433

   151    H   13  S      Val( 1S)     0.40247       0.21015
   152    H   13  S      Ryd( 2S)     0.00117       0.50241
   153    H   13  px     Ryd( 2p)     0.00009       1.98318
   154    H   13  py     Ryd( 2p)     0.00027       2.30878
   155    H   13  pz     Ryd( 2p)     0.00017       2.05591

   156    H   14  S      Val( 1S)     0.41902       0.25025
   157    H   14  S      Ryd( 2S)     0.00119       0.51339
   158    H   14  px     Ryd( 2p)     0.00013       2.29769
   159    H   14  py     Ryd( 2p)     0.00029       2.49164
   160    H   14  pz     Ryd( 2p)     0.00011       1.86342

   161    H   15  S      Val( 1S)     0.41344       0.25337
   162    H   15  S      Ryd( 2S)     0.00103       0.54854
   163    H   15  px     Ryd( 2p)     0.00012       2.29830
   164    H   15  py     Ryd( 2p)     0.00029       2.50185
   165    H   15  pz     Ryd( 2p)     0.00014       1.86294

   166    H   16  S      Val( 1S)     0.40105       0.19046
   167    H   16  S      Ryd( 2S)     0.00216       0.49801
   168    H   16  px     Ryd( 2p)     0.00014       1.93226
   169    H   16  py     Ryd( 2p)     0.00014       2.11812
   170    H   16  pz     Ryd( 2p)     0.00025       2.22789

   171    H   17  S      Val( 1S)     0.40764       0.18421
   172    H   17  S      Ryd( 2S)     0.00308       0.48894
   173    H   17  px     Ryd( 2p)     0.00013       1.94895
   174    H   17  py     Ryd( 2p)     0.00010       2.01808
   175    H   17  pz     Ryd( 2p)     0.00031       2.34600

   176    H   18  S      Val( 1S)     0.40761       0.17084
   177    H   18  S      Ryd( 2S)     0.00066       0.47558
   178    H   18  px     Ryd( 2p)     0.00034       2.47802
   179    H   18  py     Ryd( 2p)     0.00007       1.84496
   180    H   18  pz     Ryd( 2p)     0.00013       1.86382

   181    H   19  S      Val( 1S)     0.40105       0.19046
   182    H   19  S      Ryd( 2S)     0.00216       0.49800
   183    H   19  px     Ryd( 2p)     0.00014       1.93225
   184    H   19  py     Ryd( 2p)     0.00014       2.11811
   185    H   19  pz     Ryd( 2p)     0.00025       2.22789

   186    H   20  S      Val( 1S)     0.40764       0.18421
   187    H   20  S      Ryd( 2S)     0.00308       0.48894
   188    H   20  px     Ryd( 2p)     0.00013       1.94894
   189    H   20  py     Ryd( 2p)     0.00010       2.01808
   190    H   20  pz     Ryd( 2p)     0.00031       2.34598

   191    H   21  S      Val( 1S)     0.40761       0.17083
   192    H   21  S      Ryd( 2S)     0.00066       0.47557
   193    H   21  px     Ryd( 2p)     0.00034       2.47802
   194    H   21  py     Ryd( 2p)     0.00007       1.84495
   195    H   21  pz     Ryd( 2p)     0.00013       1.86382

   196    H   22  S      Val( 1S)     0.41346       0.25336
   197    H   22  S      Ryd( 2S)     0.00103       0.54854
   198    H   22  px     Ryd( 2p)     0.00012       2.29830
   199    H   22  py     Ryd( 2p)     0.00029       2.50185
   200    H   22  pz     Ryd( 2p)     0.00014       1.86295

   201    H   23  S      Val( 1S)     0.41899       0.25022
   202    H   23  S      Ryd( 2S)     0.00119       0.51337
   203    H   23  px     Ryd( 2p)     0.00013       2.29766
   204    H   23  py     Ryd( 2p)     0.00029       2.49159
   205    H   23  pz     Ryd( 2p)     0.00011       1.86335


 Summary of Natural Population Analysis:                  
                                                          
                                       Natural Population 
                Natural  -----------------------------------------------
    Atom  No    Charge         Core      Valence    Rydberg      Total
 -----------------------------------------------------------------------
      C    1   -0.30231      0.99960     2.29862    0.00409     3.30231
      C    2   -0.07351      0.99942     2.06622    0.00787     3.07351
      C    3   -0.03140      0.99945     2.02437    0.00759     3.03140
      C    4   -0.07996      0.99947     2.07342    0.00706     3.07996
      C    5    0.06470      0.99944     1.92569    0.01017     2.93530
      N    6   -0.25156      0.99952     2.74745    0.00459     3.75156
      C    7   -0.18999      0.99965     2.18471    0.00563     3.18999
      C    8   -0.19000      0.99965     2.18472    0.00563     3.19000
      C    9   -0.07983      0.99947     2.07329    0.00706     3.07983
      C   10   -0.03169      0.99945     2.02465    0.00759     3.03169
      H   11    0.09301      0.00000     0.40497    0.00203     0.40699
      H   12    0.09583      0.00000     0.40247    0.00170     0.40417
      H   13    0.09584      0.00000     0.40247    0.00170     0.40416
      H   14    0.07926      0.00000     0.41902    0.00172     0.42074
      H   15    0.08499      0.00000     0.41344    0.00157     0.41501
      H   16    0.09625      0.00000     0.40105    0.00270     0.40375
      H   17    0.08875      0.00000     0.40764    0.00361     0.41125
      H   18    0.09118      0.00000     0.40761    0.00121     0.40882
      H   19    0.09625      0.00000     0.40105    0.00270     0.40375
      H   20    0.08875      0.00000     0.40764    0.00361     0.41125
      H   21    0.09119      0.00000     0.40761    0.00121     0.40881
      H   22    0.08497      0.00000     0.41346    0.00157     0.41503
      H   23    0.07929      0.00000     0.41899    0.00172     0.42071
 =======================================================================
   * Total *    0.00000      9.99512    26.91056    0.09433    37.00000

                                 Natural Population      
 --------------------------------------------------------
   Core                       9.99512 ( 99.9512% of  10)
   Valence                   26.91056 ( 99.6687% of  27)
   Natural Minimal Basis     36.90567 ( 99.7451% of  37)
   Natural Rydberg Basis      0.09433 (  0.2549% of  37)
 --------------------------------------------------------

    Atom  No          Natural Electron Configuration
 ----------------------------------------------------------------------------
      C    1      [core]2S( 0.54)2p( 1.76)
      C    2      [core]2S( 0.43)2p( 1.64)3p( 0.01)
      C    3      [core]2S( 0.44)2p( 1.58)3p( 0.01)
      C    4      [core]2S( 0.44)2p( 1.63)3p( 0.01)
      C    5      [core]2S( 0.40)2p( 1.53)3p( 0.01)
      N    6      [core]2S( 0.57)2p( 2.17)
      C    7      [core]2S( 0.53)2p( 1.66)
      C    8      [core]2S( 0.53)2p( 1.66)
      C    9      [core]2S( 0.44)2p( 1.63)3p( 0.01)
      C   10      [core]2S( 0.44)2p( 1.58)3p( 0.01)
      H   11            1S( 0.40)
      H   12            1S( 0.40)
      H   13            1S( 0.40)
      H   14            1S( 0.42)
      H   15            1S( 0.41)
      H   16            1S( 0.40)
      H   17            1S( 0.41)
      H   18            1S( 0.41)
      H   19            1S( 0.40)
      H   20            1S( 0.41)
      H   21            1S( 0.41)
      H   22            1S( 0.41)
      H   23            1S( 0.42)


 NATURAL BOND ORBITAL ANALYSIS, beta spin orbitals:

                       Occupancies       Lewis Structure    Low   High
           Occ.    -------------------  -----------------   occ   occ
  Cycle   Thresh.   Lewis   Non-Lewis     CR  BD  3C  LP    (L)   (NL)   Dev
 =============================================================================
   1(1)    0.90    35.26947   1.73053     10  24   0   3     3      0    0.03
   2(2)    0.90    35.26947   1.73053     10  24   0   3     3      0    0.03
   3(1)    0.80    36.15408   0.84592     10  26   0   1     0      0    0.03
 -----------------------------------------------------------------------------

 Structure accepted: No low occupancy Lewis orbitals

 --------------------------------------------------------
   Core                      9.99512 ( 99.951% of  10)
   Valence Lewis            26.15896 ( 96.885% of  27)
  ==================       ============================
   Total Lewis              36.15408 ( 97.714% of  37)
  -----------------------------------------------------
   Valence non-Lewis         0.77250 (  2.088% of  37)
   Rydberg non-Lewis         0.07342 (  0.198% of  37)
  ==================       ============================
   Total non-Lewis           0.84592 (  2.286% of  37)
 --------------------------------------------------------


       (Occupancy)   Bond orbital/ Coefficients/ Hybrids
 ---------------------------------------------------------------------------------
     1. (0.99045) BD ( 1) C   1 - C   2  
                ( 51.21%)   0.7156* C   1 s( 32.06%)p 2.12( 67.90%)d 0.00(  0.04%)
                                            0.0005  0.5662 -0.0017  0.8240 -0.0060
                                            0.0000  0.0000  0.0057  0.0020  0.0000
                                            0.0001  0.0000  0.0170 -0.0091
                ( 48.79%)   0.6985* C   2 s( 30.18%)p 2.31( 69.77%)d 0.00(  0.04%)
                                            0.0000  0.5494  0.0049 -0.8353  0.0039
                                           -0.0000  0.0000  0.0009  0.0001  0.0000
                                            0.0005 -0.0000  0.0170 -0.0114
     2. (0.99155) BD ( 1) C   1 - H  11  
                ( 59.67%)   0.7724* C   1 s( 22.31%)p 3.48( 77.65%)d 0.00(  0.04%)
                                            0.0000 -0.4723 -0.0008  0.3188  0.0086
                                            0.0013 -0.0000  0.8214  0.0008 -0.0000
                                           -0.0135 -0.0000 -0.0017 -0.0160
                ( 40.33%)   0.6351* H  11 s( 99.93%)p 0.00(  0.07%)
                                           -0.9996  0.0030 -0.0070 -0.0000 -0.0260
     3. (0.99469) BD ( 1) C   1 - H  12  
                ( 59.77%)   0.7731* C   1 s( 22.80%)p 3.38( 77.15%)d 0.00(  0.04%)
                                            0.0000 -0.4775 -0.0012  0.3309  0.0084
                                           -0.7075  0.0055 -0.4018 -0.0005  0.0122
                                            0.0068 -0.0122  0.0093  0.0034
                ( 40.23%)   0.6343* H  12 s( 99.93%)p 0.00(  0.07%)
                                           -0.9996  0.0042 -0.0077  0.0225  0.0134
     4. (0.99468) BD ( 1) C   1 - H  13  
                ( 59.77%)   0.7731* C   1 s( 22.80%)p 3.38( 77.16%)d 0.00(  0.04%)
                                            0.0000 -0.4775 -0.0012  0.3308  0.0084
                                            0.7062 -0.0055 -0.4040 -0.0005 -0.0121
                                            0.0068  0.0122  0.0093  0.0034
                ( 40.23%)   0.6343* H  13 s( 99.93%)p 0.00(  0.07%)
                                           -0.9996  0.0043 -0.0077 -0.0225  0.0134
     5. (0.98289) BD ( 1) C   2 - C   3  
                ( 51.49%)   0.7175* C   2 s( 34.88%)p 1.87( 65.09%)d 0.00(  0.04%)
                                           -0.0001  0.5906 -0.0024  0.3883 -0.0133
                                           -0.7068 -0.0159 -0.0087  0.0006 -0.0134
                                           -0.0004  0.0009 -0.0069 -0.0113
                ( 48.51%)   0.6965* C   3 s( 36.30%)p 1.75( 63.66%)d 0.00(  0.05%)
                                            0.0001  0.6025  0.0045 -0.4426 -0.0296
                                            0.6632 -0.0010 -0.0004  0.0015 -0.0136
                                            0.0001 -0.0004 -0.0077 -0.0149
     6. (0.98289) BD ( 1) C   2 - C  10  
                ( 51.48%)   0.7175* C   2 s( 34.88%)p 1.87( 65.09%)d 0.00(  0.04%)
                                           -0.0001  0.5906 -0.0024  0.3883 -0.0133
                                            0.7068  0.0160 -0.0088  0.0006  0.0134
                                           -0.0004 -0.0009 -0.0069 -0.0113
                ( 48.52%)   0.6965* C  10 s( 36.30%)p 1.75( 63.66%)d 0.00(  0.05%)
                                            0.0001  0.6025  0.0045 -0.4426 -0.0296
                                           -0.6632  0.0010 -0.0006  0.0015  0.0136
                                            0.0001  0.0004 -0.0077 -0.0149
     7. (0.83504) BD ( 2) C   2 - C  10  
                ( 56.42%)   0.7511* C   2 s(  0.01%)p99.99( 99.97%)d 1.99(  0.02%)
                                            0.0000  0.0099 -0.0028  0.0076  0.0001
                                            0.0001 -0.0005  0.9997 -0.0125  0.0003
                                            0.0118  0.0084  0.0004 -0.0001
                ( 43.58%)   0.6602* C  10 s(  0.00%)p 1.00( 99.96%)d 0.00(  0.04%)
                                            0.0000  0.0039  0.0002  0.0137 -0.0016
                                           -0.0064  0.0003  0.9997  0.0063 -0.0003
                                           -0.0005 -0.0194 -0.0002 -0.0003
     8. (0.98475) BD ( 1) C   3 - C   4  
                ( 49.71%)   0.7051* C   3 s( 36.94%)p 1.71( 63.01%)d 0.00(  0.05%)
                                            0.0000  0.6076  0.0152  0.7921  0.0229
                                           -0.0226 -0.0378 -0.0146 -0.0007  0.0011
                                           -0.0009 -0.0002  0.0174 -0.0153
                ( 50.29%)   0.7091* C   4 s( 37.63%)p 1.66( 62.32%)d 0.00(  0.05%)
                                            0.0000  0.6133  0.0141 -0.7882 -0.0234
                                           -0.0050 -0.0349  0.0122  0.0010 -0.0020
                                           -0.0006 -0.0001  0.0164 -0.0149
     9. (0.83441) BD ( 2) C   3 - C   4  
                ( 46.70%)   0.6833* C   3 s(  0.00%)p 1.00( 99.96%)d 0.00(  0.04%)
                                           -0.0000  0.0020  0.0018  0.0172 -0.0008
                                            0.0101  0.0005  0.9996 -0.0027  0.0004
                                            0.0196  0.0070  0.0002 -0.0007
                ( 53.30%)   0.7301* C   4 s(  0.00%)p 1.00( 99.97%)d 0.00(  0.03%)
                                           -0.0000  0.0020 -0.0006  0.0170 -0.0002
                                            0.0111 -0.0004  0.9996 -0.0059 -0.0001
                                           -0.0161  0.0089 -0.0002  0.0001
    10. (0.98968) BD ( 1) C   3 - H  14  
                ( 58.11%)   0.7623* C   3 s( 26.66%)p 2.75( 73.30%)d 0.00(  0.04%)
                                            0.0004 -0.5162  0.0118  0.4173 -0.0020
                                            0.7474  0.0091 -0.0137 -0.0002 -0.0121
                                            0.0002  0.0004  0.0089  0.0124
                ( 41.89%)   0.6473* H  14 s( 99.93%)p 0.00(  0.07%)
                                           -0.9996 -0.0006 -0.0136 -0.0235  0.0005
    11. (0.98200) BD ( 1) C   4 - C   5  
                ( 48.06%)   0.6933* C   4 s( 34.71%)p 1.88( 65.24%)d 0.00(  0.05%)
                                            0.0002  0.5891  0.0064  0.4531  0.0248
                                            0.6680  0.0067 -0.0163 -0.0014  0.0148
                                           -0.0006 -0.0007 -0.0065 -0.0152
                ( 51.94%)   0.7207* C   5 s( 36.28%)p 1.76( 63.69%)d 0.00(  0.03%)
                                           -0.0002  0.6023 -0.0041 -0.3696  0.0176
                                           -0.7070  0.0002  0.0086 -0.0008  0.0109
                                           -0.0004 -0.0003 -0.0089 -0.0117
    12. (0.98822) BD ( 1) C   4 - H  15  
                ( 58.57%)   0.7653* C   4 s( 27.56%)p 2.63( 72.40%)d 0.00(  0.04%)
                                            0.0003 -0.5248  0.0127 -0.4139  0.0056
                                            0.7432  0.0173 -0.0001  0.0000  0.0119
                                            0.0001 -0.0000  0.0081  0.0126
                ( 41.43%)   0.6436* H  15 s( 99.93%)p 0.00(  0.07%)
                                           -0.9996 -0.0010  0.0121 -0.0242  0.0003
    13. (0.99072) BD ( 1) C   5 - N   6  
                ( 36.81%)   0.6067* C   5 s( 27.28%)p 2.66( 72.58%)d 0.01(  0.14%)
                                            0.0000 -0.5221 -0.0159 -0.8512 -0.0255
                                            0.0000  0.0000  0.0243  0.0053 -0.0000
                                            0.0016 -0.0000 -0.0309  0.0203
                ( 63.19%)   0.7949* N   6 s( 37.19%)p 1.69( 62.78%)d 0.00(  0.03%)
                                           -0.0000 -0.6098  0.0006  0.7923 -0.0060
                                           -0.0000 -0.0000 -0.0090 -0.0024  0.0000
                                            0.0032 -0.0000 -0.0127  0.0117
    14. (0.98200) BD ( 1) C   5 - C   9  
                ( 51.94%)   0.7207* C   5 s( 36.28%)p 1.76( 63.69%)d 0.00(  0.03%)
                                            0.0002 -0.6023  0.0041  0.3696 -0.0176
                                           -0.7070  0.0002 -0.0082  0.0008  0.0109
                                            0.0004 -0.0004  0.0089  0.0117
                ( 48.06%)   0.6933* C   9 s( 34.71%)p 1.88( 65.24%)d 0.00(  0.05%)
                                           -0.0002 -0.5891 -0.0064 -0.4530 -0.0248
                                            0.6680  0.0067  0.0163  0.0014  0.0148
                                            0.0006 -0.0007  0.0065  0.0152
    15. (0.82555) BD ( 2) C   5 - C   9  
                ( 50.26%)   0.7089* C   5 s(  0.00%)p 1.00( 99.97%)d 0.00(  0.03%)
                                            0.0000  0.0027 -0.0044  0.0270 -0.0034
                                            0.0003 -0.0000  0.9994 -0.0104  0.0004
                                           -0.0116  0.0110  0.0003  0.0007
                ( 49.74%)   0.7053* C   9 s(  0.00%)p 1.00( 99.97%)d 0.00(  0.03%)
                                            0.0000  0.0020 -0.0012  0.0195  0.0005
                                           -0.0093  0.0006  0.9996 -0.0016 -0.0002
                                           -0.0012 -0.0177  0.0000 -0.0004
    16. (0.99378) BD ( 1) N   6 - C   7  
                ( 61.69%)   0.7854* N   6 s( 31.10%)p 2.21( 68.87%)d 0.00(  0.03%)
                                            0.0001  0.5576  0.0011  0.4299 -0.0070
                                           -0.7070  0.0011  0.0633  0.0019 -0.0116
                                            0.0027 -0.0043 -0.0066 -0.0103
                ( 38.31%)   0.6189* C   7 s( 25.88%)p 2.86( 73.98%)d 0.01(  0.13%)
                                            0.0003  0.5086  0.0129 -0.4363 -0.0013
                                            0.7385  0.0302 -0.0560 -0.0079 -0.0260
                                            0.0020 -0.0038 -0.0171 -0.0189
    17. (0.99378) BD ( 1) N   6 - C   8  
                ( 61.69%)   0.7854* N   6 s( 31.09%)p 2.22( 68.87%)d 0.00(  0.03%)
                                            0.0001  0.5576  0.0011  0.4299 -0.0070
                                            0.7070 -0.0011  0.0633  0.0019  0.0116
                                            0.0027  0.0043 -0.0066 -0.0103
                ( 38.31%)   0.6189* C   8 s( 25.89%)p 2.86( 73.98%)d 0.01(  0.13%)
                                            0.0003  0.5086  0.0129 -0.4363 -0.0013
                                           -0.7384 -0.0302 -0.0560 -0.0079  0.0260
                                            0.0020  0.0038 -0.0171 -0.0189
    18. (0.99563) BD ( 1) C   7 - H  16  
                ( 60.39%)   0.7771* C   7 s( 25.07%)p 2.99( 74.89%)d 0.00(  0.04%)
                                            0.0000  0.5006 -0.0043 -0.2268  0.0143
                                           -0.5275  0.0016 -0.6473  0.0028  0.0063
                                            0.0044  0.0177 -0.0048  0.0072
                ( 39.61%)   0.6294* H  16 s( 99.92%)p 0.00(  0.08%)
                                            0.9995 -0.0104  0.0088  0.0169  0.0213
    19. (0.99661) BD ( 1) C   7 - H  17  
                ( 60.01%)   0.7747* C   7 s( 25.04%)p 2.99( 74.92%)d 0.00(  0.04%)
                                            0.0000  0.5003 -0.0068 -0.1650  0.0125
                                           -0.3841 -0.0029  0.7578 -0.0030  0.0042
                                           -0.0034 -0.0153 -0.0023  0.0134
                ( 39.99%)   0.6324* H  17 s( 99.92%)p 0.00(  0.08%)
                                            0.9995 -0.0123  0.0070  0.0125 -0.0246
    20. (0.99572) BD ( 1) C   7 - H  18  
                ( 59.21%)   0.7695* C   7 s( 24.02%)p 3.16( 75.93%)d 0.00(  0.05%)
                                           -0.0000  0.4900  0.0049  0.8540 -0.0069
                                            0.1639 -0.0147 -0.0542 -0.0001  0.0085
                                           -0.0027  0.0000  0.0184 -0.0098
                ( 40.79%)   0.6387* H  18 s( 99.92%)p 0.00(  0.08%)
                                            0.9996 -0.0008 -0.0276 -0.0035  0.0020
    21. (0.99563) BD ( 1) C   8 - H  19  
                ( 60.39%)   0.7771* C   8 s( 25.07%)p 2.99( 74.89%)d 0.00(  0.04%)
                                            0.0000  0.5006 -0.0043 -0.2268  0.0143
                                            0.5275 -0.0016 -0.6473  0.0028 -0.0063
                                            0.0044 -0.0177 -0.0048  0.0072
                ( 39.61%)   0.6294* H  19 s( 99.92%)p 0.00(  0.08%)
                                            0.9995 -0.0104  0.0088 -0.0169  0.0213
    22. (0.99661) BD ( 1) C   8 - H  20  
                ( 60.01%)   0.7747* C   8 s( 25.04%)p 2.99( 74.92%)d 0.00(  0.04%)
                                            0.0000  0.5003 -0.0068 -0.1650  0.0125
                                            0.3841  0.0029  0.7578 -0.0030 -0.0042
                                           -0.0034  0.0153 -0.0023  0.0134
                ( 39.99%)   0.6324* H  20 s( 99.92%)p 0.00(  0.08%)
                                            0.9995 -0.0123  0.0070 -0.0125 -0.0246
    23. (0.99572) BD ( 1) C   8 - H  21  
                ( 59.21%)   0.7695* C   8 s( 24.02%)p 3.16( 75.93%)d 0.00(  0.05%)
                                           -0.0000  0.4900  0.0049  0.8540 -0.0069
                                           -0.1639  0.0147 -0.0542 -0.0001 -0.0085
                                           -0.0027 -0.0000  0.0184 -0.0098
                ( 40.79%)   0.6387* H  21 s( 99.92%)p 0.00(  0.08%)
                                            0.9996 -0.0008 -0.0276  0.0035  0.0020
    24. (0.98475) BD ( 1) C   9 - C  10  
                ( 50.28%)   0.7091* C   9 s( 37.63%)p 1.66( 62.32%)d 0.00(  0.05%)
                                            0.0000  0.6133  0.0141 -0.7882 -0.0234
                                            0.0050  0.0349  0.0142  0.0010  0.0020
                                           -0.0006  0.0000  0.0164 -0.0149
                ( 49.72%)   0.7051* C  10 s( 36.94%)p 1.71( 63.01%)d 0.00(  0.05%)
                                            0.0000  0.6076  0.0152  0.7921  0.0229
                                            0.0226  0.0378 -0.0130 -0.0007 -0.0011
                                           -0.0009  0.0001  0.0174 -0.0153
    25. (0.98822) BD ( 1) C   9 - H  22  
                ( 58.57%)   0.7653* C   9 s( 27.56%)p 2.63( 72.40%)d 0.00(  0.04%)
                                           -0.0003  0.5248 -0.0127  0.4139 -0.0056
                                            0.7432  0.0173 -0.0022 -0.0000  0.0119
                                           -0.0001  0.0000 -0.0081 -0.0126
                ( 41.43%)   0.6437* H  22 s( 99.93%)p 0.00(  0.07%)
                                            0.9996  0.0011 -0.0121 -0.0242 -0.0003
    26. (0.98968) BD ( 1) C  10 - H  23  
                ( 58.11%)   0.7623* C  10 s( 26.66%)p 2.75( 73.30%)d 0.00(  0.04%)
                                           -0.0004  0.5162 -0.0118 -0.4174  0.0020
                                            0.7474  0.0090  0.0085  0.0001 -0.0121
                                           -0.0002  0.0005 -0.0089 -0.0124
                ( 41.89%)   0.6472* H  23 s( 99.93%)p 0.00(  0.07%)
                                            0.9996  0.0006  0.0136 -0.0235 -0.0005
    27. (0.99960) CR ( 1) C   1           s(100.00%)p 0.00(  0.00%)
                                            1.0000 -0.0003  0.0000 -0.0004  0.0000
                                           -0.0000 -0.0000 -0.0000 -0.0000 -0.0000
                                           -0.0000 -0.0000 -0.0000  0.0000
    28. (0.99942) CR ( 1) C   2           s(100.00%)
                                            1.0000  0.0001 -0.0000  0.0001 -0.0000
                                            0.0000  0.0000 -0.0000  0.0000 -0.0000
                                           -0.0000 -0.0000 -0.0000 -0.0000
    29. (0.99945) CR ( 1) C   3           s(100.00%)p 0.00(  0.00%)
                                            1.0000  0.0001 -0.0000 -0.0001  0.0000
                                           -0.0004 -0.0000  0.0000 -0.0000  0.0000
                                            0.0000  0.0000 -0.0000 -0.0000
    30. (0.99948) CR ( 1) C   4           s(100.00%)p 0.00(  0.00%)
                                            1.0000  0.0000 -0.0000  0.0001 -0.0000
                                           -0.0003 -0.0000  0.0000 -0.0000 -0.0000
                                           -0.0000  0.0000 -0.0000 -0.0000
    31. (0.99944) CR ( 1) C   5           s(100.00%)
                                            1.0000  0.0002 -0.0000 -0.0001  0.0000
                                            0.0000  0.0000 -0.0000 -0.0000 -0.0000
                                           -0.0000 -0.0000 -0.0000 -0.0000
    32. (0.99952) CR ( 1) N   6           s(100.00%)p 0.00(  0.00%)
                                            1.0000 -0.0001 -0.0000 -0.0000  0.0000
                                            0.0000  0.0000 -0.0001 -0.0000  0.0000
                                           -0.0000 -0.0000  0.0000  0.0000
    33. (0.99965) CR ( 1) C   7           s(100.00%)p 0.00(  0.00%)
                                            1.0000 -0.0002 -0.0000  0.0001 -0.0000
                                           -0.0002 -0.0000  0.0000  0.0000  0.0000
                                           -0.0000  0.0000  0.0000  0.0000
    34. (0.99965) CR ( 1) C   8           s(100.00%)p 0.00(  0.00%)
                                            1.0000 -0.0002 -0.0000  0.0001 -0.0000
                                            0.0002  0.0000  0.0000  0.0000 -0.0000
                                           -0.0000 -0.0000  0.0000  0.0000
    35. (0.99948) CR ( 1) C   9           s(100.00%)p 0.00(  0.00%)
                                            1.0000  0.0000 -0.0000  0.0001 -0.0000
                                            0.0003  0.0000 -0.0000  0.0000  0.0000
                                            0.0000  0.0000 -0.0000 -0.0000
    36. (0.99945) CR ( 1) C  10           s(100.00%)p 0.00(  0.00%)
                                            1.0000  0.0001 -0.0000 -0.0001  0.0000
                                            0.0004  0.0000 -0.0000 -0.0000 -0.0000
                                           -0.0000  0.0000 -0.0000 -0.0000
    37. (0.88330) LP ( 1) N   6           s(  0.58%)p99.99( 99.42%)d 0.00(  0.00%)
                                           -0.0001  0.0763 -0.0011  0.0475  0.0022
                                            0.0000  0.0000 -0.9959 -0.0091  0.0000
                                            0.0007 -0.0000 -0.0001 -0.0044
    38. (0.00196) RY*( 1) C   1           s(  0.00%)p 1.00( 93.37%)d 0.07(  6.63%)
                                           -0.0000 -0.0000 -0.0000 -0.0000 -0.0001
                                            0.0121  0.9662  0.0000 -0.0000  0.2575
                                           -0.0000 -0.0040  0.0000  0.0000
    39. (0.00056) RY*( 2) C   1           s(  0.82%)p55.56( 45.30%)d66.08( 53.88%)
                                           -0.0000  0.0025  0.0903  0.0010  0.1156
                                           -0.0000  0.0000 -0.0134 -0.6629 -0.0000
                                           -0.7259 -0.0004 -0.0452 -0.0990
    40. (0.00041) RY*( 3) C   1           s( 36.91%)p 1.65( 60.80%)d 0.06(  2.28%)
                                           -0.0000  0.0116  0.6074 -0.0012  0.7762
                                           -0.0000  0.0000  0.0008  0.0743  0.0000
                                            0.1398  0.0001 -0.0285 -0.0497
    41. (0.00003) RY*( 4) C   1           s( 37.97%)p 0.67( 25.34%)d 0.97( 36.70%)
    42. (0.00000) RY*( 5) C   1           s(  0.00%)p 1.00(  6.66%)d14.02( 93.34%)
    43. (0.00001) RY*( 6) C   1           s(  0.02%)p99.99( 55.18%)d99.99( 44.80%)
    44. (0.00000) RY*( 7) C   1           s(  0.00%)p 1.00(  0.03%)d99.99( 99.97%)
    45. (0.00001) RY*( 8) C   1           s( 24.30%)p 0.51( 12.31%)d 2.61( 63.39%)
    46. (0.00000) RY*( 9) C   1           s(  0.00%)p 1.00(  1.15%)d85.78( 98.85%)
    47. (0.00268) RY*( 1) C   2           s(  7.21%)p11.94( 86.10%)d 0.93(  6.69%)
                                           -0.0000  0.0116  0.2683  0.0192  0.9274
                                           -0.0000 -0.0001 -0.0000 -0.0239 -0.0000
                                           -0.0007 -0.0002  0.2551 -0.0424
    48. (0.00189) RY*( 2) C   2           s(  0.00%)p 1.00( 94.86%)d 0.05(  5.14%)
                                            0.0000 -0.0000  0.0003  0.0000  0.0000
                                           -0.0177  0.9738  0.0005 -0.0003 -0.2267
                                           -0.0003  0.0066 -0.0000 -0.0001
    49. (0.00136) RY*( 3) C   2           s(  2.72%)p33.54( 91.34%)d 2.18(  5.93%)
                                           -0.0000 -0.0016  0.1650 -0.0001 -0.0193
                                           -0.0000  0.0001  0.0153  0.9554 -0.0000
                                           -0.2390  0.0019 -0.0215 -0.0415
    50. (0.00035) RY*( 4) C   2           s( 85.60%)p 0.08(  7.15%)d 0.08(  7.25%)
                                            0.0000 -0.0035  0.9252 -0.0022 -0.2039
                                           -0.0000 -0.0000  0.0009 -0.1730  0.0003
                                           -0.0016 -0.0329 -0.2587 -0.0671
    51. (0.00031) RY*( 5) C   2           s(  0.11%)p 0.34(  0.04%)d99.99( 99.86%)
                                           -0.0000 -0.0002  0.0325 -0.0001 -0.0064
                                            0.0021 -0.0141 -0.0088  0.0059 -0.0315
                                            0.0547  0.9972 -0.0094 -0.0007
    52. (0.00011) RY*( 6) C   2           s(  0.17%)p33.21(  5.59%)d99.99( 94.24%)
                                           -0.0000  0.0006  0.0410  0.0004  0.0016
                                           -0.0001  0.0012 -0.0079  0.2363  0.0017
                                            0.9685 -0.0561 -0.0194  0.0298
    53. (0.00012) RY*( 7) C   2           s(  0.00%)p 1.00(  5.16%)d18.39( 94.84%)
                                            0.0000 -0.0000  0.0007 -0.0000  0.0001
                                           -0.0234  0.2259 -0.0004 -0.0002  0.9733
                                           -0.0000  0.0339 -0.0008  0.0002
    54. (0.00007) RY*( 8) C   2           s(  3.87%)p 2.44(  9.45%)d22.42( 86.68%)
    55. (0.00001) RY*( 9) C   2           s(  0.38%)p 1.02(  0.39%)d99.99( 99.23%)
    56. (0.00279) RY*( 1) C   3           s(  1.80%)p51.52( 92.56%)d 3.14(  5.64%)
                                            0.0000 -0.0239  0.1319 -0.0063 -0.5812
                                           -0.0125 -0.7665  0.0000  0.0019 -0.1988
                                           -0.0037  0.0084  0.1264  0.0294
    57. (0.00131) RY*( 2) C   3           s(  1.81%)p52.93( 95.78%)d 1.34(  2.42%)
                                            0.0000  0.0135  0.1338  0.0340 -0.7667
                                           -0.0212  0.6060 -0.0016 -0.0337  0.0745
                                           -0.0060 -0.0004  0.1343 -0.0231
    58. (0.00051) RY*( 3) C   3           s( 31.92%)p 1.34( 42.91%)d 0.79( 25.17%)
                                            0.0000 -0.0039  0.5649 -0.0125  0.1216
                                           -0.0039  0.0011 -0.0071 -0.6435 -0.0256
                                            0.3637 -0.3406 -0.0111 -0.0517
    59. (0.00043) RY*( 4) C   3           s( 63.06%)p 0.35( 22.23%)d 0.23( 14.70%)
                                            0.0000 -0.0052  0.7941 -0.0141  0.1436
                                           -0.0077  0.0413  0.0035  0.4469 -0.0618
                                           -0.2645  0.2589 -0.0322 -0.0720
    60. (0.00028) RY*( 5) C   3           s(  0.02%)p99.99( 33.58%)d99.99( 66.40%)
                                            0.0000 -0.0002  0.0123  0.0012 -0.0127
                                           -0.0018  0.0162 -0.0120  0.5790 -0.0206
                                            0.7758 -0.2462  0.0289 -0.0173
    61. (0.00006) RY*( 6) C   3           s(  0.41%)p 6.40(  2.60%)d99.99( 96.99%)
    62. (0.00002) RY*( 7) C   3           s(  0.62%)p 6.82(  4.22%)d99.99( 95.16%)
    63. (0.00000) RY*( 8) C   3           s(  0.05%)p99.99(  5.04%)d99.99( 94.91%)
    64. (0.00000) RY*( 9) C   3           s(  0.44%)p 2.63(  1.15%)d99.99( 98.42%)
    65. (0.00211) RY*( 1) C   4           s(  0.13%)p99.99( 94.17%)d45.61(  5.71%)
                                            0.0000 -0.0208  0.0287  0.0080  0.4847
                                            0.0001 -0.8406 -0.0003  0.0029  0.2133
                                           -0.0005 -0.0021  0.1010  0.0375
    66. (0.00123) RY*( 2) C   4           s(  2.61%)p36.69( 95.62%)d 0.68(  1.77%)
                                            0.0000  0.0138  0.1608 -0.0301  0.8448
                                           -0.0276  0.4906  0.0012 -0.0101 -0.0583
                                           -0.0006  0.0009  0.1185 -0.0173
    67. (0.00062) RY*( 3) C   4           s(  9.62%)p 9.15( 88.02%)d 0.25(  2.36%)
                                            0.0000 -0.0021  0.3102  0.0061 -0.0394
                                           -0.0031 -0.0032  0.0037  0.9373  0.0400
                                           -0.0503  0.1357 -0.0297 -0.0144
    68. (0.00049) RY*( 4) C   4           s( 85.36%)p 0.14( 11.71%)d 0.03(  2.93%)
                                            0.0000 -0.0078  0.9239  0.0148 -0.1422
                                           -0.0114 -0.0338 -0.0013 -0.3088  0.1109
                                           -0.0389 -0.0899 -0.0754 -0.0420
    69. (0.00026) RY*( 5) C   4           s(  0.40%)p 0.53(  0.21%)d99.99( 99.39%)
                                            0.0000 -0.0005  0.0629  0.0012 -0.0102
                                           -0.0004 -0.0028  0.0097 -0.0436  0.0169
                                            0.8780  0.4707 -0.0001 -0.0344
    70. (0.00006) RY*( 6) C   4           s(  1.81%)p 1.94(  3.52%)d52.35( 94.67%)
    71. (0.00003) RY*( 7) C   4           s(  0.01%)p 1.00(  3.40%)d28.40( 96.59%)
    72. (0.00001) RY*( 8) C   4           s(  0.01%)p99.99(  2.43%)d99.99( 97.56%)
    73. (0.00000) RY*( 9) C   4           s(  0.17%)p 6.07(  1.00%)d99.99( 98.83%)
    74. (0.00391) RY*( 1) C   5           s(  0.00%)p 1.00( 95.52%)d 0.05(  4.48%)
                                           -0.0000  0.0000 -0.0000 -0.0000 -0.0000
                                            0.0036  0.9773 -0.0001 -0.0001  0.2117
                                           -0.0001  0.0020  0.0000  0.0000
    75. (0.00191) RY*( 2) C   5           s(  6.57%)p12.57( 82.66%)d 1.64( 10.77%)
                                            0.0000  0.0270  0.2550 -0.0072 -0.8997
                                            0.0000 -0.0001 -0.0050 -0.1306  0.0003
                                           -0.1400  0.0077  0.2942 -0.0390
    76. (0.00148) RY*( 3) C   5           s( 12.31%)p 4.23( 52.13%)d 2.89( 35.55%)
                                            0.0000  0.0035  0.3509 -0.0036 -0.0756
                                           -0.0000  0.0005  0.0161  0.7179 -0.0015
                                            0.5904 -0.0374  0.0590 -0.0454
    77. (0.00071) RY*( 4) C   5           s( 80.74%)p 0.18( 14.13%)d 0.06(  5.12%)
                                           -0.0000 -0.0148  0.8984 -0.0160  0.2929
                                            0.0000 -0.0002  0.0004 -0.2351  0.0008
                                           -0.2034  0.0196 -0.0889 -0.0398
    78. (0.00039) RY*( 5) C   5           s(  0.01%)p 1.00(  3.16%)d30.62( 96.83%)
                                           -0.0000 -0.0009  0.0082 -0.0010  0.0023
                                           -0.0002  0.0115  0.0106 -0.1771 -0.0440
                                            0.1463 -0.9719  0.0154 -0.0115
    79. (0.00028) RY*( 6) C   5           s(  0.01%)p 1.00( 37.93%)d 1.64( 62.07%)
                                           -0.0000 -0.0035  0.0065 -0.0053  0.0091
                                            0.0001 -0.0028  0.0000 -0.6158  0.0110
                                            0.7470  0.2263  0.0913 -0.0548
    80. (0.00011) RY*( 7) C   5           s(  0.06%)p99.99(  9.94%)d99.99( 90.00%)
                                            0.0000  0.0157  0.0189  0.0334 -0.3114
                                            0.0000 -0.0001 -0.0010 -0.0365  0.0004
                                            0.0877  0.0043 -0.9446 -0.0048
    81. (0.00008) RY*( 8) C   5           s(  0.00%)p 1.00(  4.49%)d21.26( 95.51%)
    82. (0.00002) RY*( 9) C   5           s(  0.46%)p 0.24(  0.11%)d99.99( 99.43%)
    83. (0.00214) RY*( 1) N   6           s(  1.89%)p51.70( 97.83%)d 0.15(  0.28%)
                                            0.0000 -0.0043  0.1375 -0.0005 -0.0909
                                           -0.0000 -0.0000 -0.0094  0.9849 -0.0000
                                            0.0158 -0.0000  0.0055 -0.0500
    84. (0.00066) RY*( 2) N   6           s(  0.00%)p 1.00( 71.57%)d 0.40( 28.43%)
                                            0.0000 -0.0000  0.0000  0.0000  0.0000
                                           -0.0076  0.8459  0.0000  0.0000  0.5313
                                            0.0000  0.0452  0.0000  0.0000
    85. (0.00031) RY*( 3) N   6           s(  6.76%)p 4.37( 29.53%)d 9.43( 63.71%)
                                            0.0000 -0.0040  0.2599  0.0052 -0.5347
                                           -0.0000  0.0000 -0.0003 -0.0968  0.0000
                                            0.1745 -0.0000  0.7748 -0.0797
    86. (0.00023) RY*( 4) N   6           s(  0.37%)p 8.27(  3.07%)d99.99( 96.56%)
                                            0.0000  0.0002  0.0609 -0.0048  0.1751
                                            0.0000 -0.0000  0.0007 -0.0058 -0.0000
                                            0.9752 -0.0001 -0.1167  0.0309
    87. (0.00020) RY*( 5) N   6           s( 32.72%)p 1.65( 54.05%)d 0.40( 13.23%)
                                           -0.0000  0.0013  0.5720  0.0129  0.7349
                                            0.0000  0.0000  0.0020 -0.0152 -0.0001
                                           -0.1255  0.0002  0.3347 -0.0671
    88. (0.00018) RY*( 6) N   6           s(  0.00%)p 1.00(  0.35%)d99.99( 99.65%)
                                            0.0000 -0.0000 -0.0001 -0.0000 -0.0001
                                           -0.0029  0.0593 -0.0000  0.0000 -0.1780
                                            0.0001  0.9822 -0.0001  0.0000
    89. (0.00008) RY*( 7) N   6           s(  0.00%)p 1.00( 28.11%)d 2.56( 71.89%)
    90. (0.00007) RY*( 8) N   6           s( 53.76%)p 0.28( 14.96%)d 0.58( 31.28%)
    91. (0.00001) RY*( 9) N   6           s(  4.53%)p 0.13(  0.58%)d20.93( 94.88%)
    92. (0.00156) RY*( 1) C   7           s(  4.76%)p18.21( 86.64%)d 1.81(  8.60%)
                                           -0.0000  0.0099  0.2179 -0.0208 -0.8892
                                           -0.0122 -0.2738  0.0016  0.0142 -0.1324
                                           -0.0163  0.0694  0.2504 -0.0258
    93. (0.00099) RY*( 2) C   7           s( 16.04%)p 2.53( 40.54%)d 2.71( 43.42%)
                                            0.0000 -0.0027  0.4005  0.0096 -0.0157
                                           -0.0104  0.4318  0.0177  0.4670  0.0589
                                           -0.2561  0.5835 -0.1163 -0.1055
    94. (0.00072) RY*( 3) C   7           s( 29.98%)p 1.30( 38.96%)d 1.04( 31.06%)
                                            0.0000 -0.0061  0.5475  0.0151 -0.1334
                                           -0.0229  0.5353 -0.0070 -0.2906  0.1235
                                            0.2083 -0.4828 -0.1307  0.0429
    95. (0.00022) RY*( 4) C   7           s(  0.95%)p72.61( 69.09%)d31.48( 29.96%)
                                           -0.0000  0.0040  0.0975 -0.0079  0.0616
                                            0.0078 -0.1482 -0.0088  0.8155  0.0332
                                            0.1591 -0.5048  0.1023  0.0889
    96. (0.00010) RY*( 5) C   7           s( 34.67%)p 1.29( 44.65%)d 0.60( 20.68%)
                                           -0.0000  0.0007  0.5888 -0.0209  0.2888
                                            0.0154 -0.5837  0.0018 -0.1475  0.4292
                                            0.0021  0.1135  0.0706 -0.0689
    97. (0.00001) RY*( 6) C   7           s(  0.06%)p 5.74(  0.36%)d99.99( 99.58%)
    98. (0.00001) RY*( 7) C   7           s( 13.18%)p 0.69(  9.15%)d 5.89( 77.67%)
    99. (0.00001) RY*( 8) C   7           s(  0.03%)p99.99( 10.76%)d99.99( 89.21%)
   100. (0.00001) RY*( 9) C   7           s(  0.34%)p 0.37(  0.12%)d99.99( 99.54%)
   101. (0.00156) RY*( 1) C   8           s(  4.76%)p18.20( 86.64%)d 1.81(  8.60%)
                                           -0.0000  0.0099  0.2179 -0.0208 -0.8892
                                            0.0122  0.2738  0.0016  0.0142  0.1324
                                           -0.0163 -0.0694  0.2504 -0.0258
   102. (0.00099) RY*( 2) C   8           s( 16.04%)p 2.53( 40.53%)d 2.71( 43.43%)
                                            0.0000 -0.0027  0.4004  0.0096 -0.0156
                                            0.0104 -0.4318  0.0177  0.4670 -0.0588
                                           -0.2561 -0.5836 -0.1164 -0.1055
   103. (0.00072) RY*( 3) C   8           s( 29.98%)p 1.30( 38.97%)d 1.04( 31.05%)
                                            0.0000 -0.0061  0.5475  0.0151 -0.1334
                                            0.0229 -0.5354 -0.0070 -0.2905 -0.1235
                                            0.2082  0.4827 -0.1307  0.0429
   104. (0.00022) RY*( 4) C   8           s(  0.95%)p72.56( 69.09%)d31.46( 29.96%)
                                           -0.0000  0.0040  0.0975 -0.0079  0.0616
                                           -0.0078  0.1482 -0.0088  0.8155 -0.0333
                                            0.1591  0.5048  0.1023  0.0888
   105. (0.00010) RY*( 5) C   8           s( 34.67%)p 1.29( 44.65%)d 0.60( 20.68%)
                                           -0.0000  0.0007  0.5888 -0.0209  0.2888
                                           -0.0154  0.5837  0.0018 -0.1476 -0.4292
                                            0.0021 -0.1135  0.0706 -0.0689
   106. (0.00001) RY*( 6) C   8           s(  0.06%)p 5.74(  0.36%)d99.99( 99.58%)
   107. (0.00001) RY*( 7) C   8           s( 13.18%)p 0.69(  9.15%)d 5.89( 77.67%)
   108. (0.00001) RY*( 8) C   8           s(  0.03%)p99.99( 10.76%)d99.99( 89.21%)
   109. (0.00001) RY*( 9) C   8           s(  0.34%)p 0.37(  0.12%)d99.99( 99.54%)
   110. (0.00211) RY*( 1) C   9           s(  0.13%)p99.99( 94.17%)d45.40(  5.71%)
                                            0.0000 -0.0208  0.0288  0.0080  0.4846
                                           -0.0001  0.8407 -0.0009  0.0044 -0.2133
                                            0.0004  0.0014  0.1010  0.0375
   111. (0.00123) RY*( 2) C   9           s(  2.61%)p36.65( 95.62%)d 0.68(  1.77%)
                                            0.0000  0.0138  0.1609 -0.0301  0.8449
                                            0.0276 -0.4906  0.0008 -0.0074  0.0582
                                            0.0009 -0.0023  0.1185 -0.0174
   112. (0.00066) RY*( 3) C   9           s(  4.78%)p18.85( 90.02%)d 1.09(  5.20%)
                                            0.0000 -0.0013  0.2185  0.0047 -0.0291
                                            0.0020  0.0000 -0.0019  0.9483 -0.0304
                                            0.0807 -0.2095 -0.0212 -0.0148
   113. (0.00049) RY*( 4) C   9           s( 90.01%)p 0.07(  6.26%)d 0.04(  3.73%)
                                            0.0000 -0.0079  0.9487  0.0154 -0.1442
                                            0.0117  0.0338  0.0023 -0.2007 -0.1136
                                           -0.0855  0.0960 -0.0784 -0.0416
   114. (0.00026) RY*( 5) C   9           s(  0.59%)p 6.24(  3.67%)d99.99( 95.74%)
                                            0.0000 -0.0007  0.0767  0.0011 -0.0155
                                            0.0008  0.0043 -0.0070 -0.1908 -0.0184
                                            0.8728 -0.4405  0.0012 -0.0348
   115. (0.00006) RY*( 6) C   9           s(  1.81%)p 1.95(  3.52%)d52.43( 94.68%)
   116. (0.00003) RY*( 7) C   9           s(  0.01%)p 1.00(  3.40%)d28.38( 96.59%)
   117. (0.00001) RY*( 8) C   9           s(  0.01%)p99.99(  2.41%)d99.99( 97.58%)
   118. (0.00000) RY*( 9) C   9           s(  0.17%)p 6.07(  1.00%)d99.99( 98.83%)
   119. (0.00279) RY*( 1) C  10           s(  1.79%)p51.67( 92.56%)d 3.15(  5.65%)
                                           -0.0000 -0.0239  0.1317 -0.0063 -0.5809
                                            0.0125  0.7668 -0.0010  0.0026  0.1988
                                           -0.0033 -0.0083  0.1264  0.0294
   120. (0.00131) RY*( 2) C  10           s(  1.83%)p52.36( 95.76%)d 1.32(  2.42%)
                                            0.0000  0.0135  0.1346  0.0340 -0.7667
                                            0.0212 -0.6055 -0.0011 -0.0383 -0.0743
                                           -0.0003  0.0045  0.1345 -0.0232
   121. (0.00058) RY*( 3) C  10           s( 10.35%)p 5.25( 54.29%)d 3.42( 35.36%)
                                           -0.0000 -0.0024  0.3217 -0.0079  0.0822
                                            0.0013  0.0150  0.0129 -0.7319  0.0097
                                            0.4371  0.4019 -0.0045 -0.0296
   122. (0.00044) RY*( 4) C  10           s( 84.59%)p 0.11(  8.97%)d 0.08(  6.44%)
                                           -0.0000 -0.0060  0.9197 -0.0171  0.1705
                                            0.0085 -0.0409 -0.0043  0.2421  0.0656
                                           -0.1651 -0.1574 -0.0331 -0.0835
   123. (0.00025) RY*( 5) C  10           s(  0.04%)p99.99( 35.50%)d99.99( 64.46%)
                                            0.0000 -0.0002  0.0198  0.0013 -0.0094
                                            0.0017 -0.0163  0.0012  0.5955  0.0236
                                            0.7664  0.2359  0.0257 -0.0178
   124. (0.00006) RY*( 6) C  10           s(  0.41%)p 6.41(  2.60%)d99.99( 96.99%)
   125. (0.00002) RY*( 7) C  10           s(  0.62%)p 6.77(  4.22%)d99.99( 95.16%)
   126. (0.00000) RY*( 8) C  10           s(  0.04%)p99.99(  5.03%)d99.99( 94.93%)
   127. (0.00000) RY*( 9) C  10           s(  0.44%)p 2.55(  1.14%)d99.99( 98.42%)
   128. (0.00151) RY*( 1) H  11           s( 97.16%)p 0.03(  2.84%)
                                            0.0048  0.9857 -0.1667 -0.0000 -0.0245
   129. (0.00013) RY*( 2) H  11           s(  0.00%)p 1.00(100.00%)
                                           -0.0000 -0.0000 -0.0002  1.0000 -0.0015
   130. (0.00007) RY*( 3) H  11           s(  1.24%)p79.90( 98.76%)
   131. (0.00002) RY*( 4) H  11           s(  1.67%)p58.72( 98.33%)
   132. (0.00119) RY*( 1) H  12           s( 98.13%)p 0.02(  1.87%)
                                            0.0066  0.9906 -0.1247  0.0527  0.0190
   133. (0.00012) RY*( 2) H  12           s(  0.00%)p 1.00(100.00%)
                                            0.0002  0.0024 -0.0711 -0.5200  0.8512
   134. (0.00006) RY*( 3) H  12           s(  0.45%)p99.99( 99.55%)
   135. (0.00002) RY*( 4) H  12           s(  1.49%)p65.93( 98.51%)
   136. (0.00119) RY*( 1) H  13           s( 98.13%)p 0.02(  1.87%)
                                            0.0066  0.9906 -0.1248 -0.0526  0.0191
   137. (0.00012) RY*( 2) H  13           s(  0.00%)p 1.00(100.00%)
                                            0.0002  0.0023 -0.0715  0.5228  0.8495
   138. (0.00006) RY*( 3) H  13           s(  0.45%)p99.99( 99.55%)
   139. (0.00002) RY*( 4) H  13           s(  1.49%)p66.02( 98.51%)
   140. (0.00120) RY*( 1) H  14           s( 98.89%)p 0.01(  1.11%)
                                            0.0022  0.9944 -0.0598 -0.0867 -0.0066
   141. (0.00011) RY*( 2) H  14           s(  0.01%)p 1.00( 99.99%)
                                            0.0002  0.0077  0.0066  0.0075  0.9999
   142. (0.00004) RY*( 3) H  14           s(  0.80%)p99.99( 99.20%)
   143. (0.00005) RY*( 4) H  14           s(  0.38%)p99.99( 99.62%)
   144. (0.00104) RY*( 1) H  15           s( 98.91%)p 0.01(  1.09%)
                                            0.0017  0.9945  0.0706 -0.0766  0.0061
   145. (0.00014) RY*( 2) H  15           s(  0.00%)p 1.00(100.00%)
                                            0.0006  0.0028  0.0176 -0.0272 -0.9995
   146. (0.00005) RY*( 3) H  15           s(  0.30%)p99.99( 99.70%)
   147. (0.00003) RY*( 4) H  15           s(  0.86%)p99.99( 99.14%)
   148. (0.00219) RY*( 1) H  16           s( 99.86%)p 0.00(  0.14%)
                                            0.0107  0.9992  0.0203 -0.0319  0.0002
   149. (0.00012) RY*( 2) H  16           s(  0.01%)p 1.00( 99.99%)
                                            0.0026  0.0091 -0.8580 -0.2575  0.4443
   150. (0.00005) RY*( 3) H  16           s(  0.06%)p99.99( 99.94%)
   151. (0.00002) RY*( 4) H  16           s(  0.15%)p99.99( 99.85%)
   152. (0.00314) RY*( 1) H  17           s( 99.70%)p 0.00(  0.30%)
                                            0.0126  0.9984  0.0322 -0.0439  0.0004
   153. (0.00012) RY*( 2) H  17           s(  0.02%)p99.99( 99.98%)
                                            0.0011  0.0126 -0.8576 -0.3461 -0.3803
   154. (0.00005) RY*( 3) H  17           s(  0.13%)p99.99( 99.87%)
   155. (0.00002) RY*( 4) H  17           s(  0.23%)p99.99( 99.77%)
   156. (0.00067) RY*( 1) H  18           s( 98.54%)p 0.01(  1.46%)
                                            0.0042  0.9927  0.1170  0.0283 -0.0088
   157. (0.00013) RY*( 2) H  18           s(  0.00%)p 1.00(100.00%)
                                           -0.0005  0.0036 -0.0688 -0.1504 -0.9862
   158. (0.00007) RY*( 3) H  18           s(  0.36%)p99.99( 99.64%)
   159. (0.00001) RY*( 4) H  18           s(  1.18%)p84.09( 98.82%)
   160. (0.00219) RY*( 1) H  19           s( 99.86%)p 0.00(  0.14%)
                                            0.0107  0.9992  0.0203  0.0319  0.0002
   161. (0.00012) RY*( 2) H  19           s(  0.01%)p 1.00( 99.99%)
                                            0.0026  0.0091 -0.8580  0.2575  0.4443
   162. (0.00005) RY*( 3) H  19           s(  0.06%)p99.99( 99.94%)
   163. (0.00002) RY*( 4) H  19           s(  0.15%)p99.99( 99.85%)
   164. (0.00314) RY*( 1) H  20           s( 99.70%)p 0.00(  0.30%)
                                            0.0126  0.9984  0.0322  0.0439  0.0004
   165. (0.00012) RY*( 2) H  20           s(  0.02%)p99.99( 99.98%)
                                            0.0011  0.0126 -0.8576  0.3461 -0.3803
   166. (0.00005) RY*( 3) H  20           s(  0.13%)p99.99( 99.87%)
   167. (0.00002) RY*( 4) H  20           s(  0.23%)p99.99( 99.77%)
   168. (0.00067) RY*( 1) H  21           s( 98.54%)p 0.01(  1.46%)
                                            0.0042  0.9927  0.1170 -0.0283 -0.0088
   169. (0.00013) RY*( 2) H  21           s(  0.00%)p 1.00(100.00%)
                                           -0.0005  0.0036 -0.0688  0.1504 -0.9862
   170. (0.00007) RY*( 3) H  21           s(  0.36%)p99.99( 99.64%)
   171. (0.00001) RY*( 4) H  21           s(  1.18%)p84.09( 98.82%)
   172. (0.00104) RY*( 1) H  22           s( 98.91%)p 0.01(  1.09%)
                                            0.0017  0.9945  0.0705  0.0766  0.0061
   173. (0.00014) RY*( 2) H  22           s(  0.00%)p 1.00(100.00%)
                                            0.0006  0.0028  0.0176  0.0271 -0.9995
   174. (0.00005) RY*( 3) H  22           s(  0.30%)p99.99( 99.70%)
   175. (0.00003) RY*( 4) H  22           s(  0.86%)p99.99( 99.14%)
   176. (0.00120) RY*( 1) H  23           s( 98.89%)p 0.01(  1.11%)
                                            0.0022  0.9944 -0.0598  0.0867 -0.0066
   177. (0.00011) RY*( 2) H  23           s(  0.01%)p 1.00( 99.99%)
                                            0.0002  0.0077  0.0065 -0.0075  0.9999
   178. (0.00004) RY*( 3) H  23           s(  0.80%)p99.99( 99.20%)
   179. (0.00005) RY*( 4) H  23           s(  0.38%)p99.99( 99.62%)
   180. (0.00990) BD*( 1) C   1 - C   2  
                ( 48.79%)   0.6985* C   1 s( 32.06%)p 2.12( 67.90%)d 0.00(  0.04%)
                                           -0.0005 -0.5662  0.0017 -0.8240  0.0060
                                           -0.0000 -0.0000 -0.0057 -0.0020 -0.0000
                                           -0.0001 -0.0000 -0.0170  0.0091
                ( 51.21%)  -0.7156* C   2 s( 30.18%)p 2.31( 69.77%)d 0.00(  0.04%)
                                           -0.0000 -0.5494 -0.0049  0.8353 -0.0039
                                            0.0000 -0.0000 -0.0009 -0.0001 -0.0000
                                           -0.0005  0.0000 -0.0170  0.0114
   181. (0.00893) BD*( 1) C   1 - H  11  
                ( 40.33%)   0.6351* C   1 s( 22.31%)p 3.48( 77.65%)d 0.00(  0.04%)
                                           -0.0000  0.4723  0.0008 -0.3188 -0.0086
                                           -0.0013  0.0000 -0.8214 -0.0008  0.0000
                                            0.0135  0.0000  0.0017  0.0160
                ( 59.67%)  -0.7724* H  11 s( 99.93%)p 0.00(  0.07%)
                                            0.9996 -0.0030  0.0070  0.0000  0.0260
   182. (0.00431) BD*( 1) C   1 - H  12  
                ( 40.23%)   0.6343* C   1 s( 22.80%)p 3.38( 77.15%)d 0.00(  0.04%)
                                           -0.0000  0.4775  0.0012 -0.3309 -0.0084
                                            0.7075 -0.0055  0.4018  0.0005 -0.0122
                                           -0.0068  0.0122 -0.0093 -0.0034
                ( 59.77%)  -0.7731* H  12 s( 99.93%)p 0.00(  0.07%)
                                            0.9996 -0.0042  0.0077 -0.0225 -0.0134
   183. (0.00432) BD*( 1) C   1 - H  13  
                ( 40.23%)   0.6343* C   1 s( 22.80%)p 3.38( 77.16%)d 0.00(  0.04%)
                                           -0.0000  0.4775  0.0012 -0.3308 -0.0084
                                           -0.7062  0.0055  0.4040  0.0005  0.0121
                                           -0.0068 -0.0122 -0.0093 -0.0034
                ( 59.77%)  -0.7731* H  13 s( 99.93%)p 0.00(  0.07%)
                                            0.9996 -0.0043  0.0077  0.0225 -0.0134
   184. (0.01337) BD*( 1) C   2 - C   3  
                ( 48.51%)   0.6965* C   2 s( 34.88%)p 1.87( 65.09%)d 0.00(  0.04%)
                                            0.0001 -0.5906  0.0024 -0.3883  0.0133
                                            0.7068  0.0159  0.0087 -0.0006  0.0134
                                            0.0004 -0.0009  0.0069  0.0113
                ( 51.49%)  -0.7175* C   3 s( 36.30%)p 1.75( 63.66%)d 0.00(  0.05%)
                                           -0.0001 -0.6025 -0.0045  0.4426  0.0296
                                           -0.6632  0.0010  0.0004 -0.0015  0.0136
                                           -0.0001  0.0004  0.0077  0.0149
   185. (0.01337) BD*( 1) C   2 - C  10  
                ( 48.52%)   0.6965* C   2 s( 34.88%)p 1.87( 65.09%)d 0.00(  0.04%)
                                            0.0001 -0.5906  0.0024 -0.3883  0.0133
                                           -0.7068 -0.0160  0.0088 -0.0006 -0.0134
                                            0.0004  0.0009  0.0069  0.0113
                ( 51.48%)  -0.7175* C  10 s( 36.30%)p 1.75( 63.66%)d 0.00(  0.05%)
                                           -0.0001 -0.6025 -0.0045  0.4426  0.0296
                                            0.6632 -0.0010  0.0006 -0.0015 -0.0136
                                           -0.0001 -0.0004  0.0077  0.0149
   186. (0.18977) BD*( 2) C   2 - C  10  
                ( 43.58%)   0.6602* C   2 s(  0.01%)p99.99( 99.97%)d 1.99(  0.02%)
                                           -0.0000 -0.0099  0.0028 -0.0076 -0.0001
                                           -0.0001  0.0005 -0.9997  0.0125 -0.0003
                                           -0.0118 -0.0084 -0.0004  0.0001
                ( 56.42%)  -0.7511* C  10 s(  0.00%)p 1.00( 99.96%)d 0.00(  0.04%)
                                           -0.0000 -0.0039 -0.0002 -0.0137  0.0016
                                            0.0064 -0.0003 -0.9997 -0.0063  0.0003
                                            0.0005  0.0194  0.0002  0.0003
   187. (0.00792) BD*( 1) C   3 - C   4  
                ( 50.29%)   0.7091* C   3 s( 36.94%)p 1.71( 63.01%)d 0.00(  0.05%)
                                            0.0000  0.6076  0.0152  0.7921  0.0229
                                           -0.0226 -0.0378 -0.0146 -0.0007  0.0011
                                           -0.0009 -0.0002  0.0174 -0.0153
                ( 49.71%)  -0.7051* C   4 s( 37.63%)p 1.66( 62.32%)d 0.00(  0.05%)
                                            0.0000  0.6133  0.0141 -0.7882 -0.0234
                                           -0.0050 -0.0349  0.0122  0.0010 -0.0020
                                           -0.0006 -0.0001  0.0164 -0.0149
   188. (0.15237) BD*( 2) C   3 - C   4  
                ( 53.30%)   0.7301* C   3 s(  0.00%)p 1.00( 99.96%)d 0.00(  0.04%)
                                           -0.0000  0.0020  0.0018  0.0172 -0.0008
                                            0.0101  0.0005  0.9996 -0.0027  0.0004
                                            0.0196  0.0070  0.0002 -0.0007
                ( 46.70%)  -0.6833* C   4 s(  0.00%)p 1.00( 99.97%)d 0.00(  0.03%)
                                           -0.0000  0.0020 -0.0006  0.0170 -0.0002
                                            0.0111 -0.0004  0.9996 -0.0059 -0.0001
                                           -0.0161  0.0089 -0.0002  0.0001
   189. (0.00814) BD*( 1) C   3 - H  14  
                ( 41.89%)   0.6473* C   3 s( 26.66%)p 2.75( 73.30%)d 0.00(  0.04%)
                                           -0.0004  0.5162 -0.0118 -0.4173  0.0020
                                           -0.7474 -0.0091  0.0137  0.0002  0.0121
                                           -0.0002 -0.0004 -0.0089 -0.0124
                ( 58.11%)  -0.7623* H  14 s( 99.93%)p 0.00(  0.07%)
                                            0.9996  0.0006  0.0136  0.0235 -0.0005
   190. (0.01288) BD*( 1) C   4 - C   5  
                ( 51.94%)   0.7207* C   4 s( 34.71%)p 1.88( 65.24%)d 0.00(  0.05%)
                                            0.0002  0.5891  0.0064  0.4531  0.0248
                                            0.6680  0.0067 -0.0163 -0.0014  0.0148
                                           -0.0006 -0.0007 -0.0065 -0.0152
                ( 48.06%)  -0.6933* C   5 s( 36.28%)p 1.76( 63.69%)d 0.00(  0.03%)
                                           -0.0002  0.6023 -0.0041 -0.3696  0.0176
                                           -0.7070  0.0002  0.0086 -0.0008  0.0109
                                           -0.0004 -0.0003 -0.0089 -0.0117
   191. (0.00744) BD*( 1) C   4 - H  15  
                ( 41.43%)   0.6436* C   4 s( 27.56%)p 2.63( 72.40%)d 0.00(  0.04%)
                                           -0.0003  0.5248 -0.0127  0.4139 -0.0056
                                           -0.7432 -0.0173  0.0001 -0.0000 -0.0119
                                           -0.0001  0.0000 -0.0081 -0.0126
                ( 58.57%)  -0.7653* H  15 s( 99.93%)p 0.00(  0.07%)
                                            0.9996  0.0010 -0.0121  0.0242 -0.0003
   192. (0.01718) BD*( 1) C   5 - N   6  
                ( 63.19%)   0.7949* C   5 s( 27.28%)p 2.66( 72.58%)d 0.01(  0.14%)
                                            0.0000 -0.5221 -0.0159 -0.8512 -0.0255
                                            0.0000  0.0000  0.0243  0.0053 -0.0000
                                            0.0016 -0.0000 -0.0309  0.0203
                ( 36.81%)  -0.6067* N   6 s( 37.19%)p 1.69( 62.78%)d 0.00(  0.03%)
                                           -0.0000 -0.6098  0.0006  0.7923 -0.0060
                                           -0.0000 -0.0000 -0.0090 -0.0024  0.0000
                                            0.0032 -0.0000 -0.0127  0.0117
   193. (0.01288) BD*( 1) C   5 - C   9  
                ( 48.06%)   0.6933* C   5 s( 36.28%)p 1.76( 63.69%)d 0.00(  0.03%)
                                           -0.0002  0.6023 -0.0041 -0.3696  0.0176
                                            0.7070 -0.0002  0.0082 -0.0008 -0.0109
                                           -0.0004  0.0004 -0.0089 -0.0117
                ( 51.94%)  -0.7207* C   9 s( 34.71%)p 1.88( 65.24%)d 0.00(  0.05%)
                                            0.0002  0.5891  0.0064  0.4530  0.0248
                                           -0.6680 -0.0067 -0.0163 -0.0014 -0.0148
                                           -0.0006  0.0007 -0.0065 -0.0152
   194. (0.20931) BD*( 2) C   5 - C   9  
                ( 49.74%)   0.7053* C   5 s(  0.00%)p 1.00( 99.97%)d 0.00(  0.03%)
                                           -0.0000 -0.0027  0.0044 -0.0270  0.0034
                                           -0.0003  0.0000 -0.9994  0.0104 -0.0004
                                            0.0116 -0.0110 -0.0003 -0.0007
                ( 50.26%)  -0.7089* C   9 s(  0.00%)p 1.00( 99.97%)d 0.00(  0.03%)
                                           -0.0000 -0.0020  0.0012 -0.0195 -0.0005
                                            0.0093 -0.0006 -0.9996  0.0016  0.0002
                                            0.0012  0.0177 -0.0000  0.0004
   195. (0.00833) BD*( 1) N   6 - C   7  
                ( 38.31%)   0.6189* N   6 s( 31.10%)p 2.21( 68.87%)d 0.00(  0.03%)
                                           -0.0001 -0.5576 -0.0011 -0.4299  0.0070
                                            0.7070 -0.0011 -0.0633 -0.0019  0.0116
                                           -0.0027  0.0043  0.0066  0.0103
                ( 61.69%)  -0.7854* C   7 s( 25.88%)p 2.86( 73.98%)d 0.01(  0.13%)
                                           -0.0003 -0.5086 -0.0129  0.4363  0.0013
                                           -0.7385 -0.0302  0.0560  0.0079  0.0260
                                           -0.0020  0.0038  0.0171  0.0189
   196. (0.00833) BD*( 1) N   6 - C   8  
                ( 38.31%)   0.6189* N   6 s( 31.09%)p 2.22( 68.87%)d 0.00(  0.03%)
                                           -0.0001 -0.5576 -0.0011 -0.4299  0.0070
                                           -0.7070  0.0011 -0.0633 -0.0019 -0.0116
                                           -0.0027 -0.0043  0.0066  0.0103
                ( 61.69%)  -0.7854* C   8 s( 25.89%)p 2.86( 73.98%)d 0.01(  0.13%)
                                           -0.0003 -0.5086 -0.0129  0.4363  0.0013
                                            0.7384  0.0302  0.0560  0.0079 -0.0260
                                           -0.0020 -0.0038  0.0171  0.0189
   197. (0.01155) BD*( 1) C   7 - H  16  
                ( 39.61%)   0.6294* C   7 s( 25.07%)p 2.99( 74.89%)d 0.00(  0.04%)
                                           -0.0000 -0.5006  0.0043  0.2268 -0.0143
                                            0.5275 -0.0016  0.6473 -0.0028 -0.0063
                                           -0.0044 -0.0177  0.0048 -0.0072
                ( 60.39%)  -0.7771* H  16 s( 99.92%)p 0.00(  0.08%)
                                           -0.9995  0.0104 -0.0088 -0.0169 -0.0213
   198. (0.01562) BD*( 1) C   7 - H  17  
                ( 39.99%)   0.6324* C   7 s( 25.04%)p 2.99( 74.92%)d 0.00(  0.04%)
                                           -0.0000 -0.5003  0.0068  0.1650 -0.0125
                                            0.3841  0.0029 -0.7578  0.0030 -0.0042
                                            0.0034  0.0153  0.0023 -0.0134
                ( 60.01%)  -0.7747* H  17 s( 99.92%)p 0.00(  0.08%)
                                           -0.9995  0.0123 -0.0070 -0.0125  0.0246
   199. (0.00295) BD*( 1) C   7 - H  18  
                ( 40.79%)   0.6387* C   7 s( 24.02%)p 3.16( 75.93%)d 0.00(  0.05%)
                                            0.0000 -0.4900 -0.0049 -0.8540  0.0069
                                           -0.1639  0.0147  0.0542  0.0001 -0.0085
                                            0.0027 -0.0000 -0.0184  0.0098
                ( 59.21%)  -0.7695* H  18 s( 99.92%)p 0.00(  0.08%)
                                           -0.9996  0.0008  0.0276  0.0035 -0.0020
   200. (0.01155) BD*( 1) C   8 - H  19  
                ( 39.61%)   0.6294* C   8 s( 25.07%)p 2.99( 74.89%)d 0.00(  0.04%)
                                           -0.0000 -0.5006  0.0043  0.2268 -0.0143
                                           -0.5275  0.0016  0.6473 -0.0028  0.0063
                                           -0.0044  0.0177  0.0048 -0.0072
                ( 60.39%)  -0.7771* H  19 s( 99.92%)p 0.00(  0.08%)
                                           -0.9995  0.0104 -0.0088  0.0169 -0.0213
   201. (0.01562) BD*( 1) C   8 - H  20  
                ( 39.99%)   0.6324* C   8 s( 25.04%)p 2.99( 74.92%)d 0.00(  0.04%)
                                           -0.0000 -0.5003  0.0068  0.1650 -0.0125
                                           -0.3841 -0.0029 -0.7578  0.0030  0.0042
                                            0.0034 -0.0153  0.0023 -0.0134
                ( 60.01%)  -0.7747* H  20 s( 99.92%)p 0.00(  0.08%)
                                           -0.9995  0.0123 -0.0070  0.0125  0.0246
   202. (0.00295) BD*( 1) C   8 - H  21  
                ( 40.79%)   0.6387* C   8 s( 24.02%)p 3.16( 75.93%)d 0.00(  0.05%)
                                            0.0000 -0.4900 -0.0049 -0.8540  0.0069
                                            0.1639 -0.0147  0.0542  0.0001  0.0085
                                            0.0027  0.0000 -0.0184  0.0098
                ( 59.21%)  -0.7695* H  21 s( 99.92%)p 0.00(  0.08%)
                                           -0.9996  0.0008  0.0276 -0.0035 -0.0020
   203. (0.00792) BD*( 1) C   9 - C  10  
                ( 49.72%)   0.7051* C   9 s( 37.63%)p 1.66( 62.32%)d 0.00(  0.05%)
                                           -0.0000 -0.6133 -0.0141  0.7882  0.0234
                                           -0.0050 -0.0349 -0.0142 -0.0010 -0.0020
                                            0.0006 -0.0000 -0.0164  0.0149
                ( 50.28%)  -0.7091* C  10 s( 36.94%)p 1.71( 63.01%)d 0.00(  0.05%)
                                           -0.0000 -0.6076 -0.0152 -0.7921 -0.0229
                                           -0.0226 -0.0378  0.0130  0.0007  0.0011
                                            0.0009 -0.0001 -0.0174  0.0153
   204. (0.00744) BD*( 1) C   9 - H  22  
                ( 41.43%)   0.6437* C   9 s( 27.56%)p 2.63( 72.40%)d 0.00(  0.04%)
                                            0.0003 -0.5248  0.0127 -0.4139  0.0056
                                           -0.7432 -0.0173  0.0022  0.0000 -0.0119
                                            0.0001 -0.0000  0.0081  0.0126
                ( 58.57%)  -0.7653* H  22 s( 99.93%)p 0.00(  0.07%)
                                           -0.9996 -0.0011  0.0121  0.0242  0.0003
   205. (0.00814) BD*( 1) C  10 - H  23  
                ( 41.89%)   0.6472* C  10 s( 26.66%)p 2.75( 73.30%)d 0.00(  0.04%)
                                            0.0004 -0.5162  0.0118  0.4174 -0.0020
                                           -0.7474 -0.0090 -0.0085 -0.0001  0.0121
                                            0.0002 -0.0005  0.0089  0.0124
                ( 58.11%)  -0.7623* H  23 s( 99.93%)p 0.00(  0.07%)
                                           -0.9996 -0.0006 -0.0136  0.0235  0.0005


 NHO Directionality and "Bond Bending" (deviations from line of nuclear centers)

         [Thresholds for printing:  angular deviation  >  1.0 degree]
                                    hybrid p-character > 25.0%
                                    orbital occupancy  >  0.10e

                                Line of Centers        Hybrid 1              Hybrid 2
                                ---------------  -------------------   ------------------
                NBO               Theta   Phi    Theta   Phi    Dev    Theta   Phi    Dev
 ========================================================================================
     3. BD (   1) C   1 - H  12    62.8  114.5    62.7  115.8   1.1      --     --    --
     4. BD (   1) C   1 - H  13    62.6  245.4    62.5  244.2   1.1      --     --    --
     5. BD (   1) C   2 - C   3    90.3  301.6    90.6  297.4   4.2     89.9  125.5   3.9
     6. BD (   1) C   2 - C  10    90.3   58.4    90.6   62.6   4.2     89.9  234.5   3.9
     7. BD (   2) C   2 - C  10    90.3   58.4     0.4  357.2  90.1      0.8  333.3  89.7
     8. BD (   1) C   3 - C   4    91.0  359.5    91.1  355.8   3.7     89.1  182.8   3.3
     9. BD (   2) C   3 - C   4    91.0  359.5     1.1   32.8  90.0      1.1   32.4  90.0
    11. BD (   1) C   4 - C   5    90.9   58.5    91.2   54.7   3.8     89.4  243.5   5.0
    14. BD (   1) C   5 - C   9    89.1  121.5    89.5  116.5   5.0     91.2  305.3   3.8
    15. BD (   2) C   5 - C   9    89.1  121.5   178.6  180.7  90.2      1.3  336.6  89.9
    16. BD (   1) N   6 - C   7    85.7  299.9    85.5  300.9   1.0      --     --    --
    17. BD (   1) N   6 - C   8    85.7   60.1    85.5   59.1   1.0      --     --    --
    18. BD (   1) C   7 - H  16   137.5  249.1   138.7  248.0   1.3      --     --    --
    19. BD (   1) C   7 - H  17    30.2  250.0    28.9  248.5   1.6      --     --    --
    21. BD (   1) C   8 - H  19   137.5  110.9   138.7  112.0   1.3      --     --    --
    22. BD (   1) C   8 - H  20    30.2  110.0    28.9  111.5   1.6      --     --    --
    24. BD (   1) C   9 - C  10    89.0  180.5    88.9  177.2   3.3     91.0    4.2   3.7
    37. LP (   1) N   6             --     --    177.2    0.0   --       --     --    --
   186. BD*(   2) C   2 - C  10    90.3   58.4     0.4  357.2  90.1      0.8  333.3  89.7
   188. BD*(   2) C   3 - C   4    91.0  359.5     1.1   32.8  90.0      1.1   32.4  90.0
   194. BD*(   2) C   5 - C   9    89.1  121.5   178.6  180.7  90.2      1.3  336.6  89.9


 Second Order Perturbation Theory Analysis of Fock Matrix in NBO Basis

     Threshold for printing:   0.25 kcal/mol
                                                                              E(2)  E(j)-E(i) F(i,j)
         Donor NBO (i)                     Acceptor NBO (j)                 kcal/mol   a.u.    a.u. 
 ===================================================================================================

 within unit  1
   1. BD (   1) C   1 - C   2        / 56. RY*(   1) C   3                    0.54    1.77    0.039
   1. BD (   1) C   1 - C   2        /119. RY*(   1) C  10                    0.54    1.77    0.039
   1. BD (   1) C   1 - C   2        /181. BD*(   1) C   1 - H  11            0.38    1.01    0.025
   1. BD (   1) C   1 - C   2        /182. BD*(   1) C   1 - H  12            0.40    1.02    0.025
   1. BD (   1) C   1 - C   2        /183. BD*(   1) C   1 - H  13            0.40    1.02    0.025
   1. BD (   1) C   1 - C   2        /184. BD*(   1) C   2 - C   3            1.40    1.23    0.053
   1. BD (   1) C   1 - C   2        /185. BD*(   1) C   2 - C  10            1.40    1.23    0.053
   1. BD (   1) C   1 - C   2        /187. BD*(   1) C   3 - C   4            1.14    1.25    0.048
   1. BD (   1) C   1 - C   2        /203. BD*(   1) C   9 - C  10            1.14    1.25    0.048
   2. BD (   1) C   1 - H  11        / 49. RY*(   3) C   2                    0.70    1.23    0.037
   2. BD (   1) C   1 - H  11        /180. BD*(   1) C   1 - C   2            0.33    0.94    0.022
   2. BD (   1) C   1 - H  11        /185. BD*(   1) C   2 - C  10            0.25    1.13    0.021
   2. BD (   1) C   1 - H  11        /186. BD*(   2) C   2 - C  10            1.61    0.59    0.043
   3. BD (   1) C   1 - H  12        / 48. RY*(   2) C   2                    0.26    1.45    0.024
   3. BD (   1) C   1 - H  12        /180. BD*(   1) C   1 - C   2            0.30    0.94    0.021
   3. BD (   1) C   1 - H  12        /184. BD*(   1) C   2 - C   3            1.68    1.13    0.055
   3. BD (   1) C   1 - H  12        /186. BD*(   2) C   2 - C  10            0.31    0.60    0.019
   4. BD (   1) C   1 - H  13        / 48. RY*(   2) C   2                    0.26    1.45    0.024
   4. BD (   1) C   1 - H  13        /180. BD*(   1) C   1 - C   2            0.30    0.94    0.021
   4. BD (   1) C   1 - H  13        /185. BD*(   1) C   2 - C  10            1.68    1.13    0.055
   4. BD (   1) C   1 - H  13        /186. BD*(   2) C   2 - C  10            0.38    0.60    0.021
   5. BD (   1) C   2 - C   3        / 38. RY*(   1) C   1                    0.43    1.31    0.030
   5. BD (   1) C   2 - C   3        / 65. RY*(   1) C   4                    0.43    1.82    0.036
   5. BD (   1) C   2 - C   3        / 66. RY*(   2) C   4                    0.57    1.44    0.037
   5. BD (   1) C   2 - C   3        /119. RY*(   1) C  10                    0.35    1.79    0.032
   5. BD (   1) C   2 - C   3        /180. BD*(   1) C   1 - C   2            1.23    1.06    0.046
   5. BD (   1) C   2 - C   3        /182. BD*(   1) C   1 - H  12            0.50    1.04    0.029
   5. BD (   1) C   2 - C   3        /185. BD*(   1) C   2 - C  10            2.45    1.25    0.070
   5. BD (   1) C   2 - C   3        /187. BD*(   1) C   3 - C   4            2.19    1.27    0.067
   5. BD (   1) C   2 - C   3        /189. BD*(   1) C   3 - H  14            0.92    1.10    0.040
   5. BD (   1) C   2 - C   3        /191. BD*(   1) C   4 - H  15            1.22    1.11    0.047
   5. BD (   1) C   2 - C   3        /205. BD*(   1) C  10 - H  23            1.61    1.10    0.053
   6. BD (   1) C   2 - C  10        / 38. RY*(   1) C   1                    0.43    1.31    0.030
   6. BD (   1) C   2 - C  10        / 56. RY*(   1) C   3                    0.35    1.79    0.032
   6. BD (   1) C   2 - C  10        /110. RY*(   1) C   9                    0.43    1.82    0.036
   6. BD (   1) C   2 - C  10        /111. RY*(   2) C   9                    0.57    1.44    0.037
   6. BD (   1) C   2 - C  10        /180. BD*(   1) C   1 - C   2            1.23    1.06    0.046
   6. BD (   1) C   2 - C  10        /183. BD*(   1) C   1 - H  13            0.50    1.04    0.029
   6. BD (   1) C   2 - C  10        /184. BD*(   1) C   2 - C   3            2.45    1.25    0.070
   6. BD (   1) C   2 - C  10        /189. BD*(   1) C   3 - H  14            1.61    1.10    0.053
   6. BD (   1) C   2 - C  10        /203. BD*(   1) C   9 - C  10            2.19    1.27    0.067
   6. BD (   1) C   2 - C  10        /204. BD*(   1) C   9 - H  22            1.22    1.11    0.047
   6. BD (   1) C   2 - C  10        /205. BD*(   1) C  10 - H  23            0.92    1.10    0.040
   7. BD (   2) C   2 - C  10        / 39. RY*(   2) C   1                    0.32    1.66    0.032
   7. BD (   2) C   2 - C  10        / 58. RY*(   3) C   3                    0.84    1.15    0.043
   7. BD (   2) C   2 - C  10        / 59. RY*(   4) C   3                    0.46    1.02    0.030
   7. BD (   2) C   2 - C  10        /112. RY*(   3) C   9                    0.53    0.87    0.030
   7. BD (   2) C   2 - C  10        /114. RY*(   5) C   9                    0.27    2.14    0.033
   7. BD (   2) C   2 - C  10        /181. BD*(   1) C   1 - H  11            2.22    0.60    0.050
   7. BD (   2) C   2 - C  10        /182. BD*(   1) C   1 - H  12            0.37    0.61    0.021
   7. BD (   2) C   2 - C  10        /183. BD*(   1) C   1 - H  13            0.69    0.61    0.028
   7. BD (   2) C   2 - C  10        /188. BD*(   2) C   3 - C   4           11.84    0.30    0.075
   7. BD (   2) C   2 - C  10        /194. BD*(   2) C   5 - C   9            9.13    0.27    0.064
   8. BD (   1) C   3 - C   4        / 47. RY*(   1) C   2                    0.47    1.85    0.038
   8. BD (   1) C   3 - C   4        / 48. RY*(   2) C   2                    0.78    1.57    0.044
   8. BD (   1) C   3 - C   4        / 74. RY*(   1) C   5                    0.64    1.71    0.042
   8. BD (   1) C   3 - C   4        / 75. RY*(   2) C   5                    0.34    1.81    0.032
   8. BD (   1) C   3 - C   4        /140. RY*(   1) H  14                    0.28    1.01    0.021
   8. BD (   1) C   3 - C   4        /144. RY*(   1) H  15                    0.32    1.04    0.023
   8. BD (   1) C   3 - C   4        /180. BD*(   1) C   1 - C   2            1.94    1.06    0.057
   8. BD (   1) C   3 - C   4        /184. BD*(   1) C   2 - C   3            2.48    1.25    0.070
   8. BD (   1) C   3 - C   4        /189. BD*(   1) C   3 - H  14            0.87    1.10    0.039
   8. BD (   1) C   3 - C   4        /190. BD*(   1) C   4 - C   5            2.43    1.22    0.069
   8. BD (   1) C   3 - C   4        /191. BD*(   1) C   4 - H  15            1.09    1.11    0.044
   8. BD (   1) C   3 - C   4        /192. BD*(   1) C   5 - N   6            2.18    1.11    0.062
   9. BD (   2) C   3 - C   4        / 49. RY*(   3) C   2                    0.28    0.92    0.022
   9. BD (   2) C   3 - C   4        / 79. RY*(   6) C   5                    0.48    1.64    0.039
   9. BD (   2) C   3 - C   4        /186. BD*(   2) C   2 - C  10            8.14    0.28    0.061
   9. BD (   2) C   3 - C   4        /194. BD*(   2) C   5 - C   9           10.75    0.26    0.069
  10. BD (   1) C   3 - H  14        / 47. RY*(   1) C   2                    0.47    1.69    0.036
  10. BD (   1) C   3 - H  14        / 65. RY*(   1) C   4                    0.29    1.66    0.028
  10. BD (   1) C   3 - H  14        /184. BD*(   1) C   2 - C   3            0.57    1.09    0.032
  10. BD (   1) C   3 - H  14        /185. BD*(   1) C   2 - C  10            1.89    1.09    0.057
  10. BD (   1) C   3 - H  14        /187. BD*(   1) C   3 - C   4            0.56    1.11    0.032
  10. BD (   1) C   3 - H  14        /190. BD*(   1) C   4 - C   5            2.14    1.05    0.060
  11. BD (   1) C   4 - C   5        / 56. RY*(   1) C   3                    0.35    1.80    0.032
  11. BD (   1) C   4 - C   5        / 57. RY*(   2) C   3                    0.76    1.37    0.041
  11. BD (   1) C   4 - C   5        / 84. RY*(   2) N   6                    0.35    2.57    0.038
  11. BD (   1) C   4 - C   5        /187. BD*(   1) C   3 - C   4            2.17    1.27    0.067
  11. BD (   1) C   4 - C   5        /189. BD*(   1) C   3 - H  14            1.19    1.11    0.046
  11. BD (   1) C   4 - C   5        /191. BD*(   1) C   4 - H  15            0.92    1.11    0.041
  11. BD (   1) C   4 - C   5        /192. BD*(   1) C   5 - N   6            1.14    1.11    0.045
  11. BD (   1) C   4 - C   5        /193. BD*(   1) C   5 - C   9            2.72    1.22    0.073
  11. BD (   1) C   4 - C   5        /196. BD*(   1) N   6 - C   8            1.88    0.97    0.054
  11. BD (   1) C   4 - C   5        /204. BD*(   1) C   9 - H  22            1.44    1.11    0.051
  12. BD (   1) C   4 - H  15        / 56. RY*(   1) C   3                    0.33    1.64    0.030
  12. BD (   1) C   4 - H  15        / 75. RY*(   2) C   5                    0.35    1.66    0.030
  12. BD (   1) C   4 - H  15        /184. BD*(   1) C   2 - C   3            1.98    1.10    0.059
  12. BD (   1) C   4 - H  15        /187. BD*(   1) C   3 - C   4            0.69    1.11    0.035
  12. BD (   1) C   4 - H  15        /190. BD*(   1) C   4 - C   5            0.53    1.06    0.030
  12. BD (   1) C   4 - H  15        /192. BD*(   1) C   5 - N   6            0.26    0.95    0.020
  12. BD (   1) C   4 - H  15        /193. BD*(   1) C   5 - C   9            1.87    1.06    0.056
  12. BD (   1) C   4 - H  15        /199. BD*(   1) C   7 - H  18            0.29    0.86    0.020
  13. BD (   1) C   5 - N   6        / 92. RY*(   1) C   7                    0.32    1.63    0.029
  13. BD (   1) C   5 - N   6        /101. RY*(   1) C   8                    0.32    1.63    0.029
  13. BD (   1) C   5 - N   6        /187. BD*(   1) C   3 - C   4            0.60    1.42    0.037
  13. BD (   1) C   5 - N   6        /190. BD*(   1) C   4 - C   5            1.02    1.37    0.047
  13. BD (   1) C   5 - N   6        /193. BD*(   1) C   5 - C   9            1.02    1.37    0.047
  13. BD (   1) C   5 - N   6        /195. BD*(   1) N   6 - C   7            0.99    1.12    0.042
  13. BD (   1) C   5 - N   6        /196. BD*(   1) N   6 - C   8            0.99    1.12    0.042
  13. BD (   1) C   5 - N   6        /199. BD*(   1) C   7 - H  18            0.42    1.16    0.028
  13. BD (   1) C   5 - N   6        /202. BD*(   1) C   8 - H  21            0.42    1.16    0.028
  13. BD (   1) C   5 - N   6        /203. BD*(   1) C   9 - C  10            0.60    1.42    0.037
  14. BD (   1) C   5 - C   9        / 84. RY*(   2) N   6                    0.35    2.57    0.038
  14. BD (   1) C   5 - C   9        /119. RY*(   1) C  10                    0.35    1.80    0.032
  14. BD (   1) C   5 - C   9        /120. RY*(   2) C  10                    0.75    1.37    0.041
  14. BD (   1) C   5 - C   9        /190. BD*(   1) C   4 - C   5            2.72    1.22    0.073
  14. BD (   1) C   5 - C   9        /191. BD*(   1) C   4 - H  15            1.44    1.11    0.051
  14. BD (   1) C   5 - C   9        /192. BD*(   1) C   5 - N   6            1.14    1.11    0.045
  14. BD (   1) C   5 - C   9        /195. BD*(   1) N   6 - C   7            1.88    0.97    0.054
  14. BD (   1) C   5 - C   9        /203. BD*(   1) C   9 - C  10            2.17    1.27    0.067
  14. BD (   1) C   5 - C   9        /204. BD*(   1) C   9 - H  22            0.92    1.11    0.041
  14. BD (   1) C   5 - C   9        /205. BD*(   1) C  10 - H  23            1.19    1.11    0.046
  15. BD (   2) C   5 - C   9        / 67. RY*(   3) C   4                    0.90    0.84    0.038
  15. BD (   2) C   5 - C   9        / 83. RY*(   1) N   6                    0.34    1.14    0.027
  15. BD (   2) C   5 - C   9        /123. RY*(   5) C  10                    0.68    1.71    0.047
  15. BD (   2) C   5 - C   9        /186. BD*(   2) C   2 - C  10           11.59    0.30    0.074
  15. BD (   2) C   5 - C   9        /188. BD*(   2) C   3 - C   4            8.33    0.30    0.064
  15. BD (   2) C   5 - C   9        /194. BD*(   2) C   5 - C   9            0.51    0.28    0.015
  16. BD (   1) N   6 - C   7        / 74. RY*(   1) C   5                    1.22    1.83    0.060
  16. BD (   1) N   6 - C   7        /192. BD*(   1) C   5 - N   6            1.26    1.22    0.050
  16. BD (   1) N   6 - C   7        /193. BD*(   1) C   5 - C   9            1.33    1.34    0.053
  16. BD (   1) N   6 - C   7        /196. BD*(   1) N   6 - C   8            0.54    1.08    0.030
  16. BD (   1) N   6 - C   7        /200. BD*(   1) C   8 - H  19            0.35    1.14    0.025
  17. BD (   1) N   6 - C   8        / 74. RY*(   1) C   5                    1.22    1.83    0.060
  17. BD (   1) N   6 - C   8        /190. BD*(   1) C   4 - C   5            1.33    1.34    0.053
  17. BD (   1) N   6 - C   8        /192. BD*(   1) C   5 - N   6            1.26    1.22    0.050
  17. BD (   1) N   6 - C   8        /195. BD*(   1) N   6 - C   7            0.54    1.08    0.030
  17. BD (   1) N   6 - C   8        /197. BD*(   1) C   7 - H  16            0.35    1.14    0.025
  18. BD (   1) C   7 - H  16        / 83. RY*(   1) N   6                    0.29    1.48    0.026
  18. BD (   1) C   7 - H  16        /196. BD*(   1) N   6 - C   8            1.18    0.88    0.041
  19. BD (   1) C   7 - H  17        / 83. RY*(   1) N   6                    0.39    1.48    0.030
  19. BD (   1) C   7 - H  17        /196. BD*(   1) N   6 - C   8            0.60    0.88    0.029
  20. BD (   1) C   7 - H  18        /192. BD*(   1) C   5 - N   6            1.70    1.03    0.053
  21. BD (   1) C   8 - H  19        / 83. RY*(   1) N   6                    0.29    1.48    0.026
  21. BD (   1) C   8 - H  19        /195. BD*(   1) N   6 - C   7            1.18    0.88    0.041
  22. BD (   1) C   8 - H  20        / 83. RY*(   1) N   6                    0.39    1.48    0.030
  22. BD (   1) C   8 - H  20        /195. BD*(   1) N   6 - C   7            0.60    0.88    0.029
  23. BD (   1) C   8 - H  21        /192. BD*(   1) C   5 - N   6            1.70    1.03    0.053
  24. BD (   1) C   9 - C  10        / 47. RY*(   1) C   2                    0.47    1.85    0.038
  24. BD (   1) C   9 - C  10        / 48. RY*(   2) C   2                    0.78    1.57    0.044
  24. BD (   1) C   9 - C  10        / 74. RY*(   1) C   5                    0.64    1.71    0.042
  24. BD (   1) C   9 - C  10        / 75. RY*(   2) C   5                    0.34    1.81    0.032
  24. BD (   1) C   9 - C  10        /172. RY*(   1) H  22                    0.32    1.04    0.023
  24. BD (   1) C   9 - C  10        /176. RY*(   1) H  23                    0.28    1.01    0.021
  24. BD (   1) C   9 - C  10        /180. BD*(   1) C   1 - C   2            1.94    1.06    0.057
  24. BD (   1) C   9 - C  10        /185. BD*(   1) C   2 - C  10            2.48    1.25    0.070
  24. BD (   1) C   9 - C  10        /192. BD*(   1) C   5 - N   6            2.18    1.11    0.062
  24. BD (   1) C   9 - C  10        /193. BD*(   1) C   5 - C   9            2.44    1.22    0.069
  24. BD (   1) C   9 - C  10        /204. BD*(   1) C   9 - H  22            1.09    1.11    0.044
  24. BD (   1) C   9 - C  10        /205. BD*(   1) C  10 - H  23            0.87    1.10    0.039
  25. BD (   1) C   9 - H  22        / 75. RY*(   2) C   5                    0.35    1.66    0.030
  25. BD (   1) C   9 - H  22        /119. RY*(   1) C  10                    0.33    1.64    0.030
  25. BD (   1) C   9 - H  22        /185. BD*(   1) C   2 - C  10            1.98    1.10    0.059
  25. BD (   1) C   9 - H  22        /190. BD*(   1) C   4 - C   5            1.87    1.06    0.056
  25. BD (   1) C   9 - H  22        /192. BD*(   1) C   5 - N   6            0.26    0.95    0.020
  25. BD (   1) C   9 - H  22        /193. BD*(   1) C   5 - C   9            0.53    1.06    0.030
  25. BD (   1) C   9 - H  22        /202. BD*(   1) C   8 - H  21            0.29    0.86    0.020
  25. BD (   1) C   9 - H  22        /203. BD*(   1) C   9 - C  10            0.69    1.11    0.035
  26. BD (   1) C  10 - H  23        / 47. RY*(   1) C   2                    0.47    1.69    0.036
  26. BD (   1) C  10 - H  23        /110. RY*(   1) C   9                    0.29    1.67    0.028
  26. BD (   1) C  10 - H  23        /184. BD*(   1) C   2 - C   3            1.89    1.09    0.057
  26. BD (   1) C  10 - H  23        /185. BD*(   1) C   2 - C  10            0.57    1.09    0.032
  26. BD (   1) C  10 - H  23        /193. BD*(   1) C   5 - C   9            2.13    1.05    0.060
  26. BD (   1) C  10 - H  23        /203. BD*(   1) C   9 - C  10            0.56    1.11    0.032
  27. CR (   1) C   1                / 47. RY*(   1) C   2                    0.31   11.31    0.075
  27. CR (   1) C   1                / 50. RY*(   4) C   2                    0.27   10.80    0.068
  27. CR (   1) C   1                /128. RY*(   1) H  11                    0.25   10.46    0.065
  27. CR (   1) C   1                /132. RY*(   1) H  12                    0.27   10.46    0.067
  27. CR (   1) C   1                /136. RY*(   1) H  13                    0.27   10.46    0.067
  27. CR (   1) C   1                /184. BD*(   1) C   2 - C   3            0.41   10.71    0.084
  27. CR (   1) C   1                /185. BD*(   1) C   2 - C  10            0.41   10.71    0.084
  28. CR (   1) C   2                / 40. RY*(   3) C   1                    0.56   10.65    0.098
  28. CR (   1) C   2                / 57. RY*(   2) C   3                    0.77   10.77    0.115
  28. CR (   1) C   2                /120. RY*(   2) C  10                    0.77   10.77    0.115
  28. CR (   1) C   2                /184. BD*(   1) C   2 - C   3            0.30   10.65    0.072
  28. CR (   1) C   2                /185. BD*(   1) C   2 - C  10            0.30   10.65    0.072
  28. CR (   1) C   2                /187. BD*(   1) C   3 - C   4            0.50   10.67    0.092
  28. CR (   1) C   2                /189. BD*(   1) C   3 - H  14            0.39   10.50    0.081
  28. CR (   1) C   2                /203. BD*(   1) C   9 - C  10            0.50   10.67    0.092
  28. CR (   1) C   2                /205. BD*(   1) C  10 - H  23            0.39   10.50    0.081
  29. CR (   1) C   3                / 47. RY*(   1) C   2                    0.29   11.22    0.072
  29. CR (   1) C   3                / 48. RY*(   2) C   2                    0.73   10.94    0.113
  29. CR (   1) C   3                / 66. RY*(   2) C   4                    0.43   10.82    0.086
  29. CR (   1) C   3                / 68. RY*(   4) C   4                    0.38   10.65    0.081
  29. CR (   1) C   3                /180. BD*(   1) C   1 - C   2            0.63   10.43    0.103
  29. CR (   1) C   3                /185. BD*(   1) C   2 - C  10            0.52   10.62    0.095
  29. CR (   1) C   3                /190. BD*(   1) C   4 - C   5            0.63   10.59    0.104
  29. CR (   1) C   3                /191. BD*(   1) C   4 - H  15            0.42   10.48    0.084
  30. CR (   1) C   4                / 57. RY*(   2) C   3                    0.45   10.74    0.088
  30. CR (   1) C   4                / 59. RY*(   4) C   3                    0.30   10.82    0.072
  30. CR (   1) C   4                / 74. RY*(   1) C   5                    0.61   11.08    0.104
  30. CR (   1) C   4                /144. RY*(   1) H  15                    0.28   10.42    0.068
  30. CR (   1) C   4                /184. BD*(   1) C   2 - C   3            0.62   10.62    0.103
  30. CR (   1) C   4                /189. BD*(   1) C   3 - H  14            0.38   10.48    0.080
  30. CR (   1) C   4                /192. BD*(   1) C   5 - N   6            0.49   10.48    0.091
  30. CR (   1) C   4                /193. BD*(   1) C   5 - C   9            0.58   10.59    0.099
  31. CR (   1) C   5                / 66. RY*(   2) C   4                    0.61   10.89    0.103
  31. CR (   1) C   5                / 87. RY*(   5) N   6                    0.32   11.36    0.076
  31. CR (   1) C   5                /111. RY*(   2) C   9                    0.61   10.89    0.103
  31. CR (   1) C   5                /187. BD*(   1) C   3 - C   4            0.43   10.71    0.086
  31. CR (   1) C   5                /190. BD*(   1) C   4 - C   5            0.31   10.66    0.073
  31. CR (   1) C   5                /191. BD*(   1) C   4 - H  15            0.39   10.55    0.081
  31. CR (   1) C   5                /193. BD*(   1) C   5 - C   9            0.31   10.66    0.073
  31. CR (   1) C   5                /195. BD*(   1) N   6 - C   7            0.63   10.41    0.102
  31. CR (   1) C   5                /196. BD*(   1) N   6 - C   8            0.63   10.41    0.102
  31. CR (   1) C   5                /203. BD*(   1) C   9 - C  10            0.43   10.71    0.086
  31. CR (   1) C   5                /204. BD*(   1) C   9 - H  22            0.39   10.55    0.081
  32. CR (   1) N   6                / 75. RY*(   2) C   5                    0.71   15.38    0.132
  32. CR (   1) N   6                / 77. RY*(   4) C   5                    0.73   14.77    0.131
  32. CR (   1) N   6                / 80. RY*(   7) C   5                    0.35   16.47    0.096
  32. CR (   1) N   6                / 94. RY*(   3) C   7                    0.54   15.24    0.114
  32. CR (   1) N   6                /103. RY*(   3) C   8                    0.54   15.24    0.114
  32. CR (   1) N   6                /190. BD*(   1) C   4 - C   5            0.32   14.79    0.088
  32. CR (   1) N   6                /193. BD*(   1) C   5 - C   9            0.32   14.79    0.088
  33. CR (   1) C   7                /148. RY*(   1) H  16                    0.29   10.47    0.070
  33. CR (   1) C   7                /152. RY*(   1) H  17                    0.28   10.46    0.068
  33. CR (   1) C   7                /156. RY*(   1) H  18                    0.28   10.50    0.069
  33. CR (   1) C   7                /192. BD*(   1) C   5 - N   6            0.52   10.63    0.095
  33. CR (   1) C   7                /196. BD*(   1) N   6 - C   8            0.48   10.49    0.090
  34. CR (   1) C   8                /160. RY*(   1) H  19                    0.29   10.47    0.070
  34. CR (   1) C   8                /164. RY*(   1) H  20                    0.28   10.46    0.068
  34. CR (   1) C   8                /168. RY*(   1) H  21                    0.28   10.50    0.069
  34. CR (   1) C   8                /192. BD*(   1) C   5 - N   6            0.52   10.63    0.095
  34. CR (   1) C   8                /195. BD*(   1) N   6 - C   7            0.48   10.49    0.090
  35. CR (   1) C   9                / 74. RY*(   1) C   5                    0.61   11.08    0.104
  35. CR (   1) C   9                /120. RY*(   2) C  10                    0.45   10.74    0.088
  35. CR (   1) C   9                /122. RY*(   4) C  10                    0.42   10.71    0.085
  35. CR (   1) C   9                /172. RY*(   1) H  22                    0.28   10.42    0.068
  35. CR (   1) C   9                /185. BD*(   1) C   2 - C  10            0.62   10.62    0.103
  35. CR (   1) C   9                /190. BD*(   1) C   4 - C   5            0.58   10.59    0.099
  35. CR (   1) C   9                /192. BD*(   1) C   5 - N   6            0.49   10.48    0.091
  35. CR (   1) C   9                /205. BD*(   1) C  10 - H  23            0.38   10.48    0.080
  36. CR (   1) C  10                / 47. RY*(   1) C   2                    0.29   11.22    0.072
  36. CR (   1) C  10                / 48. RY*(   2) C   2                    0.74   10.94    0.113
  36. CR (   1) C  10                /111. RY*(   2) C   9                    0.43   10.82    0.086
  36. CR (   1) C  10                /113. RY*(   4) C   9                    0.41   10.66    0.083
  36. CR (   1) C  10                /180. BD*(   1) C   1 - C   2            0.63   10.43    0.103
  36. CR (   1) C  10                /184. BD*(   1) C   2 - C   3            0.52   10.62    0.095
  36. CR (   1) C  10                /193. BD*(   1) C   5 - C   9            0.63   10.59    0.104
  36. CR (   1) C  10                /204. BD*(   1) C   9 - H  22            0.42   10.48    0.084
  37. LP (   1) N   6                / 76. RY*(   3) C   5                    1.32    1.35    0.057
  37. LP (   1) N   6                / 93. RY*(   2) C   7                    0.64    1.52    0.042
  37. LP (   1) N   6                / 94. RY*(   3) C   7                    0.34    1.29    0.028
  37. LP (   1) N   6                /102. RY*(   2) C   8                    0.64    1.52    0.042
  37. LP (   1) N   6                /103. RY*(   3) C   8                    0.34    1.29    0.028
  37. LP (   1) N   6                /194. BD*(   2) C   5 - C   9           15.87    0.32    0.095
  37. LP (   1) N   6                /197. BD*(   1) C   7 - H  16            2.68    0.64    0.055
  37. LP (   1) N   6                /198. BD*(   1) C   7 - H  17            4.10    0.64    0.068
  37. LP (   1) N   6                /200. BD*(   1) C   8 - H  19            2.68    0.64    0.055
  37. LP (   1) N   6                /201. BD*(   1) C   8 - H  20            4.10    0.64    0.068
 186. BD*(   2) C   2 - C  10        / 49. RY*(   3) C   2                    0.40    0.64    0.046
 186. BD*(   2) C   2 - C  10        /121. RY*(   3) C  10                    1.29    1.00    0.104
 186. BD*(   2) C   2 - C  10        /181. BD*(   1) C   1 - H  11            1.05    0.32    0.052
 186. BD*(   2) C   2 - C  10        /182. BD*(   1) C   1 - H  12            0.37    0.33    0.031
 188. BD*(   2) C   3 - C   4        / 60. RY*(   5) C   3                    0.69    1.43    0.101
 188. BD*(   2) C   3 - C   4        / 67. RY*(   3) C   4                    1.21    0.53    0.082
 194. BD*(   2) C   5 - C   9        / 67. RY*(   3) C   4                    0.34    0.56    0.038
 194. BD*(   2) C   5 - C   9        / 78. RY*(   5) C   5                    0.35    1.82    0.069
 194. BD*(   2) C   5 - C   9        / 79. RY*(   6) C   5                    0.33    1.38    0.059
 194. BD*(   2) C   5 - C   9        /112. RY*(   3) C   9                    2.03    0.60    0.096
 194. BD*(   2) C   5 - C   9        /123. RY*(   5) C  10                    0.28    1.43    0.055
 194. BD*(   2) C   5 - C   9        /186. BD*(   2) C   2 - C  10          119.09    0.02    0.089
 194. BD*(   2) C   5 - C   9        /188. BD*(   2) C   3 - C   4           53.65    0.03    0.079


 Natural Bond Orbitals (Summary):

                                                            Principal Delocalizations
           NBO                        Occupancy    Energy   (geminal,vicinal,remote)
 ====================================================================================
 Molecular unit  1  (C9H13N)
     1. BD (   1) C   1 - C   2          0.99045    -0.42534  185(g),184(g),187(v),203(v)
                                                    56(v),119(v),182(g),183(g)
                                                    181(g)
     2. BD (   1) C   1 - H  11          0.99155    -0.32465  186(v),49(v),180(g),185(v)
     3. BD (   1) C   1 - H  12          0.99469    -0.32731  184(v),186(v),180(g),48(v)
     4. BD (   1) C   1 - H  13          0.99468    -0.32730  185(v),186(v),180(g),48(v)
     5. BD (   1) C   2 - C   3          0.98289    -0.44209  185(g),187(g),205(v),180(g)
                                                    191(v),189(g),66(v),182(v)
                                                    65(v),38(v),119(v)
     6. BD (   1) C   2 - C  10          0.98289    -0.44213  184(g),203(g),189(v),180(g)
                                                    204(v),205(g),111(v),183(v)
                                                    110(v),38(v),56(v)
     7. BD (   2) C   2 - C  10          0.83504    -0.01813  188(v),194(v),181(v),58(v)
                                                    183(v),112(v),59(v),182(v)
                                                    39(v),114(v)
     8. BD (   1) C   3 - C   4          0.98475    -0.44665  184(g),190(g),192(v),180(v)
                                                    191(g),189(g),48(v),74(v)
                                                    47(v),75(v),144(v),140(v)
     9. BD (   2) C   3 - C   4          0.83441    -0.01068  194(v),186(v),79(v),49(v)
    10. BD (   1) C   3 - H  14          0.98968    -0.28291  190(v),185(v),184(g),187(g)
                                                    47(v),65(v)
    11. BD (   1) C   4 - C   5          0.98200    -0.44794  193(g),187(g),196(v),204(v)
                                                    189(v),192(g),191(g),57(v)
                                                    84(v),56(v)
    12. BD (   1) C   4 - H  15          0.98822    -0.29046  184(v),193(v),187(g),190(g)
                                                    75(v),56(v),199(r),192(v)
    13. BD (   1) C   5 - N   6          0.99072    -0.59517  190(g),193(g),195(g),196(g)
                                                    203(v),187(v),199(v),202(v)
                                                    92(v),101(v)
    14. BD (   1) C   5 - C   9          0.98200    -0.44795  190(g),203(g),195(v),191(v)
                                                    205(v),192(g),204(g),120(v)
                                                    84(v),119(v)
    15. BD (   2) C   5 - C   9          0.82555    -0.02613  186(v),188(v),67(v),123(v)
                                                    194(g),83(v)
    16. BD (   1) N   6 - C   7          0.99378    -0.56402  193(v),192(g),74(v),196(g)
                                                    200(v)
    17. BD (   1) N   6 - C   8          0.99378    -0.56402  190(v),192(g),74(v),195(g)
                                                    197(v)
    18. BD (   1) C   7 - H  16          0.99563    -0.36186  196(v),83(v)
    19. BD (   1) C   7 - H  17          0.99661    -0.36095  196(v),83(v)
    20. BD (   1) C   7 - H  18          0.99572    -0.37567  192(v)
    21. BD (   1) C   8 - H  19          0.99563    -0.36186  195(v),83(v)
    22. BD (   1) C   8 - H  20          0.99661    -0.36096  195(v),83(v)
    23. BD (   1) C   8 - H  21          0.99572    -0.37568  192(v)
    24. BD (   1) C   9 - C  10          0.98475    -0.44667  185(g),193(g),192(v),180(v)
                                                    204(g),205(g),48(v),74(v)
                                                    47(v),75(v),172(v),176(v)
    25. BD (   1) C   9 - H  22          0.98822    -0.29044  185(v),190(v),203(g),193(g)
                                                    75(v),119(v),202(r),192(v)
    26. BD (   1) C  10 - H  23          0.98968    -0.28297  193(v),184(v),185(g),203(g)
                                                    47(v),110(v)
    27. CR (   1) C   1                  0.99960    -9.90235  184(v),185(v),47(v),50(v)
                                                    132(v),136(v),128(v)
    28. CR (   1) C   2                  0.99942    -9.84607  120(v),57(v),40(v),187(v)
                                                    203(v),205(v),189(v),184(g)
                                                    185(g)
    29. CR (   1) C   3                  0.99945    -9.81506  48(v),190(v),180(v),185(v)
                                                    66(v),191(v),68(v),47(v)
    30. CR (   1) C   4                  0.99948    -9.81831  184(v),74(v),193(v),192(v)
                                                    57(v),189(v),59(v),144(v)
    31. CR (   1) C   5                  0.99944    -9.88870  195(v),196(v),66(v),111(v)
                                                    187(v),203(v),191(v),204(v)
                                                    193(g),190(g),87(v)
    32. CR (   1) N   6                  0.99952   -14.01856  77(v),75(v),103(v),94(v)
                                                    80(v),190(v),193(v)
    33. CR (   1) C   7                  0.99965    -9.96647  192(v),196(v),148(v),156(v)
                                                    152(v)
    34. CR (   1) C   8                  0.99965    -9.96648  192(v),195(v),160(v),168(v)
                                                    164(v)
    35. CR (   1) C   9                  0.99948    -9.81827  185(v),74(v),190(v),192(v)
                                                    120(v),122(v),205(v),172(v)
    36. CR (   1) C  10                  0.99945    -9.81516  48(v),193(v),180(v),184(v)
                                                    111(v),204(v),113(v),47(v)
    37. LP (   1) N   6                  0.88330    -0.07087  194(v),198(v),201(v),200(v)
                                                    197(v),76(v),93(v),102(v)
                                                    94(v),103(v)
    38. RY*(   1) C   1                  0.00196     0.87229   
    39. RY*(   2) C   1                  0.00056     1.64150   
    40. RY*(   3) C   1                  0.00041     0.80622   
    41. RY*(   4) C   1                  0.00003     1.43523   
    42. RY*(   5) C   1                  0.00000     2.34680   
    43. RY*(   6) C   1                  0.00001     1.46234   
    44. RY*(   7) C   1                  0.00000     2.47495   
    45. RY*(   8) C   1                  0.00001     1.91492   
    46. RY*(   9) C   1                  0.00000     2.42152   
    47. RY*(   1) C   2                  0.00268     1.40527   
    48. RY*(   2) C   2                  0.00189     1.12601   
    49. RY*(   3) C   2                  0.00136     0.90496   
    50. RY*(   4) C   2                  0.00035     0.89437   
    51. RY*(   5) C   2                  0.00031     2.14197   
    52. RY*(   6) C   2                  0.00011     2.05814   
    53. RY*(   7) C   2                  0.00012     2.57729   
    54. RY*(   8) C   2                  0.00007     2.37074   
    55. RY*(   9) C   2                  0.00001     2.40337   
    56. RY*(   1) C   3                  0.00279     1.34717   
    57. RY*(   2) C   3                  0.00131     0.92439   
    58. RY*(   3) C   3                  0.00051     1.13607   
    59. RY*(   4) C   3                  0.00043     0.99903   
    60. RY*(   5) C   3                  0.00028     1.70609   
    61. RY*(   6) C   3                  0.00006     2.59855   
    62. RY*(   7) C   3                  0.00002     2.63153   
    63. RY*(   8) C   3                  0.00000     2.11291   
    64. RY*(   9) C   3                  0.00000     2.46090   
    65. RY*(   1) C   4                  0.00211     1.38203   
    66. RY*(   2) C   4                  0.00123     1.00120   
    67. RY*(   3) C   4                  0.00062     0.81054   
    68. RY*(   4) C   4                  0.00049     0.83006   
    69. RY*(   5) C   4                  0.00026     2.17205   
    70. RY*(   6) C   4                  0.00006     2.57476   
    71. RY*(   7) C   4                  0.00003     2.65227   
    72. RY*(   8) C   4                  0.00001     2.13502   
    73. RY*(   9) C   4                  0.00000     2.46498   
    74. RY*(   1) C   5                  0.00391     1.26637   
    75. RY*(   2) C   5                  0.00191     1.36561   
    76. RY*(   3) C   5                  0.00148     1.27963   
    77. RY*(   4) C   5                  0.00071     0.75326   
    78. RY*(   5) C   5                  0.00039     2.06952   
    79. RY*(   6) C   5                  0.00028     1.63402   
    80. RY*(   7) C   5                  0.00011     2.44768   
    81. RY*(   8) C   5                  0.00008     2.59533   
    82. RY*(   9) C   5                  0.00002     2.38508   
    83. RY*(   1) N   6                  0.00214     1.11487   
    84. RY*(   2) N   6                  0.00066     2.12530   
    85. RY*(   3) N   6                  0.00031     2.46099   
    86. RY*(   4) N   6                  0.00023     2.47626   
    87. RY*(   5) N   6                  0.00020     1.47558   
    88. RY*(   6) N   6                  0.00018     2.48362   
    89. RY*(   7) N   6                  0.00008     2.41429   
    90. RY*(   8) N   6                  0.00007     1.73672   
    91. RY*(   9) N   6                  0.00001     2.74196   
    92. RY*(   1) C   7                  0.00156     1.03539   
    93. RY*(   2) C   7                  0.00099     1.44819   
    94. RY*(   3) C   7                  0.00072     1.22016   
    95. RY*(   4) C   7                  0.00022     1.20073   
    96. RY*(   5) C   7                  0.00010     1.11777   
    97. RY*(   6) C   7                  0.00001     2.34606   
    98. RY*(   7) C   7                  0.00001     2.04886   
    99. RY*(   8) C   7                  0.00001     2.30206   
   100. RY*(   9) C   7                  0.00001     2.43183   
   101. RY*(   1) C   8                  0.00156     1.03540   
   102. RY*(   2) C   8                  0.00099     1.44836   
   103. RY*(   3) C   8                  0.00072     1.22001   
   104. RY*(   4) C   8                  0.00022     1.20069   
   105. RY*(   5) C   8                  0.00010     1.11774   
   106. RY*(   6) C   8                  0.00001     2.34605   
   107. RY*(   7) C   8                  0.00001     2.04887   
   108. RY*(   8) C   8                  0.00001     2.30203   
   109. RY*(   9) C   8                  0.00001     2.43182   
   110. RY*(   1) C   9                  0.00211     1.38204   
   111. RY*(   2) C   9                  0.00123     1.00124   
   112. RY*(   3) C   9                  0.00066     0.84864   
   113. RY*(   4) C   9                  0.00049     0.84195   
   114. RY*(   5) C   9                  0.00026     2.12122   
   115. RY*(   6) C   9                  0.00006     2.57484   
   116. RY*(   7) C   9                  0.00003     2.65228   
   117. RY*(   8) C   9                  0.00001     2.13527   
   118. RY*(   9) C   9                  0.00000     2.46500   
   119. RY*(   1) C  10                  0.00279     1.34722   
   120. RY*(   2) C  10                  0.00131     0.92425   
   121. RY*(   3) C  10                  0.00058     1.27305   
   122. RY*(   4) C  10                  0.00044     0.88681   
   123. RY*(   5) C  10                  0.00025     1.67943   
   124. RY*(   6) C  10                  0.00006     2.59858   
   125. RY*(   7) C  10                  0.00002     2.63131   
   126. RY*(   8) C  10                  0.00000     2.11442   
   127. RY*(   9) C  10                  0.00000     2.45952   
   128. RY*(   1) H  11                  0.00151     0.55804   
   129. RY*(   2) H  11                  0.00013     1.97189   
   130. RY*(   3) H  11                  0.00007     1.95494   
   131. RY*(   4) H  11                  0.00002     2.38729   
   132. RY*(   1) H  12                  0.00119     0.55639   
   133. RY*(   2) H  12                  0.00012     1.91891   
   134. RY*(   3) H  12                  0.00006     1.94475   
   135. RY*(   4) H  12                  0.00002     2.42181   
   136. RY*(   1) H  13                  0.00119     0.55631   
   137. RY*(   2) H  13                  0.00012     1.91905   
   138. RY*(   3) H  13                  0.00006     1.94464   
   139. RY*(   4) H  13                  0.00002     2.42185   
   140. RY*(   1) H  14                  0.00120     0.56482   
   141. RY*(   2) H  14                  0.00011     1.86313   
   142. RY*(   3) H  14                  0.00004     2.44913   
   143. RY*(   4) H  14                  0.00005     2.28208   
   144. RY*(   1) H  15                  0.00104     0.59811   
   145. RY*(   2) H  15                  0.00014     1.86359   
   146. RY*(   3) H  15                  0.00005     2.23125   
   147. RY*(   4) H  15                  0.00003     2.51179   
   148. RY*(   1) H  16                  0.00219     0.49971   
   149. RY*(   2) H  16                  0.00012     1.92886   
   150. RY*(   3) H  16                  0.00005     2.09805   
   151. RY*(   4) H  16                  0.00002     2.23855   
   152. RY*(   1) H  17                  0.00314     0.49314   
   153. RY*(   2) H  17                  0.00012     1.95935   
   154. RY*(   3) H  17                  0.00005     2.07873   
   155. RY*(   4) H  17                  0.00002     2.25907   
   156. RY*(   1) H  18                  0.00067     0.53508   
   157. RY*(   2) H  18                  0.00013     1.86111   
   158. RY*(   3) H  18                  0.00007     1.93685   
   159. RY*(   4) H  18                  0.00001     2.32187   
   160. RY*(   1) H  19                  0.00219     0.49970   
   161. RY*(   2) H  19                  0.00012     1.92886   
   162. RY*(   3) H  19                  0.00005     2.09801   
   163. RY*(   4) H  19                  0.00002     2.23857   
   164. RY*(   1) H  20                  0.00314     0.49314   
   165. RY*(   2) H  20                  0.00012     1.95934   
   166. RY*(   3) H  20                  0.00005     2.07870   
   167. RY*(   4) H  20                  0.00002     2.25907   
   168. RY*(   1) H  21                  0.00067     0.53508   
   169. RY*(   2) H  21                  0.00013     1.86111   
   170. RY*(   3) H  21                  0.00007     1.93684   
   171. RY*(   4) H  21                  0.00001     2.32187   
   172. RY*(   1) H  22                  0.00104     0.59812   
   173. RY*(   2) H  22                  0.00014     1.86360   
   174. RY*(   3) H  22                  0.00005     2.23128   
   175. RY*(   4) H  22                  0.00003     2.51177   
   176. RY*(   1) H  23                  0.00120     0.56479   
   177. RY*(   2) H  23                  0.00011     1.86306   
   178. RY*(   3) H  23                  0.00004     2.44909   
   179. RY*(   4) H  23                  0.00005     2.28205   
   180. BD*(   1) C   1 - C   2          0.00990     0.61708   
   181. BD*(   1) C   1 - H  11          0.00893     0.58504   
   182. BD*(   1) C   1 - H  12          0.00431     0.59423   
   183. BD*(   1) C   1 - H  13          0.00432     0.59423   
   184. BD*(   1) C   2 - C   3          0.01337     0.80484   
   185. BD*(   1) C   2 - C  10          0.01337     0.80483   
   186. BD*(   2) C   2 - C  10          0.18977     0.26892  188(v),194(v),121(g),181(v)
                                                    49(g),182(v)
   187. BD*(   1) C   3 - C   4          0.00792     0.82406   
   188. BD*(   2) C   3 - C   4          0.15237     0.27881  186(v),194(v),67(g),60(g)
   189. BD*(   1) C   3 - H  14          0.00814     0.65748   
   190. BD*(   1) C   4 - C   5          0.01288     0.77182   
   191. BD*(   1) C   4 - H  15          0.00744     0.66302   
   192. BD*(   1) C   5 - N   6          0.01718     0.65925   
   193. BD*(   1) C   5 - C   9          0.01288     0.77184   
   194. BD*(   2) C   5 - C   9          0.20931     0.25226  186(v),188(v),112(g),78(g)
                                                    67(v),79(g),123(v)
   195. BD*(   1) N   6 - C   7          0.00833     0.51989   
   196. BD*(   1) N   6 - C   8          0.00833     0.51989   
   197. BD*(   1) C   7 - H  16          0.01155     0.57257   
   198. BD*(   1) C   7 - H  17          0.01562     0.56454   
   199. BD*(   1) C   7 - H  18          0.00295     0.56714   
   200. BD*(   1) C   8 - H  19          0.01155     0.57256   
   201. BD*(   1) C   8 - H  20          0.01562     0.56453   
   202. BD*(   1) C   8 - H  21          0.00295     0.56713   
   203. BD*(   1) C   9 - C  10          0.00792     0.82401   
   204. BD*(   1) C   9 - H  22          0.00744     0.66302   
   205. BD*(   1) C  10 - H  23          0.00814     0.65743   
       -------------------------------
              Total Lewis   36.15408  ( 97.7137%)
        Valence non-Lewis    0.77250  (  2.0878%)
        Rydberg non-Lewis    0.07342  (  0.1984%)
       -------------------------------
            Total unit  1   37.00000  (100.0000%)
           Charge unit  1    0.00000
 Unable to Open any file for archive entry.
 1\1\GINC-COMPUTE-0-4\SP\UB3LYP\def2SVP\C9H13N1(1-,2)\ZAHRT2\13-Mar-202
 1\0\\# b3lyp/def2svp geom=NewRedundant pop=NBO\\3\\-1,2\C,0,3.76864473
 7,-0.2334997131,-0.2485059221\C,0,2.266655648,-0.137437147,-0.15585707
 81\C,0,1.5651057068,0.9489119347,-0.6959382545\C,0,0.175086285,1.03382
 16264,-0.6444345746\C,0,-0.5952313094,0.0110652131,-0.042341187\N,0,-1
 .9791951807,0.077190222,0.0021892459\C,0,-2.6542696994,1.2662791614,-0
 .4640341203\C,0,-2.7200726029,-0.9208778536,0.7383838926\C,0,0.1115047
 025,-1.0794320349,0.5173389572\C,0,1.5022198649,-1.1416601477,0.453362
 9432\H,0,4.0866024001,-0.7491109733,-1.1724712817\H,0,4.1902828551,-0.
 7978962989,0.5978638202\H,0,4.2374047239,0.7629334141,-0.256979925\H,0
 ,2.1213136508,1.7628330369,-1.1708127421\H,0,-0.3099919061,1.908167230
 2,-1.075942532\H,0,-2.4345435401,1.4700952554,-1.5270022188\H,0,-2.375
 0827599,2.1723150732,0.109987352\H,0,-3.7395116155,1.129223248,-0.3723
 748452\H,0,-2.537065181,-1.936885856,0.3460116819\H,0,-2.468513565,-0.
 9339644809,1.8176873723\H,0,-3.7951510228,-0.72012448,0.644361141\H,0,
 -0.4242158728,-1.888683345,1.0113987547\H,0,2.0080236817,-2.0032630852
 ,0.8996136146\\Version=ES64L-G16RevC.01\State=2-A\HF=-405.1706766\S2=0
 .759996\S2-1=0.\S2A=0.750063\RMSD=7.574e-09\Dipole=-1.6441837,0.100136
 5,0.0933264\Quadrupole=-3.7338185,1.3658684,2.3679501,0.2613669,0.2227
 725,0.7731703\PG=C01 [X(C9H13N1)]\\@
 The archive entry for this job was punched.


 A SCIENTIST IS SOMEONE WHOSE CURIOSITY SURVIVES
 EDUCATION'S ASSAULTS ON IT.
                          - SIR HERMANN BONDI
 File lengths (MBytes):  RWF=     45 Int=      0 D2E=      0 Chk=      4 Scr=      1
 Normal termination of Gaussian 16
