# Supplementary material for: Machine-Learning-Guided Discovery of Electrochemical Reactions
Source: J Am Chem Soc. 2022 Dec 2;144(49):22599–610. doi: 10.1021/jacs.2c08997 (PMC9756344; doi:10.1021/jacs.2c08997)
Supplement: Supplementary file 4 — ja2c08997_si_004.zip [file ja2c08997_si_004.zip › Reactivity Prediction/Rlogs_notimes/8.log]

 Entering Gaussian System, Link 0=g16
 Input=8.com
 Output=8.log
 Initial command:
  
 Copyright (c) 1988-2019, Gaussian, Inc.  All Rights Reserved.
  
 This is part of the Gaussian(R) 16 program.  It is based on
 the Gaussian(R) 09 system (copyright 2009, Gaussian, Inc.),
 the Gaussian(R) 03 system (copyright 2003, Gaussian, Inc.),
 the Gaussian(R) 98 system (copyright 1998, Gaussian, Inc.),
 the Gaussian(R) 94 system (copyright 1995, Gaussian, Inc.),
 the Gaussian 92(TM) system (copyright 1992, Gaussian, Inc.),
 the Gaussian 90(TM) system (copyright 1990, Gaussian, Inc.),
 the Gaussian 88(TM) system (copyright 1988, Gaussian, Inc.),
 the Gaussian 86(TM) system (copyright 1986, Carnegie Mellon
 University), and the Gaussian 82(TM) system (copyright 1983,
 Carnegie Mellon University). Gaussian is a federally registered
 trademark of Gaussian, Inc.
  
 This software contains proprietary and confidential information,
 including trade secrets, belonging to Gaussian, Inc.
  
 This software is provided under written license and may be
 used, copied, transmitted, or stored only in accord with that
 written license.
  
 The following legend is applicable only to US Government
 contracts under FAR:
  
                    RESTRICTED RIGHTS LEGEND
  
 Use, reproduction and disclosure by the US Government is
 subject to restrictions as set forth in subparagraphs (a)
 and (c) of the Commercial Computer Software - Restricted
 Rights clause in FAR 52.227-19.
  
 Gaussian, Inc.
 340 Quinnipiac St., Bldg. 40, Wallingford CT 06492
  
  
 ---------------------------------------------------------------
 Warning -- This program may not be used in any manner that
 competes with the business of Gaussian, Inc. or will provide
 assistance to any competitor of Gaussian, Inc.  The licensee
 of this program is prohibited from giving any competitor of
 Gaussian, Inc. access to this program.  By using this program,
 the user acknowledges that Gaussian, Inc. is engaged in the
 business of creating and licensing software in the field of
 computational chemistry and represents and warrants to the
 licensee that it is not a competitor of Gaussian, Inc. and that
 it will not use this program in any manner prohibited above.
 ---------------------------------------------------------------
  

 Cite this work as:
 Gaussian 16, Revision C.01,
 M. J. Frisch, G. W. Trucks, H. B. Schlegel, G. E. Scuseria, 
 M. A. Robb, J. R. Cheeseman, G. Scalmani, V. Barone, 
 G. A. Petersson, H. Nakatsuji, X. Li, M. Caricato, A. V. Marenich, 
 J. Bloino, B. G. Janesko, R. Gomperts, B. Mennucci, H. P. Hratchian, 
 J. V. Ortiz, A. F. Izmaylov, J. L. Sonnenberg, D. Williams-Young, 
 F. Ding, F. Lipparini, F. Egidi, J. Goings, B. Peng, A. Petrone, 
 T. Henderson, D. Ranasinghe, V. G. Zakrzewski, J. Gao, N. Rega, 
 G. Zheng, W. Liang, M. Hada, M. Ehara, K. Toyota, R. Fukuda, 
 J. Hasegawa, M. Ishida, T. Nakajima, Y. Honda, O. Kitao, H. Nakai, 
 T. Vreven, K. Throssell, J. A. Montgomery, Jr., J. E. Peralta, 
 F. Ogliaro, M. J. Bearpark, J. J. Heyd, E. N. Brothers, K. N. Kudin, 
 V. N. Staroverov, T. A. Keith, R. Kobayashi, J. Normand, 
 K. Raghavachari, A. P. Rendell, J. C. Burant, S. S. Iyengar, 
 J. Tomasi, M. Cossi, J. M. Millam, M. Klene, C. Adamo, R. Cammi, 
 J. W. Ochterski, R. L. Martin, K. Morokuma, O. Farkas, 
 J. B. Foresman, and D. J. Fox, Gaussian, Inc., Wallingford CT, 2019.
 
 ******************************************
 Gaussian 16:  ES64L-G16RevC.01  3-Jul-2019
                13-Mar-2021 
 ******************************************
 %nprocshared=16
 Will use up to   16 processors via shared memory.
 %mem=7GB
 -----------------------------------------
 # b3lyp/def2svp geom=NewRedundant pop=NBO
 -----------------------------------------
 1/29=4000,38=1,172=1/1;
 2/12=2,17=6,18=5,40=1/2;
 3/5=43,7=101,11=2,25=1,30=1,74=-5/1,2,3;
 4//1;
 5/5=2,38=5/2;
 6/7=2,8=2,9=2,10=2,28=1,40=1/1,7;
 99/5=1,9=1/99;
 -
 8
 -
 Symbolic Z-matrix:
 Charge = -1 Multiplicity = 2
 C                     0.86294  -0.02203   0.03512 
 N                    -0.53819   0.01925   0.10789 
 C                    -1.2951   -1.1539   -0.32115 
 C                    -2.71927  -1.09423   0.21584 
 O                    -3.36284   0.10281  -0.16265 
 C                    -2.65402   1.22475   0.31396 
 C                    -1.22207   1.261    -0.21285 
 C                     1.569    -1.16749   0.46588 
 C                     2.96005  -1.21055   0.4291 
 C                     3.70061  -0.11621  -0.03088 
 C                     3.01569   1.02116  -0.45798 
 C                     1.61947   1.0711   -0.43601 
 H                    -0.81534  -2.07136   0.04115 
 H                    -1.32713  -1.21065  -1.4305 
 H                    -2.69569  -1.1843    1.32157 
 H                    -3.3143   -1.92587  -0.1903 
 H                    -3.20111   2.11999  -0.01732 
 H                    -2.62931   1.21875   1.42319 
 H                    -0.69689   2.10148   0.26358 
 H                    -1.23791   1.4499   -1.30842 
 H                     1.02328  -2.02559   0.85992 
 H                     3.47309  -2.11092   0.77696 
 H                     4.79167  -0.15233  -0.05442 
 H                     3.57052   1.8868   -0.82928 
 H                     1.12285   1.96843  -0.80242 
 
                          Input orientation:                          
 ---------------------------------------------------------------------
 Center     Atomic      Atomic             Coordinates (Angstroms)
 Number     Number       Type             X           Y           Z
 ---------------------------------------------------------------------
      1          6           0        0.862943   -0.022029    0.035124
      2          7           0       -0.538191    0.019251    0.107886
      3          6           0       -1.295102   -1.153899   -0.321146
      4          6           0       -2.719269   -1.094231    0.215839
      5          8           0       -3.362841    0.102810   -0.162646
      6          6           0       -2.654016    1.224755    0.313964
      7          6           0       -1.222069    1.260996   -0.212848
      8          6           0        1.568999   -1.167495    0.465884
      9          6           0        2.960049   -1.210549    0.429101
     10          6           0        3.700614   -0.116208   -0.030885
     11          6           0        3.015687    1.021163   -0.457975
     12          6           0        1.619468    1.071099   -0.436013
     13          1           0       -0.815345   -2.071358    0.041153
     14          1           0       -1.327134   -1.210646   -1.430496
     15          1           0       -2.695690   -1.184297    1.321575
     16          1           0       -3.314297   -1.925874   -0.190304
     17          1           0       -3.201113    2.119993   -0.017318
     18          1           0       -2.629310    1.218747    1.423186
     19          1           0       -0.696893    2.101479    0.263579
     20          1           0       -1.237907    1.449902   -1.308415
     21          1           0        1.023284   -2.025591    0.859919
     22          1           0        3.473094   -2.110917    0.776962
     23          1           0        4.791666   -0.152332   -0.054418
     24          1           0        3.570524    1.886804   -0.829285
     25          1           0        1.122849    1.968425   -0.802423
 ---------------------------------------------------------------------
                    Distance matrix (angstroms):
                    1          2          3          4          5
     1  C    0.000000
     2  N    1.403629   0.000000
     3  C    2.462766   1.460570   0.000000
     4  C    3.743597   2.451245   1.523209   0.000000
     5  O    4.232251   2.838806   2.424868   1.410796   0.000000
     6  C    3.741821   2.443854   2.812117   2.321978   1.410088
     7  C    2.460675   1.453441   2.418425   2.823558   2.434506
     8  C    1.412855   2.444745   2.970299   4.296177   5.131449
     9  C    2.442468   3.721998   4.321156   5.684511   6.484907
    10  C    2.840001   4.243239   5.110600   6.498639   7.068078
    11  C    2.442479   3.735516   4.830375   6.149687   6.451063
    12  C    1.410400   2.461239   3.668586   4.892668   5.082884
    13  H    2.648855   2.109956   1.096886   2.147142   3.355336
    14  H    2.890897   2.121721   1.111262   2.159170   2.734358
    15  H    3.958496   2.752521   2.158959   1.109648   2.074764
    16  H    4.596170   3.402822   2.165690   1.100290   2.029453
    17  H    4.594297   3.394105   3.800468   3.258493   2.028868
    18  H    3.957534   2.746194   3.232994   2.610680   2.073221
    19  H    2.644724   2.094062   3.361137   3.782175   3.359110
    20  H    2.895730   2.131261   2.785274   3.315177   2.764559
    21  H    2.172615   2.680510   2.744026   3.910112   4.981348
    22  H    3.424421   4.590826   4.985721   6.300307   7.246617
    23  H    3.931903   5.335088   6.174385   7.574587   8.159216
    24  H    3.423717   4.609510   5.760069   7.038491   7.190173
    25  H    2.175074   2.717904   3.978320   5.017829   4.900128
                    6          7          8          9         10
     6  C    0.000000
     7  C    1.526209   0.000000
     8  C    4.855902   3.761424   0.000000
     9  C    6.120595   4.900077   1.392203   0.000000
    10  C    6.503724   5.114941   2.428120   1.399144   0.000000
    11  C    5.725633   4.251610   2.781483   2.402194   1.394684
    12  C    4.341513   2.856606   2.413973   2.784151   2.430020
    13  H    3.784111   3.366679   2.585045   3.891670   4.921553
    14  H    3.276421   2.757303   3.462037   4.673119   5.332444
    15  H    2.611617   3.241214   4.349720   5.725782   6.624399
    16  H    3.258330   3.812357   4.985208   6.345296   7.246329
    17  H    1.100234   2.166269   5.813349   7.017957   7.254972
    18  H    1.109513   2.158406   4.923045   6.174999   6.630563
    19  H    2.145114   1.099638   3.982635   4.936613   4.933854
    20  H    2.165218   1.111847   4.228194   5.264960   5.336083
    21  H    4.938152   4.122390   1.090595   2.144984   3.406959
    22  H    6.991605   5.864646   2.147648   1.093108   2.164081
    23  H    7.580914   6.179613   3.418604   2.169893   1.091904
    24  H    6.363192   4.872430   3.874572   3.398501   2.160191
    25  H    4.008002   2.519266   3.411986   3.872704   3.403798
                   11         12         13         14         15
    11  C    0.000000
    12  C    1.397285   0.000000
    13  H    4.948699   4.003877   0.000000
    14  H    4.978641   3.857177   1.780029   0.000000
    15  H    6.375789   5.176534   2.441732   3.073684   0.000000
    16  H    6.987516   5.777911   2.513862   2.449173   1.793987
    17  H    6.328524   4.951109   4.823146   4.074559   3.600891
    18  H    5.953470   4.640100   4.003158   3.967507   2.406107
    19  H    3.933316   2.629950   4.180439   3.773230   3.988842
    20  H    4.358914   3.011506   3.794623   2.664842   3.997622
    21  H    3.871592   3.409451   2.013214   3.381509   3.840790
    22  H    3.397678   3.877172   4.351285   5.359622   6.261719
    23  H    2.166576   3.421293   5.927088   6.360294   7.682370
    24  H    1.093183   2.150967   5.971646   5.826037   7.302280
    25  H    2.144478   1.089074   4.559394   4.062436   5.388160
                   16         17         18         19         20
    16  H    0.000000
    17  H    4.051145   0.000000
    18  H    3.600166   1.792834   0.000000
    19  H    4.824560   2.519993   2.420359   0.000000
    20  H    4.117940   2.443385   3.074261   1.785613   0.000000
    21  H    4.464025   5.983389   4.917768   4.510802   4.679071
    22  H    6.858463   7.942072   6.981661   5.949506   6.262728
    23  H    8.298829   8.309594   7.689867   5.941807   6.363601
    24  H    7.895921   6.824128   6.630072   4.410361   4.851954
    25  H    5.935362   4.397273   4.426517   2.113179   2.469426
                   21         22         23         24         25
    21  H    0.000000
    22  H    2.452698   0.000000
    23  H    4.306485   2.503174   0.000000
    24  H    4.964743   4.309443   2.499937   0.000000
    25  H    4.327293   4.965797   4.303178   2.449182   0.000000
 Stoichiometry    C10H13NO(1-,2)
 Framework group  C1[X(C10H13NO)]
 Deg. of freedom    69
 Full point group                 C1      NOp   1
 Largest Abelian subgroup         C1      NOp   1
 Largest concise Abelian subgroup C1      NOp   1
                         Standard orientation:                         
 ---------------------------------------------------------------------
 Center     Atomic      Atomic             Coordinates (Angstroms)
 Number     Number       Type             X           Y           Z
 ---------------------------------------------------------------------
      1          6           0        0.835282    0.004447   -0.048856
      2          7           0       -0.567106    0.016570   -0.106611
      3          6           0       -1.283694    1.112847    0.539873
      4          6           0       -2.714222    1.192060    0.022686
      5          8           0       -3.390198   -0.035278    0.187123
      6          6           0       -2.720579   -1.071211   -0.496107
      7          6           0       -1.285297   -1.243058   -0.006466
      8          6           0        1.571627    1.188850   -0.275012
      9          6           0        2.963637    1.185304   -0.252160
     10          6           0        3.675016    0.005099   -0.009959
     11          6           0        2.960000   -1.171275    0.213738
     12          6           0        1.562759   -1.177045    0.204286
     13          1           0       -0.779803    2.067054    0.343045
     14          1           0       -1.303090    0.967564    1.641427
     15          1           0       -2.698768    1.481223   -1.048512
     16          1           0       -3.279633    1.952284    0.582159
     17          1           0       -3.291404   -1.996034   -0.324716
     18          1           0       -2.706594   -0.864064   -1.586022
     19          1           0       -0.790660   -1.997208   -0.635590
     20          1           0       -1.296122   -1.627737    1.036658
     21          1           0        1.048452    2.119360   -0.498250
     22          1           0        3.500420    2.119146   -0.438403
     23          1           0        4.766841    0.005600    0.003165
     24          1           0        3.491839   -2.105322    0.413122
     25          1           0        1.042669   -2.111738    0.409071
 ---------------------------------------------------------------------
 Rotational constants (GHZ):           2.6452918           0.5291650           0.4561739
 Standard basis: def2SVP (5D, 7F)
 There are   245 symmetry adapted cartesian basis functions of A   symmetry.
 There are   233 symmetry adapted basis functions of A   symmetry.
   233 basis functions,   391 primitive gaussians,   245 cartesian basis functions
    45 alpha electrons       44 beta electrons
       nuclear repulsion energy       692.1568797334 Hartrees.
 NAtoms=   25 NActive=   25 NUniq=   25 SFac= 1.00D+00 NAtFMM=   60 NAOKFM=F Big=F
 Integral buffers will be    131072 words long.
 Raffenetti 2 integral format.
 Two-electron integral symmetry is turned on.
 One-electron integrals computed using PRISM.
   1 Symmetry operations used in ECPInt.
 ECPInt:  NShTT=    6216 NPrTT=   22140 LenC2=    6007 LenP2D=   16334.
 LDataN:  DoStor=T MaxTD1= 4 Len=   56
 NBasis=   233 RedAO= T EigKep=  2.79D-04  NBF=   233
 NBsUse=   233 1.00D-06 EigRej= -1.00D+00 NBFU=   233
 ExpMin= 1.22D-01 ExpMax= 2.27D+03 ExpMxC= 3.41D+02 IAcc=3 IRadAn=         5 AccDes= 0.00D+00
 Harris functional with IExCor=  402 and IRadAn=       5 diagonalized for initial guess.
 HarFok:  IExCor=  402 AccDes= 0.00D+00 IRadAn=         5 IDoV= 1 UseB2=F ITyADJ=14
 ICtDFT=  3500011 ScaDFX=  1.000000  1.000000  1.000000  1.000000
 FoFCou: FMM=F IPFlag=           0 FMFlag=      100000 FMFlg1=           0
         NFxFlg=           0 DoJE=T BraDBF=F KetDBF=T FulRan=T
         wScrn=  0.000000 ICntrl=       500 IOpCl=  0 I1Cent=   200000004 NGrid=           0
         NMat0=    1 NMatS0=      1 NMatT0=    0 NMatD0=    1 NMtDS0=    0 NMtDT0=    0
 Petite list used in FoFCou.
 Initial guess <Sx>= 0.0000 <Sy>= 0.0000 <Sz>= 0.5000 <S**2>= 0.7500 S= 0.5000
 Requested convergence on RMS density matrix=1.00D-08 within 128 cycles.
 Requested convergence on MAX density matrix=1.00D-06.
 Requested convergence on             energy=1.00D-06.
 No special actions if energy rises.
 Integral accuracy reduced to 1.0D-05 until final iterations.
 Initial convergence to 1.0D-05 achieved.  Increase integral accuracy.
 SCF Done:  E(UB3LYP) =  -518.408084562     A.U. after   32 cycles
            NFock= 32  Conv=0.20D-08     -V/T= 2.0102
 <Sx>= 0.0000 <Sy>= 0.0000 <Sz>= 0.5000 <S**2>= 0.7587 S= 0.5043
 <L.S>= 0.000000000000E+00
 Annihilation of the first spin contaminant:
 S**2 before annihilation     0.7587,   after     0.7500

 **********************************************************************

            Population analysis using the SCF Density.

 **********************************************************************

 Orbital symmetries:
 Alpha Orbitals:
       Occupied  (A) (A) (A) (A) (A) (A) (A) (A) (A) (A) (A) (A)
                 (A) (A) (A) (A) (A) (A) (A) (A) (A) (A) (A) (A)
                 (A) (A) (A) (A) (A) (A) (A) (A) (A) (A) (A) (A)
                 (A) (A) (A) (A) (A) (A) (A) (A) (A)
       Virtual   (A) (A) (A) (A) (A) (A) (A) (A) (A) (A) (A) (A)
                 (A) (A) (A) (A) (A) (A) (A) (A) (A) (A) (A) (A)
                 (A) (A) (A) (A) (A) (A) (A) (A) (A) (A) (A) (A)
                 (A) (A) (A) (A) (A) (A) (A) (A) (A) (A) (A) (A)
                 (A) (A) (A) (A) (A) (A) (A) (A) (A) (A) (A) (A)
                 (A) (A) (A) (A) (A) (A) (A) (A) (A) (A) (A) (A)
                 (A) (A) (A) (A) (A) (A) (A) (A) (A) (A) (A) (A)
                 (A) (A) (A) (A) (A) (A) (A) (A) (A) (A) (A) (A)
                 (A) (A) (A) (A) (A) (A) (A) (A) (A) (A) (A) (A)
                 (A) (A) (A) (A) (A) (A) (A) (A) (A) (A) (A) (A)
                 (A) (A) (A) (A) (A) (A) (A) (A) (A) (A) (A) (A)
                 (A) (A) (A) (A) (A) (A) (A) (A) (A) (A) (A) (A)
                 (A) (A) (A) (A) (A) (A) (A) (A) (A) (A) (A) (A)
                 (A) (A) (A) (A) (A) (A) (A) (A) (A) (A) (A) (A)
                 (A) (A) (A) (A) (A) (A) (A) (A) (A) (A) (A) (A)
                 (A) (A) (A) (A) (A) (A) (A) (A)
 Beta  Orbitals:
       Occupied  (A) (A) (A) (A) (A) (A) (A) (A) (A) (A) (A) (A)
                 (A) (A) (A) (A) (A) (A) (A) (A) (A) (A) (A) (A)
                 (A) (A) (A) (A) (A) (A) (A) (A) (A) (A) (A) (A)
                 (A) (A) (A) (A) (A) (A) (A) (A)
       Virtual   (A) (A) (A) (A) (A) (A) (A) (A) (A) (A) (A) (A)
                 (A) (A) (A) (A) (A) (A) (A) (A) (A) (A) (A) (A)
                 (A) (A) (A) (A) (A) (A) (A) (A) (A) (A) (A) (A)
                 (A) (A) (A) (A) (A) (A) (A) (A) (A) (A) (A) (A)
                 (A) (A) (A) (A) (A) (A) (A) (A) (A) (A) (A) (A)
                 (A) (A) (A) (A) (A) (A) (A) (A) (A) (A) (A) (A)
                 (A) (A) (A) (A) (A) (A) (A) (A) (A) (A) (A) (A)
                 (A) (A) (A) (A) (A) (A) (A) (A) (A) (A) (A) (A)
                 (A) (A) (A) (A) (A) (A) (A) (A) (A) (A) (A) (A)
                 (A) (A) (A) (A) (A) (A) (A) (A) (A) (A) (A) (A)
                 (A) (A) (A) (A) (A) (A) (A) (A) (A) (A) (A) (A)
                 (A) (A) (A) (A) (A) (A) (A) (A) (A) (A) (A) (A)
                 (A) (A) (A) (A) (A) (A) (A) (A) (A) (A) (A) (A)
                 (A) (A) (A) (A) (A) (A) (A) (A) (A) (A) (A) (A)
                 (A) (A) (A) (A) (A) (A) (A) (A) (A) (A) (A) (A)
                 (A) (A) (A) (A) (A) (A) (A) (A) (A)
 The electronic state is 2-A.
 Alpha  occ. eigenvalues --  -19.02131 -14.18191 -10.11937 -10.11858 -10.08290
 Alpha  occ. eigenvalues --  -10.08077 -10.02769  -9.98188  -9.97233  -9.97096
 Alpha  occ. eigenvalues --   -9.95769  -9.95732  -0.92046  -0.77982  -0.64827
 Alpha  occ. eigenvalues --   -0.63439  -0.57678  -0.53885  -0.51857  -0.51347
 Alpha  occ. eigenvalues --   -0.44865  -0.41106  -0.39932  -0.36527  -0.36392
 Alpha  occ. eigenvalues --   -0.34891  -0.33091  -0.31719  -0.30615  -0.28314
 Alpha  occ. eigenvalues --   -0.27848  -0.24963  -0.23964  -0.23320  -0.22560
 Alpha  occ. eigenvalues --   -0.21001  -0.19546  -0.17890  -0.16049  -0.14781
 Alpha  occ. eigenvalues --   -0.14086  -0.10866  -0.06056  -0.02758   0.13452
 Alpha virt. eigenvalues --    0.17254   0.18976   0.19301   0.20334   0.21761
 Alpha virt. eigenvalues --    0.23500   0.23968   0.24221   0.24816   0.25840
 Alpha virt. eigenvalues --    0.26468   0.27815   0.28569   0.31418   0.32390
 Alpha virt. eigenvalues --    0.33186   0.33830   0.35690   0.36799   0.37194
 Alpha virt. eigenvalues --    0.38567   0.44277   0.48032   0.48564   0.48939
 Alpha virt. eigenvalues --    0.51355   0.54499   0.56970   0.57479   0.57958
 Alpha virt. eigenvalues --    0.59216   0.60088   0.60710   0.61340   0.62222
 Alpha virt. eigenvalues --    0.63203   0.65220   0.65917   0.67342   0.68499
 Alpha virt. eigenvalues --    0.69092   0.71450   0.72394   0.73429   0.73926
 Alpha virt. eigenvalues --    0.74894   0.75418   0.75584   0.76199   0.76602
 Alpha virt. eigenvalues --    0.77428   0.78134   0.78577   0.79945   0.80432
 Alpha virt. eigenvalues --    0.81640   0.82239   0.82813   0.83403   0.83963
 Alpha virt. eigenvalues --    0.85579   0.86643   0.89130   0.89747   0.91192
 Alpha virt. eigenvalues --    0.92613   0.94344   0.95946   0.97975   1.00497
 Alpha virt. eigenvalues --    1.01342   1.04140   1.06729   1.08074   1.13261
 Alpha virt. eigenvalues --    1.17408   1.21768   1.23975   1.27228   1.27721
 Alpha virt. eigenvalues --    1.30257   1.30948   1.33091   1.35815   1.39033
 Alpha virt. eigenvalues --    1.41269   1.41326   1.43953   1.45441   1.46976
 Alpha virt. eigenvalues --    1.47661   1.49197   1.49580   1.51024   1.58099
 Alpha virt. eigenvalues --    1.60443   1.61473   1.64583   1.68290   1.71219
 Alpha virt. eigenvalues --    1.74823   1.79280   1.83141   1.84913   1.86108
 Alpha virt. eigenvalues --    1.86638   1.87416   1.89035   1.89831   1.90066
 Alpha virt. eigenvalues --    1.90539   1.93143   1.94494   1.95212   1.95472
 Alpha virt. eigenvalues --    1.95837   1.96253   1.97234   1.97765   1.98907
 Alpha virt. eigenvalues --    1.99822   2.00288   2.01471   2.02191   2.03506
 Alpha virt. eigenvalues --    2.05404   2.06838   2.07594   2.10677   2.14480
 Alpha virt. eigenvalues --    2.14926   2.17369   2.18272   2.18872   2.19790
 Alpha virt. eigenvalues --    2.22814   2.25828   2.26154   2.30782   2.32370
 Alpha virt. eigenvalues --    2.33076   2.34857   2.36690   2.37810   2.40431
 Alpha virt. eigenvalues --    2.42656   2.47310   2.47874   2.48909   2.51833
 Alpha virt. eigenvalues --    2.53191   2.54898   2.55295   2.59969   2.60133
 Alpha virt. eigenvalues --    2.61759   2.63502   2.71917   2.76298   2.78801
 Alpha virt. eigenvalues --    2.79741   2.81751   2.83914   2.84788   2.85271
 Alpha virt. eigenvalues --    2.89454   2.91531   2.93301   2.96053   2.97884
 Alpha virt. eigenvalues --    2.99995   3.00917   3.07251   3.08202   3.09110
 Alpha virt. eigenvalues --    3.10289   3.10883   3.17847   3.20592   3.23888
 Alpha virt. eigenvalues --    3.26827   3.28857   3.35076   3.38470   3.43748
 Alpha virt. eigenvalues --    3.52700   3.63896   3.84862
  Beta  occ. eigenvalues --  -19.02123 -14.18199 -10.11936 -10.11857 -10.08288
  Beta  occ. eigenvalues --  -10.08057 -10.02848  -9.98296  -9.97032  -9.96810
  Beta  occ. eigenvalues --   -9.95222  -9.95206  -0.92030  -0.77966  -0.64808
  Beta  occ. eigenvalues --   -0.62893  -0.57491  -0.53518  -0.51272  -0.50989
  Beta  occ. eigenvalues --   -0.44778  -0.41030  -0.39062  -0.36359  -0.36281
  Beta  occ. eigenvalues --   -0.34850  -0.32982  -0.31608  -0.30519  -0.28002
  Beta  occ. eigenvalues --   -0.27791  -0.24863  -0.23898  -0.23112  -0.22319
  Beta  occ. eigenvalues --   -0.20710  -0.19514  -0.16877  -0.15803  -0.14441
  Beta  occ. eigenvalues --   -0.13834  -0.10196  -0.03132  -0.01502
  Beta virt. eigenvalues --    0.17295   0.19060   0.19255   0.20527   0.21267
  Beta virt. eigenvalues --    0.21856   0.23586   0.24057   0.24262   0.24897
  Beta virt. eigenvalues --    0.26145   0.26597   0.28017   0.28699   0.31565
  Beta virt. eigenvalues --    0.32542   0.33834   0.34695   0.35778   0.37065
  Beta virt. eigenvalues --    0.38074   0.38734   0.44342   0.48445   0.48904
  Beta virt. eigenvalues --    0.49205   0.51740   0.54625   0.57027   0.57719
  Beta virt. eigenvalues --    0.58196   0.59262   0.60198   0.60918   0.61804
  Beta virt. eigenvalues --    0.62343   0.63605   0.65522   0.66367   0.68181
  Beta virt. eigenvalues --    0.68925   0.69769   0.71807   0.72690   0.73673
  Beta virt. eigenvalues --    0.74651   0.75139   0.75543   0.75997   0.76334
  Beta virt. eigenvalues --    0.76769   0.77794   0.78239   0.78918   0.80076
  Beta virt. eigenvalues --    0.80613   0.81959   0.82782   0.83374   0.83808
  Beta virt. eigenvalues --    0.84350   0.85799   0.87068   0.90054   0.90289
  Beta virt. eigenvalues --    0.91617   0.92888   0.94725   0.96175   0.98284
  Beta virt. eigenvalues --    1.00696   1.01815   1.04355   1.06802   1.08247
  Beta virt. eigenvalues --    1.13414   1.17506   1.21856   1.24160   1.27371
  Beta virt. eigenvalues --    1.27820   1.30293   1.31020   1.33161   1.35886
  Beta virt. eigenvalues --    1.39518   1.41353   1.41487   1.44331   1.46083
  Beta virt. eigenvalues --    1.47537   1.48470   1.49711   1.49900   1.51859
  Beta virt. eigenvalues --    1.58170   1.60513   1.61540   1.64638   1.68459
  Beta virt. eigenvalues --    1.71358   1.75013   1.79354   1.83193   1.85053
  Beta virt. eigenvalues --    1.86392   1.86760   1.87557   1.89190   1.89872
  Beta virt. eigenvalues --    1.90155   1.90593   1.93257   1.94828   1.95730
  Beta virt. eigenvalues --    1.95985   1.96267   1.96614   1.97474   1.97997
  Beta virt. eigenvalues --    1.99285   1.99929   2.00409   2.01666   2.02299
  Beta virt. eigenvalues --    2.03563   2.05514   2.07026   2.07775   2.10971
  Beta virt. eigenvalues --    2.14797   2.15338   2.17862   2.19131   2.19259
  Beta virt. eigenvalues --    2.20059   2.22986   2.25903   2.26281   2.30829
  Beta virt. eigenvalues --    2.32540   2.33508   2.35560   2.37237   2.37889
  Beta virt. eigenvalues --    2.40500   2.43131   2.47472   2.47975   2.49466
  Beta virt. eigenvalues --    2.52607   2.54061   2.55323   2.56810   2.60004
  Beta virt. eigenvalues --    2.60244   2.61899   2.63565   2.72682   2.76438
  Beta virt. eigenvalues --    2.79074   2.79949   2.81925   2.84541   2.85410
  Beta virt. eigenvalues --    2.86260   2.89525   2.91605   2.93472   2.96088
  Beta virt. eigenvalues --    2.97930   3.00056   3.00986   3.07511   3.08324
  Beta virt. eigenvalues --    3.09487   3.10429   3.11005   3.17983   3.20628
  Beta virt. eigenvalues --    3.23936   3.26849   3.28972   3.35334   3.38494
  Beta virt. eigenvalues --    3.43762   3.52824   3.63907   3.85086
          Condensed to atoms (all electrons):
               1          2          3          4          5          6
     1  C    5.209649   0.321378  -0.049232   0.004693  -0.000756   0.006827
     2  N    0.321378   6.717807   0.355347  -0.054601  -0.006823  -0.051775
     3  C   -0.049232   0.355347   4.702924   0.355155  -0.046481  -0.005950
     4  C    0.004693  -0.054601   0.355155   4.573522   0.320196  -0.060406
     5  O   -0.000756  -0.006823  -0.046481   0.320196   7.981065   0.344376
     6  C    0.006827  -0.051775  -0.005950  -0.060406   0.344376   4.536230
     7  C   -0.053979   0.369905  -0.042629   0.001949  -0.058139   0.391708
     8  C    0.181395  -0.086156  -0.009517   0.001643   0.000007  -0.000049
     9  C    0.168118   0.008760   0.000212   0.000004   0.000000  -0.000005
    10  C   -0.190060  -0.000544  -0.000067  -0.000000  -0.000000   0.000005
    11  C    0.149434   0.009957   0.000454   0.000016   0.000000  -0.000044
    12  C    0.247749  -0.101702   0.000629  -0.000688  -0.000007   0.001353
    13  H   -0.016344  -0.026009   0.340630   0.013844   0.003981  -0.000517
    14  H    0.012334  -0.042255   0.281255  -0.039779   0.000416  -0.002711
    15  H    0.000062   0.003512  -0.025655   0.311650  -0.039587   0.004417
    16  H   -0.000091   0.006524  -0.015474   0.329659  -0.028031   0.007202
    17  H   -0.000092   0.006231  -0.000464   0.008033  -0.028809   0.330968
    18  H   -0.000447   0.001676  -0.012443   0.009363  -0.044278   0.294410
    19  H   -0.007642  -0.022193   0.013307   0.003290   0.003581  -0.025272
    20  H   -0.000457  -0.036125  -0.017546  -0.006589   0.000994  -0.028368
    21  H   -0.107775  -0.013921  -0.003018  -0.002244  -0.000003   0.000068
    22  H    0.021429  -0.000222  -0.000022  -0.000000   0.000000  -0.000000
    23  H   -0.001146   0.000021   0.000000  -0.000000   0.000000  -0.000000
    24  H    0.021212  -0.000207   0.000007  -0.000000  -0.000000  -0.000000
    25  H   -0.108253  -0.021894  -0.001140  -0.000090  -0.000012   0.001400
               7          8          9         10         11         12
     1  C   -0.053979   0.181395   0.168118  -0.190060   0.149434   0.247749
     2  N    0.369905  -0.086156   0.008760  -0.000544   0.009957  -0.101702
     3  C   -0.042629  -0.009517   0.000212  -0.000067   0.000454   0.000629
     4  C    0.001949   0.001643   0.000004  -0.000000   0.000016  -0.000688
     5  O   -0.058139   0.000007   0.000000  -0.000000   0.000000  -0.000007
     6  C    0.391708  -0.000049  -0.000005   0.000005  -0.000044   0.001353
     7  C    4.669110   0.009371  -0.000325   0.000104   0.000017  -0.013660
     8  C    0.009371   5.550248   0.111698   0.107975  -0.142898   0.056101
     9  C   -0.000325   0.111698   5.295163   0.277723   0.097223  -0.162564
    10  C    0.000104   0.107975   0.277723   5.189499   0.182065   0.142998
    11  C    0.000017  -0.142898   0.097223   0.182065   5.491747   0.057082
    12  C   -0.013660   0.056101  -0.162564   0.142998   0.057082   5.463505
    13  H    0.010725   0.016728  -0.000369  -0.000083   0.000174  -0.001420
    14  H   -0.017782  -0.003072   0.000134  -0.000001  -0.000460   0.004831
    15  H   -0.011950  -0.000212  -0.000019   0.000001  -0.000003  -0.000023
    16  H   -0.000412  -0.000038   0.000003  -0.000000  -0.000000   0.000025
    17  H   -0.015582   0.000019  -0.000000  -0.000000  -0.000001  -0.000045
    18  H   -0.027262  -0.000282   0.000007   0.000000  -0.000012   0.000135
    19  H    0.312650  -0.001888   0.000230  -0.000151   0.000540   0.022145
    20  H    0.305013  -0.000740   0.000055  -0.000020  -0.000697   0.008594
    21  H   -0.000569   0.413122  -0.088095   0.022094  -0.003327   0.024713
    22  H    0.000014  -0.089823   0.410890  -0.097826   0.019006  -0.001479
    23  H    0.000000   0.018700  -0.094620   0.414305  -0.094471   0.019229
    24  H   -0.000061  -0.001547   0.019679  -0.098915   0.412922  -0.090476
    25  H    0.010462   0.021116  -0.002745   0.021203  -0.095624   0.431735
              13         14         15         16         17         18
     1  C   -0.016344   0.012334   0.000062  -0.000091  -0.000092  -0.000447
     2  N   -0.026009  -0.042255   0.003512   0.006524   0.006231   0.001676
     3  C    0.340630   0.281255  -0.025655  -0.015474  -0.000464  -0.012443
     4  C    0.013844  -0.039779   0.311650   0.329659   0.008033   0.009363
     5  O    0.003981   0.000416  -0.039587  -0.028031  -0.028809  -0.044278
     6  C   -0.000517  -0.002711   0.004417   0.007202   0.330968   0.294410
     7  C    0.010725  -0.017782  -0.011950  -0.000412  -0.015582  -0.027262
     8  C    0.016728  -0.003072  -0.000212  -0.000038   0.000019  -0.000282
     9  C   -0.000369   0.000134  -0.000019   0.000003  -0.000000   0.000007
    10  C   -0.000083  -0.000001   0.000001  -0.000000  -0.000000   0.000000
    11  C    0.000174  -0.000460  -0.000003  -0.000000  -0.000001  -0.000012
    12  C   -0.001420   0.004831  -0.000023   0.000025  -0.000045   0.000135
    13  H    0.729516  -0.048494  -0.008282  -0.004020   0.000025   0.000698
    14  H   -0.048494   0.867820   0.015824  -0.002014   0.000549   0.001183
    15  H   -0.008282   0.015824   0.805270  -0.034464   0.000327   0.017479
    16  H   -0.004020  -0.002014  -0.034464   0.770720  -0.000404   0.000183
    17  H    0.000025   0.000549   0.000327  -0.000404   0.771447  -0.034559
    18  H    0.000698   0.001183   0.017479   0.000183  -0.034559   0.827477
    19  H    0.000686  -0.003246  -0.000336  -0.000068  -0.001879   0.002179
    20  H   -0.001652   0.028348   0.001953   0.000665  -0.003562   0.012122
    21  H   -0.007704   0.002604   0.000476   0.000184   0.000001  -0.000044
    22  H    0.000095  -0.000008  -0.000000  -0.000000   0.000000  -0.000000
    23  H   -0.000002   0.000000   0.000000  -0.000000  -0.000000   0.000000
    24  H    0.000000   0.000004   0.000000   0.000000   0.000000   0.000000
    25  H   -0.000145   0.000349  -0.000002   0.000003   0.000068  -0.000185
              19         20         21         22         23         24
     1  C   -0.007642  -0.000457  -0.107775   0.021429  -0.001146   0.021212
     2  N   -0.022193  -0.036125  -0.013921  -0.000222   0.000021  -0.000207
     3  C    0.013307  -0.017546  -0.003018  -0.000022   0.000000   0.000007
     4  C    0.003290  -0.006589  -0.002244  -0.000000  -0.000000  -0.000000
     5  O    0.003581   0.000994  -0.000003   0.000000   0.000000  -0.000000
     6  C   -0.025272  -0.028368   0.000068  -0.000000  -0.000000  -0.000000
     7  C    0.312650   0.305013  -0.000569   0.000014   0.000000  -0.000061
     8  C   -0.001888  -0.000740   0.413122  -0.089823   0.018700  -0.001547
     9  C    0.000230   0.000055  -0.088095   0.410890  -0.094620   0.019679
    10  C   -0.000151  -0.000020   0.022094  -0.097826   0.414305  -0.098915
    11  C    0.000540  -0.000697  -0.003327   0.019006  -0.094471   0.412922
    12  C    0.022145   0.008594   0.024713  -0.001479   0.019229  -0.090476
    13  H    0.000686  -0.001652  -0.007704   0.000095  -0.000002   0.000000
    14  H   -0.003246   0.028348   0.002604  -0.000008   0.000000   0.000004
    15  H   -0.000336   0.001953   0.000476  -0.000000   0.000000   0.000000
    16  H   -0.000068   0.000665   0.000184  -0.000000  -0.000000   0.000000
    17  H   -0.001879  -0.003562   0.000001   0.000000  -0.000000   0.000000
    18  H    0.002179   0.012122  -0.000044  -0.000000   0.000000   0.000000
    19  H    0.805497  -0.070175  -0.000392   0.000001  -0.000002   0.000010
    20  H   -0.070175   0.857028   0.000212  -0.000001   0.000000   0.000051
    21  H   -0.000392   0.000212   0.928262  -0.022552  -0.000529   0.000053
    22  H    0.000001  -0.000001  -0.022552   0.906649  -0.018257  -0.000708
    23  H   -0.000002   0.000000  -0.000529  -0.018257   0.895584  -0.018711
    24  H    0.000010   0.000051   0.000053  -0.000708  -0.018711   0.913788
    25  H   -0.011770   0.002647  -0.000371   0.000055  -0.000519  -0.021583
              25
     1  C   -0.108253
     2  N   -0.021894
     3  C   -0.001140
     4  C   -0.000090
     5  O   -0.000012
     6  C    0.001400
     7  C    0.010462
     8  C    0.021116
     9  C   -0.002745
    10  C    0.021203
    11  C   -0.095624
    12  C    0.431735
    13  H   -0.000145
    14  H    0.000349
    15  H   -0.000002
    16  H    0.000003
    17  H    0.000068
    18  H   -0.000185
    19  H   -0.011770
    20  H    0.002647
    21  H   -0.000371
    22  H    0.000055
    23  H   -0.000519
    24  H   -0.021583
    25  H    0.899652
          Atomic-Atomic Spin Densities.
               1          2          3          4          5          6
     1  C   -0.031592   0.013874  -0.001323  -0.001283   0.000075  -0.000383
     2  N    0.013874  -0.003825  -0.000344  -0.007573   0.001060   0.004406
     3  C   -0.001323  -0.000344   0.020732  -0.014697   0.001819   0.001118
     4  C   -0.001283  -0.007573  -0.014697   0.047723  -0.013958  -0.011186
     5  O    0.000075   0.001060   0.001819  -0.013958   0.011108   0.005469
     6  C   -0.000383   0.004406   0.001118  -0.011186   0.005469   0.038548
     7  C   -0.004929  -0.004872   0.002584   0.010986  -0.005926  -0.000920
     8  C   -0.077128  -0.005407   0.004845   0.000691  -0.000006   0.000149
     9  C    0.017248   0.000433  -0.000300  -0.000007   0.000000  -0.000005
    10  C   -0.000467  -0.000103  -0.000043  -0.000001   0.000000   0.000000
    11  C   -0.002043   0.000278   0.000279   0.000007  -0.000000   0.000009
    12  C    0.023595  -0.001954  -0.002933  -0.000166   0.000005  -0.000442
    13  H   -0.002564  -0.003691  -0.008958   0.010684  -0.000619  -0.001056
    14  H    0.002148   0.004924  -0.001575  -0.014891   0.002104   0.001899
    15  H    0.000054   0.000615   0.003922  -0.007090   0.001424   0.001931
    16  H    0.000035   0.000177   0.002305  -0.004533   0.000925   0.000306
    17  H    0.000001  -0.000121   0.000101   0.000248  -0.000175  -0.000438
    18  H    0.000253  -0.001825  -0.001437   0.007729  -0.003674  -0.026118
    19  H    0.006221  -0.003320   0.001577   0.003219  -0.001111  -0.025285
    20  H    0.000222   0.002706  -0.002434  -0.003900   0.001797   0.008899
    21  H   -0.004209   0.001438   0.000815  -0.000707   0.000010   0.000108
    22  H   -0.000136   0.000008  -0.000001  -0.000000   0.000000   0.000000
    23  H   -0.000199  -0.000001  -0.000000  -0.000000   0.000000   0.000000
    24  H   -0.000542   0.000008  -0.000001  -0.000000   0.000000   0.000000
    25  H   -0.004967   0.000555  -0.000381  -0.000068   0.000008   0.000437
               7          8          9         10         11         12
     1  C   -0.004929  -0.077128   0.017248  -0.000467  -0.002043   0.023595
     2  N   -0.004872  -0.005407   0.000433  -0.000103   0.000278  -0.001954
     3  C    0.002584   0.004845  -0.000300  -0.000043   0.000279  -0.002933
     4  C    0.010986   0.000691  -0.000007  -0.000001   0.000007  -0.000166
     5  O   -0.005926  -0.000006   0.000000   0.000000  -0.000000   0.000005
     6  C   -0.000920   0.000149  -0.000005   0.000000   0.000009  -0.000442
     7  C    0.047567   0.001683  -0.000103   0.000002   0.000396  -0.007069
     8  C    0.001683   0.680986  -0.211688  -0.006847   0.022599  -0.027621
     9  C   -0.000103  -0.211688   0.381196   0.043391  -0.036930   0.012436
    10  C    0.000002  -0.006847   0.043391  -0.069706  -0.076249   0.016921
    11  C    0.000396   0.022599  -0.036930  -0.076249   0.712885  -0.201320
    12  C   -0.007069  -0.027621   0.012436   0.016921  -0.201320   0.311545
    13  H    0.001643   0.010667  -0.000637  -0.000050   0.000131  -0.000970
    14  H   -0.006076  -0.005514   0.000284   0.000039  -0.000252   0.002279
    15  H   -0.000730   0.000033  -0.000003   0.000000   0.000000   0.000001
    16  H   -0.000348  -0.000040   0.000000   0.000000  -0.000000   0.000004
    17  H    0.000360  -0.000000   0.000000  -0.000000  -0.000000   0.000007
    18  H    0.000640  -0.000176   0.000006   0.000000  -0.000010   0.000251
    19  H   -0.029073  -0.001843   0.000205   0.000007  -0.001483   0.013009
    20  H   -0.005097  -0.000449   0.000023   0.000022  -0.000498   0.003287
    21  H   -0.000042   0.010508  -0.003172  -0.000168  -0.000289   0.000591
    22  H   -0.000000  -0.003103   0.010619  -0.001746   0.000023  -0.000105
    23  H    0.000000   0.000478  -0.001938   0.002509  -0.001966   0.000510
    24  H    0.000004  -0.000125  -0.000320  -0.001802   0.016726  -0.003649
    25  H    0.002144   0.000263  -0.000187   0.000096  -0.003461   0.010124
              13         14         15         16         17         18
     1  C   -0.002564   0.002148   0.000054   0.000035   0.000001   0.000253
     2  N   -0.003691   0.004924   0.000615   0.000177  -0.000121  -0.001825
     3  C   -0.008958  -0.001575   0.003922   0.002305   0.000101  -0.001437
     4  C    0.010684  -0.014891  -0.007090  -0.004533   0.000248   0.007729
     5  O   -0.000619   0.002104   0.001424   0.000925  -0.000175  -0.003674
     6  C   -0.001056   0.001899   0.001931   0.000306  -0.000438  -0.026118
     7  C    0.001643  -0.006076  -0.000730  -0.000348   0.000360   0.000640
     8  C    0.010667  -0.005514   0.000033  -0.000040  -0.000000  -0.000176
     9  C   -0.000637   0.000284  -0.000003   0.000000   0.000000   0.000006
    10  C   -0.000050   0.000039   0.000000   0.000000  -0.000000   0.000000
    11  C    0.000131  -0.000252   0.000000  -0.000000  -0.000000  -0.000010
    12  C   -0.000970   0.002279   0.000001   0.000004   0.000007   0.000251
    13  H    0.016961  -0.009753  -0.001626  -0.001017   0.000014   0.000554
    14  H   -0.009753   0.022697   0.000822   0.001139  -0.000093  -0.000681
    15  H   -0.001626   0.000822   0.001878   0.000691  -0.000057  -0.001979
    16  H   -0.001017   0.001139   0.000691   0.000731  -0.000020  -0.000277
    17  H    0.000014  -0.000093  -0.000057  -0.000020  -0.000845   0.000727
    18  H    0.000554  -0.000681  -0.001979  -0.000277   0.000727   0.024305
    19  H    0.000760  -0.001744  -0.000392  -0.000054   0.000961   0.010947
    20  H   -0.000795   0.004072   0.000197   0.000106  -0.000800  -0.002691
    21  H   -0.005130   0.001095   0.000167   0.000039  -0.000001  -0.000069
    22  H   -0.000019   0.000002   0.000000   0.000000  -0.000000  -0.000000
    23  H   -0.000001   0.000000   0.000000   0.000000  -0.000000  -0.000000
    24  H   -0.000000   0.000000   0.000000   0.000000  -0.000000  -0.000000
    25  H   -0.000092   0.000271   0.000006   0.000001  -0.000016  -0.000127
              19         20         21         22         23         24
     1  C    0.006221   0.000222  -0.004209  -0.000136  -0.000199  -0.000542
     2  N   -0.003320   0.002706   0.001438   0.000008  -0.000001   0.000008
     3  C    0.001577  -0.002434   0.000815  -0.000001  -0.000000  -0.000001
     4  C    0.003219  -0.003900  -0.000707  -0.000000  -0.000000  -0.000000
     5  O   -0.001111   0.001797   0.000010   0.000000   0.000000   0.000000
     6  C   -0.025285   0.008899   0.000108   0.000000   0.000000   0.000000
     7  C   -0.029073  -0.005097  -0.000042  -0.000000   0.000000   0.000004
     8  C   -0.001843  -0.000449   0.010508  -0.003103   0.000478  -0.000125
     9  C    0.000205   0.000023  -0.003172   0.010619  -0.001938  -0.000320
    10  C    0.000007   0.000022  -0.000168  -0.001746   0.002509  -0.001802
    11  C   -0.001483  -0.000498  -0.000289   0.000023  -0.001966   0.016726
    12  C    0.013009   0.003287   0.000591  -0.000105   0.000510  -0.003649
    13  H    0.000760  -0.000795  -0.005130  -0.000019  -0.000001  -0.000000
    14  H   -0.001744   0.004072   0.001095   0.000002   0.000000   0.000000
    15  H   -0.000392   0.000197   0.000167   0.000000   0.000000   0.000000
    16  H   -0.000054   0.000106   0.000039   0.000000   0.000000   0.000000
    17  H    0.000961  -0.000800  -0.000001  -0.000000  -0.000000  -0.000000
    18  H    0.010947  -0.002691  -0.000069  -0.000000  -0.000000  -0.000000
    19  H    0.076103  -0.019136  -0.000303  -0.000001  -0.000001  -0.000026
    20  H   -0.019136   0.016454   0.000118   0.000000   0.000000   0.000004
    21  H   -0.000303   0.000118  -0.022906   0.001022   0.000030   0.000001
    22  H   -0.000001   0.000000   0.001022  -0.020141   0.000517   0.000013
    23  H   -0.000001   0.000000   0.000030   0.000517   0.001788   0.000587
    24  H   -0.000026   0.000004   0.000001   0.000013   0.000587  -0.036042
    25  H   -0.006815   0.002906   0.000120   0.000000   0.000024   0.000958
              25
     1  C   -0.004967
     2  N    0.000555
     3  C   -0.000381
     4  C   -0.000068
     5  O    0.000008
     6  C    0.000437
     7  C    0.002144
     8  C    0.000263
     9  C   -0.000187
    10  C    0.000096
    11  C   -0.003461
    12  C    0.010124
    13  H   -0.000092
    14  H    0.000271
    15  H    0.000006
    16  H    0.000001
    17  H   -0.000016
    18  H   -0.000127
    19  H   -0.006815
    20  H    0.002906
    21  H    0.000120
    22  H    0.000000
    23  H    0.000024
    24  H    0.000958
    25  H   -0.010639
 Mulliken charges and spin densities:
               1          2
     1  C    0.191994  -0.068038
     2  N   -0.336691  -0.002554
     3  C    0.179716   0.005669
     4  C    0.231380   0.001227
     5  O   -0.401692   0.000336
     6  C    0.256133  -0.002553
     7  C    0.161321   0.002823
     8  C   -0.151902   0.392956
     9  C   -0.041156   0.210551
    10  C    0.029697  -0.094195
    11  C   -0.083099   0.428831
    12  C   -0.108759   0.148336
    13  H   -0.002063   0.004438
    14  H   -0.055829   0.003196
    15  H   -0.040438  -0.000137
    16  H   -0.030150   0.000170
    17  H   -0.032269  -0.000148
    18  H   -0.047399   0.006348
    19  H   -0.019101   0.022423
    20  H   -0.051749   0.005013
    21  H   -0.141247  -0.020935
    22  H   -0.127239  -0.013048
    23  H   -0.119582   0.002338
    24  H   -0.135518  -0.024205
    25  H   -0.124358  -0.008842
 Sum of Mulliken charges =  -1.00000   1.00000
 Mulliken charges and spin densities with hydrogens summed into heavy atoms:
               1          2
     1  C    0.191994  -0.068038
     2  N   -0.336691  -0.002554
     3  C    0.121824   0.013303
     4  C    0.160792   0.001260
     5  O   -0.401692   0.000336
     6  C    0.176465   0.003647
     7  C    0.090471   0.030260
     8  C   -0.293149   0.372021
     9  C   -0.168395   0.197502
    10  C   -0.089885  -0.091857
    11  C   -0.218617   0.404626
    12  C   -0.233117   0.139494
 Electronic spatial extent (au):  <R**2>=           2465.9053
 Charge=             -1.0000 electrons
 Dipole moment (field-independent basis, Debye):
    X=             -7.7232    Y=              0.1899    Z=             -0.2109  Tot=              7.7284
 Quadrupole moment (field-independent basis, Debye-Ang):
   XX=           -116.0891   YY=            -79.4618   ZZ=            -81.3994
   XY=             -0.1617   XZ=              1.7783   YZ=              1.1279
 Traceless Quadrupole moment (field-independent basis, Debye-Ang):
   XX=            -23.7724   YY=             12.8550   ZZ=             10.9174
   XY=             -0.1617   XZ=              1.7783   YZ=              1.1279
 Octapole moment (field-independent basis, Debye-Ang**2):
  XXX=            -72.4216  YYY=              1.3908  ZZZ=              0.2255  XYY=            -32.4400
  XXY=              3.2391  XXZ=             -5.1632  XZZ=            -21.1484  YZZ=              0.0238
  YYZ=             -0.0400  XYZ=             -0.8814
 Hexadecapole moment (field-independent basis, Debye-Ang**3):
 XXXX=          -3189.0394 YYYY=           -646.6575 ZZZZ=           -166.7275 XXXY=              2.4599
 XXXZ=             16.3973 YYYX=              2.2318 YYYZ=              2.2862 ZZZX=             -0.8707
 ZZZY=              5.0782 XXYY=           -581.9730 XXZZ=           -512.4744 YYZZ=           -141.0049
 XXYZ=              6.3077 YYXZ=             -1.7703 ZZXY=             -0.7734
 N-N= 6.921568797334D+02 E-N=-2.601750299339D+03  KE= 5.131777375995D+02
                          Isotropic Fermi Contact Couplings
        Atom                 a.u.       MegaHertz       Gauss      10(-4) cm-1
     1  C(13)             -0.02552     -28.69216     -10.23808      -9.57067
     2  N(14)              0.00004       0.01384       0.00494       0.00462
     3  C(13)             -0.00242      -2.71535      -0.96890      -0.90574
     4  C(13)              0.00181       2.04006       0.72794       0.68049
     5  O(17)              0.00843      -5.10818      -1.82273      -1.70391
     6  C(13)             -0.00031      -0.34573      -0.12337      -0.11532
     7  C(13)              0.00224       2.51586       0.89772       0.83920
     8  C(13)              0.05670      63.73751      22.74313      21.26055
     9  C(13)              0.02520      28.33119      10.10927       9.45027
    10  C(13)             -0.03043     -34.21281     -12.20798     -11.41217
    11  C(13)              0.06471      72.75096      25.95935      24.26711
    12  C(13)              0.01274      14.31790       5.10898       4.77594
    13  H(1)              -0.00011      -0.49995      -0.17840      -0.16677
    14  H(1)               0.00041       1.85013       0.66017       0.61714
    15  H(1)              -0.00001      -0.05162      -0.01842      -0.01722
    16  H(1)              -0.00001      -0.03789      -0.01352      -0.01264
    17  H(1)              -0.00000      -0.02116      -0.00755      -0.00706
    18  H(1)               0.00024       1.07629       0.38405       0.35901
    19  H(1)              -0.00029      -1.30617      -0.46607      -0.43569
    20  H(1)              -0.00038      -1.69227      -0.60384      -0.56448
    21  H(1)              -0.00551     -24.63379      -8.78995      -8.21695
    22  H(1)              -0.00332     -14.82810      -5.29103      -4.94612
    23  H(1)               0.00051       2.29220       0.81791       0.76460
    24  H(1)              -0.00598     -26.72173      -9.53498      -8.91341
    25  H(1)              -0.00267     -11.92669      -4.25574      -3.97832
 --------------------------------------------------------
       Center         ----  Spin Dipole Couplings  ----
                      3XX-RR        3YY-RR        3ZZ-RR
 --------------------------------------------------------
     1   Atom        0.012919      0.020822     -0.033741
     2   Atom        0.010072      0.004509     -0.014580
     3   Atom        0.001641      0.002978     -0.004619
     4   Atom        0.001607     -0.000671     -0.000937
     5   Atom        0.007593     -0.003843     -0.003750
     6   Atom        0.001117     -0.000921     -0.000196
     7   Atom        0.000858     -0.007495      0.006638
     8   Atom       -0.203899     -0.175411      0.379310
     9   Atom       -0.114115     -0.107551      0.221666
    10   Atom        0.018406      0.031562     -0.049968
    11   Atom       -0.223259     -0.194161      0.417420
    12   Atom       -0.082332     -0.076890      0.159223
    13   Atom        0.006307     -0.002542     -0.003765
    14   Atom        0.002021     -0.001337     -0.000685
    15   Atom        0.001626     -0.000705     -0.000921
    16   Atom        0.001211     -0.000363     -0.000849
    17   Atom        0.001371     -0.000557     -0.000815
    18   Atom        0.001380     -0.000918     -0.000462
    19   Atom        0.004249     -0.001108     -0.003141
    20   Atom        0.002585     -0.001526     -0.001059
    21   Atom       -0.017486      0.013653      0.003833
    22   Atom       -0.009211      0.010228     -0.001017
    23   Atom        0.003553      0.001928     -0.005481
    24   Atom       -0.017540      0.014782      0.002758
    25   Atom       -0.007570      0.007389      0.000181
 --------------------------------------------------------
                        XY            XZ            YZ
 --------------------------------------------------------
     1   Atom        0.004189      0.007267     -0.008887
     2   Atom        0.000584     -0.002303      0.002144
     3   Atom        0.001522     -0.001152     -0.001844
     4   Atom       -0.000828      0.000081     -0.000335
     5   Atom        0.001259     -0.000665      0.000023
     6   Atom        0.000134     -0.000532      0.001378
     7   Atom       -0.002597     -0.008635      0.006798
     8   Atom       -0.008041     -0.012382      0.128210
     9   Atom        0.000447     -0.003220      0.066590
    10   Atom        0.001868      0.000531     -0.017271
    11   Atom       -0.007602     -0.007591      0.126402
    12   Atom       -0.000117     -0.002449      0.060189
    13   Atom       -0.003086     -0.000744      0.000610
    14   Atom       -0.000572     -0.002116      0.000240
    15   Atom       -0.000475      0.000600     -0.000194
    16   Atom       -0.000625     -0.000204      0.000111
    17   Atom        0.000800     -0.000013      0.000019
    18   Atom        0.000136      0.001052     -0.000056
    19   Atom        0.001471     -0.000156      0.001883
    20   Atom        0.000806     -0.000419     -0.001724
    21   Atom       -0.023984      0.004299     -0.003236
    22   Atom        0.015300     -0.003059     -0.001881
    23   Atom       -0.000395      0.000327     -0.001495
    24   Atom       -0.026185      0.004863     -0.002815
    25   Atom        0.011848     -0.002770     -0.001704
 --------------------------------------------------------


 ---------------------------------------------------------------------------------
              Anisotropic Spin Dipole Couplings in Principal Axis System
 ---------------------------------------------------------------------------------

       Atom             a.u.   MegaHertz   Gauss  10(-4) cm-1        Axes

              Baa    -0.0364    -4.885    -1.743    -1.629 -0.1574  0.1628  0.9740
     1 C(13)  Bbb     0.0132     1.771     0.632     0.591  0.9381 -0.2834  0.1989
              Bcc     0.0232     3.114     1.111     1.039  0.3085  0.9451 -0.1081
 
              Baa    -0.0150    -0.580    -0.207    -0.193  0.0933 -0.1113  0.9894
     2 N(14)  Bbb     0.0047     0.182     0.065     0.061 -0.0580  0.9914  0.1170
              Bcc     0.0103     0.398     0.142     0.133  0.9939  0.0683 -0.0861
 
              Baa    -0.0051    -0.689    -0.246    -0.230  0.1207  0.1983  0.9727
     3 C(13)  Bbb     0.0006     0.087     0.031     0.029  0.8396 -0.5432  0.0066
              Bcc     0.0045     0.603     0.215     0.201  0.5297  0.8158 -0.2321
 
              Baa    -0.0012    -0.166    -0.059    -0.055  0.1779  0.6807  0.7106
     4 C(13)  Bbb    -0.0007    -0.087    -0.031    -0.029 -0.2677 -0.6614  0.7006
              Bcc     0.0019     0.253     0.090     0.085  0.9469 -0.3149  0.0645
 
              Baa    -0.0040     0.291     0.104     0.097 -0.1212  0.9177 -0.3783
     5 O(17)  Bbb    -0.0037     0.271     0.097     0.090  0.0118  0.3824  0.9239
              Bcc     0.0078    -0.562    -0.201    -0.187  0.9926  0.1075 -0.0571
 
              Baa    -0.0020    -0.274    -0.098    -0.091 -0.1367  0.7747 -0.6173
     6 C(13)  Bbb     0.0007     0.087     0.031     0.029  0.5335  0.5827  0.6131
              Bcc     0.0014     0.187     0.067     0.062  0.8347 -0.2455 -0.4930
 
              Baa    -0.0103    -1.386    -0.495    -0.462 -0.1145  0.9007 -0.4191
     7 C(13)  Bbb    -0.0047    -0.635    -0.227    -0.212  0.8371  0.3146  0.4475
              Bcc     0.0151     2.021     0.721     0.674 -0.5350  0.2996  0.7900
 
              Baa    -0.2091   -28.061   -10.013    -9.360  0.7271  0.6739 -0.1315
     8 C(13)  Bbb    -0.1987   -26.665    -9.515    -8.894 -0.6862  0.7069 -0.1715
              Bcc     0.4078    54.726    19.528    18.255 -0.0226  0.2149  0.9764
 
              Baa    -0.1207   -16.194    -5.778    -5.402 -0.1592  0.9688 -0.1899
     9 C(13)  Bbb    -0.1140   -15.294    -5.457    -5.102  0.9872  0.1579 -0.0219
              Bcc     0.2347    31.488    11.236    10.503 -0.0088  0.1910  0.9816
 
              Baa    -0.0535    -7.177    -2.561    -2.394 -0.0124  0.1993  0.9799
    10 C(13)  Bbb     0.0182     2.448     0.873     0.816  0.9947 -0.0975  0.0324
              Bcc     0.0352     4.730     1.688     1.578  0.1020  0.9751 -0.1970
 
              Baa    -0.2276   -30.547   -10.900   -10.189  0.8142  0.5715 -0.1024
    11 C(13)  Bbb    -0.2150   -28.850   -10.294    -9.623 -0.5805  0.7971 -0.1663
              Bcc     0.4426    59.397    21.194    19.813 -0.0134  0.1948  0.9807
 
              Baa    -0.0914   -12.261    -4.375    -4.090 -0.0507  0.9710 -0.2337
    12 C(13)  Bbb    -0.0823   -11.048    -3.942    -3.685  0.9987  0.0515 -0.0027
              Bcc     0.1737    23.309     8.317     7.775 -0.0094  0.2335  0.9723
 
              Baa    -0.0041    -2.170    -0.774    -0.724 -0.0994 -0.5362  0.8382
    13 H(1)   Bbb    -0.0033    -1.751    -0.625    -0.584  0.2955  0.7885  0.5394
              Bcc     0.0073     3.921     1.399     1.308  0.9501 -0.3013 -0.0801
 
              Baa    -0.0019    -0.988    -0.353    -0.330  0.4907  0.1458  0.8590
    14 H(1)   Bbb    -0.0014    -0.752    -0.268    -0.251  0.0451  0.9803 -0.1921
              Bcc     0.0033     1.741     0.621     0.581  0.8702 -0.1330 -0.4745
 
              Baa    -0.0011    -0.577    -0.206    -0.192 -0.1590  0.2866  0.9448
    15 H(1)   Bbb    -0.0008    -0.416    -0.148    -0.139  0.2461  0.9382 -0.2432
              Bcc     0.0019     0.993     0.354     0.331  0.9561 -0.1938  0.2197
 
              Baa    -0.0009    -0.468    -0.167    -0.156  0.0512 -0.1517  0.9871
    16 H(1)   Bbb    -0.0006    -0.307    -0.110    -0.102  0.3403  0.9319  0.1256
              Bcc     0.0015     0.775     0.276     0.258  0.9389 -0.3295 -0.0993
 
              Baa    -0.0009    -0.457    -0.163    -0.153 -0.3003  0.8295 -0.4708
    17 H(1)   Bbb    -0.0008    -0.428    -0.153    -0.143 -0.1581  0.4435  0.8822
              Bcc     0.0017     0.886     0.316     0.295  0.9407  0.3394 -0.0021
 
              Baa    -0.0010    -0.554    -0.198    -0.185 -0.3254  0.6769  0.6603
    18 H(1)   Bbb    -0.0008    -0.439    -0.157    -0.146  0.2545  0.7352 -0.6283
              Bcc     0.0019     0.993     0.354     0.331  0.9107  0.0364  0.4115
 
              Baa    -0.0044    -2.326    -0.830    -0.776  0.1064 -0.5339  0.8388
    19 H(1)   Bbb    -0.0003    -0.150    -0.054    -0.050 -0.2425  0.8042  0.5426
              Bcc     0.0046     2.476     0.883     0.826  0.9643  0.2612  0.0439
 
              Baa    -0.0031    -1.628    -0.581    -0.543 -0.0608  0.7613  0.6456
    20 H(1)   Bbb     0.0002     0.084     0.030     0.028  0.3245 -0.5965  0.7341
              Bcc     0.0029     1.545     0.551     0.515  0.9439  0.2541 -0.2107
 
              Baa    -0.0307   -16.357    -5.837    -5.456  0.8795  0.4713 -0.0654
    21 H(1)   Bbb     0.0030     1.585     0.566     0.529 -0.0390  0.2084  0.9773
              Bcc     0.0277    14.772     5.271     4.927 -0.4742  0.8570 -0.2017
 
              Baa    -0.0178    -9.502    -3.391    -3.170  0.8758 -0.4708  0.1068
    22 H(1)   Bbb    -0.0013    -0.700    -0.250    -0.233 -0.0197  0.1862  0.9823
              Bcc     0.0191    10.202     3.640     3.403  0.4823  0.8624 -0.1538
 
              Baa    -0.0058    -3.083    -1.100    -1.028 -0.0264  0.1891  0.9816
    23 H(1)   Bbb     0.0021     1.111     0.396     0.370  0.2912  0.9408 -0.1734
              Bcc     0.0037     1.972     0.704     0.658  0.9563 -0.2813  0.0799
 
              Baa    -0.0324   -17.280    -6.166    -5.764  0.8734  0.4799 -0.0824
    24 H(1)   Bbb     0.0021     1.144     0.408     0.381 -0.0129  0.1919  0.9813
              Bcc     0.0302    16.137     5.758     5.383 -0.4868  0.8560 -0.1738
 
              Baa    -0.0143    -7.621    -2.719    -2.542  0.8756 -0.4698  0.1123
    25 H(1)   Bbb    -0.0002    -0.107    -0.038    -0.036 -0.0041  0.2252  0.9743
              Bcc     0.0145     7.728     2.758     2.578  0.4831  0.8535 -0.1952
 

 ---------------------------------------------------------------------------------

 ******************************Gaussian NBO Version 3.1******************************
             N A T U R A L   A T O M I C   O R B I T A L   A N D
          N A T U R A L   B O N D   O R B I T A L   A N A L Y S I S
 ******************************Gaussian NBO Version 3.1******************************
       /RESON  / : Allow strongly delocalized NBO set

 Analyzing the SCF density

 Job title: 8                                                               

 Storage needed:    165000 in NPA,    218494 in NBO ( 939520721 available)
 GSVD:  LWork=       33895 too small for GESVD, short by        6002 words or        6002 for optimal perf.


 NATURAL POPULATIONS:  Natural atomic orbital occupancies 
                                                          
   NAO  Atom  No  lang   Type(AO)    Occupancy
 --------------------------------------------
     1    C    1  S      Cor( 1S)     1.99884
     2    C    1  S      Val( 2S)     0.79918
     3    C    1  S      Ryd( 3S)     0.00220
     4    C    1  px     Val( 2p)     0.86539
     5    C    1  px     Ryd( 3p)     0.00468
     6    C    1  py     Val( 2p)     1.12525
     7    C    1  py     Ryd( 3p)     0.00683
     8    C    1  pz     Val( 2p)     1.01980
     9    C    1  pz     Ryd( 3p)     0.00343
    10    C    1  dxy    Ryd( 3d)     0.00078
    11    C    1  dxz    Ryd( 3d)     0.00135
    12    C    1  dyz    Ryd( 3d)     0.00135
    13    C    1  dx2y2  Ryd( 3d)     0.00136
    14    C    1  dz2    Ryd( 3d)     0.00067

    15    N    2  S      Cor( 1S)     1.99910
    16    N    2  S      Val( 2S)     1.18659
    17    N    2  S      Ryd( 3S)     0.00158
    18    N    2  px     Val( 2p)     1.32356
    19    N    2  px     Ryd( 3p)     0.00155
    20    N    2  py     Val( 2p)     1.28714
    21    N    2  py     Ryd( 3p)     0.00206
    22    N    2  pz     Val( 2p)     1.72528
    23    N    2  pz     Ryd( 3p)     0.00492
    24    N    2  dxy    Ryd( 3d)     0.00068
    25    N    2  dxz    Ryd( 3d)     0.00074
    26    N    2  dyz    Ryd( 3d)     0.00066
    27    N    2  dx2y2  Ryd( 3d)     0.00076
    28    N    2  dz2    Ryd( 3d)     0.00067

    29    C    3  S      Cor( 1S)     1.99915
    30    C    3  S      Val( 2S)     0.99515
    31    C    3  S      Ryd( 3S)     0.00245
    32    C    3  px     Val( 2p)     1.02512
    33    C    3  px     Ryd( 3p)     0.00348
    34    C    3  py     Val( 2p)     1.05977
    35    C    3  py     Ryd( 3p)     0.00357
    36    C    3  pz     Val( 2p)     1.12941
    37    C    3  pz     Ryd( 3p)     0.00236
    38    C    3  dxy    Ryd( 3d)     0.00094
    39    C    3  dxz    Ryd( 3d)     0.00075
    40    C    3  dyz    Ryd( 3d)     0.00084
    41    C    3  dx2y2  Ryd( 3d)     0.00089
    42    C    3  dz2    Ryd( 3d)     0.00140

    43    C    4  S      Cor( 1S)     1.99907
    44    C    4  S      Val( 2S)     0.99557
    45    C    4  S      Ryd( 3S)     0.00173
    46    C    4  px     Val( 2p)     1.01116
    47    C    4  px     Ryd( 3p)     0.00539
    48    C    4  py     Val( 2p)     0.85462
    49    C    4  py     Ryd( 3p)     0.00425
    50    C    4  pz     Val( 2p)     1.17855
    51    C    4  pz     Ryd( 3p)     0.00315
    52    C    4  dxy    Ryd( 3d)     0.00189
    53    C    4  dxz    Ryd( 3d)     0.00076
    54    C    4  dyz    Ryd( 3d)     0.00133
    55    C    4  dx2y2  Ryd( 3d)     0.00148
    56    C    4  dz2    Ryd( 3d)     0.00121

    57    O    5  S      Cor( 1S)     1.99972
    58    O    5  S      Val( 2S)     1.60060
    59    O    5  S      Ryd( 3S)     0.00116
    60    O    5  px     Val( 2p)     1.78477
    61    O    5  px     Ryd( 3p)     0.00239
    62    O    5  py     Val( 2p)     1.39247
    63    O    5  py     Ryd( 3p)     0.00098
    64    O    5  pz     Val( 2p)     1.82787
    65    O    5  pz     Ryd( 3p)     0.00209
    66    O    5  dxy    Ryd( 3d)     0.00107
    67    O    5  dxz    Ryd( 3d)     0.00103
    68    O    5  dyz    Ryd( 3d)     0.00057
    69    O    5  dx2y2  Ryd( 3d)     0.00079
    70    O    5  dz2    Ryd( 3d)     0.00080

    71    C    6  S      Cor( 1S)     1.99907
    72    C    6  S      Val( 2S)     0.99368
    73    C    6  S      Ryd( 3S)     0.00168
    74    C    6  px     Val( 2p)     1.01203
    75    C    6  px     Ryd( 3p)     0.00554
    76    C    6  py     Val( 2p)     0.95400
    77    C    6  py     Ryd( 3p)     0.00498
    78    C    6  pz     Val( 2p)     1.07582
    79    C    6  pz     Ryd( 3p)     0.00220
    80    C    6  dxy    Ryd( 3d)     0.00172
    81    C    6  dxz    Ryd( 3d)     0.00094
    82    C    6  dyz    Ryd( 3d)     0.00129
    83    C    6  dx2y2  Ryd( 3d)     0.00116
    84    C    6  dz2    Ryd( 3d)     0.00158

    85    C    7  S      Cor( 1S)     1.99916
    86    C    7  S      Val( 2S)     0.99273
    87    C    7  S      Ryd( 3S)     0.00258
    88    C    7  px     Val( 2p)     1.03025
    89    C    7  px     Ryd( 3p)     0.00372
    90    C    7  py     Val( 2p)     0.98936
    91    C    7  py     Ryd( 3p)     0.00263
    92    C    7  pz     Val( 2p)     1.20649
    93    C    7  pz     Ryd( 3p)     0.00363
    94    C    7  dxy    Ryd( 3d)     0.00100
    95    C    7  dxz    Ryd( 3d)     0.00070
    96    C    7  dyz    Ryd( 3d)     0.00129
    97    C    7  dx2y2  Ryd( 3d)     0.00094
    98    C    7  dz2    Ryd( 3d)     0.00089

    99    C    8  S      Cor( 1S)     1.99893
   100    C    8  S      Val( 2S)     0.89767
   101    C    8  S      Ryd( 3S)     0.00173
   102    C    8  px     Val( 2p)     1.10270
   103    C    8  px     Ryd( 3p)     0.00429
   104    C    8  py     Val( 2p)     1.13284
   105    C    8  py     Ryd( 3p)     0.00542
   106    C    8  pz     Val( 2p)     1.29031
   107    C    8  pz     Ryd( 3p)     0.01191
   108    C    8  dxy    Ryd( 3d)     0.00066
   109    C    8  dxz    Ryd( 3d)     0.00055
   110    C    8  dyz    Ryd( 3d)     0.00033
   111    C    8  dx2y2  Ryd( 3d)     0.00055
   112    C    8  dz2    Ryd( 3d)     0.00043

   113    C    9  S      Cor( 1S)     1.99894
   114    C    9  S      Val( 2S)     0.91434
   115    C    9  S      Ryd( 3S)     0.00109
   116    C    9  px     Val( 2p)     1.09715
   117    C    9  px     Ryd( 3p)     0.00498
   118    C    9  py     Val( 2p)     1.13827
   119    C    9  py     Ryd( 3p)     0.00562
   120    C    9  pz     Val( 2p)     1.15273
   121    C    9  pz     Ryd( 3p)     0.00727
   122    C    9  dxy    Ryd( 3d)     0.00070
   123    C    9  dxz    Ryd( 3d)     0.00086
   124    C    9  dyz    Ryd( 3d)     0.00035
   125    C    9  dx2y2  Ryd( 3d)     0.00067
   126    C    9  dz2    Ryd( 3d)     0.00041

   127    C   10  S      Cor( 1S)     1.99892
   128    C   10  S      Val( 2S)     0.92730
   129    C   10  S      Ryd( 3S)     0.00107
   130    C   10  px     Val( 2p)     1.16242
   131    C   10  px     Ryd( 3p)     0.00562
   132    C   10  py     Val( 2p)     1.08531
   133    C   10  py     Ryd( 3p)     0.00421
   134    C   10  pz     Val( 2p)     1.06375
   135    C   10  pz     Ryd( 3p)     0.00228
   136    C   10  dxy    Ryd( 3d)     0.00061
   137    C   10  dxz    Ryd( 3d)     0.00024
   138    C   10  dyz    Ryd( 3d)     0.00115
   139    C   10  dx2y2  Ryd( 3d)     0.00081
   140    C   10  dz2    Ryd( 3d)     0.00050

   141    C   11  S      Cor( 1S)     1.99895
   142    C   11  S      Val( 2S)     0.90489
   143    C   11  S      Ryd( 3S)     0.00120
   144    C   11  px     Val( 2p)     1.08564
   145    C   11  px     Ryd( 3p)     0.00535
   146    C   11  py     Val( 2p)     1.13974
   147    C   11  py     Ryd( 3p)     0.00580
   148    C   11  pz     Val( 2p)     1.24287
   149    C   11  pz     Ryd( 3p)     0.01092
   150    C   11  dxy    Ryd( 3d)     0.00066
   151    C   11  dxz    Ryd( 3d)     0.00053
   152    C   11  dyz    Ryd( 3d)     0.00034
   153    C   11  dx2y2  Ryd( 3d)     0.00065
   154    C   11  dz2    Ryd( 3d)     0.00042

   155    C   12  S      Cor( 1S)     1.99893
   156    C   12  S      Val( 2S)     0.90911
   157    C   12  S      Ryd( 3S)     0.00164
   158    C   12  px     Val( 2p)     1.11447
   159    C   12  px     Ryd( 3p)     0.00344
   160    C   12  py     Val( 2p)     1.14132
   161    C   12  py     Ryd( 3p)     0.00515
   162    C   12  pz     Val( 2p)     1.19653
   163    C   12  pz     Ryd( 3p)     0.00830
   164    C   12  dxy    Ryd( 3d)     0.00070
   165    C   12  dxz    Ryd( 3d)     0.00088
   166    C   12  dyz    Ryd( 3d)     0.00035
   167    C   12  dx2y2  Ryd( 3d)     0.00055
   168    C   12  dz2    Ryd( 3d)     0.00042

   169    H   13  S      Val( 1S)     0.76769
   170    H   13  S      Ryd( 2S)     0.00298
   171    H   13  px     Ryd( 2p)     0.00042
   172    H   13  py     Ryd( 2p)     0.00051
   173    H   13  pz     Ryd( 2p)     0.00018

   174    H   14  S      Val( 1S)     0.81970
   175    H   14  S      Ryd( 2S)     0.01029
   176    H   14  px     Ryd( 2p)     0.00018
   177    H   14  py     Ryd( 2p)     0.00014
   178    H   14  pz     Ryd( 2p)     0.00072

   179    H   15  S      Val( 1S)     0.82530
   180    H   15  S      Ryd( 2S)     0.00576
   181    H   15  px     Ryd( 2p)     0.00019
   182    H   15  py     Ryd( 2p)     0.00014
   183    H   15  pz     Ryd( 2p)     0.00073

   184    H   16  S      Val( 1S)     0.80626
   185    H   16  S      Ryd( 2S)     0.00246
   186    H   16  px     Ryd( 2p)     0.00032
   187    H   16  py     Ryd( 2p)     0.00039
   188    H   16  pz     Ryd( 2p)     0.00034

   189    H   17  S      Val( 1S)     0.80641
   190    H   17  S      Ryd( 2S)     0.00247
   191    H   17  px     Ryd( 2p)     0.00032
   192    H   17  py     Ryd( 2p)     0.00055
   193    H   17  pz     Ryd( 2p)     0.00018

   194    H   18  S      Val( 1S)     0.82786
   195    H   18  S      Ryd( 2S)     0.00773
   196    H   18  px     Ryd( 2p)     0.00018
   197    H   18  py     Ryd( 2p)     0.00014
   198    H   18  pz     Ryd( 2p)     0.00073

   199    H   19  S      Val( 1S)     0.77058
   200    H   19  S      Ryd( 2S)     0.01035
   201    H   19  px     Ryd( 2p)     0.00037
   202    H   19  py     Ryd( 2p)     0.00036
   203    H   19  pz     Ryd( 2p)     0.00035

   204    H   20  S      Val( 1S)     0.81657
   205    H   20  S      Ryd( 2S)     0.01132
   206    H   20  px     Ryd( 2p)     0.00020
   207    H   20  py     Ryd( 2p)     0.00017
   208    H   20  pz     Ryd( 2p)     0.00069

   209    H   21  S      Val( 1S)     0.82641
   210    H   21  S      Ryd( 2S)     0.00243
   211    H   21  px     Ryd( 2p)     0.00024
   212    H   21  py     Ryd( 2p)     0.00054
   213    H   21  pz     Ryd( 2p)     0.00049

   214    H   22  S      Val( 1S)     0.82409
   215    H   22  S      Ryd( 2S)     0.00220
   216    H   22  px     Ryd( 2p)     0.00028
   217    H   22  py     Ryd( 2p)     0.00056
   218    H   22  pz     Ryd( 2p)     0.00037

   219    H   23  S      Val( 1S)     0.82178
   220    H   23  S      Ryd( 2S)     0.00215
   221    H   23  px     Ryd( 2p)     0.00077
   222    H   23  py     Ryd( 2p)     0.00011
   223    H   23  pz     Ryd( 2p)     0.00028

   224    H   24  S      Val( 1S)     0.82714
   225    H   24  S      Ryd( 2S)     0.00217
   226    H   24  px     Ryd( 2p)     0.00026
   227    H   24  py     Ryd( 2p)     0.00055
   228    H   24  pz     Ryd( 2p)     0.00044

   229    H   25  S      Val( 1S)     0.81614
   230    H   25  S      Ryd( 2S)     0.00227
   231    H   25  px     Ryd( 2p)     0.00025
   232    H   25  py     Ryd( 2p)     0.00057
   233    H   25  pz     Ryd( 2p)     0.00042

 WARNING:  1 low occupancy (<1.9990e) core orbital  found on  C    1
           1 low occupancy (<1.9990e) core orbital  found on  C    8
           1 low occupancy (<1.9990e) core orbital  found on  C    9
           1 low occupancy (<1.9990e) core orbital  found on  C   10
           1 low occupancy (<1.9990e) core orbital  found on  C   11
           1 low occupancy (<1.9990e) core orbital  found on  C   12


 Summary of Natural Population Analysis:                  
                                                          
                                       Natural Population 
                Natural  -----------------------------------------------
    Atom  No    Charge         Core      Valence    Rydberg      Total
 -----------------------------------------------------------------------
      C    1    0.16889      1.99884     3.80963    0.02264     5.83111
      N    2   -0.53531      1.99910     5.52258    0.01363     7.53531
      C    3   -0.22530      1.99915     4.20945    0.01669     6.22530
      C    4   -0.06016      1.99907     4.03990    0.02119     6.06016
      O    5   -0.61629      1.99972     6.60571    0.01087     8.61629
      C    6   -0.05568      1.99907     4.03553    0.02109     6.05568
      C    7   -0.23535      1.99916     4.21882    0.01737     6.23535
      C    8   -0.44832      1.99893     4.42353    0.02586     6.44832
      C    9   -0.32337      1.99894     4.30249    0.02195     6.32337
      C   10   -0.25421      1.99892     4.23879    0.01649     6.25421
      C   11   -0.39794      1.99895     4.37313    0.02586     6.39794
      C   12   -0.38179      1.99893     4.36143    0.02142     6.38179
      H   13    0.22822      0.00000     0.76769    0.00409     0.77178
      H   14    0.16897      0.00000     0.81970    0.01133     0.83103
      H   15    0.16788      0.00000     0.82530    0.00682     0.83212
      H   16    0.19023      0.00000     0.80626    0.00350     0.80977
      H   17    0.19007      0.00000     0.80641    0.00352     0.80993
      H   18    0.16335      0.00000     0.82786    0.00879     0.83665
      H   19    0.21799      0.00000     0.77058    0.01143     0.78201
      H   20    0.17104      0.00000     0.81657    0.01238     0.82896
      H   21    0.16989      0.00000     0.82641    0.00371     0.83011
      H   22    0.17250      0.00000     0.82409    0.00341     0.82750
      H   23    0.17491      0.00000     0.82178    0.00331     0.82509
      H   24    0.16944      0.00000     0.82714    0.00342     0.83056
      H   25    0.18035      0.00000     0.81614    0.00350     0.81965
 =======================================================================
   * Total *   -1.00000     23.98880    64.69693    0.31427    89.00000

                                 Natural Population      
 --------------------------------------------------------
   Core                      23.98880 ( 99.9533% of  24)
   Valence                   64.69693 ( 99.5337% of  65)
   Natural Minimal Basis     88.68573 ( 99.6469% of  89)
   Natural Rydberg Basis      0.31427 (  0.3531% of  89)
 --------------------------------------------------------

    Atom  No          Natural Electron Configuration
 ----------------------------------------------------------------------------
      C    1      [core]2S( 0.80)2p( 3.01)3p( 0.01)3d( 0.01)
      N    2      [core]2S( 1.19)2p( 4.34)3p( 0.01)
      C    3      [core]2S( 1.00)2p( 3.21)3p( 0.01)
      C    4      [core]2S( 1.00)2p( 3.04)3p( 0.01)3d( 0.01)
      O    5      [core]2S( 1.60)2p( 5.01)3p( 0.01)
      C    6      [core]2S( 0.99)2p( 3.04)3p( 0.01)3d( 0.01)
      C    7      [core]2S( 0.99)2p( 3.23)3p( 0.01)
      C    8      [core]2S( 0.90)2p( 3.53)3p( 0.02)
      C    9      [core]2S( 0.91)2p( 3.39)3p( 0.02)
      C   10      [core]2S( 0.93)2p( 3.31)3p( 0.01)
      C   11      [core]2S( 0.90)2p( 3.47)3p( 0.02)
      C   12      [core]2S( 0.91)2p( 3.45)3p( 0.02)
      H   13            1S( 0.77)
      H   14            1S( 0.82)2S( 0.01)
      H   15            1S( 0.83)2S( 0.01)
      H   16            1S( 0.81)
      H   17            1S( 0.81)
      H   18            1S( 0.83)2S( 0.01)
      H   19            1S( 0.77)2S( 0.01)
      H   20            1S( 0.82)2S( 0.01)
      H   21            1S( 0.83)
      H   22            1S( 0.82)
      H   23            1S( 0.82)
      H   24            1S( 0.83)
      H   25            1S( 0.82)


 ***************************************************
 *******         Alpha spin orbitals         *******
 ***************************************************


 NATURAL POPULATIONS:  Natural atomic orbital occupancies 
                                                          
   NAO  Atom  No  lang   Type(AO)    Occupancy      Energy
 ----------------------------------------------------------
     1    C    1  S      Cor( 1S)     0.99942      -9.89324
     2    C    1  S      Val( 2S)     0.39756       0.11844
     3    C    1  S      Ryd( 3S)     0.00109       0.76600
     4    C    1  px     Val( 2p)     0.43184       0.18699
     5    C    1  px     Ryd( 3p)     0.00237       1.17513
     6    C    1  py     Val( 2p)     0.55914       0.13393
     7    C    1  py     Ryd( 3p)     0.00340       1.13109
     8    C    1  pz     Val( 2p)     0.49934       0.09672
     9    C    1  pz     Ryd( 3p)     0.00206       0.81756
    10    C    1  dxy    Ryd( 3d)     0.00038       2.66597
    11    C    1  dxz    Ryd( 3d)     0.00068       2.17314
    12    C    1  dyz    Ryd( 3d)     0.00104       2.16453
    13    C    1  dx2y2  Ryd( 3d)     0.00070       2.58605
    14    C    1  dz2    Ryd( 3d)     0.00038       2.36340

    15    N    2  S      Cor( 1S)     0.99955     -14.01798
    16    N    2  S      Val( 2S)     0.59351      -0.31011
    17    N    2  S      Ryd( 3S)     0.00086       1.37840
    18    N    2  px     Val( 2p)     0.66182      -0.07273
    19    N    2  px     Ryd( 3p)     0.00077       1.37218
    20    N    2  py     Val( 2p)     0.64365      -0.06489
    21    N    2  py     Ryd( 3p)     0.00108       1.52265
    22    N    2  pz     Val( 2p)     0.86121      -0.07615
    23    N    2  pz     Ryd( 3p)     0.00243       1.17924
    24    N    2  dxy    Ryd( 3d)     0.00034       2.83320
    25    N    2  dxz    Ryd( 3d)     0.00037       2.56266
    26    N    2  dyz    Ryd( 3d)     0.00033       2.60939
    27    N    2  dx2y2  Ryd( 3d)     0.00038       2.90928
    28    N    2  dz2    Ryd( 3d)     0.00034       2.68106

    29    C    3  S      Cor( 1S)     0.99958      -9.96374
    30    C    3  S      Val( 2S)     0.49751      -0.07448
    31    C    3  S      Ryd( 3S)     0.00122       1.04735
    32    C    3  px     Val( 2p)     0.51259       0.05234
    33    C    3  px     Ryd( 3p)     0.00198       0.79602
    34    C    3  py     Val( 2p)     0.53107       0.06492
    35    C    3  py     Ryd( 3p)     0.00179       0.79580
    36    C    3  pz     Val( 2p)     0.56482       0.05609
    37    C    3  pz     Ryd( 3p)     0.00125       0.76060
    38    C    3  dxy    Ryd( 3d)     0.00047       2.38624
    39    C    3  dxz    Ryd( 3d)     0.00038       2.26716
    40    C    3  dyz    Ryd( 3d)     0.00042       2.27820
    41    C    3  dx2y2  Ryd( 3d)     0.00045       2.41835
    42    C    3  dz2    Ryd( 3d)     0.00070       2.56685

    43    C    4  S      Cor( 1S)     0.99953     -10.01028
    44    C    4  S      Val( 2S)     0.49799      -0.09800
    45    C    4  S      Ryd( 3S)     0.00087       1.00421
    46    C    4  px     Val( 2p)     0.50553       0.04224
    47    C    4  px     Ryd( 3p)     0.00270       0.67116
    48    C    4  py     Val( 2p)     0.42753       0.05393
    49    C    4  py     Ryd( 3p)     0.00218       0.73290
    50    C    4  pz     Val( 2p)     0.58931       0.03013
    51    C    4  pz     Ryd( 3p)     0.00158       0.82306
    52    C    4  dxy    Ryd( 3d)     0.00095       2.34551
    53    C    4  dxz    Ryd( 3d)     0.00038       2.26653
    54    C    4  dyz    Ryd( 3d)     0.00067       2.32736
    55    C    4  dx2y2  Ryd( 3d)     0.00074       2.29318
    56    C    4  dz2    Ryd( 3d)     0.00060       2.44720

    57    O    5  S      Cor( 1S)     0.99986     -18.82185
    58    O    5  S      Val( 2S)     0.80060      -0.71546
    59    O    5  S      Ryd( 3S)     0.00062       1.57457
    60    O    5  px     Val( 2p)     0.89283      -0.19514
    61    O    5  px     Ryd( 3p)     0.00119       1.26525
    62    O    5  py     Val( 2p)     0.69624      -0.16766
    63    O    5  py     Ryd( 3p)     0.00049       1.55254
    64    O    5  pz     Val( 2p)     0.91392      -0.18225
    65    O    5  pz     Ryd( 3p)     0.00104       1.29829
    66    O    5  dxy    Ryd( 3d)     0.00053       3.18870
    67    O    5  dxz    Ryd( 3d)     0.00052       2.91887
    68    O    5  dyz    Ryd( 3d)     0.00028       3.01749
    69    O    5  dx2y2  Ryd( 3d)     0.00039       2.98198
    70    O    5  dz2    Ryd( 3d)     0.00040       2.93867

    71    C    6  S      Cor( 1S)     0.99954     -10.00948
    72    C    6  S      Val( 2S)     0.49684      -0.09556
    73    C    6  S      Ryd( 3S)     0.00084       1.01088
    74    C    6  px     Val( 2p)     0.50601       0.04432
    75    C    6  px     Ryd( 3p)     0.00285       0.66893
    76    C    6  py     Val( 2p)     0.47709       0.04580
    77    C    6  py     Ryd( 3p)     0.00249       0.83284
    78    C    6  pz     Val( 2p)     0.53812       0.04080
    79    C    6  pz     Ryd( 3p)     0.00111       0.72250
    80    C    6  dxy    Ryd( 3d)     0.00086       2.37745
    81    C    6  dxz    Ryd( 3d)     0.00047       2.23499
    82    C    6  dyz    Ryd( 3d)     0.00064       2.24991
    83    C    6  dx2y2  Ryd( 3d)     0.00058       2.30759
    84    C    6  dz2    Ryd( 3d)     0.00079       2.50949

    85    C    7  S      Cor( 1S)     0.99958      -9.96115
    86    C    7  S      Val( 2S)     0.49655      -0.07271
    87    C    7  S      Ryd( 3S)     0.00128       1.04912
    88    C    7  px     Val( 2p)     0.51613       0.05321
    89    C    7  px     Ryd( 3p)     0.00194       0.86944
    90    C    7  py     Val( 2p)     0.49509       0.07255
    91    C    7  py     Ryd( 3p)     0.00132       0.69069
    92    C    7  pz     Val( 2p)     0.60464       0.04758
    93    C    7  pz     Ryd( 3p)     0.00210       0.86543
    94    C    7  dxy    Ryd( 3d)     0.00050       2.37208
    95    C    7  dxz    Ryd( 3d)     0.00035       2.28379
    96    C    7  dyz    Ryd( 3d)     0.00064       2.42564
    97    C    7  dx2y2  Ryd( 3d)     0.00047       2.38718
    98    C    7  dz2    Ryd( 3d)     0.00044       2.43695

    99    C    8  S      Cor( 1S)     0.99947      -9.82449
   100    C    8  S      Val( 2S)     0.45485       0.08895
   101    C    8  S      Ryd( 3S)     0.00092       0.73914
   102    C    8  px     Val( 2p)     0.55347       0.15783
   103    C    8  px     Ryd( 3p)     0.00215       0.99821
   104    C    8  py     Val( 2p)     0.57662       0.15641
   105    C    8  py     Ryd( 3p)     0.00295       1.12478
   106    C    8  pz     Val( 2p)     0.79801       0.07233
   107    C    8  pz     Ryd( 3p)     0.01130       0.79501
   108    C    8  dxy    Ryd( 3d)     0.00034       2.69169
   109    C    8  dxz    Ryd( 3d)     0.00033       2.17432
   110    C    8  dyz    Ryd( 3d)     0.00014       2.20034
   111    C    8  dx2y2  Ryd( 3d)     0.00027       2.67488
   112    C    8  dz2    Ryd( 3d)     0.00014       2.39631

   113    C    9  S      Cor( 1S)     0.99947      -9.83756
   114    C    9  S      Val( 2S)     0.46016       0.08305
   115    C    9  S      Ryd( 3S)     0.00056       0.74727
   116    C    9  px     Val( 2p)     0.54834       0.16782
   117    C    9  px     Ryd( 3p)     0.00246       0.92483
   118    C    9  py     Val( 2p)     0.57411       0.15613
   119    C    9  py     Ryd( 3p)     0.00303       1.11620
   120    C    9  pz     Val( 2p)     0.66389       0.08765
   121    C    9  pz     Ryd( 3p)     0.00672       0.76566
   122    C    9  dxy    Ryd( 3d)     0.00036       2.69148
   123    C    9  dxz    Ryd( 3d)     0.00058       2.17454
   124    C    9  dyz    Ryd( 3d)     0.00018       2.18392
   125    C    9  dx2y2  Ryd( 3d)     0.00032       2.65154
   126    C    9  dz2    Ryd( 3d)     0.00016       2.40297

   127    C   10  S      Cor( 1S)     0.99946      -9.84810
   128    C   10  S      Val( 2S)     0.46120       0.08211
   129    C   10  S      Ryd( 3S)     0.00054       0.74793
   130    C   10  px     Val( 2p)     0.57970       0.15432
   131    C   10  px     Ryd( 3p)     0.00285       1.20551
   132    C   10  py     Val( 2p)     0.53817       0.16595
   133    C   10  py     Ryd( 3p)     0.00210       0.81234
   134    C   10  pz     Val( 2p)     0.51266       0.10729
   135    C   10  pz     Ryd( 3p)     0.00138       0.75263
   136    C   10  dxy    Ryd( 3d)     0.00030       2.62516
   137    C   10  dxz    Ryd( 3d)     0.00012       2.14950
   138    C   10  dyz    Ryd( 3d)     0.00090       2.20329
   139    C   10  dx2y2  Ryd( 3d)     0.00042       2.70730
   140    C   10  dz2    Ryd( 3d)     0.00029       2.40605

   141    C   11  S      Cor( 1S)     0.99947      -9.82512
   142    C   11  S      Val( 2S)     0.45924       0.08645
   143    C   11  S      Ryd( 3S)     0.00063       0.74631
   144    C   11  px     Val( 2p)     0.54537       0.17137
   145    C   11  px     Ryd( 3p)     0.00266       0.93252
   146    C   11  py     Val( 2p)     0.57987       0.15944
   147    C   11  py     Ryd( 3p)     0.00316       1.12583
   148    C   11  pz     Val( 2p)     0.78552       0.07536
   149    C   11  pz     Ryd( 3p)     0.01044       0.76796
   150    C   11  dxy    Ryd( 3d)     0.00034       2.69585
   151    C   11  dxz    Ryd( 3d)     0.00028       2.17350
   152    C   11  dyz    Ryd( 3d)     0.00014       2.18852
   153    C   11  dx2y2  Ryd( 3d)     0.00032       2.65546
   154    C   11  dz2    Ryd( 3d)     0.00013       2.40484

   155    C   12  S      Cor( 1S)     0.99947      -9.83867
   156    C   12  S      Val( 2S)     0.45637       0.08451
   157    C   12  S      Ryd( 3S)     0.00086       0.74805
   158    C   12  px     Val( 2p)     0.55632       0.15252
   159    C   12  px     Ryd( 3p)     0.00171       1.07324
   160    C   12  py     Val( 2p)     0.57532       0.15155
   161    C   12  py     Ryd( 3p)     0.00278       1.12170
   162    C   12  pz     Val( 2p)     0.66630       0.08436
   163    C   12  pz     Ryd( 3p)     0.00761       0.78979
   164    C   12  dxy    Ryd( 3d)     0.00037       2.68554
   165    C   12  dxz    Ryd( 3d)     0.00066       2.16711
   166    C   12  dyz    Ryd( 3d)     0.00017       2.20181
   167    C   12  dx2y2  Ryd( 3d)     0.00027       2.68450
   168    C   12  dz2    Ryd( 3d)     0.00018       2.39340

   169    H   13  S      Val( 1S)     0.38432       0.20481
   170    H   13  S      Ryd( 2S)     0.00193       0.53470
   171    H   13  px     Ryd( 2p)     0.00021       2.07735
   172    H   13  py     Ryd( 2p)     0.00026       2.38114
   173    H   13  pz     Ryd( 2p)     0.00009       1.99000

   174    H   14  S      Val( 1S)     0.41091       0.17850
   175    H   14  S      Ryd( 2S)     0.00597       0.48869
   176    H   14  px     Ryd( 2p)     0.00009       1.97251
   177    H   14  py     Ryd( 2p)     0.00007       1.99780
   178    H   14  pz     Ryd( 2p)     0.00036       2.47507

   179    H   15  S      Val( 1S)     0.41263       0.15617
   180    H   15  S      Ryd( 2S)     0.00290       0.47099
   181    H   15  px     Ryd( 2p)     0.00009       1.90586
   182    H   15  py     Ryd( 2p)     0.00007       1.98517
   183    H   15  pz     Ryd( 2p)     0.00037       2.42569

   184    H   16  S      Val( 1S)     0.40311       0.16595
   185    H   16  S      Ryd( 2S)     0.00128       0.42896
   186    H   16  px     Ryd( 2p)     0.00016       2.02379
   187    H   16  py     Ryd( 2p)     0.00019       2.18134
   188    H   16  pz     Ryd( 2p)     0.00017       2.05564

   189    H   17  S      Val( 1S)     0.40312       0.16691
   190    H   17  S      Ryd( 2S)     0.00124       0.43022
   191    H   17  px     Ryd( 2p)     0.00016       2.02265
   192    H   17  py     Ryd( 2p)     0.00027       2.29382
   193    H   17  pz     Ryd( 2p)     0.00009       1.93373

   194    H   18  S      Val( 1S)     0.41489       0.15643
   195    H   18  S      Ryd( 2S)     0.00487       0.47047
   196    H   18  px     Ryd( 2p)     0.00009       1.90923
   197    H   18  py     Ryd( 2p)     0.00007       1.96226
   198    H   18  pz     Ryd( 2p)     0.00036       2.45262

   199    H   19  S      Val( 1S)     0.38728       0.19903
   200    H   19  S      Ryd( 2S)     0.00876       0.51167
   201    H   19  px     Ryd( 2p)     0.00019       2.04461
   202    H   19  py     Ryd( 2p)     0.00018       2.21541
   203    H   19  pz     Ryd( 2p)     0.00018       2.14869

   204    H   20  S      Val( 1S)     0.40824       0.18028
   205    H   20  S      Ryd( 2S)     0.00708       0.49971
   206    H   20  px     Ryd( 2p)     0.00011       2.04736
   207    H   20  py     Ryd( 2p)     0.00009       2.04521
   208    H   20  pz     Ryd( 2p)     0.00035       2.42447

   209    H   21  S      Val( 1S)     0.40798       0.24654
   210    H   21  S      Ryd( 2S)     0.00131       0.54475
   211    H   21  px     Ryd( 2p)     0.00012       2.28646
   212    H   21  py     Ryd( 2p)     0.00027       2.45324
   213    H   21  pz     Ryd( 2p)     0.00036       1.88902

   214    H   22  S      Val( 1S)     0.40882       0.24592
   215    H   22  S      Ryd( 2S)     0.00110       0.49214
   216    H   22  px     Ryd( 2p)     0.00014       2.26112
   217    H   22  py     Ryd( 2p)     0.00028       2.44574
   218    H   22  pz     Ryd( 2p)     0.00025       1.86697

   219    H   23  S      Val( 1S)     0.41150       0.24065
   220    H   23  S      Ryd( 2S)     0.00108       0.48316
   221    H   23  px     Ryd( 2p)     0.00038       2.55926
   222    H   23  py     Ryd( 2p)     0.00006       2.14902
   223    H   23  pz     Ryd( 2p)     0.00014       1.84648

   224    H   24  S      Val( 1S)     0.40762       0.25088
   225    H   24  S      Ryd( 2S)     0.00107       0.49846
   226    H   24  px     Ryd( 2p)     0.00012       2.27069
   227    H   24  py     Ryd( 2p)     0.00027       2.45408
   228    H   24  pz     Ryd( 2p)     0.00032       1.87476

   229    H   25  S      Val( 1S)     0.40579       0.24549
   230    H   25  S      Ryd( 2S)     0.00118       0.54054
   231    H   25  px     Ryd( 2p)     0.00012       2.28878
   232    H   25  py     Ryd( 2p)     0.00028       2.45511
   233    H   25  pz     Ryd( 2p)     0.00027       1.87989


 Summary of Natural Population Analysis:                  
                                                          
                                       Natural Population 
                Natural  -----------------------------------------------
    Atom  No    Charge         Core      Valence    Rydberg      Total
 -----------------------------------------------------------------------
      C    1    0.10060      0.99942     1.88788    0.01210     2.89940
      N    2   -0.26665      0.99955     2.76019    0.00691     3.76665
      C    3   -0.11422      0.99958     2.10599    0.00865     3.11422
      C    4   -0.03056      0.99953     2.02036    0.01067     3.03056
      O    5   -0.30892      0.99986     3.30359    0.00548     4.30892
      C    6   -0.02822      0.99954     2.01806    0.01062     3.02822
      C    7   -0.12105      0.99958     2.11242    0.00905     3.12105
      C    8   -0.40097      0.99947     2.38296    0.01854     3.40097
      C    9   -0.26036      0.99947     2.24650    0.01439     3.26036
      C   10   -0.10009      0.99946     2.09172    0.00890     3.10009
      C   11   -0.38758      0.99947     2.37000    0.01810     3.38758
      C   12   -0.26838      0.99947     2.25431    0.01461     3.26838
      H   13    0.11319      0.00000     0.38432    0.00249     0.38681
      H   14    0.08260      0.00000     0.41091    0.00649     0.41740
      H   15    0.08395      0.00000     0.41263    0.00343     0.41605
      H   16    0.09509      0.00000     0.40311    0.00180     0.40491
      H   17    0.09511      0.00000     0.40312    0.00177     0.40489
      H   18    0.07972      0.00000     0.41489    0.00539     0.42028
      H   19    0.10342      0.00000     0.38728    0.00930     0.39658
      H   20    0.08415      0.00000     0.40824    0.00762     0.41585
      H   21    0.08996      0.00000     0.40798    0.00206     0.41004
      H   22    0.08942      0.00000     0.40882    0.00176     0.41058
      H   23    0.08684      0.00000     0.41150    0.00166     0.41316
      H   24    0.09059      0.00000     0.40762    0.00179     0.40941
      H   25    0.09235      0.00000     0.40579    0.00186     0.40765
 =======================================================================
   * Total *   -1.00000     11.99441    32.82016    0.18543    45.00000

                                 Natural Population      
 --------------------------------------------------------
   Core                      11.99441 ( 99.9534% of  12)
   Valence                   32.82016 ( 99.4550% of  33)
   Natural Minimal Basis     44.81457 ( 99.5879% of  45)
   Natural Rydberg Basis      0.18543 (  0.4121% of  45)
 --------------------------------------------------------

    Atom  No          Natural Electron Configuration
 ----------------------------------------------------------------------------
      C    1      [core]2S( 0.40)2p( 1.49)3p( 0.01)
      N    2      [core]2S( 0.59)2p( 2.17)
      C    3      [core]2S( 0.50)2p( 1.61)3p( 0.01)
      C    4      [core]2S( 0.50)2p( 1.52)3p( 0.01)
      O    5      [core]2S( 0.80)2p( 2.50)
      C    6      [core]2S( 0.50)2p( 1.52)3p( 0.01)
      C    7      [core]2S( 0.50)2p( 1.62)3p( 0.01)
      C    8      [core]2S( 0.45)2p( 1.93)3p( 0.02)
      C    9      [core]2S( 0.46)2p( 1.79)3p( 0.01)
      C   10      [core]2S( 0.46)2p( 1.63)3p( 0.01)
      C   11      [core]2S( 0.46)2p( 1.91)3p( 0.02)
      C   12      [core]2S( 0.46)2p( 1.80)3p( 0.01)
      H   13            1S( 0.38)
      H   14            1S( 0.41)2S( 0.01)
      H   15            1S( 0.41)
      H   16            1S( 0.40)
      H   17            1S( 0.40)
      H   18            1S( 0.41)
      H   19            1S( 0.39)2S( 0.01)
      H   20            1S( 0.41)2S( 0.01)
      H   21            1S( 0.41)
      H   22            1S( 0.41)
      H   23            1S( 0.41)
      H   24            1S( 0.41)
      H   25            1S( 0.41)


 NATURAL BOND ORBITAL ANALYSIS, alpha spin orbitals:

                       Occupancies       Lewis Structure    Low   High
           Occ.    -------------------  -----------------   occ   occ
  Cycle   Thresh.   Lewis   Non-Lewis     CR  BD  3C  LP    (L)   (NL)   Dev
 =============================================================================
   1(1)    0.90    43.97053   1.02947     12  28   0   5     2      2    0.05
   2(2)    0.90    43.65480   1.34520     12  28   0   5     2      2    0.04
   3(3)    0.90    43.52128   1.47872     12  29   0   4     2      2    0.02
   4(4)    0.90    43.80770   1.19230     12  28   0   5     2      2    0.05
   5(5)    0.90    43.65480   1.34520     12  28   0   5     2      2    0.04
   6(6)    0.90    43.52128   1.47872     12  29   0   4     2      2    0.02
   7(7)    0.90    43.80770   1.19230     12  28   0   5     2      2    0.05
   8(8)    0.90    43.65480   1.34520     12  28   0   5     2      2    0.04
   9(9)    0.90    43.52128   1.47872     12  29   0   4     2      2    0.02
  10(1)    0.80    44.13228   0.86772     12  28   0   5     1      2    0.05
  11(2)    0.80    43.81655   1.18345     12  28   0   5     1      2    0.04
  12(3)    0.80    43.81655   1.18345     12  28   0   5     1      2    0.04
  13(4)    0.80    43.96943   1.03057     12  28   0   5     1      2    0.05
  14(5)    0.80    43.81655   1.18345     12  28   0   5     1      2    0.04
  15(6)    0.80    43.81655   1.18345     12  28   0   5     1      2    0.04
  16(7)    0.80    43.96943   1.03057     12  28   0   5     1      2    0.05
  17(8)    0.80    43.81655   1.18345     12  28   0   5     1      2    0.04
  18(9)    0.80    43.81655   1.18345     12  28   0   5     1      2    0.04
  19(1)    0.70    43.42120   1.57880     12  28   0   5     1      4    0.23
  20(2)    0.70    44.13228   0.86772     12  28   0   5     0      2    0.05
 -----------------------------------------------------------------------------

 Structure accepted: No low occupancy Lewis orbitals

 --------------------------------------------------------
   Core                     11.99441 ( 99.953% of  12)
   Valence Lewis            32.13786 ( 97.387% of  33)
  ==================       ============================
   Total Lewis              44.13228 ( 98.072% of  45)
  -----------------------------------------------------
   Valence non-Lewis         0.72424 (  1.609% of  45)
   Rydberg non-Lewis         0.14348 (  0.319% of  45)
  ==================       ============================
   Total non-Lewis           0.86772 (  1.928% of  45)
 --------------------------------------------------------


       (Occupancy)   Bond orbital/ Coefficients/ Hybrids
 ---------------------------------------------------------------------------------
     1. (0.99025) BD ( 1) C   1 - N   2  
                ( 36.60%)   0.6050* C   1 s( 27.01%)p 2.70( 72.85%)d 0.01(  0.14%)
                                            0.0000  0.5196  0.0098 -0.8529 -0.0202
                                            0.0051  0.0033 -0.0205 -0.0163 -0.0008
                                            0.0021 -0.0003  0.0312 -0.0204
                ( 63.40%)   0.7962* N   2 s( 36.52%)p 1.74( 63.44%)d 0.00(  0.04%)
                                            0.0000  0.6043  0.0048  0.7964 -0.0076
                                           -0.0011 -0.0010  0.0072  0.0101 -0.0017
                                            0.0080  0.0016  0.0136 -0.0107
     2. (0.98268) BD ( 1) C   1 - C   8  
                ( 51.18%)   0.7154* C   1 s( 36.22%)p 1.76( 63.75%)d 0.00(  0.03%)
                                           -0.0002  0.6018  0.0000  0.3745 -0.0179
                                            0.6925  0.0021 -0.1314 -0.0067  0.0110
                                           -0.0025 -0.0042 -0.0086 -0.0114
                ( 48.82%)   0.6987* C   8 s( 35.26%)p 1.84( 64.70%)d 0.00(  0.04%)
                                            0.0001  0.5938  0.0013 -0.4467 -0.0259
                                           -0.6550 -0.0062  0.1333 -0.0027  0.0147
                                           -0.0036 -0.0050 -0.0064 -0.0095
     3. (0.98326) BD ( 1) C   1 - C  12  
                ( 50.88%)   0.7133* C   1 s( 36.53%)p 1.74( 63.43%)d 0.00(  0.03%)
                                           -0.0002  0.6044 -0.0026  0.3596 -0.0120
                                           -0.6827 -0.0023  0.1971  0.0028 -0.0107
                                            0.0038 -0.0072 -0.0078 -0.0097
                ( 49.12%)   0.7009* C  12 s( 35.13%)p 1.85( 64.83%)d 0.00(  0.04%)
                                            0.0001  0.5927  0.0006 -0.4441 -0.0206
                                            0.6657  0.0021 -0.0867 -0.0037 -0.0148
                                            0.0029 -0.0048 -0.0061 -0.0103
     4. (0.96744) BD ( 2) C   1 - C  12  
                ( 38.45%)   0.6201* C   1 s(  0.10%)p99.99( 99.78%)d 1.24(  0.12%)
                                            0.0003 -0.0300 -0.0077 -0.0402  0.0132
                                            0.2322 -0.0115  0.9703 -0.0211  0.0022
                                            0.0099 -0.0298  0.0086  0.0115
                ( 61.55%)   0.7845* C  12 s(  0.12%)p99.99( 99.84%)d 0.39(  0.05%)
                                           -0.0001 -0.0345  0.0005  0.0267 -0.0017
                                            0.1763 -0.0117  0.9822 -0.0413 -0.0019
                                           -0.0145  0.0143 -0.0031 -0.0056
     5. (0.98897) BD ( 1) N   2 - C   3  
                ( 61.43%)   0.7838* N   2 s( 28.61%)p 2.49( 71.35%)d 0.00(  0.04%)
                                            0.0001  0.5349  0.0009 -0.4082 -0.0022
                                            0.6463 -0.0112  0.3592 -0.0012 -0.0086
                                           -0.0101  0.0151 -0.0026 -0.0014
                ( 38.57%)   0.6211* C   3 s( 23.88%)p 3.18( 75.98%)d 0.01(  0.13%)
                                            0.0002  0.4887  0.0057  0.4354  0.0164
                                           -0.6524 -0.0035 -0.3795 -0.0164 -0.0213
                                           -0.0136  0.0226 -0.0114 -0.0073
     6. (0.99046) BD ( 1) N   2 - C   7  
                ( 61.36%)   0.7833* N   2 s( 29.38%)p 2.40( 70.58%)d 0.00(  0.04%)
                                           -0.0000 -0.5420 -0.0004  0.4127  0.0034
                                            0.7306 -0.0067 -0.0390 -0.0095 -0.0125
                                            0.0060  0.0076  0.0078  0.0111
                ( 38.64%)   0.6216* C   7 s( 24.10%)p 3.14( 75.77%)d 0.01(  0.13%)
                                           -0.0002 -0.4908 -0.0073 -0.4405 -0.0142
                                           -0.7490 -0.0160  0.0447  0.0159 -0.0251
                                            0.0023  0.0036  0.0178  0.0191
     7. (0.99402) BD ( 1) C   3 - C   4  
                ( 49.92%)   0.7066* C   3 s( 28.06%)p 2.56( 71.89%)d 0.00(  0.06%)
                                            0.0002  0.5295  0.0130 -0.7961 -0.0038
                                            0.0330  0.0188 -0.2893 -0.0015  0.0005
                                            0.0139 -0.0005  0.0171 -0.0080
                ( 50.08%)   0.7077* C   4 s( 30.94%)p 2.23( 69.01%)d 0.00(  0.05%)
                                            0.0004  0.5562 -0.0057  0.7755 -0.0018
                                           -0.0640  0.0276  0.2893  0.0122 -0.0050
                                            0.0122 -0.0007  0.0162 -0.0068
     8. (0.98717) BD ( 1) C   3 - H  13  
                ( 61.57%)   0.7847* C   3 s( 24.63%)p 3.06( 75.32%)d 0.00(  0.04%)
                                           -0.0001  0.4963  0.0009  0.4185 -0.0036
                                            0.7432 -0.0106 -0.1595  0.0136  0.0130
                                           -0.0025 -0.0079 -0.0108 -0.0085
                ( 38.43%)   0.6199* H  13 s( 99.91%)p 0.00(  0.09%)
                                            0.9995 -0.0034 -0.0167 -0.0245  0.0036
     9. (0.99114) BD ( 1) C   3 - H  14  
                ( 59.89%)   0.7739* C   3 s( 23.44%)p 3.26( 76.51%)d 0.00(  0.05%)
                                           -0.0002  0.4839 -0.0140  0.0022  0.0127
                                           -0.1386  0.0147  0.8634 -0.0016  0.0026
                                           -0.0027 -0.0057 -0.0004  0.0207
                ( 40.11%)   0.6333* H  14 s( 99.92%)p 0.00(  0.08%)
                                            0.9994 -0.0171 -0.0024  0.0029 -0.0286
    10. (0.99497) BD ( 1) C   4 - O   5  
                ( 31.86%)   0.5645* C   4 s( 20.70%)p 3.82( 79.01%)d 0.01(  0.29%)
                                            0.0000  0.4544  0.0221 -0.4224 -0.0538
                                           -0.7746 -0.0173  0.0900  0.0203  0.0376
                                           -0.0051 -0.0084 -0.0265 -0.0268
                ( 68.14%)   0.8255* O   5 s( 30.02%)p 2.33( 69.91%)d 0.00(  0.07%)
                                            0.0001  0.5479  0.0042  0.3682 -0.0091
                                            0.7450  0.0157 -0.0902  0.0064  0.0211
                                           -0.0085 -0.0081 -0.0027 -0.0109
    11. (0.99294) BD ( 1) C   4 - H  15  
                ( 59.45%)   0.7711* C   4 s( 24.27%)p 3.12( 75.68%)d 0.00(  0.05%)
                                           -0.0001  0.4924 -0.0160 -0.0217 -0.0134
                                            0.2021  0.0156 -0.8456  0.0093 -0.0024
                                           -0.0010 -0.0080 -0.0008  0.0212
                ( 40.55%)   0.6368* H  15 s( 99.92%)p 0.00(  0.08%)
                                            0.9995 -0.0103 -0.0007 -0.0091  0.0275
    12. (0.99090) BD ( 1) C   4 - H  16  
                ( 59.80%)   0.7733* C   4 s( 24.03%)p 3.16( 75.92%)d 0.00(  0.05%)
                                           -0.0002  0.4901  0.0108 -0.4649 -0.0064
                                            0.5920 -0.0191  0.4381 -0.0152 -0.0151
                                           -0.0102  0.0135 -0.0024 -0.0002
                ( 40.20%)   0.6340* H  16 s( 99.92%)p 0.00(  0.08%)
                                            0.9996 -0.0033  0.0147 -0.0205 -0.0141
    13. (0.99507) BD ( 1) O   5 - C   6  
                ( 68.17%)   0.8256* O   5 s( 30.16%)p 2.31( 69.77%)d 0.00(  0.07%)
                                            0.0001  0.5492  0.0042  0.3652 -0.0090
                                           -0.6328 -0.0168 -0.4042 -0.0010 -0.0153
                                           -0.0167  0.0135  0.0024 -0.0018
                ( 31.83%)   0.5642* C   6 s( 20.77%)p 3.80( 78.94%)d 0.01(  0.30%)
                                            0.0000  0.4552  0.0223 -0.4165 -0.0540
                                            0.6598  0.0073  0.4207  0.0261 -0.0315
                                           -0.0210  0.0340 -0.0168 -0.0091
    14. (0.99366) BD ( 1) C   6 - C   7  
                ( 49.92%)   0.7066* C   6 s( 30.93%)p 2.23( 69.02%)d 0.00(  0.05%)
                                            0.0004  0.5561 -0.0055  0.7760 -0.0021
                                           -0.0748 -0.0300  0.2856 -0.0012 -0.0011
                                            0.0130 -0.0014  0.0160 -0.0071
                ( 50.08%)   0.7076* C   7 s( 28.00%)p 2.57( 71.94%)d 0.00(  0.06%)
                                            0.0002  0.5289  0.0164 -0.7984 -0.0002
                                            0.1077 -0.0175 -0.2646 -0.0067 -0.0073
                                            0.0119 -0.0012  0.0169 -0.0082
    15. (0.99098) BD ( 1) C   6 - H  17  
                ( 59.80%)   0.7733* C   6 s( 24.01%)p 3.16( 75.93%)d 0.00(  0.05%)
                                           -0.0002  0.4899  0.0108 -0.4695 -0.0064
                                           -0.7210  0.0239  0.1358 -0.0051  0.0182
                                           -0.0028 -0.0072 -0.0072 -0.0089
                ( 40.20%)   0.6340* H  17 s( 99.92%)p 0.00(  0.08%)
                                            0.9996 -0.0035  0.0149  0.0245 -0.0037
    16. (0.99309) BD ( 1) C   6 - H  18  
                ( 59.36%)   0.7704* C   6 s( 24.22%)p 3.13( 75.73%)d 0.00(  0.05%)
                                            0.0001 -0.4919  0.0164  0.0226  0.0133
                                           -0.1882  0.0182  0.8490 -0.0017 -0.0026
                                           -0.0003  0.0093  0.0011 -0.0208
                ( 40.64%)   0.6375* H  18 s( 99.92%)p 0.00(  0.08%)
                                           -0.9995  0.0117  0.0008  0.0037 -0.0286
    17. (0.98709) BD ( 1) C   7 - H  19  
                ( 61.69%)   0.7854* C   7 s( 24.08%)p 3.15( 75.88%)d 0.00(  0.04%)
                                           -0.0001  0.4907 -0.0021  0.4084 -0.0080
                                           -0.5906  0.0055 -0.4930  0.0102 -0.0104
                                           -0.0079  0.0152 -0.0047  0.0021
                ( 38.31%)   0.6190* H  19 s( 99.91%)p 0.00(  0.09%)
                                            0.9995 -0.0119 -0.0159  0.0197  0.0158
    18. (0.99125) BD ( 1) C   7 - H  20  
                ( 60.12%)   0.7754* C   7 s( 23.85%)p 3.19( 76.10%)d 0.00(  0.05%)
                                           -0.0001  0.4882 -0.0148  0.0118  0.0059
                                           -0.2770 -0.0108  0.8270 -0.0074 -0.0015
                                           -0.0030 -0.0110 -0.0016  0.0181
                ( 39.88%)   0.6315* H  20 s( 99.92%)p 0.00(  0.08%)
                                            0.9994 -0.0175 -0.0020  0.0110 -0.0268
    19. (0.98588) BD ( 1) C   8 - C   9  
                ( 50.36%)   0.7096* C   8 s( 37.31%)p 1.68( 62.65%)d 0.00(  0.04%)
                                            0.0000  0.6107  0.0138  0.7900  0.0266
                                            0.0166  0.0351  0.0150 -0.0058 -0.0015
                                            0.0010 -0.0004  0.0157 -0.0103
                ( 49.64%)   0.7046* C   9 s( 36.52%)p 1.74( 63.44%)d 0.00(  0.04%)
                                            0.0001  0.6043  0.0086 -0.7949 -0.0196
                                            0.0242  0.0365 -0.0130 -0.0078  0.0010
                                            0.0001 -0.0008  0.0163 -0.0115
    20. (0.98814) BD ( 1) C   8 - H  21  
                ( 59.15%)   0.7691* C   8 s( 27.37%)p 2.65( 72.61%)d 0.00(  0.03%)
                                           -0.0003  0.5228 -0.0187 -0.4163  0.0065
                                            0.7190  0.0157 -0.1882 -0.0048 -0.0121
                                            0.0028 -0.0048 -0.0073 -0.0071
                ( 40.85%)   0.6392* H  21 s( 99.93%)p 0.00(  0.07%)
                                            0.9997 -0.0028  0.0118 -0.0227  0.0059
    21. (0.98709) BD ( 1) C   9 - C  10  
                ( 50.10%)   0.7078* C   9 s( 36.30%)p 1.75( 63.67%)d 0.00(  0.03%)
                                            0.0001  0.6025  0.0049  0.4353  0.0414
                                           -0.6590  0.0021  0.1054  0.0015 -0.0134
                                            0.0022 -0.0045 -0.0079 -0.0090
                ( 49.90%)   0.7064* C  10 s( 35.97%)p 1.78( 63.99%)d 0.00(  0.04%)
                                            0.0001  0.5997  0.0070 -0.3685  0.0251
                                            0.6877  0.0300 -0.1721 -0.0045 -0.0140
                                            0.0033 -0.0061 -0.0062 -0.0103
    22. (0.98561) BD ( 2) C   9 - C  10  
                ( 59.97%)   0.7744* C   9 s(  0.03%)p99.99( 99.92%)d 1.29(  0.04%)
                                            0.0000  0.0184 -0.0003  0.0032  0.0018
                                            0.1761 -0.0103  0.9830 -0.0428  0.0026
                                            0.0132 -0.0148  0.0025  0.0052
                ( 40.03%)   0.6327* C  10 s(  0.03%)p99.99( 99.87%)d 3.62(  0.10%)
                                            0.0000  0.0166 -0.0005 -0.0244  0.0011
                                            0.2164 -0.0045  0.9749 -0.0283 -0.0031
                                           -0.0115  0.0269 -0.0056 -0.0103
    23. (0.99017) BD ( 1) C   9 - H  22  
                ( 59.14%)   0.7690* C   9 s( 27.07%)p 2.69( 72.90%)d 0.00(  0.03%)
                                           -0.0003  0.5201 -0.0153  0.4197  0.0003
                                            0.7299  0.0014 -0.1418 -0.0004  0.0128
                                           -0.0024 -0.0046 -0.0081 -0.0079
                ( 40.86%)   0.6392* H  22 s( 99.92%)p 0.00(  0.08%)
                                            0.9996 -0.0029 -0.0142 -0.0230  0.0047
    24. (0.98714) BD ( 1) C  10 - C  11  
                ( 50.00%)   0.7071* C  10 s( 36.27%)p 1.76( 63.69%)d 0.00(  0.04%)
                                            0.0001  0.6022  0.0088 -0.3733  0.0253
                                           -0.6914 -0.0306  0.1338  0.0062  0.0141
                                           -0.0026 -0.0053 -0.0063 -0.0115
                ( 50.00%)   0.7071* C  11 s( 36.48%)p 1.74( 63.48%)d 0.00(  0.03%)
                                            0.0001  0.6040  0.0056  0.4358  0.0445
                                            0.6541  0.0029 -0.1227 -0.0003  0.0135
                                           -0.0025 -0.0045 -0.0081 -0.0086
    25. (0.99091) BD ( 1) C  10 - H  23  
                ( 58.91%)   0.7675* C  10 s( 27.63%)p 2.62( 72.33%)d 0.00(  0.04%)
                                           -0.0003  0.5255 -0.0125  0.8504 -0.0033
                                            0.0007 -0.0005  0.0122 -0.0000 -0.0001
                                            0.0004 -0.0004  0.0163 -0.0106
                ( 41.09%)   0.6410* H  23 s( 99.92%)p 0.00(  0.08%)
                                            0.9996 -0.0012 -0.0281 -0.0002 -0.0003
    26. (0.98564) BD ( 1) C  11 - C  12  
                ( 49.39%)   0.7028* C  11 s( 36.24%)p 1.76( 63.72%)d 0.00(  0.04%)
                                            0.0001  0.6019  0.0075 -0.7966 -0.0248
                                           -0.0242 -0.0360 -0.0054  0.0065 -0.0013
                                            0.0008 -0.0004  0.0165 -0.0104
                ( 50.61%)   0.7114* C  12 s( 37.19%)p 1.69( 62.77%)d 0.00(  0.04%)
                                            0.0000  0.6096  0.0160  0.7911  0.0203
                                           -0.0140 -0.0348  0.0023  0.0076  0.0013
                                           -0.0002 -0.0009  0.0153 -0.0114
    27. (0.98990) BD ( 1) C  11 - H  24  
                ( 59.24%)   0.7697* C  11 s( 27.22%)p 2.67( 72.75%)d 0.00(  0.03%)
                                            0.0003 -0.5214  0.0179 -0.4151 -0.0031
                                            0.7299  0.0050 -0.1499 -0.0014  0.0120
                                           -0.0024  0.0044  0.0077  0.0065
                ( 40.76%)   0.6384* H  24 s( 99.93%)p 0.00(  0.07%)
                                           -0.9996  0.0041  0.0136 -0.0226  0.0051
    28. (0.98856) BD ( 1) C  12 - H  25  
                ( 59.38%)   0.7706* C  12 s( 27.50%)p 2.64( 72.47%)d 0.00(  0.03%)
                                            0.0003 -0.5241  0.0165  0.4178 -0.0099
                                            0.7241  0.0137 -0.1598 -0.0046 -0.0128
                                            0.0029  0.0049  0.0075  0.0087
                ( 40.62%)   0.6374* H  25 s( 99.93%)p 0.00(  0.07%)
                                           -0.9996  0.0017 -0.0124 -0.0235  0.0057
    29. (0.99942) CR ( 1) C   1           s(100.00%)p 0.00(  0.00%)
                                            1.0000  0.0002  0.0000  0.0001 -0.0000
                                           -0.0001  0.0000 -0.0003  0.0000 -0.0000
                                           -0.0000  0.0000 -0.0000 -0.0000
    30. (0.99955) CR ( 1) N   2           s(100.00%)p 0.00(  0.00%)
                                            1.0000  0.0000 -0.0000 -0.0000 -0.0000
                                            0.0000  0.0000 -0.0003 -0.0000  0.0000
                                            0.0000  0.0000  0.0000 -0.0000
    31. (0.99958) CR ( 1) C   3           s(100.00%)p 0.00(  0.00%)
                                            1.0000 -0.0001 -0.0000  0.0001 -0.0000
                                            0.0002 -0.0000  0.0002  0.0000  0.0000
                                           -0.0000 -0.0000 -0.0000  0.0000
    32. (0.99953) CR ( 1) C   4           s(100.00%)p 0.00(  0.00%)
                                            1.0000 -0.0001  0.0000 -0.0004 -0.0000
                                            0.0002 -0.0000 -0.0001 -0.0000 -0.0000
                                           -0.0000  0.0000 -0.0000  0.0000
    33. (0.99986) CR ( 1) O   5           s(100.00%)p 0.00(  0.00%)
                                            1.0000 -0.0002 -0.0000  0.0001 -0.0000
                                           -0.0000  0.0000  0.0000 -0.0000  0.0000
                                           -0.0000 -0.0000  0.0000 -0.0000
    34. (0.99954) CR ( 1) C   6           s(100.00%)p 0.00(  0.00%)
                                            1.0000 -0.0001  0.0000 -0.0004 -0.0000
                                           -0.0001  0.0000 -0.0002 -0.0000  0.0000
                                           -0.0000 -0.0000 -0.0000  0.0000
    35. (0.99958) CR ( 1) C   7           s(100.00%)p 0.00(  0.00%)
                                            1.0000 -0.0001 -0.0000  0.0002 -0.0000
                                           -0.0003  0.0000  0.0001  0.0000 -0.0000
                                           -0.0000  0.0000 -0.0000  0.0000
    36. (0.99947) CR ( 1) C   8           s(100.00%)p 0.00(  0.00%)
                                            1.0000  0.0001 -0.0000 -0.0001  0.0000
                                            0.0003  0.0000 -0.0002  0.0000 -0.0000
                                            0.0000 -0.0000 -0.0000 -0.0000
    37. (0.99947) CR ( 1) C   9           s(100.00%)p 0.00(  0.00%)
                                            1.0000  0.0001 -0.0000  0.0002 -0.0000
                                            0.0003 -0.0000 -0.0001  0.0000  0.0000
                                           -0.0000 -0.0000 -0.0000 -0.0000
    38. (0.99947) CR ( 1) C  10           s(100.00%)p 0.00(  0.00%)
                                            1.0000  0.0001 -0.0000  0.0003 -0.0000
                                           -0.0000 -0.0000  0.0000  0.0000  0.0000
                                            0.0000  0.0000  0.0000 -0.0000
    39. (0.99948) CR ( 1) C  11           s(100.00%)p 0.00(  0.00%)
                                            1.0000  0.0001 -0.0000  0.0002  0.0000
                                           -0.0003  0.0000  0.0001 -0.0000 -0.0000
                                            0.0000 -0.0000 -0.0000 -0.0000
    40. (0.99947) CR ( 1) C  12           s(100.00%)p 0.00(  0.00%)
                                            1.0000  0.0001 -0.0000 -0.0001  0.0000
                                           -0.0003 -0.0000  0.0001 -0.0000  0.0000
                                           -0.0000  0.0000 -0.0000 -0.0000
    41. (0.90093) LP ( 1) N   2           s(  5.45%)p17.36( 94.54%)d 0.00(  0.02%)
                                           -0.0003  0.2333 -0.0050 -0.1683 -0.0082
                                            0.2186  0.0044 -0.9322 -0.0098 -0.0002
                                           -0.0035  0.0049  0.0000 -0.0114
    42. (0.98163) LP ( 1) O   5           s( 39.59%)p 1.52( 60.37%)d 0.00(  0.04%)
                                            0.0002  0.6292 -0.0029 -0.6772  0.0064
                                           -0.0827  0.0005  0.3718 -0.0023 -0.0030
                                            0.0133  0.0026 -0.0133  0.0014
    43. (0.95956) LP ( 2) O   5           s(  0.21%)p99.99( 99.74%)d 0.22(  0.05%)
                                           -0.0000  0.0453 -0.0069  0.5212 -0.0041
                                           -0.1904  0.0009  0.8304 -0.0042 -0.0021
                                            0.0091  0.0044  0.0098 -0.0164
    44. (0.81415) LP ( 1) C   8           s(  0.02%)p99.99( 99.98%)d 0.42(  0.01%)
                                            0.0002  0.0103 -0.0071 -0.0313  0.0077
                                            0.2282 -0.0120  0.9708 -0.0632 -0.0011
                                           -0.0054 -0.0049  0.0024  0.0022
    45. (0.79720) LP ( 1) C  11           s(  0.00%)p 1.00(100.00%)d 0.00(  0.00%)
                                            0.0000  0.0008 -0.0005  0.0130 -0.0012
                                           -0.1930  0.0138 -0.9789  0.0640 -0.0008
                                           -0.0034 -0.0050  0.0009  0.0017
    46. (0.00364) RY*( 1) C   1           s(  0.15%)p99.99( 91.28%)d56.44(  8.57%)
                                            0.0000  0.0019  0.0389  0.0028  0.1289
                                           -0.0070 -0.8975 -0.0251 -0.3000  0.1871
                                            0.0457 -0.1988  0.0756  0.0582
    47. (0.00294) RY*( 2) C   1           s(  0.20%)p99.99( 73.14%)d99.99( 26.66%)
                                           -0.0000 -0.0037  0.0441 -0.0117 -0.4049
                                            0.0075 -0.3740  0.0305  0.6530  0.1240
                                           -0.1561  0.4086 -0.2056 -0.1330
    48. (0.00207) RY*( 3) C   1           s(  6.11%)p13.26( 80.95%)d 2.12( 12.95%)
                                            0.0000  0.0242  0.2459  0.0009  0.8262
                                            0.0066 -0.0402  0.0046  0.3538 -0.0095
                                            0.0705  0.2722  0.1860 -0.1255
    49. (0.00120) RY*( 4) C   1           s( 59.03%)p 0.05(  3.10%)d 0.64( 37.87%)
                                           -0.0000 -0.0054  0.7683  0.0075 -0.1163
                                           -0.0026  0.0694  0.0016  0.1123  0.0361
                                           -0.4395 -0.3996  0.1221  0.0980
    50. (0.00055) RY*( 5) C   1           s( 32.30%)p 0.67( 21.48%)d 1.43( 46.22%)
                                           -0.0000 -0.0126  0.5682  0.0098 -0.1677
                                           -0.0008  0.0190  0.0129 -0.4314 -0.0454
                                            0.3899  0.4895 -0.1768 -0.1930
    51. (0.00049) RY*( 6) C   1           s(  2.06%)p 8.10( 16.65%)d39.52( 81.29%)
                                            0.0000  0.0026  0.1434 -0.0078 -0.0939
                                            0.0058 -0.0293 -0.0128  0.3957 -0.1271
                                            0.7592 -0.4107 -0.0818  0.2121
    52. (0.00011) RY*( 7) C   1           s(  0.07%)p99.99(  8.41%)d99.99( 91.53%)
                                           -0.0000  0.0134  0.0219 -0.0323  0.2851
                                            0.0020 -0.0187 -0.0013 -0.0370 -0.1167
                                           -0.1641 -0.1597 -0.9211  0.0296
    53. (0.00008) RY*( 8) C   1           s(  0.01%)p 1.00(  4.95%)d19.20( 95.04%)
    54. (0.00001) RY*( 9) C   1           s(  0.23%)p 0.97(  0.22%)d99.99( 99.55%)
    55. (0.00332) RY*( 1) N   2           s( 17.09%)p 4.76( 81.36%)d 0.09(  1.55%)
                                            0.0000 -0.0076  0.4133 -0.0062  0.2810
                                            0.0046 -0.3511 -0.0127  0.7818  0.0358
                                           -0.0211  0.0323  0.0427 -0.1045
    56. (0.00077) RY*( 2) N   2           s(  3.87%)p21.70( 84.07%)d 3.11( 12.05%)
                                           -0.0000  0.0061  0.1967 -0.0045  0.5256
                                            0.0034  0.7495 -0.0000  0.0518 -0.2647
                                            0.0867  0.0823  0.1829  0.0523
    57. (0.00065) RY*( 3) N   2           s( 20.56%)p 2.95( 60.76%)d 0.91( 18.68%)
                                            0.0000  0.0061  0.4534  0.0018  0.3814
                                           -0.0097 -0.3864 -0.0031 -0.5592 -0.0447
                                           -0.2863 -0.1459  0.2818  0.0463
    58. (0.00029) RY*( 4) N   2           s( 13.91%)p 1.36( 18.98%)d 4.83( 67.11%)
                                            0.0000 -0.0077  0.3728  0.0080 -0.4182
                                           -0.0109  0.1197 -0.0003  0.0193 -0.4808
                                           -0.5198  0.3002 -0.2821  0.0094
    59. (0.00018) RY*( 5) N   2           s( 11.61%)p 0.54(  6.32%)d 7.07( 82.06%)
                                           -0.0000  0.0033  0.3408 -0.0003  0.0725
                                           -0.0001 -0.1016  0.0001 -0.2183 -0.1857
                                            0.6280 -0.0307 -0.5949 -0.1919
    60. (0.00016) RY*( 6) N   2           s( 17.76%)p 0.50(  8.96%)d 4.13( 73.29%)
                                            0.0000 -0.0024  0.4214 -0.0044 -0.2527
                                           -0.0012  0.1241  0.0009 -0.1015  0.5586
                                            0.2235  0.5399  0.1946  0.2036
    61. (0.00012) RY*( 7) N   2           s(  3.14%)p 6.66( 20.90%)d24.23( 75.97%)
                                           -0.0000 -0.0073  0.1769 -0.0182 -0.4553
                                           -0.0016 -0.0054  0.0044  0.0357 -0.3641
                                            0.3536 -0.2381  0.6158 -0.2571
    62. (0.00007) RY*( 8) N   2           s( 11.93%)p 1.34( 15.94%)d 6.05( 72.14%)
    63. (0.00002) RY*( 9) N   2           s(  0.18%)p15.63(  2.81%)d99.99( 97.01%)
    64. (0.00241) RY*( 1) C   3           s(  9.01%)p 9.41( 84.78%)d 0.69(  6.21%)
                                           -0.0000  0.0118  0.3000 -0.0083 -0.5450
                                           -0.0229 -0.6529  0.0193  0.3516  0.0622
                                            0.0186 -0.0125 -0.1040 -0.2166
    65. (0.00190) RY*( 2) C   3           s( 29.31%)p 2.08( 61.01%)d 0.33(  9.67%)
                                            0.0000 -0.0066  0.5414 -0.0036  0.7263
                                            0.0050 -0.2022  0.0109  0.2039 -0.1634
                                            0.0636 -0.1553  0.0564 -0.1967
    66. (0.00090) RY*( 3) C   3           s(  4.80%)p17.33( 83.15%)d 2.51( 12.05%)
                                            0.0000  0.0016  0.2191 -0.0068  0.0616
                                            0.0135 -0.4543  0.0043 -0.7881  0.1818
                                            0.0402  0.1198  0.0496  0.2627
    67. (0.00074) RY*( 4) C   3           s( 25.51%)p 1.83( 46.76%)d 1.09( 27.73%)
                                            0.0000 -0.0034  0.5050  0.0226 -0.3688
                                            0.0022  0.4588  0.0168 -0.3468 -0.1772
                                            0.1338 -0.2100  0.1310 -0.4083
    68. (0.00037) RY*( 5) C   3           s( 12.67%)p 0.41(  5.22%)d 6.48( 82.12%)
                                            0.0000 -0.0024  0.3559  0.0022 -0.0912
                                            0.0098  0.1388  0.0018  0.1565  0.0147
                                           -0.6543  0.3610  0.4307  0.2776
    69. (0.00016) RY*( 6) C   3           s( 14.62%)p 0.84( 12.29%)d 5.00( 73.08%)
                                           -0.0000 -0.0019  0.3824  0.0075 -0.0059
                                           -0.0171  0.2992 -0.0095  0.1814  0.6589
                                            0.2217  0.0008 -0.3758  0.3261
    70. (0.00007) RY*( 7) C   3           s(  0.71%)p 4.03(  2.88%)d99.99( 96.41%)
    71. (0.00007) RY*( 8) C   3           s(  3.34%)p 0.99(  3.30%)d27.94( 93.36%)
    72. (0.00001) RY*( 9) C   3           s(  0.00%)p 1.00(  0.91%)d99.99( 99.09%)
    73. (0.00232) RY*( 1) C   4           s(  5.54%)p14.76( 81.82%)d 2.28( 12.64%)
                                           -0.0000 -0.0116  0.2352  0.0515 -0.4805
                                            0.0175 -0.7332 -0.0177 -0.2156 -0.1717
                                           -0.0155  0.0449 -0.3028 -0.0546
    74. (0.00209) RY*( 2) C   4           s(  3.97%)p22.73( 90.24%)d 1.46(  5.79%)
                                           -0.0000  0.0333  0.1965 -0.0016  0.7042
                                           -0.0389 -0.2014 -0.0197 -0.6034 -0.0713
                                           -0.0411  0.1861  0.0416 -0.1213
    75. (0.00104) RY*( 3) C   4           s( 24.60%)p 0.32(  7.92%)d 2.74( 67.48%)
                                            0.0000 -0.0089  0.4959  0.0066 -0.0582
                                            0.0260 -0.0389 -0.0182  0.2707  0.4019
                                            0.3013  0.5461  0.2629 -0.2348
    76. (0.00059) RY*( 4) C   4           s(  0.38%)p99.99( 75.23%)d64.15( 24.39%)
                                           -0.0000  0.0126  0.0604 -0.0094  0.4499
                                           -0.0164 -0.3693  0.0019  0.6427 -0.3992
                                            0.2036 -0.0583 -0.0605  0.1900
    77. (0.00042) RY*( 5) C   4           s(  2.91%)p 5.00( 14.54%)d28.35( 82.54%)
                                           -0.0000 -0.0000  0.1706  0.0155  0.1242
                                            0.0245 -0.3212 -0.0033  0.1612  0.4632
                                           -0.4429 -0.5494  0.3062 -0.1385
    78. (0.00015) RY*( 6) C   4           s( 43.61%)p 0.35( 15.15%)d 0.95( 41.24%)
                                           -0.0000 -0.0063  0.6603  0.0126  0.0670
                                            0.0164  0.3763 -0.0012  0.0708 -0.0068
                                           -0.2021 -0.1667 -0.5789  0.0929
    79. (0.00009) RY*( 7) C   4           s( 16.36%)p 0.49(  8.00%)d 4.62( 75.64%)
    80. (0.00007) RY*( 8) C   4           s(  0.80%)p 6.17(  4.95%)d99.99( 94.24%)
    81. (0.00001) RY*( 9) C   4           s(  1.89%)p 1.33(  2.52%)d50.48( 95.59%)
    82. (0.00147) RY*( 1) O   5           s(  3.28%)p28.58( 93.86%)d 0.87(  2.85%)
                                           -0.0000  0.0028  0.1812  0.0049  0.6526
                                           -0.0002 -0.1580  0.0009  0.6984 -0.0131
                                            0.0546  0.0222  0.1080 -0.1150
    83. (0.00093) RY*( 2) O   5           s( 21.37%)p 3.01( 64.34%)d 0.67( 14.29%)
                                            0.0000 -0.0092  0.4622 -0.0064 -0.6431
                                           -0.0014 -0.1100  0.0062  0.4665 -0.0225
                                            0.1065  0.1322 -0.3043 -0.1448
    84. (0.00042) RY*( 3) O   5           s( 74.42%)p 0.31( 23.26%)d 0.03(  2.32%)
                                           -0.0000  0.0014  0.8627  0.0034  0.2384
                                           -0.0016  0.0962  0.0061 -0.4080  0.0087
                                           -0.0200 -0.0633  0.0504  0.1274
    85. (0.00013) RY*( 4) O   5           s(  0.00%)p 1.00( 50.69%)d 0.97( 49.31%)
                                           -0.0000  0.0002  0.0035 -0.0002 -0.0021
                                            0.0075 -0.6940  0.0016 -0.1586 -0.1004
                                           -0.0223 -0.6300 -0.1324 -0.2610
    86. (0.00006) RY*( 5) O   5           s(  0.00%)p 1.00(  0.53%)d99.99( 99.47%)
    87. (0.00004) RY*( 6) O   5           s(  0.00%)p 1.00( 48.50%)d 1.06( 51.50%)
    88. (0.00002) RY*( 7) O   5           s(  0.40%)p26.01( 10.30%)d99.99( 89.31%)
    89. (0.00000) RY*( 8) O   5           s(  0.44%)p 9.28(  4.04%)d99.99( 95.53%)
    90. (0.00000) RY*( 9) O   5           s(  0.10%)p45.05(  4.70%)d99.99( 95.19%)
    91. (0.00225) RY*( 1) C   6           s(  0.31%)p99.99( 90.94%)d28.17(  8.75%)
                                           -0.0000 -0.0301  0.0469  0.0419 -0.8365
                                           -0.0324  0.3331 -0.0188  0.3089  0.0923
                                            0.0444  0.1379 -0.2230  0.0911
    92. (0.00211) RY*( 2) C   6           s(  6.68%)p12.35( 82.47%)d 1.62( 10.85%)
                                           -0.0000  0.0206  0.2576  0.0282  0.2898
                                            0.0317  0.8057 -0.0128 -0.2993  0.2014
                                            0.0560  0.0440 -0.1902 -0.1635
    93. (0.00102) RY*( 3) C   6           s( 24.87%)p 0.20(  5.01%)d 2.82( 70.13%)
                                            0.0000 -0.0089  0.4986  0.0082 -0.0843
                                           -0.0136 -0.0495 -0.0287  0.1986 -0.4706
                                            0.1062 -0.2892  0.0238 -0.6200
    94. (0.00064) RY*( 4) C   6           s(  0.73%)p96.20( 70.56%)d39.14( 28.71%)
                                           -0.0000  0.0097  0.0851 -0.0073  0.3787
                                            0.0111  0.0428  0.0080  0.7484  0.2376
                                            0.4173 -0.0989 -0.1108  0.1854
    95. (0.00038) RY*( 5) C   6           s(  3.82%)p 5.41( 20.65%)d19.77( 75.53%)
                                           -0.0000 -0.0003  0.1954  0.0167  0.1224
                                           -0.0200  0.2586 -0.0162  0.3517 -0.2110
                                           -0.5505  0.3109  0.5296  0.1751
    96. (0.00015) RY*( 6) C   6           s( 46.91%)p 0.29( 13.79%)d 0.84( 39.30%)
                                           -0.0000 -0.0064  0.6849  0.0134  0.0535
                                           -0.0143 -0.3507 -0.0092 -0.1075  0.1038
                                           -0.1961  0.2682 -0.4374  0.2838
    97. (0.00009) RY*( 7) C   6           s( 14.76%)p 0.60(  8.82%)d 5.18( 76.42%)
    98. (0.00007) RY*( 8) C   6           s(  0.33%)p15.44(  5.03%)d99.99( 94.65%)
    99. (0.00001) RY*( 9) C   6           s(  1.66%)p 1.89(  3.13%)d57.47( 95.22%)
   100. (0.00263) RY*( 1) C   7           s( 13.31%)p 5.98( 79.58%)d 0.53(  7.11%)
                                           -0.0000  0.0086  0.3648 -0.0070 -0.1771
                                            0.0081  0.3567  0.0229  0.7978 -0.0449
                                           -0.0142  0.2320 -0.0147 -0.1217
   101. (0.00206) RY*( 2) C   7           s( 15.51%)p 5.19( 80.55%)d 0.25(  3.94%)
                                            0.0000 -0.0063  0.3938  0.0065  0.8913
                                           -0.0160 -0.0862 -0.0008  0.0580  0.0878
                                            0.0346  0.0275  0.1723  0.0042
   102. (0.00094) RY*( 3) C   7           s( 11.51%)p 7.27( 83.67%)d 0.42(  4.82%)
                                            0.0000 -0.0024  0.3392 -0.0119 -0.0190
                                           -0.0177  0.7893  0.0043 -0.4614 -0.1028
                                            0.0589 -0.1599 -0.0637  0.0675
   103. (0.00075) RY*( 4) C   7           s( 23.05%)p 1.18( 27.11%)d 2.16( 49.84%)
                                            0.0000 -0.0046  0.4801  0.0184 -0.3136
                                           -0.0082 -0.2648  0.0166 -0.3194  0.1985
                                            0.3451  0.4973  0.2526 -0.1696
   104. (0.00038) RY*( 5) C   7           s( 21.97%)p 0.50( 11.06%)d 3.05( 66.97%)
                                            0.0000 -0.0027  0.4687  0.0063 -0.2314
                                           -0.0094 -0.2377 -0.0007 -0.0216  0.2077
                                           -0.5665 -0.5271  0.1080 -0.1269
   105. (0.00018) RY*( 6) C   7           s( 13.00%)p 0.86( 11.14%)d 5.83( 75.85%)
                                           -0.0000 -0.0006  0.3606  0.0136 -0.0510
                                            0.0196 -0.3288 -0.0002 -0.0123 -0.7062
                                            0.0937 -0.0432 -0.3796  0.3241
   106. (0.00007) RY*( 7) C   7           s(  1.48%)p 0.48(  0.71%)d66.24( 97.82%)
   107. (0.00005) RY*( 8) C   7           s(  0.07%)p83.51(  5.94%)d99.99( 93.99%)
   108. (0.00001) RY*( 9) C   7           s(  0.06%)p 8.39(  0.54%)d99.99( 99.39%)
   109. (0.00847) RY*( 1) C   8           s(  0.04%)p99.99( 97.74%)d59.23(  2.22%)
                                            0.0000  0.0034  0.0191 -0.0044 -0.0335
                                            0.0143  0.1872  0.0625  0.9681  0.0222
                                            0.1279 -0.0682  0.0029  0.0258
   110. (0.00233) RY*( 2) C   8           s(  0.13%)p99.99( 94.60%)d42.07(  5.27%)
                                           -0.0000  0.0194  0.0296  0.0040  0.5376
                                           -0.0030 -0.7928 -0.0021  0.1686 -0.1972
                                            0.0448 -0.0362 -0.0978 -0.0310
   111. (0.00118) RY*( 3) C   8           s(  2.96%)p32.09( 94.96%)d 0.70(  2.08%)
                                            0.0000  0.0176  0.1711  0.0314 -0.8153
                                            0.0291 -0.5269 -0.0002  0.0734 -0.0720
                                            0.0049  0.0285  0.1177 -0.0300
   112. (0.00056) RY*( 4) C   8           s( 95.41%)p 0.03(  2.62%)d 0.02(  1.97%)
                                            0.0000 -0.0035  0.9768 -0.0228  0.1265
                                            0.0129  0.0922  0.0018 -0.0315  0.1200
                                           -0.0179  0.0061 -0.0482 -0.0510
   113. (0.00020) RY*( 5) C   8           s(  0.04%)p15.53(  0.59%)d99.99( 99.37%)
                                            0.0000 -0.0002  0.0195  0.0003  0.0029
                                            0.0003  0.0137 -0.0026  0.0757 -0.1562
                                           -0.8484 -0.4685  0.0954  0.1445
   114. (0.00005) RY*( 6) C   8           s(  1.17%)p 2.84(  3.33%)d81.53( 95.50%)
   115. (0.00003) RY*( 7) C   8           s(  0.12%)p25.87(  3.02%)d99.99( 96.86%)
   116. (0.00001) RY*( 8) C   8           s(  0.06%)p38.88(  2.14%)d99.99( 97.80%)
   117. (0.00001) RY*( 9) C   8           s(  0.13%)p 8.17(  1.04%)d99.99( 98.83%)
   118. (0.00558) RY*( 1) C   9           s(  0.01%)p 1.00( 93.52%)d 0.07(  6.48%)
                                           -0.0000  0.0012  0.0073 -0.0005  0.0033
                                           -0.0094 -0.2376 -0.0451 -0.9363  0.0585
                                            0.2475  0.0022 -0.0081  0.0040
   119. (0.00267) RY*( 2) C   9           s(  0.13%)p99.99( 93.42%)d47.95(  6.45%)
                                           -0.0000  0.0263 -0.0255 -0.0120 -0.4400
                                           -0.0156 -0.8337  0.0036  0.2122  0.2130
                                           -0.0448 -0.0382 -0.1209 -0.0319
   120. (0.00133) RY*( 3) C   9           s(  0.28%)p99.99( 98.07%)d 5.88(  1.65%)
                                           -0.0000  0.0004  0.0529  0.0407 -0.8789
                                           -0.0229  0.4386  0.0053 -0.1166 -0.0478
                                           -0.0018 -0.0231 -0.1165 -0.0085
   121. (0.00040) RY*( 4) C   9           s( 94.68%)p 0.01(  0.78%)d 0.05(  4.54%)
                                            0.0000 -0.0005  0.9731  0.0094  0.0155
                                            0.0172 -0.0758 -0.0033  0.0373 -0.1461
                                            0.0787 -0.0558  0.0784 -0.0925
   122. (0.00028) RY*( 5) C   9           s(  0.33%)p13.77(  4.49%)d99.99( 95.19%)
                                            0.0000  0.0002  0.0571 -0.0004  0.0119
                                            0.0035 -0.0626  0.0099 -0.2017 -0.1747
                                           -0.7862  0.5013 -0.0981 -0.2057
   123. (0.00007) RY*( 6) C   9           s(  0.08%)p19.31(  1.59%)d99.99( 98.33%)
   124. (0.00002) RY*( 7) C   9           s(  4.50%)p 0.87(  3.91%)d20.33( 91.59%)
   125. (0.00000) RY*( 8) C   9           s(  0.02%)p99.99(  1.99%)d99.99( 97.99%)
   126. (0.00000) RY*( 9) C   9           s(  0.04%)p57.61(  2.31%)d99.99( 97.65%)
   127. (0.00259) RY*( 1) C  10           s(  0.13%)p99.99( 92.61%)d57.30(  7.27%)
                                           -0.0000  0.0266  0.0236 -0.0255 -0.9617
                                            0.0001 -0.0084 -0.0009 -0.0222 -0.0005
                                            0.0062  0.0459  0.2614 -0.0467
   128. (0.00191) RY*( 2) C  10           s(  0.05%)p99.99( 46.97%)d99.99( 52.98%)
                                            0.0000  0.0002  0.0227 -0.0003 -0.0221
                                            0.0084  0.1132  0.0386  0.6744 -0.0149
                                           -0.1061 -0.6659  0.1392  0.2356
   129. (0.00133) RY*( 3) C  10           s(  0.00%)p 1.00( 98.46%)d 0.02(  1.53%)
                                            0.0000 -0.0011  0.0016  0.0002  0.0041
                                            0.0398 -0.9750 -0.0086  0.1797 -0.1205
                                            0.0253  0.0115 -0.0048 -0.0065
   130. (0.00041) RY*( 4) C  10           s( 95.50%)p 0.00(  0.11%)d 0.05(  4.39%)
                                            0.0000 -0.0035  0.9772  0.0192 -0.0270
                                            0.0011  0.0030 -0.0002  0.0013 -0.0017
                                           -0.0030 -0.0303 -0.1933 -0.0750
   131. (0.00040) RY*( 5) C  10           s(  0.06%)p99.99( 48.89%)d99.99( 51.05%)
                                            0.0000 -0.0001  0.0252  0.0005  0.0111
                                            0.0010 -0.1377  0.0023 -0.6854  0.0516
                                            0.1769 -0.6376  0.1256  0.2328
   132. (0.00006) RY*( 6) C  10           s(  0.00%)p 1.00(  1.56%)d63.24( 98.44%)
   133. (0.00002) RY*( 7) C  10           s(  3.75%)p 1.90(  7.12%)d23.75( 89.13%)
   134. (0.00000) RY*( 8) C  10           s(  0.00%)p 1.00(  4.27%)d22.41( 95.73%)
   135. (0.00001) RY*( 9) C  10           s(  0.60%)p 0.23(  0.14%)d99.99( 99.26%)
   136. (0.00756) RY*( 1) C  11           s(  0.00%)p 1.00( 98.04%)d 0.02(  1.96%)
                                           -0.0000  0.0007  0.0039 -0.0012 -0.0247
                                            0.0132  0.2104  0.0635  0.9650 -0.0292
                                           -0.1127  0.0713 -0.0172 -0.0265
   137. (0.00264) RY*( 2) C  11           s(  0.20%)p99.99( 93.59%)d30.76(  6.21%)
                                            0.0000 -0.0254  0.0371  0.0102  0.4183
                                           -0.0101 -0.8495  0.0024  0.1977  0.2102
                                           -0.0365  0.0416  0.1182  0.0295
   138. (0.00127) RY*( 3) C  11           s(  0.23%)p99.99( 98.03%)d 7.39(  1.74%)
                                            0.0000  0.0020  0.0484  0.0463 -0.8893
                                            0.0256 -0.4262 -0.0048  0.0705  0.0454
                                           -0.0041 -0.0272 -0.1203 -0.0082
   139. (0.00042) RY*( 4) C  11           s( 95.25%)p 0.01(  0.82%)d 0.04(  3.93%)
                                            0.0000  0.0013  0.9760  0.0092  0.0100
                                           -0.0198  0.0841  0.0035 -0.0225  0.1374
                                           -0.0530 -0.0401  0.0769 -0.1004
   140. (0.00023) RY*( 5) C  11           s(  0.09%)p 3.96(  0.36%)d99.99( 99.55%)
                                            0.0000  0.0001  0.0301  0.0001 -0.0004
                                           -0.0015  0.0252 -0.0017  0.0543  0.1758
                                            0.8298  0.4866 -0.1033 -0.1691
   141. (0.00006) RY*( 6) C  11           s(  0.03%)p63.68(  1.71%)d99.99( 98.27%)
   142. (0.00002) RY*( 7) C  11           s(  4.19%)p 0.87(  3.66%)d21.98( 92.15%)
   143. (0.00000) RY*( 8) C  11           s(  0.01%)p99.99(  1.68%)d99.99( 98.31%)
   144. (0.00000) RY*( 9) C  11           s(  0.04%)p49.58(  2.18%)d99.99( 97.77%)
   145. (0.00658) RY*( 1) C  12           s(  0.01%)p 1.00( 93.59%)d 0.07(  6.40%)
                                            0.0000  0.0005  0.0079 -0.0003 -0.0074
                                           -0.0112 -0.2046 -0.0438 -0.9444 -0.0450
                                           -0.2488 -0.0063 -0.0049 -0.0062
   146. (0.00217) RY*( 2) C  12           s(  0.24%)p99.99( 93.90%)d24.22(  5.86%)
                                           -0.0000  0.0205  0.0447  0.0108  0.4615
                                            0.0032  0.8325  0.0027 -0.1813  0.2133
                                           -0.0441 -0.0364 -0.0924 -0.0356
   147. (0.00113) RY*( 3) C  12           s(  3.50%)p26.95( 94.41%)d 0.60(  2.09%)
                                            0.0000  0.0165  0.1864  0.0226 -0.8574
                                           -0.0255  0.4463  0.0046 -0.0931  0.0508
                                            0.0062  0.0169  0.1325 -0.0195
   148. (0.00055) RY*( 4) C  12           s( 94.59%)p 0.03(  3.20%)d 0.02(  2.21%)
                                            0.0000 -0.0060  0.9725 -0.0233  0.1452
                                           -0.0100 -0.0979  0.0024  0.0269 -0.1310
                                            0.0314 -0.0375 -0.0303 -0.0405
   149. (0.00024) RY*( 5) C  12           s(  0.02%)p99.99(  4.55%)d99.99( 95.44%)
                                           -0.0000  0.0001  0.0128 -0.0012 -0.0030
                                           -0.0016  0.0512 -0.0111  0.2067 -0.1608
                                           -0.8012  0.4918 -0.0582 -0.2034
   150. (0.00006) RY*( 6) C  12           s(  1.14%)p 2.92(  3.33%)d83.85( 95.53%)
   151. (0.00003) RY*( 7) C  12           s(  0.44%)p 9.12(  4.05%)d99.99( 95.50%)
   152. (0.00001) RY*( 8) C  12           s(  0.01%)p 1.00(  2.28%)d42.93( 97.72%)
   153. (0.00001) RY*( 9) C  12           s(  0.12%)p 6.73(  0.79%)d99.99( 99.09%)
   154. (0.00196) RY*( 1) H  13           s( 98.99%)p 0.01(  1.01%)
                                            0.0052  0.9949  0.0965  0.0113  0.0251
   155. (0.00009) RY*( 2) H  13           s(  0.92%)p99.99( 99.08%)
   156. (0.00009) RY*( 3) H  13           s(  0.06%)p99.99( 99.94%)
   157. (0.00002) RY*( 4) H  13           s(  0.12%)p99.99( 99.88%)
   158. (0.00612) RY*( 1) H  14           s( 99.90%)p 0.00(  0.10%)
                                            0.0174  0.9993 -0.0042  0.0282  0.0141
   159. (0.00010) RY*( 2) H  14           s(  0.01%)p 1.00( 99.99%)
   160. (0.00005) RY*( 3) H  14           s(  0.06%)p99.99( 99.94%)
   161. (0.00002) RY*( 4) H  14           s(  0.12%)p99.99( 99.88%)
   162. (0.00294) RY*( 1) H  15           s( 99.90%)p 0.00(  0.10%)
                                            0.0109  0.9994  0.0148  0.0227 -0.0158
   163. (0.00010) RY*( 2) H  15           s(  0.01%)p99.99( 99.99%)
   164. (0.00006) RY*( 3) H  15           s(  0.02%)p99.99( 99.98%)
   165. (0.00001) RY*( 4) H  15           s(  0.15%)p99.99( 99.85%)
   166. (0.00129) RY*( 1) H  16           s( 99.47%)p 0.01(  0.53%)
                                            0.0046  0.9974 -0.0717  0.0104  0.0002
   167. (0.00009) RY*( 2) H  16           s(  0.09%)p99.99( 99.91%)
   168. (0.00005) RY*( 3) H  16           s(  0.43%)p99.99( 99.57%)
   169. (0.00002) RY*( 4) H  16           s(  0.09%)p99.99( 99.91%)
   170. (0.00125) RY*( 1) H  17           s( 99.28%)p 0.01(  0.72%)
                                            0.0048  0.9964 -0.0838 -0.0071 -0.0108
   171. (0.00009) RY*( 2) H  17           s(  0.15%)p99.99( 99.85%)
   172. (0.00005) RY*( 3) H  17           s(  0.56%)p99.99( 99.44%)
   173. (0.00002) RY*( 4) H  17           s(  0.09%)p99.99( 99.91%)
   174. (0.00495) RY*( 1) H  18           s( 99.96%)p 0.00(  0.04%)
                                            0.0122  0.9997  0.0025 -0.0060 -0.0198
   175. (0.00010) RY*( 2) H  18           s(  0.00%)p 1.00(100.00%)
   176. (0.00006) RY*( 3) H  18           s(  0.01%)p99.99( 99.99%)
   177. (0.00001) RY*( 4) H  18           s(  0.11%)p99.99( 99.89%)
   178. (0.00891) RY*( 1) H  19           s( 99.60%)p 0.00(  0.40%)
                                            0.0128  0.9979  0.0627  0.0077 -0.0030
   179. (0.00009) RY*( 2) H  19           s(  0.11%)p99.99( 99.89%)
   180. (0.00006) RY*( 3) H  19           s(  0.31%)p99.99( 99.69%)
   181. (0.00002) RY*( 4) H  19           s(  0.07%)p99.99( 99.93%)
   182. (0.00723) RY*( 1) H  20           s( 99.92%)p 0.00(  0.08%)
                                            0.0178  0.9994  0.0180 -0.0218  0.0029
   183. (0.00010) RY*( 2) H  20           s(  0.04%)p99.99( 99.96%)
                                            0.0023  0.0203 -0.9634  0.1645  0.2108
   184. (0.00006) RY*( 3) H  20           s(  0.02%)p99.99( 99.98%)
   185. (0.00002) RY*( 4) H  20           s(  0.10%)p99.99( 99.90%)
   186. (0.00138) RY*( 1) H  21           s( 93.82%)p 0.07(  6.18%)
                                            0.0041  0.9686 -0.0225 -0.0155 -0.2470
   187. (0.00031) RY*( 2) H  21           s(  5.51%)p17.13( 94.49%)
                                            0.0038  0.2348 -0.1174  0.3163  0.9116
   188. (0.00005) RY*( 3) H  21           s(  0.25%)p99.99( 99.75%)
   189. (0.00003) RY*( 4) H  21           s(  0.48%)p99.99( 99.52%)
   190. (0.00111) RY*( 1) H  22           s( 98.51%)p 0.02(  1.49%)
                                            0.0057  0.9925  0.0545  0.0970  0.0499
   191. (0.00024) RY*( 2) H  22           s(  0.43%)p99.99( 99.57%)
                                            0.0012  0.0652  0.0226 -0.1744 -0.9823
   192. (0.00005) RY*( 3) H  22           s(  0.01%)p 1.00( 99.99%)
   193. (0.00003) RY*( 4) H  22           s(  1.13%)p87.57( 98.87%)
   194. (0.00109) RY*( 1) H  23           s( 98.87%)p 0.01(  1.13%)
                                            0.0042  0.9943  0.1052  0.0052  0.0161
   195. (0.00014) RY*( 2) H  23           s(  0.02%)p99.99( 99.98%)
                                            0.0004  0.0145  0.0228 -0.1922 -0.9810
   196. (0.00005) RY*( 3) H  23           s(  0.00%)p 1.00(100.00%)
   197. (0.00003) RY*( 4) H  23           s(  1.19%)p83.05( 98.81%)
   198. (0.00109) RY*( 1) H  24           s( 98.40%)p 0.02(  1.60%)
                                            0.0067  0.9919  0.0503 -0.0999 -0.0594
   199. (0.00032) RY*( 2) H  24           s(  0.59%)p99.99( 99.41%)
                                            0.0012  0.0768  0.0000  0.1797  0.9807
   200. (0.00005) RY*( 3) H  24           s(  0.00%)p 1.00(100.00%)
   201. (0.00003) RY*( 4) H  24           s(  1.09%)p91.13( 98.91%)
   202. (0.00122) RY*( 1) H  25           s( 96.02%)p 0.04(  3.98%)
                                            0.0035  0.9799 -0.0602 -0.0041  0.1902
   203. (0.00025) RY*( 2) H  25           s(  3.11%)p31.12( 96.89%)
                                            0.0029  0.1764 -0.0601 -0.3036 -0.9344
   204. (0.00005) RY*( 3) H  25           s(  0.37%)p99.99( 99.63%)
   205. (0.00003) RY*( 4) H  25           s(  0.57%)p99.99( 99.43%)
   206. (0.01717) BD*( 1) C   1 - N   2  
                ( 63.40%)   0.7962* C   1 s( 27.01%)p 2.70( 72.85%)d 0.01(  0.14%)
                                            0.0000  0.5196  0.0098 -0.8529 -0.0202
                                            0.0051  0.0033 -0.0205 -0.0163 -0.0008
                                            0.0021 -0.0003  0.0312 -0.0204
                ( 36.60%)  -0.6050* N   2 s( 36.52%)p 1.74( 63.44%)d 0.00(  0.04%)
                                            0.0000  0.6043  0.0048  0.7964 -0.0076
                                           -0.0011 -0.0010  0.0072  0.0101 -0.0017
                                            0.0080  0.0016  0.0136 -0.0107
   207. (0.01293) BD*( 1) C   1 - C   8  
                ( 48.82%)   0.6987* C   1 s( 36.22%)p 1.76( 63.75%)d 0.00(  0.03%)
                                            0.0002 -0.6018 -0.0000 -0.3745  0.0179
                                           -0.6925 -0.0021  0.1314  0.0067 -0.0110
                                            0.0025  0.0042  0.0086  0.0114
                ( 51.18%)  -0.7154* C   8 s( 35.26%)p 1.84( 64.70%)d 0.00(  0.04%)
                                           -0.0001 -0.5938 -0.0013  0.4467  0.0259
                                            0.6550  0.0062 -0.1333  0.0027 -0.0147
                                            0.0036  0.0050  0.0064  0.0095
   208. (0.01458) BD*( 1) C   1 - C  12  
                ( 49.12%)   0.7009* C   1 s( 36.53%)p 1.74( 63.43%)d 0.00(  0.03%)
                                            0.0002 -0.6044  0.0026 -0.3596  0.0120
                                            0.6827  0.0023 -0.1971 -0.0028  0.0107
                                           -0.0038  0.0072  0.0078  0.0097
                ( 50.88%)  -0.7133* C  12 s( 35.13%)p 1.85( 64.83%)d 0.00(  0.04%)
                                           -0.0001 -0.5927 -0.0006  0.4441  0.0206
                                           -0.6657 -0.0021  0.0867  0.0037  0.0148
                                           -0.0029  0.0048  0.0061  0.0103
   209. (0.20615) BD*( 2) C   1 - C  12  
                ( 61.55%)   0.7845* C   1 s(  0.10%)p99.99( 99.78%)d 1.24(  0.12%)
                                            0.0003 -0.0300 -0.0077 -0.0402  0.0132
                                            0.2322 -0.0115  0.9703 -0.0211  0.0022
                                            0.0099 -0.0298  0.0086  0.0115
                ( 38.45%)  -0.6201* C  12 s(  0.12%)p99.99( 99.84%)d 0.39(  0.05%)
                                           -0.0001 -0.0345  0.0005  0.0267 -0.0017
                                            0.1763 -0.0117  0.9822 -0.0413 -0.0019
                                           -0.0145  0.0143 -0.0031 -0.0056
   210. (0.01620) BD*( 1) N   2 - C   3  
                ( 38.57%)   0.6211* N   2 s( 28.61%)p 2.49( 71.35%)d 0.00(  0.04%)
                                           -0.0001 -0.5349 -0.0009  0.4082  0.0022
                                           -0.6463  0.0112 -0.3592  0.0012  0.0086
                                            0.0101 -0.0151  0.0026  0.0014
                ( 61.43%)  -0.7838* C   3 s( 23.88%)p 3.18( 75.98%)d 0.01(  0.13%)
                                           -0.0002 -0.4887 -0.0057 -0.4354 -0.0164
                                            0.6524  0.0035  0.3795  0.0164  0.0213
                                            0.0136 -0.0226  0.0114  0.0073
   211. (0.01291) BD*( 1) N   2 - C   7  
                ( 38.64%)   0.6216* N   2 s( 29.38%)p 2.40( 70.58%)d 0.00(  0.04%)
                                            0.0000  0.5420  0.0004 -0.4127 -0.0034
                                           -0.7306  0.0067  0.0390  0.0095  0.0125
                                           -0.0060 -0.0076 -0.0078 -0.0111
                ( 61.36%)  -0.7833* C   7 s( 24.10%)p 3.14( 75.77%)d 0.01(  0.13%)
                                            0.0002  0.4908  0.0073  0.4405  0.0142
                                            0.7490  0.0160 -0.0447 -0.0159  0.0251
                                           -0.0023 -0.0036 -0.0178 -0.0191
   212. (0.01325) BD*( 1) C   3 - C   4  
                ( 50.08%)   0.7077* C   3 s( 28.06%)p 2.56( 71.89%)d 0.00(  0.06%)
                                            0.0002  0.5295  0.0130 -0.7961 -0.0038
                                            0.0330  0.0188 -0.2893 -0.0015  0.0005
                                            0.0139 -0.0005  0.0171 -0.0080
                ( 49.92%)  -0.7066* C   4 s( 30.94%)p 2.23( 69.01%)d 0.00(  0.05%)
                                            0.0004  0.5562 -0.0057  0.7755 -0.0018
                                           -0.0640  0.0276  0.2893  0.0122 -0.0050
                                            0.0122 -0.0007  0.0162 -0.0068
   213. (0.00855) BD*( 1) C   3 - H  13  
                ( 38.43%)   0.6199* C   3 s( 24.63%)p 3.06( 75.32%)d 0.00(  0.04%)
                                            0.0001 -0.4963 -0.0009 -0.4185  0.0036
                                           -0.7432  0.0106  0.1595 -0.0136 -0.0130
                                            0.0025  0.0079  0.0108  0.0085
                ( 61.57%)  -0.7847* H  13 s( 99.91%)p 0.00(  0.09%)
                                           -0.9995  0.0034  0.0167  0.0245 -0.0036
   214. (0.02263) BD*( 1) C   3 - H  14  
                ( 40.11%)   0.6333* C   3 s( 23.44%)p 3.26( 76.51%)d 0.00(  0.05%)
                                            0.0002 -0.4839  0.0140 -0.0022 -0.0127
                                            0.1386 -0.0147 -0.8634  0.0016 -0.0026
                                            0.0027  0.0057  0.0004 -0.0207
                ( 59.89%)  -0.7739* H  14 s( 99.92%)p 0.00(  0.08%)
                                           -0.9994  0.0171  0.0024 -0.0029  0.0286
   215. (0.01389) BD*( 1) C   4 - O   5  
                ( 68.14%)   0.8255* C   4 s( 20.70%)p 3.82( 79.01%)d 0.01(  0.29%)
                                            0.0000  0.4544  0.0221 -0.4224 -0.0538
                                           -0.7746 -0.0173  0.0900  0.0203  0.0376
                                           -0.0051 -0.0084 -0.0265 -0.0268
                ( 31.86%)  -0.5645* O   5 s( 30.02%)p 2.33( 69.91%)d 0.00(  0.07%)
                                            0.0001  0.5479  0.0042  0.3682 -0.0091
                                            0.7450  0.0157 -0.0902  0.0064  0.0211
                                           -0.0085 -0.0081 -0.0027 -0.0109
   216. (0.01739) BD*( 1) C   4 - H  15  
                ( 40.55%)   0.6368* C   4 s( 24.27%)p 3.12( 75.68%)d 0.00(  0.05%)
                                            0.0001 -0.4924  0.0160  0.0217  0.0134
                                           -0.2021 -0.0156  0.8456 -0.0093  0.0024
                                            0.0010  0.0080  0.0008 -0.0212
                ( 59.45%)  -0.7711* H  15 s( 99.92%)p 0.00(  0.08%)
                                           -0.9995  0.0103  0.0007  0.0091 -0.0275
   217. (0.00853) BD*( 1) C   4 - H  16  
                ( 40.20%)   0.6340* C   4 s( 24.03%)p 3.16( 75.92%)d 0.00(  0.05%)
                                            0.0002 -0.4901 -0.0108  0.4649  0.0064
                                           -0.5920  0.0191 -0.4381  0.0152  0.0151
                                            0.0102 -0.0135  0.0024  0.0002
                ( 59.80%)  -0.7733* H  16 s( 99.92%)p 0.00(  0.08%)
                                           -0.9996  0.0033 -0.0147  0.0205  0.0141
   218. (0.01290) BD*( 1) O   5 - C   6  
                ( 31.83%)   0.5642* O   5 s( 30.16%)p 2.31( 69.77%)d 0.00(  0.07%)
                                           -0.0001 -0.5492 -0.0042 -0.3652  0.0090
                                            0.6328  0.0168  0.4042  0.0010  0.0153
                                            0.0167 -0.0135 -0.0024  0.0018
                ( 68.17%)  -0.8256* C   6 s( 20.77%)p 3.80( 78.94%)d 0.01(  0.30%)
                                           -0.0000 -0.4552 -0.0223  0.4165  0.0540
                                           -0.6598 -0.0073 -0.4207 -0.0261  0.0315
                                            0.0210 -0.0340  0.0168  0.0091
   219. (0.01379) BD*( 1) C   6 - C   7  
                ( 50.08%)   0.7076* C   6 s( 30.93%)p 2.23( 69.02%)d 0.00(  0.05%)
                                            0.0004  0.5561 -0.0055  0.7760 -0.0021
                                           -0.0748 -0.0300  0.2856 -0.0012 -0.0011
                                            0.0130 -0.0014  0.0160 -0.0071
                ( 49.92%)  -0.7066* C   7 s( 28.00%)p 2.57( 71.94%)d 0.00(  0.06%)
                                            0.0002  0.5289  0.0164 -0.7984 -0.0002
                                            0.1077 -0.0175 -0.2646 -0.0067 -0.0073
                                            0.0119 -0.0012  0.0169 -0.0082
   220. (0.00855) BD*( 1) C   6 - H  17  
                ( 40.20%)   0.6340* C   6 s( 24.01%)p 3.16( 75.93%)d 0.00(  0.05%)
                                            0.0002 -0.4899 -0.0108  0.4695  0.0064
                                            0.7210 -0.0239 -0.1358  0.0051 -0.0182
                                            0.0028  0.0072  0.0072  0.0089
                ( 59.80%)  -0.7733* H  17 s( 99.92%)p 0.00(  0.08%)
                                           -0.9996  0.0035 -0.0149 -0.0245  0.0037
   221. (0.01944) BD*( 1) C   6 - H  18  
                ( 40.64%)   0.6375* C   6 s( 24.22%)p 3.13( 75.73%)d 0.00(  0.05%)
                                           -0.0001  0.4919 -0.0164 -0.0226 -0.0133
                                            0.1882 -0.0182 -0.8490  0.0017  0.0026
                                            0.0003 -0.0093 -0.0011  0.0208
                ( 59.36%)  -0.7704* H  18 s( 99.92%)p 0.00(  0.08%)
                                            0.9995 -0.0117 -0.0008 -0.0037  0.0286
   222. (0.01510) BD*( 1) C   7 - H  19  
                ( 38.31%)   0.6190* C   7 s( 24.08%)p 3.15( 75.88%)d 0.00(  0.04%)
                                            0.0001 -0.4907  0.0021 -0.4084  0.0080
                                            0.5906 -0.0055  0.4930 -0.0102  0.0104
                                            0.0079 -0.0152  0.0047 -0.0021
                ( 61.69%)  -0.7854* H  19 s( 99.91%)p 0.00(  0.09%)
                                           -0.9995  0.0119  0.0159 -0.0197 -0.0158
   223. (0.02179) BD*( 1) C   7 - H  20  
                ( 39.88%)   0.6315* C   7 s( 23.85%)p 3.19( 76.10%)d 0.00(  0.05%)
                                            0.0001 -0.4882  0.0148 -0.0118 -0.0059
                                            0.2770  0.0108 -0.8270  0.0074  0.0015
                                            0.0030  0.0110  0.0016 -0.0181
                ( 60.12%)  -0.7754* H  20 s( 99.92%)p 0.00(  0.08%)
                                           -0.9994  0.0175  0.0020 -0.0110  0.0268
   224. (0.00810) BD*( 1) C   8 - C   9  
                ( 49.64%)   0.7046* C   8 s( 37.31%)p 1.68( 62.65%)d 0.00(  0.04%)
                                           -0.0000 -0.6107 -0.0138 -0.7900 -0.0266
                                           -0.0166 -0.0351 -0.0150  0.0058  0.0015
                                           -0.0010  0.0004 -0.0157  0.0103
                ( 50.36%)  -0.7096* C   9 s( 36.52%)p 1.74( 63.44%)d 0.00(  0.04%)
                                           -0.0001 -0.6043 -0.0086  0.7949  0.0196
                                           -0.0242 -0.0365  0.0130  0.0078 -0.0010
                                           -0.0001  0.0008 -0.0163  0.0115
   225. (0.00778) BD*( 1) C   8 - H  21  
                ( 40.85%)   0.6392* C   8 s( 27.37%)p 2.65( 72.61%)d 0.00(  0.03%)
                                            0.0003 -0.5228  0.0187  0.4163 -0.0065
                                           -0.7190 -0.0157  0.1882  0.0048  0.0121
                                           -0.0028  0.0048  0.0073  0.0071
                ( 59.15%)  -0.7691* H  21 s( 99.93%)p 0.00(  0.07%)
                                           -0.9997  0.0028 -0.0118  0.0227 -0.0059
   226. (0.00953) BD*( 1) C   9 - C  10  
                ( 49.90%)   0.7064* C   9 s( 36.30%)p 1.75( 63.67%)d 0.00(  0.03%)
                                           -0.0001 -0.6025 -0.0049 -0.4353 -0.0414
                                            0.6590 -0.0021 -0.1054 -0.0015  0.0134
                                           -0.0022  0.0045  0.0079  0.0090
                ( 50.10%)  -0.7078* C  10 s( 35.97%)p 1.78( 63.99%)d 0.00(  0.04%)
                                           -0.0001 -0.5997 -0.0070  0.3685 -0.0251
                                           -0.6877 -0.0300  0.1721  0.0045  0.0140
                                           -0.0033  0.0061  0.0062  0.0103
   227. (0.19489) BD*( 2) C   9 - C  10  
                ( 40.03%)   0.6327* C   9 s(  0.03%)p99.99( 99.92%)d 1.29(  0.04%)
                                           -0.0000 -0.0184  0.0003 -0.0032 -0.0018
                                           -0.1761  0.0103 -0.9830  0.0428 -0.0026
                                           -0.0132  0.0148 -0.0025 -0.0052
                ( 59.97%)  -0.7744* C  10 s(  0.03%)p99.99( 99.87%)d 3.62(  0.10%)
                                           -0.0000 -0.0166  0.0005  0.0244 -0.0011
                                           -0.2164  0.0045 -0.9749  0.0283  0.0031
                                            0.0115 -0.0269  0.0056  0.0103
   228. (0.00765) BD*( 1) C   9 - H  22  
                ( 40.86%)   0.6392* C   9 s( 27.07%)p 2.69( 72.90%)d 0.00(  0.03%)
                                            0.0003 -0.5201  0.0153 -0.4197 -0.0003
                                           -0.7299 -0.0014  0.1418  0.0004 -0.0128
                                            0.0024  0.0046  0.0081  0.0079
                ( 59.14%)  -0.7690* H  22 s( 99.92%)p 0.00(  0.08%)
                                           -0.9996  0.0029  0.0142  0.0230 -0.0047
   229. (0.00910) BD*( 1) C  10 - C  11  
                ( 50.00%)   0.7071* C  10 s( 36.27%)p 1.76( 63.69%)d 0.00(  0.04%)
                                           -0.0001 -0.6022 -0.0088  0.3733 -0.0253
                                            0.6914  0.0306 -0.1338 -0.0062 -0.0141
                                            0.0026  0.0053  0.0063  0.0115
                ( 50.00%)  -0.7071* C  11 s( 36.48%)p 1.74( 63.48%)d 0.00(  0.03%)
                                           -0.0001 -0.6040 -0.0056 -0.4358 -0.0445
                                           -0.6541 -0.0029  0.1227  0.0003 -0.0135
                                            0.0025  0.0045  0.0081  0.0086
   230. (0.00792) BD*( 1) C  10 - H  23  
                ( 41.09%)   0.6410* C  10 s( 27.63%)p 2.62( 72.33%)d 0.00(  0.04%)
                                            0.0003 -0.5255  0.0125 -0.8504  0.0033
                                           -0.0007  0.0005 -0.0122  0.0000  0.0001
                                           -0.0004  0.0004 -0.0163  0.0106
                ( 58.91%)  -0.7675* H  23 s( 99.92%)p 0.00(  0.08%)
                                           -0.9996  0.0012  0.0281  0.0002  0.0003
   231. (0.00833) BD*( 1) C  11 - C  12  
                ( 50.61%)   0.7114* C  11 s( 36.24%)p 1.76( 63.72%)d 0.00(  0.04%)
                                            0.0001  0.6019  0.0075 -0.7966 -0.0248
                                           -0.0242 -0.0360 -0.0054  0.0065 -0.0013
                                            0.0008 -0.0004  0.0165 -0.0104
                ( 49.39%)  -0.7028* C  12 s( 37.19%)p 1.69( 62.77%)d 0.00(  0.04%)
                                            0.0000  0.6096  0.0160  0.7911  0.0203
                                           -0.0140 -0.0348  0.0023  0.0076  0.0013
                                           -0.0002 -0.0009  0.0153 -0.0114
   232. (0.00755) BD*( 1) C  11 - H  24  
                ( 40.76%)   0.6384* C  11 s( 27.22%)p 2.67( 72.75%)d 0.00(  0.03%)
                                           -0.0003  0.5214 -0.0179  0.4151  0.0031
                                           -0.7299 -0.0050  0.1499  0.0014 -0.0120
                                            0.0024 -0.0044 -0.0077 -0.0065
                ( 59.24%)  -0.7697* H  24 s( 99.93%)p 0.00(  0.07%)
                                            0.9996 -0.0041 -0.0136  0.0226 -0.0051
   233. (0.00761) BD*( 1) C  12 - H  25  
                ( 40.62%)   0.6374* C  12 s( 27.50%)p 2.64( 72.47%)d 0.00(  0.03%)
                                           -0.0003  0.5241 -0.0165 -0.4178  0.0099
                                           -0.7241 -0.0137  0.1598  0.0046  0.0128
                                           -0.0029 -0.0049 -0.0075 -0.0087
                ( 59.38%)  -0.7706* H  25 s( 99.93%)p 0.00(  0.07%)
                                            0.9996 -0.0017  0.0124  0.0235 -0.0057


 NHO Directionality and "Bond Bending" (deviations from line of nuclear centers)

         [Thresholds for printing:  angular deviation  >  1.0 degree]
                                    hybrid p-character > 25.0%
                                    orbital occupancy  >  0.10e

                                Line of Centers        Hybrid 1              Hybrid 2
                                ---------------  -------------------   ------------------
                NBO               Theta   Phi    Theta   Phi    Dev    Theta   Phi    Dev
 ========================================================================================
     1. BD (   1) C   1 - N   2    92.4  179.5     --     --    --      88.7  359.8   1.2
     2. BD (   1) C   1 - C   8    99.2   58.1   100.0   62.8   4.7     80.9  234.4   3.6
     3. BD (   1) C   1 - C  12    79.7  301.6    75.4  296.9   6.3     96.3  124.8   5.1
     4. BD (   2) C   1 - C  12    79.7  301.6   166.8  277.0  88.3    170.0  261.3  87.4
     5. BD (   1) N   2 - C   3    63.7  123.2     --     --    --     116.4  304.6   1.3
     6. BD (   1) N   2 - C   7    86.0  240.3     --     --    --      93.9   59.3   1.0
     7. BD (   1) C   3 - C   4   109.8  176.8     --     --    --      68.7  357.3   1.5
     8. BD (   1) C   3 - H  13   100.3   62.2    99.8   60.5   1.7      --     --    --
     9. BD (   1) C   3 - H  14     7.6  262.4     8.2  276.8   2.1      --     --    --
    10. BD (   1) C   4 - O   5    83.3  241.2    83.2  239.0   2.2     95.7   64.7   3.7
    11. BD (   1) C   4 - H  15   164.9   86.9   165.2   99.2   3.2      --     --    --
    12. BD (   1) C   4 - H  16    59.4  126.6    60.3  129.4   2.6      --     --    --
    13. BD (   1) O   5 - C   6   119.0  302.9   118.7  298.7   3.6     61.3  125.2   2.1
    14. BD (   1) C   6 - C   7    71.3  353.2    70.0  352.3   1.5      --     --    --
    15. BD (   1) C   6 - H  17    81.0  238.3    81.2  235.7   2.6      --     --    --
    16. BD (   1) C   6 - H  18   169.2   86.1   168.4  101.9   3.2      --     --    --
    17. BD (   1) C   7 - H  19   124.9  303.3   124.3  304.4   1.1      --     --    --
    18. BD (   1) C   7 - H  20    20.3  268.4    19.4  273.5   1.9      --     --    --
    19. BD (   1) C   8 - C   9    89.1  359.9    89.4    3.6   3.8     91.5  175.7   4.1
    20. BD (   1) C   8 - H  21   101.8  119.3   102.9  119.1   1.1      --     --    --
    21. BD (   1) C   9 - C  10    80.0  301.1    82.5  306.0   5.4    102.5  115.6   6.0
    22. BD (   2) C   9 - C  10    80.0  301.1    10.0   88.3  88.5     12.7   96.3  88.4
    24. BD (   1) C  10 - C  11    80.8  238.7    80.1  244.3   5.5     98.6   53.8   4.9
    26. BD (   1) C  11 - C  12    90.4  180.2    89.9  184.2   4.0     89.3  356.6   3.7
    41. LP (   1) N   2             --     --    163.2  128.4   --       --     --    --
    42. LP (   1) O   5             --     --     61.3  187.0   --       --     --    --
    43. LP (   2) O   5             --     --     33.7  339.9   --       --     --    --
    44. LP (   1) C   8             --     --     13.5   96.2   --       --     --    --
    45. LP (   1) C  11             --     --    168.9  273.8   --       --     --    --
   209. BD*(   2) C   1 - C  12    79.7  301.6   166.8  277.0  88.3    170.0  261.3  87.4
   227. BD*(   2) C   9 - C  10    80.0  301.1    10.0   88.3  88.5     12.7   96.3  88.4


 Second Order Perturbation Theory Analysis of Fock Matrix in NBO Basis

     Threshold for printing:   0.25 kcal/mol
                                                                              E(2)  E(j)-E(i) F(i,j)
         Donor NBO (i)                     Acceptor NBO (j)                 kcal/mol   a.u.    a.u. 
 ===================================================================================================

 within unit  1
   1. BD (   1) C   1 - N   2        /101. RY*(   2) C   7                    0.27    1.57    0.026
   1. BD (   1) C   1 - N   2        /110. RY*(   2) C   8                    0.26    1.95    0.028
   1. BD (   1) C   1 - N   2        /207. BD*(   1) C   1 - C   8            0.92    1.35    0.045
   1. BD (   1) C   1 - N   2        /208. BD*(   1) C   1 - C  12            0.94    1.35    0.045
   1. BD (   1) C   1 - N   2        /210. BD*(   1) N   2 - C   3            0.96    1.09    0.041
   1. BD (   1) C   1 - N   2        /211. BD*(   1) N   2 - C   7            1.00    1.10    0.042
   1. BD (   1) C   1 - N   2        /212. BD*(   1) C   3 - C   4            0.59    1.11    0.032
   1. BD (   1) C   1 - N   2        /219. BD*(   1) C   6 - C   7            0.55    1.11    0.031
   1. BD (   1) C   1 - N   2        /224. BD*(   1) C   8 - C   9            0.67    1.39    0.039
   1. BD (   1) C   1 - N   2        /231. BD*(   1) C  11 - C  12            0.64    1.39    0.038
   2. BD (   1) C   1 - C   8        /119. RY*(   2) C   9                    0.46    1.82    0.037
   2. BD (   1) C   1 - C   8        /120. RY*(   3) C   9                    0.59    1.32    0.036
   2. BD (   1) C   1 - C   8        /206. BD*(   1) C   1 - N   2            1.00    1.09    0.042
   2. BD (   1) C   1 - C   8        /208. BD*(   1) C   1 - C  12            2.66    1.22    0.072
   2. BD (   1) C   1 - C   8        /211. BD*(   1) N   2 - C   7            1.60    0.97    0.050
   2. BD (   1) C   1 - C   8        /224. BD*(   1) C   8 - C   9            2.04    1.26    0.064
   2. BD (   1) C   1 - C   8        /225. BD*(   1) C   8 - H  21            0.78    1.11    0.037
   2. BD (   1) C   1 - C   8        /228. BD*(   1) C   9 - H  22            1.24    1.11    0.047
   2. BD (   1) C   1 - C   8        /233. BD*(   1) C  12 - H  25            1.44    1.11    0.051
   3. BD (   1) C   1 - C  12        / 56. RY*(   2) N   2                    0.30    2.22    0.033
   3. BD (   1) C   1 - C  12        /101. RY*(   2) C   7                    0.35    1.45    0.029
   3. BD (   1) C   1 - C  12        /110. RY*(   2) C   8                    0.29    1.83    0.029
   3. BD (   1) C   1 - C  12        /137. RY*(   2) C  11                    0.50    1.83    0.038
   3. BD (   1) C   1 - C  12        /138. RY*(   3) C  11                    0.53    1.33    0.034
   3. BD (   1) C   1 - C  12        /206. BD*(   1) C   1 - N   2            1.02    1.10    0.042
   3. BD (   1) C   1 - C  12        /207. BD*(   1) C   1 - C   8            2.73    1.23    0.073
   3. BD (   1) C   1 - C  12        /210. BD*(   1) N   2 - C   3            1.21    0.96    0.043
   3. BD (   1) C   1 - C  12        /225. BD*(   1) C   8 - H  21            1.35    1.12    0.049
   3. BD (   1) C   1 - C  12        /231. BD*(   1) C  11 - C  12            2.15    1.26    0.066
   3. BD (   1) C   1 - C  12        /232. BD*(   1) C  11 - H  24            1.19    1.12    0.046
   3. BD (   1) C   1 - C  12        /233. BD*(   1) C  12 - H  25            0.80    1.12    0.038
   4. BD (   2) C   1 - C  12        /109. RY*(   1) C   8                    0.96    0.86    0.037
   4. BD (   2) C   1 - C  12        /136. RY*(   1) C  11                    1.81    0.83    0.050
   4. BD (   2) C   1 - C  12        /209. BD*(   2) C   1 - C  12            1.16    0.29    0.025
   4. BD (   2) C   1 - C  12        /210. BD*(   1) N   2 - C   3            0.90    0.55    0.028
   5. BD (   1) N   2 - C   3        / 46. RY*(   1) C   1                    0.80    1.75    0.047
   5. BD (   1) N   2 - C   3        /100. RY*(   1) C   7                    0.48    1.66    0.036
   5. BD (   1) N   2 - C   3        /206. BD*(   1) C   1 - N   2            1.07    1.18    0.045
   5. BD (   1) N   2 - C   3        /208. BD*(   1) C   1 - C  12            0.98    1.31    0.045
   5. BD (   1) N   2 - C   3        /209. BD*(   2) C   1 - C  12            0.51    0.78    0.028
   5. BD (   1) N   2 - C   3        /211. BD*(   1) N   2 - C   7            0.52    1.06    0.030
   5. BD (   1) N   2 - C   3        /217. BD*(   1) C   4 - H  16            0.72    1.11    0.036
   5. BD (   1) N   2 - C   3        /222. BD*(   1) C   7 - H  19            0.78    1.13    0.038
   6. BD (   1) N   2 - C   7        / 46. RY*(   1) C   1                    1.06    1.76    0.055
   6. BD (   1) N   2 - C   7        / 64. RY*(   1) C   3                    0.52    1.65    0.037
   6. BD (   1) N   2 - C   7        / 92. RY*(   2) C   6                    0.35    1.75    0.031
   6. BD (   1) N   2 - C   7        /206. BD*(   1) C   1 - N   2            1.09    1.18    0.045
   6. BD (   1) N   2 - C   7        /207. BD*(   1) C   1 - C   8            1.23    1.32    0.051
   6. BD (   1) N   2 - C   7        /210. BD*(   1) N   2 - C   3            0.56    1.05    0.031
   6. BD (   1) N   2 - C   7        /213. BD*(   1) C   3 - H  13            0.76    1.14    0.037
   6. BD (   1) N   2 - C   7        /220. BD*(   1) C   6 - H  17            0.70    1.12    0.035
   7. BD (   1) C   3 - C   4        / 55. RY*(   1) N   2                    0.36    1.66    0.031
   7. BD (   1) C   3 - C   4        / 82. RY*(   1) O   5                    0.37    1.80    0.033
   7. BD (   1) C   3 - C   4        /206. BD*(   1) C   1 - N   2            1.19    1.12    0.046
   7. BD (   1) C   3 - C   4        /213. BD*(   1) C   3 - H  13            0.39    1.08    0.026
   7. BD (   1) C   3 - C   4        /217. BD*(   1) C   4 - H  16            0.40    1.05    0.026
   7. BD (   1) C   3 - C   4        /218. BD*(   1) O   5 - C   6            0.26    0.92    0.020
   8. BD (   1) C   3 - H  13        / 76. RY*(   4) C   4                    0.32    1.40    0.027
   8. BD (   1) C   3 - H  13        /211. BD*(   1) N   2 - C   7            1.61    0.87    0.047
   8. BD (   1) C   3 - H  13        /215. BD*(   1) C   4 - O   5            2.37    0.80    0.055
   9. BD (   1) C   3 - H  14        / 55. RY*(   1) N   2                    0.41    1.52    0.032
   9. BD (   1) C   3 - H  14        / 74. RY*(   2) C   4                    0.26    1.43    0.025
   9. BD (   1) C   3 - H  14        /216. BD*(   1) C   4 - H  15            1.62    0.90    0.048
  10. BD (   1) C   4 - O   5        / 91. RY*(   1) C   6                    0.45    1.46    0.032
  10. BD (   1) C   4 - O   5        / 92. RY*(   2) C   6                    0.42    1.89    0.036
  10. BD (   1) C   4 - O   5        /213. BD*(   1) C   3 - H  13            0.63    1.28    0.036
  10. BD (   1) C   4 - O   5        /220. BD*(   1) C   6 - H  17            0.82    1.25    0.041
  11. BD (   1) C   4 - H  15        / 64. RY*(   1) C   3                    0.33    1.48    0.028
  11. BD (   1) C   4 - H  15        /214. BD*(   1) C   3 - H  14            1.56    0.94    0.049
  11. BD (   1) C   4 - H  15        /218. BD*(   1) O   5 - C   6            0.26    0.82    0.019
  12. BD (   1) C   4 - H  16        / 83. RY*(   2) O   5                    0.33    1.82    0.031
  12. BD (   1) C   4 - H  16        /210. BD*(   1) N   2 - C   3            1.89    0.89    0.052
  12. BD (   1) C   4 - H  16        /218. BD*(   1) O   5 - C   6            1.65    0.82    0.047
  13. BD (   1) O   5 - C   6        / 74. RY*(   2) C   4                    0.79    1.76    0.047
  13. BD (   1) O   5 - C   6        /217. BD*(   1) C   4 - H  16            0.82    1.25    0.041
  13. BD (   1) O   5 - C   6        /222. BD*(   1) C   7 - H  19            0.58    1.28    0.035
  14. BD (   1) C   6 - C   7        / 55. RY*(   1) N   2                    0.35    1.65    0.031
  14. BD (   1) C   6 - C   7        / 82. RY*(   1) O   5                    0.37    1.80    0.033
  14. BD (   1) C   6 - C   7        /206. BD*(   1) C   1 - N   2            1.25    1.12    0.048
  14. BD (   1) C   6 - C   7        /211. BD*(   1) N   2 - C   7            0.27    1.00    0.021
  14. BD (   1) C   6 - C   7        /215. BD*(   1) C   4 - O   5            0.26    0.92    0.019
  14. BD (   1) C   6 - C   7        /220. BD*(   1) C   6 - H  17            0.39    1.05    0.025
  14. BD (   1) C   6 - C   7        /222. BD*(   1) C   7 - H  19            0.39    1.07    0.026
  15. BD (   1) C   6 - H  17        / 83. RY*(   2) O   5                    0.33    1.82    0.031
  15. BD (   1) C   6 - H  17        /211. BD*(   1) N   2 - C   7            1.88    0.90    0.052
  15. BD (   1) C   6 - H  17        /215. BD*(   1) C   4 - O   5            1.66    0.82    0.047
  16. BD (   1) C   6 - H  18        /215. BD*(   1) C   4 - O   5            0.26    0.81    0.018
  16. BD (   1) C   6 - H  18        /223. BD*(   1) C   7 - H  20            1.57    0.94    0.049
  17. BD (   1) C   7 - H  19        / 94. RY*(   4) C   6                    0.30    1.47    0.027
  17. BD (   1) C   7 - H  19        /210. BD*(   1) N   2 - C   3            1.72    0.86    0.049
  17. BD (   1) C   7 - H  19        /218. BD*(   1) O   5 - C   6            2.42    0.79    0.055
  18. BD (   1) C   7 - H  20        /221. BD*(   1) C   6 - H  18            1.54    0.90    0.047
  19. BD (   1) C   8 - C   9        / 46. RY*(   1) C   1                    0.61    1.66    0.040
  19. BD (   1) C   8 - C   9        / 48. RY*(   3) C   1                    0.47    1.78    0.037
  19. BD (   1) C   8 - C   9        /127. RY*(   1) C  10                    0.38    1.83    0.033
  19. BD (   1) C   8 - C   9        /129. RY*(   3) C  10                    0.61    1.30    0.036
  19. BD (   1) C   8 - C   9        /206. BD*(   1) C   1 - N   2            2.16    1.09    0.061
  19. BD (   1) C   8 - C   9        /207. BD*(   1) C   1 - C   8            2.23    1.23    0.066
  19. BD (   1) C   8 - C   9        /225. BD*(   1) C   8 - H  21            1.01    1.11    0.042
  19. BD (   1) C   8 - C   9        /226. BD*(   1) C   9 - C  10            1.95    1.25    0.062
  19. BD (   1) C   8 - C   9        /228. BD*(   1) C   9 - H  22            0.76    1.11    0.037
  19. BD (   1) C   8 - C   9        /230. BD*(   1) C  10 - H  23            1.42    1.11    0.050
  20. BD (   1) C   8 - H  21        / 48. RY*(   3) C   1                    0.33    1.62    0.029
  20. BD (   1) C   8 - H  21        /119. RY*(   2) C   9                    0.37    1.66    0.031
  20. BD (   1) C   8 - H  21        /206. BD*(   1) C   1 - N   2            0.26    0.93    0.020
  20. BD (   1) C   8 - H  21        /207. BD*(   1) C   1 - C   8            0.42    1.07    0.027
  20. BD (   1) C   8 - H  21        /208. BD*(   1) C   1 - C  12            2.06    1.06    0.059
  20. BD (   1) C   8 - H  21        /213. BD*(   1) C   3 - H  13            0.36    0.89    0.022
  20. BD (   1) C   8 - H  21        /224. BD*(   1) C   8 - C   9            0.58    1.10    0.032
  20. BD (   1) C   8 - H  21        /226. BD*(   1) C   9 - C  10            1.92    1.09    0.058
  21. BD (   1) C   9 - C  10        /110. RY*(   2) C   8                    0.39    1.82    0.034
  21. BD (   1) C   9 - C  10        /111. RY*(   3) C   8                    0.58    1.40    0.036
  21. BD (   1) C   9 - C  10        /137. RY*(   2) C  11                    0.38    1.82    0.034
  21. BD (   1) C   9 - C  10        /138. RY*(   3) C  11                    0.64    1.32    0.037
  21. BD (   1) C   9 - C  10        /224. BD*(   1) C   8 - C   9            1.97    1.26    0.063
  21. BD (   1) C   9 - C  10        /225. BD*(   1) C   8 - H  21            1.41    1.11    0.050
  21. BD (   1) C   9 - C  10        /228. BD*(   1) C   9 - H  22            0.76    1.11    0.037
  21. BD (   1) C   9 - C  10        /229. BD*(   1) C  10 - C  11            1.90    1.26    0.062
  21. BD (   1) C   9 - C  10        /230. BD*(   1) C  10 - H  23            0.77    1.11    0.037
  21. BD (   1) C   9 - C  10        /232. BD*(   1) C  11 - H  24            1.55    1.11    0.053
  22. BD (   2) C   9 - C  10        /109. RY*(   1) C   8                    1.87    0.85    0.051
  22. BD (   2) C   9 - C  10        /136. RY*(   1) C  11                    1.05    0.83    0.037
  22. BD (   2) C   9 - C  10        /227. BD*(   2) C   9 - C  10            0.57    0.29    0.018
  23. BD (   1) C   9 - H  22        /110. RY*(   2) C   8                    0.31    1.66    0.029
  23. BD (   1) C   9 - H  22        /127. RY*(   1) C  10                    0.35    1.67    0.031
  23. BD (   1) C   9 - H  22        /207. BD*(   1) C   1 - C   8            2.13    1.07    0.060
  23. BD (   1) C   9 - H  22        /224. BD*(   1) C   8 - C   9            0.50    1.11    0.030
  23. BD (   1) C   9 - H  22        /226. BD*(   1) C   9 - C  10            0.37    1.09    0.025
  23. BD (   1) C   9 - H  22        /229. BD*(   1) C  10 - C  11            1.74    1.10    0.055
  24. BD (   1) C  10 - C  11        /119. RY*(   2) C   9                    0.39    1.82    0.034
  24. BD (   1) C  10 - C  11        /120. RY*(   3) C   9                    0.63    1.32    0.037
  24. BD (   1) C  10 - C  11        /146. RY*(   2) C  12                    0.44    1.83    0.036
  24. BD (   1) C  10 - C  11        /147. RY*(   3) C  12                    0.47    1.46    0.033
  24. BD (   1) C  10 - C  11        /194. RY*(   1) H  23                    0.25    0.99    0.020
  24. BD (   1) C  10 - C  11        /226. BD*(   1) C   9 - C  10            1.90    1.25    0.062
  24. BD (   1) C  10 - C  11        /228. BD*(   1) C   9 - H  22            1.52    1.11    0.052
  24. BD (   1) C  10 - C  11        /230. BD*(   1) C  10 - H  23            0.80    1.11    0.038
  24. BD (   1) C  10 - C  11        /231. BD*(   1) C  11 - C  12            1.93    1.26    0.062
  24. BD (   1) C  10 - C  11        /232. BD*(   1) C  11 - H  24            0.81    1.11    0.038
  24. BD (   1) C  10 - C  11        /233. BD*(   1) C  12 - H  25            1.36    1.11    0.049
  25. BD (   1) C  10 - H  23        /119. RY*(   2) C   9                    0.35    1.67    0.030
  25. BD (   1) C  10 - H  23        /137. RY*(   2) C  11                    0.33    1.67    0.030
  25. BD (   1) C  10 - H  23        /224. BD*(   1) C   8 - C   9            1.75    1.12    0.056
  25. BD (   1) C  10 - H  23        /226. BD*(   1) C   9 - C  10            0.43    1.10    0.027
  25. BD (   1) C  10 - H  23        /229. BD*(   1) C  10 - C  11            0.48    1.11    0.029
  25. BD (   1) C  10 - H  23        /231. BD*(   1) C  11 - C  12            1.80    1.11    0.056
  26. BD (   1) C  11 - C  12        / 46. RY*(   1) C   1                    0.29    1.66    0.028
  26. BD (   1) C  11 - C  12        / 47. RY*(   2) C   1                    0.48    1.78    0.037
  26. BD (   1) C  11 - C  12        /127. RY*(   1) C  10                    0.36    1.82    0.033
  26. BD (   1) C  11 - C  12        /129. RY*(   3) C  10                    0.63    1.29    0.036
  26. BD (   1) C  11 - C  12        /202. RY*(   1) H  25                    0.28    1.07    0.022
  26. BD (   1) C  11 - C  12        /206. BD*(   1) C   1 - N   2            2.32    1.09    0.063
  26. BD (   1) C  11 - C  12        /208. BD*(   1) C   1 - C  12            2.33    1.22    0.067
  26. BD (   1) C  11 - C  12        /229. BD*(   1) C  10 - C  11            1.94    1.26    0.063
  26. BD (   1) C  11 - C  12        /230. BD*(   1) C  10 - H  23            1.45    1.11    0.051
  26. BD (   1) C  11 - C  12        /232. BD*(   1) C  11 - H  24            0.74    1.11    0.036
  26. BD (   1) C  11 - C  12        /233. BD*(   1) C  12 - H  25            0.98    1.11    0.042
  27. BD (   1) C  11 - H  24        /127. RY*(   1) C  10                    0.36    1.66    0.031
  27. BD (   1) C  11 - H  24        /146. RY*(   2) C  12                    0.31    1.67    0.029
  27. BD (   1) C  11 - H  24        /208. BD*(   1) C   1 - C  12            2.15    1.06    0.060
  27. BD (   1) C  11 - H  24        /226. BD*(   1) C   9 - C  10            1.83    1.08    0.056
  27. BD (   1) C  11 - H  24        /229. BD*(   1) C  10 - C  11            0.41    1.09    0.027
  27. BD (   1) C  11 - H  24        /231. BD*(   1) C  11 - C  12            0.46    1.09    0.028
  28. BD (   1) C  12 - H  25        / 48. RY*(   3) C   1                    0.36    1.63    0.031
  28. BD (   1) C  12 - H  25        /137. RY*(   2) C  11                    0.36    1.67    0.031
  28. BD (   1) C  12 - H  25        /207. BD*(   1) C   1 - C   8            1.97    1.07    0.058
  28. BD (   1) C  12 - H  25        /208. BD*(   1) C   1 - C  12            0.46    1.07    0.028
  28. BD (   1) C  12 - H  25        /219. BD*(   1) C   6 - C   7            0.27    0.83    0.019
  28. BD (   1) C  12 - H  25        /229. BD*(   1) C  10 - C  11            1.85    1.11    0.057
  28. BD (   1) C  12 - H  25        /231. BD*(   1) C  11 - C  12            0.59    1.11    0.032
  29. CR (   1) C   1                /111. RY*(   3) C   8                    0.67   10.83    0.108
  29. CR (   1) C   1                /147. RY*(   3) C  12                    0.61   10.90    0.103
  29. CR (   1) C   1                /207. BD*(   1) C   1 - C   8            0.29   10.66    0.071
  29. CR (   1) C   1                /208. BD*(   1) C   1 - C  12            0.27   10.65    0.069
  29. CR (   1) C   1                /210. BD*(   1) N   2 - C   3            0.56   10.39    0.097
  29. CR (   1) C   1                /211. BD*(   1) N   2 - C   7            0.56   10.40    0.097
  29. CR (   1) C   1                /224. BD*(   1) C   8 - C   9            0.43   10.70    0.086
  29. CR (   1) C   1                /225. BD*(   1) C   8 - H  21            0.38   10.54    0.080
  29. CR (   1) C   1                /231. BD*(   1) C  11 - C  12            0.45   10.69    0.088
  29. CR (   1) C   1                /233. BD*(   1) C  12 - H  25            0.40   10.54    0.082
  30. CR (   1) N   2                / 48. RY*(   3) C   1                    0.61   15.34    0.122
  30. CR (   1) N   2                / 50. RY*(   5) C   1                    0.26   15.39    0.081
  30. CR (   1) N   2                / 52. RY*(   7) C   1                    0.29   16.48    0.087
  30. CR (   1) N   2                / 65. RY*(   2) C   3                    0.33   15.04    0.089
  30. CR (   1) N   2                / 66. RY*(   3) C   3                    0.49   14.87    0.108
  30. CR (   1) N   2                /102. RY*(   3) C   7                    0.60   14.78    0.119
  30. CR (   1) N   2                /207. BD*(   1) C   1 - C   8            0.29   14.78    0.084
  30. CR (   1) N   2                /208. BD*(   1) C   1 - C  12            0.32   14.78    0.088
  31. CR (   1) C   3                / 76. RY*(   4) C   4                    0.29   10.99    0.071
  31. CR (   1) C   3                /154. RY*(   1) H  13                    0.37   10.53    0.078
  31. CR (   1) C   3                /158. RY*(   1) H  14                    0.28   10.45    0.068
  31. CR (   1) C   3                /206. BD*(   1) C   1 - N   2            0.46   10.59    0.088
  31. CR (   1) C   3                /211. BD*(   1) N   2 - C   7            0.39   10.47    0.081
  32. CR (   1) C   4                / 67. RY*(   4) C   3                    0.49   11.27    0.093
  32. CR (   1) C   4                /162. RY*(   1) H  15                    0.28   10.48    0.069
  32. CR (   1) C   4                /166. RY*(   1) H  16                    0.28   10.46    0.068
  32. CR (   1) C   4                /215. BD*(   1) C   4 - O   5            0.37   10.44    0.079
  32. CR (   1) C   4                /218. BD*(   1) O   5 - C   6            0.63   10.44    0.103
  33. CR (   1) O   5                / 73. RY*(   1) C   4                    0.85   19.72    0.164
  33. CR (   1) O   5                / 91. RY*(   1) C   6                    0.83   19.59    0.161
  34. CR (   1) C   6                /103. RY*(   4) C   7                    0.34   11.61    0.079
  34. CR (   1) C   6                /170. RY*(   1) H  17                    0.27   10.46    0.068
  34. CR (   1) C   6                /174. RY*(   1) H  18                    0.28   10.48    0.069
  34. CR (   1) C   6                /215. BD*(   1) C   4 - O   5            0.63   10.44    0.103
  34. CR (   1) C   6                /218. BD*(   1) O   5 - C   6            0.38   10.44    0.080
  35. CR (   1) C   7                / 91. RY*(   1) C   6                    0.42   10.73    0.085
  35. CR (   1) C   7                /178. RY*(   1) H  19                    0.35   10.48    0.076
  35. CR (   1) C   7                /182. RY*(   1) H  20                    0.29   10.46    0.070
  35. CR (   1) C   7                /206. BD*(   1) C   1 - N   2            0.47   10.59    0.090
  35. CR (   1) C   7                /210. BD*(   1) N   2 - C   3            0.41   10.46    0.083
  36. CR (   1) C   8                / 46. RY*(   1) C   1                    0.34   11.03    0.077
  36. CR (   1) C   8                / 47. RY*(   2) C   1                    0.30   11.14    0.073
  36. CR (   1) C   8                /120. RY*(   3) C   9                    0.80   10.68    0.117
  36. CR (   1) C   8                /121. RY*(   4) C   9                    0.26   10.66    0.067
  36. CR (   1) C   8                /186. RY*(   1) H  21                    0.26   10.46    0.065
  36. CR (   1) C   8                /206. BD*(   1) C   1 - N   2            0.46   10.45    0.088
  36. CR (   1) C   8                /208. BD*(   1) C   1 - C  12            0.60   10.59    0.101
  36. CR (   1) C   8                /226. BD*(   1) C   9 - C  10            0.55   10.61    0.097
  36. CR (   1) C   8                /228. BD*(   1) C   9 - H  22            0.38   10.47    0.079
  37. CR (   1) C   9                /111. RY*(   3) C   8                    0.41   10.77    0.084
  37. CR (   1) C   9                /112. RY*(   4) C   8                    0.45   10.62    0.088
  37. CR (   1) C   9                /129. RY*(   3) C  10                    0.74   10.67    0.112
  37. CR (   1) C   9                /130. RY*(   4) C  10                    0.28   10.67    0.069
  37. CR (   1) C   9                /190. RY*(   1) H  22                    0.26   10.38    0.065
  37. CR (   1) C   9                /207. BD*(   1) C   1 - C   8            0.60   10.60    0.102
  37. CR (   1) C   9                /225. BD*(   1) C   8 - H  21            0.42   10.49    0.084
  37. CR (   1) C   9                /229. BD*(   1) C  10 - C  11            0.48   10.64    0.090
  37. CR (   1) C   9                /230. BD*(   1) C  10 - H  23            0.42   10.49    0.084
  38. CR (   1) C  10                /120. RY*(   3) C   9                    0.64   10.70    0.105
  38. CR (   1) C  10                /121. RY*(   4) C   9                    0.35   10.68    0.078
  38. CR (   1) C  10                /138. RY*(   3) C  11                    0.62   10.71    0.103
  38. CR (   1) C  10                /139. RY*(   4) C  11                    0.37   10.67    0.080
  38. CR (   1) C  10                /194. RY*(   1) H  23                    0.27   10.38    0.066
  38. CR (   1) C  10                /224. BD*(   1) C   8 - C   9            0.51   10.65    0.094
  38. CR (   1) C  10                /228. BD*(   1) C   9 - H  22            0.41   10.50    0.083
  38. CR (   1) C  10                /231. BD*(   1) C  11 - C  12            0.52   10.65    0.094
  38. CR (   1) C  10                /232. BD*(   1) C  11 - H  24            0.41   10.50    0.083
  39. CR (   1) C  11                /129. RY*(   3) C  10                    0.75   10.66    0.113
  39. CR (   1) C  11                /130. RY*(   4) C  10                    0.29   10.65    0.070
  39. CR (   1) C  11                /147. RY*(   3) C  12                    0.43   10.83    0.086
  39. CR (   1) C  11                /148. RY*(   4) C  12                    0.46   10.62    0.088
  39. CR (   1) C  11                /198. RY*(   1) H  24                    0.25   10.38    0.065
  39. CR (   1) C  11                /208. BD*(   1) C   1 - C  12            0.61   10.59    0.102
  39. CR (   1) C  11                /226. BD*(   1) C   9 - C  10            0.49   10.61    0.091
  39. CR (   1) C  11                /230. BD*(   1) C  10 - H  23            0.43   10.47    0.085
  39. CR (   1) C  11                /233. BD*(   1) C  12 - H  25            0.41   10.48    0.083
  40. CR (   1) C  12                / 46. RY*(   1) C   1                    0.53   11.04    0.097
  40. CR (   1) C  12                / 48. RY*(   3) C   1                    0.35   11.16    0.078
  40. CR (   1) C  12                /138. RY*(   3) C  11                    0.76   10.70    0.114
  40. CR (   1) C  12                /139. RY*(   4) C  11                    0.27   10.66    0.067
  40. CR (   1) C  12                /202. RY*(   1) H  25                    0.28   10.45    0.068
  40. CR (   1) C  12                /206. BD*(   1) C   1 - N   2            0.51   10.47    0.093
  40. CR (   1) C  12                /207. BD*(   1) C   1 - C   8            0.58   10.60    0.100
  40. CR (   1) C  12                /229. BD*(   1) C  10 - C  11            0.53   10.64    0.096
  40. CR (   1) C  12                /232. BD*(   1) C  11 - H  24            0.36   10.49    0.078
  41. LP (   1) N   2                / 47. RY*(   2) C   1                    0.61    1.41    0.039
  41. LP (   1) N   2                / 49. RY*(   4) C   1                    0.43    1.38    0.032
  41. LP (   1) N   2                / 65. RY*(   2) C   3                    0.31    1.12    0.025
  41. LP (   1) N   2                / 68. RY*(   5) C   3                    0.26    2.13    0.031
  41. LP (   1) N   2                /103. RY*(   4) C   7                    0.29    1.69    0.030
  41. LP (   1) N   2                /104. RY*(   5) C   7                    0.30    1.91    0.032
  41. LP (   1) N   2                /207. BD*(   1) C   1 - C   8            0.29    0.86    0.021
  41. LP (   1) N   2                /208. BD*(   1) C   1 - C  12            1.07    0.86    0.040
  41. LP (   1) N   2                /209. BD*(   2) C   1 - C  12           12.58    0.32    0.085
  41. LP (   1) N   2                /212. BD*(   1) C   3 - C   4            0.90    0.62    0.031
  41. LP (   1) N   2                /213. BD*(   1) C   3 - H  13            0.43    0.68    0.023
  41. LP (   1) N   2                /214. BD*(   1) C   3 - H  14            4.38    0.65    0.070
  41. LP (   1) N   2                /219. BD*(   1) C   6 - C   7            0.91    0.62    0.031
  41. LP (   1) N   2                /222. BD*(   1) C   7 - H  19            0.53    0.68    0.025
  41. LP (   1) N   2                /223. BD*(   1) C   7 - H  20            4.61    0.65    0.072
  42. LP (   1) O   5                / 73. RY*(   1) C   4                    1.40    1.31    0.054
  42. LP (   1) O   5                / 91. RY*(   1) C   6                    1.19    1.18    0.048
  42. LP (   1) O   5                /212. BD*(   1) C   3 - C   4            0.89    0.93    0.036
  42. LP (   1) O   5                /216. BD*(   1) C   4 - H  15            0.49    0.95    0.027
  42. LP (   1) O   5                /217. BD*(   1) C   4 - H  16            0.98    0.97    0.039
  42. LP (   1) O   5                /219. BD*(   1) C   6 - C   7            0.91    0.93    0.037
  42. LP (   1) O   5                /220. BD*(   1) C   6 - H  17            0.98    0.97    0.039
  42. LP (   1) O   5                /221. BD*(   1) C   6 - H  18            0.49    0.95    0.027
  43. LP (   2) O   5                / 75. RY*(   3) C   4                    0.53    2.02    0.042
  43. LP (   2) O   5                / 93. RY*(   3) C   6                    0.54    2.06    0.043
  43. LP (   2) O   5                /212. BD*(   1) C   3 - C   4            2.49    0.70    0.053
  43. LP (   2) O   5                /213. BD*(   1) C   3 - H  13            0.27    0.77    0.019
  43. LP (   2) O   5                /216. BD*(   1) C   4 - H  15            3.64    0.72    0.065
  43. LP (   2) O   5                /219. BD*(   1) C   6 - C   7            2.53    0.70    0.054
  43. LP (   2) O   5                /221. BD*(   1) C   6 - H  18            3.65    0.72    0.065
  43. LP (   2) O   5                /222. BD*(   1) C   7 - H  19            0.27    0.76    0.018
  44. LP (   1) C   8                / 46. RY*(   1) C   1                    0.29    1.14    0.026
  44. LP (   1) C   8                / 47. RY*(   2) C   1                    0.82    1.26    0.045
  44. LP (   1) C   8                / 49. RY*(   4) C   1                    0.37    1.22    0.030
  44. LP (   1) C   8                / 50. RY*(   5) C   1                    0.28    1.31    0.027
  44. LP (   1) C   8                /118. RY*(   1) C   9                    2.77    0.77    0.065
  44. LP (   1) C   8                /187. RY*(   2) H  21                    0.40    1.75    0.037
  44. LP (   1) C   8                /209. BD*(   2) C   1 - C  12           46.57    0.17    0.112
  44. LP (   1) C   8                /227. BD*(   2) C   9 - C  10           27.61    0.17    0.088
  45. LP (   1) C  11                /128. RY*(   2) C  10                    1.91    1.42    0.074
  45. LP (   1) C  11                /136. RY*(   1) C  11                    0.29    0.71    0.020
  45. LP (   1) C  11                /145. RY*(   1) C  12                    2.68    0.79    0.065
  45. LP (   1) C  11                /149. RY*(   5) C  12                    0.26    2.02    0.033
  45. LP (   1) C  11                /199. RY*(   2) H  24                    0.43    1.77    0.039
  45. LP (   1) C  11                /209. BD*(   2) C   1 - C  12           27.93    0.16    0.085
  45. LP (   1) C  11                /227. BD*(   2) C   9 - C  10           47.36    0.17    0.113
 209. BD*(   2) C   1 - C  12        / 50. RY*(   5) C   1                    0.31    1.15    0.053
 209. BD*(   2) C   1 - C  12        / 51. RY*(   6) C   1                    0.57    1.72    0.087
 209. BD*(   2) C   1 - C  12        /109. RY*(   1) C   8                    0.47    0.57    0.045
 209. BD*(   2) C   1 - C  12        /136. RY*(   1) C  11                    0.35    0.55    0.038
 209. BD*(   2) C   1 - C  12        /145. RY*(   1) C  12                    0.60    0.63    0.053
 209. BD*(   2) C   1 - C  12        /149. RY*(   5) C  12                    0.46    1.86    0.081
 209. BD*(   2) C   1 - C  12        /210. BD*(   1) N   2 - C   3            0.61    0.27    0.034
 227. BD*(   2) C   9 - C  10        /109. RY*(   1) C   8                    0.36    0.56    0.040
 227. BD*(   2) C   9 - C  10        /118. RY*(   1) C   9                    0.59    0.60    0.053
 227. BD*(   2) C   9 - C  10        /122. RY*(   5) C   9                    0.45    1.85    0.082
 227. BD*(   2) C   9 - C  10        /131. RY*(   5) C  10                    1.31    1.22    0.114
 227. BD*(   2) C   9 - C  10        /136. RY*(   1) C  11                    0.42    0.54    0.042


 Natural Bond Orbitals (Summary):

                                                            Principal Delocalizations
           NBO                        Occupancy    Energy   (geminal,vicinal,remote)
 ====================================================================================
 Molecular unit  1  (C10H13NO)
     1. BD (   1) C   1 - N   2          0.99025    -0.58831  211(g),210(g),208(g),207(g)
                                                    224(v),231(v),212(v),219(v)
                                                    101(v),110(v)
     2. BD (   1) C   1 - C   8          0.98268    -0.46102  208(g),224(g),211(v),233(v)
                                                    228(v),206(g),225(g),120(v)
                                                    119(v)
     3. BD (   1) C   1 - C  12          0.98326    -0.46649  207(g),231(g),225(v),210(v)
                                                    232(v),206(g),233(g),138(v)
                                                    137(v),101(r),56(v),110(v)
     4. BD (   2) C   1 - C  12          0.96744    -0.05699  136(v),209(g),109(v),210(v)
     5. BD (   1) N   2 - C   3          0.98897    -0.54892  206(g),208(v),46(v),222(v)
                                                    217(v),209(v),211(g),100(v)
     6. BD (   1) N   2 - C   7          0.99046    -0.55520  207(v),206(g),46(v),213(v)
                                                    220(v),210(g),64(v),92(v)
     7. BD (   1) C   3 - C   4          0.99402    -0.49287  206(v),217(g),213(g),82(v)
                                                    55(v),218(v)
     8. BD (   1) C   3 - H  13          0.98717    -0.36683  215(v),211(v),76(v)
     9. BD (   1) C   3 - H  14          0.99114    -0.35761  216(v),55(v),74(v)
    10. BD (   1) C   4 - O   5          0.99497    -0.69427  220(v),213(v),91(v),92(v)
    11. BD (   1) C   4 - H  15          0.99294    -0.38480  214(v),64(v),218(v)
    12. BD (   1) C   4 - H  16          0.99090    -0.39106  210(v),218(v),83(v)
    13. BD (   1) O   5 - C   6          0.99507    -0.69548  217(v),74(v),222(v)
    14. BD (   1) C   6 - C   7          0.99366    -0.49014  206(v),222(g),220(g),82(v)
                                                    55(v),211(g),215(v)
    15. BD (   1) C   6 - H  17          0.99098    -0.38985  211(v),215(v),83(v)
    16. BD (   1) C   6 - H  18          0.99309    -0.38345  223(v),215(v)
    17. BD (   1) C   7 - H  19          0.98709    -0.36283  218(v),210(v),94(v)
    18. BD (   1) C   7 - H  20          0.99125    -0.35828  221(v)
    19. BD (   1) C   8 - C   9          0.98588    -0.46227  207(g),206(v),226(g),230(v)
                                                    225(g),228(g),129(v),46(v)
                                                    48(v),127(v)
    20. BD (   1) C   8 - H  21          0.98814    -0.30133  208(v),226(v),224(g),207(g)
                                                    119(v),213(r),48(v),206(v)
    21. BD (   1) C   9 - C  10          0.98709    -0.46070  224(g),229(g),232(v),225(v)
                                                    230(g),228(g),138(v),111(v)
                                                    110(v),137(v)
    22. BD (   2) C   9 - C  10          0.98561    -0.05150  109(v),136(v),227(g)
    23. BD (   1) C   9 - H  22          0.99017    -0.30325  207(v),229(v),224(g),226(g)
                                                    127(v),110(v)
    24. BD (   1) C  10 - C  11          0.98714    -0.46102  231(g),226(g),228(v),233(v)
                                                    232(g),230(g),120(v),147(v)
                                                    146(v),119(v),194(v)
    25. BD (   1) C  10 - H  23          0.99091    -0.31271  231(v),224(v),229(g),226(g)
                                                    119(v),137(v)
    26. BD (   1) C  11 - C  12          0.98564    -0.45968  208(g),206(v),229(g),230(v)
                                                    233(g),232(g),129(v),47(v)
                                                    127(v),46(v),202(v)
    27. BD (   1) C  11 - H  24          0.98990    -0.29626  208(v),226(v),231(g),229(g)
                                                    127(v),146(v)
    28. BD (   1) C  12 - H  25          0.98856    -0.30936  207(v),229(v),231(g),208(g)
                                                    137(v),48(v),219(r)
    29. CR (   1) C   1                  0.99942    -9.89352  111(v),147(v),210(v),211(v)
                                                    231(v),224(v),233(v),225(v)
                                                    207(g),208(g)
    30. CR (   1) N   2                  0.99955   -14.01794  48(v),102(v),66(v),65(v)
                                                    208(v),207(v),52(v),50(v)
    31. CR (   1) C   3                  0.99958    -9.96365  206(v),211(v),154(v),76(v)
                                                    158(v)
    32. CR (   1) C   4                  0.99953   -10.01021  218(v),67(v),215(g),162(v)
                                                    166(v)
    33. CR (   1) O   5                  0.99986   -18.82249  73(v),91(v)
    34. CR (   1) C   6                  0.99954   -10.00939  215(v),218(g),103(v),174(v)
                                                    170(v)
    35. CR (   1) C   7                  0.99958    -9.96108  206(v),91(v),210(v),178(v)
                                                    182(v)
    36. CR (   1) C   8                  0.99947    -9.82460  120(v),208(v),226(v),206(v)
                                                    228(v),46(v),47(v),121(v)
                                                    186(v)
    37. CR (   1) C   9                  0.99947    -9.83769  129(v),207(v),229(v),112(v)
                                                    230(v),225(v),111(v),130(v)
                                                    190(v)
    38. CR (   1) C  10                  0.99947    -9.84825  120(v),138(v),231(v),224(v)
                                                    228(v),232(v),139(v),121(v)
                                                    194(v)
    39. CR (   1) C  11                  0.99948    -9.82527  129(v),208(v),226(v),148(v)
                                                    230(v),147(v),233(v),130(v)
                                                    198(v)
    40. CR (   1) C  12                  0.99947    -9.83880  138(v),207(v),229(v),46(v)
                                                    206(v),232(v),48(v),202(v)
                                                    139(v)
    41. LP (   1) N   2                  0.90093    -0.09527  209(v),223(v),214(v),208(v)
                                                    219(v),212(v),47(v),222(v)
                                                    213(v),49(v),65(v),104(v)
                                                    103(v),207(v),68(v)
    42. LP (   1) O   5                  0.98163    -0.41313  73(v),91(v),217(v),220(v)
                                                    219(v),212(v),216(v),221(v)
    43. LP (   2) O   5                  0.95956    -0.17894  221(v),216(v),219(v),212(v)
                                                    93(v),75(v),213(r),222(r)
    44. LP (   1) C   8                  0.81415     0.06275  209(v),227(v),118(v),47(v)
                                                    187(v),49(v),46(v),50(v)
    45. LP (   1) C  11                  0.79720     0.06651  227(v),209(v),145(v),128(v)
                                                    199(v),136(g),149(v)
    46. RY*(   1) C   1                  0.00364     1.20171   
    47. RY*(   2) C   1                  0.00294     1.31821   
    48. RY*(   3) C   1                  0.00207     1.31909   
    49. RY*(   4) C   1                  0.00120     1.28516   
    50. RY*(   5) C   1                  0.00055     1.37598   
    51. RY*(   6) C   1                  0.00049     1.95060   
    52. RY*(   7) C   1                  0.00011     2.45774   
    53. RY*(   8) C   1                  0.00008     2.52960   
    54. RY*(   9) C   1                  0.00001     2.38973   
    55. RY*(   1) N   2                  0.00332     1.16314   
    56. RY*(   2) N   2                  0.00077     1.75240   
    57. RY*(   3) N   2                  0.00065     1.60841   
    58. RY*(   4) N   2                  0.00029     2.44200   
    59. RY*(   5) N   2                  0.00018     2.40520   
    60. RY*(   6) N   2                  0.00016     2.26449   
    61. RY*(   7) N   2                  0.00012     2.38668   
    62. RY*(   8) N   2                  0.00007     2.34291   
    63. RY*(   9) N   2                  0.00002     2.67462   
    64. RY*(   1) C   3                  0.00241     1.09671   
    65. RY*(   2) C   3                  0.00190     1.02062   
    66. RY*(   3) C   3                  0.00090     0.85689   
    67. RY*(   4) C   3                  0.00074     1.26287   
    68. RY*(   5) C   3                  0.00037     2.03148   
    69. RY*(   6) C   3                  0.00016     1.98319   
    70. RY*(   7) C   3                  0.00007     2.38504   
    71. RY*(   8) C   3                  0.00007     2.35501   
    72. RY*(   9) C   3                  0.00001     2.30057   
    73. RY*(   1) C   4                  0.00232     0.89295   
    74. RY*(   2) C   4                  0.00209     1.06897   
    75. RY*(   3) C   4                  0.00104     1.83692   
    76. RY*(   4) C   4                  0.00059     1.03038   
    77. RY*(   5) C   4                  0.00042     2.01346   
    78. RY*(   6) C   4                  0.00015     1.50685   
    79. RY*(   7) C   4                  0.00009     2.00154   
    80. RY*(   8) C   4                  0.00007     2.30299   
    81. RY*(   9) C   4                  0.00001     2.22858   
    82. RY*(   1) O   5                  0.00147     1.31098   
    83. RY*(   2) O   5                  0.00093     1.43015   
    84. RY*(   3) O   5                  0.00042     1.67848   
    85. RY*(   4) O   5                  0.00013     2.30567   
    86. RY*(   5) O   5                  0.00006     3.24706   
    87. RY*(   6) O   5                  0.00004     2.22735   
    88. RY*(   7) O   5                  0.00002     2.86243   
    89. RY*(   8) O   5                  0.00000     2.84416   
    90. RY*(   9) O   5                  0.00000     2.82499   
    91. RY*(   1) C   6                  0.00225     0.76887   
    92. RY*(   2) C   6                  0.00211     1.19463   
    93. RY*(   3) C   6                  0.00102     1.88433   
    94. RY*(   4) C   6                  0.00064     1.10368   
    95. RY*(   5) C   6                  0.00038     1.90186   
    96. RY*(   6) C   6                  0.00015     1.48472   
    97. RY*(   7) C   6                  0.00009     2.00628   
    98. RY*(   8) C   6                  0.00007     2.32385   
    99. RY*(   9) C   6                  0.00001     2.21785   
   100. RY*(   1) C   7                  0.00263     1.10631   
   101. RY*(   2) C   7                  0.00206     0.98461   
   102. RY*(   3) C   7                  0.00094     0.75818   
   103. RY*(   4) C   7                  0.00075     1.59947   
   104. RY*(   5) C   7                  0.00038     1.81043   
   105. RY*(   6) C   7                  0.00018     2.01354   
   106. RY*(   7) C   7                  0.00007     2.34522   
   107. RY*(   8) C   7                  0.00005     2.41183   
   108. RY*(   9) C   7                  0.00001     2.32621   
   109. RY*(   1) C   8                  0.00847     0.79847   
   110. RY*(   2) C   8                  0.00233     1.36036   
   111. RY*(   3) C   8                  0.00118     0.93508   
   112. RY*(   4) C   8                  0.00056     0.77957   
   113. RY*(   5) C   8                  0.00020     2.14713   
   114. RY*(   6) C   8                  0.00005     2.56815   
   115. RY*(   7) C   8                  0.00003     2.60482   
   116. RY*(   8) C   8                  0.00001     2.20561   
   117. RY*(   9) C   8                  0.00001     2.38432   
   118. RY*(   1) C   9                  0.00558     0.83725   
   119. RY*(   2) C   9                  0.00267     1.35567   
   120. RY*(   3) C   9                  0.00133     0.85509   
   121. RY*(   4) C   9                  0.00040     0.83529   
   122. RY*(   5) C   9                  0.00028     2.08813   
   123. RY*(   6) C   9                  0.00007     2.60771   
   124. RY*(   7) C   9                  0.00002     2.51095   
   125. RY*(   8) C   9                  0.00000     2.14150   
   126. RY*(   9) C   9                  0.00000     2.41377   
   127. RY*(   1) C  10                  0.00259     1.36398   
   128. RY*(   2) C  10                  0.00191     1.49083   
   129. RY*(   3) C  10                  0.00133     0.83404   
   130. RY*(   4) C  10                  0.00041     0.82854   
   131. RY*(   5) C  10                  0.00040     1.45380   
   132. RY*(   6) C  10                  0.00006     2.61206   
   133. RY*(   7) C  10                  0.00002     2.49488   
   134. RY*(   8) C  10                  0.00000     2.08726   
   135. RY*(   9) C  10                  0.00001     2.42945   
   136. RY*(   1) C  11                  0.00756     0.77403   
   137. RY*(   2) C  11                  0.00264     1.36005   
   138. RY*(   3) C  11                  0.00127     0.86410   
   139. RY*(   4) C  11                  0.00042     0.82522   
   140. RY*(   5) C  11                  0.00023     2.15346   
   141. RY*(   6) C  11                  0.00006     2.61123   
   142. RY*(   7) C  11                  0.00002     2.52547   
   143. RY*(   8) C  11                  0.00000     2.15161   
   144. RY*(   9) C  11                  0.00000     2.41314   
   145. RY*(   1) C  12                  0.00658     0.85563   
   146. RY*(   2) C  12                  0.00217     1.36984   
   147. RY*(   3) C  12                  0.00113     1.00321   
   148. RY*(   4) C  12                  0.00055     0.79899   
   149. RY*(   5) C  12                  0.00024     2.08859   
   150. RY*(   6) C  12                  0.00006     2.57353   
   151. RY*(   7) C  12                  0.00003     2.60062   
   152. RY*(   8) C  12                  0.00001     2.17156   
   153. RY*(   9) C  12                  0.00001     2.39163   
   154. RY*(   1) H  13                  0.00196     0.56239   
   155. RY*(   2) H  13                  0.00009     2.01441   
   156. RY*(   3) H  13                  0.00009     2.04740   
   157. RY*(   4) H  13                  0.00002     2.35010   
   158. RY*(   1) H  14                  0.00612     0.48711   
   159. RY*(   2) H  14                  0.00010     2.03794   
   160. RY*(   3) H  14                  0.00005     2.02528   
   161. RY*(   4) H  14                  0.00002     2.37016   
   162. RY*(   1) H  15                  0.00294     0.47384   
   163. RY*(   2) H  15                  0.00010     1.96078   
   164. RY*(   3) H  15                  0.00006     2.03125   
   165. RY*(   4) H  15                  0.00001     2.31083   
   166. RY*(   1) H  16                  0.00129     0.44726   
   167. RY*(   2) H  16                  0.00009     1.91793   
   168. RY*(   3) H  16                  0.00005     2.03682   
   169. RY*(   4) H  16                  0.00002     2.27893   
   170. RY*(   1) H  17                  0.00125     0.45227   
   171. RY*(   2) H  17                  0.00009     1.92127   
   172. RY*(   3) H  17                  0.00005     2.01909   
   173. RY*(   4) H  17                  0.00002     2.27894   
   174. RY*(   1) H  18                  0.00495     0.47119   
   175. RY*(   2) H  18                  0.00010     1.97013   
   176. RY*(   3) H  18                  0.00006     2.01243   
   177. RY*(   4) H  18                  0.00001     2.32931   
   178. RY*(   1) H  19                  0.00891     0.51831   
   179. RY*(   2) H  19                  0.00009     1.96944   
   180. RY*(   3) H  19                  0.00006     2.02959   
   181. RY*(   4) H  19                  0.00002     2.39066   
   182. RY*(   1) H  20                  0.00723     0.49670   
   183. RY*(   2) H  20                  0.00010     2.07567   
   184. RY*(   3) H  20                  0.00006     2.03782   
   185. RY*(   4) H  20                  0.00002     2.39266   
   186. RY*(   1) H  21                  0.00138     0.63519   
   187. RY*(   2) H  21                  0.00031     1.80899   
   188. RY*(   3) H  21                  0.00005     2.26354   
   189. RY*(   4) H  21                  0.00003     2.45768   
   190. RY*(   1) H  22                  0.00111     0.54573   
   191. RY*(   2) H  22                  0.00024     1.83749   
   192. RY*(   3) H  22                  0.00005     2.16536   
   193. RY*(   4) H  22                  0.00003     2.50894   
   194. RY*(   1) H  23                  0.00109     0.53394   
   195. RY*(   2) H  23                  0.00014     1.83442   
   196. RY*(   3) H  23                  0.00005     2.16109   
   197. RY*(   4) H  23                  0.00003     2.50036   
   198. RY*(   1) H  24                  0.00109     0.55271   
   199. RY*(   2) H  24                  0.00032     1.84121   
   200. RY*(   3) H  24                  0.00005     2.17782   
   201. RY*(   4) H  24                  0.00003     2.51751   
   202. RY*(   1) H  25                  0.00122     0.61217   
   203. RY*(   2) H  25                  0.00025     1.82545   
   204. RY*(   3) H  25                  0.00005     2.22928   
   205. RY*(   4) H  25                  0.00003     2.48954   
   206. BD*(   1) C   1 - N   2          0.01717     0.62959   
   207. BD*(   1) C   1 - C   8          0.01293     0.76424   
   208. BD*(   1) C   1 - C  12          0.01458     0.76136   
   209. BD*(   2) C   1 - C  12          0.20615     0.22827  227(r),145(g),51(g),210(v)
                                                    109(v),149(g),136(v),50(g)
   210. BD*(   1) N   2 - C   3          0.01620     0.49757   
   211. BD*(   1) N   2 - C   7          0.01291     0.50759   
   212. BD*(   1) C   3 - C   4          0.01325     0.52021   
   213. BD*(   1) C   3 - H  13          0.00855     0.58910   
   214. BD*(   1) C   3 - H  14          0.02263     0.55718   
   215. BD*(   1) C   4 - O   5          0.01389     0.42933   
   216. BD*(   1) C   4 - H  15          0.01739     0.53839   
   217. BD*(   1) C   4 - H  16          0.00853     0.55946   
   218. BD*(   1) O   5 - C   6          0.01290     0.43061   
   219. BD*(   1) C   6 - C   7          0.01379     0.52154   
   220. BD*(   1) C   6 - H  17          0.00855     0.56035   
   221. BD*(   1) C   6 - H  18          0.01944     0.53997   
   222. BD*(   1) C   7 - H  19          0.01510     0.58178   
   223. BD*(   1) C   7 - H  20          0.02179     0.55757   
   224. BD*(   1) C   8 - C   9          0.00810     0.80352   
   225. BD*(   1) C   8 - H  21          0.00778     0.64938   
   226. BD*(   1) C   9 - C  10          0.00953     0.78789   
   227. BD*(   2) C   9 - C  10          0.19489     0.23567  209(r),131(g),118(g),122(g)
                                                    136(v),109(v)
   228. BD*(   1) C   9 - H  22          0.00765     0.64968   
   229. BD*(   1) C  10 - C  11          0.00910     0.79745   
   230. BD*(   1) C  10 - H  23          0.00792     0.64856   
   231. BD*(   1) C  11 - C  12          0.00833     0.79760   
   232. BD*(   1) C  11 - H  24          0.00755     0.65275   
   233. BD*(   1) C  12 - H  25          0.00761     0.65021   
       -------------------------------
              Total Lewis   44.13228  ( 98.0717%)
        Valence non-Lewis    0.72424  (  1.6094%)
        Rydberg non-Lewis    0.14348  (  0.3189%)
       -------------------------------
            Total unit  1   45.00000  (100.0000%)
           Charge unit  1   -1.00000


 ***************************************************
 *******         Beta  spin orbitals         *******
 ***************************************************


 NATURAL POPULATIONS:  Natural atomic orbital occupancies 
                                                          
   NAO  Atom  No  lang   Type(AO)    Occupancy      Energy
 ----------------------------------------------------------
     1    C    1  S      Cor( 1S)     0.99942      -9.89392
     2    C    1  S      Val( 2S)     0.40162       0.11599
     3    C    1  S      Ryd( 3S)     0.00111       0.76529
     4    C    1  px     Val( 2p)     0.43355       0.18569
     5    C    1  px     Ryd( 3p)     0.00231       1.17572
     6    C    1  py     Val( 2p)     0.56611       0.13281
     7    C    1  py     Ryd( 3p)     0.00343       1.13443
     8    C    1  pz     Val( 2p)     0.52047       0.09285
     9    C    1  pz     Ryd( 3p)     0.00137       0.81774
    10    C    1  dxy    Ryd( 3d)     0.00039       2.66572
    11    C    1  dxz    Ryd( 3d)     0.00067       2.17156
    12    C    1  dyz    Ryd( 3d)     0.00031       2.16498
    13    C    1  dx2y2  Ryd( 3d)     0.00066       2.58589
    14    C    1  dz2    Ryd( 3d)     0.00029       2.36101

    15    N    2  S      Cor( 1S)     0.99955     -14.01805
    16    N    2  S      Val( 2S)     0.59308      -0.31036
    17    N    2  S      Ryd( 3S)     0.00072       1.37855
    18    N    2  px     Val( 2p)     0.66174      -0.07283
    19    N    2  px     Ryd( 3p)     0.00078       1.37230
    20    N    2  py     Val( 2p)     0.64349      -0.06492
    21    N    2  py     Ryd( 3p)     0.00098       1.52315
    22    N    2  pz     Val( 2p)     0.86407      -0.07685
    23    N    2  pz     Ryd( 3p)     0.00249       1.17906
    24    N    2  dxy    Ryd( 3d)     0.00034       2.83323
    25    N    2  dxz    Ryd( 3d)     0.00037       2.56245
    26    N    2  dyz    Ryd( 3d)     0.00033       2.60918
    27    N    2  dx2y2  Ryd( 3d)     0.00038       2.90924
    28    N    2  dz2    Ryd( 3d)     0.00033       2.68073

    29    C    3  S      Cor( 1S)     0.99958      -9.96371
    30    C    3  S      Val( 2S)     0.49764      -0.07431
    31    C    3  S      Ryd( 3S)     0.00123       1.04747
    32    C    3  px     Val( 2p)     0.51253       0.05243
    33    C    3  px     Ryd( 3p)     0.00151       0.79627
    34    C    3  py     Val( 2p)     0.52871       0.06555
    35    C    3  py     Ryd( 3p)     0.00179       0.79591
    36    C    3  pz     Val( 2p)     0.56459       0.05618
    37    C    3  pz     Ryd( 3p)     0.00110       0.76061
    38    C    3  dxy    Ryd( 3d)     0.00047       2.38647
    39    C    3  dxz    Ryd( 3d)     0.00038       2.26718
    40    C    3  dyz    Ryd( 3d)     0.00042       2.27843
    41    C    3  dx2y2  Ryd( 3d)     0.00045       2.41855
    42    C    3  dz2    Ryd( 3d)     0.00070       2.56701

    43    C    4  S      Cor( 1S)     0.99953     -10.01027
    44    C    4  S      Val( 2S)     0.49757      -0.09792
    45    C    4  S      Ryd( 3S)     0.00086       1.00423
    46    C    4  px     Val( 2p)     0.50563       0.04227
    47    C    4  px     Ryd( 3p)     0.00269       0.67117
    48    C    4  py     Val( 2p)     0.42709       0.05399
    49    C    4  py     Ryd( 3p)     0.00208       0.73292
    50    C    4  pz     Val( 2p)     0.58925       0.03019
    51    C    4  pz     Ryd( 3p)     0.00157       0.82305
    52    C    4  dxy    Ryd( 3d)     0.00094       2.34556
    53    C    4  dxz    Ryd( 3d)     0.00038       2.26658
    54    C    4  dyz    Ryd( 3d)     0.00067       2.32739
    55    C    4  dx2y2  Ryd( 3d)     0.00074       2.29319
    56    C    4  dz2    Ryd( 3d)     0.00061       2.44725

    57    O    5  S      Cor( 1S)     0.99986     -18.82178
    58    O    5  S      Val( 2S)     0.79999      -0.71521
    59    O    5  S      Ryd( 3S)     0.00054       1.57463
    60    O    5  px     Val( 2p)     0.89194      -0.19482
    61    O    5  px     Ryd( 3p)     0.00120       1.26538
    62    O    5  py     Val( 2p)     0.69624      -0.16759
    63    O    5  py     Ryd( 3p)     0.00049       1.55259
    64    O    5  pz     Val( 2p)     0.91394      -0.18218
    65    O    5  pz     Ryd( 3p)     0.00105       1.29833
    66    O    5  dxy    Ryd( 3d)     0.00053       3.18882
    67    O    5  dxz    Ryd( 3d)     0.00052       2.91900
    68    O    5  dyz    Ryd( 3d)     0.00028       3.01753
    69    O    5  dx2y2  Ryd( 3d)     0.00039       2.98209
    70    O    5  dz2    Ryd( 3d)     0.00040       2.93874

    71    C    6  S      Cor( 1S)     0.99953     -10.00947
    72    C    6  S      Val( 2S)     0.49684      -0.09549
    73    C    6  S      Ryd( 3S)     0.00084       1.01094
    74    C    6  px     Val( 2p)     0.50602       0.04433
    75    C    6  px     Ryd( 3p)     0.00269       0.66897
    76    C    6  py     Val( 2p)     0.47691       0.04587
    77    C    6  py     Ryd( 3p)     0.00250       0.83283
    78    C    6  pz     Val( 2p)     0.53769       0.04096
    79    C    6  pz     Ryd( 3p)     0.00110       0.72255
    80    C    6  dxy    Ryd( 3d)     0.00086       2.37748
    81    C    6  dxz    Ryd( 3d)     0.00047       2.23509
    82    C    6  dyz    Ryd( 3d)     0.00064       2.24997
    83    C    6  dx2y2  Ryd( 3d)     0.00058       2.30765
    84    C    6  dz2    Ryd( 3d)     0.00079       2.50958

    85    C    7  S      Cor( 1S)     0.99958      -9.96097
    86    C    7  S      Val( 2S)     0.49617      -0.07191
    87    C    7  S      Ryd( 3S)     0.00129       1.04926
    88    C    7  px     Val( 2p)     0.51413       0.05395
    89    C    7  px     Ryd( 3p)     0.00178       0.86990
    90    C    7  py     Val( 2p)     0.49426       0.07303
    91    C    7  py     Ryd( 3p)     0.00131       0.69077
    92    C    7  pz     Val( 2p)     0.60184       0.04901
    93    C    7  pz     Ryd( 3p)     0.00153       0.86576
    94    C    7  dxy    Ryd( 3d)     0.00050       2.37247
    95    C    7  dxz    Ryd( 3d)     0.00034       2.28455
    96    C    7  dyz    Ryd( 3d)     0.00065       2.42633
    97    C    7  dx2y2  Ryd( 3d)     0.00047       2.38754
    98    C    7  dz2    Ryd( 3d)     0.00045       2.43774

    99    C    8  S      Cor( 1S)     0.99947      -9.81987
   100    C    8  S      Val( 2S)     0.44282       0.11414
   101    C    8  S      Ryd( 3S)     0.00081       0.75132
   102    C    8  px     Val( 2p)     0.54923       0.16654
   103    C    8  px     Ryd( 3p)     0.00213       1.00197
   104    C    8  py     Val( 2p)     0.55622       0.16795
   105    C    8  py     Ryd( 3p)     0.00247       1.12899
   106    C    8  pz     Val( 2p)     0.49230       0.13208
   107    C    8  pz     Ryd( 3p)     0.00061       0.81554
   108    C    8  dxy    Ryd( 3d)     0.00032       2.69679
   109    C    8  dxz    Ryd( 3d)     0.00023       2.19662
   110    C    8  dyz    Ryd( 3d)     0.00019       2.22324
   111    C    8  dx2y2  Ryd( 3d)     0.00028       2.67990
   112    C    8  dz2    Ryd( 3d)     0.00028       2.42394

   113    C    9  S      Cor( 1S)     0.99947      -9.83497
   114    C    9  S      Val( 2S)     0.45419       0.09791
   115    C    9  S      Ryd( 3S)     0.00052       0.75474
   116    C    9  px     Val( 2p)     0.54880       0.17285
   117    C    9  px     Ryd( 3p)     0.00252       0.92712
   118    C    9  py     Val( 2p)     0.56416       0.16234
   119    C    9  py     Ryd( 3p)     0.00259       1.11859
   120    C    9  pz     Val( 2p)     0.48884       0.12357
   121    C    9  pz     Ryd( 3p)     0.00055       0.77772
   122    C    9  dxy    Ryd( 3d)     0.00033       2.69441
   123    C    9  dxz    Ryd( 3d)     0.00027       2.18890
   124    C    9  dyz    Ryd( 3d)     0.00017       2.19752
   125    C    9  dx2y2  Ryd( 3d)     0.00035       2.65435
   126    C    9  dz2    Ryd( 3d)     0.00025       2.41964

   127    C   10  S      Cor( 1S)     0.99946      -9.84903
   128    C   10  S      Val( 2S)     0.46610       0.07823
   129    C   10  S      Ryd( 3S)     0.00053       0.74652
   130    C   10  px     Val( 2p)     0.58272       0.15225
   131    C   10  px     Ryd( 3p)     0.00278       1.20551
   132    C   10  py     Val( 2p)     0.54715       0.16417
   133    C   10  py     Ryd( 3p)     0.00211       0.81263
   134    C   10  pz     Val( 2p)     0.55110       0.10036
   135    C   10  pz     Ryd( 3p)     0.00090       0.75122
   136    C   10  dxy    Ryd( 3d)     0.00031       2.62442
   137    C   10  dxz    Ryd( 3d)     0.00012       2.14652
   138    C   10  dyz    Ryd( 3d)     0.00025       2.20273
   139    C   10  dx2y2  Ryd( 3d)     0.00039       2.70647
   140    C   10  dz2    Ryd( 3d)     0.00021       2.40223

   141    C   11  S      Cor( 1S)     0.99947      -9.82005
   142    C   11  S      Val( 2S)     0.44565       0.11427
   143    C   11  S      Ryd( 3S)     0.00057       0.75972
   144    C   11  px     Val( 2p)     0.54027       0.18091
   145    C   11  px     Ryd( 3p)     0.00269       0.93585
   146    C   11  py     Val( 2p)     0.55986       0.17169
   147    C   11  py     Ryd( 3p)     0.00264       1.13022
   148    C   11  pz     Val( 2p)     0.45735       0.14093
   149    C   11  pz     Ryd( 3p)     0.00048       0.78960
   150    C   11  dxy    Ryd( 3d)     0.00032       2.70137
   151    C   11  dxz    Ryd( 3d)     0.00025       2.19783
   152    C   11  dyz    Ryd( 3d)     0.00019       2.21384
   153    C   11  dx2y2  Ryd( 3d)     0.00033       2.66084
   154    C   11  dz2    Ryd( 3d)     0.00029       2.43547

   155    C   12  S      Cor( 1S)     0.99947      -9.83683
   156    C   12  S      Val( 2S)     0.45274       0.09529
   157    C   12  S      Ryd( 3S)     0.00078       0.75332
   158    C   12  px     Val( 2p)     0.55815       0.15617
   159    C   12  px     Ryd( 3p)     0.00173       1.07635
   160    C   12  py     Val( 2p)     0.56600       0.15639
   161    C   12  py     Ryd( 3p)     0.00236       1.12363
   162    C   12  pz     Val( 2p)     0.53024       0.11106
   163    C   12  pz     Ryd( 3p)     0.00068       0.79947
   164    C   12  dxy    Ryd( 3d)     0.00034       2.68768
   165    C   12  dxz    Ryd( 3d)     0.00023       2.17818
   166    C   12  dyz    Ryd( 3d)     0.00017       2.21164
   167    C   12  dx2y2  Ryd( 3d)     0.00029       2.68677
   168    C   12  dz2    Ryd( 3d)     0.00024       2.40550

   169    H   13  S      Val( 1S)     0.38338       0.20505
   170    H   13  S      Ryd( 2S)     0.00105       0.53490
   171    H   13  px     Ryd( 2p)     0.00021       2.07777
   172    H   13  py     Ryd( 2p)     0.00026       2.38126
   173    H   13  pz     Ryd( 2p)     0.00009       1.99006

   174    H   14  S      Val( 1S)     0.40880       0.17903
   175    H   14  S      Ryd( 2S)     0.00432       0.48887
   176    H   14  px     Ryd( 2p)     0.00009       1.97274
   177    H   14  py     Ryd( 2p)     0.00007       1.99802
   178    H   14  pz     Ryd( 2p)     0.00036       2.47541

   179    H   15  S      Val( 1S)     0.41267       0.15616
   180    H   15  S      Ryd( 2S)     0.00287       0.47092
   181    H   15  px     Ryd( 2p)     0.00009       1.90587
   182    H   15  py     Ryd( 2p)     0.00007       1.98518
   183    H   15  pz     Ryd( 2p)     0.00037       2.42567

   184    H   16  S      Val( 1S)     0.40316       0.16594
   185    H   16  S      Ryd( 2S)     0.00118       0.42894
   186    H   16  px     Ryd( 2p)     0.00016       2.02379
   187    H   16  py     Ryd( 2p)     0.00019       2.18136
   188    H   16  pz     Ryd( 2p)     0.00017       2.05563

   189    H   17  S      Val( 1S)     0.40329       0.16688
   190    H   17  S      Ryd( 2S)     0.00123       0.43012
   191    H   17  px     Ryd( 2p)     0.00016       2.02265
   192    H   17  py     Ryd( 2p)     0.00027       2.29379
   193    H   17  pz     Ryd( 2p)     0.00009       1.93373

   194    H   18  S      Val( 1S)     0.41298       0.15688
   195    H   18  S      Ryd( 2S)     0.00286       0.47067
   196    H   18  px     Ryd( 2p)     0.00009       1.90940
   197    H   18  py     Ryd( 2p)     0.00007       1.96242
   198    H   18  pz     Ryd( 2p)     0.00037       2.45290

   199    H   19  S      Val( 1S)     0.38330       0.19984
   200    H   19  S      Ryd( 2S)     0.00160       0.51314
   201    H   19  px     Ryd( 2p)     0.00018       2.04521
   202    H   19  py     Ryd( 2p)     0.00018       2.21582
   203    H   19  pz     Ryd( 2p)     0.00018       2.14908

   204    H   20  S      Val( 1S)     0.40834       0.18020
   205    H   20  S      Ryd( 2S)     0.00424       0.49995
   206    H   20  px     Ryd( 2p)     0.00009       2.04751
   207    H   20  py     Ryd( 2p)     0.00008       2.04524
   208    H   20  pz     Ryd( 2p)     0.00035       2.42450

   209    H   21  S      Val( 1S)     0.41843       0.24432
   210    H   21  S      Ryd( 2S)     0.00112       0.54451
   211    H   21  px     Ryd( 2p)     0.00012       2.28599
   212    H   21  py     Ryd( 2p)     0.00027       2.45356
   213    H   21  pz     Ryd( 2p)     0.00013       1.89277

   214    H   22  S      Val( 1S)     0.41527       0.24439
   215    H   22  S      Ryd( 2S)     0.00110       0.49191
   216    H   22  px     Ryd( 2p)     0.00014       2.26067
   217    H   22  py     Ryd( 2p)     0.00028       2.44600
   218    H   22  pz     Ryd( 2p)     0.00012       1.86900

   219    H   23  S      Val( 1S)     0.41028       0.24083
   220    H   23  S      Ryd( 2S)     0.00107       0.48310
   221    H   23  px     Ryd( 2p)     0.00038       2.55918
   222    H   23  py     Ryd( 2p)     0.00006       2.14936
   223    H   23  pz     Ryd( 2p)     0.00015       1.84637

   224    H   24  S      Val( 1S)     0.41953       0.24818
   225    H   24  S      Ryd( 2S)     0.00110       0.49812
   226    H   24  px     Ryd( 2p)     0.00013       2.27001
   227    H   24  py     Ryd( 2p)     0.00028       2.45423
   228    H   24  pz     Ryd( 2p)     0.00011       1.87831

   229    H   25  S      Val( 1S)     0.41035       0.24452
   230    H   25  S      Ryd( 2S)     0.00108       0.54027
   231    H   25  px     Ryd( 2p)     0.00012       2.28863
   232    H   25  py     Ryd( 2p)     0.00028       2.45541
   233    H   25  pz     Ryd( 2p)     0.00015       1.88201


 Summary of Natural Population Analysis:                  
                                                          
                                       Natural Population 
                Natural  -----------------------------------------------
    Atom  No    Charge         Core      Valence    Rydberg      Total
 -----------------------------------------------------------------------
      C    1    0.06829      0.99942     1.92174    0.01055     2.93171
      N    2   -0.26866      0.99955     2.76239    0.00672     3.76866
      C    3   -0.11108      0.99958     2.10347    0.00804     3.11108
      C    4   -0.02960      0.99953     2.01954    0.01052     3.02960
      O    5   -0.30737      0.99986     3.30212    0.00539     4.30737
      C    6   -0.02746      0.99953     2.01746    0.01046     3.02746
      C    7   -0.11430      0.99958     2.10640    0.00832     3.11430
      C    8   -0.04736      0.99947     2.04057    0.00732     3.04736
      C    9   -0.06302      0.99947     2.05599    0.00756     3.06302
      C   10   -0.15412      0.99946     2.14706    0.00759     3.15412
      C   11   -0.01036      0.99947     2.00313    0.00776     3.01036
      C   12   -0.11341      0.99947     2.10713    0.00682     3.11341
      H   13    0.11502      0.00000     0.38338    0.00160     0.38498
      H   14    0.08637      0.00000     0.40880    0.00484     0.41363
      H   15    0.08393      0.00000     0.41267    0.00340     0.41607
      H   16    0.09514      0.00000     0.40316    0.00170     0.40486
      H   17    0.09496      0.00000     0.40329    0.00175     0.40504
      H   18    0.08363      0.00000     0.41298    0.00339     0.41637
      H   19    0.11457      0.00000     0.38330    0.00213     0.38543
      H   20    0.08689      0.00000     0.40834    0.00477     0.41311
      H   21    0.07992      0.00000     0.41843    0.00164     0.42008
      H   22    0.08308      0.00000     0.41527    0.00165     0.41692
      H   23    0.08807      0.00000     0.41028    0.00166     0.41193
      H   24    0.07885      0.00000     0.41953    0.00163     0.42115
      H   25    0.08801      0.00000     0.41035    0.00164     0.41199
 =======================================================================
   * Total *   -0.00000     11.99439    31.87677    0.12884    44.00000

                                 Natural Population      
 --------------------------------------------------------
   Core                      11.99439 ( 99.9533% of  12)
   Valence                   31.87677 ( 99.6149% of  32)
   Natural Minimal Basis     43.87116 ( 99.7072% of  44)
   Natural Rydberg Basis      0.12884 (  0.2928% of  44)
 --------------------------------------------------------

    Atom  No          Natural Electron Configuration
 ----------------------------------------------------------------------------
      C    1      [core]2S( 0.40)2p( 1.52)3p( 0.01)
      N    2      [core]2S( 0.59)2p( 2.17)
      C    3      [core]2S( 0.50)2p( 1.61)
      C    4      [core]2S( 0.50)2p( 1.52)3p( 0.01)
      O    5      [core]2S( 0.80)2p( 2.50)
      C    6      [core]2S( 0.50)2p( 1.52)3p( 0.01)
      C    7      [core]2S( 0.50)2p( 1.61)
      C    8      [core]2S( 0.44)2p( 1.60)3p( 0.01)
      C    9      [core]2S( 0.45)2p( 1.60)3p( 0.01)
      C   10      [core]2S( 0.47)2p( 1.68)3p( 0.01)
      C   11      [core]2S( 0.45)2p( 1.56)3p( 0.01)
      C   12      [core]2S( 0.45)2p( 1.65)
      H   13            1S( 0.38)
      H   14            1S( 0.41)
      H   15            1S( 0.41)
      H   16            1S( 0.40)
      H   17            1S( 0.40)
      H   18            1S( 0.41)
      H   19            1S( 0.38)
      H   20            1S( 0.41)
      H   21            1S( 0.42)
      H   22            1S( 0.42)
      H   23            1S( 0.41)
      H   24            1S( 0.42)
      H   25            1S( 0.41)


 NATURAL BOND ORBITAL ANALYSIS, beta spin orbitals:

                       Occupancies       Lewis Structure    Low   High
           Occ.    -------------------  -----------------   occ   occ
  Cycle   Thresh.   Lewis   Non-Lewis     CR  BD  3C  LP    (L)   (NL)   Dev
 =============================================================================
   1(1)    0.90    42.17135   1.82865     12  26   0   6     3      0    0.03
   2(2)    0.90    42.17135   1.82865     12  26   0   6     3      0    0.03
   3(1)    0.80    43.08580   0.91420     12  29   0   3     0      0    0.03
 -----------------------------------------------------------------------------

 Structure accepted: No low occupancy Lewis orbitals

 --------------------------------------------------------
   Core                     11.99440 ( 99.953% of  12)
   Valence Lewis            31.09140 ( 97.161% of  32)
  ==================       ============================
   Total Lewis              43.08580 ( 97.922% of  44)
  -----------------------------------------------------
   Valence non-Lewis         0.81846 (  1.860% of  44)
   Rydberg non-Lewis         0.09574 (  0.218% of  44)
  ==================       ============================
   Total non-Lewis           0.91420 (  2.078% of  44)
 --------------------------------------------------------


       (Occupancy)   Bond orbital/ Coefficients/ Hybrids
 ---------------------------------------------------------------------------------
     1. (0.99025) BD ( 1) C   1 - N   2  
                ( 36.63%)   0.6053* C   1 s( 26.83%)p 2.72( 73.03%)d 0.01(  0.14%)
                                            0.0000  0.5179  0.0101 -0.8537 -0.0205
                                            0.0026  0.0029 -0.0292 -0.0160 -0.0011
                                            0.0018 -0.0002  0.0310 -0.0201
                ( 63.37%)   0.7960* N   2 s( 36.55%)p 1.73( 63.41%)d 0.00(  0.04%)
                                            0.0000  0.6046  0.0050  0.7962 -0.0079
                                           -0.0008 -0.0009  0.0069  0.0101 -0.0017
                                            0.0081  0.0016  0.0135 -0.0106
     2. (0.98221) BD ( 1) C   1 - C   8  
                ( 52.03%)   0.7213* C   1 s( 36.44%)p 1.74( 63.52%)d 0.00(  0.04%)
                                           -0.0002  0.6037 -0.0019  0.3732 -0.0174
                                            0.6918  0.0025 -0.1301 -0.0071  0.0114
                                           -0.0026 -0.0045 -0.0088 -0.0112
                ( 47.97%)   0.6926* C   8 s( 35.06%)p 1.85( 64.88%)d 0.00(  0.05%)
                                            0.0001  0.5921  0.0063 -0.4477 -0.0266
                                           -0.6547 -0.0068  0.1378 -0.0026  0.0146
                                           -0.0031 -0.0070 -0.0064 -0.0146
     3. (0.98306) BD ( 1) C   1 - C  12  
                ( 51.36%)   0.7167* C   1 s( 36.57%)p 1.73( 63.39%)d 0.00(  0.03%)
                                           -0.0002  0.6048 -0.0016  0.3600 -0.0128
                                           -0.6950 -0.0032  0.1452  0.0043 -0.0108
                                            0.0031 -0.0055 -0.0080 -0.0106
                ( 48.64%)   0.6974* C  12 s( 34.98%)p 1.86( 64.97%)d 0.00(  0.05%)
                                            0.0001  0.5915  0.0042 -0.4468 -0.0214
                                            0.6558  0.0034 -0.1395 -0.0017 -0.0141
                                            0.0035 -0.0067 -0.0058 -0.0127
     4. (0.84567) BD ( 2) C   1 - C  12  
                ( 49.19%)   0.7014* C   1 s(  0.02%)p99.99( 99.96%)d 1.78(  0.03%)
                                            0.0001  0.0063 -0.0108 -0.0293  0.0104
                                            0.1949 -0.0096  0.9800 -0.0072  0.0017
                                            0.0120 -0.0101  0.0030  0.0042
                ( 50.81%)   0.7128* C  12 s(  0.00%)p 1.00( 99.97%)d 0.00(  0.03%)
                                           -0.0001 -0.0005 -0.0011 -0.0004 -0.0029
                                            0.2082 -0.0041  0.9779 -0.0032 -0.0001
                                            0.0001  0.0157 -0.0034 -0.0061
     5. (0.98919) BD ( 1) N   2 - C   3  
                ( 61.40%)   0.7836* N   2 s( 28.61%)p 2.49( 71.35%)d 0.00(  0.04%)
                                            0.0001  0.5349  0.0009 -0.4085 -0.0021
                                            0.6462 -0.0113  0.3589 -0.0011 -0.0087
                                           -0.0102  0.0151 -0.0025 -0.0014
                ( 38.60%)   0.6213* C   3 s( 23.89%)p 3.18( 75.98%)d 0.01(  0.13%)
                                            0.0002  0.4887  0.0057  0.4351  0.0165
                                           -0.6527 -0.0034 -0.3794 -0.0164 -0.0214
                                           -0.0136  0.0226 -0.0114 -0.0073
     6. (0.99046) BD ( 1) N   2 - C   7  
                ( 61.38%)   0.7835* N   2 s( 29.37%)p 2.40( 70.59%)d 0.00(  0.04%)
                                           -0.0000 -0.5419 -0.0003  0.4126  0.0034
                                            0.7307 -0.0067 -0.0390 -0.0094 -0.0125
                                            0.0060  0.0076  0.0078  0.0111
                ( 38.62%)   0.6214* C   7 s( 24.09%)p 3.15( 75.78%)d 0.01(  0.13%)
                                           -0.0002 -0.4908 -0.0073 -0.4399 -0.0143
                                           -0.7494 -0.0159  0.0441  0.0156 -0.0251
                                            0.0022  0.0037  0.0178  0.0191
     7. (0.99403) BD ( 1) C   3 - C   4  
                ( 49.91%)   0.7065* C   3 s( 28.05%)p 2.56( 71.90%)d 0.00(  0.06%)
                                            0.0002  0.5294  0.0131 -0.7961 -0.0039
                                            0.0332  0.0188 -0.2892 -0.0015  0.0005
                                            0.0139 -0.0005  0.0171 -0.0080
                ( 50.09%)   0.7077* C   4 s( 30.93%)p 2.23( 69.02%)d 0.00(  0.05%)
                                            0.0004  0.5561 -0.0057  0.7756 -0.0018
                                           -0.0637  0.0276  0.2892  0.0122 -0.0049
                                            0.0122 -0.0006  0.0162 -0.0068
     8. (0.98720) BD ( 1) C   3 - H  13  
                ( 61.55%)   0.7845* C   3 s( 24.67%)p 3.05( 75.28%)d 0.00(  0.04%)
                                           -0.0001  0.4967  0.0009  0.4187 -0.0035
                                            0.7429 -0.0106 -0.1592  0.0135  0.0131
                                           -0.0025 -0.0079 -0.0108 -0.0085
                ( 38.45%)   0.6201* H  13 s( 99.91%)p 0.00(  0.09%)
                                            0.9995 -0.0034 -0.0168 -0.0245  0.0036
     9. (0.99113) BD ( 1) C   3 - H  14  
                ( 59.93%)   0.7741* C   3 s( 23.41%)p 3.27( 76.55%)d 0.00(  0.05%)
                                           -0.0002  0.4836 -0.0141  0.0019  0.0123
                                           -0.1389  0.0148  0.8636 -0.0018  0.0026
                                           -0.0027 -0.0057 -0.0004  0.0208
                ( 40.07%)   0.6330* H  14 s( 99.92%)p 0.00(  0.08%)
                                            0.9994 -0.0174 -0.0024  0.0029 -0.0288
    10. (0.99496) BD ( 1) C   4 - O   5  
                ( 31.89%)   0.5647* C   4 s( 20.71%)p 3.81( 79.00%)d 0.01(  0.29%)
                                            0.0000  0.4546  0.0220 -0.4222 -0.0538
                                           -0.7746 -0.0173  0.0902  0.0203  0.0376
                                           -0.0051 -0.0084 -0.0266 -0.0268
                ( 68.11%)   0.8253* O   5 s( 30.00%)p 2.33( 69.93%)d 0.00(  0.07%)
                                            0.0001  0.5477  0.0043  0.3694 -0.0092
                                            0.7446  0.0156 -0.0891  0.0064  0.0211
                                           -0.0085 -0.0081 -0.0027 -0.0109
    11. (0.99295) BD ( 1) C   4 - H  15  
                ( 59.45%)   0.7711* C   4 s( 24.27%)p 3.12( 75.68%)d 0.00(  0.05%)
                                           -0.0001  0.4924 -0.0159 -0.0218 -0.0134
                                            0.2020  0.0156 -0.8456  0.0093 -0.0024
                                           -0.0010 -0.0080 -0.0008  0.0212
                ( 40.55%)   0.6368* H  15 s( 99.92%)p 0.00(  0.08%)
                                            0.9995 -0.0102 -0.0007 -0.0091  0.0275
    12. (0.99091) BD ( 1) C   4 - H  16  
                ( 59.80%)   0.7733* C   4 s( 24.02%)p 3.16( 75.93%)d 0.00(  0.05%)
                                           -0.0002  0.4900  0.0109 -0.4650 -0.0064
                                            0.5920 -0.0192  0.4380 -0.0152 -0.0151
                                           -0.0102  0.0135 -0.0025 -0.0002
                ( 40.20%)   0.6341* H  16 s( 99.92%)p 0.00(  0.08%)
                                            0.9996 -0.0033  0.0147 -0.0205 -0.0141
    13. (0.99505) BD ( 1) O   5 - C   6  
                ( 68.14%)   0.8255* O   5 s( 30.13%)p 2.32( 69.80%)d 0.00(  0.07%)
                                            0.0001  0.5489  0.0043  0.3661 -0.0091
                                           -0.6331 -0.0168 -0.4034 -0.0010 -0.0153
                                           -0.0167  0.0136  0.0024 -0.0018
                ( 31.86%)   0.5644* C   6 s( 20.76%)p 3.80( 78.95%)d 0.01(  0.30%)
                                            0.0000  0.4550  0.0223 -0.4163 -0.0539
                                            0.6598  0.0072  0.4209  0.0261 -0.0315
                                           -0.0210  0.0340 -0.0168 -0.0091
    14. (0.99366) BD ( 1) C   6 - C   7  
                ( 49.97%)   0.7069* C   6 s( 30.95%)p 2.23( 69.01%)d 0.00(  0.05%)
                                            0.0004  0.5563 -0.0056  0.7759 -0.0022
                                           -0.0751 -0.0300  0.2855 -0.0012 -0.0011
                                            0.0130 -0.0015  0.0160 -0.0071
                ( 50.03%)   0.7073* C   7 s( 27.99%)p 2.57( 71.96%)d 0.00(  0.06%)
                                            0.0002  0.5288  0.0165 -0.7985 -0.0003
                                            0.1074 -0.0174 -0.2648 -0.0068 -0.0073
                                            0.0120 -0.0013  0.0169 -0.0083
    15. (0.99097) BD ( 1) C   6 - H  17  
                ( 59.79%)   0.7733* C   6 s( 23.99%)p 3.17( 75.96%)d 0.00(  0.05%)
                                           -0.0002  0.4896  0.0108 -0.4698 -0.0063
                                           -0.7210  0.0239  0.1360 -0.0050  0.0182
                                           -0.0028 -0.0072 -0.0072 -0.0089
                ( 40.21%)   0.6341* H  17 s( 99.92%)p 0.00(  0.08%)
                                            0.9996 -0.0033  0.0148  0.0245 -0.0037
    16. (0.99306) BD ( 1) C   6 - H  18  
                ( 59.41%)   0.7708* C   6 s( 24.25%)p 3.12( 75.70%)d 0.00(  0.05%)
                                            0.0001 -0.4921  0.0164  0.0229  0.0135
                                           -0.1881  0.0182  0.8489 -0.0017 -0.0026
                                           -0.0003  0.0093  0.0011 -0.0208
                ( 40.59%)   0.6371* H  18 s( 99.92%)p 0.00(  0.08%)
                                           -0.9995  0.0125  0.0008  0.0038 -0.0287
    17. (0.98705) BD ( 1) C   7 - H  19  
                ( 61.58%)   0.7847* C   7 s( 24.14%)p 3.14( 75.82%)d 0.00(  0.04%)
                                           -0.0001  0.4913 -0.0023  0.4089 -0.0079
                                           -0.5901  0.0055 -0.4925  0.0107 -0.0105
                                           -0.0081  0.0153 -0.0048  0.0020
                ( 38.42%)   0.6198* H  19 s( 99.91%)p 0.00(  0.09%)
                                            0.9995 -0.0114 -0.0160  0.0198  0.0160
    18. (0.99134) BD ( 1) C   7 - H  20  
                ( 60.04%)   0.7749* C   7 s( 23.82%)p 3.20( 76.13%)d 0.00(  0.05%)
                                           -0.0001  0.4878 -0.0147  0.0113  0.0060
                                           -0.2769 -0.0108  0.8272 -0.0076 -0.0014
                                           -0.0028 -0.0112 -0.0017  0.0181
                ( 39.96%)   0.6321* H  20 s( 99.92%)p 0.00(  0.08%)
                                            0.9994 -0.0172 -0.0020  0.0110 -0.0268
    19. (0.98531) BD ( 1) C   8 - C   9  
                ( 50.04%)   0.7074* C   8 s( 37.49%)p 1.67( 62.46%)d 0.00(  0.05%)
                                            0.0000  0.6121  0.0159  0.7886  0.0268
                                            0.0179  0.0349  0.0224 -0.0057 -0.0015
                                            0.0013 -0.0022  0.0168 -0.0150
                ( 49.96%)   0.7069* C   9 s( 36.86%)p 1.71( 63.09%)d 0.00(  0.05%)
                                            0.0001  0.6071  0.0078 -0.7928 -0.0193
                                            0.0252  0.0358 -0.0069 -0.0082  0.0010
                                            0.0002 -0.0016  0.0174 -0.0143
    20. (0.83209) BD ( 2) C   8 - C   9  
                ( 50.36%)   0.7097* C   8 s(  0.01%)p 1.00( 99.95%)d 0.00(  0.04%)
                                            0.0001 -0.0072 -0.0047 -0.0271  0.0045
                                            0.2170 -0.0009  0.9755 -0.0025  0.0034
                                            0.0167 -0.0088  0.0022  0.0041
                ( 49.64%)   0.7045* C   9 s(  0.00%)p 1.00( 99.96%)d 0.00(  0.04%)
                                           -0.0000 -0.0026 -0.0010 -0.0040  0.0006
                                            0.2028 -0.0013  0.9789 -0.0132 -0.0042
                                           -0.0189 -0.0062  0.0014  0.0018
    21. (0.98784) BD ( 1) C   8 - H  21  
                ( 58.08%)   0.7621* C   8 s( 27.35%)p 2.66( 72.62%)d 0.00(  0.04%)
                                           -0.0003  0.5228 -0.0128 -0.4181  0.0056
                                            0.7229  0.0151 -0.1687 -0.0070 -0.0115
                                            0.0026 -0.0066 -0.0070 -0.0116
                ( 41.92%)   0.6475* H  21 s( 99.93%)p 0.00(  0.07%)
                                            0.9996  0.0012  0.0117 -0.0227  0.0070
    22. (0.98683) BD ( 1) C   9 - C  10  
                ( 49.54%)   0.7039* C   9 s( 36.05%)p 1.77( 63.90%)d 0.00(  0.04%)
                                            0.0001  0.6004  0.0096  0.4369  0.0423
                                           -0.6535  0.0009  0.1387  0.0001 -0.0126
                                            0.0026 -0.0063 -0.0079 -0.0125
                ( 50.46%)   0.7103* C  10 s( 35.97%)p 1.78( 63.99%)d 0.00(  0.04%)
                                            0.0001  0.5997  0.0071 -0.3679  0.0246
                                            0.6952  0.0302 -0.1400 -0.0055 -0.0140
                                            0.0029 -0.0052 -0.0060 -0.0110
    23. (0.99008) BD ( 1) C   9 - H  22  
                ( 58.49%)   0.7648* C   9 s( 26.99%)p 2.70( 72.98%)d 0.00(  0.04%)
                                           -0.0003  0.5193 -0.0119  0.4220  0.0012
                                            0.7279  0.0009 -0.1477  0.0002  0.0122
                                           -0.0023 -0.0056 -0.0083 -0.0106
                ( 41.51%)   0.6443* H  22 s( 99.92%)p 0.00(  0.08%)
                                            0.9996  0.0002 -0.0141 -0.0232  0.0047
    24. (0.98678) BD ( 1) C  10 - C  11  
                ( 50.93%)   0.7136* C  10 s( 36.52%)p 1.74( 63.44%)d 0.00(  0.04%)
                                            0.0000  0.6043  0.0064 -0.3716  0.0247
                                           -0.6911 -0.0302  0.1307  0.0061  0.0146
                                           -0.0027 -0.0051 -0.0065 -0.0113
                ( 49.07%)   0.7005* C  11 s( 36.31%)p 1.75( 63.64%)d 0.00(  0.05%)
                                            0.0001  0.6025  0.0110  0.4366  0.0452
                                            0.6538  0.0036 -0.1272  0.0000  0.0133
                                           -0.0024 -0.0066 -0.0081 -0.0141
    25. (0.83993) BD ( 2) C  10 - C  11  
                ( 57.29%)   0.7569* C  10 s(  0.00%)p 1.00( 99.97%)d 0.00(  0.03%)
                                            0.0000 -0.0002  0.0002 -0.0117  0.0001
                                            0.1916 -0.0049  0.9810 -0.0235 -0.0023
                                           -0.0129 -0.0085  0.0020  0.0028
                ( 42.71%)   0.6535* C  11 s(  0.00%)p 1.00( 99.96%)d 0.00(  0.04%)
                                           -0.0001  0.0010  0.0007 -0.0142 -0.0001
                                            0.1992 -0.0006  0.9796  0.0000 -0.0001
                                            0.0008  0.0193 -0.0039 -0.0068
    26. (0.99091) BD ( 1) C  10 - H  23  
                ( 59.04%)   0.7683* C  10 s( 27.42%)p 2.65( 72.55%)d 0.00(  0.04%)
                                           -0.0003  0.5234 -0.0125  0.8517 -0.0031
                                            0.0014  0.0000  0.0100 -0.0000 -0.0004
                                            0.0005 -0.0002  0.0161 -0.0099
                ( 40.96%)   0.6400* H  23 s( 99.92%)p 0.00(  0.08%)
                                            0.9996 -0.0016 -0.0281 -0.0002 -0.0003
    27. (0.98508) BD ( 1) C  11 - C  12  
                ( 48.90%)   0.6993* C  11 s( 36.37%)p 1.75( 63.57%)d 0.00(  0.06%)
                                            0.0001  0.6030  0.0103 -0.7957 -0.0251
                                           -0.0240 -0.0358 -0.0073  0.0074 -0.0014
                                            0.0009 -0.0020  0.0174 -0.0157
                ( 51.10%)   0.7148* C  12 s( 37.54%)p 1.66( 62.41%)d 0.00(  0.05%)
                                            0.0000  0.6125  0.0147  0.7889  0.0199
                                           -0.0136 -0.0342  0.0035  0.0072  0.0014
                                           -0.0003 -0.0016  0.0164 -0.0135
    28. (0.98974) BD ( 1) C  11 - H  24  
                ( 58.04%)   0.7619* C  11 s( 27.22%)p 2.67( 72.75%)d 0.00(  0.04%)
                                           -0.0003  0.5216 -0.0121  0.4159  0.0034
                                           -0.7286 -0.0048  0.1536  0.0008 -0.0114
                                            0.0025 -0.0061 -0.0075 -0.0115
                ( 41.96%)   0.6477* H  24 s( 99.93%)p 0.00(  0.07%)
                                            0.9996  0.0016 -0.0137  0.0229 -0.0049
    29. (0.98845) BD ( 1) C  12 - H  25  
                ( 58.91%)   0.7675* C  12 s( 27.39%)p 2.65( 72.58%)d 0.00(  0.04%)
                                            0.0003 -0.5232  0.0134  0.4200 -0.0084
                                            0.7247  0.0132 -0.1544 -0.0051 -0.0123
                                            0.0026  0.0058  0.0076  0.0107
                ( 41.09%)   0.6410* H  25 s( 99.93%)p 0.00(  0.07%)
                                           -0.9996  0.0000 -0.0123 -0.0236  0.0060
    30. (0.99942) CR ( 1) C   1           s(100.00%)p 0.00(  0.00%)
                                            1.0000  0.0002  0.0000  0.0001 -0.0000
                                           -0.0000  0.0000 -0.0001  0.0000 -0.0000
                                           -0.0000 -0.0000 -0.0000 -0.0000
    31. (0.99955) CR ( 1) N   2           s(100.00%)p 0.00(  0.00%)
                                            1.0000  0.0000 -0.0000 -0.0000 -0.0000
                                            0.0000  0.0000 -0.0003 -0.0000  0.0000
                                            0.0000  0.0000  0.0000 -0.0000
    32. (0.99958) CR ( 1) C   3           s(100.00%)p 0.00(  0.00%)
                                            1.0000 -0.0001 -0.0000  0.0001 -0.0000
                                            0.0002 -0.0000  0.0002  0.0000  0.0000
                                           -0.0000 -0.0000 -0.0000  0.0000
    33. (0.99953) CR ( 1) C   4           s(100.00%)p 0.00(  0.00%)
                                            1.0000 -0.0001  0.0000 -0.0004 -0.0000
                                            0.0002 -0.0000 -0.0001 -0.0000 -0.0000
                                           -0.0000  0.0000 -0.0000  0.0000
    34. (0.99986) CR ( 1) O   5           s(100.00%)p 0.00(  0.00%)
                                            1.0000 -0.0002 -0.0000  0.0001 -0.0000
                                           -0.0000  0.0000 -0.0000 -0.0000  0.0000
                                           -0.0000 -0.0000  0.0000 -0.0000
    35. (0.99954) CR ( 1) C   6           s(100.00%)p 0.00(  0.00%)
                                            1.0000 -0.0001  0.0000 -0.0004 -0.0000
                                           -0.0001  0.0000 -0.0002 -0.0000  0.0000
                                           -0.0000 -0.0000 -0.0000  0.0000
    36. (0.99958) CR ( 1) C   7           s(100.00%)p 0.00(  0.00%)
                                            1.0000 -0.0001 -0.0000  0.0002 -0.0000
                                           -0.0003  0.0000  0.0001  0.0000 -0.0000
                                           -0.0000  0.0000 -0.0000  0.0000
    37. (0.99947) CR ( 1) C   8           s(100.00%)p 0.00(  0.00%)
                                            1.0000  0.0001 -0.0000 -0.0001  0.0000
                                            0.0003  0.0000 -0.0002 -0.0000 -0.0000
                                           -0.0000  0.0000 -0.0000 -0.0000
    38. (0.99947) CR ( 1) C   9           s(100.00%)p 0.00(  0.00%)
                                            1.0000  0.0001 -0.0000  0.0001 -0.0000
                                            0.0003 -0.0000 -0.0000  0.0000  0.0000
                                           -0.0000 -0.0000 -0.0000 -0.0000
    39. (0.99946) CR ( 1) C  10           s(100.00%)p 0.00(  0.00%)
                                            1.0000  0.0001 -0.0000  0.0003 -0.0000
                                           -0.0000 -0.0000 -0.0000  0.0000  0.0000
                                            0.0000  0.0000  0.0000 -0.0000
    40. (0.99947) CR ( 1) C  11           s(100.00%)p 0.00(  0.00%)
                                            1.0000  0.0001 -0.0000  0.0002 -0.0000
                                           -0.0003  0.0000  0.0001 -0.0000 -0.0000
                                            0.0000 -0.0000 -0.0000 -0.0000
    41. (0.99947) CR ( 1) C  12           s(100.00%)p 0.00(  0.00%)
                                            1.0000  0.0001 -0.0000 -0.0001  0.0000
                                           -0.0003 -0.0000  0.0001  0.0000  0.0000
                                           -0.0000  0.0000 -0.0000 -0.0000
    42. (0.90418) LP ( 1) N   2           s(  5.43%)p17.42( 94.56%)d 0.00(  0.02%)
                                           -0.0003  0.2329 -0.0051 -0.1686 -0.0085
                                            0.2183  0.0043 -0.9324 -0.0102 -0.0001
                                           -0.0030  0.0050  0.0001 -0.0113
    43. (0.98164) LP ( 1) O   5           s( 39.67%)p 1.52( 60.30%)d 0.00(  0.04%)
                                            0.0002  0.6298 -0.0030 -0.6759  0.0064
                                           -0.0829  0.0005  0.3731 -0.0023 -0.0030
                                            0.0133  0.0026 -0.0133  0.0013
    44. (0.95939) LP ( 2) O   5           s(  0.19%)p99.99( 99.77%)d 0.25(  0.05%)
                                           -0.0000  0.0426 -0.0068  0.5214 -0.0041
                                           -0.1906  0.0009  0.8303 -0.0042 -0.0021
                                            0.0091  0.0044  0.0098 -0.0163
    45. (0.00356) RY*( 1) C   1           s(  0.15%)p99.99( 95.12%)d31.35(  4.73%)
                                           -0.0000  0.0009  0.0388 -0.0018  0.0247
                                           -0.0017 -0.9738 -0.0100 -0.0475  0.2169
                                            0.0138 -0.0051  0.0004 -0.0071
    46. (0.00228) RY*( 2) C   1           s(  0.08%)p99.99( 86.51%)d99.99( 13.41%)
                                            0.0000  0.0197  0.0213  0.0077  0.8776
                                           -0.0005  0.0292 -0.0146 -0.3062 -0.0582
                                            0.2630  0.0053  0.2467 -0.0245
    47. (0.00167) RY*( 3) C   1           s( 35.64%)p 1.46( 51.86%)d 0.35( 12.51%)
                                            0.0000  0.0117  0.5968 -0.0005  0.2801
                                            0.0067  0.0027  0.0111  0.6632  0.0385
                                           -0.3245  0.0284  0.1244 -0.0452
    48. (0.00069) RY*( 4) C   1           s( 60.99%)p 0.62( 37.91%)d 0.02(  1.10%)
                                           -0.0000 -0.0158  0.7808  0.0156 -0.2291
                                           -0.0037  0.0531  0.0085 -0.5688 -0.0047
                                            0.0690  0.0314 -0.0443 -0.0573
    49. (0.00048) RY*( 5) C   1           s(  2.70%)p 3.76( 10.14%)d32.34( 87.17%)
                                            0.0000  0.0014  0.1642 -0.0057 -0.0989
                                            0.0052 -0.0225 -0.0114  0.3015 -0.1040
                                            0.7229 -0.5277 -0.0462  0.2401
    50. (0.00036) RY*( 6) C   1           s(  0.23%)p19.67(  4.60%)d99.99( 95.16%)
                                            0.0000  0.0025  0.0483 -0.0067 -0.0057
                                            0.0062 -0.0356  0.0043  0.2113 -0.1411
                                            0.4801  0.7508 -0.2998 -0.2180
    51. (0.00011) RY*( 7) C   1           s(  0.07%)p99.99(  8.77%)d99.99( 91.15%)
                                           -0.0000  0.0122  0.0239 -0.0317  0.2900
                                            0.0002 -0.0023 -0.0016 -0.0512 -0.0510
                                           -0.1852 -0.2345 -0.9053  0.0122
    52. (0.00008) RY*( 8) C   1           s(  0.00%)p 1.00(  4.85%)d19.60( 95.14%)
    53. (0.00002) RY*( 9) C   1           s(  0.28%)p 1.22(  0.34%)d99.99( 99.39%)
    54. (0.00336) RY*( 1) N   2           s( 15.24%)p 5.47( 83.36%)d 0.09(  1.39%)
                                            0.0000 -0.0075  0.3904 -0.0062  0.2822
                                            0.0051 -0.3263 -0.0131  0.8045  0.0350
                                           -0.0234  0.0263  0.0371 -0.1005
    55. (0.00076) RY*( 2) N   2           s(  8.46%)p 9.16( 77.47%)d 1.66( 14.07%)
                                           -0.0000  0.0071  0.2907 -0.0039  0.5814
                                            0.0010  0.6570 -0.0007 -0.0711 -0.2801
                                            0.0209  0.0637  0.2328  0.0593
    56. (0.00050) RY*( 3) N   2           s(  4.22%)p16.67( 70.39%)d 6.01( 25.39%)
                                            0.0000  0.0077  0.2053  0.0009  0.4324
                                           -0.0046 -0.5379 -0.0035 -0.4770  0.1417
                                           -0.1719 -0.3342  0.2998  0.0519
    57. (0.00026) RY*( 4) N   2           s(  1.57%)p 2.53(  3.99%)d59.97( 94.44%)
                                            0.0000 -0.0040  0.1254  0.0107 -0.1981
                                           -0.0090 -0.0161 -0.0025  0.0139 -0.4609
                                           -0.8442 -0.0175 -0.1077  0.0857
    58. (0.00018) RY*( 5) N   2           s(  6.85%)p 1.00(  6.87%)d12.60( 86.28%)
                                            0.0000  0.0031  0.2616  0.0036  0.0998
                                           -0.0022 -0.1565 -0.0009 -0.1851 -0.4638
                                            0.3362 -0.1980 -0.6697 -0.2167
    59. (0.00013) RY*( 6) N   2           s( 12.10%)p 0.35(  4.30%)d 6.91( 83.60%)
                                            0.0000  0.0045  0.3479  0.0127  0.1153
                                            0.0001  0.0582 -0.0035 -0.1615  0.5196
                                           -0.1735  0.4174 -0.4961  0.3399
    60. (0.00011) RY*( 7) N   2           s( 50.45%)p 0.69( 34.98%)d 0.29( 14.57%)
                                           -0.0000 -0.0050  0.7103 -0.0114 -0.5758
                                            0.0001  0.0697  0.0022 -0.1152  0.0031
                                            0.2017 -0.0714  0.3128  0.0448
    61. (0.00006) RY*( 8) N   2           s(  0.23%)p67.44( 15.53%)d99.99( 84.24%)
    62. (0.00001) RY*( 9) N   2           s(  0.92%)p 3.49(  3.19%)d99.99( 95.89%)
    63. (0.00238) RY*( 1) C   3           s( 12.97%)p 6.21( 80.51%)d 0.50(  6.52%)
                                           -0.0000  0.0108  0.3600 -0.0094 -0.4132
                                           -0.0221 -0.6868  0.0200  0.4021  0.0390
                                            0.0220 -0.0289 -0.0985 -0.2296
    64. (0.00162) RY*( 2) C   3           s( 38.31%)p 1.22( 46.93%)d 0.39( 14.76%)
                                            0.0000 -0.0085  0.6189  0.0025  0.6826
                                            0.0099 -0.0416  0.0128 -0.0362 -0.1818
                                            0.0963 -0.1892  0.1063 -0.2411
    65. (0.00090) RY*( 3) C   3           s(  0.41%)p99.99( 77.18%)d54.79( 22.41%)
                                           -0.0000  0.0028  0.0639 -0.0121  0.1127
                                            0.0123 -0.5529 -0.0006 -0.6732  0.2204
                                           -0.0076  0.1830  0.0212  0.3762
    66. (0.00040) RY*( 4) C   3           s( 30.38%)p 1.83( 55.57%)d 0.46( 14.05%)
                                            0.0000 -0.0015  0.5512  0.0186 -0.5390
                                            0.0075  0.3614  0.0134 -0.3659 -0.0960
                                           -0.1975  0.0766  0.2885 -0.0567
    67. (0.00037) RY*( 5) C   3           s(  0.79%)p26.71( 21.03%)d99.30( 78.18%)
                                           -0.0000 -0.0020  0.0887 -0.0078  0.2129
                                            0.0070 -0.0404 -0.0056  0.4040  0.0601
                                           -0.6429  0.3643  0.3419  0.3396
    68. (0.00016) RY*( 6) C   3           s( 13.88%)p 0.87( 12.04%)d 5.34( 74.08%)
                                           -0.0000 -0.0019  0.3726  0.0066  0.0168
                                           -0.0172  0.2875 -0.0097  0.1923  0.6757
                                            0.2007  0.0088 -0.3727  0.3240
    69. (0.00007) RY*( 7) C   3           s(  0.47%)p 6.62(  3.12%)d99.99( 96.40%)
    70. (0.00006) RY*( 8) C   3           s(  2.77%)p 1.08(  3.00%)d34.08( 94.24%)
    71. (0.00001) RY*( 9) C   3           s(  0.00%)p 1.00(  0.92%)d99.99( 99.07%)
    72. (0.00216) RY*( 1) C   4           s(  4.60%)p17.43( 80.12%)d 3.32( 15.28%)
                                           -0.0000 -0.0107  0.2142  0.0503 -0.4665
                                            0.0148 -0.7268 -0.0173 -0.2287 -0.2169
                                           -0.0112  0.0410 -0.3184 -0.0508
    73. (0.00210) RY*( 2) C   4           s(  3.92%)p23.06( 90.38%)d 1.46(  5.70%)
                                           -0.0000  0.0335  0.1951 -0.0023  0.7137
                                           -0.0392 -0.1948 -0.0195 -0.5954 -0.0688
                                           -0.0400  0.1842  0.0468 -0.1208
    74. (0.00102) RY*( 3) C   4           s( 25.13%)p 0.34(  8.60%)d 2.64( 66.28%)
                                            0.0000 -0.0091  0.5012  0.0078 -0.0711
                                            0.0256 -0.0654 -0.0188  0.2749  0.3683
                                            0.3163  0.5583  0.2443 -0.2361
    75. (0.00060) RY*( 4) C   4           s(  0.35%)p99.99( 78.75%)d59.12( 20.89%)
                                           -0.0000  0.0127  0.0581 -0.0088  0.4624
                                           -0.0148 -0.3826  0.0025  0.6534 -0.3618
                                            0.1652 -0.1156 -0.0415  0.1889
    76. (0.00040) RY*( 5) C   4           s(  3.47%)p 3.35( 11.60%)d24.50( 84.93%)
                                           -0.0000 -0.0019  0.1862  0.0177  0.0657
                                            0.0270 -0.3125 -0.0050  0.1139  0.4779
                                           -0.4511 -0.5308  0.3168 -0.1877
    77. (0.00015) RY*( 6) C   4           s( 43.71%)p 0.34( 15.05%)d 0.94( 41.24%)
                                           -0.0000 -0.0064  0.6611  0.0129  0.0660
                                            0.0167  0.3747 -0.0015  0.0730 -0.0082
                                           -0.2083 -0.1676 -0.5782  0.0808
    78. (0.00009) RY*( 7) C   4           s( 16.89%)p 0.47(  7.93%)d 4.45( 75.18%)
    79. (0.00006) RY*( 8) C   4           s(  0.38%)p13.24(  4.99%)d99.99( 94.64%)
    80. (0.00001) RY*( 9) C   4           s(  1.62%)p 1.83(  2.96%)d58.86( 95.42%)
    81. (0.00147) RY*( 1) O   5           s(  2.51%)p37.70( 94.62%)d 1.14(  2.87%)
                                           -0.0000  0.0030  0.1584  0.0051  0.6650
                                           -0.0002 -0.1557  0.0006  0.6927 -0.0126
                                            0.0523  0.0209  0.1120 -0.1130
    82. (0.00091) RY*( 2) O   5           s( 15.81%)p 4.35( 68.84%)d 0.97( 15.34%)
                                            0.0000 -0.0094  0.3975 -0.0065 -0.6424
                                           -0.0013 -0.1161  0.0057  0.5121 -0.0229
                                            0.1086  0.1403 -0.3120 -0.1551
    83. (0.00037) RY*( 3) O   5           s( 79.88%)p 0.23( 18.53%)d 0.02(  1.60%)
                                           -0.0000  0.0004  0.8937  0.0035  0.2105
                                           -0.0020  0.1064  0.0065 -0.3599  0.0111
                                           -0.0124 -0.0335 -0.0051  0.1205
    84. (0.00013) RY*( 4) O   5           s(  0.07%)p99.99( 50.43%)d99.99( 49.50%)
                                           -0.0000  0.0001  0.0261  0.0001  0.0044
                                            0.0074 -0.6906  0.0018 -0.1653 -0.1009
                                           -0.0228 -0.6295 -0.1450 -0.2589
    85. (0.00006) RY*( 5) O   5           s(  0.00%)p 1.00(  0.51%)d99.99( 99.48%)
    86. (0.00004) RY*( 6) O   5           s(  0.01%)p99.99( 48.98%)d99.99( 51.01%)
    87. (0.00000) RY*( 7) O   5           s(  0.19%)p 8.38(  1.61%)d99.99( 98.20%)
    88. (0.00001) RY*( 8) O   5           s(  1.50%)p 7.06( 10.57%)d58.74( 87.94%)
    89. (0.00000) RY*( 9) O   5           s(  0.04%)p99.99(  6.12%)d99.99( 93.84%)
    90. (0.00217) RY*( 1) C   6           s(  2.35%)p35.47( 83.44%)d 6.04( 14.21%)
                                           -0.0000 -0.0179  0.1523  0.0495 -0.6111
                                           -0.0154  0.6506 -0.0217  0.1856  0.1785
                                            0.0791  0.1439 -0.2866  0.0329
    91. (0.00209) RY*( 2) C   6           s(  4.72%)p18.81( 88.76%)d 1.38(  6.52%)
                                           -0.0000  0.0310  0.2150  0.0080  0.6017
                                            0.0421  0.5831 -0.0043 -0.4286  0.1314
                                            0.0181 -0.0198 -0.0716 -0.2052
    92. (0.00102) RY*( 3) C   6           s( 25.18%)p 0.27(  6.76%)d 2.70( 68.06%)
                                            0.0000 -0.0089  0.5017  0.0083 -0.0776
                                           -0.0138 -0.0461 -0.0286  0.2416 -0.4633
                                            0.1231 -0.2902  0.0191 -0.6051
    93. (0.00055) RY*( 4) C   6           s(  0.26%)p99.99( 67.56%)d99.99( 32.17%)
                                           -0.0000  0.0121  0.0499 -0.0106  0.4259
                                            0.0157  0.0247  0.0106  0.7023  0.2867
                                            0.4292 -0.1055 -0.1105  0.1790
    94. (0.00038) RY*( 5) C   6           s(  3.62%)p 6.41( 23.22%)d20.20( 73.16%)
                                           -0.0000  0.0005  0.1903  0.0158  0.1469
                                           -0.0189  0.2586 -0.0155  0.3780 -0.1979
                                           -0.5328  0.3068  0.5295  0.1844
    95. (0.00015) RY*( 6) C   6           s( 47.08%)p 0.29( 13.72%)d 0.83( 39.20%)
                                           -0.0000 -0.0062  0.6861  0.0134  0.0600
                                           -0.0139 -0.3520 -0.0093 -0.0957  0.1192
                                           -0.2009  0.2703 -0.4342  0.2753
    96. (0.00009) RY*( 7) C   6           s( 14.97%)p 0.59(  8.87%)d 5.09( 76.16%)
    97. (0.00007) RY*( 8) C   6           s(  0.21%)p22.91(  4.74%)d99.99( 95.06%)
    98. (0.00001) RY*( 9) C   6           s(  1.67%)p 1.98(  3.32%)d56.87( 95.01%)
    99. (0.00244) RY*( 1) C   7           s(  8.21%)p10.28( 84.46%)d 0.89(  7.33%)
                                           -0.0000  0.0093  0.2864 -0.0087 -0.4781
                                            0.0103  0.4197  0.0236  0.6626 -0.0625
                                            0.0046  0.2255 -0.0615 -0.1211
   100. (0.00191) RY*( 2) C   7           s( 36.10%)p 1.61( 58.01%)d 0.16(  5.89%)
                                            0.0000 -0.0045  0.6008  0.0040  0.7326
                                           -0.0172  0.1364  0.0087  0.1563  0.0813
                                            0.0784  0.1234  0.1712 -0.0402
   101. (0.00085) RY*( 3) C   7           s(  0.85%)p74.54( 63.64%)d41.59( 35.51%)
                                            0.0000 -0.0011  0.0924  0.0206 -0.1517
                                            0.0074 -0.7604  0.0085  0.1859  0.2134
                                            0.1741  0.4535  0.2132 -0.1676
   102. (0.00043) RY*( 4) C   7           s(  5.03%)p10.82( 54.40%)d 8.07( 40.57%)
                                            0.0000 -0.0035  0.2242  0.0058 -0.2553
                                           -0.0095  0.3086  0.0109 -0.6191 -0.0510
                                            0.4593  0.4181  0.1300 -0.0230
   103. (0.00037) RY*( 5) C   7           s( 34.23%)p 0.64( 21.78%)d 1.29( 43.99%)
                                            0.0000 -0.0043  0.5850  0.0093 -0.3531
                                           -0.0137 -0.1307  0.0034 -0.2751  0.1950
                                           -0.4312 -0.4057  0.1752 -0.1437
   104. (0.00018) RY*( 6) C   7           s( 12.86%)p 0.87( 11.15%)d 5.91( 75.99%)
                                           -0.0000 -0.0005  0.3586  0.0135 -0.0477
                                            0.0197 -0.3295 -0.0003 -0.0105 -0.7082
                                            0.0874 -0.0402 -0.3791  0.3245
   105. (0.00006) RY*( 7) C   7           s(  0.71%)p 7.39(  5.25%)d99.99( 94.04%)
   106. (0.00007) RY*( 8) C   7           s(  1.91%)p 0.55(  1.04%)d50.70( 97.04%)
   107. (0.00001) RY*( 9) C   7           s(  0.06%)p10.13(  0.59%)d99.99( 99.36%)
   108. (0.00229) RY*( 1) C   8           s(  0.07%)p99.99( 94.57%)d77.27(  5.36%)
                                            0.0000  0.0186  0.0187  0.0029  0.5591
                                           -0.0034 -0.7764 -0.0018  0.1740 -0.1983
                                            0.0449 -0.0381 -0.0999 -0.0292
   109. (0.00117) RY*( 2) C   8           s(  2.80%)p33.98( 95.14%)d 0.73(  2.06%)
                                            0.0000  0.0158  0.1666  0.0328 -0.8018
                                            0.0285 -0.5417 -0.0009  0.1146 -0.0768
                                            0.0164  0.0290  0.1131 -0.0277
   110. (0.00057) RY*( 3) C   8           s( 67.97%)p 0.44( 29.90%)d 0.03(  2.13%)
                                            0.0000 -0.0071  0.8244 -0.0186  0.0987
                                            0.0101  0.1867  0.0017  0.5039  0.0901
                                           -0.0445 -0.1008 -0.0317  0.0077
   111. (0.00051) RY*( 4) C   8           s( 27.47%)p 2.36( 64.73%)d 0.28(  7.81%)
                                            0.0000 -0.0081  0.5240 -0.0075  0.0777
                                            0.0056 -0.1242 -0.0014 -0.7910  0.0849
                                            0.1168  0.2125 -0.0504 -0.0974
   112. (0.00024) RY*( 5) C   8           s(  0.46%)p10.58(  4.82%)d99.99( 94.72%)
                                            0.0000 -0.0019  0.0675 -0.0003  0.0102
                                            0.0035 -0.0469  0.0103 -0.2140 -0.1613
                                           -0.8694 -0.3786  0.1041  0.1056
   113. (0.00006) RY*( 6) C   8           s(  1.03%)p 3.39(  3.49%)d92.79( 95.48%)
   114. (0.00003) RY*( 7) C   8           s(  0.09%)p35.76(  3.04%)d99.99( 96.87%)
   115. (0.00001) RY*( 8) C   8           s(  0.08%)p39.76(  3.24%)d99.99( 96.68%)
   116. (0.00000) RY*( 9) C   8           s(  0.14%)p 8.41(  1.15%)d99.99( 98.71%)
   117. (0.00262) RY*( 1) C   9           s(  0.17%)p99.99( 93.16%)d39.51(  6.67%)
                                            0.0000 -0.0259  0.0319  0.0106  0.4691
                                            0.0160  0.8254 -0.0051 -0.1727 -0.2177
                                            0.0328  0.0396  0.1254  0.0308
   118. (0.00135) RY*( 2) C   9           s(  0.11%)p99.99( 98.30%)d14.57(  1.59%)
                                           -0.0000  0.0010  0.0330  0.0413 -0.8634
                                           -0.0229  0.4630  0.0039 -0.1448 -0.0536
                                           -0.0017 -0.0149 -0.1132 -0.0011
   119. (0.00048) RY*( 3) C   9           s(  0.22%)p99.99( 56.26%)d99.99( 43.52%)
                                            0.0000 -0.0003  0.0472  0.0015 -0.0363
                                            0.0032  0.1761  0.0163  0.7280  0.0875
                                            0.4834 -0.4048  0.0832  0.1519
   120. (0.00039) RY*( 4) C   9           s( 95.33%)p 0.01(  0.98%)d 0.04(  3.69%)
                                            0.0000 -0.0048  0.9764  0.0060 -0.0035
                                            0.0172 -0.0898 -0.0032 -0.0367 -0.1492
                                            0.0306 -0.0109  0.0621 -0.0986
   121. (0.00024) RY*( 5) C   9           s(  0.07%)p99.99( 37.68%)d99.99( 62.25%)
                                            0.0000  0.0002  0.0264  0.0001 -0.0207
                                           -0.0008  0.1210 -0.0053  0.6014 -0.1729
                                           -0.7444  0.1735 -0.0372 -0.0839
   122. (0.00007) RY*( 6) C   9           s(  0.13%)p12.17(  1.58%)d99.99( 98.30%)
   123. (0.00003) RY*( 7) C   9           s(  3.98%)p 1.09(  4.32%)d23.06( 91.70%)
   124. (0.00000) RY*( 8) C   9           s(  0.02%)p99.99(  5.32%)d99.99( 94.65%)
   125. (0.00000) RY*( 9) C   9           s(  0.07%)p37.82(  2.48%)d99.99( 97.45%)
   126. (0.00253) RY*( 1) C  10           s(  0.15%)p99.99( 92.37%)d51.16(  7.48%)
                                           -0.0000  0.0261  0.0279 -0.0248 -0.9605
                                            0.0007 -0.0232 -0.0007 -0.0093 -0.0020
                                            0.0049  0.0362  0.2677 -0.0425
   127. (0.00135) RY*( 2) C  10           s(  0.01%)p 1.00( 98.45%)d 0.02(  1.54%)
                                            0.0000  0.0007  0.0094 -0.0005 -0.0198
                                           -0.0398  0.9715  0.0080 -0.1965  0.1220
                                           -0.0225  0.0015  0.0059 -0.0032
   128. (0.00052) RY*( 3) C  10           s(  0.24%)p99.99( 90.39%)d38.44(  9.37%)
                                            0.0000 -0.0001  0.0494  0.0012  0.0129
                                           -0.0036 -0.1897 -0.0216 -0.9312  0.0522
                                            0.2139 -0.1980  0.0272  0.0727
   129. (0.00042) RY*( 4) C  10           s( 94.50%)p 0.00(  0.45%)d 0.05(  5.05%)
                                            0.0000 -0.0024  0.9721  0.0185 -0.0268
                                           -0.0001  0.0035  0.0009  0.0588 -0.0062
                                           -0.0153 -0.1054 -0.1884 -0.0603
   130. (0.00027) RY*( 5) C  10           s(  0.25%)p15.37(  3.84%)d99.99( 95.91%)
                                            0.0000 -0.0001  0.0500  0.0011 -0.0047
                                            0.0012 -0.0397  0.0053 -0.1917  0.0087
                                            0.0842  0.8963 -0.2064 -0.3255
   131. (0.00006) RY*( 6) C  10           s(  0.01%)p99.99(  1.60%)d99.99( 98.39%)
   132. (0.00003) RY*( 7) C  10           s(  4.76%)p 0.93(  4.45%)d19.07( 90.79%)
   133. (0.00000) RY*( 8) C  10           s(  0.00%)p 1.00(  5.46%)d17.33( 94.54%)
   134. (0.00000) RY*( 9) C  10           s(  0.17%)p17.57(  3.05%)d99.99( 96.77%)
   135. (0.00260) RY*( 1) C  11           s(  0.31%)p99.99( 93.30%)d20.83(  6.39%)
                                            0.0000 -0.0251  0.0493  0.0095  0.4314
                                           -0.0108 -0.8431  0.0018  0.1894  0.2131
                                           -0.0338  0.0429  0.1210  0.0293
   136. (0.00129) RY*( 2) C  11           s(  0.09%)p99.99( 98.23%)d18.03(  1.67%)
                                            0.0000  0.0019  0.0304  0.0469 -0.8836
                                            0.0262 -0.4355 -0.0051  0.0948  0.0453
                                           -0.0078 -0.0236 -0.1185 -0.0055
   137. (0.00042) RY*( 3) C  11           s( 24.60%)p 2.19( 53.84%)d 0.88( 21.57%)
                                            0.0000 -0.0035  0.4959  0.0042 -0.0040
                                           -0.0071 -0.1196  0.0089 -0.7238  0.0143
                                           -0.2896 -0.3393  0.1063  0.0718
   138. (0.00039) RY*( 4) C  11           s( 71.48%)p 0.30( 21.19%)d 0.10(  7.33%)
                                            0.0000 -0.0059  0.8454  0.0060 -0.0111
                                           -0.0168  0.1747 -0.0012  0.4253  0.1323
                                            0.1004  0.1626  0.0143 -0.1383
   139. (0.00032) RY*( 5) C  11           s(  0.16%)p99.99( 20.45%)d99.99( 79.39%)
                                            0.0000 -0.0004  0.0406  0.0007 -0.0024
                                           -0.0023 -0.0835 -0.0074 -0.4444  0.1759
                                            0.8055  0.3136 -0.0636 -0.1083
   140. (0.00006) RY*( 6) C  11           s(  0.03%)p51.43(  1.65%)d99.99( 98.31%)
   141. (0.00002) RY*( 7) C  11           s(  3.29%)p 1.35(  4.44%)d28.05( 92.27%)
   142. (0.00000) RY*( 8) C  11           s(  0.02%)p99.99(  4.94%)d99.99( 95.04%)
   143. (0.00000) RY*( 9) C  11           s(  0.12%)p16.93(  2.04%)d99.99( 97.84%)
   144. (0.00212) RY*( 1) C  12           s(  0.21%)p99.99( 93.82%)d27.98(  5.97%)
                                           -0.0000  0.0196  0.0418  0.0096  0.4905
                                            0.0038  0.8200  0.0038 -0.1582  0.2166
                                           -0.0327 -0.0397 -0.0948 -0.0335
   145. (0.00115) RY*( 2) C  12           s(  4.13%)p22.68( 93.78%)d 0.50(  2.08%)
                                            0.0000  0.0146  0.2028  0.0238 -0.8386
                                           -0.0253  0.4672  0.0048 -0.1225  0.0562
                                            0.0081  0.0099  0.1303 -0.0225
   146. (0.00062) RY*( 3) C  12           s( 13.64%)p 5.76( 78.52%)d 0.57(  7.84%)
                                            0.0000 -0.0038  0.3693 -0.0075  0.0402
                                           -0.0022  0.1474  0.0004  0.8728 -0.0827
                                           -0.1186  0.2150 -0.0139 -0.1051
   147. (0.00053) RY*( 4) C  12           s( 78.38%)p 0.17( 13.37%)d 0.11(  8.25%)
                                            0.0000 -0.0082  0.8853 -0.0182  0.1516
                                           -0.0089 -0.1693  0.0046 -0.2857 -0.0860
                                            0.2025 -0.1810 -0.0175  0.0316
   148. (0.00026) RY*( 5) C  12           s(  2.03%)p 4.31(  8.72%)d44.04( 89.25%)
                                            0.0000 -0.0003  0.1424 -0.0025  0.0156
                                           -0.0034 -0.0588 -0.0072 -0.2889 -0.1811
                                           -0.8372  0.3539 -0.1046 -0.1503
   149. (0.00006) RY*( 6) C  12           s(  1.28%)p 2.85(  3.66%)d74.03( 95.05%)
   150. (0.00003) RY*( 7) C  12           s(  0.31%)p12.18(  3.78%)d99.99( 95.91%)
   151. (0.00001) RY*( 8) C  12           s(  0.01%)p99.99(  3.36%)d99.99( 96.63%)
   152. (0.00000) RY*( 9) C  12           s(  0.08%)p12.46(  1.05%)d99.99( 98.86%)
   153. (0.00106) RY*( 1) H  13           s( 98.94%)p 0.01(  1.06%)
                                            0.0054  0.9947  0.0996  0.0160  0.0197
   154. (0.00009) RY*( 2) H  13           s(  0.97%)p99.99( 99.03%)
   155. (0.00009) RY*( 3) H  13           s(  0.03%)p99.99( 99.97%)
   156. (0.00002) RY*( 4) H  13           s(  0.14%)p99.99( 99.86%)
   157. (0.00442) RY*( 1) H  14           s( 99.72%)p 0.00(  0.28%)
                                            0.0178  0.9984 -0.0279  0.0401  0.0210
   158. (0.00009) RY*( 2) H  14           s(  0.00%)p 1.00(100.00%)
   159. (0.00005) RY*( 3) H  14           s(  0.16%)p99.99( 99.84%)
   160. (0.00001) RY*( 4) H  14           s(  0.20%)p99.99( 99.80%)
   161. (0.00291) RY*( 1) H  15           s( 99.90%)p 0.00(  0.10%)
                                            0.0110  0.9994  0.0121  0.0234 -0.0180
   162. (0.00010) RY*( 2) H  15           s(  0.01%)p 1.00( 99.99%)
   163. (0.00006) RY*( 3) H  15           s(  0.02%)p99.99( 99.98%)
   164. (0.00001) RY*( 4) H  15           s(  0.16%)p99.99( 99.84%)
   165. (0.00119) RY*( 1) H  16           s( 99.30%)p 0.01(  0.70%)
                                            0.0046  0.9965 -0.0829  0.0099 -0.0057
   166. (0.00009) RY*( 2) H  16           s(  0.15%)p99.99( 99.85%)
   167. (0.00005) RY*( 3) H  16           s(  0.55%)p99.99( 99.45%)
   168. (0.00002) RY*( 4) H  16           s(  0.08%)p99.99( 99.92%)
   169. (0.00124) RY*( 1) H  17           s( 99.25%)p 0.01(  0.75%)
                                            0.0046  0.9962 -0.0864 -0.0037 -0.0066
   170. (0.00009) RY*( 2) H  17           s(  0.14%)p99.99( 99.86%)
   171. (0.00005) RY*( 3) H  17           s(  0.62%)p99.99( 99.38%)
   172. (0.00002) RY*( 4) H  17           s(  0.07%)p99.99( 99.93%)
   173. (0.00290) RY*( 1) H  18           s( 99.91%)p 0.00(  0.09%)
                                            0.0132  0.9995  0.0100 -0.0094 -0.0260
   174. (0.00010) RY*( 2) H  18           s(  0.01%)p 1.00( 99.99%)
   175. (0.00006) RY*( 3) H  18           s(  0.02%)p99.99( 99.98%)
   176. (0.00001) RY*( 4) H  18           s(  0.15%)p99.99( 99.85%)
   177. (0.00159) RY*( 1) H  19           s( 99.44%)p 0.01(  0.56%)
                                            0.0123  0.9971  0.0734 -0.0027  0.0156
   178. (0.00009) RY*( 2) H  19           s(  0.32%)p99.99( 99.68%)
   179. (0.00006) RY*( 3) H  19           s(  0.26%)p99.99( 99.74%)
   180. (0.00002) RY*( 4) H  19           s(  0.08%)p99.99( 99.92%)
   181. (0.00435) RY*( 1) H  20           s( 99.78%)p 0.00(  0.22%)
                                            0.0175  0.9987 -0.0203 -0.0424 -0.0033
   182. (0.00010) RY*( 2) H  20           s(  0.00%)p 1.00(100.00%)
   183. (0.00005) RY*( 3) H  20           s(  0.15%)p99.99( 99.85%)
   184. (0.00002) RY*( 4) H  20           s(  0.16%)p99.99( 99.84%)
   185. (0.00113) RY*( 1) H  21           s( 99.13%)p 0.01(  0.87%)
                                            0.0013  0.9956 -0.0462  0.0698 -0.0409
   186. (0.00012) RY*( 2) H  21           s(  0.01%)p99.99( 99.99%)
                                            0.0018  0.0110 -0.1658  0.2864  0.9436
   187. (0.00006) RY*( 3) H  21           s(  0.23%)p99.99( 99.77%)
   188. (0.00003) RY*( 4) H  21           s(  0.70%)p99.99( 99.30%)
   189. (0.00111) RY*( 1) H  22           s( 98.79%)p 0.01(  1.21%)
                                            0.0028  0.9939  0.0513  0.0955 -0.0179
   190. (0.00012) RY*( 2) H  22           s(  0.00%)p 1.00(100.00%)
                                            0.0001  0.0008  0.0152 -0.2004 -0.9796
   191. (0.00006) RY*( 3) H  22           s(  0.00%)p 1.00(100.00%)
   192. (0.00003) RY*( 4) H  22           s(  1.28%)p77.10( 98.72%)
   193. (0.00108) RY*( 1) H  23           s( 98.92%)p 0.01(  1.08%)
                                            0.0046  0.9946  0.1038 -0.0016  0.0003
   194. (0.00015) RY*( 2) H  23           s(  0.00%)p 1.00(100.00%)
                                            0.0000  0.0011 -0.0106  0.1929  0.9812
   195. (0.00005) RY*( 3) H  23           s(  0.00%)p 1.00(100.00%)
   196. (0.00003) RY*( 4) H  23           s(  1.16%)p85.46( 98.84%)
   197. (0.00111) RY*( 1) H  24           s( 98.72%)p 0.01(  1.28%)
                                            0.0015  0.9936  0.0528 -0.0985  0.0183
   198. (0.00010) RY*( 2) H  24           s(  0.00%)p 1.00(100.00%)
                                            0.0001  0.0020 -0.0197  0.1923  0.9811
   199. (0.00005) RY*( 3) H  24           s(  0.01%)p 1.00( 99.99%)
   200. (0.00003) RY*( 4) H  24           s(  1.35%)p73.29( 98.65%)
   201. (0.00109) RY*( 1) H  25           s( 98.96%)p 0.01(  1.04%)
                                            0.0024  0.9948 -0.0584 -0.0548  0.0631
   202. (0.00014) RY*( 2) H  25           s(  0.17%)p99.99( 99.83%)
                                            0.0018  0.0409 -0.0719 -0.2815 -0.9560
   203. (0.00006) RY*( 3) H  25           s(  0.23%)p99.99( 99.77%)
   204. (0.00003) RY*( 4) H  25           s(  0.71%)p99.99( 99.29%)
   205. (0.01691) BD*( 1) C   1 - N   2  
                ( 63.37%)   0.7960* C   1 s( 26.83%)p 2.72( 73.03%)d 0.01(  0.14%)
                                            0.0000  0.5179  0.0101 -0.8537 -0.0205
                                            0.0026  0.0029 -0.0292 -0.0160 -0.0011
                                            0.0018 -0.0002  0.0310 -0.0201
                ( 36.63%)  -0.6053* N   2 s( 36.55%)p 1.73( 63.41%)d 0.00(  0.04%)
                                            0.0000  0.6046  0.0050  0.7962 -0.0079
                                           -0.0008 -0.0009  0.0069  0.0101 -0.0017
                                            0.0081  0.0016  0.0135 -0.0106
   206. (0.01308) BD*( 1) C   1 - C   8  
                ( 47.97%)   0.6926* C   1 s( 36.44%)p 1.74( 63.52%)d 0.00(  0.04%)
                                            0.0002 -0.6037  0.0019 -0.3732  0.0174
                                           -0.6918 -0.0025  0.1301  0.0071 -0.0114
                                            0.0026  0.0045  0.0088  0.0112
                ( 52.03%)  -0.7213* C   8 s( 35.06%)p 1.85( 64.88%)d 0.00(  0.05%)
                                           -0.0001 -0.5921 -0.0063  0.4477  0.0266
                                            0.6547  0.0068 -0.1378  0.0026 -0.0146
                                            0.0031  0.0070  0.0064  0.0146
   207. (0.01372) BD*( 1) C   1 - C  12  
                ( 48.64%)   0.6974* C   1 s( 36.57%)p 1.73( 63.39%)d 0.00(  0.03%)
                                            0.0002 -0.6048  0.0016 -0.3600  0.0128
                                            0.6950  0.0032 -0.1452 -0.0043  0.0108
                                           -0.0031  0.0055  0.0080  0.0106
                ( 51.36%)  -0.7167* C  12 s( 34.98%)p 1.86( 64.97%)d 0.00(  0.05%)
                                           -0.0001 -0.5915 -0.0042  0.4468  0.0214
                                           -0.6558 -0.0034  0.1395  0.0017  0.0141
                                           -0.0035  0.0067  0.0058  0.0127
   208. (0.20603) BD*( 2) C   1 - C  12  
                ( 50.81%)   0.7128* C   1 s(  0.02%)p99.99( 99.96%)d 1.78(  0.03%)
                                            0.0001  0.0063 -0.0108 -0.0293  0.0104
                                            0.1949 -0.0096  0.9800 -0.0072  0.0017
                                            0.0120 -0.0101  0.0030  0.0042
                ( 49.19%)  -0.7014* C  12 s(  0.00%)p 1.00( 99.97%)d 0.00(  0.03%)
                                           -0.0001 -0.0005 -0.0011 -0.0004 -0.0029
                                            0.2082 -0.0041  0.9779 -0.0032 -0.0001
                                            0.0001  0.0157 -0.0034 -0.0061
   209. (0.01436) BD*( 1) N   2 - C   3  
                ( 38.60%)   0.6213* N   2 s( 28.61%)p 2.49( 71.35%)d 0.00(  0.04%)
                                           -0.0001 -0.5349 -0.0009  0.4085  0.0021
                                           -0.6462  0.0113 -0.3589  0.0011  0.0087
                                            0.0102 -0.0151  0.0025  0.0014
                ( 61.40%)  -0.7836* C   3 s( 23.89%)p 3.18( 75.98%)d 0.01(  0.13%)
                                           -0.0002 -0.4887 -0.0057 -0.4351 -0.0165
                                            0.6527  0.0034  0.3794  0.0164  0.0214
                                            0.0136 -0.0226  0.0114  0.0073
   210. (0.01303) BD*( 1) N   2 - C   7  
                ( 38.62%)   0.6214* N   2 s( 29.37%)p 2.40( 70.59%)d 0.00(  0.04%)
                                            0.0000  0.5419  0.0003 -0.4126 -0.0034
                                           -0.7307  0.0067  0.0390  0.0094  0.0125
                                           -0.0060 -0.0076 -0.0078 -0.0111
                ( 61.38%)  -0.7835* C   7 s( 24.09%)p 3.15( 75.78%)d 0.01(  0.13%)
                                            0.0002  0.4908  0.0073  0.4399  0.0143
                                            0.7494  0.0159 -0.0441 -0.0156  0.0251
                                           -0.0022 -0.0037 -0.0178 -0.0191
   211. (0.01309) BD*( 1) C   3 - C   4  
                ( 50.09%)   0.7077* C   3 s( 28.05%)p 2.56( 71.90%)d 0.00(  0.06%)
                                            0.0002  0.5294  0.0131 -0.7961 -0.0039
                                            0.0332  0.0188 -0.2892 -0.0015  0.0005
                                            0.0139 -0.0005  0.0171 -0.0080
                ( 49.91%)  -0.7065* C   4 s( 30.93%)p 2.23( 69.02%)d 0.00(  0.05%)
                                            0.0004  0.5561 -0.0057  0.7756 -0.0018
                                           -0.0637  0.0276  0.2892  0.0122 -0.0049
                                            0.0122 -0.0006  0.0162 -0.0068
   212. (0.00674) BD*( 1) C   3 - H  13  
                ( 38.45%)   0.6201* C   3 s( 24.67%)p 3.05( 75.28%)d 0.00(  0.04%)
                                            0.0001 -0.4967 -0.0009 -0.4187  0.0035
                                           -0.7429  0.0106  0.1592 -0.0135 -0.0131
                                            0.0025  0.0079  0.0108  0.0085
                ( 61.55%)  -0.7845* H  13 s( 99.91%)p 0.00(  0.09%)
                                           -0.9995  0.0034  0.0168  0.0245 -0.0036
   213. (0.01988) BD*( 1) C   3 - H  14  
                ( 40.07%)   0.6330* C   3 s( 23.41%)p 3.27( 76.55%)d 0.00(  0.05%)
                                            0.0002 -0.4836  0.0141 -0.0019 -0.0123
                                            0.1389 -0.0148 -0.8636  0.0018 -0.0026
                                            0.0027  0.0057  0.0004 -0.0208
                ( 59.93%)  -0.7741* H  14 s( 99.92%)p 0.00(  0.08%)
                                           -0.9994  0.0174  0.0024 -0.0029  0.0288
   214. (0.01230) BD*( 1) C   4 - O   5  
                ( 68.11%)   0.8253* C   4 s( 20.71%)p 3.81( 79.00%)d 0.01(  0.29%)
                                            0.0000  0.4546  0.0220 -0.4222 -0.0538
                                           -0.7746 -0.0173  0.0902  0.0203  0.0376
                                           -0.0051 -0.0084 -0.0266 -0.0268
                ( 31.89%)  -0.5647* O   5 s( 30.00%)p 2.33( 69.93%)d 0.00(  0.07%)
                                            0.0001  0.5477  0.0043  0.3694 -0.0092
                                            0.7446  0.0156 -0.0891  0.0064  0.0211
                                           -0.0085 -0.0081 -0.0027 -0.0109
   215. (0.01743) BD*( 1) C   4 - H  15  
                ( 40.55%)   0.6368* C   4 s( 24.27%)p 3.12( 75.68%)d 0.00(  0.05%)
                                            0.0001 -0.4924  0.0159  0.0218  0.0134
                                           -0.2020 -0.0156  0.8456 -0.0093  0.0024
                                            0.0010  0.0080  0.0008 -0.0212
                ( 59.45%)  -0.7711* H  15 s( 99.92%)p 0.00(  0.08%)
                                           -0.9995  0.0102  0.0007  0.0091 -0.0275
   216. (0.00857) BD*( 1) C   4 - H  16  
                ( 40.20%)   0.6341* C   4 s( 24.02%)p 3.16( 75.93%)d 0.00(  0.05%)
                                            0.0002 -0.4900 -0.0109  0.4650  0.0064
                                           -0.5920  0.0192 -0.4380  0.0152  0.0151
                                            0.0102 -0.0135  0.0025  0.0002
                ( 59.80%)  -0.7733* H  16 s( 99.92%)p 0.00(  0.08%)
                                           -0.9996  0.0033 -0.0147  0.0205  0.0141
   217. (0.01202) BD*( 1) O   5 - C   6  
                ( 31.86%)   0.5644* O   5 s( 30.13%)p 2.32( 69.80%)d 0.00(  0.07%)
                                           -0.0001 -0.5489 -0.0043 -0.3661  0.0091
                                            0.6331  0.0168  0.4034  0.0010  0.0153
                                            0.0167 -0.0136 -0.0024  0.0018
                ( 68.14%)  -0.8255* C   6 s( 20.76%)p 3.80( 78.95%)d 0.01(  0.30%)
                                           -0.0000 -0.4550 -0.0223  0.4163  0.0539
                                           -0.6598 -0.0072 -0.4209 -0.0261  0.0315
                                            0.0210 -0.0340  0.0168  0.0091
   218. (0.01334) BD*( 1) C   6 - C   7  
                ( 50.03%)   0.7073* C   6 s( 30.95%)p 2.23( 69.01%)d 0.00(  0.05%)
                                            0.0004  0.5563 -0.0056  0.7759 -0.0022
                                           -0.0751 -0.0300  0.2855 -0.0012 -0.0011
                                            0.0130 -0.0015  0.0160 -0.0071
                ( 49.97%)  -0.7069* C   7 s( 27.99%)p 2.57( 71.96%)d 0.00(  0.06%)
                                            0.0002  0.5288  0.0165 -0.7985 -0.0003
                                            0.1074 -0.0174 -0.2648 -0.0068 -0.0073
                                            0.0120 -0.0013  0.0169 -0.0083
   219. (0.00867) BD*( 1) C   6 - H  17  
                ( 40.21%)   0.6341* C   6 s( 23.99%)p 3.17( 75.96%)d 0.00(  0.05%)
                                            0.0002 -0.4896 -0.0108  0.4698  0.0063
                                            0.7210 -0.0239 -0.1360  0.0050 -0.0182
                                            0.0028  0.0072  0.0072  0.0089
                ( 59.79%)  -0.7733* H  17 s( 99.92%)p 0.00(  0.08%)
                                           -0.9996  0.0033 -0.0148 -0.0245  0.0037
   220. (0.01725) BD*( 1) C   6 - H  18  
                ( 40.59%)   0.6371* C   6 s( 24.25%)p 3.12( 75.70%)d 0.00(  0.05%)
                                           -0.0001  0.4921 -0.0164 -0.0229 -0.0135
                                            0.1881 -0.0182 -0.8489  0.0017  0.0026
                                            0.0003 -0.0093 -0.0011  0.0208
                ( 59.41%)  -0.7708* H  18 s( 99.92%)p 0.00(  0.08%)
                                            0.9995 -0.0125 -0.0008 -0.0038  0.0287
   221. (0.00722) BD*( 1) C   7 - H  19  
                ( 38.42%)   0.6198* C   7 s( 24.14%)p 3.14( 75.82%)d 0.00(  0.04%)
                                            0.0001 -0.4913  0.0023 -0.4089  0.0079
                                            0.5901 -0.0055  0.4925 -0.0107  0.0105
                                            0.0081 -0.0153  0.0048 -0.0020
                ( 61.58%)  -0.7847* H  19 s( 99.91%)p 0.00(  0.09%)
                                           -0.9995  0.0114  0.0160 -0.0198 -0.0160
   222. (0.02076) BD*( 1) C   7 - H  20  
                ( 39.96%)   0.6321* C   7 s( 23.82%)p 3.20( 76.13%)d 0.00(  0.05%)
                                            0.0001 -0.4878  0.0147 -0.0113 -0.0060
                                            0.2769  0.0108 -0.8272  0.0076  0.0014
                                            0.0028  0.0112  0.0017 -0.0181
                ( 60.04%)  -0.7749* H  20 s( 99.92%)p 0.00(  0.08%)
                                           -0.9994  0.0172  0.0020 -0.0110  0.0268
   223. (0.00836) BD*( 1) C   8 - C   9  
                ( 49.96%)   0.7069* C   8 s( 37.49%)p 1.67( 62.46%)d 0.00(  0.05%)
                                           -0.0000 -0.6121 -0.0159 -0.7886 -0.0268
                                           -0.0179 -0.0349 -0.0224  0.0057  0.0015
                                           -0.0013  0.0022 -0.0168  0.0150
                ( 50.04%)  -0.7074* C   9 s( 36.86%)p 1.71( 63.09%)d 0.00(  0.05%)
                                           -0.0001 -0.6071 -0.0078  0.7928  0.0193
                                           -0.0252 -0.0358  0.0069  0.0082 -0.0010
                                           -0.0002  0.0016 -0.0174  0.0143
   224. (0.14443) BD*( 2) C   8 - C   9  
                ( 49.64%)   0.7045* C   8 s(  0.01%)p 1.00( 99.95%)d 0.00(  0.04%)
                                           -0.0001  0.0072  0.0047  0.0271 -0.0045
                                           -0.2170  0.0009 -0.9755  0.0025 -0.0034
                                           -0.0167  0.0088 -0.0022 -0.0041
                ( 50.36%)  -0.7097* C   9 s(  0.00%)p 1.00( 99.96%)d 0.00(  0.04%)
                                            0.0000  0.0026  0.0010  0.0040 -0.0006
                                           -0.2028  0.0013 -0.9789  0.0132  0.0042
                                            0.0189  0.0062 -0.0014 -0.0018
   225. (0.00796) BD*( 1) C   8 - H  21  
                ( 41.92%)   0.6475* C   8 s( 27.35%)p 2.66( 72.62%)d 0.00(  0.04%)
                                            0.0003 -0.5228  0.0128  0.4181 -0.0056
                                           -0.7229 -0.0151  0.1687  0.0070  0.0115
                                           -0.0026  0.0066  0.0070  0.0116
                ( 58.08%)  -0.7621* H  21 s( 99.93%)p 0.00(  0.07%)
                                           -0.9996 -0.0012 -0.0117  0.0227 -0.0070
   226. (0.00964) BD*( 1) C   9 - C  10  
                ( 50.46%)   0.7103* C   9 s( 36.05%)p 1.77( 63.90%)d 0.00(  0.04%)
                                            0.0001  0.6004  0.0096  0.4369  0.0423
                                           -0.6535  0.0009  0.1387  0.0001 -0.0126
                                            0.0026 -0.0063 -0.0079 -0.0125
                ( 49.54%)  -0.7039* C  10 s( 35.97%)p 1.78( 63.99%)d 0.00(  0.04%)
                                            0.0001  0.5997  0.0071 -0.3679  0.0246
                                            0.6952  0.0302 -0.1400 -0.0055 -0.0140
                                            0.0029 -0.0052 -0.0060 -0.0110
   227. (0.00787) BD*( 1) C   9 - H  22  
                ( 41.51%)   0.6443* C   9 s( 26.99%)p 2.70( 72.98%)d 0.00(  0.04%)
                                            0.0003 -0.5193  0.0119 -0.4220 -0.0012
                                           -0.7279 -0.0009  0.1477 -0.0002 -0.0122
                                            0.0023  0.0056  0.0083  0.0106
                ( 58.49%)  -0.7648* H  22 s( 99.92%)p 0.00(  0.08%)
                                           -0.9996 -0.0002  0.0141  0.0232 -0.0047
   228. (0.00935) BD*( 1) C  10 - C  11  
                ( 49.07%)   0.7005* C  10 s( 36.52%)p 1.74( 63.44%)d 0.00(  0.04%)
                                           -0.0000 -0.6043 -0.0064  0.3716 -0.0247
                                            0.6911  0.0302 -0.1307 -0.0061 -0.0146
                                            0.0027  0.0051  0.0065  0.0113
                ( 50.93%)  -0.7136* C  11 s( 36.31%)p 1.75( 63.64%)d 0.00(  0.05%)
                                           -0.0001 -0.6025 -0.0110 -0.4366 -0.0452
                                           -0.6538 -0.0036  0.1272 -0.0000 -0.0133
                                            0.0024  0.0066  0.0081  0.0141
   229. (0.16434) BD*( 2) C  10 - C  11  
                ( 42.71%)   0.6535* C  10 s(  0.00%)p 1.00( 99.97%)d 0.00(  0.03%)
                                           -0.0000  0.0002 -0.0002  0.0117 -0.0001
                                           -0.1916  0.0049 -0.9810  0.0235  0.0023
                                            0.0129  0.0085 -0.0020 -0.0028
                ( 57.29%)  -0.7569* C  11 s(  0.00%)p 1.00( 99.96%)d 0.00(  0.04%)
                                            0.0001 -0.0010 -0.0007  0.0142  0.0001
                                           -0.1992  0.0006 -0.9796 -0.0000  0.0001
                                           -0.0008 -0.0193  0.0039  0.0068
   230. (0.00795) BD*( 1) C  10 - H  23  
                ( 40.96%)   0.6400* C  10 s( 27.42%)p 2.65( 72.55%)d 0.00(  0.04%)
                                            0.0003 -0.5234  0.0125 -0.8517  0.0031
                                           -0.0014 -0.0000 -0.0100  0.0000  0.0004
                                           -0.0005  0.0002 -0.0161  0.0099
                ( 59.04%)  -0.7683* H  23 s( 99.92%)p 0.00(  0.08%)
                                           -0.9996  0.0016  0.0281  0.0002  0.0003
   231. (0.00858) BD*( 1) C  11 - C  12  
                ( 51.10%)   0.7148* C  11 s( 36.37%)p 1.75( 63.57%)d 0.00(  0.06%)
                                            0.0001  0.6030  0.0103 -0.7957 -0.0251
                                           -0.0240 -0.0358 -0.0073  0.0074 -0.0014
                                            0.0009 -0.0020  0.0174 -0.0157
                ( 48.90%)  -0.6993* C  12 s( 37.54%)p 1.66( 62.41%)d 0.00(  0.05%)
                                            0.0000  0.6125  0.0147  0.7889  0.0199
                                           -0.0136 -0.0342  0.0035  0.0072  0.0014
                                           -0.0003 -0.0016  0.0164 -0.0135
   232. (0.00792) BD*( 1) C  11 - H  24  
                ( 41.96%)   0.6477* C  11 s( 27.22%)p 2.67( 72.75%)d 0.00(  0.04%)
                                            0.0003 -0.5216  0.0121 -0.4159 -0.0034
                                            0.7286  0.0048 -0.1536 -0.0008  0.0114
                                           -0.0025  0.0061  0.0075  0.0115
                ( 58.04%)  -0.7619* H  24 s( 99.93%)p 0.00(  0.07%)
                                           -0.9996 -0.0016  0.0137 -0.0229  0.0049
   233. (0.00766) BD*( 1) C  12 - H  25  
                ( 41.09%)   0.6410* C  12 s( 27.39%)p 2.65( 72.58%)d 0.00(  0.04%)
                                           -0.0003  0.5232 -0.0134 -0.4200  0.0084
                                           -0.7247 -0.0132  0.1544  0.0051  0.0123
                                           -0.0026 -0.0058 -0.0076 -0.0107
                ( 58.91%)  -0.7675* H  25 s( 99.93%)p 0.00(  0.07%)
                                            0.9996 -0.0000  0.0123  0.0236 -0.0060


 NHO Directionality and "Bond Bending" (deviations from line of nuclear centers)

         [Thresholds for printing:  angular deviation  >  1.0 degree]
                                    hybrid p-character > 25.0%
                                    orbital occupancy  >  0.10e

                                Line of Centers        Hybrid 1              Hybrid 2
                                ---------------  -------------------   ------------------
                NBO               Theta   Phi    Theta   Phi    Dev    Theta   Phi    Dev
 ========================================================================================
     1. BD (   1) C   1 - N   2    92.4  179.5     --     --    --      88.8  359.9   1.2
     2. BD (   1) C   1 - C   8    99.2   58.1   100.0   62.9   4.7     80.6  234.4   3.7
     3. BD (   1) C   1 - C  12    79.7  301.6    79.1  296.4   5.1     99.9  125.4   3.7
     4. BD (   2) C   1 - C  12    79.7  301.6   169.2  275.8  90.6    168.2  270.9  89.9
     5. BD (   1) N   2 - C   3    63.7  123.2     --     --    --     116.4  304.5   1.2
     6. BD (   1) N   2 - C   7    86.0  240.3     --     --    --      93.8   59.3   1.0
     7. BD (   1) C   3 - C   4   109.8  176.8     --     --    --      68.7  357.3   1.5
     8. BD (   1) C   3 - H  13   100.3   62.2    99.8   60.4   1.8      --     --    --
     9. BD (   1) C   3 - H  14     7.6  262.4     8.2  276.5   2.0      --     --    --
    10. BD (   1) C   4 - O   5    83.3  241.2    83.2  239.0   2.2     95.6   64.6   3.6
    11. BD (   1) C   4 - H  15   164.9   86.9   165.2   99.2   3.2      --     --    --
    12. BD (   1) C   4 - H  16    59.4  126.6    60.3  129.4   2.6      --     --    --
    13. BD (   1) O   5 - C   6   119.0  302.9   118.6  298.8   3.6     61.3  125.2   2.0
    14. BD (   1) C   6 - C   7    71.3  353.2    70.0  352.3   1.6      --     --    --
    15. BD (   1) C   6 - H  17    81.0  238.3    81.2  235.7   2.6      --     --    --
    16. BD (   1) C   6 - H  18   169.2   86.1   168.4  102.1   3.2      --     --    --
    17. BD (   1) C   7 - H  19   124.9  303.3   124.2  304.4   1.2      --     --    --
    18. BD (   1) C   7 - H  20    20.3  268.4    19.4  273.4   1.9      --     --    --
    19. BD (   1) C   8 - C   9    89.1  359.9    88.8    3.7   3.9     91.1  175.7   4.2
    20. BD (   2) C   8 - C   9    89.1  359.9   167.4  276.0  89.6    168.2  271.0  89.3
    22. BD (   1) C   9 - C  10    80.0  301.1    80.3  306.3   5.1    100.3  115.3   5.7
    24. BD (   1) C  10 - C  11    80.8  238.7    80.3  244.3   5.6     98.9   53.8   4.9
    25. BD (   2) C  10 - C  11    80.8  238.7   168.9  273.5  90.1     11.5   94.1  89.8
    27. BD (   1) C  11 - C  12    90.4  180.2    90.0  184.2   4.0     89.2  356.6   3.6
    42. LP (   1) N   2             --     --    163.2  128.5   --       --     --    --
    43. LP (   1) O   5             --     --     61.2  187.0   --       --     --    --
    44. LP (   2) O   5             --     --     33.7  339.9   --       --     --    --
   208. BD*(   2) C   1 - C  12    79.7  301.6   169.2  275.8  90.6    168.2  270.9  89.9
   224. BD*(   2) C   8 - C   9    89.1  359.9   167.4  276.0  89.6    168.2  271.0  89.3
   229. BD*(   2) C  10 - C  11    80.8  238.7   168.9  273.5  90.1     11.5   94.1  89.8


 Second Order Perturbation Theory Analysis of Fock Matrix in NBO Basis

     Threshold for printing:   0.25 kcal/mol
                                                                              E(2)  E(j)-E(i) F(i,j)
         Donor NBO (i)                     Acceptor NBO (j)                 kcal/mol   a.u.    a.u. 
 ===================================================================================================

 within unit  1
   1. BD (   1) C   1 - N   2        /108. RY*(   1) C   8                    0.26    1.95    0.029
   1. BD (   1) C   1 - N   2        /206. BD*(   1) C   1 - C   8            0.92    1.36    0.045
   1. BD (   1) C   1 - N   2        /207. BD*(   1) C   1 - C  12            0.97    1.36    0.046
   1. BD (   1) C   1 - N   2        /209. BD*(   1) N   2 - C   3            0.98    1.09    0.041
   1. BD (   1) C   1 - N   2        /210. BD*(   1) N   2 - C   7            1.00    1.10    0.042
   1. BD (   1) C   1 - N   2        /211. BD*(   1) C   3 - C   4            0.58    1.11    0.032
   1. BD (   1) C   1 - N   2        /218. BD*(   1) C   6 - C   7            0.55    1.11    0.031
   1. BD (   1) C   1 - N   2        /223. BD*(   1) C   8 - C   9            0.66    1.40    0.038
   1. BD (   1) C   1 - N   2        /231. BD*(   1) C  11 - C  12            0.62    1.40    0.037
   2. BD (   1) C   1 - C   8        /117. RY*(   1) C   9                    0.43    1.82    0.036
   2. BD (   1) C   1 - C   8        /118. RY*(   2) C   9                    0.63    1.31    0.036
   2. BD (   1) C   1 - C   8        /205. BD*(   1) C   1 - N   2            0.99    1.08    0.041
   2. BD (   1) C   1 - C   8        /207. BD*(   1) C   1 - C  12            2.71    1.22    0.073
   2. BD (   1) C   1 - C   8        /210. BD*(   1) N   2 - C   7            1.65    0.96    0.050
   2. BD (   1) C   1 - C   8        /223. BD*(   1) C   8 - C   9            2.14    1.27    0.066
   2. BD (   1) C   1 - C   8        /225. BD*(   1) C   8 - H  21            0.92    1.11    0.040
   2. BD (   1) C   1 - C   8        /227. BD*(   1) C   9 - H  22            1.21    1.11    0.046
   2. BD (   1) C   1 - C   8        /233. BD*(   1) C  12 - H  25            1.46    1.11    0.051
   3. BD (   1) C   1 - C  12        / 55. RY*(   2) N   2                    0.29    2.25    0.032
   3. BD (   1) C   1 - C  12        /100. RY*(   2) C   7                    0.31    1.50    0.027
   3. BD (   1) C   1 - C  12        /108. RY*(   1) C   8                    0.30    1.83    0.030
   3. BD (   1) C   1 - C  12        /135. RY*(   1) C  11                    0.48    1.83    0.038
   3. BD (   1) C   1 - C  12        /136. RY*(   2) C  11                    0.55    1.33    0.034
   3. BD (   1) C   1 - C  12        /205. BD*(   1) C   1 - N   2            1.06    1.09    0.043
   3. BD (   1) C   1 - C  12        /206. BD*(   1) C   1 - C   8            2.75    1.23    0.074
   3. BD (   1) C   1 - C  12        /209. BD*(   1) N   2 - C   3            1.33    0.96    0.045
   3. BD (   1) C   1 - C  12        /225. BD*(   1) C   8 - H  21            1.36    1.12    0.049
   3. BD (   1) C   1 - C  12        /231. BD*(   1) C  11 - C  12            2.17    1.27    0.067
   3. BD (   1) C   1 - C  12        /232. BD*(   1) C  11 - H  24            1.17    1.12    0.046
   3. BD (   1) C   1 - C  12        /233. BD*(   1) C  12 - H  25            0.90    1.11    0.040
   4. BD (   2) C   1 - C  12        /110. RY*(   3) C   8                    0.28    0.84    0.021
   4. BD (   2) C   1 - C  12        /111. RY*(   4) C   8                    0.89    0.92    0.039
   4. BD (   2) C   1 - C  12        /139. RY*(   5) C  11                    0.53    1.93    0.044
   4. BD (   2) C   1 - C  12        /208. BD*(   2) C   1 - C  12            0.29    0.28    0.012
   4. BD (   2) C   1 - C  12        /209. BD*(   1) N   2 - C   3            0.83    0.54    0.029
   4. BD (   2) C   1 - C  12        /224. BD*(   2) C   8 - C   9            8.52    0.31    0.065
   4. BD (   2) C   1 - C  12        /229. BD*(   2) C  10 - C  11           11.41    0.30    0.075
   5. BD (   1) N   2 - C   3        / 45. RY*(   1) C   1                    0.72    1.78    0.045
   5. BD (   1) N   2 - C   3        / 99. RY*(   1) C   7                    0.58    1.65    0.039
   5. BD (   1) N   2 - C   3        /205. BD*(   1) C   1 - N   2            1.05    1.18    0.044
   5. BD (   1) N   2 - C   3        /207. BD*(   1) C   1 - C  12            1.02    1.32    0.046
   5. BD (   1) N   2 - C   3        /208. BD*(   2) C   1 - C  12            0.38    0.79    0.024
   5. BD (   1) N   2 - C   3        /210. BD*(   1) N   2 - C   7            0.53    1.06    0.030
   5. BD (   1) N   2 - C   3        /216. BD*(   1) C   4 - H  16            0.72    1.11    0.036
   5. BD (   1) N   2 - C   3        /221. BD*(   1) C   7 - H  19            0.78    1.13    0.038
   6. BD (   1) N   2 - C   7        / 45. RY*(   1) C   1                    1.29    1.78    0.061
   6. BD (   1) N   2 - C   7        / 63. RY*(   1) C   3                    0.50    1.67    0.037
   6. BD (   1) N   2 - C   7        /205. BD*(   1) C   1 - N   2            1.09    1.18    0.045
   6. BD (   1) N   2 - C   7        /206. BD*(   1) C   1 - C   8            1.20    1.33    0.050
   6. BD (   1) N   2 - C   7        /209. BD*(   1) N   2 - C   3            0.55    1.05    0.031
   6. BD (   1) N   2 - C   7        /212. BD*(   1) C   3 - H  13            0.76    1.14    0.037
   6. BD (   1) N   2 - C   7        /219. BD*(   1) C   6 - H  17            0.71    1.12    0.035
   7. BD (   1) C   3 - C   4        / 54. RY*(   1) N   2                    0.37    1.65    0.031
   7. BD (   1) C   3 - C   4        / 81. RY*(   1) O   5                    0.38    1.80    0.033
   7. BD (   1) C   3 - C   4        /205. BD*(   1) C   1 - N   2            1.19    1.12    0.046
   7. BD (   1) C   3 - C   4        /212. BD*(   1) C   3 - H  13            0.38    1.08    0.026
   7. BD (   1) C   3 - C   4        /216. BD*(   1) C   4 - H  16            0.40    1.05    0.026
   7. BD (   1) C   3 - C   4        /217. BD*(   1) O   5 - C   6            0.26    0.92    0.020
   8. BD (   1) C   3 - H  13        / 75. RY*(   4) C   4                    0.33    1.34    0.027
   8. BD (   1) C   3 - H  13        /210. BD*(   1) N   2 - C   7            1.61    0.87    0.047
   8. BD (   1) C   3 - H  13        /214. BD*(   1) C   4 - O   5            2.36    0.80    0.055
   9. BD (   1) C   3 - H  14        / 54. RY*(   1) N   2                    0.40    1.51    0.031
   9. BD (   1) C   3 - H  14        / 73. RY*(   2) C   4                    0.27    1.42    0.025
   9. BD (   1) C   3 - H  14        /215. BD*(   1) C   4 - H  15            1.62    0.90    0.048
  10. BD (   1) C   4 - O   5        / 91. RY*(   2) C   6                    0.73    1.82    0.046
  10. BD (   1) C   4 - O   5        /212. BD*(   1) C   3 - H  13            0.63    1.28    0.036
  10. BD (   1) C   4 - O   5        /219. BD*(   1) C   6 - H  17            0.82    1.25    0.041
  11. BD (   1) C   4 - H  15        / 63. RY*(   1) C   3                    0.27    1.50    0.026
  11. BD (   1) C   4 - H  15        /213. BD*(   1) C   3 - H  14            1.56    0.94    0.049
  11. BD (   1) C   4 - H  15        /217. BD*(   1) O   5 - C   6            0.26    0.82    0.019
  12. BD (   1) C   4 - H  16        / 82. RY*(   2) O   5                    0.34    1.84    0.032
  12. BD (   1) C   4 - H  16        /209. BD*(   1) N   2 - C   3            1.89    0.89    0.052
  12. BD (   1) C   4 - H  16        /217. BD*(   1) O   5 - C   6            1.65    0.82    0.047
  13. BD (   1) O   5 - C   6        / 73. RY*(   2) C   4                    0.79    1.76    0.047
  13. BD (   1) O   5 - C   6        /216. BD*(   1) C   4 - H  16            0.82    1.25    0.041
  13. BD (   1) O   5 - C   6        /221. BD*(   1) C   7 - H  19            0.59    1.28    0.035
  14. BD (   1) C   6 - C   7        / 54. RY*(   1) N   2                    0.35    1.65    0.030
  14. BD (   1) C   6 - C   7        / 81. RY*(   1) O   5                    0.37    1.80    0.033
  14. BD (   1) C   6 - C   7        /205. BD*(   1) C   1 - N   2            1.25    1.12    0.048
  14. BD (   1) C   6 - C   7        /210. BD*(   1) N   2 - C   7            0.27    1.00    0.021
  14. BD (   1) C   6 - C   7        /214. BD*(   1) C   4 - O   5            0.25    0.92    0.019
  14. BD (   1) C   6 - C   7        /219. BD*(   1) C   6 - H  17            0.39    1.05    0.026
  14. BD (   1) C   6 - C   7        /221. BD*(   1) C   7 - H  19            0.39    1.07    0.026
  15. BD (   1) C   6 - H  17        / 82. RY*(   2) O   5                    0.34    1.84    0.032
  15. BD (   1) C   6 - H  17        /210. BD*(   1) N   2 - C   7            1.88    0.90    0.052
  15. BD (   1) C   6 - H  17        /214. BD*(   1) C   4 - O   5            1.66    0.82    0.047
  16. BD (   1) C   6 - H  18        / 99. RY*(   1) C   7                    0.31    1.48    0.027
  16. BD (   1) C   6 - H  18        /214. BD*(   1) C   4 - O   5            0.26    0.81    0.018
  16. BD (   1) C   6 - H  18        /222. BD*(   1) C   7 - H  20            1.57    0.94    0.049
  17. BD (   1) C   7 - H  19        / 93. RY*(   4) C   6                    0.30    1.52    0.027
  17. BD (   1) C   7 - H  19        /209. BD*(   1) N   2 - C   3            1.73    0.86    0.049
  17. BD (   1) C   7 - H  19        /217. BD*(   1) O   5 - C   6            2.41    0.79    0.055
  18. BD (   1) C   7 - H  20        /220. BD*(   1) C   6 - H  18            1.54    0.90    0.047
  19. BD (   1) C   8 - C   9        / 45. RY*(   1) C   1                    0.67    1.68    0.043
  19. BD (   1) C   8 - C   9        /126. RY*(   1) C  10                    0.39    1.83    0.034
  19. BD (   1) C   8 - C   9        /127. RY*(   2) C  10                    0.60    1.29    0.036
  19. BD (   1) C   8 - C   9        /185. RY*(   1) H  21                    0.32    1.04    0.023
  19. BD (   1) C   8 - C   9        /189. RY*(   1) H  22                    0.27    1.00    0.021
  19. BD (   1) C   8 - C   9        /205. BD*(   1) C   1 - N   2            2.15    1.09    0.061
  19. BD (   1) C   8 - C   9        /206. BD*(   1) C   1 - C   8            2.39    1.23    0.068
  19. BD (   1) C   8 - C   9        /225. BD*(   1) C   8 - H  21            1.13    1.11    0.045
  19. BD (   1) C   8 - C   9        /226. BD*(   1) C   9 - C  10            2.08    1.25    0.065
  19. BD (   1) C   8 - C   9        /227. BD*(   1) C   9 - H  22            0.81    1.11    0.038
  19. BD (   1) C   8 - C   9        /230. BD*(   1) C  10 - H  23            1.43    1.10    0.050
  20. BD (   2) C   8 - C   9        / 50. RY*(   6) C   1                    0.40    2.10    0.040
  20. BD (   2) C   8 - C   9        /128. RY*(   3) C  10                    1.05    0.89    0.042
  20. BD (   2) C   8 - C   9        /208. BD*(   2) C   1 - C  12           10.77    0.26    0.068
  20. BD (   2) C   8 - C   9        /229. BD*(   2) C  10 - C  11            8.24    0.28    0.061
  21. BD (   1) C   8 - H  21        / 46. RY*(   2) C   1                    0.33    1.63    0.029
  21. BD (   1) C   8 - H  21        /117. RY*(   1) C   9                    0.35    1.66    0.030
  21. BD (   1) C   8 - H  21        /205. BD*(   1) C   1 - N   2            0.26    0.92    0.019
  21. BD (   1) C   8 - H  21        /206. BD*(   1) C   1 - C   8            0.54    1.06    0.030
  21. BD (   1) C   8 - H  21        /207. BD*(   1) C   1 - C  12            1.99    1.06    0.058
  21. BD (   1) C   8 - H  21        /212. BD*(   1) C   3 - H  13            0.38    0.88    0.023
  21. BD (   1) C   8 - H  21        /223. BD*(   1) C   8 - C   9            0.65    1.11    0.034
  21. BD (   1) C   8 - H  21        /226. BD*(   1) C   9 - C  10            1.90    1.09    0.057
  22. BD (   1) C   9 - C  10        /108. RY*(   1) C   8                    0.36    1.82    0.032
  22. BD (   1) C   9 - C  10        /109. RY*(   2) C   8                    0.60    1.40    0.037
  22. BD (   1) C   9 - C  10        /135. RY*(   1) C  11                    0.38    1.82    0.034
  22. BD (   1) C   9 - C  10        /136. RY*(   2) C  11                    0.64    1.32    0.037
  22. BD (   1) C   9 - C  10        /189. RY*(   1) H  22                    0.27    1.00    0.021
  22. BD (   1) C   9 - C  10        /223. BD*(   1) C   8 - C   9            2.02    1.27    0.064
  22. BD (   1) C   9 - C  10        /225. BD*(   1) C   8 - H  21            1.40    1.11    0.050
  22. BD (   1) C   9 - C  10        /227. BD*(   1) C   9 - H  22            0.86    1.11    0.039
  22. BD (   1) C   9 - C  10        /228. BD*(   1) C  10 - C  11            1.90    1.26    0.062
  22. BD (   1) C   9 - C  10        /230. BD*(   1) C  10 - H  23            0.79    1.10    0.037
  22. BD (   1) C   9 - C  10        /232. BD*(   1) C  11 - H  24            1.57    1.11    0.053
  23. BD (   1) C   9 - H  22        /108. RY*(   1) C   8                    0.30    1.66    0.028
  23. BD (   1) C   9 - H  22        /126. RY*(   1) C  10                    0.34    1.67    0.030
  23. BD (   1) C   9 - H  22        /206. BD*(   1) C   1 - C   8            2.12    1.07    0.060
  23. BD (   1) C   9 - H  22        /223. BD*(   1) C   8 - C   9            0.52    1.11    0.030
  23. BD (   1) C   9 - H  22        /226. BD*(   1) C   9 - C  10            0.47    1.09    0.028
  23. BD (   1) C   9 - H  22        /228. BD*(   1) C  10 - C  11            1.68    1.10    0.054
  24. BD (   1) C  10 - C  11        /117. RY*(   1) C   9                    0.41    1.82    0.035
  24. BD (   1) C  10 - C  11        /118. RY*(   2) C   9                    0.62    1.31    0.036
  24. BD (   1) C  10 - C  11        /144. RY*(   1) C  12                    0.41    1.83    0.035
  24. BD (   1) C  10 - C  11        /145. RY*(   2) C  12                    0.49    1.46    0.034
  24. BD (   1) C  10 - C  11        /197. RY*(   1) H  24                    0.29    1.01    0.022
  24. BD (   1) C  10 - C  11        /226. BD*(   1) C   9 - C  10            1.93    1.25    0.062
  24. BD (   1) C  10 - C  11        /227. BD*(   1) C   9 - H  22            1.55    1.11    0.052
  24. BD (   1) C  10 - C  11        /230. BD*(   1) C  10 - H  23            0.80    1.10    0.038
  24. BD (   1) C  10 - C  11        /231. BD*(   1) C  11 - C  12            2.05    1.26    0.064
  24. BD (   1) C  10 - C  11        /232. BD*(   1) C  11 - H  24            0.95    1.11    0.041
  24. BD (   1) C  10 - C  11        /233. BD*(   1) C  12 - H  25            1.32    1.11    0.048
  25. BD (   2) C  10 - C  11        /119. RY*(   3) C   9                    0.99    1.40    0.051
  25. BD (   2) C  10 - C  11        /146. RY*(   3) C  12                    0.34    0.90    0.024
  25. BD (   2) C  10 - C  11        /148. RY*(   5) C  12                    0.33    2.04    0.036
  25. BD (   2) C  10 - C  11        /208. BD*(   2) C   1 - C  12            8.62    0.27    0.062
  25. BD (   2) C  10 - C  11        /224. BD*(   2) C   8 - C   9           11.18    0.30    0.073
  26. BD (   1) C  10 - H  23        /117. RY*(   1) C   9                    0.35    1.68    0.031
  26. BD (   1) C  10 - H  23        /135. RY*(   1) C  11                    0.34    1.68    0.030
  26. BD (   1) C  10 - H  23        /223. BD*(   1) C   8 - C   9            1.71    1.13    0.055
  26. BD (   1) C  10 - H  23        /226. BD*(   1) C   9 - C  10            0.46    1.11    0.028
  26. BD (   1) C  10 - H  23        /228. BD*(   1) C  10 - C  11            0.47    1.12    0.029
  26. BD (   1) C  10 - H  23        /231. BD*(   1) C  11 - C  12            1.78    1.12    0.056
  27. BD (   1) C  11 - C  12        / 45. RY*(   1) C   1                    0.56    1.68    0.039
  27. BD (   1) C  11 - C  12        / 46. RY*(   2) C   1                    0.48    1.79    0.037
  27. BD (   1) C  11 - C  12        /126. RY*(   1) C  10                    0.35    1.82    0.032
  27. BD (   1) C  11 - C  12        /127. RY*(   2) C  10                    0.65    1.29    0.037
  27. BD (   1) C  11 - C  12        /197. RY*(   1) H  24                    0.28    1.01    0.021
  27. BD (   1) C  11 - C  12        /201. RY*(   1) H  25                    0.31    1.04    0.023
  27. BD (   1) C  11 - C  12        /205. BD*(   1) C   1 - N   2            2.34    1.08    0.064
  27. BD (   1) C  11 - C  12        /207. BD*(   1) C   1 - C  12            2.44    1.22    0.069
  27. BD (   1) C  11 - C  12        /228. BD*(   1) C  10 - C  11            2.10    1.26    0.065
  27. BD (   1) C  11 - C  12        /230. BD*(   1) C  10 - H  23            1.43    1.10    0.050
  27. BD (   1) C  11 - C  12        /232. BD*(   1) C  11 - H  24            0.85    1.11    0.039
  27. BD (   1) C  11 - C  12        /233. BD*(   1) C  12 - H  25            1.02    1.11    0.043
  28. BD (   1) C  11 - H  24        /126. RY*(   1) C  10                    0.33    1.66    0.030
  28. BD (   1) C  11 - H  24        /144. RY*(   1) C  12                    0.29    1.66    0.028
  28. BD (   1) C  11 - H  24        /207. BD*(   1) C   1 - C  12            2.12    1.05    0.060
  28. BD (   1) C  11 - H  24        /226. BD*(   1) C   9 - C  10            1.77    1.08    0.055
  28. BD (   1) C  11 - H  24        /228. BD*(   1) C  10 - C  11            0.52    1.09    0.030
  28. BD (   1) C  11 - H  24        /231. BD*(   1) C  11 - C  12            0.55    1.10    0.031
  29. BD (   1) C  12 - H  25        / 46. RY*(   2) C   1                    0.34    1.64    0.030
  29. BD (   1) C  12 - H  25        /135. RY*(   1) C  11                    0.35    1.67    0.031
  29. BD (   1) C  12 - H  25        /205. BD*(   1) C   1 - N   2            0.25    0.93    0.019
  29. BD (   1) C  12 - H  25        /206. BD*(   1) C   1 - C   8            1.91    1.08    0.057
  29. BD (   1) C  12 - H  25        /207. BD*(   1) C   1 - C  12            0.55    1.07    0.031
  29. BD (   1) C  12 - H  25        /218. BD*(   1) C   6 - C   7            0.27    0.83    0.019
  29. BD (   1) C  12 - H  25        /228. BD*(   1) C  10 - C  11            1.85    1.11    0.057
  29. BD (   1) C  12 - H  25        /231. BD*(   1) C  11 - C  12            0.60    1.11    0.033
  30. CR (   1) C   1                /109. RY*(   2) C   8                    0.69   10.84    0.109
  30. CR (   1) C   1                /145. RY*(   2) C  12                    0.65   10.90    0.106
  30. CR (   1) C   1                /206. BD*(   1) C   1 - C   8            0.33   10.67    0.075
  30. CR (   1) C   1                /207. BD*(   1) C   1 - C  12            0.30   10.66    0.072
  30. CR (   1) C   1                /209. BD*(   1) N   2 - C   3            0.56   10.39    0.097
  30. CR (   1) C   1                /210. BD*(   1) N   2 - C   7            0.56   10.40    0.097
  30. CR (   1) C   1                /223. BD*(   1) C   8 - C   9            0.43   10.71    0.086
  30. CR (   1) C   1                /225. BD*(   1) C   8 - H  21            0.38   10.55    0.080
  30. CR (   1) C   1                /231. BD*(   1) C  11 - C  12            0.44   10.70    0.087
  30. CR (   1) C   1                /233. BD*(   1) C  12 - H  25            0.40   10.55    0.082
  31. CR (   1) N   2                / 46. RY*(   2) C   1                    0.75   15.35    0.135
  31. CR (   1) N   2                / 48. RY*(   4) C   1                    0.51   14.77    0.109
  31. CR (   1) N   2                / 51. RY*(   7) C   1                    0.28   16.47    0.086
  31. CR (   1) N   2                / 64. RY*(   2) C   3                    0.33   15.15    0.089
  31. CR (   1) N   2                / 65. RY*(   3) C   3                    0.46   15.04    0.105
  31. CR (   1) N   2                /100. RY*(   2) C   7                    0.43   15.06    0.102
  31. CR (   1) N   2                /101. RY*(   3) C   7                    0.38   15.26    0.097
  31. CR (   1) N   2                /206. BD*(   1) C   1 - C   8            0.29   14.79    0.083
  31. CR (   1) N   2                /207. BD*(   1) C   1 - C  12            0.32   14.78    0.087
  32. CR (   1) C   3                / 75. RY*(   4) C   4                    0.30   10.94    0.072
  32. CR (   1) C   3                /153. RY*(   1) H  13                    0.37   10.53    0.079
  32. CR (   1) C   3                /157. RY*(   1) H  14                    0.28   10.46    0.069
  32. CR (   1) C   3                /205. BD*(   1) C   1 - N   2            0.46   10.59    0.088
  32. CR (   1) C   3                /210. BD*(   1) N   2 - C   7            0.39   10.47    0.081
  33. CR (   1) C   4                / 66. RY*(   4) C   3                    0.64   11.05    0.106
  33. CR (   1) C   4                /161. RY*(   1) H  15                    0.28   10.48    0.069
  33. CR (   1) C   4                /165. RY*(   1) H  16                    0.28   10.46    0.068
  33. CR (   1) C   4                /214. BD*(   1) C   4 - O   5            0.37   10.44    0.079
  33. CR (   1) C   4                /217. BD*(   1) O   5 - C   6            0.63   10.44    0.103
  34. CR (   1) O   5                / 72. RY*(   1) C   4                    0.79   19.76    0.158
  34. CR (   1) O   5                / 90. RY*(   1) C   6                    0.88   19.69    0.166
  35. CR (   1) C   6                /102. RY*(   4) C   7                    0.28   11.37    0.071
  35. CR (   1) C   6                /103. RY*(   5) C   7                    0.30   11.52    0.074
  35. CR (   1) C   6                /169. RY*(   1) H  17                    0.27   10.46    0.068
  35. CR (   1) C   6                /173. RY*(   1) H  18                    0.29   10.48    0.069
  35. CR (   1) C   6                /214. BD*(   1) C   4 - O   5            0.64   10.44    0.103
  35. CR (   1) C   6                /217. BD*(   1) O   5 - C   6            0.37   10.44    0.079
  36. CR (   1) C   7                / 90. RY*(   1) C   6                    0.30   10.83    0.072
  36. CR (   1) C   7                / 93. RY*(   4) C   6                    0.25   11.12    0.067
  36. CR (   1) C   7                /177. RY*(   1) H  19                    0.35   10.48    0.076
  36. CR (   1) C   7                /181. RY*(   1) H  20                    0.29   10.46    0.070
  36. CR (   1) C   7                /205. BD*(   1) C   1 - N   2            0.47   10.59    0.090
  36. CR (   1) C   7                /209. BD*(   1) N   2 - C   3            0.41   10.46    0.083
  37. CR (   1) C   8                / 45. RY*(   1) C   1                    0.53   11.05    0.097
  37. CR (   1) C   8                /118. RY*(   2) C   9                    0.76   10.68    0.114
  37. CR (   1) C   8                /120. RY*(   4) C   9                    0.27   10.65    0.068
  37. CR (   1) C   8                /185. RY*(   1) H  21                    0.27   10.41    0.067
  37. CR (   1) C   8                /205. BD*(   1) C   1 - N   2            0.47   10.45    0.089
  37. CR (   1) C   8                /207. BD*(   1) C   1 - C  12            0.60   10.59    0.102
  37. CR (   1) C   8                /226. BD*(   1) C   9 - C  10            0.56   10.61    0.098
  37. CR (   1) C   8                /227. BD*(   1) C   9 - H  22            0.38   10.47    0.080
  38. CR (   1) C   9                /109. RY*(   2) C   8                    0.41   10.78    0.083
  38. CR (   1) C   9                /110. RY*(   3) C   8                    0.33   10.63    0.075
  38. CR (   1) C   9                /127. RY*(   2) C  10                    0.76   10.67    0.114
  38. CR (   1) C   9                /129. RY*(   4) C  10                    0.28   10.67    0.069
  38. CR (   1) C   9                /206. BD*(   1) C   1 - C   8            0.61   10.61    0.102
  38. CR (   1) C   9                /225. BD*(   1) C   8 - H  21            0.43   10.49    0.085
  38. CR (   1) C   9                /228. BD*(   1) C  10 - C  11            0.47   10.64    0.090
  38. CR (   1) C   9                /230. BD*(   1) C  10 - H  23            0.42   10.48    0.084
  39. CR (   1) C  10                /118. RY*(   2) C   9                    0.69   10.70    0.108
  39. CR (   1) C  10                /120. RY*(   4) C   9                    0.36   10.68    0.079
  39. CR (   1) C  10                /136. RY*(   2) C  11                    0.65   10.71    0.105
  39. CR (   1) C  10                /138. RY*(   4) C  11                    0.30   10.73    0.071
  39. CR (   1) C  10                /193. RY*(   1) H  23                    0.27   10.38    0.067
  39. CR (   1) C  10                /223. BD*(   1) C   8 - C   9            0.51   10.66    0.093
  39. CR (   1) C  10                /227. BD*(   1) C   9 - H  22            0.41   10.50    0.083
  39. CR (   1) C  10                /231. BD*(   1) C  11 - C  12            0.51   10.66    0.094
  39. CR (   1) C  10                /232. BD*(   1) C  11 - H  24            0.41   10.51    0.083
  40. CR (   1) C  11                /127. RY*(   2) C  10                    0.73   10.66    0.111
  40. CR (   1) C  11                /129. RY*(   4) C  10                    0.29   10.66    0.070
  40. CR (   1) C  11                /145. RY*(   2) C  12                    0.40   10.82    0.083
  40. CR (   1) C  11                /147. RY*(   4) C  12                    0.39   10.71    0.081
  40. CR (   1) C  11                /207. BD*(   1) C   1 - C  12            0.63   10.59    0.104
  40. CR (   1) C  11                /226. BD*(   1) C   9 - C  10            0.49   10.61    0.092
  40. CR (   1) C  11                /230. BD*(   1) C  10 - H  23            0.44   10.47    0.086
  40. CR (   1) C  11                /233. BD*(   1) C  12 - H  25            0.42   10.47    0.084
  41. CR (   1) C  12                / 45. RY*(   1) C   1                    0.64   11.06    0.107
  41. CR (   1) C  12                / 47. RY*(   3) C   1                    0.28   10.90    0.070
  41. CR (   1) C  12                /136. RY*(   2) C  11                    0.74   10.70    0.112
  41. CR (   1) C  12                /201. RY*(   1) H  25                    0.29   10.42    0.069
  41. CR (   1) C  12                /205. BD*(   1) C   1 - N   2            0.51   10.47    0.093
  41. CR (   1) C  12                /206. BD*(   1) C   1 - C   8            0.58   10.61    0.099
  41. CR (   1) C  12                /228. BD*(   1) C  10 - C  11            0.54   10.64    0.096
  41. CR (   1) C  12                /232. BD*(   1) C  11 - H  24            0.37   10.50    0.079
  42. LP (   1) N   2                / 46. RY*(   2) C   1                    0.64    1.43    0.040
  42. LP (   1) N   2                / 47. RY*(   3) C   1                    0.55    1.15    0.033
  42. LP (   1) N   2                / 64. RY*(   2) C   3                    0.29    1.22    0.025
  42. LP (   1) N   2                / 67. RY*(   5) C   3                    0.25    2.03    0.030
  42. LP (   1) N   2                /101. RY*(   3) C   7                    0.25    1.34    0.024
  42. LP (   1) N   2                /206. BD*(   1) C   1 - C   8            0.27    0.87    0.020
  42. LP (   1) N   2                /207. BD*(   1) C   1 - C  12            0.84    0.86    0.035
  42. LP (   1) N   2                /208. BD*(   2) C   1 - C  12           10.75    0.34    0.080
  42. LP (   1) N   2                /211. BD*(   1) C   3 - C   4            0.90    0.62    0.031
  42. LP (   1) N   2                /212. BD*(   1) C   3 - H  13            0.43    0.69    0.023
  42. LP (   1) N   2                /213. BD*(   1) C   3 - H  14            4.37    0.65    0.070
  42. LP (   1) N   2                /218. BD*(   1) C   6 - C   7            0.92    0.62    0.031
  42. LP (   1) N   2                /221. BD*(   1) C   7 - H  19            0.53    0.68    0.025
  42. LP (   1) N   2                /222. BD*(   1) C   7 - H  20            4.62    0.65    0.072
  43. LP (   1) O   5                / 72. RY*(   1) C   4                    1.34    1.35    0.054
  43. LP (   1) O   5                / 90. RY*(   1) C   6                    1.44    1.28    0.055
  43. LP (   1) O   5                /211. BD*(   1) C   3 - C   4            0.88    0.93    0.036
  43. LP (   1) O   5                /215. BD*(   1) C   4 - H  15            0.50    0.95    0.027
  43. LP (   1) O   5                /216. BD*(   1) C   4 - H  16            0.98    0.97    0.039
  43. LP (   1) O   5                /218. BD*(   1) C   6 - C   7            0.91    0.94    0.037
  43. LP (   1) O   5                /219. BD*(   1) C   6 - H  17            0.99    0.97    0.039
  43. LP (   1) O   5                /220. BD*(   1) C   6 - H  18            0.49    0.95    0.027
  44. LP (   2) O   5                / 74. RY*(   3) C   4                    0.52    2.00    0.042
  44. LP (   2) O   5                / 92. RY*(   3) C   6                    0.53    2.03    0.042
  44. LP (   2) O   5                /211. BD*(   1) C   3 - C   4            2.49    0.70    0.053
  44. LP (   2) O   5                /212. BD*(   1) C   3 - H  13            0.27    0.77    0.019
  44. LP (   2) O   5                /215. BD*(   1) C   4 - H  15            3.63    0.72    0.065
  44. LP (   2) O   5                /218. BD*(   1) C   6 - C   7            2.53    0.70    0.054
  44. LP (   2) O   5                /220. BD*(   1) C   6 - H  18            3.64    0.72    0.065
  44. LP (   2) O   5                /221. BD*(   1) C   7 - H  19            0.27    0.76    0.018
 208. BD*(   2) C   1 - C  12        / 49. RY*(   5) C   1                    0.50    1.78    0.083
 208. BD*(   2) C   1 - C  12        /111. RY*(   4) C   8                    0.36    0.64    0.042
 208. BD*(   2) C   1 - C  12        /146. RY*(   3) C  12                    1.69    0.63    0.091
 208. BD*(   2) C   1 - C  12        /147. RY*(   4) C  12                    0.35    0.65    0.042
 208. BD*(   2) C   1 - C  12        /209. BD*(   1) N   2 - C   3            0.46    0.26    0.029
 208. BD*(   2) C   1 - C  12        /224. BD*(   2) C   8 - C   9           47.04    0.03    0.082
 208. BD*(   2) C   1 - C  12        /229. BD*(   2) C  10 - C  11           77.72    0.02    0.088
 224. BD*(   2) C   8 - C   9        /110. RY*(   3) C   8                    0.33    0.53    0.044
 224. BD*(   2) C   8 - C   9        /111. RY*(   4) C   8                    0.62    0.61    0.065
 224. BD*(   2) C   8 - C   9        /112. RY*(   5) C   8                    0.28    1.83    0.075
 224. BD*(   2) C   8 - C   9        /121. RY*(   5) C   9                    0.69    1.36    0.102
 224. BD*(   2) C   8 - C   9        /128. RY*(   3) C  10                    0.28    0.59    0.043
 229. BD*(   2) C  10 - C  11        /128. RY*(   3) C  10                    0.80    0.60    0.068
 229. BD*(   2) C  10 - C  11        /130. RY*(   5) C  10                    0.28    1.83    0.070
 229. BD*(   2) C  10 - C  11        /137. RY*(   3) C  11                    1.22    0.81    0.098
 229. BD*(   2) C  10 - C  11        /138. RY*(   4) C  11                    0.55    0.62    0.057


 Natural Bond Orbitals (Summary):

                                                            Principal Delocalizations
           NBO                        Occupancy    Energy   (geminal,vicinal,remote)
 ====================================================================================
 Molecular unit  1  (C10H13NO)
     1. BD (   1) C   1 - N   2          0.99025    -0.58836  210(g),209(g),207(g),206(g)
                                                    223(v),231(v),211(v),218(v)
                                                    108(v)
     2. BD (   1) C   1 - C   8          0.98221    -0.45544  207(g),223(g),210(v),233(v)
                                                    227(v),205(g),225(g),118(v)
                                                    117(v)
     3. BD (   1) C   1 - C  12          0.98306    -0.46214  206(g),231(g),225(v),209(v)
                                                    232(v),205(g),233(g),136(v)
                                                    135(v),100(r),108(v),55(v)
     4. BD (   2) C   1 - C  12          0.84567    -0.04099  229(v),224(v),111(v),209(v)
                                                    139(v),110(v),208(g)
     5. BD (   1) N   2 - C   3          0.98919    -0.54902  205(g),207(v),221(v),216(v)
                                                    45(v),99(v),210(g),208(v)
     6. BD (   1) N   2 - C   7          0.99046    -0.55517  45(v),206(v),205(g),212(v)
                                                    219(v),209(g),63(v)
     7. BD (   1) C   3 - C   4          0.99403    -0.49266  205(v),216(g),212(g),81(v)
                                                    54(v),217(v)
     8. BD (   1) C   3 - H  13          0.98720    -0.36671  214(v),210(v),75(v)
     9. BD (   1) C   3 - H  14          0.99113    -0.35736  215(v),54(v),73(v)
    10. BD (   1) C   4 - O   5          0.99496    -0.69403  219(v),91(v),212(v)
    11. BD (   1) C   4 - H  15          0.99295    -0.38480  213(v),63(v),217(v)
    12. BD (   1) C   4 - H  16          0.99091    -0.39103  209(v),217(v),82(v)
    13. BD (   1) O   5 - C   6          0.99505    -0.69517  216(v),73(v),221(v)
    14. BD (   1) C   6 - C   7          0.99366    -0.48977  205(v),219(g),221(g),81(v)
                                                    54(v),210(g),214(v)
    15. BD (   1) C   6 - H  17          0.99097    -0.38976  210(v),214(v),82(v)
    16. BD (   1) C   6 - H  18          0.99306    -0.38338  222(v),99(v),214(v)
    17. BD (   1) C   7 - H  19          0.98705    -0.36229  217(v),209(v),93(v)
    18. BD (   1) C   7 - H  20          0.99134    -0.35783  220(v)
    19. BD (   1) C   8 - C   9          0.98531    -0.45710  206(g),205(v),226(g),230(v)
                                                    225(g),227(g),45(v),127(v)
                                                    126(v),185(v),189(v)
    20. BD (   2) C   8 - C   9          0.83209    -0.01980  208(v),229(v),128(v),50(v)
    21. BD (   1) C   8 - H  21          0.98784    -0.29361  207(v),226(v),223(g),206(g)
                                                    212(r),117(v),46(v),205(v)
    22. BD (   1) C   9 - C  10          0.98683    -0.45438  223(g),228(g),232(v),225(v)
                                                    227(g),230(g),136(v),109(v)
                                                    135(v),108(v),189(v)
    23. BD (   1) C   9 - H  22          0.99008    -0.29869  206(v),228(v),223(g),226(g)
                                                    126(v),108(v)
    24. BD (   1) C  10 - C  11          0.98678    -0.45551  231(g),226(g),227(v),233(v)
                                                    232(g),230(g),118(v),145(v)
                                                    144(v),117(v),197(v)
    25. BD (   2) C  10 - C  11          0.83993    -0.02672  224(v),208(v),119(v),146(v)
                                                    148(v)
    26. BD (   1) C  10 - H  23          0.99091    -0.31317  231(v),223(v),228(g),226(g)
                                                    117(v),135(v)
    27. BD (   1) C  11 - C  12          0.98508    -0.45441  207(g),205(v),228(g),230(v)
                                                    233(g),232(g),127(v),45(v)
                                                    46(v),126(v),201(v),197(v)
    28. BD (   1) C  11 - H  24          0.98974    -0.28821  207(v),226(v),231(g),228(g)
                                                    126(v),144(v)
    29. BD (   1) C  12 - H  25          0.98845    -0.30549  206(v),228(v),231(g),207(g)
                                                    135(v),46(v),218(r)
    30. CR (   1) C   1                  0.99942    -9.89420  109(v),145(v),209(v),210(v)
                                                    231(v),223(v),233(v),225(v)
                                                    206(g),207(g)
    31. CR (   1) N   2                  0.99955   -14.01802  46(v),48(v),65(v),100(v)
                                                    101(v),64(v),207(v),206(v)
                                                    51(v)
    32. CR (   1) C   3                  0.99958    -9.96362  205(v),210(v),153(v),75(v)
                                                    157(v)
    33. CR (   1) C   4                  0.99953   -10.01019  217(v),66(v),214(g),161(v)
                                                    165(v)
    34. CR (   1) O   5                  0.99986   -18.82242  90(v),72(v)
    35. CR (   1) C   6                  0.99954   -10.00938  214(v),217(g),103(v),173(v)
                                                    102(v),169(v)
    36. CR (   1) C   7                  0.99958    -9.96090  205(v),209(v),177(v),90(v)
                                                    181(v),93(v)
    37. CR (   1) C   8                  0.99947    -9.81997  118(v),207(v),226(v),45(v)
                                                    205(v),227(v),120(v),185(v)
    38. CR (   1) C   9                  0.99947    -9.83510  127(v),206(v),228(v),225(v)
                                                    230(v),109(v),110(v),129(v)
    39. CR (   1) C  10                  0.99946    -9.84918  118(v),136(v),231(v),223(v)
                                                    232(v),227(v),120(v),138(v)
                                                    193(v)
    40. CR (   1) C  11                  0.99947    -9.82019  127(v),207(v),226(v),230(v)
                                                    233(v),145(v),147(v),129(v)
    41. CR (   1) C  12                  0.99947    -9.83696  136(v),45(v),206(v),228(v)
                                                    205(v),232(v),201(v),47(v)
    42. LP (   1) N   2                  0.90418    -0.09596  208(v),222(v),213(v),218(v)
                                                    211(v),207(v),46(v),47(v)
                                                    221(v),212(v),64(v),206(v)
                                                    67(v),101(v)
    43. LP (   1) O   5                  0.98164    -0.41348  90(v),72(v),219(v),216(v)
                                                    218(v),211(v),215(v),220(v)
    44. LP (   2) O   5                  0.95939    -0.17868  220(v),215(v),218(v),211(v)
                                                    92(v),74(v),212(r),221(r)
    45. RY*(   1) C   1                  0.00356     1.22711   
    46. RY*(   2) C   1                  0.00228     1.33586   
    47. RY*(   3) C   1                  0.00167     1.05902   
    48. RY*(   4) C   1                  0.00069     0.75473   
    49. RY*(   5) C   1                  0.00048     2.01670   
    50. RY*(   6) C   1                  0.00036     2.07823   
    51. RY*(   7) C   1                  0.00011     2.44959   
    52. RY*(   8) C   1                  0.00008     2.52167   
    53. RY*(   9) C   1                  0.00002     2.38440   
    54. RY*(   1) N   2                  0.00336     1.15696   
    55. RY*(   2) N   2                  0.00076     1.78480   
    56. RY*(   3) N   2                  0.00050     1.79988   
    57. RY*(   4) N   2                  0.00026     2.62500   
    58. RY*(   5) N   2                  0.00018     2.48180   
    59. RY*(   6) N   2                  0.00013     2.54863   
    60. RY*(   7) N   2                  0.00011     1.58017   
    61. RY*(   8) N   2                  0.00006     2.44942   
    62. RY*(   9) N   2                  0.00001     2.61297   
    63. RY*(   1) C   3                  0.00238     1.11671   
    64. RY*(   2) C   3                  0.00162     1.12722   
    65. RY*(   3) C   3                  0.00090     1.02030   
    66. RY*(   4) C   3                  0.00040     1.04424   
    67. RY*(   5) C   3                  0.00037     1.93342   
    68. RY*(   6) C   3                  0.00016     1.99867   
    69. RY*(   7) C   3                  0.00007     2.39113   
    70. RY*(   8) C   3                  0.00006     2.36166   
    71. RY*(   9) C   3                  0.00001     2.30038   
    72. RY*(   1) C   4                  0.00216     0.93622   
    73. RY*(   2) C   4                  0.00210     1.06283   
    74. RY*(   3) C   4                  0.00102     1.81917   
    75. RY*(   4) C   4                  0.00060     0.97512   
    76. RY*(   5) C   4                  0.00040     2.05024   
    77. RY*(   6) C   4                  0.00015     1.50636   
    78. RY*(   7) C   4                  0.00009     1.99407   
    79. RY*(   8) C   4                  0.00006     2.31806   
    80. RY*(   9) C   4                  0.00001     2.22086   
    81. RY*(   1) O   5                  0.00147     1.30846   
    82. RY*(   2) O   5                  0.00091     1.44861   
    83. RY*(   3) O   5                  0.00037     1.66149   
    84. RY*(   4) O   5                  0.00013     2.30829   
    85. RY*(   5) O   5                  0.00006     3.24758   
    86. RY*(   6) O   5                  0.00004     2.22041   
    87. RY*(   7) O   5                  0.00000     2.89405   
    88. RY*(   8) O   5                  0.00001     2.80958   
    89. RY*(   9) O   5                  0.00000     2.83354   
    90. RY*(   1) C   6                  0.00217     0.86425   
    91. RY*(   2) C   6                  0.00209     1.12181   
    92. RY*(   3) C   6                  0.00102     1.84983   
    93. RY*(   4) C   6                  0.00055     1.15688   
    94. RY*(   5) C   6                  0.00038     1.86226   
    95. RY*(   6) C   6                  0.00015     1.48267   
    96. RY*(   7) C   6                  0.00009     2.00344   
    97. RY*(   8) C   6                  0.00007     2.33013   
    98. RY*(   9) C   6                  0.00001     2.21533   
    99. RY*(   1) C   7                  0.00244     1.10053   
   100. RY*(   2) C   7                  0.00191     1.04147   
   101. RY*(   3) C   7                  0.00085     1.24681   
   102. RY*(   4) C   7                  0.00043     1.36275   
   103. RY*(   5) C   7                  0.00037     1.51215   
   104. RY*(   6) C   7                  0.00018     2.01688   
   105. RY*(   7) C   7                  0.00006     2.40126   
   106. RY*(   8) C   7                  0.00007     2.35151   
   107. RY*(   9) C   7                  0.00001     2.32634   
   108. RY*(   1) C   8                  0.00229     1.36470   
   109. RY*(   2) C   8                  0.00117     0.94110   
   110. RY*(   3) C   8                  0.00057     0.79972   
   111. RY*(   4) C   8                  0.00051     0.87869   
   112. RY*(   5) C   8                  0.00024     2.10476   
   113. RY*(   6) C   8                  0.00006     2.57624   
   114. RY*(   7) C   8                  0.00003     2.61157   
   115. RY*(   8) C   8                  0.00001     2.21799   
   116. RY*(   9) C   8                  0.00000     2.40461   
   117. RY*(   1) C   9                  0.00262     1.36196   
   118. RY*(   2) C   9                  0.00135     0.85519   
   119. RY*(   3) C   9                  0.00048     1.37237   
   120. RY*(   4) C   9                  0.00039     0.82975   
   121. RY*(   5) C   9                  0.00024     1.62607   
   122. RY*(   6) C   9                  0.00007     2.60909   
   123. RY*(   7) C   9                  0.00003     2.52838   
   124. RY*(   8) C   9                  0.00000     2.11446   
   125. RY*(   9) C   9                  0.00000     2.41823   
   126. RY*(   1) C  10                  0.00253     1.36821   
   127. RY*(   2) C  10                  0.00135     0.83511   
   128. RY*(   3) C  10                  0.00052     0.86548   
   129. RY*(   4) C  10                  0.00042     0.83815   
   130. RY*(   5) C  10                  0.00027     2.09264   
   131. RY*(   6) C  10                  0.00006     2.61038   
   132. RY*(   7) C  10                  0.00003     2.45626   
   133. RY*(   8) C  10                  0.00000     2.06979   
   134. RY*(   9) C  10                  0.00000     2.44829   
   135. RY*(   1) C  11                  0.00260     1.36557   
   136. RY*(   2) C  11                  0.00129     0.86477   
   137. RY*(   3) C  11                  0.00042     1.06943   
   138. RY*(   4) C  11                  0.00039     0.87880   
   139. RY*(   5) C  11                  0.00032     1.88771   
   140. RY*(   6) C  11                  0.00006     2.61636   
   141. RY*(   7) C  11                  0.00002     2.55958   
   142. RY*(   8) C  11                  0.00000     2.13668   
   143. RY*(   9) C  11                  0.00000     2.42428   
   144. RY*(   1) C  12                  0.00212     1.37617   
   145. RY*(   2) C  12                  0.00115     1.00196   
   146. RY*(   3) C  12                  0.00062     0.87216   
   147. RY*(   4) C  12                  0.00053     0.89204   
   148. RY*(   5) C  12                  0.00026     2.01697   
   149. RY*(   6) C  12                  0.00006     2.56912   
   150. RY*(   7) C  12                  0.00003     2.60008   
   151. RY*(   8) C  12                  0.00001     2.17724   
   152. RY*(   9) C  12                  0.00000     2.40041   
   153. RY*(   1) H  13                  0.00106     0.56515   
   154. RY*(   2) H  13                  0.00009     2.01462   
   155. RY*(   3) H  13                  0.00009     2.04665   
   156. RY*(   4) H  13                  0.00002     2.34863   
   157. RY*(   1) H  14                  0.00442     0.49180   
   158. RY*(   2) H  14                  0.00009     2.04543   
   159. RY*(   3) H  14                  0.00005     2.04798   
   160. RY*(   4) H  14                  0.00001     2.33606   
   161. RY*(   1) H  15                  0.00291     0.47448   
   162. RY*(   2) H  15                  0.00010     1.96461   
   163. RY*(   3) H  15                  0.00006     2.02255   
   164. RY*(   4) H  15                  0.00001     2.31501   
   165. RY*(   1) H  16                  0.00119     0.45048   
   166. RY*(   2) H  16                  0.00009     1.92123   
   167. RY*(   3) H  16                  0.00005     2.03019   
   168. RY*(   4) H  16                  0.00002     2.27904   
   169. RY*(   1) H  17                  0.00124     0.45241   
   170. RY*(   2) H  17                  0.00009     1.92051   
   171. RY*(   3) H  17                  0.00005     2.02620   
   172. RY*(   4) H  17                  0.00002     2.27241   
   173. RY*(   1) H  18                  0.00290     0.47307   
   174. RY*(   2) H  18                  0.00010     1.97070   
   175. RY*(   3) H  18                  0.00006     2.01401   
   176. RY*(   4) H  18                  0.00001     2.32570   
   177. RY*(   1) H  19                  0.00159     0.52305   
   178. RY*(   2) H  19                  0.00009     1.96623   
   179. RY*(   3) H  19                  0.00006     2.03152   
   180. RY*(   4) H  19                  0.00002     2.39031   
   181. RY*(   1) H  20                  0.00435     0.50128   
   182. RY*(   2) H  20                  0.00010     2.08900   
   183. RY*(   3) H  20                  0.00005     2.05012   
   184. RY*(   4) H  20                  0.00002     2.36306   
   185. RY*(   1) H  21                  0.00113     0.58659   
   186. RY*(   2) H  21                  0.00012     1.87255   
   187. RY*(   3) H  21                  0.00006     2.25687   
   188. RY*(   4) H  21                  0.00003     2.45417   
   189. RY*(   1) H  22                  0.00111     0.54675   
   190. RY*(   2) H  22                  0.00012     1.84418   
   191. RY*(   3) H  22                  0.00006     2.16533   
   192. RY*(   4) H  22                  0.00003     2.50399   
   193. RY*(   1) H  23                  0.00108     0.53232   
   194. RY*(   2) H  23                  0.00015     1.83445   
   195. RY*(   3) H  23                  0.00005     2.16117   
   196. RY*(   4) H  23                  0.00003     2.50184   
   197. RY*(   1) H  24                  0.00111     0.55649   
   198. RY*(   2) H  24                  0.00010     1.85193   
   199. RY*(   3) H  24                  0.00005     2.17764   
   200. RY*(   4) H  24                  0.00003     2.50789   
   201. RY*(   1) H  25                  0.00109     0.58196   
   202. RY*(   2) H  25                  0.00014     1.85853   
   203. RY*(   3) H  25                  0.00006     2.22249   
   204. RY*(   4) H  25                  0.00003     2.49601   
   205. BD*(   1) C   1 - N   2          0.01691     0.62910   
   206. BD*(   1) C   1 - C   8          0.01308     0.77112   
   207. BD*(   1) C   1 - C  12          0.01372     0.76666   
   208. BD*(   2) C   1 - C  12          0.20603     0.23940  229(v),224(v),146(g),49(g)
                                                    209(v),111(v),147(g)
   209. BD*(   1) N   2 - C   3          0.01436     0.49780   
   210. BD*(   1) N   2 - C   7          0.01303     0.50771   
   211. BD*(   1) C   3 - C   4          0.01309     0.52036   
   212. BD*(   1) C   3 - H  13          0.00674     0.58956   
   213. BD*(   1) C   3 - H  14          0.01988     0.55786   
   214. BD*(   1) C   4 - O   5          0.01230     0.42958   
   215. BD*(   1) C   4 - H  15          0.01743     0.53837   
   216. BD*(   1) C   4 - H  16          0.00857     0.55945   
   217. BD*(   1) O   5 - C   6          0.01202     0.43081   
   218. BD*(   1) C   6 - C   7          0.01334     0.52196   
   219. BD*(   1) C   6 - H  17          0.00867     0.56024   
   220. BD*(   1) C   6 - H  18          0.01725     0.54080   
   221. BD*(   1) C   7 - H  19          0.00722     0.58324   
   222. BD*(   1) C   7 - H  20          0.02076     0.55784   
   223. BD*(   1) C   8 - C   9          0.00836     0.81380   
   224. BD*(   2) C   8 - C   9          0.14443     0.27092  229(v),208(v),121(g),111(g)
                                                    110(g),128(v),112(g)
   225. BD*(   1) C   8 - H  21          0.00796     0.65541   
   226. BD*(   1) C   9 - C  10          0.00964     0.79320   
   227. BD*(   1) C   9 - H  22          0.00787     0.65282   
   228. BD*(   1) C  10 - C  11          0.00935     0.80458   
   229. BD*(   2) C  10 - C  11          0.16434     0.26261  224(v),208(v),137(g),128(g)
                                                    138(g),130(g)
   230. BD*(   1) C  10 - H  23          0.00795     0.64758   
   231. BD*(   1) C  11 - C  12          0.00858     0.80770   
   232. BD*(   1) C  11 - H  24          0.00792     0.65875   
   233. BD*(   1) C  12 - H  25          0.00766     0.65283   
       -------------------------------
              Total Lewis   43.08580  ( 97.9223%)
        Valence non-Lewis    0.81846  (  1.8601%)
        Rydberg non-Lewis    0.09574  (  0.2176%)
       -------------------------------
            Total unit  1   44.00000  (100.0000%)
           Charge unit  1    0.00000
 Unable to Open any file for archive entry.
 1\1\GINC-COMPUTE-0-10\SP\UB3LYP\def2SVP\C10H13N1O1(1-,2)\ZAHRT2\13-Mar
 -2021\0\\# b3lyp/def2svp geom=NewRedundant pop=NBO\\8\\-1,2\C,0,0.8629
 4306,-0.0220293206,0.0351235406\N,0,-0.5381909273,0.0192511994,0.10788
 63611\C,0,-1.2951020508,-1.1538987803,-0.321145958\C,0,-2.7192693014,-
 1.0942314872,0.2158391855\O,0,-3.3628411878,0.1028103224,-0.1626455436
 \C,0,-2.6540156602,1.2247545968,0.3139639981\C,0,-1.2220694633,1.26099
 63587,-0.2128477832\C,0,1.5689988137,-1.1674949862,0.4658835385\C,0,2.
 9600492652,-1.2105486726,0.4291011009\C,0,3.7006142223,-0.1162080988,-
 0.0308849981\C,0,3.0156872526,1.0211632408,-0.4579753994\C,0,1.6194675
 482,1.0710985371,-0.4360132918\H,0,-0.8153448295,-2.0713581983,0.04115
 27144\H,0,-1.3271340041,-1.2106457581,-1.4304962429\H,0,-2.6956900008,
 -1.1842965908,1.3215748116\H,0,-3.3142971623,-1.9258737911,-0.19030370
 62\H,0,-3.2011128646,2.1199932857,-0.017317596\H,0,-2.629309799,1.2187
 469402,1.4231860379\H,0,-0.6968930057,2.1014786144,0.2635791441\H,0,-1
 .2379071529,1.4499022255,-1.3084150037\H,0,1.0232841373,-2.0255905896,
 0.8599192683\H,0,3.4730936279,-2.1109167754,0.7769620666\H,0,4.7916664
 731,-0.1523321106,-0.0544178154\H,0,3.5705235494,1.8868043613,-0.82928
 49963\H,0,1.12284946,1.9684254771,-0.8024234328\\Version=ES64L-G16RevC
 .01\State=2-A\HF=-518.4080846\S2=0.75868\S2-1=0.\S2A=0.750044\RMSD=2.0
 12e-09\Dipole=-3.0378404,0.0341743,0.1250152\Quadrupole=-17.6793084,9.
 7914709,7.8878375,0.720118,-1.0544155,0.5586194\PG=C01 [X(C10H13N1O1)]
 \\@
 The archive entry for this job was punched.


 CHARLIE BROWN -- WHICH DO YOU THINK LASTS LONGER IN LIFE, THE GOOD THINGS 
                  OR THE BAD THINGS?
 LINUS --         GOOD THINGS LAST EIGHT SECONDS ..
                  BAD THINGS LAST THREE WEEKS
 CHARLIE BROWN -- WHAT ABOUT IN BETWEEN?
 SNOOPY --        IN BETWEEN YOU SHOULD TAKE A NAP ...
 File lengths (MBytes):  RWF=     56 Int=      0 D2E=      0 Chk=      5 Scr=      1
 Normal termination of Gaussian 16
