# Supplementary material for: Machine-Learning-Guided Discovery of Electrochemical Reactions
Source: J Am Chem Soc. 2022 Dec 2;144(49):22599–610. doi: 10.1021/jacs.2c08997 (PMC9756344; doi:10.1021/jacs.2c08997)
Supplement: Supplementary file 4 — ja2c08997_si_004.zip [file ja2c08997_si_004.zip › Reactivity Prediction/Rlogs_notimes/9.log]

 Entering Gaussian System, Link 0=g16
 Input=9.com
 Output=9.log
 Initial command:
  
 Copyright (c) 1988-2019, Gaussian, Inc.  All Rights Reserved.
  
 This is part of the Gaussian(R) 16 program.  It is based on
 the Gaussian(R) 09 system (copyright 2009, Gaussian, Inc.),
 the Gaussian(R) 03 system (copyright 2003, Gaussian, Inc.),
 the Gaussian(R) 98 system (copyright 1998, Gaussian, Inc.),
 the Gaussian(R) 94 system (copyright 1995, Gaussian, Inc.),
 the Gaussian 92(TM) system (copyright 1992, Gaussian, Inc.),
 the Gaussian 90(TM) system (copyright 1990, Gaussian, Inc.),
 the Gaussian 88(TM) system (copyright 1988, Gaussian, Inc.),
 the Gaussian 86(TM) system (copyright 1986, Carnegie Mellon
 University), and the Gaussian 82(TM) system (copyright 1983,
 Carnegie Mellon University). Gaussian is a federally registered
 trademark of Gaussian, Inc.
  
 This software contains proprietary and confidential information,
 including trade secrets, belonging to Gaussian, Inc.
  
 This software is provided under written license and may be
 used, copied, transmitted, or stored only in accord with that
 written license.
  
 The following legend is applicable only to US Government
 contracts under FAR:
  
                    RESTRICTED RIGHTS LEGEND
  
 Use, reproduction and disclosure by the US Government is
 subject to restrictions as set forth in subparagraphs (a)
 and (c) of the Commercial Computer Software - Restricted
 Rights clause in FAR 52.227-19.
  
 Gaussian, Inc.
 340 Quinnipiac St., Bldg. 40, Wallingford CT 06492
  
  
 ---------------------------------------------------------------
 Warning -- This program may not be used in any manner that
 competes with the business of Gaussian, Inc. or will provide
 assistance to any competitor of Gaussian, Inc.  The licensee
 of this program is prohibited from giving any competitor of
 Gaussian, Inc. access to this program.  By using this program,
 the user acknowledges that Gaussian, Inc. is engaged in the
 business of creating and licensing software in the field of
 computational chemistry and represents and warrants to the
 licensee that it is not a competitor of Gaussian, Inc. and that
 it will not use this program in any manner prohibited above.
 ---------------------------------------------------------------
  

 Cite this work as:
 Gaussian 16, Revision C.01,
 M. J. Frisch, G. W. Trucks, H. B. Schlegel, G. E. Scuseria, 
 M. A. Robb, J. R. Cheeseman, G. Scalmani, V. Barone, 
 G. A. Petersson, H. Nakatsuji, X. Li, M. Caricato, A. V. Marenich, 
 J. Bloino, B. G. Janesko, R. Gomperts, B. Mennucci, H. P. Hratchian, 
 J. V. Ortiz, A. F. Izmaylov, J. L. Sonnenberg, D. Williams-Young, 
 F. Ding, F. Lipparini, F. Egidi, J. Goings, B. Peng, A. Petrone, 
 T. Henderson, D. Ranasinghe, V. G. Zakrzewski, J. Gao, N. Rega, 
 G. Zheng, W. Liang, M. Hada, M. Ehara, K. Toyota, R. Fukuda, 
 J. Hasegawa, M. Ishida, T. Nakajima, Y. Honda, O. Kitao, H. Nakai, 
 T. Vreven, K. Throssell, J. A. Montgomery, Jr., J. E. Peralta, 
 F. Ogliaro, M. J. Bearpark, J. J. Heyd, E. N. Brothers, K. N. Kudin, 
 V. N. Staroverov, T. A. Keith, R. Kobayashi, J. Normand, 
 K. Raghavachari, A. P. Rendell, J. C. Burant, S. S. Iyengar, 
 J. Tomasi, M. Cossi, J. M. Millam, M. Klene, C. Adamo, R. Cammi, 
 J. W. Ochterski, R. L. Martin, K. Morokuma, O. Farkas, 
 J. B. Foresman, and D. J. Fox, Gaussian, Inc., Wallingford CT, 2019.
 
 ******************************************
 Gaussian 16:  ES64L-G16RevC.01  3-Jul-2019
                13-Mar-2021 
 ******************************************
 %nprocshared=16
 Will use up to   16 processors via shared memory.
 %mem=7GB
 -----------------------------------------
 # b3lyp/def2svp geom=NewRedundant pop=NBO
 -----------------------------------------
 1/29=4000,38=1,172=1/1;
 2/12=2,17=6,18=5,40=1/2;
 3/5=43,7=101,11=2,25=1,30=1,74=-5/1,2,3;
 4//1;
 5/5=2,38=5/2;
 6/7=2,8=2,9=2,10=2,28=1,40=1/1,7;
 99/5=1,9=1/99;
 -
 9
 -
 Symbolic Z-matrix:
 Charge = -1 Multiplicity = 2
 O                    -1.41528   2.11514   2.58951 
 C                    -0.76524   1.45326   1.8075 
 N                     0.46351   0.92411   2.11845 
 C                     1.35619   0.15681   1.3376 
 C                     2.73136   0.31921   1.53723 
 C                     3.66577  -0.44434   0.83041 
 C                     3.22737  -1.38153  -0.11371 
 O                     4.04651  -2.16496  -0.86293 
 C                     5.43854  -2.04039  -0.69964 
 C                     1.84739  -1.54755  -0.31704 
 C                     0.92297  -0.80071   0.40181 
 O                    -1.14504   1.16053   0.55196 
 C                    -2.46062   1.62424   0.13839 
 C                    -3.51549   0.6834    0.65901 
 C                    -4.1455   -0.20008  -0.12601 
 C                    -3.8647   -0.3625   -1.59634 
 C                    -2.55638   0.31509  -2.01604 
 C                    -2.44039   1.70305  -1.38364 
 H                     0.79606   1.23887   3.02241 
 H                     3.08501   1.0606    2.25869 
 H                     4.72714  -0.28797   1.02047 
 H                     5.90283  -2.75439  -1.3929 
 H                     5.75581  -2.28463   0.33081 
 H                     5.79233  -1.02214  -0.94465 
 H                     1.51894  -2.28973  -1.04702 
 H                    -0.14212  -0.95451   0.24312 
 H                    -2.60336   2.61884   0.58501 
 H                    -3.74106   0.75088   1.72647 
 H                    -4.9205   -0.84161   0.30817 
 H                    -4.71426   0.05841  -2.16948 
 H                    -3.84659  -1.43571  -1.85288 
 H                    -2.49218   0.38174  -3.11339 
 H                    -1.70089  -0.2966   -1.68392 
 H                    -3.28968   2.33164  -1.70262 
 H                    -1.51847   2.21357  -1.70072 
 
                          Input orientation:                          
 ---------------------------------------------------------------------
 Center     Atomic      Atomic             Coordinates (Angstroms)
 Number     Number       Type             X           Y           Z
 ---------------------------------------------------------------------
      1          8           0       -1.415276    2.115136    2.589512
      2          6           0       -0.765244    1.453257    1.807497
      3          7           0        0.463509    0.924108    2.118446
      4          6           0        1.356185    0.156805    1.337603
      5          6           0        2.731362    0.319208    1.537225
      6          6           0        3.665774   -0.444339    0.830414
      7          6           0        3.227370   -1.381528   -0.113710
      8          8           0        4.046509   -2.164962   -0.862934
      9          6           0        5.438537   -2.040391   -0.699645
     10          6           0        1.847386   -1.547553   -0.317043
     11          6           0        0.922974   -0.800710    0.401814
     12          8           0       -1.145038    1.160528    0.551960
     13          6           0       -2.460617    1.624236    0.138387
     14          6           0       -3.515494    0.683395    0.659006
     15          6           0       -4.145498   -0.200077   -0.126013
     16          6           0       -3.864695   -0.362498   -1.596343
     17          6           0       -2.556375    0.315087   -2.016035
     18          6           0       -2.440389    1.703050   -1.383640
     19          1           0        0.796057    1.238867    3.022411
     20          1           0        3.085006    1.060598    2.258689
     21          1           0        4.727142   -0.287972    1.020472
     22          1           0        5.902830   -2.754390   -1.392896
     23          1           0        5.755810   -2.284631    0.330806
     24          1           0        5.792335   -1.022144   -0.944653
     25          1           0        1.518941   -2.289726   -1.047021
     26          1           0       -0.142117   -0.954508    0.243117
     27          1           0       -2.603363    2.618839    0.585013
     28          1           0       -3.741063    0.750879    1.726474
     29          1           0       -4.920503   -0.841609    0.308171
     30          1           0       -4.714256    0.058413   -2.169478
     31          1           0       -3.846587   -1.435708   -1.852882
     32          1           0       -2.492175    0.381742   -3.113385
     33          1           0       -1.700888   -0.296604   -1.683917
     34          1           0       -3.289684    2.331636   -1.702616
     35          1           0       -1.518465    2.213567   -1.700716
 ---------------------------------------------------------------------
                    Distance matrix (angstroms):
                    1          2          3          4          5
     1  O    0.000000
     2  C    1.213331   0.000000
     3  N    2.273826   1.373507   0.000000
     4  C    3.617089   2.530227   1.412565   0.000000
     5  C    4.639749   3.685833   2.418031   1.399047   0.000000
     6  C    5.955032   4.918280   3.712974   2.439839   1.398468
     7  C    6.410010   5.260039   4.235258   2.823847   2.421594
     8  O    7.750466   6.586021   5.591857   4.179810   3.696144
     9  C    8.663816   7.548392   6.440558   5.063955   4.230851
    10  C    5.701606   4.510473   3.735750   2.425690   2.775702
    11  C    4.330773   3.147442   2.476476   1.407199   2.411150
    12  O    2.266257   1.343989   2.257697   2.807279   4.087180
    13  C    2.709563   2.385257   3.600184   4.261390   5.533216
    14  C    3.191809   3.078245   4.245041   4.946822   6.318790
    15  C    4.493150   4.230614   5.248270   5.704214   7.094168
    16  C    5.446072   4.948706   5.847082   6.011266   7.334299
    17  C    5.074775   4.372983   5.156020   5.155586   6.370701
    18  C    4.123906   3.612736   4.615624   4.920367   6.098645
    19  H    2.417694   1.989884   1.013318   2.079226   2.607097
    20  H    4.634008   3.896431   2.628791   2.157328   1.093268
    21  H    6.779832   5.815289   4.566536   3.414930   2.149149
    22  H    9.650209   8.509407   7.446280   6.050013   5.300078
    23  H    8.711152   7.660063   6.442057   5.131369   4.169258
    24  H    8.618730   7.530191   6.447236   5.126211   4.162752
    25  H    6.421589   5.232179   4.632801   3.420297   3.867147
    26  H    4.068072   2.938180   2.722653   2.162829   3.399110
    27  H    2.383963   2.496343   3.824818   4.722925   5.886790
    28  H    2.831133   3.058660   4.226356   5.146464   6.489564
    29  H    5.121862   4.978009   5.948315   6.438430   7.836396
    30  H    6.145027   5.775519   6.778272   7.011387   8.321351
    31  H    6.185033   5.589202   6.317999   6.307467   7.605391
    32  H    6.057012   5.324051   6.033431   5.888274   6.994099
    33  H    4.915308   4.015895   4.542325   4.322136   5.513603
    34  H    4.688564   4.411943   5.537879   5.962962   7.127371
    35  H    4.292597   3.667829   4.491873   4.661037   5.668676
                    6          7          8          9         10
     6  C    0.000000
     7  C    1.400676   0.000000
     8  O    2.443958   1.358710   0.000000
     9  C    2.833929   2.380478   1.407097   0.000000
    10  C    2.416667   1.404730   2.348475   3.644947   0.000000
    11  C    2.798866   2.431740   3.635552   4.810439   1.388909
    12  O    5.079080   5.101286   6.325581   7.426699   4.128374
    13  C    6.503120   6.438273   7.596272   8.748052   5.369036
    14  C    7.271298   7.094168   8.222732   9.457252   5.889846
    15  C    7.873398   7.466939   8.456524   9.775967   6.145473
    16  C    7.912258   7.316695   8.147019   9.495763   5.972339
    17  C    6.884341   6.320526   7.146913   8.437996   5.074358
    18  C    6.840946   6.576537   7.570502   8.749781   5.485350
    19  H    3.984132   4.755314   6.103065   6.794104   4.474526
    20  H    2.154553   3.407716   4.590562   4.889477   3.868922
    21  H    1.089529   2.175212   2.744735   2.556533   3.415917
    22  H    3.909458   3.267897   2.018468   1.098162   4.365838
    23  H    2.829228   2.721432   2.088312   1.105507   4.029736
    24  H    2.829661   2.720048   2.088209   1.105454   4.028966
    25  H    3.396926   2.148167   2.537332   3.942850   1.091587
    26  H    3.886545   3.415131   4.498126   5.762954   2.150257
    27  H    6.981788   7.105533   8.318780   9.382479   6.162929
    28  H    7.555972   7.516149   8.709388   9.896580   6.378833
    29  H    8.611314   8.176634   9.139478  10.476759   6.833269
    30  H    8.914988   8.328808   9.132439  10.471131   7.004697
    31  H    8.038561   7.284815   7.988290   9.375986   5.898528
    32  H    7.359097   6.694802   7.369167   8.636496   5.511215
    33  H    5.928301   5.284916   6.098963   7.414916   4.002932
    34  H    7.905737   7.667086   8.645472   9.813379   6.584634
    35  H    6.351962   6.161676   7.130381   8.215728   5.233501
                   11         12         13         14         15
    11  C    0.000000
    12  O    2.854063   0.000000
    13  C    4.171144   1.454928   0.000000
    14  C    4.687079   2.420367   1.506317   0.000000
    15  C    5.131157   3.363578   2.497369   1.339285   0.000000
    16  C    5.206385   3.785677   2.987948   2.510465   1.505690
    17  C    4.381423   3.049794   2.522811   2.865555   2.522477
    18  C    4.557288   2.391404   1.524200   2.523480   2.847968
    19  H    3.323178   3.142788   4.367153   4.948101   6.033416
    20  H    3.403945   4.562475   5.963833   6.802049   7.717273
    21  H    3.888101   6.066313   7.489892   8.307542   8.946838
    22  H    5.642412   8.293461   9.563704  10.233938  10.445018
    23  H    5.056022   7.716199   9.100875   9.740327  10.128669
    24  H    5.056944   7.425029   8.734272   9.597721  10.005323
    25  H    2.161358   4.643035   5.706239   6.090609   6.107435
    26  H    1.087777   2.361061   3.469340   3.772977   4.090536
    27  H    4.915478   2.062638   1.099585   2.140888   3.290901
    28  H    5.090716   2.878652   2.219080   1.093125   2.121224
    29  H    5.844371   4.280435   3.487156   2.103040   1.095770
    30  H    6.255237   4.621710   3.585656   3.134957   2.136832
    31  H    5.313717   4.452199   3.905038   3.303000   2.144344
    32  H    5.041633   3.981965   3.481208   3.920346   3.463580
    33  H    3.389550   2.726050   2.754560   3.121295   2.900431
    34  H    5.655679   3.324773   2.139406   2.888762   3.102848
    35  H    4.412157   2.514536   2.148781   3.449324   3.899574
                   16         17         18         19         20
    16  C    0.000000
    17  C    1.531981   0.000000
    18  C    2.518011   1.529647   0.000000
    19  H    6.754248   6.121937   5.486650   0.000000
    20  H    8.073712   7.117179   6.649007   2.419574   0.000000
    21  H    8.981812   7.914144   7.817763   4.668236   2.459357
    22  H   10.058185   9.020429   9.459290   7.843480   5.985678
    23  H    9.998131   9.019901   9.274621   6.652738   4.694729
    24  H    9.701446   8.522734   8.683152   6.768498   4.682825
    25  H    5.744520   4.932772   5.633105   5.434501   4.960338
    26  H    4.194243   3.541790   3.871822   3.662723   4.305521
    27  H    3.903542   3.474900   2.177343   4.404689   6.130811
    28  H    3.506566   3.949655   3.503026   4.743737   6.853787
    29  H    2.229675   3.511265   3.935541   6.661422   8.456423
    30  H    1.107882   2.178503   2.914249   7.662423   9.024496
    31  H    1.103595   2.180952   3.471223   7.244031   8.437035
    32  H    2.176952   1.101245   2.177282   7.013924   7.773351
    33  H    2.166581   1.102872   2.153055   5.544540   6.347513
    34  H    2.756862   2.168512   1.103706   6.341396   7.612105
    35  H    3.485943   2.186529   1.100504   5.349298   6.180467
                   21         22         23         24         25
    21  H    0.000000
    22  H    3.645519   0.000000
    23  H    2.349562   1.792607   0.000000
    24  H    2.352735   1.792709   1.794994   0.000000
    25  H    4.309768   4.421993   4.455276   4.458602   0.000000
    26  H    4.975765   6.515942   6.046690   6.052528   2.491260
    27  H    7.897815  10.253732   9.694555   9.278166   6.614449
    28  H    8.560850  10.724833  10.067413  10.058042   6.678712
    29  H    9.689734  11.121911  10.773415  10.787356   6.737954
    30  H    9.971748  11.010788  11.016512  10.632791   6.754732
    31  H    9.114949   9.848941   9.884088   9.690445   5.492509
    32  H    8.346007   9.125323   9.327446   8.677983   5.243630
    33  H    6.973763   7.996370   7.975820   7.564477   3.839984
    34  H    8.862677  10.510276  10.356914   9.711097   6.701467
    35  H    7.257422   8.935937   8.790674   8.030520   5.471088
                   26         27         28         29         30
    26  H    0.000000
    27  H    4.352405   0.000000
    28  H    4.249836   2.467097   0.000000
    29  H    4.780162   4.173785   2.436941   0.000000
    30  H    5.267928   4.312641   4.074930   2.644110   0.000000
    31  H    4.283441   4.891656   4.195723   2.485237   1.756553
    32  H    4.309807   4.323785   5.012007   4.370401   2.435805
    33  H    2.564383   3.802934   4.109781   3.825097   3.072815
    34  H    4.948918   2.405570   3.802787   4.095402   2.723033
    35  H    3.963523   2.562383   4.338782   4.994356   3.882976
                   31         32         33         34         35
    31  H    0.000000
    32  H    2.593535   0.000000
    33  H    2.435186   1.769087   0.000000
    34  H    3.811247   2.535425   3.071199   0.000000
    35  H    4.331342   2.509847   2.516847   1.775150   0.000000
 Stoichiometry    C14H17NO3(1-,2)
 Framework group  C1[X(C14H17NO3)]
 Deg. of freedom    99
 Full point group                 C1      NOp   1
 Largest Abelian subgroup         C1      NOp   1
 Largest concise Abelian subgroup C1      NOp   1
                         Standard orientation:                         
 ---------------------------------------------------------------------
 Center     Atomic      Atomic             Coordinates (Angstroms)
 Number     Number       Type             X           Y           Z
 ---------------------------------------------------------------------
      1          8           0        1.959130    2.849423   -0.051282
      2          6           0        1.165610    1.933999    0.015775
      3          7           0       -0.173708    2.086158   -0.248035
      4          6           0       -1.230164    1.149647   -0.201266
      5          6           0       -2.500219    1.590401    0.186071
      6          6           0       -3.597622    0.723807    0.206924
      7          6           0       -3.429426   -0.620797   -0.147535
      8          8           0       -4.421457   -1.549216   -0.150281
      9          6           0       -5.717745   -1.156525    0.230971
     10          6           0       -2.155747   -1.067226   -0.537036
     11          6           0       -1.073219   -0.197886   -0.575076
     12          8           0        1.478907    0.673089    0.359659
     13          6           0        2.884722    0.388503    0.603609
     14          6           0        3.595906    0.189404   -0.709239
     15          6           0        3.958113   -1.019456   -1.157736
     16          6           0        3.686240   -2.302490   -0.418135
     17          6           0        2.651872   -2.121788    0.697389
     18          6           0        2.934805   -0.847246    1.494452
     19          1           0       -0.424753    3.056535   -0.396894
     20          1           0       -2.639028    2.633654    0.482025
     21          1           0       -4.569718    1.110493    0.511188
     22          1           0       -6.352194   -2.049982    0.159074
     23          1           0       -6.124251   -0.374657   -0.436547
     24          1           0       -5.745199   -0.780901    1.270289
     25          1           0       -2.040962   -2.114605   -0.822316
     26          1           0       -0.097752   -0.557365   -0.895227
     27          1           0        3.303204    1.265476    1.118272
     28          1           0        3.799003    1.091513   -1.292224
     29          1           0        4.493826   -1.096241   -2.110536
     30          1           0        4.639429   -2.680002    0.001767
     31          1           0        3.357586   -3.077825   -1.131412
     32          1           0        2.643556   -3.000811    1.360706
     33          1           0        1.643576   -2.046047    0.257017
     34          1           0        3.941820   -0.902242    1.942855
     35          1           0        2.216396   -0.720543    2.318432
 ---------------------------------------------------------------------
 Rotational constants (GHZ):           0.7544169           0.2085637           0.1744643
 Standard basis: def2SVP (5D, 7F)
 There are   355 symmetry adapted cartesian basis functions of A   symmetry.
 There are   337 symmetry adapted basis functions of A   symmetry.
   337 basis functions,   569 primitive gaussians,   355 cartesian basis functions
    67 alpha electrons       66 beta electrons
       nuclear repulsion energy      1287.9526419603 Hartrees.
 NAtoms=   35 NActive=   35 NUniq=   35 SFac= 1.00D+00 NAtFMM=   60 NAOKFM=F Big=F
 Integral buffers will be    131072 words long.
 Raffenetti 2 integral format.
 Two-electron integral symmetry is turned on.
 One-electron integrals computed using PRISM.
   1 Symmetry operations used in ECPInt.
 ECPInt:  NShTT=   12720 NPrTT=   45736 LenC2=   11326 LenP2D=   28814.
 LDataN:  DoStor=T MaxTD1= 4 Len=   56
 NBasis=   337 RedAO= T EigKep=  2.43D-04  NBF=   337
 NBsUse=   337 1.00D-06 EigRej= -1.00D+00 NBFU=   337
 ExpMin= 1.22D-01 ExpMax= 2.27D+03 ExpMxC= 3.41D+02 IAcc=3 IRadAn=         5 AccDes= 0.00D+00
 Harris functional with IExCor=  402 and IRadAn=       5 diagonalized for initial guess.
 HarFok:  IExCor=  402 AccDes= 0.00D+00 IRadAn=         5 IDoV= 1 UseB2=F ITyADJ=14
 ICtDFT=  3500011 ScaDFX=  1.000000  1.000000  1.000000  1.000000
 FoFCou: FMM=F IPFlag=           0 FMFlag=      100000 FMFlg1=           0
         NFxFlg=           0 DoJE=T BraDBF=F KetDBF=T FulRan=T
         wScrn=  0.000000 ICntrl=       500 IOpCl=  0 I1Cent=   200000004 NGrid=           0
         NMat0=    1 NMatS0=      1 NMatT0=    0 NMatD0=    1 NMtDS0=    0 NMtDT0=    0
 Petite list used in FoFCou.
 Initial guess <Sx>= 0.0000 <Sy>= 0.0000 <Sz>= 0.5000 <S**2>= 0.7500 S= 0.5000
 Requested convergence on RMS density matrix=1.00D-08 within 128 cycles.
 Requested convergence on MAX density matrix=1.00D-06.
 Requested convergence on             energy=1.00D-06.
 No special actions if energy rises.
 Integral accuracy reduced to 1.0D-05 until final iterations.
 EnCoef did    10 forward-backward iterations
 EnCoef did     5 forward-backward iterations
 Initial convergence to 1.0D-05 achieved.  Increase integral accuracy.
 SCF Done:  E(UB3LYP) =  -823.510435929     A.U. after   29 cycles
            NFock= 29  Conv=0.70D-08     -V/T= 2.0099
 <Sx>= 0.0000 <Sy>= 0.0000 <Sz>= 0.5000 <S**2>= 0.7551 S= 0.5025
 <L.S>= 0.000000000000E+00
 Annihilation of the first spin contaminant:
 S**2 before annihilation     0.7551,   after     0.7500

 **********************************************************************

            Population analysis using the SCF Density.

 **********************************************************************

 Orbital symmetries:
 Alpha Orbitals:
       Occupied  (A) (A) (A) (A) (A) (A) (A) (A) (A) (A) (A) (A)
                 (A) (A) (A) (A) (A) (A) (A) (A) (A) (A) (A) (A)
                 (A) (A) (A) (A) (A) (A) (A) (A) (A) (A) (A) (A)
                 (A) (A) (A) (A) (A) (A) (A) (A) (A) (A) (A) (A)
                 (A) (A) (A) (A) (A) (A) (A) (A) (A) (A) (A) (A)
                 (A) (A) (A) (A) (A) (A) (A)
       Virtual   (A) (A) (A) (A) (A) (A) (A) (A) (A) (A) (A) (A)
                 (A) (A) (A) (A) (A) (A) (A) (A) (A) (A) (A) (A)
                 (A) (A) (A) (A) (A) (A) (A) (A) (A) (A) (A) (A)
                 (A) (A) (A) (A) (A) (A) (A) (A) (A) (A) (A) (A)
                 (A) (A) (A) (A) (A) (A) (A) (A) (A) (A) (A) (A)
                 (A) (A) (A) (A) (A) (A) (A) (A) (A) (A) (A) (A)
                 (A) (A) (A) (A) (A) (A) (A) (A) (A) (A) (A) (A)
                 (A) (A) (A) (A) (A) (A) (A) (A) (A) (A) (A) (A)
                 (A) (A) (A) (A) (A) (A) (A) (A) (A) (A) (A) (A)
                 (A) (A) (A) (A) (A) (A) (A) (A) (A) (A) (A) (A)
                 (A) (A) (A) (A) (A) (A) (A) (A) (A) (A) (A) (A)
                 (A) (A) (A) (A) (A) (A) (A) (A) (A) (A) (A) (A)
                 (A) (A) (A) (A) (A) (A) (A) (A) (A) (A) (A) (A)
                 (A) (A) (A) (A) (A) (A) (A) (A) (A) (A) (A) (A)
                 (A) (A) (A) (A) (A) (A) (A) (A) (A) (A) (A) (A)
                 (A) (A) (A) (A) (A) (A) (A) (A) (A) (A) (A) (A)
                 (A) (A) (A) (A) (A) (A) (A) (A) (A) (A) (A) (A)
                 (A) (A) (A) (A) (A) (A) (A) (A) (A) (A) (A) (A)
                 (A) (A) (A) (A) (A) (A) (A) (A) (A) (A) (A) (A)
                 (A) (A) (A) (A) (A) (A) (A) (A) (A) (A) (A) (A)
                 (A) (A) (A) (A) (A) (A) (A) (A) (A) (A) (A) (A)
                 (A) (A) (A) (A) (A) (A) (A) (A) (A) (A) (A) (A)
                 (A) (A) (A) (A) (A) (A)
 Beta  Orbitals:
       Occupied  (A) (A) (A) (A) (A) (A) (A) (A) (A) (A) (A) (A)
                 (A) (A) (A) (A) (A) (A) (A) (A) (A) (A) (A) (A)
                 (A) (A) (A) (A) (A) (A) (A) (A) (A) (A) (A) (A)
                 (A) (A) (A) (A) (A) (A) (A) (A) (A) (A) (A) (A)
                 (A) (A) (A) (A) (A) (A) (A) (A) (A) (A) (A) (A)
                 (A) (A) (A) (A) (A) (A)
       Virtual   (A) (A) (A) (A) (A) (A) (A) (A) (A) (A) (A) (A)
                 (A) (A) (A) (A) (A) (A) (A) (A) (A) (A) (A) (A)
                 (A) (A) (A) (A) (A) (A) (A) (A) (A) (A) (A) (A)
                 (A) (A) (A) (A) (A) (A) (A) (A) (A) (A) (A) (A)
                 (A) (A) (A) (A) (A) (A) (A) (A) (A) (A) (A) (A)
                 (A) (A) (A) (A) (A) (A) (A) (A) (A) (A) (A) (A)
                 (A) (A) (A) (A) (A) (A) (A) (A) (A) (A) (A) (A)
                 (A) (A) (A) (A) (A) (A) (A) (A) (A) (A) (A) (A)
                 (A) (A) (A) (A) (A) (A) (A) (A) (A) (A) (A) (A)
                 (A) (A) (A) (A) (A) (A) (A) (A) (A) (A) (A) (A)
                 (A) (A) (A) (A) (A) (A) (A) (A) (A) (A) (A) (A)
                 (A) (A) (A) (A) (A) (A) (A) (A) (A) (A) (A) (A)
                 (A) (A) (A) (A) (A) (A) (A) (A) (A) (A) (A) (A)
                 (A) (A) (A) (A) (A) (A) (A) (A) (A) (A) (A) (A)
                 (A) (A) (A) (A) (A) (A) (A) (A) (A) (A) (A) (A)
                 (A) (A) (A) (A) (A) (A) (A) (A) (A) (A) (A) (A)
                 (A) (A) (A) (A) (A) (A) (A) (A) (A) (A) (A) (A)
                 (A) (A) (A) (A) (A) (A) (A) (A) (A) (A) (A) (A)
                 (A) (A) (A) (A) (A) (A) (A) (A) (A) (A) (A) (A)
                 (A) (A) (A) (A) (A) (A) (A) (A) (A) (A) (A) (A)
                 (A) (A) (A) (A) (A) (A) (A) (A) (A) (A) (A) (A)
                 (A) (A) (A) (A) (A) (A) (A) (A) (A) (A) (A) (A)
                 (A) (A) (A) (A) (A) (A) (A)
 The electronic state is 2-A.
 Alpha  occ. eigenvalues --  -19.02939 -19.02854 -18.96991 -14.21980 -10.19536
 Alpha  occ. eigenvalues --  -10.13322 -10.11038 -10.08843 -10.06984 -10.06951
 Alpha  occ. eigenvalues --  -10.06808 -10.06795 -10.04014 -10.03188 -10.02208
 Alpha  occ. eigenvalues --  -10.01750 -10.01476 -10.00861  -0.95803  -0.92436
 Alpha  occ. eigenvalues --   -0.86553  -0.78712  -0.70238  -0.67875  -0.61938
 Alpha  occ. eigenvalues --   -0.60998  -0.60694  -0.57874  -0.55516  -0.51249
 Alpha  occ. eigenvalues --   -0.48039  -0.46371  -0.45936  -0.44511  -0.40297
 Alpha  occ. eigenvalues --   -0.39157  -0.37918  -0.37444  -0.36334  -0.35073
 Alpha  occ. eigenvalues --   -0.34223  -0.33353  -0.32711  -0.31405  -0.29574
 Alpha  occ. eigenvalues --   -0.29067  -0.28034  -0.27609  -0.27463  -0.26940
 Alpha  occ. eigenvalues --   -0.26048  -0.25117  -0.24019  -0.23374  -0.22120
 Alpha  occ. eigenvalues --   -0.21956  -0.20834  -0.19769  -0.19154  -0.18049
 Alpha  occ. eigenvalues --   -0.15991  -0.14652  -0.14152  -0.12427  -0.10384
 Alpha  occ. eigenvalues --   -0.06045   0.10176
 Alpha virt. eigenvalues --    0.12266   0.15093   0.16145   0.16667   0.19122
 Alpha virt. eigenvalues --    0.19406   0.20196   0.20694   0.20965   0.21347
 Alpha virt. eigenvalues --    0.22365   0.23196   0.23679   0.23864   0.24823
 Alpha virt. eigenvalues --    0.25304   0.25461   0.26902   0.27557   0.28686
 Alpha virt. eigenvalues --    0.30400   0.31278   0.32291   0.33394   0.34770
 Alpha virt. eigenvalues --    0.35564   0.36070   0.36749   0.38938   0.39496
 Alpha virt. eigenvalues --    0.42573   0.43950   0.44541   0.45894   0.46175
 Alpha virt. eigenvalues --    0.47406   0.50639   0.51446   0.52594   0.52930
 Alpha virt. eigenvalues --    0.54177   0.54656   0.55422   0.55681   0.56166
 Alpha virt. eigenvalues --    0.56742   0.58532   0.59166   0.59850   0.60503
 Alpha virt. eigenvalues --    0.62058   0.63078   0.63388   0.63550   0.65449
 Alpha virt. eigenvalues --    0.65905   0.66753   0.67624   0.68468   0.69150
 Alpha virt. eigenvalues --    0.70639   0.71449   0.72227   0.72472   0.72950
 Alpha virt. eigenvalues --    0.73287   0.74244   0.74380   0.74822   0.75856
 Alpha virt. eigenvalues --    0.76135   0.76327   0.76583   0.77746   0.78069
 Alpha virt. eigenvalues --    0.78424   0.78809   0.79279   0.79824   0.80348
 Alpha virt. eigenvalues --    0.81454   0.81811   0.82506   0.82938   0.83053
 Alpha virt. eigenvalues --    0.83748   0.84752   0.85043   0.85815   0.86661
 Alpha virt. eigenvalues --    0.88929   0.89844   0.90641   0.91458   0.93146
 Alpha virt. eigenvalues --    0.94149   0.95082   0.96729   0.97437   0.99584
 Alpha virt. eigenvalues --    1.00165   1.03414   1.04351   1.05583   1.10619
 Alpha virt. eigenvalues --    1.12144   1.12602   1.13847   1.16216   1.18032
 Alpha virt. eigenvalues --    1.19368   1.21864   1.23465   1.23947   1.25401
 Alpha virt. eigenvalues --    1.27672   1.29588   1.31607   1.32265   1.33866
 Alpha virt. eigenvalues --    1.35358   1.36928   1.38507   1.38787   1.40246
 Alpha virt. eigenvalues --    1.40975   1.41364   1.42242   1.42844   1.44475
 Alpha virt. eigenvalues --    1.45545   1.46835   1.50768   1.51558   1.53221
 Alpha virt. eigenvalues --    1.58324   1.60357   1.61044   1.62357   1.65384
 Alpha virt. eigenvalues --    1.66380   1.67014   1.68438   1.71700   1.74149
 Alpha virt. eigenvalues --    1.76125   1.76669   1.77779   1.79977   1.80812
 Alpha virt. eigenvalues --    1.80974   1.82832   1.84026   1.84950   1.86324
 Alpha virt. eigenvalues --    1.86941   1.87570   1.88042   1.88705   1.89113
 Alpha virt. eigenvalues --    1.90389   1.91356   1.91970   1.92662   1.93599
 Alpha virt. eigenvalues --    1.93892   1.94476   1.94872   1.96055   1.96117
 Alpha virt. eigenvalues --    1.97111   1.99076   1.99212   1.99509   2.00194
 Alpha virt. eigenvalues --    2.01233   2.02006   2.02525   2.03974   2.04262
 Alpha virt. eigenvalues --    2.05099   2.06325   2.07076   2.07571   2.10148
 Alpha virt. eigenvalues --    2.12179   2.13792   2.14405   2.15936   2.16803
 Alpha virt. eigenvalues --    2.18296   2.20781   2.22248   2.23172   2.23922
 Alpha virt. eigenvalues --    2.26242   2.27531   2.28678   2.29421   2.30531
 Alpha virt. eigenvalues --    2.31750   2.32755   2.33073   2.36161   2.37393
 Alpha virt. eigenvalues --    2.40052   2.40431   2.44125   2.44621   2.45440
 Alpha virt. eigenvalues --    2.47169   2.48645   2.50269   2.51054   2.53096
 Alpha virt. eigenvalues --    2.53759   2.54194   2.56617   2.57025   2.59204
 Alpha virt. eigenvalues --    2.63626   2.65411   2.69130   2.70137   2.72052
 Alpha virt. eigenvalues --    2.73676   2.74754   2.75775   2.76592   2.78357
 Alpha virt. eigenvalues --    2.78836   2.79860   2.82467   2.84151   2.87945
 Alpha virt. eigenvalues --    2.89634   2.90544   2.91647   2.92761   2.95084
 Alpha virt. eigenvalues --    2.96739   2.99475   3.00580   3.01895   3.02963
 Alpha virt. eigenvalues --    3.04101   3.04707   3.05536   3.06882   3.08508
 Alpha virt. eigenvalues --    3.10592   3.12604   3.14901   3.15985   3.16096
 Alpha virt. eigenvalues --    3.19774   3.21248   3.24462   3.27349   3.32590
 Alpha virt. eigenvalues --    3.36233   3.38065   3.44087   3.48107   3.55888
 Alpha virt. eigenvalues --    3.62194   3.65511   3.80691   3.84110   3.89158
  Beta  occ. eigenvalues --  -19.02954 -19.02781 -18.96996 -14.21968 -10.19542
  Beta  occ. eigenvalues --  -10.13314 -10.11016 -10.08928 -10.07010 -10.06951
  Beta  occ. eigenvalues --  -10.06888 -10.06791 -10.03745 -10.03003 -10.01997
  Beta  occ. eigenvalues --  -10.01411 -10.01262 -10.00526  -0.95735  -0.92460
  Beta  occ. eigenvalues --   -0.86506  -0.78679  -0.70076  -0.67496  -0.61789
  Beta  occ. eigenvalues --   -0.60795  -0.60452  -0.57256  -0.55308  -0.51105
  Beta  occ. eigenvalues --   -0.47881  -0.46187  -0.45466  -0.44213  -0.40174
  Beta  occ. eigenvalues --   -0.38992  -0.37779  -0.37291  -0.36185  -0.35058
  Beta  occ. eigenvalues --   -0.34094  -0.33264  -0.32579  -0.31329  -0.29407
  Beta  occ. eigenvalues --   -0.28977  -0.27878  -0.27448  -0.27323  -0.26842
  Beta  occ. eigenvalues --   -0.25853  -0.24953  -0.23607  -0.23178  -0.22024
  Beta  occ. eigenvalues --   -0.21866  -0.20754  -0.19519  -0.19043  -0.17879
  Beta  occ. eigenvalues --   -0.15890  -0.14578  -0.13672  -0.11015  -0.08246
  Beta  occ. eigenvalues --   -0.05231
  Beta virt. eigenvalues --    0.14880   0.15208   0.16081   0.16369   0.16696
  Beta virt. eigenvalues --    0.19279   0.19469   0.20296   0.20774   0.21079
  Beta virt. eigenvalues --    0.21377   0.22439   0.23278   0.23807   0.23932
  Beta virt. eigenvalues --    0.24863   0.25381   0.25546   0.27030   0.27707
  Beta virt. eigenvalues --    0.28849   0.31186   0.31642   0.33094   0.33482
  Beta virt. eigenvalues --    0.34889   0.35649   0.36159   0.36882   0.39001
  Beta virt. eigenvalues --    0.39608   0.42765   0.44203   0.44701   0.46006
  Beta virt. eigenvalues --    0.46392   0.47737   0.50759   0.51648   0.52706
  Beta virt. eigenvalues --    0.53017   0.54247   0.54791   0.55442   0.55946
  Beta virt. eigenvalues --    0.56417   0.57041   0.58621   0.59333   0.60041
  Beta virt. eigenvalues --    0.60910   0.62268   0.63400   0.63750   0.63981
  Beta virt. eigenvalues --    0.65713   0.66359   0.67254   0.68204   0.68945
  Beta virt. eigenvalues --    0.69877   0.70920   0.71663   0.72593   0.72724
  Beta virt. eigenvalues --    0.73041   0.73342   0.74453   0.74586   0.74985
  Beta virt. eigenvalues --    0.76122   0.76360   0.76482   0.77105   0.77915
  Beta virt. eigenvalues --    0.78330   0.78537   0.79153   0.79590   0.79995
  Beta virt. eigenvalues --    0.80494   0.81554   0.81997   0.82655   0.83203
  Beta virt. eigenvalues --    0.83285   0.84002   0.84909   0.85257   0.86165
  Beta virt. eigenvalues --    0.86836   0.89159   0.89988   0.90860   0.91652
  Beta virt. eigenvalues --    0.93303   0.94386   0.95334   0.96984   0.97581
  Beta virt. eigenvalues --    0.99770   1.00255   1.03580   1.04476   1.05671
  Beta virt. eigenvalues --    1.10696   1.12240   1.12707   1.13864   1.16302
  Beta virt. eigenvalues --    1.18139   1.19443   1.21962   1.23548   1.24066
  Beta virt. eigenvalues --    1.25496   1.27817   1.29694   1.31721   1.32362
  Beta virt. eigenvalues --    1.34022   1.35506   1.37075   1.38789   1.39008
  Beta virt. eigenvalues --    1.40555   1.41454   1.41860   1.42582   1.43142
  Beta virt. eigenvalues --    1.44603   1.45859   1.47217   1.50960   1.51645
  Beta virt. eigenvalues --    1.53334   1.58392   1.60434   1.61125   1.62555
  Beta virt. eigenvalues --    1.65513   1.66475   1.67219   1.68697   1.71854
  Beta virt. eigenvalues --    1.74254   1.76230   1.76786   1.77844   1.80068
  Beta virt. eigenvalues --    1.80893   1.81132   1.82959   1.84236   1.85059
  Beta virt. eigenvalues --    1.86444   1.87067   1.87662   1.88206   1.88803
  Beta virt. eigenvalues --    1.89304   1.90754   1.91519   1.92306   1.92999
  Beta virt. eigenvalues --    1.93775   1.94115   1.94662   1.95173   1.96211
  Beta virt. eigenvalues --    1.96253   1.97248   1.99178   1.99334   1.99611
  Beta virt. eigenvalues --    2.00369   2.01497   2.02205   2.02668   2.04187
  Beta virt. eigenvalues --    2.04423   2.05216   2.06424   2.07263   2.07696
  Beta virt. eigenvalues --    2.10521   2.12410   2.14070   2.14982   2.16123
  Beta virt. eigenvalues --    2.16937   2.18626   2.21033   2.22459   2.23363
  Beta virt. eigenvalues --    2.24098   2.26391   2.27744   2.28759   2.30061
  Beta virt. eigenvalues --    2.30766   2.32035   2.32835   2.33365   2.36338
  Beta virt. eigenvalues --    2.37718   2.40214   2.40644   2.44432   2.45142
  Beta virt. eigenvalues --    2.45840   2.47464   2.48931   2.50587   2.51917
  Beta virt. eigenvalues --    2.53527   2.54289   2.54452   2.56823   2.57318
  Beta virt. eigenvalues --    2.59396   2.63914   2.65523   2.69212   2.70344
  Beta virt. eigenvalues --    2.72254   2.73892   2.74849   2.75983   2.76723
  Beta virt. eigenvalues --    2.78887   2.79236   2.80232   2.82583   2.84481
  Beta virt. eigenvalues --    2.88000   2.89758   2.90585   2.91807   2.92871
  Beta virt. eigenvalues --    2.95169   2.96829   2.99558   3.00866   3.01910
  Beta virt. eigenvalues --    3.03002   3.04237   3.04979   3.05622   3.06971
  Beta virt. eigenvalues --    3.08605   3.10656   3.12682   3.14966   3.16024
  Beta virt. eigenvalues --    3.16144   3.19864   3.21233   3.24508   3.27458
  Beta virt. eigenvalues --    3.32762   3.36249   3.38129   3.44248   3.48172
  Beta virt. eigenvalues --    3.55948   3.62219   3.65542   3.80741   3.84150
  Beta virt. eigenvalues --    3.89236
          Condensed to atoms (all electrons):
               1          2          3          4          5          6
     1  O    7.761424   0.687934  -0.093325   0.001970  -0.000067  -0.000000
     2  C    0.687934   4.478770   0.344010  -0.019194   0.005739  -0.000200
     3  N   -0.093325   0.344010   6.512320   0.289480  -0.082072   0.008530
     4  C    0.001970  -0.019194   0.289480   5.259097   0.164151   0.160196
     5  C   -0.000067   0.005739  -0.082072   0.164151   5.497455   0.087604
     6  C   -0.000000  -0.000200   0.008530   0.160196   0.087604   5.538158
     7  C    0.000000   0.000096  -0.000089  -0.209758   0.159592   0.134388
     8  O    0.000000  -0.000000   0.000000   0.000147   0.005042  -0.084789
     9  C   -0.000000  -0.000000  -0.000000   0.000051   0.001117  -0.009638
    10  C   -0.000002  -0.000618   0.007900   0.158181  -0.140283   0.055513
    11  C    0.000042  -0.013390  -0.072740   0.209552   0.058920  -0.151674
    12  O   -0.075508   0.332815  -0.103157  -0.000145  -0.000557  -0.000019
    13  C   -0.015897  -0.013725   0.001323   0.001318  -0.000068   0.000002
    14  C   -0.005130  -0.001558  -0.000989   0.000218  -0.000005  -0.000000
    15  C    0.000715   0.000881   0.000016  -0.000014   0.000000  -0.000000
    16  C   -0.000016  -0.000261   0.000002  -0.000003   0.000000  -0.000000
    17  C   -0.000031  -0.000459  -0.000021  -0.000045   0.000000   0.000000
    18  C    0.001035   0.008242   0.000199  -0.000120   0.000004   0.000000
    19  H    0.007601  -0.008720   0.297515  -0.008815  -0.017216  -0.000150
    20  H   -0.000056  -0.000420  -0.012874  -0.104350   0.422822  -0.077050
    21  H   -0.000000   0.000001  -0.000178   0.021334  -0.075778   0.436369
    22  H   -0.000000   0.000000  -0.000000   0.000006  -0.000040   0.000266
    23  H    0.000000  -0.000000   0.000000  -0.000077  -0.000068   0.012869
    24  H   -0.000000   0.000000   0.000000  -0.000066  -0.000246   0.012409
    25  H   -0.000000  -0.000027  -0.000136   0.020690  -0.003467   0.025497
    26  H   -0.000148  -0.000273  -0.012852  -0.087025   0.020916  -0.003428
    27  H    0.026093  -0.003742   0.001376  -0.000242   0.000001  -0.000000
    28  H    0.009912   0.003518   0.000032   0.000008   0.000001   0.000000
    29  H   -0.000001  -0.000040  -0.000000   0.000001  -0.000000  -0.000000
    30  H    0.000000  -0.000013   0.000000  -0.000000   0.000000  -0.000000
    31  H   -0.000000   0.000008   0.000000   0.000001  -0.000000   0.000000
    32  H    0.000000   0.000016   0.000000  -0.000003   0.000000  -0.000000
    33  H    0.000021   0.000101   0.000003   0.000171  -0.000019  -0.000002
    34  H    0.000018  -0.000079   0.000010  -0.000001   0.000000  -0.000000
    35  H    0.000002  -0.000230  -0.000203   0.000186  -0.000006  -0.000001
               7          8          9         10         11         12
     1  O    0.000000   0.000000  -0.000000  -0.000002   0.000042  -0.075508
     2  C    0.000096  -0.000000  -0.000000  -0.000618  -0.013390   0.332815
     3  N   -0.000089   0.000000  -0.000000   0.007900  -0.072740  -0.103157
     4  C   -0.209758   0.000147   0.000051   0.158181   0.209552  -0.000145
     5  C    0.159592   0.005042   0.001117  -0.140283   0.058920  -0.000557
     6  C    0.134388  -0.084789  -0.009638   0.055513  -0.151674  -0.000019
     7  C    5.162606   0.378111  -0.059565   0.198642   0.168978   0.000009
     8  O    0.378111   7.863214   0.341326  -0.074941   0.003679   0.000000
     9  C   -0.059565   0.341326   4.365283   0.008139  -0.000280  -0.000000
    10  C    0.198642  -0.074941   0.008139   5.436944   0.101226  -0.000459
    11  C    0.168978   0.003679  -0.000280   0.101226   5.366707  -0.000387
    12  O    0.000009   0.000000  -0.000000  -0.000459  -0.000387   8.074832
    13  C   -0.000000   0.000000  -0.000000  -0.000108   0.001610   0.204733
    14  C    0.000000  -0.000000  -0.000000  -0.000019   0.000298  -0.052962
    15  C    0.000000  -0.000000   0.000000  -0.000002  -0.000379  -0.001744
    16  C   -0.000000  -0.000000   0.000000   0.000016  -0.000070   0.000702
    17  C   -0.000001   0.000000  -0.000000  -0.000161  -0.001368  -0.005615
    18  C   -0.000001  -0.000000   0.000000   0.000007   0.000134  -0.047781
    19  H   -0.000116  -0.000000   0.000000   0.000208   0.007292   0.004895
    20  H    0.020247  -0.000110  -0.000058  -0.002910   0.021961  -0.000016
    21  H   -0.113215  -0.009479   0.007644   0.017192  -0.002346   0.000000
    22  H    0.005560  -0.028664   0.380986  -0.000195   0.000010   0.000000
    23  H   -0.003781  -0.034238   0.373630  -0.000779   0.000075  -0.000000
    24  H   -0.003248  -0.033983   0.374422  -0.000321   0.000045   0.000000
    25  H   -0.096514   0.001245  -0.000602   0.429578  -0.093906  -0.000015
    26  H    0.020398  -0.000077   0.000012  -0.091709   0.446572   0.010606
    27  H   -0.000000   0.000000  -0.000000   0.000004   0.000068  -0.034610
    28  H   -0.000000  -0.000000   0.000000  -0.000002  -0.000023  -0.001996
    29  H    0.000000   0.000000   0.000000  -0.000000   0.000003  -0.000244
    30  H    0.000000  -0.000000   0.000000   0.000001  -0.000013   0.000050
    31  H   -0.000000   0.000000  -0.000000  -0.000006   0.000054  -0.000007
    32  H   -0.000000  -0.000000   0.000000   0.000032  -0.000065   0.000037
    33  H   -0.000000  -0.000000   0.000000   0.000694   0.002731   0.004717
    34  H    0.000000   0.000000   0.000000   0.000001  -0.000025   0.004787
    35  H   -0.000001   0.000000   0.000000  -0.000029   0.000348   0.003975
              13         14         15         16         17         18
     1  O   -0.015897  -0.005130   0.000715  -0.000016  -0.000031   0.001035
     2  C   -0.013725  -0.001558   0.000881  -0.000261  -0.000459   0.008242
     3  N    0.001323  -0.000989   0.000016   0.000002  -0.000021   0.000199
     4  C    0.001318   0.000218  -0.000014  -0.000003  -0.000045  -0.000120
     5  C   -0.000068  -0.000005   0.000000   0.000000   0.000000   0.000004
     6  C    0.000002  -0.000000  -0.000000  -0.000000   0.000000   0.000000
     7  C   -0.000000   0.000000   0.000000  -0.000000  -0.000001  -0.000001
     8  O    0.000000  -0.000000  -0.000000  -0.000000   0.000000  -0.000000
     9  C   -0.000000  -0.000000   0.000000   0.000000  -0.000000   0.000000
    10  C   -0.000108  -0.000019  -0.000002   0.000016  -0.000161   0.000007
    11  C    0.001610   0.000298  -0.000379  -0.000070  -0.001368   0.000134
    12  O    0.204733  -0.052962  -0.001744   0.000702  -0.005615  -0.047781
    13  C    4.669979   0.386937  -0.012231  -0.061931  -0.011341   0.355908
    14  C    0.386937   5.001028   0.507537  -0.011388  -0.037517  -0.040367
    15  C   -0.012231   0.507537   5.051874   0.340768  -0.032929  -0.028232
    16  C   -0.061931  -0.011388   0.340768   4.695473   0.410723  -0.037376
    17  C   -0.011341  -0.037517  -0.032929   0.410723   4.638091   0.393617
    18  C    0.355908  -0.040367  -0.028232  -0.037376   0.393617   4.734153
    19  H    0.000602   0.000345  -0.000017  -0.000001   0.000002   0.000014
    20  H   -0.000001  -0.000000   0.000000  -0.000000   0.000000   0.000000
    21  H    0.000000   0.000000  -0.000000  -0.000000  -0.000000  -0.000000
    22  H   -0.000000  -0.000000   0.000000   0.000000  -0.000000   0.000000
    23  H   -0.000000  -0.000000   0.000000   0.000000  -0.000000  -0.000000
    24  H    0.000000   0.000000  -0.000000  -0.000000   0.000000   0.000000
    25  H    0.000000  -0.000001  -0.000000  -0.000000   0.000012   0.000001
    26  H   -0.001821  -0.000312   0.001972   0.000123   0.000522  -0.000818
    27  H    0.338290  -0.021568   0.009322   0.000508   0.009470  -0.040434
    28  H   -0.063043   0.402422  -0.055108   0.013884  -0.000936   0.011511
    29  H    0.014417  -0.044839   0.391383  -0.074309   0.009014  -0.000112
    30  H    0.003148  -0.001937  -0.034859   0.305484  -0.019620  -0.014636
    31  H    0.000880   0.005994  -0.017348   0.337288  -0.014339   0.009786
    32  H    0.005726   0.002449   0.005891  -0.010539   0.320992  -0.013257
    33  H   -0.003958  -0.002157  -0.005459  -0.019671   0.370240  -0.028327
    34  H   -0.007609  -0.000117  -0.005892  -0.004166  -0.030933   0.329091
    35  H   -0.003611   0.006519   0.002063   0.006728  -0.015548   0.326227
              19         20         21         22         23         24
     1  O    0.007601  -0.000056  -0.000000  -0.000000   0.000000  -0.000000
     2  C   -0.008720  -0.000420   0.000001   0.000000  -0.000000   0.000000
     3  N    0.297515  -0.012874  -0.000178  -0.000000   0.000000   0.000000
     4  C   -0.008815  -0.104350   0.021334   0.000006  -0.000077  -0.000066
     5  C   -0.017216   0.422822  -0.075778  -0.000040  -0.000068  -0.000246
     6  C   -0.000150  -0.077050   0.436369   0.000266   0.012869   0.012409
     7  C   -0.000116   0.020247  -0.113215   0.005560  -0.003781  -0.003248
     8  O   -0.000000  -0.000110  -0.009479  -0.028664  -0.034238  -0.033983
     9  C    0.000000  -0.000058   0.007644   0.380986   0.373630   0.374422
    10  C    0.000208  -0.002910   0.017192  -0.000195  -0.000779  -0.000321
    11  C    0.007292   0.021961  -0.002346   0.000010   0.000075   0.000045
    12  O    0.004895  -0.000016   0.000000   0.000000  -0.000000   0.000000
    13  C    0.000602  -0.000001   0.000000  -0.000000  -0.000000   0.000000
    14  C    0.000345  -0.000000   0.000000  -0.000000  -0.000000   0.000000
    15  C   -0.000017   0.000000  -0.000000   0.000000   0.000000  -0.000000
    16  C   -0.000001  -0.000000  -0.000000   0.000000   0.000000  -0.000000
    17  C    0.000002   0.000000  -0.000000  -0.000000  -0.000000   0.000000
    18  C    0.000014   0.000000  -0.000000   0.000000  -0.000000   0.000000
    19  H    0.616976   0.007370  -0.000034  -0.000000  -0.000001   0.000001
    20  H    0.007370   0.858308  -0.020446  -0.000001   0.000015   0.000069
    21  H   -0.000034  -0.020446   0.838625  -0.000221   0.000656  -0.000067
    22  H   -0.000000  -0.000001  -0.000221   0.717840  -0.033120  -0.032971
    23  H   -0.000001   0.000015   0.000656  -0.033120   0.762219  -0.066183
    24  H    0.000001   0.000069  -0.000067  -0.032971  -0.066183   0.760225
    25  H    0.000014   0.000047  -0.000492  -0.000148   0.000113   0.000124
    26  H   -0.000934  -0.000445   0.000021  -0.000000   0.000002  -0.000002
    27  H    0.000011   0.000001   0.000000   0.000000  -0.000000   0.000000
    28  H   -0.000050   0.000000  -0.000000   0.000000  -0.000000   0.000000
    29  H    0.000000  -0.000000   0.000000  -0.000000   0.000000  -0.000000
    30  H   -0.000000  -0.000000  -0.000000   0.000000   0.000000  -0.000000
    31  H    0.000000   0.000000   0.000000  -0.000000  -0.000000   0.000000
    32  H   -0.000000  -0.000000  -0.000000  -0.000000   0.000000  -0.000000
    33  H   -0.000002  -0.000000   0.000000   0.000000   0.000000  -0.000000
    34  H   -0.000003   0.000000   0.000000   0.000000   0.000000  -0.000000
    35  H    0.000005  -0.000000   0.000000  -0.000000   0.000000  -0.000000
              25         26         27         28         29         30
     1  O   -0.000000  -0.000148   0.026093   0.009912  -0.000001   0.000000
     2  C   -0.000027  -0.000273  -0.003742   0.003518  -0.000040  -0.000013
     3  N   -0.000136  -0.012852   0.001376   0.000032  -0.000000   0.000000
     4  C    0.020690  -0.087025  -0.000242   0.000008   0.000001  -0.000000
     5  C   -0.003467   0.020916   0.000001   0.000001  -0.000000   0.000000
     6  C    0.025497  -0.003428  -0.000000   0.000000  -0.000000  -0.000000
     7  C   -0.096514   0.020398  -0.000000  -0.000000   0.000000   0.000000
     8  O    0.001245  -0.000077   0.000000  -0.000000   0.000000  -0.000000
     9  C   -0.000602   0.000012  -0.000000   0.000000   0.000000   0.000000
    10  C    0.429578  -0.091709   0.000004  -0.000002  -0.000000   0.000001
    11  C   -0.093906   0.446572   0.000068  -0.000023   0.000003  -0.000013
    12  O   -0.000015   0.010606  -0.034610  -0.001996  -0.000244   0.000050
    13  C    0.000000  -0.001821   0.338290  -0.063043   0.014417   0.003148
    14  C   -0.000001  -0.000312  -0.021568   0.402422  -0.044839  -0.001937
    15  C   -0.000000   0.001972   0.009322  -0.055108   0.391383  -0.034859
    16  C   -0.000000   0.000123   0.000508   0.013884  -0.074309   0.305484
    17  C    0.000012   0.000522   0.009470  -0.000936   0.009014  -0.019620
    18  C    0.000001  -0.000818  -0.040434   0.011511  -0.000112  -0.014636
    19  H    0.000014  -0.000934   0.000011  -0.000050   0.000000  -0.000000
    20  H    0.000047  -0.000445   0.000001   0.000000  -0.000000  -0.000000
    21  H   -0.000492   0.000021   0.000000  -0.000000   0.000000  -0.000000
    22  H   -0.000148  -0.000000   0.000000   0.000000  -0.000000   0.000000
    23  H    0.000113   0.000002  -0.000000  -0.000000   0.000000   0.000000
    24  H    0.000124  -0.000002   0.000000   0.000000  -0.000000  -0.000000
    25  H    0.830507  -0.019050  -0.000000   0.000000  -0.000000   0.000000
    26  H   -0.019050   0.773940   0.000335  -0.000034  -0.000036   0.000047
    27  H   -0.000000   0.000335   0.763637  -0.010606  -0.000530   0.000028
    28  H    0.000000  -0.000034  -0.010606   0.752240  -0.019596  -0.000392
    29  H   -0.000000  -0.000036  -0.000530  -0.019596   0.794615   0.001929
    30  H    0.000000   0.000047   0.000028  -0.000392   0.001929   0.844592
    31  H   -0.000000  -0.000162   0.000001  -0.000412  -0.007443  -0.048149
    32  H    0.000000  -0.000012  -0.000390   0.000069  -0.000548  -0.009622
    33  H    0.000206   0.001700   0.000275  -0.000105   0.000250   0.009005
    34  H    0.000000   0.000024  -0.006367   0.000012  -0.000035   0.008809
    35  H    0.000000  -0.000241  -0.005262  -0.000528   0.000075  -0.000169
              31         32         33         34         35
     1  O   -0.000000   0.000000   0.000021   0.000018   0.000002
     2  C    0.000008   0.000016   0.000101  -0.000079  -0.000230
     3  N    0.000000   0.000000   0.000003   0.000010  -0.000203
     4  C    0.000001  -0.000003   0.000171  -0.000001   0.000186
     5  C   -0.000000   0.000000  -0.000019   0.000000  -0.000006
     6  C    0.000000  -0.000000  -0.000002  -0.000000  -0.000001
     7  C   -0.000000  -0.000000  -0.000000   0.000000  -0.000001
     8  O    0.000000  -0.000000  -0.000000   0.000000   0.000000
     9  C   -0.000000   0.000000   0.000000   0.000000   0.000000
    10  C   -0.000006   0.000032   0.000694   0.000001  -0.000029
    11  C    0.000054  -0.000065   0.002731  -0.000025   0.000348
    12  O   -0.000007   0.000037   0.004717   0.004787   0.003975
    13  C    0.000880   0.005726  -0.003958  -0.007609  -0.003611
    14  C    0.005994   0.002449  -0.002157  -0.000117   0.006519
    15  C   -0.017348   0.005891  -0.005459  -0.005892   0.002063
    16  C    0.337288  -0.010539  -0.019671  -0.004166   0.006728
    17  C   -0.014339   0.320992   0.370240  -0.030933  -0.015548
    18  C    0.009786  -0.013257  -0.028327   0.329091   0.326227
    19  H    0.000000  -0.000000  -0.000002  -0.000003   0.000005
    20  H    0.000000  -0.000000  -0.000000   0.000000  -0.000000
    21  H    0.000000  -0.000000   0.000000   0.000000   0.000000
    22  H   -0.000000  -0.000000   0.000000   0.000000  -0.000000
    23  H   -0.000000   0.000000   0.000000   0.000000   0.000000
    24  H    0.000000  -0.000000  -0.000000  -0.000000  -0.000000
    25  H   -0.000000   0.000000   0.000206   0.000000   0.000000
    26  H   -0.000162  -0.000012   0.001700   0.000024  -0.000241
    27  H    0.000001  -0.000390   0.000275  -0.006367  -0.005262
    28  H   -0.000412   0.000069  -0.000105   0.000012  -0.000528
    29  H   -0.007443  -0.000548   0.000250  -0.000035   0.000075
    30  H   -0.048149  -0.009622   0.009005   0.008809  -0.000169
    31  H    0.779255  -0.003331  -0.011794  -0.000250  -0.000427
    32  H   -0.003331   0.789379  -0.030458  -0.008592  -0.007310
    33  H   -0.011794  -0.030458   0.682939   0.010566  -0.006541
    34  H   -0.000250  -0.008592   0.010566   0.769237  -0.026943
    35  H   -0.000427  -0.007310  -0.006541  -0.026943   0.737746
          Atomic-Atomic Spin Densities.
               1          2          3          4          5          6
     1  O   -0.002253   0.000423  -0.000146  -0.000034  -0.000002   0.000000
     2  C    0.000423   0.002705  -0.005069   0.002512  -0.000488   0.000020
     3  N   -0.000146  -0.005069   0.029109   0.005806  -0.001470   0.000324
     4  C   -0.000034   0.002512   0.005806  -0.045239  -0.048366   0.013144
     5  C   -0.000002  -0.000488  -0.001470  -0.048366   0.452550  -0.152893
     6  C    0.000000   0.000020   0.000324   0.013144  -0.152893   0.300631
     7  C   -0.000000  -0.000005  -0.000090  -0.002386   0.004464  -0.000009
     8  O   -0.000000   0.000000  -0.000000  -0.000047   0.000164  -0.001293
     9  C    0.000000  -0.000000   0.000000  -0.000012   0.000305  -0.004449
    10  C    0.000000  -0.000079   0.000327  -0.000099   0.013823  -0.022107
    11  C   -0.000005   0.001708  -0.002518   0.016981  -0.021400   0.009314
    12  O    0.000962  -0.013262   0.001426  -0.000230  -0.000048   0.000003
    13  C   -0.000891   0.008055  -0.001035   0.000497  -0.000074   0.000003
    14  C   -0.000457   0.004521  -0.000281   0.000084  -0.000003   0.000000
    15  C    0.000002  -0.000397   0.000011  -0.000010   0.000000  -0.000000
    16  C    0.000001  -0.000064   0.000001  -0.000003   0.000000  -0.000000
    17  C   -0.000001   0.000044   0.000001   0.000012  -0.000001   0.000000
    18  C   -0.000026   0.000385  -0.000015  -0.000004   0.000001  -0.000000
    19  H    0.000347   0.002929  -0.027596  -0.000648   0.003938  -0.000486
    20  H    0.000001   0.000001   0.000186  -0.001709   0.010375  -0.002246
    21  H    0.000000   0.000000   0.000004  -0.000039  -0.001862   0.007810
    22  H    0.000000  -0.000000   0.000000  -0.000000  -0.000000  -0.000001
    23  H   -0.000000  -0.000000   0.000000  -0.000008  -0.000447   0.003672
    24  H    0.000000   0.000000  -0.000000   0.000035  -0.000414   0.004010
    25  H    0.000000  -0.000001   0.000005  -0.000215  -0.000082  -0.000212
    26  H    0.000011  -0.001388   0.000851  -0.002987  -0.000127  -0.000022
    27  H   -0.000270   0.000999  -0.000075   0.000022  -0.000003   0.000000
    28  H    0.000094  -0.000170   0.000028  -0.000002   0.000000   0.000000
    29  H   -0.000000   0.000003  -0.000000   0.000000   0.000000  -0.000000
    30  H    0.000000  -0.000016   0.000000  -0.000000   0.000000  -0.000000
    31  H   -0.000000   0.000011  -0.000000   0.000001  -0.000000   0.000000
    32  H    0.000000  -0.000015   0.000000  -0.000003   0.000000  -0.000000
    33  H   -0.000000   0.000013  -0.000004  -0.000003   0.000001   0.000000
    34  H    0.000004  -0.000095   0.000002  -0.000003   0.000000  -0.000000
    35  H   -0.000000   0.000002  -0.000001  -0.000010   0.000001  -0.000000
               7          8          9         10         11         12
     1  O   -0.000000  -0.000000   0.000000   0.000000  -0.000005   0.000962
     2  C   -0.000005   0.000000  -0.000000  -0.000079   0.001708  -0.013262
     3  N   -0.000090  -0.000000   0.000000   0.000327  -0.002518   0.001426
     4  C   -0.002386  -0.000047  -0.000012  -0.000099   0.016981  -0.000230
     5  C    0.004464   0.000164   0.000305   0.013823  -0.021400  -0.000048
     6  C   -0.000009  -0.001293  -0.004449  -0.022107   0.009314   0.000003
     7  C   -0.051834   0.008465  -0.000211  -0.029499   0.009366   0.000001
     8  O    0.008465  -0.008592  -0.000805  -0.002057   0.000195   0.000000
     9  C   -0.000211  -0.000805   0.014003   0.000977  -0.000050  -0.000000
    10  C   -0.029499  -0.002057   0.000977   0.424640  -0.144715  -0.000006
    11  C    0.009366   0.000195  -0.000050  -0.144715   0.282170  -0.001353
    12  O    0.000001   0.000000  -0.000000  -0.000006  -0.001353   0.076584
    13  C   -0.000000   0.000000  -0.000000  -0.000084   0.001792  -0.039997
    14  C   -0.000000   0.000000  -0.000000  -0.000012   0.000606  -0.017703
    15  C    0.000000  -0.000000   0.000000   0.000004  -0.000166   0.001792
    16  C    0.000000  -0.000000   0.000000   0.000009  -0.000114   0.000454
    17  C   -0.000000   0.000000  -0.000000  -0.000037   0.000331  -0.000216
    18  C    0.000000   0.000000  -0.000000   0.000013  -0.000117  -0.003096
    19  H   -0.000030   0.000000   0.000000   0.000204  -0.001846  -0.000829
    20  H   -0.000219   0.000002   0.000000  -0.000066  -0.000305   0.000000
    21  H   -0.001659   0.000197  -0.000354  -0.000031  -0.000098   0.000000
    22  H   -0.000044  -0.000015   0.000199  -0.000007   0.000000  -0.000000
    23  H    0.000517   0.000186  -0.004567  -0.000640   0.000073  -0.000000
    24  H   -0.000391   0.000434  -0.004759  -0.000366   0.000010   0.000000
    25  H   -0.001749   0.000275  -0.000020   0.008817  -0.001601  -0.000000
    26  H    0.000070   0.000001  -0.000000  -0.001999   0.004965   0.001746
    27  H   -0.000000   0.000000  -0.000000  -0.000001   0.000040  -0.003013
    28  H    0.000000  -0.000000   0.000000   0.000000  -0.000005   0.000627
    29  H   -0.000000   0.000000  -0.000000   0.000000   0.000000  -0.000005
    30  H    0.000000  -0.000000   0.000000   0.000001  -0.000010   0.000119
    31  H   -0.000000   0.000000  -0.000000  -0.000005   0.000037  -0.000068
    32  H   -0.000000  -0.000000   0.000000   0.000027  -0.000093   0.000121
    33  H   -0.000001   0.000000  -0.000000  -0.000078  -0.000185  -0.000032
    34  H   -0.000000  -0.000000   0.000000   0.000001  -0.000021   0.000647
    35  H    0.000000  -0.000000  -0.000000  -0.000002  -0.000011   0.000015
              13         14         15         16         17         18
     1  O   -0.000891  -0.000457   0.000002   0.000001  -0.000001  -0.000026
     2  C    0.008055   0.004521  -0.000397  -0.000064   0.000044   0.000385
     3  N   -0.001035  -0.000281   0.000011   0.000001   0.000001  -0.000015
     4  C    0.000497   0.000084  -0.000010  -0.000003   0.000012  -0.000004
     5  C   -0.000074  -0.000003   0.000000   0.000000  -0.000001   0.000001
     6  C    0.000003   0.000000  -0.000000  -0.000000   0.000000  -0.000000
     7  C   -0.000000  -0.000000   0.000000   0.000000  -0.000000   0.000000
     8  O    0.000000   0.000000  -0.000000  -0.000000   0.000000   0.000000
     9  C   -0.000000  -0.000000   0.000000   0.000000  -0.000000  -0.000000
    10  C   -0.000084  -0.000012   0.000004   0.000009  -0.000037   0.000013
    11  C    0.001792   0.000606  -0.000166  -0.000114   0.000331  -0.000117
    12  O   -0.039997  -0.017703   0.001792   0.000454  -0.000216  -0.003096
    13  C    0.038473   0.032968  -0.011073   0.001572  -0.003085  -0.002651
    14  C    0.032968   0.234944  -0.120930  -0.004801   0.000560  -0.007961
    15  C   -0.011073  -0.120930   0.325464   0.016309  -0.003060   0.005430
    16  C    0.001572  -0.004801   0.016309  -0.011980  -0.002340  -0.002610
    17  C   -0.003085   0.000560  -0.003060  -0.002340   0.012719   0.008030
    18  C   -0.002651  -0.007961   0.005430  -0.002610   0.008030   0.006297
    19  H    0.000727   0.000294  -0.000013  -0.000001   0.000001   0.000007
    20  H    0.000001   0.000000  -0.000000  -0.000000  -0.000000   0.000000
    21  H    0.000000   0.000000  -0.000000  -0.000000   0.000000   0.000000
    22  H   -0.000000  -0.000000   0.000000   0.000000  -0.000000   0.000000
    23  H   -0.000000  -0.000000   0.000000   0.000000  -0.000000  -0.000000
    24  H    0.000000   0.000000  -0.000000  -0.000000   0.000000  -0.000000
    25  H   -0.000001  -0.000000   0.000001   0.000000  -0.000002  -0.000000
    26  H   -0.001138  -0.001665   0.000728   0.000242  -0.000406   0.000065
    27  H    0.001862  -0.002324   0.000634  -0.000038  -0.000043   0.001992
    28  H   -0.001211   0.004886  -0.001558  -0.000175  -0.000042  -0.000262
    29  H   -0.000278  -0.001899   0.006398  -0.000475  -0.000019   0.000029
    30  H    0.001814   0.005767  -0.023911  -0.012910  -0.014353  -0.004018
    31  H   -0.000189   0.000631  -0.006622  -0.000011   0.007383   0.000438
    32  H    0.000111  -0.000006  -0.000056   0.001323  -0.005183  -0.000655
    33  H    0.000037   0.000181   0.000034   0.000086   0.000819  -0.000211
    34  H    0.001631   0.002630  -0.002389   0.000226  -0.001575  -0.004264
    35  H    0.000197   0.000035  -0.000036   0.000017   0.000380  -0.000543
              19         20         21         22         23         24
     1  O    0.000347   0.000001   0.000000   0.000000  -0.000000   0.000000
     2  C    0.002929   0.000001   0.000000  -0.000000  -0.000000   0.000000
     3  N   -0.027596   0.000186   0.000004   0.000000   0.000000  -0.000000
     4  C   -0.000648  -0.001709  -0.000039  -0.000000  -0.000008   0.000035
     5  C    0.003938   0.010375  -0.001862  -0.000000  -0.000447  -0.000414
     6  C   -0.000486  -0.002246   0.007810  -0.000001   0.003672   0.004010
     7  C   -0.000030  -0.000219  -0.001659  -0.000044   0.000517  -0.000391
     8  O    0.000000   0.000002   0.000197  -0.000015   0.000186   0.000434
     9  C    0.000000   0.000000  -0.000354   0.000199  -0.004567  -0.004759
    10  C    0.000204  -0.000066  -0.000031  -0.000007  -0.000640  -0.000366
    11  C   -0.001846  -0.000305  -0.000098   0.000000   0.000073   0.000010
    12  O   -0.000829   0.000000   0.000000  -0.000000  -0.000000   0.000000
    13  C    0.000727   0.000001   0.000000  -0.000000  -0.000000   0.000000
    14  C    0.000294   0.000000   0.000000  -0.000000  -0.000000   0.000000
    15  C   -0.000013  -0.000000  -0.000000   0.000000   0.000000  -0.000000
    16  C   -0.000001  -0.000000  -0.000000   0.000000   0.000000  -0.000000
    17  C    0.000001  -0.000000   0.000000  -0.000000  -0.000000   0.000000
    18  C    0.000007   0.000000   0.000000   0.000000  -0.000000  -0.000000
    19  H    0.038933   0.000322   0.000003  -0.000000  -0.000001   0.000001
    20  H    0.000322  -0.021096   0.000536  -0.000000  -0.000009   0.000008
    21  H    0.000003   0.000536  -0.013906  -0.000020   0.000095   0.000299
    22  H   -0.000000  -0.000000  -0.000020  -0.000282  -0.000022  -0.000041
    23  H   -0.000001  -0.000009   0.000095  -0.000022   0.010808  -0.005805
    24  H    0.000001   0.000008   0.000299  -0.000041  -0.005805   0.010924
    25  H   -0.000001  -0.000001   0.000010  -0.000001   0.000009  -0.000005
    26  H   -0.000657  -0.000002  -0.000001   0.000000   0.000003  -0.000003
    27  H    0.000072   0.000000   0.000000  -0.000000  -0.000000   0.000000
    28  H   -0.000026  -0.000000  -0.000000   0.000000   0.000000  -0.000000
    29  H    0.000000   0.000000   0.000000  -0.000000  -0.000000   0.000000
    30  H   -0.000000  -0.000000  -0.000000   0.000000   0.000000  -0.000000
    31  H    0.000000   0.000000   0.000000  -0.000000  -0.000000   0.000000
    32  H   -0.000000  -0.000000  -0.000000   0.000000   0.000000  -0.000000
    33  H    0.000000   0.000000   0.000000  -0.000000  -0.000000   0.000000
    34  H   -0.000002  -0.000000  -0.000000   0.000000   0.000000  -0.000000
    35  H   -0.000000   0.000000  -0.000000   0.000000  -0.000000   0.000000
              25         26         27         28         29         30
     1  O    0.000000   0.000011  -0.000270   0.000094  -0.000000   0.000000
     2  C   -0.000001  -0.001388   0.000999  -0.000170   0.000003  -0.000016
     3  N    0.000005   0.000851  -0.000075   0.000028  -0.000000   0.000000
     4  C   -0.000215  -0.002987   0.000022  -0.000002   0.000000  -0.000000
     5  C   -0.000082  -0.000127  -0.000003   0.000000   0.000000   0.000000
     6  C   -0.000212  -0.000022   0.000000   0.000000  -0.000000  -0.000000
     7  C   -0.001749   0.000070  -0.000000   0.000000  -0.000000   0.000000
     8  O    0.000275   0.000001   0.000000  -0.000000   0.000000  -0.000000
     9  C   -0.000020  -0.000000  -0.000000   0.000000  -0.000000   0.000000
    10  C    0.008817  -0.001999  -0.000001   0.000000   0.000000   0.000001
    11  C   -0.001601   0.004965   0.000040  -0.000005   0.000000  -0.000010
    12  O   -0.000000   0.001746  -0.003013   0.000627  -0.000005   0.000119
    13  C   -0.000001  -0.001138   0.001862  -0.001211  -0.000278   0.001814
    14  C   -0.000000  -0.001665  -0.002324   0.004886  -0.001899   0.005767
    15  C    0.000001   0.000728   0.000634  -0.001558   0.006398  -0.023911
    16  C    0.000000   0.000242  -0.000038  -0.000175  -0.000475  -0.012910
    17  C   -0.000002  -0.000406  -0.000043  -0.000042  -0.000019  -0.014353
    18  C   -0.000000   0.000065   0.001992  -0.000262   0.000029  -0.004018
    19  H   -0.000001  -0.000657   0.000072  -0.000026   0.000000  -0.000000
    20  H   -0.000001  -0.000002   0.000000  -0.000000   0.000000  -0.000000
    21  H    0.000010  -0.000001   0.000000  -0.000000   0.000000  -0.000000
    22  H   -0.000001   0.000000  -0.000000   0.000000  -0.000000   0.000000
    23  H    0.000009   0.000003  -0.000000   0.000000  -0.000000   0.000000
    24  H   -0.000005  -0.000003   0.000000  -0.000000   0.000000  -0.000000
    25  H   -0.019401   0.000524  -0.000000   0.000000  -0.000000   0.000000
    26  H    0.000524  -0.008173  -0.000034   0.000028  -0.000002   0.000032
    27  H   -0.000000  -0.000034   0.000615   0.000037   0.000009  -0.000096
    28  H    0.000000   0.000028   0.000037  -0.010417   0.000426   0.000124
    29  H   -0.000000  -0.000002   0.000009   0.000426  -0.014824  -0.000285
    30  H    0.000000   0.000032  -0.000096   0.000124  -0.000285   0.075901
    31  H   -0.000001  -0.000106   0.000012  -0.000037   0.000342  -0.013517
    32  H    0.000001   0.000061  -0.000026   0.000004  -0.000002   0.003339
    33  H   -0.000002   0.000134   0.000008  -0.000001  -0.000006   0.000049
    34  H    0.000000   0.000019  -0.000558   0.000051  -0.000010   0.002433
    35  H   -0.000000   0.000011   0.000044   0.000002  -0.000001   0.000018
              31         32         33         34         35
     1  O   -0.000000   0.000000  -0.000000   0.000004  -0.000000
     2  C    0.000011  -0.000015   0.000013  -0.000095   0.000002
     3  N   -0.000000   0.000000  -0.000004   0.000002  -0.000001
     4  C    0.000001  -0.000003  -0.000003  -0.000003  -0.000010
     5  C   -0.000000   0.000000   0.000001   0.000000   0.000001
     6  C    0.000000  -0.000000   0.000000  -0.000000  -0.000000
     7  C   -0.000000  -0.000000  -0.000001  -0.000000   0.000000
     8  O    0.000000  -0.000000   0.000000  -0.000000  -0.000000
     9  C   -0.000000   0.000000  -0.000000   0.000000  -0.000000
    10  C   -0.000005   0.000027  -0.000078   0.000001  -0.000002
    11  C    0.000037  -0.000093  -0.000185  -0.000021  -0.000011
    12  O   -0.000068   0.000121  -0.000032   0.000647   0.000015
    13  C   -0.000189   0.000111   0.000037   0.001631   0.000197
    14  C    0.000631  -0.000006   0.000181   0.002630   0.000035
    15  C   -0.006622  -0.000056   0.000034  -0.002389  -0.000036
    16  C   -0.000011   0.001323   0.000086   0.000226   0.000017
    17  C    0.007383  -0.005183   0.000819  -0.001575   0.000380
    18  C    0.000438  -0.000655  -0.000211  -0.004264  -0.000543
    19  H    0.000000  -0.000000   0.000000  -0.000002  -0.000000
    20  H    0.000000  -0.000000   0.000000  -0.000000   0.000000
    21  H    0.000000  -0.000000   0.000000  -0.000000  -0.000000
    22  H   -0.000000   0.000000  -0.000000   0.000000   0.000000
    23  H   -0.000000   0.000000  -0.000000   0.000000  -0.000000
    24  H    0.000000  -0.000000   0.000000  -0.000000   0.000000
    25  H   -0.000001   0.000001  -0.000002   0.000000  -0.000000
    26  H   -0.000106   0.000061   0.000134   0.000019   0.000011
    27  H    0.000012  -0.000026   0.000008  -0.000558   0.000044
    28  H   -0.000037   0.000004  -0.000001   0.000051   0.000002
    29  H    0.000342  -0.000002  -0.000006  -0.000010  -0.000001
    30  H   -0.013517   0.003339   0.000049   0.002433   0.000018
    31  H    0.018813  -0.001222  -0.000030  -0.000216  -0.000003
    32  H   -0.001222   0.002041   0.000139   0.000724   0.000093
    33  H   -0.000030   0.000139  -0.001438  -0.000016  -0.000048
    34  H   -0.000216   0.000724  -0.000016   0.002008   0.000297
    35  H   -0.000003   0.000093  -0.000048   0.000297  -0.000311
 Mulliken charges and spin densities:
               1          2
     1  O   -0.306588  -0.002239
     2  C    0.200817   0.003282
     3  N   -0.084079  -0.000218
     4  C    0.143101  -0.062966
     5  C   -0.103471   0.257941
     6  C   -0.144849   0.155213
     7  C    0.237662  -0.065244
     8  O   -0.326482  -0.002889
     9  C    0.217533   0.000257
    10  C   -0.101733   0.246955
    11  C   -0.053638   0.152975
    12  O   -0.316937   0.004641
    13  C    0.210469   0.028032
    14  C   -0.092879   0.130065
    15  C   -0.118209   0.186586
    16  C    0.108029  -0.015283
    17  C    0.018181  -0.000082
    18  C    0.081533  -0.003743
    19  H    0.093208   0.015642
    20  H   -0.112105  -0.014222
    21  H   -0.099587  -0.009016
    22  H   -0.009310  -0.000234
    23  H   -0.011333   0.003863
    24  H   -0.010209   0.003936
    25  H   -0.093678  -0.013654
    26  H   -0.057809  -0.009220
    27  H   -0.025669  -0.000138
    28  H   -0.040777  -0.007601
    29  H   -0.063952  -0.010599
    30  H   -0.043683   0.020479
    31  H   -0.029601   0.005642
    32  H   -0.040465   0.000723
    33  H    0.024874  -0.000552
    34  H   -0.031544   0.001523
    35  H   -0.016821   0.000144
 Sum of Mulliken charges =  -1.00000   1.00000
 Mulliken charges and spin densities with hydrogens summed into heavy atoms:
               1          2
     1  O   -0.306588  -0.002239
     2  C    0.200817   0.003282
     3  N    0.009129   0.015424
     4  C    0.143101  -0.062966
     5  C   -0.215576   0.243719
     6  C   -0.244436   0.146196
     7  C    0.237662  -0.065244
     8  O   -0.326482  -0.002889
     9  C    0.186682   0.007821
    10  C   -0.195412   0.233301
    11  C   -0.111447   0.143756
    12  O   -0.316937   0.004641
    13  C    0.184800   0.027895
    14  C   -0.133656   0.122464
    15  C   -0.182161   0.175987
    16  C    0.034745   0.010838
    17  C    0.002590   0.000088
    18  C    0.033168  -0.002076
 Electronic spatial extent (au):  <R**2>=           6236.0013
 Charge=             -1.0000 electrons
 Dipole moment (field-independent basis, Debye):
    X=             -0.7126    Y=             -1.3211    Z=              1.6006  Tot=              2.1943
 Quadrupole moment (field-independent basis, Debye-Ang):
   XX=           -149.3045   YY=           -125.3337   ZZ=           -114.4100
   XY=             -6.8717   XZ=              1.0961   YZ=             -0.7770
 Traceless Quadrupole moment (field-independent basis, Debye-Ang):
   XX=            -19.6218   YY=              4.3490   ZZ=             15.2728
   XY=             -6.8717   XZ=              1.0961   YZ=             -0.7770
 Octapole moment (field-independent basis, Debye-Ang**2):
  XXX=            -76.6164  YYY=             -3.5888  ZZZ=              5.7399  XYY=            -26.6102
  XXY=              4.9114  XXZ=             26.8699  XZZ=              4.9417  YZZ=              5.1453
  YYZ=              0.6474  XYZ=              1.9575
 Hexadecapole moment (field-independent basis, Debye-Ang**3):
 XXXX=          -6868.1412 YYYY=          -1740.3170 ZZZZ=           -435.9908 XXXY=            120.6532
 XXXZ=             10.3892 YYYX=            -23.3865 YYYZ=             -2.6808 ZZZX=              6.0899
 ZZZY=             -3.2478 XXYY=          -1518.9643 XXZZ=          -1198.2702 YYZZ=           -346.5054
 XXYZ=            -15.4318 YYXZ=             -0.6944 ZZXY=             33.0834
 N-N= 1.287952641960D+03 E-N=-4.510295205792D+03  KE= 8.154291420287D+02
                          Isotropic Fermi Contact Couplings
        Atom                 a.u.       MegaHertz       Gauss      10(-4) cm-1
     1  O(17)              0.00104      -0.62786      -0.22404      -0.20943
     2  C(13)             -0.00202      -2.27268      -0.81095      -0.75808
     3  N(14)              0.01663       5.37339       1.91736       1.79237
     4  C(13)             -0.02201     -24.74132      -8.82832      -8.25282
     5  C(13)              0.03789      42.59180      15.19781      14.20709
     6  C(13)              0.01928      21.67087       7.73271       7.22863
     7  C(13)             -0.02297     -25.82067      -9.21346      -8.61285
     8  O(17)             -0.00401       2.42941       0.86687       0.81036
     9  C(13)              0.00054       0.60900       0.21731       0.20314
    10  C(13)              0.03686      41.43360      14.78454      13.82076
    11  C(13)              0.01978      22.23813       7.93512       7.41784
    12  O(17)              0.11403     -69.12320     -24.66488     -23.05702
    13  C(13)              0.00517       5.81637       2.07542       1.94013
    14  C(13)              0.01833      20.60749       7.35327       6.87392
    15  C(13)              0.03053      34.32076      12.24650      11.44817
    16  C(13)             -0.01016     -11.42692      -4.07741      -3.81161
    17  C(13)              0.00181       2.03449       0.72596       0.67863
    18  C(13)              0.00040       0.45166       0.16116       0.15066
    19  H(1)               0.00067       2.98755       1.06603       0.99654
    20  H(1)              -0.00370     -16.52502      -5.89654      -5.51215
    21  H(1)              -0.00252     -11.25902      -4.01750      -3.75560
    22  H(1)              -0.00005      -0.23487      -0.08381      -0.07834
    23  H(1)              -0.00017      -0.77651      -0.27708      -0.25902
    24  H(1)              -0.00017      -0.78162      -0.27890      -0.26072
    25  H(1)              -0.00365     -16.32327      -5.82455      -5.44486
    26  H(1)              -0.00250     -11.17168      -3.98633      -3.72647
    27  H(1)               0.00050       2.22806       0.79503       0.74320
    28  H(1)              -0.00217      -9.71115      -3.46518      -3.23929
    29  H(1)              -0.00286     -12.77756      -4.55935      -4.26214
    30  H(1)               0.00546      24.40061       8.70675       8.13917
    31  H(1)               0.00276      12.34343       4.40444       4.11732
    32  H(1)              -0.00014      -0.61210      -0.21841      -0.20418
    33  H(1)              -0.00008      -0.35462      -0.12654      -0.11829
    34  H(1)               0.00018       0.80410       0.28692       0.26822
    35  H(1)               0.00021       0.92021       0.32835       0.30695
 --------------------------------------------------------
       Center         ----  Spin Dipole Couplings  ----
                      3XX-RR        3YY-RR        3ZZ-RR
 --------------------------------------------------------
     1   Atom        0.007502      0.005188     -0.012690
     2   Atom        0.001893      0.003062     -0.004956
     3   Atom        0.001612      0.002968     -0.004580
     4   Atom        0.018914      0.016981     -0.035895
     5   Atom       -0.121644     -0.113593      0.235237
     6   Atom       -0.072464     -0.075796      0.148260
     7   Atom        0.020141      0.019325     -0.039466
     8   Atom        0.012302      0.009786     -0.022088
     9   Atom       -0.001459     -0.002637      0.004096
    10   Atom       -0.118371     -0.107091      0.225462
    11   Atom       -0.071613     -0.068378      0.139991
    12   Atom        0.027903     -0.015073     -0.012830
    13   Atom        0.017072     -0.009419     -0.007653
    14   Atom        0.103845     -0.071235     -0.032611
    15   Atom        0.131373     -0.101670     -0.029703
    16   Atom       -0.001669      0.002758     -0.001089
    17   Atom        0.000828     -0.000141     -0.000687
    18   Atom        0.000813     -0.001935      0.001122
    19   Atom        0.001672      0.000895     -0.002566
    20   Atom       -0.018252      0.017167      0.001084
    21   Atom        0.008554     -0.009492      0.000938
    22   Atom        0.000702      0.000162     -0.000864
    23   Atom        0.002268     -0.000366     -0.001903
    24   Atom        0.001423     -0.000608     -0.000815
    25   Atom       -0.017723      0.016575      0.001149
    26   Atom        0.010261     -0.009839     -0.000422
    27   Atom        0.000814     -0.001609      0.000795
    28   Atom       -0.000319      0.002945     -0.002625
    29   Atom        0.004146     -0.014881      0.010735
    30   Atom       -0.002474      0.002908     -0.000434
    31   Atom       -0.001201      0.004015     -0.002814
    32   Atom       -0.000105      0.000063      0.000042
    33   Atom        0.002041     -0.000367     -0.001674
    34   Atom       -0.000822     -0.001215      0.002037
    35   Atom        0.000075     -0.001099      0.001024
 --------------------------------------------------------
                        XY            XZ            YZ
 --------------------------------------------------------
     1   Atom       -0.001115      0.001511     -0.001975
     2   Atom        0.000539      0.002219      0.000076
     3   Atom        0.003350      0.001191      0.005070
     4   Atom       -0.001571     -0.012107      0.015628
     5   Atom       -0.015676      0.075053     -0.078911
     6   Atom       -0.010600      0.052439     -0.054808
     7   Atom       -0.000532     -0.014757      0.015601
     8   Atom        0.004560     -0.007323      0.007194
     9   Atom        0.001850      0.001850     -0.002194
    10   Atom       -0.018232      0.076497     -0.088433
    11   Atom       -0.014469      0.054534     -0.068110
    12   Atom       -0.012112     -0.018413      0.003616
    13   Atom       -0.011330      0.004729     -0.001061
    14   Atom        0.017601      0.089992      0.012614
    15   Atom        0.025290      0.134116      0.017056
    16   Atom        0.000663     -0.001693     -0.002361
    17   Atom       -0.000854     -0.001903     -0.001386
    18   Atom        0.000138     -0.001049     -0.001330
    19   Atom        0.001706     -0.000046     -0.001260
    20   Atom       -0.006105      0.002124      0.003080
    21   Atom       -0.009030     -0.003824     -0.000398
    22   Atom        0.001348     -0.000015     -0.000057
    23   Atom        0.001339      0.000550     -0.000361
    24   Atom        0.001919     -0.001197      0.000083
    25   Atom       -0.004896      0.002844      0.004839
    26   Atom       -0.008725     -0.003878      0.000205
    27   Atom       -0.000270     -0.000509      0.004259
    28   Atom        0.004665      0.001501     -0.009462
    29   Atom        0.000150     -0.006133      0.001901
    30   Atom       -0.001181      0.000371     -0.003156
    31   Atom        0.000876      0.000023     -0.000920
    32   Atom       -0.000049     -0.000405     -0.001330
    33   Atom       -0.000042     -0.000988     -0.000961
    34   Atom       -0.000421      0.000553     -0.001088
    35   Atom       -0.000112     -0.000099     -0.000632
 --------------------------------------------------------


 ---------------------------------------------------------------------------------
              Anisotropic Spin Dipole Couplings in Principal Axis System
 ---------------------------------------------------------------------------------

       Atom             a.u.   MegaHertz   Gauss  10(-4) cm-1        Axes

              Baa    -0.0130     0.941     0.336     0.314 -0.0675  0.1036  0.9923
     1 O(17)  Bbb     0.0048    -0.349    -0.125    -0.116  0.4151  0.9074 -0.0665
              Bcc     0.0082    -0.592    -0.211    -0.197  0.9073 -0.4074  0.1043
 
              Baa    -0.0056    -0.753    -0.269    -0.251 -0.2841  0.0092  0.9588
     2 C(13)  Bbb     0.0022     0.296     0.106     0.099  0.8095 -0.5336  0.2450
              Bcc     0.0034     0.457     0.163     0.152  0.5139  0.8457  0.1441
 
              Baa    -0.0072    -0.276    -0.098    -0.092  0.0564 -0.4621  0.8851
     3 N(14)  Bbb    -0.0004    -0.017    -0.006    -0.006  0.8592 -0.4291 -0.2787
              Bcc     0.0076     0.293     0.105     0.098  0.5085  0.7762  0.3728
 
              Baa    -0.0423    -5.670    -2.023    -1.891  0.1821 -0.2463  0.9519
     4 C(13)  Bbb     0.0165     2.213     0.790     0.738  0.7039  0.7086  0.0487
              Bcc     0.0258     3.457     1.233     1.153  0.6866 -0.6612 -0.3024
 
              Baa    -0.1368   -18.356    -6.550    -6.123  0.9780 -0.0368 -0.2051
     5 C(13)  Bbb    -0.1306   -17.522    -6.252    -5.845  0.0777  0.9777  0.1950
              Bcc     0.2674    35.878    12.802    11.968  0.1934 -0.2066  0.9591
 
              Baa    -0.0889   -11.934    -4.258    -3.981 -0.2856  0.9180  0.2753
     6 C(13)  Bbb    -0.0837   -11.230    -4.007    -3.746  0.9343  0.3307 -0.1331
              Bcc     0.1726    23.164     8.265     7.727  0.2132 -0.2192  0.9521
 
              Baa    -0.0464    -6.225    -2.221    -2.076  0.2093 -0.2243  0.9518
     7 C(13)  Bbb     0.0192     2.577     0.919     0.860  0.6918  0.7219  0.0180
              Bcc     0.0272     3.648     1.302     1.217  0.6911 -0.6547 -0.3062
 
              Baa    -0.0254     1.838     0.656     0.613  0.2118 -0.2221  0.9518
     8 O(17)  Bbb     0.0095    -0.690    -0.246    -0.230 -0.5193  0.7994  0.3021
              Bcc     0.0159    -1.147    -0.409    -0.383  0.8280  0.5582 -0.0540
 
              Baa    -0.0049    -0.658    -0.235    -0.219 -0.5725  0.7617  0.3034
     9 C(13)  Bbb    -0.0001    -0.015    -0.005    -0.005  0.7929  0.6085 -0.0314
              Bcc     0.0050     0.673     0.240     0.224  0.2085 -0.2226  0.9523
 
              Baa    -0.1347   -18.072    -6.448    -6.028  0.9693 -0.0912 -0.2283
    10 C(13)  Bbb    -0.1290   -17.314    -6.178    -5.775  0.1407  0.9673  0.2109
              Bcc     0.2637    35.386    12.627    11.804  0.2016 -0.2366  0.9505
 
              Baa    -0.0893   -11.977    -4.274    -3.995 -0.3272  0.8817  0.3398
    11 C(13)  Bbb    -0.0840   -11.273    -4.023    -3.760  0.9179  0.3820 -0.1073
              Bcc     0.1733    23.251     8.296     7.756  0.2244 -0.2768  0.9344
 
              Baa    -0.0203     1.470     0.525     0.490  0.4116  0.3789  0.8289
    12 O(17)  Bbb    -0.0177     1.278     0.456     0.426  0.0605  0.8961 -0.4397
              Bcc     0.0380    -2.749    -0.981    -0.917  0.9093 -0.2311 -0.3459
 
              Baa    -0.0137    -1.836    -0.655    -0.612  0.3593  0.9256 -0.1190
    13 C(13)  Bbb    -0.0084    -1.121    -0.400    -0.374 -0.1075  0.1677  0.9799
              Bcc     0.0220     2.957     1.055     0.986  0.9270 -0.3393  0.1598
 
              Baa    -0.0793   -10.641    -3.797    -3.549 -0.3440 -0.4961  0.7972
    14 C(13)  Bbb    -0.0713    -9.569    -3.415    -3.192 -0.2968  0.8629  0.4089
              Bcc     0.1506    20.210     7.212     6.741  0.8908  0.0959  0.4441
 
              Baa    -0.1075   -14.432    -5.150    -4.814 -0.3286 -0.6296  0.7040
    15 C(13)  Bbb    -0.1027   -13.781    -4.917    -4.597 -0.3774  0.7708  0.5132
              Bcc     0.2102    28.212    10.067     9.411  0.8658  0.0970  0.4908
 
              Baa    -0.0033    -0.445    -0.159    -0.148  0.6590  0.2090  0.7226
    16 C(13)  Bbb    -0.0009    -0.118    -0.042    -0.039  0.7164 -0.4673 -0.5182
              Bcc     0.0042     0.563     0.201     0.188  0.2293  0.8591 -0.4576
 
              Baa    -0.0029    -0.393    -0.140    -0.131  0.4788  0.5043  0.7186
    17 C(13)  Bbb     0.0008     0.108     0.039     0.036 -0.3214  0.8624 -0.3910
              Bcc     0.0021     0.285     0.102     0.095  0.8169  0.0438 -0.5751
 
              Baa    -0.0025    -0.329    -0.117    -0.110  0.0793  0.9264  0.3681
    18 C(13)  Bbb     0.0001     0.017     0.006     0.006  0.8208 -0.2702  0.5033
              Bcc     0.0023     0.312     0.111     0.104 -0.5657 -0.2623  0.7818
 
              Baa    -0.0030    -1.619    -0.578    -0.540 -0.1175  0.3492  0.9296
    19 H(1)   Bbb    -0.0001    -0.065    -0.023    -0.022 -0.6533  0.6778 -0.3372
              Bcc     0.0032     1.684     0.601     0.562  0.7479  0.6470 -0.1485
 
              Baa    -0.0196   -10.460    -3.733    -3.489  0.9769  0.1727 -0.1260
    20 H(1)   Bbb     0.0010     0.533     0.190     0.178  0.1495 -0.1303  0.9801
              Bcc     0.0186     9.928     3.542     3.311 -0.1529  0.9763  0.1531
 
              Baa    -0.0135    -7.190    -2.565    -2.398  0.3953  0.9093  0.1300
    21 H(1)   Bbb     0.0002     0.128     0.046     0.043  0.1976 -0.2224  0.9547
              Bcc     0.0132     7.062     2.520     2.356  0.8970 -0.3517 -0.2676
 
              Baa    -0.0010    -0.510    -0.182    -0.170 -0.5880  0.7271  0.3545
    22 H(1)   Bbb    -0.0009    -0.454    -0.162    -0.152  0.2378 -0.2635  0.9349
              Bcc     0.0018     0.965     0.344     0.322  0.7731  0.6340 -0.0179
 
              Baa    -0.0022    -1.158    -0.413    -0.386 -0.2172  0.3441  0.9135
    23 H(1)   Bbb    -0.0007    -0.368    -0.131    -0.123 -0.3156  0.8608 -0.3993
              Bcc     0.0029     1.525     0.544     0.509  0.9237  0.3750  0.0783
 
              Baa    -0.0022    -1.160    -0.414    -0.387 -0.5309  0.6777 -0.5088
    24 H(1)   Bbb    -0.0007    -0.361    -0.129    -0.120 -0.0554  0.5714  0.8188
              Bcc     0.0029     1.521     0.543     0.507  0.8456  0.4629 -0.2658
 
              Baa    -0.0190   -10.152    -3.623    -3.386  0.9720  0.1574 -0.1747
    25 H(1)   Bbb     0.0006     0.333     0.119     0.111  0.2076 -0.2251  0.9520
              Bcc     0.0184     9.819     3.504     3.275 -0.1105  0.9615  0.2515
 
              Baa    -0.0132    -7.047    -2.515    -2.351  0.3606  0.9279  0.0945
    26 H(1)   Bbb    -0.0012    -0.660    -0.236    -0.220  0.1939 -0.1736  0.9655
              Bcc     0.0144     7.708     2.750     2.571  0.9124 -0.3298 -0.2425
 
              Baa    -0.0048    -2.579    -0.920    -0.860 -0.0163  0.7966 -0.6042
    27 H(1)   Bbb     0.0007     0.383     0.137     0.128  0.9853  0.1155  0.1256
              Bcc     0.0041     2.196     0.784     0.733 -0.1698  0.5933  0.7868
 
              Baa    -0.0112    -5.987    -2.136    -1.997 -0.3546  0.5973  0.7194
    28 H(1)   Bbb     0.0004     0.224     0.080     0.075  0.8969 -0.0000  0.4422
              Bcc     0.0108     5.763     2.056     1.922  0.2641  0.8020 -0.5357
 
              Baa    -0.0150    -8.026    -2.864    -2.677 -0.0339  0.9961 -0.0815
    29 H(1)   Bbb     0.0006     0.297     0.106     0.099  0.8602  0.0706  0.5051
              Bcc     0.0145     7.729     2.758     2.578 -0.5089  0.0530  0.8592
 
              Baa    -0.0028    -1.512    -0.539    -0.504  0.8557  0.3731  0.3586
    30 H(1)   Bbb    -0.0022    -1.157    -0.413    -0.386 -0.4924  0.3740  0.7859
              Bcc     0.0050     2.669     0.952     0.890 -0.1591  0.8490 -0.5038
 
              Baa    -0.0029    -1.573    -0.561    -0.525 -0.0834  0.1409  0.9865
    31 H(1)   Bbb    -0.0013    -0.708    -0.253    -0.236  0.9842 -0.1436  0.1037
              Bcc     0.0043     2.280     0.814     0.761  0.1562  0.9796 -0.1266
 
              Baa    -0.0014    -0.726    -0.259    -0.242  0.2527  0.6648  0.7030
    32 H(1)   Bbb    -0.0001    -0.033    -0.012    -0.011  0.9533 -0.2953 -0.0635
              Bcc     0.0014     0.760     0.271     0.253 -0.1654 -0.6862  0.7084
 
              Baa    -0.0024    -1.263    -0.451    -0.421  0.2015  0.4279  0.8811
    33 H(1)   Bbb     0.0001     0.034     0.012     0.011 -0.1788  0.9005 -0.3964
              Bcc     0.0023     1.228     0.438     0.410  0.9630  0.0777 -0.2580
 
              Baa    -0.0016    -0.869    -0.310    -0.290  0.3258  0.9186  0.2236
    34 H(1)   Bbb    -0.0009    -0.463    -0.165    -0.154  0.9255 -0.2615 -0.2741
              Bcc     0.0025     1.332     0.475     0.444  0.1933 -0.2962  0.9353
 
              Baa    -0.0013    -0.687    -0.245    -0.229  0.0980  0.9588  0.2666
    35 H(1)   Bbb     0.0001     0.045     0.016     0.015  0.9935 -0.1100  0.0305
              Bcc     0.0012     0.641     0.229     0.214 -0.0586 -0.2619  0.9633
 

 ---------------------------------------------------------------------------------

 ******************************Gaussian NBO Version 3.1******************************
             N A T U R A L   A T O M I C   O R B I T A L   A N D
          N A T U R A L   B O N D   O R B I T A L   A N A L Y S I S
 ******************************Gaussian NBO Version 3.1******************************
       /RESON  / : Allow strongly delocalized NBO set

 Analyzing the SCF density

 Job title: 9                                                               

 Storage needed:    344754 in NPA,    456526 in NBO ( 939517621 available)
 GSVD:  LWork=       72679 too small for GESVD, short by        7832 words or        7832 for optimal perf.


 NATURAL POPULATIONS:  Natural atomic orbital occupancies 
                                                          
   NAO  Atom  No  lang   Type(AO)    Occupancy
 --------------------------------------------
     1    O    1  S      Cor( 1S)     1.99973
     2    O    1  S      Val( 2S)     1.69560
     3    O    1  S      Ryd( 3S)     0.00127
     4    O    1  px     Val( 2p)     1.72907
     5    O    1  px     Ryd( 3p)     0.00128
     6    O    1  py     Val( 2p)     1.69230
     7    O    1  py     Ryd( 3p)     0.00101
     8    O    1  pz     Val( 2p)     1.57587
     9    O    1  pz     Ryd( 3p)     0.00090
    10    O    1  dxy    Ryd( 3d)     0.00114
    11    O    1  dxz    Ryd( 3d)     0.00084
    12    O    1  dyz    Ryd( 3d)     0.00109
    13    O    1  dx2y2  Ryd( 3d)     0.00157
    14    O    1  dz2    Ryd( 3d)     0.00037

    15    C    2  S      Cor( 1S)     1.99934
    16    C    2  S      Val( 2S)     0.66135
    17    C    2  S      Ryd( 3S)     0.00317
    18    C    2  px     Val( 2p)     0.78196
    19    C    2  px     Ryd( 3p)     0.01006
    20    C    2  py     Val( 2p)     0.69521
    21    C    2  py     Ryd( 3p)     0.02176
    22    C    2  pz     Val( 2p)     0.81690
    23    C    2  pz     Ryd( 3p)     0.00290
    24    C    2  dxy    Ryd( 3d)     0.00288
    25    C    2  dxz    Ryd( 3d)     0.00317
    26    C    2  dyz    Ryd( 3d)     0.00374
    27    C    2  dx2y2  Ryd( 3d)     0.00581
    28    C    2  dz2    Ryd( 3d)     0.00138

    29    N    3  S      Cor( 1S)     1.99910
    30    N    3  S      Val( 2S)     1.23766
    31    N    3  S      Ryd( 3S)     0.00168
    32    N    3  px     Val( 2p)     1.33498
    33    N    3  px     Ryd( 3p)     0.00174
    34    N    3  py     Val( 2p)     1.38866
    35    N    3  py     Ryd( 3p)     0.00314
    36    N    3  pz     Val( 2p)     1.69049
    37    N    3  pz     Ryd( 3p)     0.00308
    38    N    3  dxy    Ryd( 3d)     0.00043
    39    N    3  dxz    Ryd( 3d)     0.00051
    40    N    3  dyz    Ryd( 3d)     0.00021
    41    N    3  dx2y2  Ryd( 3d)     0.00083
    42    N    3  dz2    Ryd( 3d)     0.00045

    43    C    4  S      Cor( 1S)     1.99877
    44    C    4  S      Val( 2S)     0.80616
    45    C    4  S      Ryd( 3S)     0.00161
    46    C    4  px     Val( 2p)     0.96740
    47    C    4  px     Ryd( 3p)     0.00645
    48    C    4  py     Val( 2p)     1.01416
    49    C    4  py     Ryd( 3p)     0.00490
    50    C    4  pz     Val( 2p)     1.05089
    51    C    4  pz     Ryd( 3p)     0.00207
    52    C    4  dxy    Ryd( 3d)     0.00143
    53    C    4  dxz    Ryd( 3d)     0.00110
    54    C    4  dyz    Ryd( 3d)     0.00106
    55    C    4  dx2y2  Ryd( 3d)     0.00076
    56    C    4  dz2    Ryd( 3d)     0.00078

    57    C    5  S      Cor( 1S)     1.99893
    58    C    5  S      Val( 2S)     0.91012
    59    C    5  S      Ryd( 3S)     0.00145
    60    C    5  px     Val( 2p)     1.07306
    61    C    5  px     Ryd( 3p)     0.00449
    62    C    5  py     Val( 2p)     1.16568
    63    C    5  py     Ryd( 3p)     0.00570
    64    C    5  pz     Val( 2p)     1.18251
    65    C    5  pz     Ryd( 3p)     0.00858
    66    C    5  dxy    Ryd( 3d)     0.00057
    67    C    5  dxz    Ryd( 3d)     0.00064
    68    C    5  dyz    Ryd( 3d)     0.00037
    69    C    5  dx2y2  Ryd( 3d)     0.00066
    70    C    5  dz2    Ryd( 3d)     0.00043

    71    C    6  S      Cor( 1S)     1.99892
    72    C    6  S      Val( 2S)     0.92053
    73    C    6  S      Ryd( 3S)     0.00148
    74    C    6  px     Val( 2p)     1.16707
    75    C    6  px     Ryd( 3p)     0.00409
    76    C    6  py     Val( 2p)     1.09995
    77    C    6  py     Ryd( 3p)     0.00446
    78    C    6  pz     Val( 2p)     1.19054
    79    C    6  pz     Ryd( 3p)     0.00693
    80    C    6  dxy    Ryd( 3d)     0.00051
    81    C    6  dxz    Ryd( 3d)     0.00046
    82    C    6  dyz    Ryd( 3d)     0.00068
    83    C    6  dx2y2  Ryd( 3d)     0.00071
    84    C    6  dz2    Ryd( 3d)     0.00041

    85    C    7  S      Cor( 1S)     1.99860
    86    C    7  S      Val( 2S)     0.80003
    87    C    7  S      Ryd( 3S)     0.00191
    88    C    7  px     Val( 2p)     0.90034
    89    C    7  px     Ryd( 3p)     0.00493
    90    C    7  py     Val( 2p)     0.93927
    91    C    7  py     Ryd( 3p)     0.00885
    92    C    7  pz     Val( 2p)     1.02006
    93    C    7  pz     Ryd( 3p)     0.00170
    94    C    7  dxy    Ryd( 3d)     0.00207
    95    C    7  dxz    Ryd( 3d)     0.00150
    96    C    7  dyz    Ryd( 3d)     0.00144
    97    C    7  dx2y2  Ryd( 3d)     0.00140
    98    C    7  dz2    Ryd( 3d)     0.00096

    99    O    8  S      Cor( 1S)     1.99963
   100    O    8  S      Val( 2S)     1.56796
   101    O    8  S      Ryd( 3S)     0.00064
   102    O    8  px     Val( 2p)     1.40200
   103    O    8  px     Ryd( 3p)     0.00082
   104    O    8  py     Val( 2p)     1.74747
   105    O    8  py     Ryd( 3p)     0.00236
   106    O    8  pz     Val( 2p)     1.83138
   107    O    8  pz     Ryd( 3p)     0.00205
   108    O    8  dxy    Ryd( 3d)     0.00124
   109    O    8  dxz    Ryd( 3d)     0.00039
   110    O    8  dyz    Ryd( 3d)     0.00097
   111    O    8  dx2y2  Ryd( 3d)     0.00091
   112    O    8  dz2    Ryd( 3d)     0.00065

   113    C    9  S      Cor( 1S)     1.99925
   114    C    9  S      Val( 2S)     1.07350
   115    C    9  S      Ryd( 3S)     0.00162
   116    C    9  px     Val( 2p)     0.81284
   117    C    9  px     Ryd( 3p)     0.00248
   118    C    9  py     Val( 2p)     1.16871
   119    C    9  py     Ryd( 3p)     0.00306
   120    C    9  pz     Val( 2p)     1.16745
   121    C    9  pz     Ryd( 3p)     0.00062
   122    C    9  dxy    Ryd( 3d)     0.00159
   123    C    9  dxz    Ryd( 3d)     0.00145
   124    C    9  dyz    Ryd( 3d)     0.00060
   125    C    9  dx2y2  Ryd( 3d)     0.00131
   126    C    9  dz2    Ryd( 3d)     0.00110

   127    C   10  S      Cor( 1S)     1.99892
   128    C   10  S      Val( 2S)     0.92009
   129    C   10  S      Ryd( 3S)     0.00137
   130    C   10  px     Val( 2p)     1.06934
   131    C   10  px     Ryd( 3p)     0.00515
   132    C   10  py     Val( 2p)     1.17625
   133    C   10  py     Ryd( 3p)     0.00579
   134    C   10  pz     Val( 2p)     1.18452
   135    C   10  pz     Ryd( 3p)     0.00744
   136    C   10  dxy    Ryd( 3d)     0.00055
   137    C   10  dxz    Ryd( 3d)     0.00057
   138    C   10  dyz    Ryd( 3d)     0.00041
   139    C   10  dx2y2  Ryd( 3d)     0.00068
   140    C   10  dz2    Ryd( 3d)     0.00041

   141    C   11  S      Cor( 1S)     1.99892
   142    C   11  S      Val( 2S)     0.92007
   143    C   11  S      Ryd( 3S)     0.00136
   144    C   11  px     Val( 2p)     1.17483
   145    C   11  px     Ryd( 3p)     0.00457
   146    C   11  py     Val( 2p)     1.08141
   147    C   11  py     Ryd( 3p)     0.00433
   148    C   11  pz     Val( 2p)     1.10926
   149    C   11  pz     Ryd( 3p)     0.00526
   150    C   11  dxy    Ryd( 3d)     0.00058
   151    C   11  dxz    Ryd( 3d)     0.00053
   152    C   11  dyz    Ryd( 3d)     0.00068
   153    C   11  dx2y2  Ryd( 3d)     0.00070
   154    C   11  dz2    Ryd( 3d)     0.00040

   155    O   12  S      Cor( 1S)     1.99964
   156    O   12  S      Val( 2S)     1.61179
   157    O   12  S      Ryd( 3S)     0.00245
   158    O   12  px     Val( 2p)     1.57925
   159    O   12  px     Ryd( 3p)     0.00138
   160    O   12  py     Val( 2p)     1.61734
   161    O   12  py     Ryd( 3p)     0.00182
   162    O   12  pz     Val( 2p)     1.78728
   163    O   12  pz     Ryd( 3p)     0.00197
   164    O   12  dxy    Ryd( 3d)     0.00081
   165    O   12  dxz    Ryd( 3d)     0.00038
   166    O   12  dyz    Ryd( 3d)     0.00099
   167    O   12  dx2y2  Ryd( 3d)     0.00132
   168    O   12  dz2    Ryd( 3d)     0.00056

   169    C   13  S      Cor( 1S)     1.99886
   170    C   13  S      Val( 2S)     0.92677
   171    C   13  S      Ryd( 3S)     0.00235
   172    C   13  px     Val( 2p)     0.75491
   173    C   13  px     Ryd( 3p)     0.00475
   174    C   13  py     Val( 2p)     1.13009
   175    C   13  py     Ryd( 3p)     0.00911
   176    C   13  pz     Val( 2p)     1.09065
   177    C   13  pz     Ryd( 3p)     0.00344
   178    C   13  dxy    Ryd( 3d)     0.00114
   179    C   13  dxz    Ryd( 3d)     0.00148
   180    C   13  dyz    Ryd( 3d)     0.00094
   181    C   13  dx2y2  Ryd( 3d)     0.00183
   182    C   13  dz2    Ryd( 3d)     0.00120

   183    C   14  S      Cor( 1S)     1.99886
   184    C   14  S      Val( 2S)     0.93385
   185    C   14  S      Ryd( 3S)     0.00200
   186    C   14  px     Val( 2p)     1.11880
   187    C   14  px     Ryd( 3p)     0.00638
   188    C   14  py     Val( 2p)     1.16862
   189    C   14  py     Ryd( 3p)     0.00473
   190    C   14  pz     Val( 2p)     1.08546
   191    C   14  pz     Ryd( 3p)     0.00514
   192    C   14  dxy    Ryd( 3d)     0.00064
   193    C   14  dxz    Ryd( 3d)     0.00038
   194    C   14  dyz    Ryd( 3d)     0.00079
   195    C   14  dx2y2  Ryd( 3d)     0.00054
   196    C   14  dz2    Ryd( 3d)     0.00049

   197    C   15  S      Cor( 1S)     1.99889
   198    C   15  S      Val( 2S)     0.92961
   199    C   15  S      Ryd( 3S)     0.00118
   200    C   15  px     Val( 2p)     1.13147
   201    C   15  px     Ryd( 3p)     0.00656
   202    C   15  py     Val( 2p)     1.06145
   203    C   15  py     Ryd( 3p)     0.00449
   204    C   15  pz     Val( 2p)     1.14429
   205    C   15  pz     Ryd( 3p)     0.00522
   206    C   15  dxy    Ryd( 3d)     0.00081
   207    C   15  dxz    Ryd( 3d)     0.00042
   208    C   15  dyz    Ryd( 3d)     0.00072
   209    C   15  dx2y2  Ryd( 3d)     0.00058
   210    C   15  dz2    Ryd( 3d)     0.00042

   211    C   16  S      Cor( 1S)     1.99910
   212    C   16  S      Val( 2S)     1.00911
   213    C   16  S      Ryd( 3S)     0.00080
   214    C   16  px     Val( 2p)     1.14870
   215    C   16  px     Ryd( 3p)     0.00199
   216    C   16  py     Val( 2p)     1.14894
   217    C   16  py     Ryd( 3p)     0.00283
   218    C   16  pz     Val( 2p)     1.12477
   219    C   16  pz     Ryd( 3p)     0.00359
   220    C   16  dxy    Ryd( 3d)     0.00067
   221    C   16  dxz    Ryd( 3d)     0.00073
   222    C   16  dyz    Ryd( 3d)     0.00091
   223    C   16  dx2y2  Ryd( 3d)     0.00068
   224    C   16  dz2    Ryd( 3d)     0.00046

   225    C   17  S      Cor( 1S)     1.99912
   226    C   17  S      Val( 2S)     1.00758
   227    C   17  S      Ryd( 3S)     0.00093
   228    C   17  px     Val( 2p)     1.16531
   229    C   17  px     Ryd( 3p)     0.00185
   230    C   17  py     Val( 2p)     1.12604
   231    C   17  py     Ryd( 3p)     0.00480
   232    C   17  pz     Val( 2p)     1.11218
   233    C   17  pz     Ryd( 3p)     0.00354
   234    C   17  dxy    Ryd( 3d)     0.00031
   235    C   17  dxz    Ryd( 3d)     0.00074
   236    C   17  dyz    Ryd( 3d)     0.00092
   237    C   17  dx2y2  Ryd( 3d)     0.00084
   238    C   17  dz2    Ryd( 3d)     0.00038

   239    C   18  S      Cor( 1S)     1.99908
   240    C   18  S      Val( 2S)     1.00850
   241    C   18  S      Ryd( 3S)     0.00117
   242    C   18  px     Val( 2p)     1.21151
   243    C   18  px     Ryd( 3p)     0.00521
   244    C   18  py     Val( 2p)     1.05428
   245    C   18  py     Ryd( 3p)     0.00200
   246    C   18  pz     Val( 2p)     1.14851
   247    C   18  pz     Ryd( 3p)     0.00310
   248    C   18  dxy    Ryd( 3d)     0.00030
   249    C   18  dxz    Ryd( 3d)     0.00073
   250    C   18  dyz    Ryd( 3d)     0.00077
   251    C   18  dx2y2  Ryd( 3d)     0.00094
   252    C   18  dz2    Ryd( 3d)     0.00043

   253    H   19  S      Val( 1S)     0.60429
   254    H   19  S      Ryd( 2S)     0.00901
   255    H   19  px     Ryd( 2p)     0.00033
   256    H   19  py     Ryd( 2p)     0.00118
   257    H   19  pz     Ryd( 2p)     0.00059

   258    H   20  S      Val( 1S)     0.80963
   259    H   20  S      Ryd( 2S)     0.00237
   260    H   20  px     Ryd( 2p)     0.00011
   261    H   20  py     Ryd( 2p)     0.00069
   262    H   20  pz     Ryd( 2p)     0.00040

   263    H   21  S      Val( 1S)     0.80153
   264    H   21  S      Ryd( 2S)     0.00178
   265    H   21  px     Ryd( 2p)     0.00061
   266    H   21  py     Ryd( 2p)     0.00018
   267    H   21  pz     Ryd( 2p)     0.00039

   268    H   22  S      Val( 1S)     0.81465
   269    H   22  S      Ryd( 2S)     0.00103
   270    H   22  px     Ryd( 2p)     0.00023
   271    H   22  py     Ryd( 2p)     0.00059
   272    H   22  pz     Ryd( 2p)     0.00025

   273    H   23  S      Val( 1S)     0.82488
   274    H   23  S      Ryd( 2S)     0.00546
   275    H   23  px     Ryd( 2p)     0.00017
   276    H   23  py     Ryd( 2p)     0.00052
   277    H   23  pz     Ryd( 2p)     0.00046

   278    H   24  S      Val( 1S)     0.82414
   279    H   24  S      Ryd( 2S)     0.00541
   280    H   24  px     Ryd( 2p)     0.00014
   281    H   24  py     Ryd( 2p)     0.00030
   282    H   24  pz     Ryd( 2p)     0.00070

   283    H   25  S      Val( 1S)     0.79593
   284    H   25  S      Ryd( 2S)     0.00263
   285    H   25  px     Ryd( 2p)     0.00011
   286    H   25  py     Ryd( 2p)     0.00070
   287    H   25  pz     Ryd( 2p)     0.00034

   288    H   26  S      Val( 1S)     0.77665
   289    H   26  S      Ryd( 2S)     0.00251
   290    H   26  px     Ryd( 2p)     0.00073
   291    H   26  py     Ryd( 2p)     0.00016
   292    H   26  pz     Ryd( 2p)     0.00029

   293    H   27  S      Val( 1S)     0.77590
   294    H   27  S      Ryd( 2S)     0.00447
   295    H   27  px     Ryd( 2p)     0.00023
   296    H   27  py     Ryd( 2p)     0.00056
   297    H   27  pz     Ryd( 2p)     0.00028

   298    H   28  S      Val( 1S)     0.78505
   299    H   28  S      Ryd( 2S)     0.00270
   300    H   28  px     Ryd( 2p)     0.00028
   301    H   28  py     Ryd( 2p)     0.00059
   302    H   28  pz     Ryd( 2p)     0.00030

   303    H   29  S      Val( 1S)     0.80649
   304    H   29  S      Ryd( 2S)     0.00209
   305    H   29  px     Ryd( 2p)     0.00040
   306    H   29  py     Ryd( 2p)     0.00011
   307    H   29  pz     Ryd( 2p)     0.00065

   308    H   30  S      Val( 1S)     0.80623
   309    H   30  S      Ryd( 2S)     0.00685
   310    H   30  px     Ryd( 2p)     0.00058
   311    H   30  py     Ryd( 2p)     0.00026
   312    H   30  pz     Ryd( 2p)     0.00024

   313    H   31  S      Val( 1S)     0.78623
   314    H   31  S      Ryd( 2S)     0.00267
   315    H   31  px     Ryd( 2p)     0.00022
   316    H   31  py     Ryd( 2p)     0.00041
   317    H   31  pz     Ryd( 2p)     0.00041

   318    H   32  S      Val( 1S)     0.79252
   319    H   32  S      Ryd( 2S)     0.00271
   320    H   32  px     Ryd( 2p)     0.00017
   321    H   32  py     Ryd( 2p)     0.00049
   322    H   32  pz     Ryd( 2p)     0.00034

   323    H   33  S      Val( 1S)     0.76766
   324    H   33  S      Ryd( 2S)     0.00342
   325    H   33  px     Ryd( 2p)     0.00062
   326    H   33  py     Ryd( 2p)     0.00018
   327    H   33  pz     Ryd( 2p)     0.00023

   328    H   34  S      Val( 1S)     0.78962
   329    H   34  S      Ryd( 2S)     0.00301
   330    H   34  px     Ryd( 2p)     0.00062
   331    H   34  py     Ryd( 2p)     0.00014
   332    H   34  pz     Ryd( 2p)     0.00027

   333    H   35  S      Val( 1S)     0.77225
   334    H   35  S      Ryd( 2S)     0.00313
   335    H   35  px     Ryd( 2p)     0.00044
   336    H   35  py     Ryd( 2p)     0.00015
   337    H   35  pz     Ryd( 2p)     0.00043

 WARNING:  1 low occupancy (<1.9990e) core orbital  found on  C    4
           1 low occupancy (<1.9990e) core orbital  found on  C    5
           1 low occupancy (<1.9990e) core orbital  found on  C    6
           1 low occupancy (<1.9990e) core orbital  found on  C    7
           1 low occupancy (<1.9990e) core orbital  found on  C   10
           1 low occupancy (<1.9990e) core orbital  found on  C   11
           1 low occupancy (<1.9990e) core orbital  found on  C   13
           1 low occupancy (<1.9990e) core orbital  found on  C   14
           1 low occupancy (<1.9990e) core orbital  found on  C   15


 Summary of Natural Population Analysis:                  
                                                          
                                       Natural Population 
                Natural  -----------------------------------------------
    Atom  No    Charge         Core      Valence    Rydberg      Total
 -----------------------------------------------------------------------
      O    1   -0.70206      1.99973     6.69285    0.00949     8.70206
      C    2    0.99037      1.99934     2.95542    0.05488     5.00963
      N    3   -0.66296      1.99910     5.65179    0.01207     7.66296
      C    4    0.14245      1.99877     3.83861    0.02018     5.85755
      C    5   -0.35317      1.99893     4.33137    0.02287     6.35317
      C    6   -0.39673      1.99892     4.37808    0.01973     6.39673
      C    7    0.31695      1.99860     3.65969    0.02476     5.68305
      O    8   -0.55847      1.99963     6.54881    0.01003     8.55847
      C    9   -0.23559      1.99925     4.22250    0.01383     6.23559
      C   10   -0.37152      1.99892     4.35020    0.02240     6.37152
      C   11   -0.30290      1.99892     4.28557    0.01841     6.30290
      O   12   -0.60700      1.99964     6.59567    0.01169     8.60700
      C   13    0.07247      1.99886     3.90243    0.02624     5.92753
      C   14   -0.32667      1.99886     4.30672    0.02109     6.32667
      C   15   -0.28611      1.99889     4.26682    0.02040     6.28611
      C   16   -0.44328      1.99910     4.43152    0.01266     6.44328
      C   17   -0.42455      1.99912     4.41111    0.01432     6.42455
      C   18   -0.43653      1.99908     4.42280    0.01464     6.43653
      H   19    0.38459      0.00000     0.60429    0.01112     0.61541
      H   20    0.18681      0.00000     0.80963    0.00357     0.81319
      H   21    0.19550      0.00000     0.80153    0.00297     0.80450
      H   22    0.18325      0.00000     0.81465    0.00210     0.81675
      H   23    0.16852      0.00000     0.82488    0.00661     0.83148
      H   24    0.16931      0.00000     0.82414    0.00655     0.83069
      H   25    0.20028      0.00000     0.79593    0.00378     0.79972
      H   26    0.21966      0.00000     0.77665    0.00369     0.78034
      H   27    0.21855      0.00000     0.77590    0.00554     0.78145
      H   28    0.21107      0.00000     0.78505    0.00387     0.78893
      H   29    0.19026      0.00000     0.80649    0.00325     0.80974
      H   30    0.18583      0.00000     0.80623    0.00794     0.81417
      H   31    0.21007      0.00000     0.78623    0.00371     0.78993
      H   32    0.20377      0.00000     0.79252    0.00372     0.79623
      H   33    0.22790      0.00000     0.76766    0.00444     0.77210
      H   34    0.20633      0.00000     0.78962    0.00404     0.79367
      H   35    0.22361      0.00000     0.77225    0.00414     0.77639
 =======================================================================
   * Total *   -1.00000     35.98365    96.58565    0.43070   133.00000

                                 Natural Population      
 --------------------------------------------------------
   Core                      35.98365 ( 99.9546% of  36)
   Valence                   96.58565 ( 99.5728% of  97)
   Natural Minimal Basis    132.56930 ( 99.6762% of 133)
   Natural Rydberg Basis      0.43070 (  0.3238% of 133)
 --------------------------------------------------------

    Atom  No          Natural Electron Configuration
 ----------------------------------------------------------------------------
      O    1      [core]2S( 1.70)2p( 5.00)3d( 0.01)
      C    2      [core]2S( 0.66)2p( 2.29)3p( 0.03)3d( 0.02)
      N    3      [core]2S( 1.24)2p( 4.41)3p( 0.01)
      C    4      [core]2S( 0.81)2p( 3.03)3p( 0.01)3d( 0.01)
      C    5      [core]2S( 0.91)2p( 3.42)3p( 0.02)
      C    6      [core]2S( 0.92)2p( 3.46)3p( 0.02)
      C    7      [core]2S( 0.80)2p( 2.86)3p( 0.02)3d( 0.01)
      O    8      [core]2S( 1.57)2p( 4.98)3p( 0.01)
      C    9      [core]2S( 1.07)2p( 3.15)3p( 0.01)3d( 0.01)
      C   10      [core]2S( 0.92)2p( 3.43)3p( 0.02)
      C   11      [core]2S( 0.92)2p( 3.37)3p( 0.01)
      O   12      [core]2S( 1.61)2p( 4.98)3p( 0.01)
      C   13      [core]2S( 0.93)2p( 2.98)3p( 0.02)3d( 0.01)
      C   14      [core]2S( 0.93)2p( 3.37)3p( 0.02)
      C   15      [core]2S( 0.93)2p( 3.34)3p( 0.02)
      C   16      [core]2S( 1.01)2p( 3.42)3p( 0.01)
      C   17      [core]2S( 1.01)2p( 3.40)3p( 0.01)
      C   18      [core]2S( 1.01)2p( 3.41)3p( 0.01)
      H   19            1S( 0.60)2S( 0.01)
      H   20            1S( 0.81)
      H   21            1S( 0.80)
      H   22            1S( 0.81)
      H   23            1S( 0.82)2S( 0.01)
      H   24            1S( 0.82)2S( 0.01)
      H   25            1S( 0.80)
      H   26            1S( 0.78)
      H   27            1S( 0.78)
      H   28            1S( 0.79)
      H   29            1S( 0.81)
      H   30            1S( 0.81)2S( 0.01)
      H   31            1S( 0.79)
      H   32            1S( 0.79)
      H   33            1S( 0.77)
      H   34            1S( 0.79)
      H   35            1S( 0.77)


 ***************************************************
 *******         Alpha spin orbitals         *******
 ***************************************************


 NATURAL POPULATIONS:  Natural atomic orbital occupancies 
                                                          
   NAO  Atom  No  lang   Type(AO)    Occupancy      Energy
 ----------------------------------------------------------
     1    O    1  S      Cor( 1S)     0.99986     -18.72424
     2    O    1  S      Val( 2S)     0.84779      -0.71429
     3    O    1  S      Ryd( 3S)     0.00064       1.64158
     4    O    1  px     Val( 2p)     0.86471      -0.14013
     5    O    1  px     Ryd( 3p)     0.00064       1.27020
     6    O    1  py     Val( 2p)     0.84610      -0.14888
     7    O    1  py     Ryd( 3p)     0.00051       1.25841
     8    O    1  pz     Val( 2p)     0.78680      -0.10843
     9    O    1  pz     Ryd( 3p)     0.00044       1.22001
    10    O    1  dxy    Ryd( 3d)     0.00057       3.39549
    11    O    1  dxz    Ryd( 3d)     0.00042       2.90083
    12    O    1  dyz    Ryd( 3d)     0.00055       2.94157
    13    O    1  dx2y2  Ryd( 3d)     0.00079       3.12442
    14    O    1  dz2    Ryd( 3d)     0.00018       3.02206

    15    C    2  S      Cor( 1S)     0.99967     -10.08683
    16    C    2  S      Val( 2S)     0.33060       0.05838
    17    C    2  S      Ryd( 3S)     0.00173       0.54275
    18    C    2  px     Val( 2p)     0.39074       0.14849
    19    C    2  px     Ryd( 3p)     0.00503       0.82808
    20    C    2  py     Val( 2p)     0.34782       0.15511
    21    C    2  py     Ryd( 3p)     0.01091       0.71132
    22    C    2  pz     Val( 2p)     0.40764       0.01719
    23    C    2  pz     Ryd( 3p)     0.00144       0.65735
    24    C    2  dxy    Ryd( 3d)     0.00145       2.57095
    25    C    2  dxz    Ryd( 3d)     0.00158       2.09543
    26    C    2  dyz    Ryd( 3d)     0.00187       2.13736
    27    C    2  dx2y2  Ryd( 3d)     0.00290       2.52500
    28    C    2  dz2    Ryd( 3d)     0.00069       2.22343

    29    N    3  S      Cor( 1S)     0.99955     -14.06584
    30    N    3  S      Val( 2S)     0.61969      -0.35870
    31    N    3  S      Ryd( 3S)     0.00086       1.25961
    32    N    3  px     Val( 2p)     0.66759      -0.11597
    33    N    3  px     Ryd( 3p)     0.00087       1.36393
    34    N    3  py     Val( 2p)     0.69462      -0.09713
    35    N    3  py     Ryd( 3p)     0.00158       1.40078
    36    N    3  pz     Val( 2p)     0.84537      -0.11579
    37    N    3  pz     Ryd( 3p)     0.00153       1.00617
    38    N    3  dxy    Ryd( 3d)     0.00022       2.92852
    39    N    3  dxz    Ryd( 3d)     0.00024       2.53174
    40    N    3  dyz    Ryd( 3d)     0.00011       2.49382
    41    N    3  dx2y2  Ryd( 3d)     0.00041       3.04300
    42    N    3  dz2    Ryd( 3d)     0.00023       2.74603

    43    C    4  S      Cor( 1S)     0.99938      -9.93726
    44    C    4  S      Val( 2S)     0.40129       0.07238
    45    C    4  S      Ryd( 3S)     0.00083       0.71118
    46    C    4  px     Val( 2p)     0.48177       0.11930
    47    C    4  px     Ryd( 3p)     0.00325       1.10599
    48    C    4  py     Val( 2p)     0.50471       0.11401
    49    C    4  py     Ryd( 3p)     0.00246       1.04907
    50    C    4  pz     Val( 2p)     0.51285       0.05965
    51    C    4  pz     Ryd( 3p)     0.00106       0.78505
    52    C    4  dxy    Ryd( 3d)     0.00075       2.53158
    53    C    4  dxz    Ryd( 3d)     0.00063       2.16450
    54    C    4  dyz    Ryd( 3d)     0.00065       2.18270
    55    C    4  dx2y2  Ryd( 3d)     0.00038       2.56976
    56    C    4  dz2    Ryd( 3d)     0.00047       2.27764

    57    C    5  S      Cor( 1S)     0.99947      -9.88452
    58    C    5  S      Val( 2S)     0.45904       0.03581
    59    C    5  S      Ryd( 3S)     0.00077       0.71310
    60    C    5  px     Val( 2p)     0.54141       0.11343
    61    C    5  px     Ryd( 3p)     0.00230       0.81021
    62    C    5  py     Val( 2p)     0.58975       0.09811
    63    C    5  py     Ryd( 3p)     0.00320       1.14883
    64    C    5  pz     Val( 2p)     0.68636       0.03874
    65    C    5  pz     Ryd( 3p)     0.00793       0.74930
    66    C    5  dxy    Ryd( 3d)     0.00028       2.55927
    67    C    5  dxz    Ryd( 3d)     0.00033       2.18996
    68    C    5  dyz    Ryd( 3d)     0.00019       2.17781
    69    C    5  dx2y2  Ryd( 3d)     0.00034       2.62884
    70    C    5  dz2    Ryd( 3d)     0.00017       2.30926

    71    C    6  S      Cor( 1S)     0.99946      -9.88997
    72    C    6  S      Val( 2S)     0.46250       0.02913
    73    C    6  S      Ryd( 3S)     0.00077       0.70031
    74    C    6  px     Val( 2p)     0.58710       0.09630
    75    C    6  px     Ryd( 3p)     0.00217       1.12714
    76    C    6  py     Val( 2p)     0.55387       0.10140
    77    C    6  py     Ryd( 3p)     0.00241       0.90015
    78    C    6  pz     Val( 2p)     0.65631       0.03850
    79    C    6  pz     Ryd( 3p)     0.00615       0.75431
    80    C    6  dxy    Ryd( 3d)     0.00025       2.62440
    81    C    6  dxz    Ryd( 3d)     0.00026       2.16752
    82    C    6  dyz    Ryd( 3d)     0.00040       2.19075
    83    C    6  dx2y2  Ryd( 3d)     0.00037       2.58605
    84    C    6  dz2    Ryd( 3d)     0.00018       2.31611

    85    C    7  S      Cor( 1S)     0.99930      -9.96453
    86    C    7  S      Val( 2S)     0.39814       0.06331
    87    C    7  S      Ryd( 3S)     0.00095       0.75631
    88    C    7  px     Val( 2p)     0.44809       0.11436
    89    C    7  px     Ryd( 3p)     0.00248       1.00805
    90    C    7  py     Val( 2p)     0.46748       0.12357
    91    C    7  py     Ryd( 3p)     0.00443       0.96904
    92    C    7  pz     Val( 2p)     0.49646       0.05179
    93    C    7  pz     Ryd( 3p)     0.00090       0.76135
    94    C    7  dxy    Ryd( 3d)     0.00106       2.52611
    95    C    7  dxz    Ryd( 3d)     0.00085       2.13826
    96    C    7  dyz    Ryd( 3d)     0.00083       2.16840
    97    C    7  dx2y2  Ryd( 3d)     0.00070       2.53961
    98    C    7  dz2    Ryd( 3d)     0.00056       2.26587

    99    O    8  S      Cor( 1S)     0.99981     -18.82815
   100    O    8  S      Val( 2S)     0.78388      -0.70011
   101    O    8  S      Ryd( 3S)     0.00032       1.71748
   102    O    8  px     Val( 2p)     0.70100      -0.17619
   103    O    8  px     Ryd( 3p)     0.00041       1.61059
   104    O    8  py     Val( 2p)     0.87371      -0.20113
   105    O    8  py     Ryd( 3p)     0.00118       1.28672
   106    O    8  pz     Val( 2p)     0.91409      -0.17870
   107    O    8  pz     Ryd( 3p)     0.00100       1.25198
   108    O    8  dxy    Ryd( 3d)     0.00062       3.28499
   109    O    8  dxz    Ryd( 3d)     0.00019       2.93655
   110    O    8  dyz    Ryd( 3d)     0.00049       2.83784
   111    O    8  dx2y2  Ryd( 3d)     0.00045       3.07965
   112    O    8  dz2    Ryd( 3d)     0.00033       3.00400

   113    C    9  S      Cor( 1S)     0.99963     -10.03387
   114    C    9  S      Val( 2S)     0.53681      -0.13793
   115    C    9  S      Ryd( 3S)     0.00081       0.88317
   116    C    9  px     Val( 2p)     0.40647       0.04379
   117    C    9  px     Ryd( 3p)     0.00124       0.65748
   118    C    9  py     Val( 2p)     0.58445       0.01953
   119    C    9  py     Ryd( 3p)     0.00153       0.74655
   120    C    9  pz     Val( 2p)     0.58464       0.02063
   121    C    9  pz     Ryd( 3p)     0.00031       0.63711
   122    C    9  dxy    Ryd( 3d)     0.00079       2.45350
   123    C    9  dxz    Ryd( 3d)     0.00073       2.18954
   124    C    9  dyz    Ryd( 3d)     0.00030       2.39513
   125    C    9  dx2y2  Ryd( 3d)     0.00066       2.27305
   126    C    9  dz2    Ryd( 3d)     0.00055       2.43582

   127    C   10  S      Cor( 1S)     0.99946      -9.87673
   128    C   10  S      Val( 2S)     0.46393       0.03786
   129    C   10  S      Ryd( 3S)     0.00071       0.70405
   130    C   10  px     Val( 2p)     0.54025       0.11792
   131    C   10  px     Ryd( 3p)     0.00275       0.80992
   132    C   10  py     Val( 2p)     0.59540       0.10620
   133    C   10  py     Ryd( 3p)     0.00312       1.15681
   134    C   10  pz     Val( 2p)     0.68290       0.04559
   135    C   10  pz     Ryd( 3p)     0.00669       0.75072
   136    C   10  dxy    Ryd( 3d)     0.00027       2.56076
   137    C   10  dxz    Ryd( 3d)     0.00031       2.19488
   138    C   10  dyz    Ryd( 3d)     0.00020       2.18536
   139    C   10  dx2y2  Ryd( 3d)     0.00035       2.63935
   140    C   10  dz2    Ryd( 3d)     0.00017       2.31877

   141    C   11  S      Cor( 1S)     0.99946      -9.88109
   142    C   11  S      Val( 2S)     0.46228       0.04338
   143    C   11  S      Ryd( 3S)     0.00071       0.72119
   144    C   11  px     Val( 2p)     0.59146       0.10874
   145    C   11  px     Ryd( 3p)     0.00241       1.16764
   146    C   11  py     Val( 2p)     0.54545       0.12110
   147    C   11  py     Ryd( 3p)     0.00226       0.87124
   148    C   11  pz     Val( 2p)     0.61276       0.05641
   149    C   11  pz     Ryd( 3p)     0.00458       0.79295
   150    C   11  dxy    Ryd( 3d)     0.00028       2.62455
   151    C   11  dxz    Ryd( 3d)     0.00029       2.19588
   152    C   11  dyz    Ryd( 3d)     0.00040       2.20745
   153    C   11  dx2y2  Ryd( 3d)     0.00037       2.59982
   154    C   11  dz2    Ryd( 3d)     0.00018       2.31559

   155    O   12  S      Cor( 1S)     0.99982     -18.82603
   156    O   12  S      Val( 2S)     0.80985      -0.71732
   157    O   12  S      Ryd( 3S)     0.00143       1.68678
   158    O   12  px     Val( 2p)     0.79266      -0.18785
   159    O   12  px     Ryd( 3p)     0.00081       1.55984
   160    O   12  py     Val( 2p)     0.80905      -0.20126
   161    O   12  py     Ryd( 3p)     0.00094       1.52330
   162    O   12  pz     Val( 2p)     0.89385      -0.18118
   163    O   12  pz     Ryd( 3p)     0.00098       1.31640
   164    O   12  dxy    Ryd( 3d)     0.00041       3.03894
   165    O   12  dxz    Ryd( 3d)     0.00020       2.87952
   166    O   12  dyz    Ryd( 3d)     0.00050       2.94018
   167    O   12  dx2y2  Ryd( 3d)     0.00066       3.29149
   168    O   12  dz2    Ryd( 3d)     0.00028       2.99634

   169    C   13  S      Cor( 1S)     0.99943      -9.99328
   170    C   13  S      Val( 2S)     0.46387      -0.05285
   171    C   13  S      Ryd( 3S)     0.00118       1.04324
   172    C   13  px     Val( 2p)     0.38705       0.07184
   173    C   13  px     Ryd( 3p)     0.00292       0.77944
   174    C   13  py     Val( 2p)     0.56611       0.04011
   175    C   13  py     Ryd( 3p)     0.00465       1.07483
   176    C   13  pz     Val( 2p)     0.54466       0.04768
   177    C   13  pz     Ryd( 3p)     0.00172       0.81232
   178    C   13  dxy    Ryd( 3d)     0.00057       2.29197
   179    C   13  dxz    Ryd( 3d)     0.00074       2.27568
   180    C   13  dyz    Ryd( 3d)     0.00047       2.46675
   181    C   13  dx2y2  Ryd( 3d)     0.00095       2.42843
   182    C   13  dz2    Ryd( 3d)     0.00065       2.27048

   183    C   14  S      Cor( 1S)     0.99943      -9.89972
   184    C   14  S      Val( 2S)     0.46899       0.00382
   185    C   14  S      Ryd( 3S)     0.00106       0.69763
   186    C   14  px     Val( 2p)     0.60403       0.04272
   187    C   14  px     Ryd( 3p)     0.00487       0.75706
   188    C   14  py     Val( 2p)     0.58522       0.09291
   189    C   14  py     Ryd( 3p)     0.00238       0.99057
   190    C   14  pz     Val( 2p)     0.55390       0.08383
   191    C   14  pz     Ryd( 3p)     0.00292       0.88709
   192    C   14  dxy    Ryd( 3d)     0.00033       2.23789
   193    C   14  dxz    Ryd( 3d)     0.00018       2.29992
   194    C   14  dyz    Ryd( 3d)     0.00039       2.55387
   195    C   14  dx2y2  Ryd( 3d)     0.00026       2.44095
   196    C   14  dz2    Ryd( 3d)     0.00026       2.30536

   197    C   15  S      Cor( 1S)     0.99945      -9.90918
   198    C   15  S      Val( 2S)     0.46805      -0.00154
   199    C   15  S      Ryd( 3S)     0.00063       0.68264
   200    C   15  px     Val( 2p)     0.62427       0.03526
   201    C   15  px     Ryd( 3p)     0.00503       0.78724
   202    C   15  py     Val( 2p)     0.53243       0.10051
   203    C   15  py     Ryd( 3p)     0.00226       0.76063
   204    C   15  pz     Val( 2p)     0.59173       0.07398
   205    C   15  pz     Ryd( 3p)     0.00318       1.00520
   206    C   15  dxy    Ryd( 3d)     0.00041       2.23369
   207    C   15  dxz    Ryd( 3d)     0.00019       2.32078
   208    C   15  dyz    Ryd( 3d)     0.00036       2.43539
   209    C   15  dx2y2  Ryd( 3d)     0.00027       2.42943
   210    C   15  dz2    Ryd( 3d)     0.00021       2.32762

   211    C   16  S      Cor( 1S)     0.99955      -9.94475
   212    C   16  S      Val( 2S)     0.50369      -0.07907
   213    C   16  S      Ryd( 3S)     0.00043       1.05882
   214    C   16  px     Val( 2p)     0.57342       0.04948
   215    C   16  px     Ryd( 3p)     0.00100       0.76359
   216    C   16  py     Val( 2p)     0.57259       0.04914
   217    C   16  py     Ryd( 3p)     0.00141       0.69927
   218    C   16  pz     Val( 2p)     0.56125       0.04759
   219    C   16  pz     Ryd( 3p)     0.00190       0.79384
   220    C   16  dxy    Ryd( 3d)     0.00040       2.30661
   221    C   16  dxz    Ryd( 3d)     0.00038       2.42774
   222    C   16  dyz    Ryd( 3d)     0.00047       2.49201
   223    C   16  dx2y2  Ryd( 3d)     0.00033       2.38983
   224    C   16  dz2    Ryd( 3d)     0.00024       2.21495

   225    C   17  S      Cor( 1S)     0.99956      -9.94390
   226    C   17  S      Val( 2S)     0.50402      -0.08225
   227    C   17  S      Ryd( 3S)     0.00046       1.06812
   228    C   17  px     Val( 2p)     0.58286       0.04802
   229    C   17  px     Ryd( 3p)     0.00095       0.73833
   230    C   17  py     Val( 2p)     0.56321       0.04823
   231    C   17  py     Ryd( 3p)     0.00240       0.80934
   232    C   17  pz     Val( 2p)     0.55632       0.04801
   233    C   17  pz     Ryd( 3p)     0.00184       0.78636
   234    C   17  dxy    Ryd( 3d)     0.00016       2.18513
   235    C   17  dxz    Ryd( 3d)     0.00037       2.42547
   236    C   17  dyz    Ryd( 3d)     0.00046       2.49579
   237    C   17  dx2y2  Ryd( 3d)     0.00042       2.52597
   238    C   17  dz2    Ryd( 3d)     0.00019       2.19186

   239    C   18  S      Cor( 1S)     0.99954      -9.94320
   240    C   18  S      Val( 2S)     0.50446      -0.08664
   241    C   18  S      Ryd( 3S)     0.00059       1.05475
   242    C   18  px     Val( 2p)     0.60587       0.04128
   243    C   18  px     Ryd( 3p)     0.00261       0.93314
   244    C   18  py     Val( 2p)     0.52713       0.04296
   245    C   18  py     Ryd( 3p)     0.00104       0.68040
   246    C   18  pz     Val( 2p)     0.57418       0.04189
   247    C   18  pz     Ryd( 3p)     0.00155       0.73149
   248    C   18  dxy    Ryd( 3d)     0.00015       2.16789
   249    C   18  dxz    Ryd( 3d)     0.00037       2.55489
   250    C   18  dyz    Ryd( 3d)     0.00038       2.39672
   251    C   18  dx2y2  Ryd( 3d)     0.00047       2.48208
   252    C   18  dz2    Ryd( 3d)     0.00021       2.22514

   253    H   19  S      Val( 1S)     0.30523       0.21306
   254    H   19  S      Ryd( 2S)     0.00674       0.53957
   255    H   19  px     Ryd( 2p)     0.00017       2.10703
   256    H   19  py     Ryd( 2p)     0.00059       2.49391
   257    H   19  pz     Ryd( 2p)     0.00030       1.83623

   258    H   20  S      Val( 1S)     0.40124       0.20369
   259    H   20  S      Ryd( 2S)     0.00126       0.46419
   260    H   20  px     Ryd( 2p)     0.00005       2.14286
   261    H   20  py     Ryd( 2p)     0.00035       2.47483
   262    H   20  pz     Ryd( 2p)     0.00027       1.86847

   263    H   21  S      Val( 1S)     0.39849       0.20449
   264    H   21  S      Ryd( 2S)     0.00088       0.49012
   265    H   21  px     Ryd( 2p)     0.00031       2.44985
   266    H   21  py     Ryd( 2p)     0.00009       2.17455
   267    H   21  pz     Ryd( 2p)     0.00024       1.86510

   268    H   22  S      Val( 1S)     0.40726       0.14818
   269    H   22  S      Ryd( 2S)     0.00051       0.40773
   270    H   22  px     Ryd( 2p)     0.00012       2.00713
   271    H   22  py     Ryd( 2p)     0.00030       2.23747
   272    H   22  pz     Ryd( 2p)     0.00013       1.82448

   273    H   23  S      Val( 1S)     0.41238       0.14172
   274    H   23  S      Ryd( 2S)     0.00351       0.45929
   275    H   23  px     Ryd( 2p)     0.00009       1.90523
   276    H   23  py     Ryd( 2p)     0.00026       2.17172
   277    H   23  pz     Ryd( 2p)     0.00023       2.05933

   278    H   24  S      Val( 1S)     0.41201       0.14236
   279    H   24  S      Ryd( 2S)     0.00349       0.45948
   280    H   24  px     Ryd( 2p)     0.00007       1.79917
   281    H   24  py     Ryd( 2p)     0.00015       1.94786
   282    H   24  pz     Ryd( 2p)     0.00035       2.39112

   283    H   25  S      Val( 1S)     0.39453       0.22232
   284    H   25  S      Ryd( 2S)     0.00131       0.47173
   285    H   25  px     Ryd( 2p)     0.00006       2.13671
   286    H   25  py     Ryd( 2p)     0.00035       2.49287
   287    H   25  pz     Ryd( 2p)     0.00023       1.88029

   288    H   26  S      Val( 1S)     0.38612       0.24538
   289    H   26  S      Ryd( 2S)     0.00136       0.58572
   290    H   26  px     Ryd( 2p)     0.00037       2.49009
   291    H   26  py     Ryd( 2p)     0.00008       2.19501
   292    H   26  pz     Ryd( 2p)     0.00018       1.91342

   293    H   27  S      Val( 1S)     0.38846       0.20730
   294    H   27  S      Ryd( 2S)     0.00224       0.48587
   295    H   27  px     Ryd( 2p)     0.00013       2.09271
   296    H   27  py     Ryd( 2p)     0.00028       2.36009
   297    H   27  pz     Ryd( 2p)     0.00014       2.11576

   298    H   28  S      Val( 1S)     0.39060       0.22086
   299    H   28  S      Ryd( 2S)     0.00137       0.47739
   300    H   28  px     Ryd( 2p)     0.00018       1.90762
   301    H   28  py     Ryd( 2p)     0.00029       2.40016
   302    H   28  pz     Ryd( 2p)     0.00016       2.15808

   303    H   29  S      Val( 1S)     0.40047       0.19882
   304    H   29  S      Ryd( 2S)     0.00104       0.44915
   305    H   29  px     Ryd( 2p)     0.00024       1.97226
   306    H   29  py     Ryd( 2p)     0.00006       2.08523
   307    H   29  pz     Ryd( 2p)     0.00033       2.33521

   308    H   30  S      Val( 1S)     0.41190       0.16824
   309    H   30  S      Ryd( 2S)     0.00527       0.47052
   310    H   30  px     Ryd( 2p)     0.00030       2.32527
   311    H   30  py     Ryd( 2p)     0.00013       2.01861
   312    H   30  pz     Ryd( 2p)     0.00012       2.04044

   313    H   31  S      Val( 1S)     0.39607       0.18282
   314    H   31  S      Ryd( 2S)     0.00155       0.46234
   315    H   31  px     Ryd( 2p)     0.00011       1.99275
   316    H   31  py     Ryd( 2p)     0.00020       2.20643
   317    H   31  pz     Ryd( 2p)     0.00021       2.14550

   318    H   32  S      Val( 1S)     0.39617       0.18228
   319    H   32  S      Ryd( 2S)     0.00155       0.45713
   320    H   32  px     Ryd( 2p)     0.00009       1.96158
   321    H   32  py     Ryd( 2p)     0.00025       2.27951
   322    H   32  pz     Ryd( 2p)     0.00017       2.11040

   323    H   33  S      Val( 1S)     0.38370       0.21066
   324    H   33  S      Ryd( 2S)     0.00168       0.59056
   325    H   33  px     Ryd( 2p)     0.00031       2.42681
   326    H   33  py     Ryd( 2p)     0.00009       1.95639
   327    H   33  pz     Ryd( 2p)     0.00011       2.01869

   328    H   34  S      Val( 1S)     0.39476       0.17515
   329    H   34  S      Ryd( 2S)     0.00179       0.47375
   330    H   34  px     Ryd( 2p)     0.00031       2.40105
   331    H   34  py     Ryd( 2p)     0.00007       1.91240
   332    H   34  pz     Ryd( 2p)     0.00014       2.04552

   333    H   35  S      Val( 1S)     0.38622       0.19427
   334    H   35  S      Ryd( 2S)     0.00155       0.47100
   335    H   35  px     Ryd( 2p)     0.00022       2.20002
   336    H   35  py     Ryd( 2p)     0.00008       1.91643
   337    H   35  pz     Ryd( 2p)     0.00021       2.26629


 Summary of Natural Population Analysis:                  
                                                          
                                       Natural Population 
                Natural  -----------------------------------------------
    Atom  No    Charge         Core      Valence    Rydberg      Total
 -----------------------------------------------------------------------
      O    1   -0.35001      0.99986     3.34541    0.00474     4.35001
      C    2    0.49592      0.99967     1.47681    0.02760     2.50408
      N    3   -0.33288      0.99955     2.82728    0.00605     3.83288
      C    4    0.08950      0.99938     1.90062    0.01049     2.91050
      C    5   -0.29153      0.99947     2.27656    0.01550     3.29153
      C    6   -0.27218      0.99946     2.25977    0.01295     3.27218
      C    7    0.17778      0.99930     1.81017    0.01275     2.82222
      O    8   -0.27747      0.99981     3.27268    0.00498     4.27747
      C    9   -0.11892      0.99963     2.11237    0.00692     3.11892
      C   10   -0.29649      0.99946     2.28248    0.01455     3.29649
      C   11   -0.22288      0.99946     2.21195    0.01147     3.22288
      O   12   -0.31144      0.99982     3.30542    0.00620     4.31144
      C   13    0.02503      0.99943     1.96168    0.01385     2.97497
      C   14   -0.22421      0.99943     2.21213    0.01265     3.22421
      C   15   -0.22845      0.99945     2.21648    0.01252     3.22845
      C   16   -0.21706      0.99955     2.21095    0.00657     3.21706
      C   17   -0.21321      0.99956     2.20640    0.00725     3.21321
      C   18   -0.21856      0.99954     2.21164    0.00738     3.21856
      H   19    0.18699      0.00000     0.30523    0.00779     0.31301
      H   20    0.09684      0.00000     0.40124    0.00193     0.40316
      H   21    0.09998      0.00000     0.39849    0.00153     0.40002
      H   22    0.09169      0.00000     0.40726    0.00105     0.40831
      H   23    0.08353      0.00000     0.41238    0.00409     0.41647
      H   24    0.08393      0.00000     0.41201    0.00407     0.41607
      H   25    0.10353      0.00000     0.39453    0.00194     0.39647
      H   26    0.11188      0.00000     0.38612    0.00199     0.38812
      H   27    0.10875      0.00000     0.38846    0.00279     0.39125
      H   28    0.10740      0.00000     0.39060    0.00200     0.39260
      H   29    0.09786      0.00000     0.40047    0.00167     0.40214
      H   30    0.08228      0.00000     0.41190    0.00583     0.41772
      H   31    0.10185      0.00000     0.39607    0.00208     0.39815
      H   32    0.10178      0.00000     0.39617    0.00205     0.39822
      H   33    0.11411      0.00000     0.38370    0.00219     0.38589
      H   34    0.10293      0.00000     0.39476    0.00231     0.39707
      H   35    0.11172      0.00000     0.38622    0.00206     0.38828
 =======================================================================
   * Total *   -1.00000     17.99185    48.76635    0.24180    67.00000

                                 Natural Population      
 --------------------------------------------------------
   Core                      17.99185 ( 99.9547% of  18)
   Valence                   48.76635 ( 99.5232% of  49)
   Natural Minimal Basis     66.75820 ( 99.6391% of  67)
   Natural Rydberg Basis      0.24180 (  0.3609% of  67)
 --------------------------------------------------------

    Atom  No          Natural Electron Configuration
 ----------------------------------------------------------------------------
      O    1      [core]2S( 0.85)2p( 2.50)
      C    2      [core]2S( 0.33)2p( 1.15)3p( 0.02)3d( 0.01)
      N    3      [core]2S( 0.62)2p( 2.21)
      C    4      [core]2S( 0.40)2p( 1.50)3p( 0.01)
      C    5      [core]2S( 0.46)2p( 1.82)3p( 0.01)
      C    6      [core]2S( 0.46)2p( 1.80)3p( 0.01)
      C    7      [core]2S( 0.40)2p( 1.41)3p( 0.01)
      O    8      [core]2S( 0.78)2p( 2.49)
      C    9      [core]2S( 0.54)2p( 1.58)
      C   10      [core]2S( 0.46)2p( 1.82)3p( 0.01)
      C   11      [core]2S( 0.46)2p( 1.75)3p( 0.01)
      O   12      [core]2S( 0.81)2p( 2.50)
      C   13      [core]2S( 0.46)2p( 1.50)3p( 0.01)
      C   14      [core]2S( 0.47)2p( 1.74)3p( 0.01)
      C   15      [core]2S( 0.47)2p( 1.75)3p( 0.01)
      C   16      [core]2S( 0.50)2p( 1.71)
      C   17      [core]2S( 0.50)2p( 1.70)3p( 0.01)
      C   18      [core]2S( 0.50)2p( 1.71)3p( 0.01)
      H   19            1S( 0.31)2S( 0.01)
      H   20            1S( 0.40)
      H   21            1S( 0.40)
      H   22            1S( 0.41)
      H   23            1S( 0.41)
      H   24            1S( 0.41)
      H   25            1S( 0.39)
      H   26            1S( 0.39)
      H   27            1S( 0.39)
      H   28            1S( 0.39)
      H   29            1S( 0.40)
      H   30            1S( 0.41)2S( 0.01)
      H   31            1S( 0.40)
      H   32            1S( 0.40)
      H   33            1S( 0.38)
      H   34            1S( 0.39)
      H   35            1S( 0.39)


 NATURAL BOND ORBITAL ANALYSIS, alpha spin orbitals:

                       Occupancies       Lewis Structure    Low   High
           Occ.    -------------------  -----------------   occ   occ
  Cycle   Thresh.   Lewis   Non-Lewis     CR  BD  3C  LP    (L)   (NL)   Dev
 =============================================================================
   1(1)    0.90    65.13127   1.86873     18  40   0   9     3      4    0.03
   2(2)    0.90    65.13127   1.86873     18  40   0   9     3      4    0.03
   3(1)    0.80    65.29101   1.70899     18  42   0   7     1      4    0.03
   4(2)    0.80    65.29101   1.70899     18  42   0   7     1      4    0.03
   5(1)    0.70    63.64189   3.35811     18  36   0  13     1      8    0.25
   6(2)    0.70    63.64189   3.35811     18  36   0  13     1      8    0.25
   7(1)    0.60    55.83627  11.16373     18  14   0  35     1     28    0.40
   8(2)    0.60    55.83627  11.16373     18  14   0  35     1     28    0.40

    The hybrids on atom  4 are linearly dependent.  An eigenvalue (  0.000082)
    of the hybrid overlap matrix is too small (<0.00010).

    PRJTHR will be raised from  0.200 to 0.250 and the NBO search repeated.


    The hybrids on atom  5 are linearly dependent.  An eigenvalue (  0.000059)
    of the hybrid overlap matrix is too small (<0.00010).

    PRJTHR will be raised from  0.250 to 0.300 and the NBO search repeated.


    The hybrids on atom 16 are linearly dependent.  An eigenvalue (  0.000034)
    of the hybrid overlap matrix is too small (<0.00010).

    PRJTHR will be raised from  0.300 to 0.350 and the NBO search repeated.

   9(1)    0.50    51.84328  15.15672     18   6   0  43     0     40    0.40
  10(2)    0.50    51.88779  15.11221     18   6   0  43     0     40    0.40
  11(3)    0.50    51.88779  15.11221     18   6   0  43     0     40    0.40
  12(1)    0.80    65.29101   1.70899     18  42   0   7     1      4    0.03
 -----------------------------------------------------------------------------

 Structure accepted: RESONANCE keyword permits strongly delocalized structure

           --- Apparent excited state configuration ---
 The following "inverted" NBO labels reflect the actual hybrid overlap:

                 NBO  23 has been relabelled BD*

                 NBO  77 has been relabelled RY 

 --------------------------------------------------------
   Core                     17.99185 ( 99.955% of  18)
   Valence Lewis            46.85691 ( 95.626% of  49)
  ==================       ============================
   Total Lewis              64.84877 ( 96.789% of  67)
  -----------------------------------------------------
   Valence non-Lewis         1.96880 (  2.939% of  67)
   Rydberg non-Lewis         0.18243 (  0.272% of  67)
  ==================       ============================
   Total non-Lewis           2.15123 (  3.211% of  67)
 --------------------------------------------------------


       (Occupancy)   Bond orbital/ Coefficients/ Hybrids
 ---------------------------------------------------------------------------------
     1. (0.99721) BD ( 1) O   1 - C   2  
                ( 66.40%)   0.8149* O   1 s( 41.71%)p 1.40( 58.21%)d 0.00(  0.09%)
                                           -0.0000  0.6454  0.0230 -0.4574 -0.0183
                                           -0.5966 -0.0186 -0.1276  0.0007  0.0252
                                            0.0018  0.0027 -0.0055 -0.0141
                ( 33.60%)   0.5796* C   2 s( 34.40%)p 1.90( 65.37%)d 0.01(  0.23%)
                                           -0.0001  0.5863 -0.0150  0.5550  0.0262
                                            0.5465  0.0533 -0.2087 -0.0015  0.0397
                                           -0.0111 -0.0116 -0.0018 -0.0218
     2. (0.99701) BD ( 2) O   1 - C   2  
                ( 72.55%)   0.8518* O   1 s(  1.33%)p73.81( 98.54%)d 0.10(  0.13%)
                                           -0.0000  0.1154  0.0050 -0.2440 -0.0038
                                            0.1078 -0.0033  0.9561  0.0018  0.0039
                                           -0.0232 -0.0258  0.0088  0.0012
                ( 27.45%)   0.5239* C   2 s(  1.10%)p89.39( 98.42%)d 0.44(  0.48%)
                                           -0.0001  0.1049 -0.0000 -0.0662  0.0095
                                            0.3134 -0.0019  0.9384 -0.0314  0.0087
                                            0.0437  0.0484 -0.0197 -0.0101
     3. (0.99183) BD ( 1) C   2 - N   3  
                ( 36.45%)   0.6037* C   2 s( 34.34%)p 1.91( 65.50%)d 0.00(  0.16%)
                                           -0.0002  0.5860 -0.0005 -0.7863 -0.0027
                                            0.1082  0.0174 -0.1572 -0.0061 -0.0033
                                            0.0120  0.0003  0.0342 -0.0163
                ( 63.55%)   0.7972* N   3 s( 36.10%)p 1.77( 63.86%)d 0.00(  0.03%)
                                           -0.0001  0.6007  0.0120  0.7749 -0.0165
                                           -0.1120 -0.0092  0.1588 -0.0037 -0.0037
                                            0.0071 -0.0015  0.0137 -0.0095
     4. (0.99480) BD ( 1) C   2 - O  12  
                ( 30.59%)   0.5531* C   2 s( 30.00%)p 2.32( 69.68%)d 0.01(  0.32%)
                                            0.0001 -0.5475 -0.0166 -0.2584  0.0151
                                            0.7638  0.0343 -0.2125 -0.0087  0.0221
                                           -0.0053  0.0228  0.0418  0.0206
                ( 69.41%)   0.8331* O  12 s( 32.82%)p 2.05( 67.12%)d 0.00(  0.07%)
                                           -0.0000 -0.5728 -0.0113  0.2106  0.0094
                                           -0.7634 -0.0088  0.2093  0.0024  0.0020
                                           -0.0005  0.0105  0.0211  0.0105
     5. (0.99192) BD ( 1) N   3 - C   4  
                ( 63.04%)   0.7940* N   3 s( 39.37%)p 1.54( 60.60%)d 0.00(  0.03%)
                                            0.0000  0.6274  0.0007 -0.5683  0.0029
                                           -0.5314 -0.0081  0.0242  0.0039  0.0119
                                           -0.0002 -0.0031  0.0006 -0.0109
                ( 36.96%)   0.6079* C   4 s( 26.39%)p 2.78( 73.47%)d 0.01(  0.14%)
                                           -0.0000  0.5136  0.0120  0.6585  0.0086
                                            0.5478  0.0217 -0.0196 -0.0060  0.0313
                                           -0.0022 -0.0008  0.0047 -0.0203
     6. (0.98961) BD ( 1) N   3 - H  19  
                ( 70.19%)   0.8378* N   3 s( 24.32%)p 3.11( 75.65%)d 0.00(  0.03%)
                                            0.0003  0.4931 -0.0070 -0.2331  0.0052
                                            0.8252 -0.0103 -0.1447  0.0066 -0.0053
                                            0.0012 -0.0025 -0.0134 -0.0095
                ( 29.81%)   0.5460* H  19 s( 99.81%)p 0.00(  0.19%)
                                            0.9989 -0.0137  0.0094 -0.0424  0.0076
     7. (0.98426) BD ( 1) C   4 - C   5  
                ( 50.74%)   0.7123* C   4 s( 36.48%)p 1.74( 63.49%)d 0.00(  0.04%)
                                           -0.0001  0.6040  0.0013 -0.7084  0.0155
                                            0.2921  0.0223  0.2169  0.0054 -0.0106
                                           -0.0084  0.0040  0.0087 -0.0097
                ( 49.26%)   0.7018* C   5 s( 36.03%)p 1.77( 63.93%)d 0.00(  0.04%)
                                            0.0002  0.6003  0.0029  0.7345  0.0229
                                           -0.2240  0.0197 -0.2208 -0.0004 -0.0089
                                           -0.0098  0.0033  0.0123 -0.0083
     8. (0.91067) BD ( 2) C   4 - C   5  
                ( 34.43%)   0.5868* C   4 s(  0.03%)p99.99( 99.87%)d 3.14(  0.10%)
                                            0.0002  0.0176  0.0028  0.2090 -0.0045
                                           -0.2341  0.0058  0.9487  0.0032  0.0097
                                           -0.0251  0.0093 -0.0024  0.0133
                ( 65.57%)   0.8098* C   5 s(  0.01%)p 1.00( 99.97%)d 0.00(  0.02%)
                                            0.0000  0.0079  0.0037  0.2043 -0.0025
                                           -0.2423  0.0119  0.9477 -0.0312 -0.0049
                                            0.0113 -0.0044  0.0011 -0.0079
     9. (0.98342) BD ( 1) C   4 - C  11  
                ( 50.99%)   0.7141* C   4 s( 36.91%)p 1.71( 63.06%)d 0.00(  0.03%)
                                           -0.0002  0.6075 -0.0063  0.1410  0.0188
                                           -0.7476  0.0081 -0.2267 -0.0053 -0.0042
                                           -0.0020  0.0091 -0.0122 -0.0088
                ( 49.01%)   0.7000* C  11 s( 34.85%)p 1.87( 65.11%)d 0.00(  0.04%)
                                            0.0001  0.5903  0.0034 -0.0588  0.0228
                                            0.7779  0.0138  0.2043 -0.0013 -0.0035
                                           -0.0019  0.0091 -0.0155 -0.0088
    10. (0.98413) BD ( 1) C   5 - C   6  
                ( 49.77%)   0.7055* C   5 s( 36.54%)p 1.74( 63.42%)d 0.00(  0.04%)
                                            0.0001  0.6043  0.0136 -0.6358 -0.0380
                                           -0.4776  0.0151  0.0100  0.0117  0.0162
                                           -0.0002  0.0012  0.0021 -0.0109
                ( 50.23%)   0.7087* C   6 s( 36.78%)p 1.72( 63.18%)d 0.00(  0.04%)
                                           -0.0000  0.6063  0.0138  0.6113 -0.0066
                                            0.5064  0.0363 -0.0140  0.0106  0.0145
                                           -0.0021  0.0003  0.0055 -0.0113
    11. (0.98912) BD ( 1) C   5 - H  20  
                ( 59.85%)   0.7736* C   5 s( 27.36%)p 2.65( 72.61%)d 0.00(  0.03%)
                                           -0.0003  0.5228 -0.0177 -0.1104 -0.0094
                                            0.8136  0.0026  0.2276  0.0045 -0.0035
                                           -0.0013  0.0074 -0.0133 -0.0070
                ( 40.15%)   0.6337* H  20 s( 99.92%)p 0.00(  0.08%)
                                            0.9996 -0.0033  0.0033 -0.0263 -0.0082
    12. (0.98738) BD ( 1) C   6 - C   7  
                ( 50.14%)   0.7081* C   6 s( 35.11%)p 1.85( 64.85%)d 0.00(  0.04%)
                                            0.0000  0.5926  0.0015  0.0524 -0.0209
                                           -0.7773 -0.0176 -0.2018  0.0006 -0.0023
                                           -0.0011  0.0086 -0.0155 -0.0093
                ( 49.86%)   0.7061* C   7 s( 38.68%)p 1.58( 61.28%)d 0.00(  0.04%)
                                           -0.0000  0.6219 -0.0083 -0.1718 -0.0082
                                            0.7351 -0.0012  0.2069  0.0014 -0.0062
                                           -0.0025  0.0085 -0.0130 -0.0091
    13. (0.92646) BD ( 2) C   6 - C   7  
                ( 62.60%)   0.7912* C   6 s(  0.00%)p 1.00( 99.96%)d 0.00(  0.04%)
                                           -0.0000  0.0030  0.0006  0.2093 -0.0075
                                           -0.2301  0.0084  0.9495 -0.0345 -0.0044
                                            0.0012 -0.0164 -0.0037 -0.0079
                ( 37.40%)   0.6116* C   7 s(  0.00%)p 1.00( 99.90%)d 0.00(  0.10%)
                                            0.0000  0.0020  0.0013  0.2067 -0.0024
                                           -0.2215  0.0031  0.9524 -0.0124  0.0078
                                           -0.0043  0.0266  0.0053  0.0139
    14. (0.98795) BD ( 1) C   6 - H  21  
                ( 60.08%)   0.7751* C   6 s( 28.04%)p 2.57( 71.93%)d 0.00(  0.03%)
                                            0.0003 -0.5293  0.0145  0.7608  0.0002
                                           -0.2904 -0.0145 -0.2364 -0.0031  0.0085
                                            0.0076 -0.0031 -0.0101  0.0073
                ( 39.92%)   0.6318* H  21 s( 99.92%)p 0.00(  0.08%)
                                           -0.9996  0.0018 -0.0247  0.0104  0.0078
    15. (0.99554) BD ( 1) C   7 - O   8  
                ( 30.87%)   0.5556* C   7 s( 23.84%)p 3.18( 75.87%)d 0.01(  0.29%)
                                           -0.0001  0.4881  0.0133 -0.6578 -0.0101
                                           -0.5691 -0.0425  0.0094 -0.0079  0.0459
                                           -0.0010 -0.0000  0.0061 -0.0277
                ( 69.13%)   0.8314* O   8 s( 36.79%)p 1.72( 63.15%)d 0.00(  0.06%)
                                            0.0001  0.6065 -0.0001  0.5782  0.0090
                                            0.5451  0.0020  0.0021 -0.0015  0.0191
                                            0.0014  0.0033 -0.0087 -0.0129
    16. (0.98400) BD ( 1) C   7 - C  10  
                ( 50.58%)   0.7112* C   7 s( 37.16%)p 1.69( 62.81%)d 0.00(  0.04%)
                                           -0.0003  0.6095  0.0039  0.7023 -0.0289
                                           -0.2898 -0.0343 -0.2211 -0.0016 -0.0108
                                           -0.0084  0.0044  0.0091 -0.0087
                ( 49.42%)   0.7030* C  10 s( 34.91%)p 1.86( 65.04%)d 0.00(  0.04%)
                                            0.0002  0.5908  0.0088 -0.7385 -0.0296
                                            0.2302 -0.0216  0.2253  0.0013 -0.0098
                                           -0.0090  0.0034  0.0125 -0.0084
    17. (0.99671) BD ( 1) O   8 - C   9  
                ( 67.76%)   0.8231* O   8 s( 29.00%)p 2.45( 70.93%)d 0.00(  0.06%)
                                           -0.0001 -0.5385 -0.0070  0.7785  0.0133
                                           -0.2265  0.0181 -0.2267  0.0014  0.0180
                                            0.0106 -0.0072 -0.0076  0.0098
                ( 32.24%)   0.5678* C   9 s( 22.50%)p 3.43( 77.21%)d 0.01(  0.29%)
                                           -0.0002 -0.4738 -0.0234 -0.8190 -0.0269
                                            0.2116  0.0417  0.2322  0.0159  0.0215
                                            0.0232 -0.0065 -0.0369  0.0217
    18. (0.99578) BD ( 1) C   9 - H  22  
                ( 59.36%)   0.7705* C   9 s( 25.23%)p 2.96( 74.72%)d 0.00(  0.05%)
                                           -0.0001  0.5021  0.0138 -0.4904  0.0130
                                           -0.7091  0.0087 -0.0600 -0.0007  0.0191
                                            0.0029  0.0015 -0.0082 -0.0093
                ( 40.64%)   0.6375* H  22 s( 99.92%)p 0.00(  0.08%)
                                            0.9996 -0.0013  0.0156  0.0236  0.0021
    19. (0.99798) BD ( 1) C   9 - H  23  
                ( 59.46%)   0.7711* C   9 s( 26.14%)p 2.82( 73.81%)d 0.00(  0.05%)
                                            0.0001  0.5111 -0.0126 -0.2895 -0.0152
                                            0.6066 -0.0091 -0.5348  0.0016 -0.0083
                                            0.0104 -0.0154 -0.0084  0.0016
                ( 40.54%)   0.6367* H  23 s( 99.92%)p 0.00(  0.08%)
                                            0.9995 -0.0094  0.0092 -0.0203  0.0181
    20. (0.99798) BD ( 1) C   9 - H  24  
                ( 59.49%)   0.7713* C   9 s( 26.16%)p 2.82( 73.79%)d 0.00(  0.05%)
                                            0.0001  0.5113 -0.0126  0.0089 -0.0153
                                            0.2866 -0.0090  0.8096  0.0009  0.0012
                                           -0.0007  0.0110 -0.0045  0.0186
                ( 40.51%)   0.6365* H  24 s( 99.92%)p 0.00(  0.08%)
                                            0.9995 -0.0093 -0.0009 -0.0096 -0.0271
    21. (0.98486) BD ( 1) C  10 - C  11  
                ( 50.03%)   0.7073* C  10 s( 37.05%)p 1.70( 62.91%)d 0.00(  0.04%)
                                           -0.0000  0.6086  0.0089  0.6294  0.0362
                                            0.4804 -0.0171 -0.0209 -0.0120  0.0162
                                           -0.0004  0.0010  0.0011 -0.0108
                ( 49.97%)   0.7069* C  11 s( 36.48%)p 1.74( 63.48%)d 0.00(  0.04%)
                                            0.0000  0.6038  0.0129 -0.6091  0.0091
                                           -0.5112 -0.0380  0.0282 -0.0114  0.0157
                                           -0.0023 -0.0004  0.0057 -0.0113
    22. (0.85966) BD ( 2) C  10 - C  11  
                ( 59.53%)   0.7716* C  10 s(  0.00%)p 1.00( 99.98%)d 0.00(  0.02%)
                                            0.0000 -0.0027 -0.0006  0.2137 -0.0029
                                           -0.2353  0.0024  0.9479 -0.0117  0.0025
                                            0.0031  0.0130  0.0041  0.0045
                ( 40.47%)   0.6361* C  11 s(  0.00%)p 1.00( 99.95%)d 0.00(  0.05%)
                                            0.0001 -0.0017  0.0011  0.2342  0.0016
                                           -0.2290 -0.0020  0.9444  0.0155  0.0035
                                           -0.0196 -0.0063 -0.0060  0.0061
    23. (0.45490) BD*( 2) C  10 - C  11  
                ( 40.47%)   0.6361* C  10 s(  0.00%)p 1.00( 99.98%)d 0.00(  0.02%)
                                           -0.0000  0.0027  0.0006 -0.2137  0.0029
                                            0.2353 -0.0024 -0.9479  0.0117 -0.0025
                                           -0.0031 -0.0130 -0.0041 -0.0045
                ( 59.53%)  -0.7716* C  11 s(  0.00%)p 1.00( 99.95%)d 0.00(  0.05%)
                                           -0.0001  0.0017 -0.0011 -0.2342 -0.0016
                                            0.2290  0.0020 -0.9444 -0.0155 -0.0035
                                            0.0196  0.0063  0.0060 -0.0061
    24. (0.98820) BD ( 1) C  10 - H  25  
                ( 60.48%)   0.7777* C  10 s( 27.98%)p 2.57( 71.99%)d 0.00(  0.03%)
                                            0.0003 -0.5286  0.0183 -0.1013 -0.0058
                                            0.8124  0.0029  0.2230  0.0019  0.0020
                                            0.0009 -0.0070  0.0129  0.0069
                ( 39.52%)   0.6287* H  25 s( 99.92%)p 0.00(  0.08%)
                                           -0.9996  0.0034  0.0023 -0.0269 -0.0074
    25. (0.98806) BD ( 1) C  11 - H  26  
                ( 61.36%)   0.7833* C  11 s( 28.61%)p 2.49( 71.36%)d 0.00(  0.03%)
                                           -0.0003  0.5347 -0.0162  0.7546 -0.0013
                                           -0.2817 -0.0052 -0.2544 -0.0008 -0.0082
                                           -0.0083  0.0029  0.0098 -0.0068
                ( 38.64%)   0.6216* H  26 s( 99.92%)p 0.00(  0.08%)
                                            0.9996 -0.0029 -0.0269  0.0086  0.0064
    26. (0.99054) BD ( 1) O  12 - C  13  
                ( 70.39%)   0.8390* O  12 s( 30.51%)p 2.28( 69.44%)d 0.00(  0.05%)
                                            0.0001  0.5524 -0.0003  0.8054 -0.0052
                                           -0.1502 -0.0069  0.1517  0.0008  0.0049
                                            0.0041 -0.0000  0.0184 -0.0123
                ( 29.61%)   0.5441* C  13 s( 17.45%)p 4.71( 82.26%)d 0.02(  0.29%)
                                           -0.0001  0.4174  0.0174 -0.8695 -0.0323
                                            0.1981 -0.0158 -0.1615  0.0060 -0.0190
                                            0.0156 -0.0031  0.0405 -0.0249
    27. (0.98670) BD ( 1) C  13 - C  14  
                ( 51.21%)   0.7156* C  13 s( 29.77%)p 2.36( 70.19%)d 0.00(  0.04%)
                                            0.0002  0.5456  0.0003  0.3746  0.0149
                                           -0.1037  0.0210 -0.7417 -0.0061 -0.0019
                                           -0.0141  0.0049  0.0021  0.0146
                ( 48.79%)   0.6985* C  14 s( 32.05%)p 2.12( 67.91%)d 0.00(  0.04%)
                                            0.0001  0.5661 -0.0040 -0.3873 -0.0027
                                            0.1177  0.0322  0.7171 -0.0021 -0.0016
                                           -0.0156  0.0017  0.0026  0.0129
    28. (0.98757) BD ( 1) C  13 - C  18  
                ( 49.78%)   0.7055* C  13 s( 28.98%)p 2.45( 70.97%)d 0.00(  0.05%)
                                            0.0000  0.5383  0.0100  0.0108 -0.0046
                                           -0.6792  0.0289  0.4967  0.0247  0.0011
                                           -0.0011 -0.0174 -0.0138 -0.0001
                ( 50.22%)   0.7087* C  18 s( 28.04%)p 2.57( 71.92%)d 0.00(  0.05%)
                                            0.0004  0.5295  0.0031 -0.0308 -0.0039
                                            0.6899  0.0201 -0.4915  0.0187 -0.0013
                                            0.0010 -0.0177 -0.0118  0.0015
    29. (0.98711) BD ( 1) C  13 - H  27  
                ( 61.58%)   0.7847* C  13 s( 23.82%)p 3.20( 76.13%)d 0.00(  0.05%)
                                           -0.0002  0.4878 -0.0148  0.3142  0.0044
                                            0.6974 -0.0132  0.4196 -0.0022  0.0109
                                            0.0055  0.0139 -0.0120 -0.0022
                ( 38.42%)   0.6199* H  27 s( 99.91%)p 0.00(  0.09%)
                                            0.9995 -0.0076 -0.0132 -0.0238 -0.0131
    30. (0.99064) BD ( 1) C  14 - C  15  
                ( 49.91%)   0.7064* C  14 s( 39.16%)p 1.55( 60.80%)d 0.00(  0.04%)
                                            0.0000  0.6255  0.0188  0.1738  0.0216
                                           -0.7036 -0.0129 -0.2837 -0.0406 -0.0074
                                           -0.0028  0.0096 -0.0147 -0.0071
                ( 50.09%)   0.7078* C  15 s( 39.41%)p 1.54( 60.55%)d 0.00(  0.04%)
                                            0.0001  0.6276  0.0115 -0.2460  0.0071
                                            0.6969  0.0400  0.2395 -0.0171 -0.0092
                                           -0.0043  0.0110 -0.0123 -0.0057
    31. (0.97069) BD ( 2) C  14 - C  15  
                ( 48.93%)   0.6995* C  14 s(  0.07%)p99.99( 99.87%)d 0.76(  0.06%)
                                           -0.0001  0.0267 -0.0038  0.8903 -0.0043
                                            0.0622  0.0005  0.4496 -0.0027 -0.0194
                                           -0.0016 -0.0109  0.0061 -0.0043
                ( 51.07%)   0.7147* C  15 s(  0.04%)p99.99( 99.91%)d 1.28(  0.05%)
                                            0.0000  0.0201  0.0016  0.8657 -0.0095
                                            0.1208  0.0010  0.4846 -0.0062  0.0164
                                            0.0050  0.0105 -0.0082  0.0072
    32. (0.98795) BD ( 1) C  14 - H  28  
                ( 60.93%)   0.7806* C  14 s( 28.64%)p 2.49( 71.33%)d 0.00(  0.03%)
                                           -0.0004  0.5350 -0.0146  0.1620  0.0015
                                            0.6966  0.0004 -0.4492 -0.0031  0.0044
                                           -0.0029 -0.0130 -0.0094 -0.0017
                ( 39.07%)   0.6250* H  28 s( 99.92%)p 0.00(  0.08%)
                                            0.9996 -0.0038 -0.0044 -0.0240  0.0154
    33. (0.98899) BD ( 1) C  15 - C  16  
                ( 48.64%)   0.6974* C  15 s( 32.93%)p 2.04( 67.03%)d 0.00(  0.04%)
                                           -0.0000  0.5738 -0.0015 -0.1380  0.0161
                                           -0.7012 -0.0266  0.3976 -0.0226  0.0049
                                           -0.0043 -0.0145 -0.0114 -0.0010
                ( 51.36%)   0.7167* C  16 s( 28.70%)p 2.48( 71.26%)d 0.00(  0.04%)
                                            0.0003  0.5357  0.0062  0.1545  0.0136
                                            0.7164 -0.0073 -0.4180 -0.0235  0.0056
                                           -0.0030 -0.0144 -0.0123 -0.0032
    34. (0.98878) BD ( 1) C  15 - H  29  
                ( 59.97%)   0.7744* C  15 s( 27.53%)p 2.63( 72.44%)d 0.00(  0.03%)
                                            0.0003 -0.5245  0.0117 -0.4126  0.0005
                                            0.0721 -0.0030  0.7409  0.0024  0.0012
                                            0.0130 -0.0019 -0.0045 -0.0109
                ( 40.03%)   0.6327* H  29 s( 99.92%)p 0.00(  0.08%)
                                           -0.9996  0.0037  0.0132 -0.0009 -0.0247
    35. (0.99000) BD ( 1) C  16 - C  17  
                ( 50.14%)   0.7081* C  16 s( 28.50%)p 2.51( 71.46%)d 0.00(  0.04%)
                                            0.0002  0.5339  0.0010 -0.5695 -0.0073
                                            0.0843 -0.0273  0.6183 -0.0021 -0.0031
                                           -0.0174  0.0034  0.0071  0.0061
                ( 49.86%)   0.7061* C  17 s( 27.73%)p 2.61( 72.23%)d 0.00(  0.04%)
                                            0.0003  0.5265  0.0042  0.5717  0.0011
                                           -0.1169 -0.0310 -0.6171 -0.0043 -0.0021
                                           -0.0182  0.0024  0.0084  0.0050
    36. (0.98642) BD ( 1) C  16 - H  30  
                ( 59.59%)   0.7720* C  16 s( 20.88%)p 3.79( 79.07%)d 0.00(  0.05%)
                                           -0.0001  0.4569 -0.0066  0.7603 -0.0032
                                           -0.3033 -0.0090  0.3469 -0.0109 -0.0106
                                            0.0126 -0.0041  0.0121 -0.0060
                ( 40.41%)   0.6357* H  30 s( 99.93%)p 0.00(  0.07%)
                                            0.9996 -0.0076 -0.0241  0.0088 -0.0091
    37. (0.98768) BD ( 1) C  16 - H  31  
                ( 60.52%)   0.7780* C  16 s( 21.85%)p 3.57( 78.11%)d 0.00(  0.04%)
                                            0.0001 -0.4674 -0.0016  0.2699 -0.0090
                                            0.6218 -0.0024  0.5669 -0.0084 -0.0069
                                           -0.0071 -0.0167  0.0075 -0.0025
                ( 39.48%)   0.6283* H  31 s( 99.92%)p 0.00(  0.08%)
                                           -0.9996  0.0030 -0.0091 -0.0188 -0.0185
    38. (0.99065) BD ( 1) C  17 - C  18  
                ( 49.77%)   0.7055* C  17 s( 27.59%)p 2.62( 72.37%)d 0.00(  0.04%)
                                            0.0002  0.5253 -0.0001  0.1545 -0.0108
                                            0.6985 -0.0131  0.4591  0.0287  0.0068
                                            0.0039  0.0154 -0.0117 -0.0022
                ( 50.23%)   0.7087* C  18 s( 28.07%)p 2.56( 71.89%)d 0.00(  0.04%)
                                            0.0002  0.5298  0.0015 -0.1617 -0.0124
                                           -0.7157 -0.0157 -0.4236  0.0259  0.0048
                                            0.0037  0.0158 -0.0114 -0.0010
    39. (0.99033) BD ( 1) C  17 - H  32  
                ( 60.38%)   0.7770* C  17 s( 22.27%)p 3.49( 77.68%)d 0.00(  0.04%)
                                           -0.0001  0.4719  0.0046 -0.0041 -0.0137
                                           -0.7029  0.0067  0.5315 -0.0091 -0.0002
                                            0.0008 -0.0177 -0.0112  0.0011
                ( 39.62%)   0.6295* H  32 s( 99.92%)p 0.00(  0.08%)
                                            0.9996 -0.0028  0.0016  0.0224 -0.0167
    40. (0.98799) BD ( 1) C  17 - H  33  
                ( 61.66%)   0.7852* C  17 s( 22.31%)p 3.48( 77.65%)d 0.00(  0.04%)
                                            0.0001 -0.4722  0.0072  0.8053  0.0030
                                           -0.0544  0.0166  0.3529 -0.0120  0.0030
                                           -0.0135  0.0019 -0.0143  0.0055
                ( 38.34%)   0.6192* H  33 s( 99.92%)p 0.00(  0.08%)
                                           -0.9996  0.0047 -0.0267  0.0019 -0.0106
    41. (0.98727) BD ( 1) C  18 - H  34  
                ( 60.45%)   0.7775* C  18 s( 21.40%)p 3.67( 78.56%)d 0.00(  0.05%)
                                           -0.0002  0.4625 -0.0059  0.8038 -0.0097
                                           -0.0568  0.0011  0.3685  0.0179 -0.0012
                                            0.0124 -0.0002  0.0164 -0.0060
                ( 39.55%)   0.6289* H  34 s( 99.92%)p 0.00(  0.08%)
                                            0.9996 -0.0035 -0.0254  0.0008 -0.0125
    42. (0.98907) BD ( 1) C  18 - H  35  
                ( 61.35%)   0.7832* C  18 s( 22.40%)p 3.46( 77.56%)d 0.00(  0.04%)
                                            0.0001 -0.4733 -0.0039  0.5708 -0.0148
                                           -0.0854  0.0044 -0.6650  0.0003  0.0034
                                            0.0166 -0.0034 -0.0080 -0.0071
                ( 38.65%)   0.6217* H  35 s( 99.92%)p 0.00(  0.08%)
                                           -0.9996  0.0033 -0.0191  0.0038  0.0210
    43. (0.99986) CR ( 1) O   1           s(100.00%)p 0.00(  0.00%)
                                            1.0000 -0.0004  0.0000 -0.0002 -0.0000
                                           -0.0003  0.0000  0.0000 -0.0000  0.0000
                                           -0.0000 -0.0000 -0.0000 -0.0000
    44. (0.99967) CR ( 1) C   2           s(100.00%)
                                            1.0000  0.0003  0.0000 -0.0001  0.0000
                                            0.0000  0.0000  0.0000 -0.0000  0.0000
                                            0.0000  0.0000  0.0000 -0.0000
    45. (0.99955) CR ( 1) N   3           s(100.00%)p 0.00(  0.00%)
                                            1.0000 -0.0001  0.0000  0.0002 -0.0000
                                           -0.0003  0.0000 -0.0001 -0.0000  0.0000
                                           -0.0000  0.0000  0.0000  0.0000
    46. (0.99938) CR ( 1) C   4           s(100.00%)p 0.00(  0.00%)
                                            1.0000  0.0002 -0.0000 -0.0001  0.0000
                                           -0.0000  0.0000 -0.0003 -0.0000 -0.0000
                                            0.0000 -0.0000 -0.0000 -0.0000
    47. (0.99947) CR ( 1) C   5           s(100.00%)p 0.00(  0.00%)
                                            1.0000  0.0000 -0.0000 -0.0001 -0.0000
                                            0.0003 -0.0000  0.0001  0.0000 -0.0000
                                            0.0000  0.0000 -0.0000  0.0000
    48. (0.99946) CR ( 1) C   6           s(100.00%)p 0.00(  0.00%)
                                            1.0000  0.0002 -0.0000 -0.0002 -0.0000
                                            0.0001  0.0000  0.0001  0.0000 -0.0000
                                           -0.0000  0.0000  0.0000 -0.0000
    49. (0.99930) CR ( 1) C   7           s(100.00%)p 0.00(  0.00%)
                                            1.0000  0.0002  0.0000  0.0001 -0.0000
                                           -0.0001 -0.0000 -0.0001 -0.0000  0.0000
                                           -0.0000  0.0000  0.0000 -0.0000
    50. (0.99981) CR ( 1) O   8           s(100.00%)p 0.00(  0.00%)
                                            1.0000 -0.0002  0.0000 -0.0000 -0.0000
                                            0.0001 -0.0000  0.0000 -0.0000 -0.0000
                                            0.0000  0.0000 -0.0000 -0.0000
    51. (0.99963) CR ( 1) C   9           s(100.00%)p 0.00(  0.00%)
                                            1.0000 -0.0001 -0.0000 -0.0002 -0.0000
                                           -0.0001  0.0000  0.0000  0.0000  0.0000
                                            0.0000 -0.0000 -0.0000  0.0000
    52. (0.99946) CR ( 1) C  10           s(100.00%)p 0.00(  0.00%)
                                            1.0000  0.0000 -0.0000  0.0002  0.0000
                                           -0.0003  0.0000 -0.0001 -0.0000  0.0000
                                            0.0000  0.0000 -0.0000 -0.0000
    53. (0.99946) CR ( 1) C  11           s(100.00%)p 0.00(  0.00%)
                                            1.0000  0.0001 -0.0000  0.0002 -0.0000
                                           -0.0002 -0.0000 -0.0002 -0.0000 -0.0000
                                            0.0000  0.0000  0.0000 -0.0000
    54. (0.99982) CR ( 1) O  12           s(100.00%)p 0.00(  0.00%)
                                            1.0000 -0.0002  0.0000  0.0001  0.0000
                                            0.0001  0.0000 -0.0001 -0.0000  0.0000
                                           -0.0000 -0.0000 -0.0000  0.0000
    55. (0.99944) CR ( 1) C  13           s(100.00%)p 0.00(  0.00%)
                                            1.0000  0.0000 -0.0000 -0.0001 -0.0000
                                            0.0002 -0.0000  0.0002  0.0000 -0.0000
                                            0.0000  0.0000  0.0000 -0.0000
    56. (0.99943) CR ( 1) C  14           s(100.00%)p 0.00(  0.00%)
                                            1.0000  0.0001 -0.0000  0.0001 -0.0000
                                            0.0003 -0.0000 -0.0002  0.0000  0.0000
                                           -0.0000 -0.0000 -0.0000 -0.0000
    57. (0.99945) CR ( 1) C  15           s(100.00%)p 0.00(  0.00%)
                                            1.0000  0.0001 -0.0000  0.0001 -0.0000
                                           -0.0001 -0.0000 -0.0003  0.0000 -0.0000
                                           -0.0000 -0.0000  0.0000  0.0000
    58. (0.99955) CR ( 1) C  16           s(100.00%)p 0.00(  0.00%)
                                            1.0000 -0.0001 -0.0000  0.0001 -0.0000
                                           -0.0003  0.0000 -0.0000  0.0000 -0.0000
                                            0.0000  0.0000  0.0000 -0.0000
    59. (0.99956) CR ( 1) C  17           s(100.00%)p 0.00(  0.00%)
                                            1.0000 -0.0002 -0.0000 -0.0003  0.0000
                                           -0.0002  0.0000  0.0000 -0.0000 -0.0000
                                            0.0000 -0.0000  0.0000 -0.0000
    60. (0.99954) CR ( 1) C  18           s(100.00%)p 0.00(  0.00%)
                                            1.0000 -0.0002 -0.0000  0.0001  0.0000
                                           -0.0001 -0.0000  0.0004 -0.0000 -0.0000
                                           -0.0000  0.0000  0.0000 -0.0000
    61. (0.98680) LP ( 1) O   1           s( 56.99%)p 0.75( 43.00%)d 0.00(  0.01%)
                                            0.0005  0.7548 -0.0134  0.4298 -0.0006
                                            0.4939 -0.0011 -0.0370 -0.0001 -0.0102
                                            0.0006  0.0012  0.0011  0.0065
    62. (0.92015) LP ( 2) O   1           s(  0.00%)p 1.00( 99.92%)d 0.00(  0.08%)
                                            0.0001  0.0007  0.0030 -0.7383  0.0070
                                            0.6222 -0.0061 -0.2586  0.0021  0.0041
                                            0.0036  0.0067  0.0276 -0.0009
    63. (0.85443) LP ( 1) N   3           s(  0.16%)p99.99( 99.83%)d 0.05(  0.01%)
                                           -0.0001  0.0402  0.0005  0.1466  0.0058
                                           -0.1537 -0.0051 -0.9761 -0.0159 -0.0018
                                           -0.0064  0.0007  0.0018 -0.0051
    64. (0.97986) LP ( 1) O   8           s( 34.19%)p 1.92( 65.77%)d 0.00(  0.04%)
                                            0.0002  0.5847 -0.0034  0.1174  0.0016
                                           -0.7741  0.0083 -0.2111  0.0017  0.0054
                                            0.0007 -0.0079  0.0155  0.0061
    65. (0.92497) LP ( 2) O   8           s(  0.00%)p 1.00( 99.95%)d 0.00(  0.05%)
                                           -0.0000  0.0001  0.0000  0.2107 -0.0006
                                           -0.2272  0.0006  0.9505 -0.0025  0.0052
                                           -0.0016  0.0192  0.0043  0.0096
    66. (0.97749) LP ( 1) O  12           s( 36.59%)p 1.73( 63.37%)d 0.00(  0.04%)
                                            0.0002  0.6049 -0.0024 -0.5293  0.0018
                                           -0.5943  0.0021  0.0198  0.0009 -0.0171
                                            0.0026  0.0004  0.0035  0.0069
    67. (0.90761) LP ( 2) O  12           s(  0.06%)p99.99( 99.88%)d 0.89(  0.06%)
                                            0.0000  0.0251  0.0038 -0.1614  0.0015
                                            0.2014 -0.0013  0.9655 -0.0006 -0.0014
                                            0.0100  0.0202 -0.0060 -0.0054
    68. (0.00059) RY*( 1) O   1           s(  6.10%)p15.27( 93.24%)d 0.11(  0.66%)
                                           -0.0000  0.0003  0.2471  0.0082  0.7449
                                           -0.0019 -0.6133  0.0034  0.0372 -0.0379
                                            0.0317  0.0061 -0.0636  0.0083
    69. (0.00047) RY*( 2) O   1           s(  0.90%)p99.99( 96.72%)d 2.63(  2.38%)
                                           -0.0000 -0.0004  0.0951  0.0039 -0.0174
                                           -0.0004  0.0680 -0.0068  0.9809 -0.0098
                                           -0.1151 -0.0982  0.0238  0.0150
    70. (0.00008) RY*( 3) O   1           s( 60.81%)p 0.61( 37.29%)d 0.03(  1.90%)
    71. (0.00004) RY*( 4) O   1           s( 25.11%)p 2.66( 66.66%)d 0.33(  8.23%)
    72. (0.00001) RY*( 5) O   1           s(  4.30%)p 0.58(  2.50%)d21.65( 93.19%)
    73. (0.00001) RY*( 6) O   1           s(  0.41%)p 5.02(  2.08%)d99.99( 97.50%)
    74. (0.00000) RY*( 7) O   1           s(  1.06%)p 1.33(  1.41%)d91.66( 97.52%)
    75. (0.00000) RY*( 8) O   1           s(  1.26%)p 0.30(  0.38%)d77.99( 98.36%)
    76. (0.00000) RY*( 9) O   1           s(  0.00%)p 1.00(  0.06%)d99.99( 99.94%)
    77. (0.01265) RY ( 1) C   2           s(  3.20%)p29.72( 95.06%)d 0.55(  1.74%)
                                            0.0000  0.0224  0.1774  0.0073 -0.3846
                                            0.0744 -0.8811 -0.0206  0.1424 -0.0671
                                            0.0059 -0.0276 -0.1102 -0.0025
    78. (0.00521) RY*( 2) C   2           s(  1.00%)p52.86( 52.86%)d46.13( 46.14%)
                                            0.0000  0.0041  0.0999  0.0337 -0.6812
                                           -0.0216  0.1945  0.0109 -0.1584  0.1454
                                            0.0678  0.1763  0.6360  0.0073
    79. (0.00334) RY*( 3) C   2           s(  0.29%)p 4.76(  1.39%)d99.99( 98.32%)
                                           -0.0000 -0.0009  0.0540  0.0112  0.0137
                                           -0.0158  0.0068 -0.0698 -0.0917  0.0218
                                            0.6269  0.7065 -0.2852 -0.0962
    80. (0.00187) RY*( 4) C   2           s( 45.97%)p 0.34( 15.60%)d 0.84( 38.44%)
                                           -0.0000 -0.0108  0.6779 -0.0247 -0.2635
                                            0.0111  0.2849 -0.0024 -0.0684  0.2972
                                           -0.1425 -0.1408 -0.5051  0.0275
    81. (0.00143) RY*( 5) C   2           s(  0.25%)p85.17( 21.57%)d99.99( 78.17%)
                                           -0.0000  0.0019  0.0503  0.0061  0.1513
                                           -0.0056 -0.1372 -0.0113 -0.4169  0.2408
                                            0.5679 -0.4752  0.1034  0.4058
    82. (0.00080) RY*( 6) C   2           s(  0.10%)p99.99( 27.28%)d99.99( 72.62%)
                                            0.0000  0.0011  0.0320  0.0094 -0.2926
                                            0.0377  0.2702  0.0058  0.3356 -0.6917
                                            0.3642 -0.2858 -0.1198  0.1384
    83. (0.00061) RY*( 7) C   2           s(  6.76%)p 9.71( 65.69%)d 4.07( 27.55%)
                                            0.0000  0.0018  0.2600 -0.0000  0.2347
                                           -0.0126  0.0102  0.0211  0.7753  0.3665
                                            0.2016  0.0217  0.2869  0.1333
    84. (0.00051) RY*( 8) C   2           s( 41.92%)p 0.51( 21.42%)d 0.87( 36.67%)
                                            0.0000  0.0080  0.6474  0.0228  0.3904
                                            0.0084 -0.0913 -0.0059 -0.2298 -0.4555
                                           -0.0896  0.1497  0.3586 -0.0135
    85. (0.00002) RY*( 9) C   2           s(  0.67%)p 0.25(  0.17%)d99.99( 99.16%)
    86. (0.00196) RY*( 1) N   3           s(  0.35%)p99.99( 95.86%)d10.81(  3.79%)
                                           -0.0000 -0.0061  0.0589 -0.0030  0.3807
                                            0.0034 -0.6078  0.0158 -0.6663 -0.0185
                                           -0.0913 -0.1030  0.1361  0.0078
    87. (0.00108) RY*( 2) N   3           s(  2.76%)p33.42( 92.23%)d 1.82(  5.01%)
                                           -0.0000 -0.0165  0.1653 -0.0039 -0.2823
                                           -0.0002 -0.7474 -0.0078  0.5329  0.0636
                                            0.0933  0.1176  0.1509 -0.0274
    88. (0.00081) RY*( 3) N   3           s( 93.21%)p 0.04(  3.91%)d 0.03(  2.89%)
                                           -0.0000 -0.0018  0.9654 -0.0098  0.0037
                                            0.0102  0.1795 -0.0023 -0.0814  0.1627
                                            0.0052  0.0299  0.0249 -0.0294
    89. (0.00041) RY*( 4) N   3           s(  0.00%)p 1.00( 79.72%)d 0.25( 20.28%)
                                            0.0000  0.0049  0.0043  0.0090  0.7886
                                           -0.0004  0.1034 -0.0002  0.4055 -0.0483
                                            0.0387  0.1912  0.4024  0.0220
    90. (0.00020) RY*( 5) N   3           s(  0.26%)p33.87(  8.93%)d99.99( 90.80%)
                                            0.0000 -0.0001  0.0514  0.0113  0.1331
                                           -0.0040 -0.0621  0.0045  0.2600  0.0085
                                           -0.8347 -0.3806 -0.2406 -0.0922
    91. (0.00007) RY*( 6) N   3           s(  2.58%)p 0.31(  0.79%)d37.49( 96.63%)
    92. (0.00005) RY*( 7) N   3           s(  0.74%)p20.27( 15.00%)d99.99( 84.26%)
    93. (0.00002) RY*( 8) N   3           s(  0.02%)p83.92(  2.06%)d99.99( 97.91%)
    94. (0.00001) RY*( 9) N   3           s(  0.12%)p13.14(  1.55%)d99.99( 98.34%)
    95. (0.00322) RY*( 1) C   4           s(  0.09%)p99.99( 94.52%)d62.59(  5.39%)
                                           -0.0000 -0.0140  0.0258  0.0081  0.9290
                                            0.0076 -0.2700  0.0029  0.0959 -0.0948
                                           -0.0787  0.1072  0.1372  0.0920
    96. (0.00228) RY*( 2) C   4           s(  1.20%)p69.35( 83.31%)d12.89( 15.49%)
                                            0.0000  0.0273  0.1062 -0.0042 -0.1778
                                            0.0002 -0.8530  0.0151 -0.2714  0.0457
                                            0.1685 -0.2472  0.1531 -0.1997
    97. (0.00188) RY*( 3) C   4           s( 19.27%)p 1.68( 32.34%)d 2.51( 48.39%)
                                            0.0000  0.0107  0.4388 -0.0101 -0.1997
                                           -0.0021 -0.2667 -0.0207  0.4602  0.3912
                                           -0.3138  0.3868  0.0208  0.2869
    98. (0.00095) RY*( 4) C   4           s(  4.06%)p 8.09( 32.82%)d15.56( 63.12%)
                                           -0.0000  0.0005  0.2014  0.0061  0.0224
                                           -0.0046  0.0051  0.0187  0.5721 -0.1414
                                            0.7152  0.0516 -0.1129 -0.2902
    99. (0.00050) RY*( 5) C   4           s( 62.30%)p 0.11(  6.80%)d 0.50( 30.90%)
                                           -0.0000 -0.0129  0.7892 -0.0017  0.0850
                                           -0.0123  0.2238 -0.0027 -0.1028 -0.1890
                                           -0.2311 -0.4270 -0.0120 -0.1933
   100. (0.00038) RY*( 6) C   4           s( 12.08%)p 3.09( 37.27%)d 4.19( 50.66%)
                                           -0.0000 -0.0081  0.3474 -0.0086  0.0544
                                            0.0008  0.0932  0.0048 -0.6008  0.0636
                                            0.3572  0.6032 -0.0898  0.0543
   101. (0.00015) RY*( 7) C   4           s(  0.04%)p99.99(  7.44%)d99.99( 92.52%)
                                           -0.0000 -0.0142  0.0150 -0.0132  0.0695
                                           -0.0251  0.2613  0.0001 -0.0211  0.5574
                                            0.1912 -0.1269  0.7380 -0.1313
   102. (0.00011) RY*( 8) C   4           s(  0.14%)p38.50(  5.49%)d99.99( 94.37%)
                                           -0.0000  0.0108  0.0362  0.0235 -0.2219
                                            0.0034 -0.0131 -0.0033  0.0703 -0.6808
                                           -0.0672  0.2659  0.6256  0.1165
   103. (0.00001) RY*( 9) C   4           s(  1.02%)p 0.12(  0.13%)d96.84( 98.85%)
   104. (0.00700) RY*( 1) C   5           s(  0.26%)p99.99( 97.46%)d 8.73(  2.28%)
                                            0.0000 -0.0000  0.0511 -0.0112 -0.1054
                                            0.0109  0.3035 -0.0297 -0.9329  0.0085
                                            0.0594  0.1262  0.0470  0.0329
   105. (0.00252) RY*( 2) C   5           s(  0.16%)p99.99( 94.80%)d32.26(  5.05%)
                                            0.0000 -0.0234  0.0319 -0.0027 -0.0105
                                            0.0142  0.9254  0.0027  0.3020  0.0464
                                           -0.0258 -0.0862  0.1995  0.0207
   106. (0.00131) RY*( 3) C   5           s(  0.90%)p99.99( 97.03%)d 2.31(  2.07%)
                                            0.0000  0.0133  0.0937 -0.0393  0.9784
                                           -0.0024  0.0448  0.0065 -0.0967  0.1248
                                            0.0071 -0.0278 -0.0615 -0.0235
   107. (0.00046) RY*( 4) C   5           s( 96.59%)p 0.01(  1.26%)d 0.02(  2.16%)
                                            0.0000 -0.0023  0.9828  0.0065 -0.0801
                                            0.0224 -0.0644  0.0033  0.0380 -0.0178
                                           -0.1156  0.0092  0.0757 -0.0455
   108. (0.00030) RY*( 5) C   5           s(  0.42%)p 1.61(  0.68%)d99.99( 98.90%)
                                            0.0000  0.0003  0.0650 -0.0008  0.0297
                                            0.0042 -0.0217 -0.0096  0.0731 -0.1672
                                            0.8845  0.1724  0.2402 -0.3019
   109. (0.00005) RY*( 6) C   5           s(  0.83%)p 3.28(  2.73%)d99.99( 96.43%)
   110. (0.00003) RY*( 7) C   5           s(  0.61%)p 4.91(  3.01%)d99.99( 96.38%)
   111. (0.00001) RY*( 8) C   5           s(  0.05%)p44.11(  2.11%)d99.99( 97.84%)
   112. (0.00000) RY*( 9) C   5           s(  0.24%)p 4.16(  1.00%)d99.99( 98.76%)
   113. (0.00544) RY*( 1) C   6           s(  0.01%)p 1.00( 94.85%)d 0.05(  5.14%)
                                           -0.0000 -0.0003  0.0077  0.0070  0.1920
                                           -0.0083 -0.2221  0.0356  0.9279 -0.0160
                                            0.1785  0.1212  0.0652 -0.0183
   114. (0.00214) RY*( 2) C   6           s(  0.57%)p99.99( 94.16%)d 9.16(  5.27%)
                                            0.0000  0.0230  0.0723  0.0108  0.8530
                                            0.0014 -0.3763 -0.0018 -0.2688 -0.1133
                                           -0.0746  0.0049  0.1825 -0.0303
   115. (0.00114) RY*( 3) C   6           s(  0.30%)p99.99( 98.08%)d 5.44(  1.62%)
                                            0.0000  0.0104  0.0536  0.0051 -0.4349
                                            0.0361 -0.8805  0.0076 -0.1222  0.0970
                                            0.0051 -0.0303  0.0746 -0.0170
   116. (0.00055) RY*( 4) C   6           s( 96.78%)p 0.00(  0.45%)d 0.03(  2.77%)
                                           -0.0000 -0.0042  0.9838 -0.0219 -0.0157
                                           -0.0012  0.0608  0.0039  0.0078  0.0618
                                            0.0260  0.0511 -0.1367 -0.0431
   117. (0.00026) RY*( 5) C   6           s(  0.01%)p99.99(  3.14%)d99.99( 96.85%)
                                            0.0000  0.0002  0.0108 -0.0026  0.0434
                                            0.0029 -0.0484 -0.0098  0.1645 -0.1140
                                           -0.3214 -0.8402 -0.2861 -0.2537
   118. (0.00005) RY*( 6) C   6           s(  1.03%)p 2.73(  2.80%)d93.71( 96.18%)
   119. (0.00004) RY*( 7) C   6           s(  1.24%)p 3.10(  3.85%)d76.32( 94.91%)
   120. (0.00001) RY*( 8) C   6           s(  0.03%)p65.30(  1.82%)d99.99( 98.15%)
   121. (0.00001) RY*( 9) C   6           s(  0.09%)p 9.80(  0.92%)d99.99( 98.98%)
   122. (0.00358) RY*( 1) C   7           s(  1.12%)p85.33( 95.97%)d 2.59(  2.91%)
                                           -0.0000 -0.0462  0.0954 -0.0043 -0.2718
                                            0.0332 -0.9266  0.0088 -0.1611 -0.1309
                                           -0.0474 -0.0007  0.0953  0.0251
   123. (0.00242) RY*( 2) C   7           s(  2.34%)p35.93( 83.92%)d 5.88( 13.74%)
                                           -0.0000 -0.0073  0.1527 -0.0223 -0.8344
                                           -0.0042  0.2836  0.0038  0.2491 -0.2229
                                           -0.1025 -0.0276  0.2719  0.0503
   124. (0.00143) RY*( 3) C   7           s(  1.27%)p10.88( 13.78%)d67.06( 84.95%)
                                            0.0000  0.0002  0.1125 -0.0049 -0.0485
                                            0.0102  0.0881 -0.0317 -0.3558  0.2786
                                           -0.3014  0.6886  0.1262  0.4369
   125. (0.00101) RY*( 4) C   7           s(  1.34%)p 3.20(  4.28%)d70.56( 94.38%)
                                            0.0000 -0.0001  0.1157  0.0037 -0.0149
                                            0.0015  0.0518  0.0069 -0.1995  0.1127
                                           -0.7719 -0.5176 -0.2474  0.0790
   126. (0.00101) RY*( 5) C   7           s( 70.23%)p 0.07(  5.21%)d 0.35( 24.57%)
                                            0.0000 -0.0021  0.8380  0.0160  0.2216
                                            0.0241  0.0150  0.0042  0.0431  0.2158
                                            0.0737 -0.1088  0.3839 -0.1856
   127. (0.00049) RY*( 6) C   7           s(  0.03%)p99.99( 81.47%)d99.99( 18.51%)
                                            0.0000  0.0001  0.0161 -0.0005 -0.1854
                                            0.0002  0.2052 -0.0021 -0.8592 -0.1310
                                            0.3067 -0.1694  0.0250 -0.2109
   128. (0.00028) RY*( 7) C   7           s( 22.21%)p 0.01(  0.31%)d 3.49( 77.48%)
                                           -0.0000  0.0058  0.4712 -0.0140  0.0111
                                           -0.0208  0.0395 -0.0018  0.0283 -0.5012
                                            0.0407  0.2559 -0.6748  0.0344
   129. (0.00010) RY*( 8) C   7           s(  0.63%)p24.05( 15.19%)d99.99( 84.18%)
                                           -0.0000 -0.0239  0.0758  0.0280 -0.3775
                                            0.0199 -0.0601 -0.0013  0.0674  0.7240
                                            0.2373  0.0066 -0.4845 -0.1630
   130. (0.00001) RY*( 9) C   7           s(  1.16%)p 0.02(  0.02%)d85.15( 98.81%)
   131. (0.00134) RY*( 1) O   8           s( 17.66%)p 4.14( 73.13%)d 0.52(  9.20%)
                                            0.0000 -0.0070  0.4202  0.0122  0.2139
                                           -0.0065 -0.7894 -0.0043 -0.2496  0.0991
                                           -0.0587 -0.0635  0.2665 -0.0606
   132. (0.00103) RY*( 2) O   8           s(  0.00%)p 1.00( 97.07%)d 0.03(  2.92%)
                                            0.0000 -0.0001  0.0050 -0.0001  0.2096
                                            0.0002 -0.2344 -0.0012  0.9338  0.0431
                                           -0.0247  0.1413  0.0334  0.0753
   133. (0.00018) RY*( 3) O   8           s(  0.39%)p99.99( 65.00%)d88.14( 34.61%)
                                            0.0000 -0.0041  0.0625 -0.0007 -0.7763
                                           -0.0051 -0.1750 -0.0011  0.1294  0.5475
                                            0.1170 -0.0416 -0.0942 -0.1483
   134. (0.00013) RY*( 4) O   8           s(  0.00%)p 0.00(  0.01%)d 1.00( 99.99%)
                                            0.0000 -0.0000  0.0034  0.0002 -0.0066
                                           -0.0007 -0.0010  0.0022  0.0056  0.1696
                                           -0.8697 -0.2946 -0.2692  0.2355
   135. (0.00005) RY*( 5) O   8           s( 80.93%)p 0.18( 14.94%)d 0.05(  4.13%)
   136. (0.00004) RY*( 6) O   8           s(  0.82%)p40.09( 32.74%)d81.38( 66.45%)
   137. (0.00001) RY*( 7) O   8           s(  0.01%)p 1.00(  2.74%)d35.44( 97.25%)
   138. (0.00000) RY*( 8) O   8           s(  0.05%)p99.99( 12.34%)d99.99( 87.61%)
   139. (0.00001) RY*( 9) O   8           s(  0.15%)p15.09(  2.22%)d99.99( 97.63%)
   140. (0.00146) RY*( 1) C   9           s( 25.39%)p 1.94( 49.27%)d 1.00( 25.33%)
                                            0.0000 -0.0022  0.5039 -0.0160  0.6754
                                            0.0415  0.1472  0.0134 -0.1129  0.4123
                                            0.0227 -0.1278  0.2468 -0.0745
   141. (0.00085) RY*( 2) C   9           s(  0.17%)p99.99( 98.75%)d 6.39(  1.08%)
                                            0.0000 -0.0267  0.0312 -0.0453  0.1418
                                            0.0012 -0.9466  0.0113 -0.2630 -0.0617
                                            0.0135 -0.0117  0.0738 -0.0350
   142. (0.00079) RY*( 3) C   9           s(  0.00%)p 1.00(  0.45%)d99.99( 99.55%)
                                            0.0000  0.0015 -0.0006  0.0063 -0.0009
                                           -0.0041  0.0445  0.0162  0.0465 -0.2691
                                            0.8056 -0.2348  0.1157 -0.4535
   143. (0.00022) RY*( 4) C   9           s(  5.41%)p 3.64( 19.68%)d13.85( 74.91%)
                                            0.0000 -0.0022  0.2326 -0.0202  0.4281
                                            0.0088  0.1036  0.0065 -0.0483 -0.7491
                                           -0.1135  0.2558 -0.3297  0.0301
   144. (0.00017) RY*( 5) C   9           s(  0.01%)p 1.00( 98.82%)d 0.01(  1.17%)
                                            0.0000  0.0002  0.0074  0.0005 -0.2013
                                           -0.0002  0.2340  0.0018 -0.9450 -0.0317
                                           -0.0112 -0.0866 -0.0390 -0.0396
   145. (0.00003) RY*( 6) C   9           s( 37.62%)p 0.38( 14.29%)d 1.28( 48.09%)
   146. (0.00001) RY*( 7) C   9           s(  0.05%)p20.67(  1.07%)d99.99( 98.87%)
   147. (0.00000) RY*( 8) C   9           s( 27.79%)p 0.64( 17.78%)d 1.96( 54.43%)
   148. (0.00000) RY*( 9) C   9           s(  3.54%)p 0.10(  0.34%)d27.19( 96.12%)
   149. (0.00668) RY*( 1) C  10           s(  0.00%)p 1.00( 96.30%)d 0.04(  3.70%)
                                           -0.0000  0.0010  0.0005 -0.0016 -0.2159
                                            0.0027  0.2541 -0.0090 -0.9229 -0.0073
                                           -0.1110 -0.1414 -0.0661 -0.0168
   150. (0.00271) RY*( 2) C  10           s(  0.06%)p99.99( 95.72%)d68.47(  4.22%)
                                           -0.0000  0.0235  0.0080 -0.0104  0.1505
                                            0.0131  0.9397  0.0066  0.2260 -0.0444
                                            0.0133  0.0660 -0.1880 -0.0190
   151. (0.00144) RY*( 3) C  10           s(  0.16%)p99.99( 97.92%)d11.74(  1.91%)
                                            0.0000  0.0104  0.0390  0.0424 -0.9542
                                            0.0071  0.0792 -0.0078  0.2461  0.0986
                                            0.0269  0.0112 -0.0854 -0.0357
   152. (0.00045) RY*( 4) C  10           s( 97.08%)p 0.00(  0.14%)d 0.03(  2.78%)
                                            0.0000 -0.0020  0.9853  0.0039  0.0252
                                           -0.0229  0.0139 -0.0060 -0.0016 -0.0326
                                           -0.0760  0.0038  0.1362 -0.0490
   153. (0.00028) RY*( 5) C  10           s(  0.01%)p 1.00(  2.01%)d48.71( 97.98%)
                                            0.0000  0.0002  0.0089 -0.0009 -0.0342
                                            0.0011  0.0472 -0.0065 -0.1291 -0.1846
                                            0.8638  0.2215  0.2648 -0.2837
   154. (0.00007) RY*( 6) C  10           s(  2.07%)p 1.40(  2.89%)d45.98( 95.04%)
   155. (0.00001) RY*( 7) C  10           s(  0.01%)p 1.00(  1.83%)d53.63( 98.16%)
   156. (0.00002) RY*( 8) C  10           s(  0.58%)p 3.72(  2.14%)d99.99( 97.28%)
   157. (0.00001) RY*( 9) C  10           s(  0.09%)p11.90(  1.12%)d99.99( 98.78%)
   158. (0.00626) RY*( 1) C  11           s(  0.04%)p99.99( 89.92%)d99.99( 10.04%)
                                            0.0000  0.0003  0.0195 -0.0061  0.2179
                                            0.0023 -0.1637 -0.0202  0.9080 -0.0121
                                           -0.2285 -0.1944 -0.1010  0.0074
   159. (0.00232) RY*( 2) C  11           s(  0.14%)p99.99( 94.52%)d37.06(  5.33%)
                                           -0.0000  0.0235  0.0297 -0.0181 -0.8670
                                            0.0019  0.3489  0.0027  0.2673 -0.1265
                                           -0.0856  0.0046  0.1714 -0.0241
   160. (0.00133) RY*( 3) C  11           s(  1.86%)p52.06( 96.87%)d 0.68(  1.27%)
                                            0.0000  0.0089  0.1361 -0.0100  0.3878
                                           -0.0322  0.9014 -0.0052  0.0683  0.0818
                                            0.0126 -0.0429  0.0592 -0.0222
   161. (0.00044) RY*( 4) C  11           s( 94.89%)p 0.02(  1.55%)d 0.04(  3.56%)
                                            0.0000 -0.0037  0.9741  0.0220 -0.0474
                                            0.0003 -0.1100 -0.0061 -0.0254 -0.0143
                                            0.0091  0.0887 -0.1576 -0.0510
   162. (0.00033) RY*( 5) C  11           s(  0.01%)p 1.00(  7.86%)d11.71( 92.13%)
                                           -0.0000 -0.0005  0.0099 -0.0014 -0.0680
                                            0.0025  0.0404 -0.0069 -0.2690 -0.1334
                                           -0.3484 -0.8043 -0.2909 -0.2248
   163. (0.00006) RY*( 6) C  11           s(  2.00%)p 1.06(  2.13%)d47.86( 95.87%)
   164. (0.00003) RY*( 7) C  11           s(  0.86%)p 4.66(  4.00%)d99.99( 95.14%)
   165. (0.00001) RY*( 8) C  11           s(  0.04%)p48.39(  2.08%)d99.99( 97.87%)
   166. (0.00001) RY*( 9) C  11           s(  0.22%)p 5.33(  1.15%)d99.99( 98.63%)
   167. (0.00185) RY*( 1) O  12           s( 66.90%)p 0.47( 31.38%)d 0.03(  1.72%)
                                            0.0000 -0.0037  0.8179 -0.0017  0.0288
                                           -0.0040 -0.5594 -0.0029 -0.0031 -0.1264
                                           -0.0168 -0.0218  0.0179 -0.0121
   168. (0.00105) RY*( 2) O  12           s(  0.43%)p99.99( 94.99%)d10.73(  4.59%)
                                            0.0000 -0.0028  0.0653  0.0003 -0.2690
                                           -0.0016  0.0703 -0.0006  0.9341 -0.0060
                                            0.2058 -0.0186 -0.0508  0.0233
   169. (0.00072) RY*( 3) O  12           s(  0.83%)p99.99( 98.56%)d 0.72(  0.60%)
                                            0.0000 -0.0083  0.0909 -0.0022 -0.9433
                                           -0.0081  0.0970  0.0023 -0.2938 -0.0471
                                            0.0474 -0.0056  0.0355 -0.0169
   170. (0.00048) RY*( 4) O  12           s( 30.08%)p 1.95( 58.58%)d 0.38( 11.34%)
                                           -0.0000 -0.0005  0.5485  0.0016  0.1295
                                           -0.0075  0.7537 -0.0003 -0.0305  0.2523
                                           -0.0635  0.1373  0.1639 -0.0013
   171. (0.00007) RY*( 5) O  12           s(  0.14%)p16.77(  2.30%)d99.99( 97.57%)
   172. (0.00006) RY*( 6) O  12           s(  1.51%)p 4.21(  6.37%)d60.87( 92.12%)
   173. (0.00003) RY*( 7) O  12           s(  0.01%)p99.99(  5.38%)d99.99( 94.61%)
   174. (0.00001) RY*( 8) O  12           s(  0.05%)p45.95(  2.36%)d99.99( 97.59%)
   175. (0.00001) RY*( 9) O  12           s(  0.05%)p 5.21(  0.29%)d99.99( 99.66%)
   176. (0.00415) RY*( 1) C  13           s(  4.15%)p22.03( 91.42%)d 1.07(  4.43%)
                                            0.0000 -0.0169  0.2030  0.0064 -0.3068
                                            0.0362  0.9044  0.0040  0.0258 -0.1147
                                           -0.0107 -0.1510  0.0834 -0.0366
   177. (0.00331) RY*( 2) C  13           s(  4.42%)p19.86( 87.85%)d 1.75(  7.73%)
                                           -0.0000 -0.0039  0.2103  0.0545 -0.8505
                                           -0.0120 -0.3716 -0.0058  0.1176 -0.0712
                                           -0.0101 -0.0051  0.1465 -0.2249
   178. (0.00155) RY*( 3) C  13           s(  8.23%)p10.53( 86.62%)d 0.63(  5.15%)
                                           -0.0000  0.0097  0.2867 -0.0049 -0.0553
                                           -0.0137 -0.0239  0.0110 -0.9286  0.0072
                                           -0.0016  0.1103 -0.1766 -0.0899
   179. (0.00096) RY*( 4) C  13           s( 35.52%)p 0.20(  7.11%)d 1.62( 57.37%)
                                            0.0000 -0.0014  0.5960 -0.0097  0.0401
                                            0.0176 -0.0996 -0.0100  0.2431 -0.2230
                                            0.2036 -0.0856 -0.5719  0.3847
   180. (0.00079) RY*( 5) C  13           s( 17.74%)p 0.74( 13.21%)d 3.89( 69.04%)
                                           -0.0000 -0.0040  0.4212  0.0179  0.3395
                                            0.0051 -0.0761  0.0143  0.1025 -0.4677
                                           -0.5139  0.0659  0.2621 -0.3667
   181. (0.00050) RY*( 6) C  13           s(  0.09%)p28.34(  2.55%)d99.99( 97.36%)
                                            0.0000  0.0024  0.0299 -0.0339 -0.1457
                                            0.0113  0.0300 -0.0004  0.0453  0.4505
                                           -0.7957  0.0385 -0.2405  0.2798
   182. (0.00020) RY*( 7) C  13           s( 23.54%)p 0.17(  4.09%)d 3.07( 72.37%)
                                            0.0000 -0.0017  0.4851  0.0160  0.1854
                                            0.0058 -0.0766  0.0008  0.0206  0.5982
                                            0.1674 -0.4106  0.4104 -0.0266
   183. (0.00009) RY*( 8) C  13           s(  1.06%)p 1.29(  1.37%)d91.83( 97.57%)
   184. (0.00007) RY*( 9) C  13           s(  5.23%)p 1.19(  6.22%)d16.93( 88.55%)
   185. (0.00517) RY*( 1) C  14           s(  0.66%)p99.99( 93.70%)d 8.56(  5.64%)
                                            0.0000 -0.0029  0.0811 -0.0018  0.9027
                                            0.0054  0.0617  0.0021  0.3440 -0.1968
                                           -0.0481 -0.0844  0.0676 -0.0605
   186. (0.00246) RY*( 2) C  14           s(  0.32%)p99.99( 92.44%)d22.81(  7.24%)
                                           -0.0000  0.0274  0.0492 -0.0067 -0.2008
                                           -0.0119 -0.7071  0.0133  0.6195  0.0535
                                            0.0433 -0.2357 -0.0680 -0.0865
   187. (0.00144) RY*( 3) C  14           s(  5.24%)p17.86( 93.64%)d 0.21(  1.12%)
                                            0.0000 -0.0155  0.2285 -0.0136  0.2911
                                            0.0344 -0.6457  0.0276 -0.6577  0.0667
                                            0.0078 -0.0122  0.0241  0.0772
   188. (0.00066) RY*( 4) C  14           s( 88.36%)p 0.07(  6.08%)d 0.06(  5.56%)
                                            0.0000  0.0007  0.9400  0.0019 -0.1749
                                            0.0169  0.1502 -0.0076  0.0855 -0.1572
                                           -0.1356  0.0345  0.1048 -0.0194
   189. (0.00026) RY*( 5) C  14           s(  2.58%)p 2.02(  5.21%)d35.67( 92.21%)
                                            0.0000  0.0016  0.1608  0.0185  0.1334
                                            0.0057  0.0106  0.0078  0.1837  0.4293
                                            0.2734  0.4693 -0.4510  0.4893
   190. (0.00008) RY*( 6) C  14           s(  0.17%)p 3.46(  0.58%)d99.99( 99.25%)
   191. (0.00002) RY*( 7) C  14           s(  0.05%)p33.71(  1.64%)d99.99( 98.31%)
   192. (0.00001) RY*( 8) C  14           s(  1.32%)p 2.79(  3.69%)d71.86( 94.99%)
   193. (0.00002) RY*( 9) C  14           s(  1.38%)p 2.25(  3.11%)d69.15( 95.51%)
   194. (0.00530) RY*( 1) C  15           s(  0.99%)p95.67( 95.13%)d 3.90(  3.88%)
                                           -0.0000  0.0016  0.0997 -0.0065 -0.8802
                                           -0.0026 -0.0700 -0.0013 -0.4142 -0.1315
                                           -0.0790 -0.0682  0.0731 -0.0725
   195. (0.00242) RY*( 2) C  15           s(  0.12%)p99.99( 92.28%)d66.08(  7.60%)
                                           -0.0000  0.0287 -0.0181 -0.0094 -0.3930
                                            0.0010 -0.1618  0.0180  0.8613  0.0011
                                           -0.1254  0.0970  0.1449  0.1728
   196. (0.00124) RY*( 3) C  15           s(  5.86%)p15.82( 92.73%)d 0.24(  1.41%)
                                            0.0000 -0.0063  0.2421  0.0025 -0.1067
                                           -0.0462  0.9491  0.0027  0.1136  0.0669
                                           -0.0298 -0.0425  0.0504  0.0660
   197. (0.00045) RY*( 4) C  15           s( 42.06%)p 0.08(  3.37%)d 1.30( 54.57%)
                                            0.0000  0.0009  0.6485 -0.0082 -0.0353
                                            0.0002 -0.1790 -0.0178 -0.0077  0.6187
                                           -0.0230  0.2848 -0.2683 -0.0961
   198. (0.00034) RY*( 5) C  15           s( 45.33%)p 0.12(  5.53%)d 1.08( 49.14%)
                                            0.0000  0.0017  0.6732  0.0180  0.1400
                                            0.0034 -0.1422 -0.0033  0.1230 -0.5620
                                            0.0827 -0.4075 -0.0186 -0.0480
   199. (0.00008) RY*( 6) C  15           s(  0.28%)p 2.77(  0.77%)d99.99( 98.95%)
   200. (0.00000) RY*( 7) C  15           s(  0.27%)p 9.78(  2.68%)d99.99( 97.04%)
   201. (0.00001) RY*( 8) C  15           s(  3.81%)p 0.90(  3.43%)d24.34( 92.76%)
   202. (0.00000) RY*( 9) C  15           s(  1.37%)p 3.01(  4.13%)d68.74( 94.49%)
   203. (0.00231) RY*( 1) C  16           s(  4.48%)p19.51( 87.45%)d 1.80(  8.07%)
                                           -0.0000  0.0201  0.2107  0.0118  0.1970
                                            0.0178  0.4809  0.0180  0.7770  0.0838
                                           -0.0131  0.1976 -0.1855  0.0018
   204. (0.00104) RY*( 2) C  16           s(  4.15%)p17.51( 72.66%)d 5.59( 23.19%)
                                            0.0000 -0.0142  0.2032  0.0100  0.7646
                                           -0.0116 -0.3715  0.0087 -0.0601  0.3792
                                           -0.2330 -0.0081  0.0077  0.1837
   205. (0.00078) RY*( 3) C  16           s(  0.85%)p99.99( 85.89%)d15.67( 13.26%)
                                           -0.0000  0.0037  0.0919 -0.0144  0.4222
                                           -0.0042  0.6450  0.0172 -0.5140 -0.3055
                                            0.1550  0.0613 -0.0098  0.1068
   206. (0.00036) RY*( 4) C  16           s(  4.59%)p 2.68( 12.28%)d18.12( 83.13%)
                                           -0.0000  0.0009  0.2142  0.0034 -0.1452
                                            0.0003  0.1984  0.0029 -0.2496  0.4348
                                           -0.2901  0.4280  0.2257 -0.5692
   207. (0.00030) RY*( 5) C  16           s( 75.90%)p 0.11(  8.20%)d 0.21( 15.89%)
                                            0.0000 -0.0006  0.8712  0.0027 -0.2805
                                           -0.0105 -0.0045 -0.0045 -0.0568 -0.0738
                                           -0.0816 -0.3116  0.0835  0.2069
   208. (0.00006) RY*( 6) C  16           s(  0.09%)p41.12(  3.61%)d99.99( 96.30%)
   209. (0.00001) RY*( 7) C  16           s(  3.35%)p 5.10( 17.08%)d23.74( 79.57%)
   210. (0.00001) RY*( 8) C  16           s(  2.60%)p 3.57(  9.29%)d33.90( 88.11%)
   211. (0.00001) RY*( 9) C  16           s(  4.06%)p 0.90(  3.65%)d22.75( 92.30%)
   212. (0.00284) RY*( 1) C  17           s(  6.01%)p14.85( 89.26%)d 0.79(  4.73%)
                                           -0.0000  0.0229  0.2441 -0.0034 -0.3153
                                            0.0279  0.6981 -0.0195 -0.5520  0.0443
                                           -0.0724 -0.1353 -0.1471  0.0107
   213. (0.00090) RY*( 2) C  17           s(  2.29%)p36.96( 84.58%)d 5.74( 13.13%)
                                            0.0000 -0.0176  0.1503 -0.0125 -0.5013
                                            0.0044 -0.6248  0.0103 -0.4515 -0.1728
                                           -0.0644  0.1956 -0.1359  0.2014
   214. (0.00072) RY*( 3) C  17           s(  4.92%)p16.08( 79.14%)d 3.24( 15.93%)
                                            0.0000 -0.0108  0.2216 -0.0004 -0.5535
                                           -0.0159  0.2135 -0.0141  0.6626 -0.2640
                                           -0.2006  0.1955 -0.0768  0.0727
   215. (0.00028) RY*( 4) C  17           s( 63.86%)p 0.29( 18.29%)d 0.28( 17.84%)
                                            0.0000  0.0049  0.7991 -0.0086  0.4275
                                           -0.0052 -0.0016  0.0051  0.0041  0.0289
                                            0.0717  0.3452  0.0581  0.2235
   216. (0.00015) RY*( 5) C  17           s(  6.19%)p 0.42(  2.60%)d14.73( 91.21%)
                                           -0.0000 -0.0007  0.2488  0.0004  0.0755
                                            0.0064 -0.0983  0.0101 -0.1025 -0.4717
                                           -0.2203 -0.1163  0.1860 -0.7700
   217. (0.00007) RY*( 6) C  17           s(  3.44%)p 1.46(  5.03%)d26.63( 91.53%)
   218. (0.00006) RY*( 7) C  17           s(  2.32%)p 4.60( 10.70%)d37.41( 86.97%)
   219. (0.00000) RY*( 8) C  17           s(  1.52%)p 2.12(  3.23%)d62.58( 95.25%)
   220. (0.00001) RY*( 9) C  17           s(  9.55%)p 0.76(  7.22%)d 8.72( 83.23%)
   221. (0.00285) RY*( 1) C  18           s(  1.72%)p54.91( 94.43%)d 2.24(  3.85%)
                                           -0.0000  0.0153  0.1302  0.0221  0.8937
                                           -0.0048 -0.2182 -0.0186 -0.3115 -0.0397
                                           -0.1665  0.0162 -0.0240  0.0917
   222. (0.00092) RY*( 2) C  18           s(  0.06%)p99.99( 79.77%)d99.99( 20.17%)
                                           -0.0000  0.0232 -0.0091  0.0021 -0.3443
                                            0.0024 -0.2269 -0.0145 -0.7921 -0.0860
                                            0.0802  0.0059  0.2972  0.3155
   223. (0.00064) RY*( 3) C  18           s(  1.90%)p49.79( 94.41%)d 1.95(  3.70%)
                                           -0.0000  0.0077  0.1375 -0.0007  0.1235
                                           -0.0240  0.9316 -0.0024 -0.2456  0.0824
                                            0.0199  0.0681  0.1384  0.0774
   224. (0.00058) RY*( 4) C  18           s( 85.94%)p 0.05(  4.08%)d 0.12(  9.98%)
                                            0.0000  0.0003  0.9271  0.0054 -0.1644
                                            0.0012 -0.0832  0.0070 -0.0823 -0.0337
                                            0.0026 -0.0213 -0.1914 -0.2481
   225. (0.00013) RY*( 5) C  18           s(  0.47%)p 4.51(  2.11%)d99.99( 97.42%)
                                           -0.0000  0.0006  0.0684 -0.0060  0.0581
                                            0.0073 -0.1326 -0.0008  0.0076  0.9231
                                            0.2344 -0.0329  0.2512 -0.0551
   226. (0.00010) RY*( 6) C  18           s(  0.37%)p 6.42(  2.36%)d99.99( 97.27%)
                                           -0.0000 -0.0036  0.0606 -0.0053  0.0665
                                            0.0234 -0.0765 -0.0064  0.1128 -0.1465
                                            0.3380  0.8784  0.2458 -0.0712
   227. (0.00004) RY*( 7) C  18           s(  3.67%)p 2.87( 10.53%)d23.37( 85.80%)
   228. (0.00002) RY*( 8) C  18           s(  2.25%)p 2.70(  6.07%)d40.79( 91.68%)
   229. (0.00001) RY*( 9) C  18           s(  3.72%)p 1.70(  6.33%)d24.16( 89.95%)
   230. (0.00689) RY*( 1) H  19           s( 99.59%)p 0.00(  0.41%)
                                            0.0161  0.9978 -0.0259  0.0458 -0.0367
   231. (0.00029) RY*( 2) H  19           s(  0.05%)p99.99( 99.95%)
                                            0.0023  0.0233 -0.1435  0.1884  0.9713
   232. (0.00014) RY*( 3) H  19           s(  0.03%)p99.99( 99.97%)
                                            0.0004  0.0179  0.9670  0.2350  0.0969
   233. (0.00002) RY*( 4) H  19           s(  0.52%)p99.99( 99.48%)
   234. (0.00131) RY*( 1) H  20           s( 95.88%)p 0.04(  4.12%)
                                            0.0056  0.9792 -0.0364  0.1323 -0.1497
   235. (0.00023) RY*( 2) H  20           s(  3.14%)p30.81( 96.86%)
                                            0.0029  0.1773  0.1629 -0.1910  0.9516
   236. (0.00004) RY*( 3) H  20           s(  0.06%)p99.99( 99.94%)
   237. (0.00002) RY*( 4) H  20           s(  1.00%)p98.99( 99.00%)
   238. (0.00089) RY*( 1) H  21           s( 98.92%)p 0.01(  1.08%)
                                            0.0044  0.9946 -0.1026 -0.0014  0.0175
   239. (0.00024) RY*( 2) H  21           s(  0.00%)p 1.00(100.00%)
                                            0.0001  0.0040  0.2051 -0.2219  0.9533
   240. (0.00004) RY*( 3) H  21           s(  0.01%)p99.99( 99.99%)
   241. (0.00003) RY*( 4) H  21           s(  1.15%)p86.19( 98.85%)
   242. (0.00052) RY*( 1) H  22           s( 98.36%)p 0.02(  1.64%)
                                            0.0049  0.9918 -0.0732 -0.1045 -0.0088
   243. (0.00013) RY*( 2) H  22           s(  0.00%)p 1.00(100.00%)
                                            0.0000  0.0002  0.2113 -0.2260  0.9509
   244. (0.00005) RY*( 3) H  22           s(  0.73%)p99.99( 99.27%)
   245. (0.00001) RY*( 4) H  22           s(  0.99%)p99.99( 99.01%)
   246. (0.00356) RY*( 1) H  23           s( 99.77%)p 0.00(  0.23%)
                                            0.0100  0.9988 -0.0031  0.0452  0.0167
   247. (0.00012) RY*( 2) H  23           s(  0.16%)p99.99( 99.84%)
                                           -0.0016  0.0401 -0.4693 -0.7374 -0.4841
   248. (0.00008) RY*( 3) H  23           s(  0.02%)p99.99( 99.98%)
   249. (0.00002) RY*( 4) H  23           s(  0.13%)p99.99( 99.87%)
   250. (0.00354) RY*( 1) H  24           s( 99.75%)p 0.00(  0.25%)
                                            0.0100  0.9987 -0.0044  0.0492  0.0066
   251. (0.00012) RY*( 2) H  24           s(  0.18%)p99.99( 99.82%)
                                           -0.0016  0.0419 -0.3078 -0.9139  0.2613
   252. (0.00008) RY*( 3) H  24           s(  0.02%)p99.99( 99.98%)
   253. (0.00002) RY*( 4) H  24           s(  0.13%)p99.99( 99.87%)
   254. (0.00132) RY*( 1) H  25           s( 99.19%)p 0.01(  0.81%)
                                            0.0056  0.9959  0.0096 -0.0870  0.0213
   255. (0.00022) RY*( 2) H  25           s(  0.17%)p99.99( 99.83%)
                                            0.0007  0.0417 -0.1953  0.2232 -0.9541
   256. (0.00005) RY*( 3) H  25           s(  0.05%)p99.99( 99.95%)
   257. (0.00003) RY*( 4) H  25           s(  0.67%)p99.99( 99.33%)
   258. (0.00139) RY*( 1) H  26           s( 97.98%)p 0.02(  2.02%)
                                            0.0044  0.9899  0.0346  0.0336 -0.1335
   259. (0.00019) RY*( 2) H  26           s(  0.99%)p99.99( 99.01%)
                                            0.0102  0.0989  0.5237 -0.1374  0.8349
   260. (0.00005) RY*( 3) H  26           s(  0.56%)p99.99( 99.44%)
   261. (0.00003) RY*( 4) H  26           s(  0.55%)p99.99( 99.45%)
   262. (0.00227) RY*( 1) H  27           s( 99.47%)p 0.01(  0.53%)
                                            0.0086  0.9973 -0.0272  0.0667 -0.0097
   263. (0.00011) RY*( 2) H  27           s(  0.00%)p 1.00(100.00%)
                                           -0.0001  0.0005  0.5831  0.1132 -0.8045
   264. (0.00005) RY*( 3) H  27           s(  0.53%)p99.99( 99.47%)
   265. (0.00002) RY*( 4) H  27           s(  0.09%)p99.99( 99.91%)
   266. (0.00139) RY*( 1) H  28           s( 99.14%)p 0.01(  0.86%)
                                            0.0053  0.9957  0.0415  0.0768  0.0314
   267. (0.00020) RY*( 2) H  28           s(  0.28%)p99.99( 99.72%)
                                            0.0015  0.0528 -0.9177 -0.0283 -0.3926
   268. (0.00005) RY*( 3) H  28           s(  0.56%)p99.99( 99.44%)
   269. (0.00003) RY*( 4) H  28           s(  0.11%)p99.99( 99.89%)
   270. (0.00105) RY*( 1) H  29           s( 98.93%)p 0.01(  1.07%)
                                            0.0062  0.9946  0.0467 -0.0548 -0.0745
   271. (0.00021) RY*( 2) H  29           s(  0.00%)p 1.00(100.00%)
                                            0.0007  0.0018 -0.8688 -0.0378 -0.4938
   272. (0.00005) RY*( 3) H  29           s(  0.57%)p99.99( 99.43%)
   273. (0.00003) RY*( 4) H  29           s(  0.58%)p99.99( 99.42%)
   274. (0.00539) RY*( 1) H  30           s( 99.32%)p 0.01(  0.68%)
                                            0.0084  0.9966 -0.0076 -0.0675  0.0468
   275. (0.00011) RY*( 2) H  30           s(  0.21%)p99.99( 99.79%)
                                            0.0054  0.0455  0.3975  0.8557  0.3282
   276. (0.00008) RY*( 3) H  30           s(  0.31%)p99.99( 99.69%)
   277. (0.00002) RY*( 4) H  30           s(  0.24%)p99.99( 99.76%)
   278. (0.00158) RY*( 1) H  31           s( 98.50%)p 0.02(  1.50%)
                                            0.0050  0.9924 -0.0273 -0.1167  0.0256
   279. (0.00010) RY*( 2) H  31           s(  0.58%)p99.99( 99.42%)
   280. (0.00008) RY*( 3) H  31           s(  0.22%)p99.99( 99.78%)
   281. (0.00002) RY*( 4) H  31           s(  0.78%)p99.99( 99.22%)
   282. (0.00156) RY*( 1) H  32           s( 99.63%)p 0.00(  0.37%)
                                            0.0045  0.9982 -0.0150 -0.0444  0.0385
   283. (0.00009) RY*( 2) H  32           s(  0.00%)p 1.00(100.00%)
   284. (0.00007) RY*( 3) H  32           s(  0.00%)p 1.00(100.00%)
   285. (0.00002) RY*( 4) H  32           s(  0.44%)p99.99( 99.56%)
   286. (0.00169) RY*( 1) H  33           s( 99.83%)p 0.00(  0.17%)
                                            0.0057  0.9991 -0.0364  0.0189 -0.0033
   287. (0.00009) RY*( 2) H  33           s(  0.03%)p99.99( 99.97%)
   288. (0.00006) RY*( 3) H  33           s(  0.03%)p99.99( 99.97%)
   289. (0.00003) RY*( 4) H  33           s(  0.19%)p99.99( 99.81%)
   290. (0.00180) RY*( 1) H  34           s( 99.61%)p 0.00(  0.39%)
                                            0.0051  0.9980  0.0596  0.0174  0.0068
   291. (0.00010) RY*( 2) H  34           s(  0.07%)p99.99( 99.93%)
   292. (0.00007) RY*( 3) H  34           s(  0.02%)p99.99( 99.98%)
   293. (0.00002) RY*( 4) H  34           s(  0.38%)p99.99( 99.62%)
   294. (0.00156) RY*( 1) H  35           s( 99.62%)p 0.00(  0.38%)
                                            0.0048  0.9981 -0.0133  0.0094  0.0590
   295. (0.00009) RY*( 2) H  35           s(  0.03%)p99.99( 99.97%)
   296. (0.00007) RY*( 3) H  35           s(  0.00%)p 1.00(100.00%)
   297. (0.00002) RY*( 4) H  35           s(  0.43%)p99.99( 99.57%)
   298. (0.01578) BD*( 1) O   1 - C   2  
                ( 33.60%)   0.5796* O   1 s( 41.71%)p 1.40( 58.21%)d 0.00(  0.09%)
                                            0.0000 -0.6454 -0.0230  0.4574  0.0183
                                            0.5966  0.0186  0.1276 -0.0007 -0.0252
                                           -0.0018 -0.0027  0.0055  0.0141
                ( 66.40%)  -0.8149* C   2 s( 34.40%)p 1.90( 65.37%)d 0.01(  0.23%)
                                            0.0001 -0.5863  0.0150 -0.5550 -0.0262
                                           -0.5465 -0.0533  0.2087  0.0015 -0.0397
                                            0.0111  0.0116  0.0018  0.0218
   299. (0.18632) BD*( 2) O   1 - C   2  
                ( 27.45%)   0.5239* O   1 s(  1.33%)p73.81( 98.54%)d 0.10(  0.13%)
                                            0.0000 -0.1154 -0.0050  0.2440  0.0038
                                           -0.1078  0.0033 -0.9561 -0.0018 -0.0039
                                            0.0232  0.0258 -0.0088 -0.0012
                ( 72.55%)  -0.8518* C   2 s(  1.10%)p89.39( 98.42%)d 0.44(  0.48%)
                                            0.0001 -0.1049  0.0000  0.0662 -0.0095
                                           -0.3134  0.0019 -0.9384  0.0314 -0.0087
                                           -0.0437 -0.0484  0.0197  0.0101
   300. (0.03667) BD*( 1) C   2 - N   3  
                ( 63.55%)   0.7972* C   2 s( 34.34%)p 1.91( 65.50%)d 0.00(  0.16%)
                                           -0.0002  0.5860 -0.0005 -0.7863 -0.0027
                                            0.1082  0.0174 -0.1572 -0.0061 -0.0033
                                            0.0120  0.0003  0.0342 -0.0163
                ( 36.45%)  -0.6037* N   3 s( 36.10%)p 1.77( 63.86%)d 0.00(  0.03%)
                                           -0.0001  0.6007  0.0120  0.7749 -0.0165
                                           -0.1120 -0.0092  0.1588 -0.0037 -0.0037
                                            0.0071 -0.0015  0.0137 -0.0095
   301. (0.04974) BD*( 1) C   2 - O  12  
                ( 69.41%)   0.8331* C   2 s( 30.00%)p 2.32( 69.68%)d 0.01(  0.32%)
                                            0.0001 -0.5475 -0.0166 -0.2584  0.0151
                                            0.7638  0.0343 -0.2125 -0.0087  0.0221
                                           -0.0053  0.0228  0.0418  0.0206
                ( 30.59%)  -0.5531* O  12 s( 32.82%)p 2.05( 67.12%)d 0.00(  0.07%)
                                           -0.0000 -0.5728 -0.0113  0.2106  0.0094
                                           -0.7634 -0.0088  0.2093  0.0024  0.0020
                                           -0.0005  0.0105  0.0211  0.0105
   302. (0.01669) BD*( 1) N   3 - C   4  
                ( 36.96%)   0.6079* N   3 s( 39.37%)p 1.54( 60.60%)d 0.00(  0.03%)
                                           -0.0000 -0.6274 -0.0007  0.5683 -0.0029
                                            0.5314  0.0081 -0.0242 -0.0039 -0.0119
                                            0.0002  0.0031 -0.0006  0.0109
                ( 63.04%)  -0.7940* C   4 s( 26.39%)p 2.78( 73.47%)d 0.01(  0.14%)
                                            0.0000 -0.5136 -0.0120 -0.6585 -0.0086
                                           -0.5478 -0.0217  0.0196  0.0060 -0.0313
                                            0.0022  0.0008 -0.0047  0.0203
   303. (0.01516) BD*( 1) N   3 - H  19  
                ( 29.81%)   0.5460* N   3 s( 24.32%)p 3.11( 75.65%)d 0.00(  0.03%)
                                           -0.0003 -0.4931  0.0070  0.2331 -0.0052
                                           -0.8252  0.0103  0.1447 -0.0066  0.0053
                                           -0.0012  0.0025  0.0134  0.0095
                ( 70.19%)  -0.8378* H  19 s( 99.81%)p 0.00(  0.19%)
                                           -0.9989  0.0137 -0.0094  0.0424 -0.0076
   304. (0.01254) BD*( 1) C   4 - C   5  
                ( 49.26%)   0.7018* C   4 s( 36.48%)p 1.74( 63.49%)d 0.00(  0.04%)
                                            0.0001 -0.6040 -0.0013  0.7084 -0.0155
                                           -0.2921 -0.0223 -0.2169 -0.0054  0.0106
                                            0.0084 -0.0040 -0.0087  0.0097
                ( 50.74%)  -0.7123* C   5 s( 36.03%)p 1.77( 63.93%)d 0.00(  0.04%)
                                           -0.0002 -0.6003 -0.0029 -0.7345 -0.0229
                                            0.2240 -0.0197  0.2208  0.0004  0.0089
                                            0.0098 -0.0033 -0.0123  0.0083
   305. (0.30071) BD*( 2) C   4 - C   5  
                ( 65.57%)   0.8098* C   4 s(  0.03%)p99.99( 99.87%)d 3.14(  0.10%)
                                            0.0002  0.0176  0.0028  0.2090 -0.0045
                                           -0.2341  0.0058  0.9487  0.0032  0.0097
                                           -0.0251  0.0093 -0.0024  0.0133
                ( 34.43%)  -0.5868* C   5 s(  0.01%)p 1.00( 99.97%)d 0.00(  0.02%)
                                            0.0000  0.0079  0.0037  0.2043 -0.0025
                                           -0.2423  0.0119  0.9477 -0.0312 -0.0049
                                            0.0113 -0.0044  0.0011 -0.0079
   306. (0.01363) BD*( 1) C   4 - C  11  
                ( 49.01%)   0.7000* C   4 s( 36.91%)p 1.71( 63.06%)d 0.00(  0.03%)
                                            0.0002 -0.6075  0.0063 -0.1410 -0.0188
                                            0.7476 -0.0081  0.2267  0.0053  0.0042
                                            0.0020 -0.0091  0.0122  0.0088
                ( 50.99%)  -0.7141* C  11 s( 34.85%)p 1.87( 65.11%)d 0.00(  0.04%)
                                           -0.0001 -0.5903 -0.0034  0.0588 -0.0228
                                           -0.7779 -0.0138 -0.2043  0.0013  0.0035
                                            0.0019 -0.0091  0.0155  0.0088
   307. (0.00748) BD*( 1) C   5 - C   6  
                ( 50.23%)   0.7087* C   5 s( 36.54%)p 1.74( 63.42%)d 0.00(  0.04%)
                                            0.0001  0.6043  0.0136 -0.6358 -0.0380
                                           -0.4776  0.0151  0.0100  0.0117  0.0162
                                           -0.0002  0.0012  0.0021 -0.0109
                ( 49.77%)  -0.7055* C   6 s( 36.78%)p 1.72( 63.18%)d 0.00(  0.04%)
                                           -0.0000  0.6063  0.0138  0.6113 -0.0066
                                            0.5064  0.0363 -0.0140  0.0106  0.0145
                                           -0.0021  0.0003  0.0055 -0.0113
   308. (0.00737) BD*( 1) C   5 - H  20  
                ( 40.15%)   0.6337* C   5 s( 27.36%)p 2.65( 72.61%)d 0.00(  0.03%)
                                            0.0003 -0.5228  0.0177  0.1104  0.0094
                                           -0.8136 -0.0026 -0.2276 -0.0045  0.0035
                                            0.0013 -0.0074  0.0133  0.0070
                ( 59.85%)  -0.7736* H  20 s( 99.92%)p 0.00(  0.08%)
                                           -0.9996  0.0033 -0.0033  0.0263  0.0082
   309. (0.01544) BD*( 1) C   6 - C   7  
                ( 49.86%)   0.7061* C   6 s( 35.11%)p 1.85( 64.85%)d 0.00(  0.04%)
                                           -0.0000 -0.5926 -0.0015 -0.0524  0.0209
                                            0.7773  0.0176  0.2018 -0.0006  0.0023
                                            0.0011 -0.0086  0.0155  0.0093
                ( 50.14%)  -0.7081* C   7 s( 38.68%)p 1.58( 61.28%)d 0.00(  0.04%)
                                            0.0000 -0.6219  0.0083  0.1718  0.0082
                                           -0.7351  0.0012 -0.2069 -0.0014  0.0062
                                            0.0025 -0.0085  0.0130  0.0091
   310. (0.22940) BD*( 2) C   6 - C   7  
                ( 37.40%)   0.6116* C   6 s(  0.00%)p 1.00( 99.96%)d 0.00(  0.04%)
                                            0.0000 -0.0030 -0.0006 -0.2093  0.0075
                                            0.2301 -0.0084 -0.9495  0.0345  0.0044
                                           -0.0012  0.0164  0.0037  0.0079
                ( 62.60%)  -0.7912* C   7 s(  0.00%)p 1.00( 99.90%)d 0.00(  0.10%)
                                           -0.0000 -0.0020 -0.0013 -0.2067  0.0024
                                            0.2215 -0.0031 -0.9524  0.0124 -0.0078
                                            0.0043 -0.0266 -0.0053 -0.0139
   311. (0.00742) BD*( 1) C   6 - H  21  
                ( 39.92%)   0.6318* C   6 s( 28.04%)p 2.57( 71.93%)d 0.00(  0.03%)
                                           -0.0003  0.5293 -0.0145 -0.7608 -0.0002
                                            0.2904  0.0145  0.2364  0.0031 -0.0085
                                           -0.0076  0.0031  0.0101 -0.0073
                ( 60.08%)  -0.7751* H  21 s( 99.92%)p 0.00(  0.08%)
                                            0.9996 -0.0018  0.0247 -0.0104 -0.0078
   312. (0.01603) BD*( 1) C   7 - O   8  
                ( 69.13%)   0.8314* C   7 s( 23.84%)p 3.18( 75.87%)d 0.01(  0.29%)
                                           -0.0001  0.4881  0.0133 -0.6578 -0.0101
                                           -0.5691 -0.0425  0.0094 -0.0079  0.0459
                                           -0.0010 -0.0000  0.0061 -0.0277
                ( 30.87%)  -0.5556* O   8 s( 36.79%)p 1.72( 63.15%)d 0.00(  0.06%)
                                            0.0001  0.6065 -0.0001  0.5782  0.0090
                                            0.5451  0.0020  0.0021 -0.0015  0.0191
                                            0.0014  0.0033 -0.0087 -0.0129
   313. (0.01264) BD*( 1) C   7 - C  10  
                ( 49.42%)   0.7030* C   7 s( 37.16%)p 1.69( 62.81%)d 0.00(  0.04%)
                                            0.0003 -0.6095 -0.0039 -0.7023  0.0289
                                            0.2898  0.0343  0.2211  0.0016  0.0108
                                            0.0084 -0.0044 -0.0091  0.0087
                ( 50.58%)  -0.7112* C  10 s( 34.91%)p 1.86( 65.04%)d 0.00(  0.04%)
                                           -0.0002 -0.5908 -0.0088  0.7385  0.0296
                                           -0.2302  0.0216 -0.2253 -0.0013  0.0098
                                            0.0090 -0.0034 -0.0125  0.0084
   314. (0.00475) BD*( 1) O   8 - C   9  
                ( 32.24%)   0.5678* O   8 s( 29.00%)p 2.45( 70.93%)d 0.00(  0.06%)
                                            0.0001  0.5385  0.0070 -0.7785 -0.0133
                                            0.2265 -0.0181  0.2267 -0.0014 -0.0180
                                           -0.0106  0.0072  0.0076 -0.0098
                ( 67.76%)  -0.8231* C   9 s( 22.50%)p 3.43( 77.21%)d 0.01(  0.29%)
                                            0.0002  0.4738  0.0234  0.8190  0.0269
                                           -0.2116 -0.0417 -0.2322 -0.0159 -0.0215
                                           -0.0232  0.0065  0.0369 -0.0217
   315. (0.00496) BD*( 1) C   9 - H  22  
                ( 40.64%)   0.6375* C   9 s( 25.23%)p 2.96( 74.72%)d 0.00(  0.05%)
                                            0.0001 -0.5021 -0.0138  0.4904 -0.0130
                                            0.7091 -0.0087  0.0600  0.0007 -0.0191
                                           -0.0029 -0.0015  0.0082  0.0093
                ( 59.36%)  -0.7705* H  22 s( 99.92%)p 0.00(  0.08%)
                                           -0.9996  0.0013 -0.0156 -0.0236 -0.0021
   316. (0.01358) BD*( 1) C   9 - H  23  
                ( 40.54%)   0.6367* C   9 s( 26.14%)p 2.82( 73.81%)d 0.00(  0.05%)
                                           -0.0001 -0.5111  0.0126  0.2895  0.0152
                                           -0.6066  0.0091  0.5348 -0.0016  0.0083
                                           -0.0104  0.0154  0.0084 -0.0016
                ( 59.46%)  -0.7711* H  23 s( 99.92%)p 0.00(  0.08%)
                                           -0.9995  0.0094 -0.0092  0.0203 -0.0181
   317. (0.01349) BD*( 1) C   9 - H  24  
                ( 40.51%)   0.6365* C   9 s( 26.16%)p 2.82( 73.79%)d 0.00(  0.05%)
                                           -0.0001 -0.5113  0.0126 -0.0089  0.0153
                                           -0.2866  0.0090 -0.8096 -0.0009 -0.0012
                                            0.0007 -0.0110  0.0045 -0.0186
                ( 59.49%)  -0.7713* H  24 s( 99.92%)p 0.00(  0.08%)
                                           -0.9995  0.0093  0.0009  0.0096  0.0271
   318. (0.00735) BD*( 1) C  10 - C  11  
                ( 49.97%)   0.7069* C  10 s( 37.05%)p 1.70( 62.91%)d 0.00(  0.04%)
                                            0.0000 -0.6086 -0.0089 -0.6294 -0.0362
                                           -0.4804  0.0171  0.0209  0.0120 -0.0162
                                            0.0004 -0.0010 -0.0011  0.0108
                ( 50.03%)  -0.7073* C  11 s( 36.48%)p 1.74( 63.48%)d 0.00(  0.04%)
                                           -0.0000 -0.6038 -0.0129  0.6091 -0.0091
                                            0.5112  0.0380 -0.0282  0.0114 -0.0157
                                            0.0023  0.0004 -0.0057  0.0113
   319. (0.00711) BD*( 1) C  10 - H  25  
                ( 39.52%)   0.6287* C  10 s( 27.98%)p 2.57( 71.99%)d 0.00(  0.03%)
                                           -0.0003  0.5286 -0.0183  0.1013  0.0058
                                           -0.8124 -0.0029 -0.2230 -0.0019 -0.0020
                                           -0.0009  0.0070 -0.0129 -0.0069
                ( 60.48%)  -0.7777* H  25 s( 99.92%)p 0.00(  0.08%)
                                            0.9996 -0.0034 -0.0023  0.0269  0.0074
   320. (0.00762) BD*( 1) C  11 - H  26  
                ( 38.64%)   0.6216* C  11 s( 28.61%)p 2.49( 71.36%)d 0.00(  0.03%)
                                            0.0003 -0.5347  0.0162 -0.7546  0.0013
                                            0.2817  0.0052  0.2544  0.0008  0.0082
                                            0.0083 -0.0029 -0.0098  0.0068
                ( 61.36%)  -0.7833* H  26 s( 99.92%)p 0.00(  0.08%)
                                           -0.9996  0.0029  0.0269 -0.0086 -0.0064
   321. (0.06521) BD*( 1) O  12 - C  13  
                ( 29.61%)   0.5441* O  12 s( 30.51%)p 2.28( 69.44%)d 0.00(  0.05%)
                                           -0.0001 -0.5524  0.0003 -0.8054  0.0052
                                            0.1502  0.0069 -0.1517 -0.0008 -0.0049
                                           -0.0041  0.0000 -0.0184  0.0123
                ( 70.39%)  -0.8390* C  13 s( 17.45%)p 4.71( 82.26%)d 0.02(  0.29%)
                                            0.0001 -0.4174 -0.0174  0.8695  0.0323
                                           -0.1981  0.0158  0.1615 -0.0060  0.0190
                                           -0.0156  0.0031 -0.0405  0.0249
   322. (0.01566) BD*( 1) C  13 - C  14  
                ( 48.79%)   0.6985* C  13 s( 29.77%)p 2.36( 70.19%)d 0.00(  0.04%)
                                           -0.0002 -0.5456 -0.0003 -0.3746 -0.0149
                                            0.1037 -0.0210  0.7417  0.0061  0.0019
                                            0.0141 -0.0049 -0.0021 -0.0146
                ( 51.21%)  -0.7156* C  14 s( 32.05%)p 2.12( 67.91%)d 0.00(  0.04%)
                                           -0.0001 -0.5661  0.0040  0.3873  0.0027
                                           -0.1177 -0.0322 -0.7171  0.0021  0.0016
                                            0.0156 -0.0017 -0.0026 -0.0129
   323. (0.01274) BD*( 1) C  13 - C  18  
                ( 50.22%)   0.7087* C  13 s( 28.98%)p 2.45( 70.97%)d 0.00(  0.05%)
                                            0.0000  0.5383  0.0100  0.0108 -0.0046
                                           -0.6792  0.0289  0.4967  0.0247  0.0011
                                           -0.0011 -0.0174 -0.0138 -0.0001
                ( 49.78%)  -0.7055* C  18 s( 28.04%)p 2.57( 71.92%)d 0.00(  0.05%)
                                            0.0004  0.5295  0.0031 -0.0308 -0.0039
                                            0.6899  0.0201 -0.4915  0.0187 -0.0013
                                            0.0010 -0.0177 -0.0118  0.0015
   324. (0.01547) BD*( 1) C  13 - H  27  
                ( 38.42%)   0.6199* C  13 s( 23.82%)p 3.20( 76.13%)d 0.00(  0.05%)
                                            0.0002 -0.4878  0.0148 -0.3142 -0.0044
                                           -0.6974  0.0132 -0.4196  0.0022 -0.0109
                                           -0.0055 -0.0139  0.0120  0.0022
                ( 61.58%)  -0.7847* H  27 s( 99.91%)p 0.00(  0.09%)
                                           -0.9995  0.0076  0.0132  0.0238  0.0131
   325. (0.00855) BD*( 1) C  14 - C  15  
                ( 50.09%)   0.7078* C  14 s( 39.16%)p 1.55( 60.80%)d 0.00(  0.04%)
                                            0.0000  0.6255  0.0188  0.1738  0.0216
                                           -0.7036 -0.0129 -0.2837 -0.0406 -0.0074
                                           -0.0028  0.0096 -0.0147 -0.0071
                ( 49.91%)  -0.7064* C  15 s( 39.41%)p 1.54( 60.55%)d 0.00(  0.04%)
                                            0.0001  0.6276  0.0115 -0.2460  0.0071
                                            0.6969  0.0400  0.2395 -0.0171 -0.0092
                                           -0.0043  0.0110 -0.0123 -0.0057
   326. (0.28684) BD*( 2) C  14 - C  15  
                ( 51.07%)   0.7147* C  14 s(  0.07%)p99.99( 99.87%)d 0.76(  0.06%)
                                           -0.0001  0.0267 -0.0038  0.8903 -0.0043
                                            0.0622  0.0005  0.4496 -0.0027 -0.0194
                                           -0.0016 -0.0109  0.0061 -0.0043
                ( 48.93%)  -0.6995* C  15 s(  0.04%)p99.99( 99.91%)d 1.28(  0.05%)
                                            0.0000  0.0201  0.0016  0.8657 -0.0095
                                            0.1208  0.0010  0.4846 -0.0062  0.0164
                                            0.0050  0.0105 -0.0082  0.0072
   327. (0.00814) BD*( 1) C  14 - H  28  
                ( 39.07%)   0.6250* C  14 s( 28.64%)p 2.49( 71.33%)d 0.00(  0.03%)
                                            0.0004 -0.5350  0.0146 -0.1620 -0.0015
                                           -0.6966 -0.0004  0.4492  0.0031 -0.0044
                                            0.0029  0.0130  0.0094  0.0017
                ( 60.93%)  -0.7806* H  28 s( 99.92%)p 0.00(  0.08%)
                                           -0.9996  0.0038  0.0044  0.0240 -0.0154
   328. (0.01018) BD*( 1) C  15 - C  16  
                ( 51.36%)   0.7167* C  15 s( 32.93%)p 2.04( 67.03%)d 0.00(  0.04%)
                                           -0.0000  0.5738 -0.0015 -0.1380  0.0161
                                           -0.7012 -0.0266  0.3976 -0.0226  0.0049
                                           -0.0043 -0.0145 -0.0114 -0.0010
                ( 48.64%)  -0.6974* C  16 s( 28.70%)p 2.48( 71.26%)d 0.00(  0.04%)
                                            0.0003  0.5357  0.0062  0.1545  0.0136
                                            0.7164 -0.0073 -0.4180 -0.0235  0.0056
                                           -0.0030 -0.0144 -0.0123 -0.0032
   329. (0.00831) BD*( 1) C  15 - H  29  
                ( 40.03%)   0.6327* C  15 s( 27.53%)p 2.63( 72.44%)d 0.00(  0.03%)
                                           -0.0003  0.5245 -0.0117  0.4126 -0.0005
                                           -0.0721  0.0030 -0.7409 -0.0024 -0.0012
                                           -0.0130  0.0019  0.0045  0.0109
                ( 59.97%)  -0.7744* H  29 s( 99.92%)p 0.00(  0.08%)
                                            0.9996 -0.0037 -0.0132  0.0009  0.0247
   330. (0.00869) BD*( 1) C  16 - C  17  
                ( 49.86%)   0.7061* C  16 s( 28.50%)p 2.51( 71.46%)d 0.00(  0.04%)
                                           -0.0002 -0.5339 -0.0010  0.5695  0.0073
                                           -0.0843  0.0273 -0.6183  0.0021  0.0031
                                            0.0174 -0.0034 -0.0071 -0.0061
                ( 50.14%)  -0.7081* C  17 s( 27.73%)p 2.61( 72.23%)d 0.00(  0.04%)
                                           -0.0003 -0.5265 -0.0042 -0.5717 -0.0011
                                            0.1169  0.0310  0.6171  0.0043  0.0021
                                            0.0182 -0.0024 -0.0084 -0.0050
   331. (0.02272) BD*( 1) C  16 - H  30  
                ( 40.41%)   0.6357* C  16 s( 20.88%)p 3.79( 79.07%)d 0.00(  0.05%)
                                            0.0001 -0.4569  0.0066 -0.7603  0.0032
                                            0.3033  0.0090 -0.3469  0.0109  0.0106
                                           -0.0126  0.0041 -0.0121  0.0060
                ( 59.59%)  -0.7720* H  30 s( 99.93%)p 0.00(  0.07%)
                                           -0.9996  0.0076  0.0241 -0.0088  0.0091
   332. (0.01070) BD*( 1) C  16 - H  31  
                ( 39.48%)   0.6283* C  16 s( 21.85%)p 3.57( 78.11%)d 0.00(  0.04%)
                                           -0.0001  0.4674  0.0016 -0.2699  0.0090
                                           -0.6218  0.0024 -0.5669  0.0084  0.0069
                                            0.0071  0.0167 -0.0075  0.0025
                ( 60.52%)  -0.7780* H  31 s( 99.92%)p 0.00(  0.08%)
                                            0.9996 -0.0030  0.0091  0.0188  0.0185
   333. (0.00922) BD*( 1) C  17 - C  18  
                ( 50.23%)   0.7087* C  17 s( 27.59%)p 2.62( 72.37%)d 0.00(  0.04%)
                                            0.0002  0.5253 -0.0001  0.1545 -0.0108
                                            0.6985 -0.0131  0.4591  0.0287  0.0068
                                            0.0039  0.0154 -0.0117 -0.0022
                ( 49.77%)  -0.7055* C  18 s( 28.07%)p 2.56( 71.89%)d 0.00(  0.04%)
                                            0.0002  0.5298  0.0015 -0.1617 -0.0124
                                           -0.7157 -0.0157 -0.4236  0.0259  0.0048
                                            0.0037  0.0158 -0.0114 -0.0010
   334. (0.00674) BD*( 1) C  17 - H  32  
                ( 39.62%)   0.6295* C  17 s( 22.27%)p 3.49( 77.68%)d 0.00(  0.04%)
                                            0.0001 -0.4719 -0.0046  0.0041  0.0137
                                            0.7029 -0.0067 -0.5315  0.0091  0.0002
                                           -0.0008  0.0177  0.0112 -0.0011
                ( 60.38%)  -0.7770* H  32 s( 99.92%)p 0.00(  0.08%)
                                           -0.9996  0.0028 -0.0016 -0.0224  0.0167
   335. (0.00840) BD*( 1) C  17 - H  33  
                ( 38.34%)   0.6192* C  17 s( 22.31%)p 3.48( 77.65%)d 0.00(  0.04%)
                                           -0.0001  0.4722 -0.0072 -0.8053 -0.0030
                                            0.0544 -0.0166 -0.3529  0.0120 -0.0030
                                            0.0135 -0.0019  0.0143 -0.0055
                ( 61.66%)  -0.7852* H  33 s( 99.92%)p 0.00(  0.08%)
                                            0.9996 -0.0047  0.0267 -0.0019  0.0106
   336. (0.00758) BD*( 1) C  18 - H  34  
                ( 39.55%)   0.6289* C  18 s( 21.40%)p 3.67( 78.56%)d 0.00(  0.05%)
                                            0.0002 -0.4625  0.0059 -0.8038  0.0097
                                            0.0568 -0.0011 -0.3685 -0.0179  0.0012
                                           -0.0124  0.0002 -0.0164  0.0060
                ( 60.45%)  -0.7775* H  34 s( 99.92%)p 0.00(  0.08%)
                                           -0.9996  0.0035  0.0254 -0.0008  0.0125
   337. (0.00690) BD*( 1) C  18 - H  35  
                ( 38.65%)   0.6217* C  18 s( 22.40%)p 3.46( 77.56%)d 0.00(  0.04%)
                                           -0.0001  0.4733  0.0039 -0.5708  0.0148
                                            0.0854 -0.0044  0.6650 -0.0003 -0.0034
                                           -0.0166  0.0034  0.0080  0.0071
                ( 61.35%)  -0.7832* H  35 s( 99.92%)p 0.00(  0.08%)
                                            0.9996 -0.0033  0.0191 -0.0038 -0.0210


 NHO Directionality and "Bond Bending" (deviations from line of nuclear centers)

         [Thresholds for printing:  angular deviation  >  1.0 degree]
                                    hybrid p-character > 25.0%
                                    orbital occupancy  >  0.10e

                                Line of Centers        Hybrid 1              Hybrid 2
                                ---------------  -------------------   ------------------
                NBO               Theta   Phi    Theta   Phi    Dev    Theta   Phi    Dev
 ========================================================================================
     1. BD (   1) O   1 - C   2    86.8  229.1    99.3  232.3  12.8    104.1   45.9  11.4
     2. BD (   2) O   1 - C   2    86.8  229.1    15.7  157.1  82.1     19.2  100.3  81.2
     3. BD (   1) C   2 - N   3   101.1  173.5   101.6  171.0   2.6     78.6  350.9   2.6
     4. BD (   1) C   2 - O  12    75.2  284.0    75.2  287.0   2.9    104.8  105.9   1.9
     5. BD (   1) N   3 - C   4    88.1  221.6    87.9  223.7   2.1     91.7   40.5   1.1
     6. BD (   1) N   3 - H  19    98.4  104.5    99.3  105.6   1.4      --     --    --
     7. BD (   1) C   4 - C   5    73.9  160.9    73.7  155.6   5.1    105.7  344.9   3.9
     8. BD (   2) C   4 - C   5    73.9  160.9    17.8  311.9  89.7     18.5  311.2  89.9
     9. BD (   1) C   4 - C  11   105.4  276.6   107.1  282.2   5.6     75.6   92.6   4.0
    10. BD (   1) C   5 - C   6    89.1  218.3    88.5  214.5   3.9     90.2   41.9   3.7
    12. BD (   1) C   6 - C   7   104.7  277.1   104.2  272.3   4.7     74.6  103.8   6.5
    13. BD (   2) C   6 - C   7   104.7  277.1    18.1  312.3  89.7     17.6  313.1  89.8
    16. BD (   1) C   7 - C  10   106.1  340.7   106.6  334.3   6.1     74.1  164.8   4.0
    17. BD (   1) O   8 - C   9    74.3  163.1    74.6  165.3   2.1      --     --    --
    18. BD (   1) C   9 - H  22    93.8  234.6    94.1  235.7   1.1      --     --    --
    19. BD (   1) C   9 - H  23   127.1  117.5   128.5  117.0   1.4      --     --    --
    20. BD (   1) C   9 - H  24    19.9   94.2    18.9   91.3   1.4      --     --    --
    21. BD (   1) C  10 - C  11    91.6   38.8    92.3   34.8   4.0     88.8  222.5   3.7
    22. BD (   2) C  10 - C  11    91.6   38.8   161.5  132.2  89.6    161.0  135.6  89.3
    23. BD*(   2) C  10 - C  11    91.6   38.8   161.5  132.2  89.6    161.0  135.6  89.3
    24. BD (   1) C  10 - H  25   105.1  276.3   105.3  277.5   1.2      --     --    --
    27. BD (   1) C  13 - C  14   150.6  344.4   152.0  348.0   2.2     30.3  159.0   2.8
    28. BD (   1) C  13 - C  18    54.2  272.3    51.3  270.5   3.3    123.6   92.8   2.2
    29. BD (   1) C  13 - H  27    62.1   64.5    61.1   65.0   1.1      --     --    --
    30. BD (   1) C  14 - C  15   109.6  286.7   113.6  285.3   4.2     74.0  108.0   3.8
    31. BD (   2) C  14 - C  15   109.6  286.7    63.3    4.1  88.1     61.0    8.1  87.8
    33. BD (   1) C  15 - C  16    60.6  258.0    63.1  260.5   3.3    121.2   76.7   2.1
    35. BD (   1) C  16 - C  17    43.3  170.1    43.2  174.4   2.9    136.4  345.5   3.2
    38. BD (   1) C  17 - C  18    58.6   77.5    55.1   78.2   3.5    117.9  256.6   3.6
    40. BD (   1) C  17 - H  33   113.5  175.7   112.8  177.3   1.6      --     --    --
    41. BD (   1) C  18 - H  34    66.0  356.9    64.1  356.0   2.1      --     --    --
    42. BD (   1) C  18 - H  35    41.5  170.0    40.2  171.7   1.7      --     --    --
    61. LP (   1) O   1             --     --     93.3   48.9   --       --     --    --
    62. LP (   2) O   1             --     --    105.0  139.9   --       --     --    --
    63. LP (   1) N   3             --     --    167.5  313.8   --       --     --    --
    64. LP (   1) O   8             --     --    105.1  278.8   --       --     --    --
    65. LP (   2) O   8             --     --     18.1  312.8   --       --     --    --
    66. LP (   1) O  12             --     --     88.5  228.3   --       --     --    --
    67. LP (   2) O  12             --     --     14.9  128.6   --       --     --    --
   299. BD*(   2) O   1 - C   2    86.8  229.1    15.7  157.1  82.1     19.2  100.3  81.2
   305. BD*(   2) C   4 - C   5    73.9  160.9    17.8  311.9  89.7     18.5  311.2  89.9
   310. BD*(   2) C   6 - C   7   104.7  277.1    18.1  312.3  89.7     17.6  313.1  89.8
   326. BD*(   2) C  14 - C  15   109.6  286.7    63.3    4.1  88.1     61.0    8.1  87.8


 Second Order Perturbation Theory Analysis of Fock Matrix in NBO Basis

     Threshold for printing:   0.25 kcal/mol
                                                                              E(2)  E(j)-E(i) F(i,j)
         Donor NBO (i)                     Acceptor NBO (j)                 kcal/mol   a.u.    a.u. 
 ===================================================================================================

 within unit  1
   1. BD (   1) O   1 - C   2        / 77. RY (   1) C   2                    0.81    1.63    0.046
   1. BD (   1) O   1 - C   2        / 87. RY*(   2) N   3                    0.27    2.28    0.031
   1. BD (   1) O   1 - C   2        /176. RY*(   1) C  13                    0.30    2.05    0.031
   1. BD (   1) O   1 - C   2        /300. BD*(   1) C   2 - N   3            0.73    1.51    0.043
   1. BD (   1) O   1 - C   2        /302. BD*(   1) N   3 - C   4            0.98    1.49    0.048
   1. BD (   1) O   1 - C   2        /321. BD*(   1) O  12 - C  13            0.30    1.30    0.026
   2. BD (   2) O   1 - C   2        /299. BD*(   2) O   1 - C   2            1.26    0.43    0.032
   3. BD (   1) C   2 - N   3        / 68. RY*(   1) O   1                    0.25    2.03    0.029
   3. BD (   1) C   2 - N   3        / 95. RY*(   1) C   4                    0.52    1.84    0.039
   3. BD (   1) C   2 - N   3        / 96. RY*(   2) C   4                    0.33    1.97    0.032
   3. BD (   1) C   2 - N   3        /169. RY*(   3) O  12                    0.26    2.28    0.031
   3. BD (   1) C   2 - N   3        /176. RY*(   1) C  13                    0.26    1.83    0.027
   3. BD (   1) C   2 - N   3        /230. RY*(   1) H  19                    0.33    1.24    0.026
   3. BD (   1) C   2 - N   3        /298. BD*(   1) O   1 - C   2            0.53    1.42    0.035
   3. BD (   1) C   2 - N   3        /302. BD*(   1) N   3 - C   4            1.50    1.26    0.055
   3. BD (   1) C   2 - N   3        /303. BD*(   1) N   3 - H  19            0.33    1.23    0.026
   3. BD (   1) C   2 - N   3        /304. BD*(   1) C   4 - C   5            0.61    1.42    0.037
   3. BD (   1) C   2 - N   3        /321. BD*(   1) O  12 - C  13            1.45    1.07    0.051
   4. BD (   1) C   2 - O  12        / 77. RY (   1) C   2                    0.27    1.49    0.026
   4. BD (   1) C   2 - O  12        / 87. RY*(   2) N   3                    0.36    2.15    0.035
   4. BD (   1) C   2 - O  12        /176. RY*(   1) C  13                    0.33    1.92    0.032
   4. BD (   1) C   2 - O  12        /177. RY*(   2) C  13                    0.67    1.73    0.043
   4. BD (   1) C   2 - O  12        /303. BD*(   1) N   3 - H  19            0.99    1.33    0.046
   4. BD (   1) C   2 - O  12        /321. BD*(   1) O  12 - C  13            0.25    1.17    0.022
   4. BD (   1) C   2 - O  12        /323. BD*(   1) C  13 - C  18            0.52    1.30    0.033
   5. BD (   1) N   3 - C   4        /105. RY*(   2) C   5                    0.33    1.93    0.032
   5. BD (   1) N   3 - C   4        /298. BD*(   1) O   1 - C   2            1.30    1.37    0.053
   5. BD (   1) N   3 - C   4        /300. BD*(   1) C   2 - N   3            1.04    1.24    0.046
   5. BD (   1) N   3 - C   4        /303. BD*(   1) N   3 - H  19            0.49    1.19    0.031
   5. BD (   1) N   3 - C   4        /304. BD*(   1) C   4 - C   5            0.85    1.37    0.043
   5. BD (   1) N   3 - C   4        /306. BD*(   1) C   4 - C  11            0.92    1.36    0.045
   5. BD (   1) N   3 - C   4        /307. BD*(   1) C   5 - C   6            0.83    1.38    0.043
   5. BD (   1) N   3 - C   4        /318. BD*(   1) C  10 - C  11            0.72    1.40    0.040
   6. BD (   1) N   3 - H  19        / 95. RY*(   1) C   4                    0.67    1.66    0.042
   6. BD (   1) N   3 - H  19        /301. BD*(   1) C   2 - O  12            2.67    1.02    0.067
   6. BD (   1) N   3 - H  19        /302. BD*(   1) N   3 - C   4            0.29    1.07    0.022
   6. BD (   1) N   3 - H  19        /305. BD*(   2) C   4 - C   5            0.41    0.68    0.025
   6. BD (   1) N   3 - H  19        /306. BD*(   1) C   4 - C  11            1.52    1.22    0.055
   7. BD (   1) C   4 - C   5        / 86. RY*(   1) N   3                    0.52    1.77    0.038
   7. BD (   1) C   4 - C   5        /114. RY*(   2) C   6                    0.48    1.82    0.038
   7. BD (   1) C   4 - C   5        /115. RY*(   3) C   6                    0.49    1.43    0.034
   7. BD (   1) C   4 - C   5        /159. RY*(   2) C  11                    0.33    1.85    0.031
   7. BD (   1) C   4 - C   5        /160. RY*(   3) C  11                    0.28    1.40    0.025
   7. BD (   1) C   4 - C   5        /300. BD*(   1) C   2 - N   3            1.41    1.12    0.051
   7. BD (   1) C   4 - C   5        /302. BD*(   1) N   3 - C   4            0.85    1.10    0.039
   7. BD (   1) C   4 - C   5        /306. BD*(   1) C   4 - C  11            2.62    1.25    0.072
   7. BD (   1) C   4 - C   5        /307. BD*(   1) C   5 - C   6            1.91    1.26    0.062
   7. BD (   1) C   4 - C   5        /308. BD*(   1) C   5 - H  20            0.77    1.12    0.037
   7. BD (   1) C   4 - C   5        /311. BD*(   1) C   6 - H  21            1.23    1.12    0.047
   7. BD (   1) C   4 - C   5        /320. BD*(   1) C  11 - H  26            1.26    1.16    0.049
   8. BD (   2) C   4 - C   5        / 23. BD*(   2) C  10 - C  11            4.07    0.28    0.053
   8. BD (   2) C   4 - C   5        /113. RY*(   1) C   6                    1.77    0.88    0.052
   8. BD (   2) C   4 - C   5        /158. RY*(   1) C  11                    0.34    0.97    0.024
   8. BD (   2) C   4 - C   5        /300. BD*(   1) C   2 - N   3            0.41    0.70    0.022
   8. BD (   2) C   4 - C   5        /305. BD*(   2) C   4 - C   5            1.69    0.28    0.031
   8. BD (   2) C   4 - C   5        /310. BD*(   2) C   6 - C   7            8.05    0.28    0.064
   9. BD (   1) C   4 - C  11        / 86. RY*(   1) N   3                    0.38    1.76    0.033
   9. BD (   1) C   4 - C  11        /105. RY*(   2) C   5                    0.33    1.80    0.031
   9. BD (   1) C   4 - C  11        /151. RY*(   3) C  10                    0.88    1.36    0.044
   9. BD (   1) C   4 - C  11        /302. BD*(   1) N   3 - C   4            0.86    1.09    0.039
   9. BD (   1) C   4 - C  11        /303. BD*(   1) N   3 - H  19            0.94    1.06    0.040
   9. BD (   1) C   4 - C  11        /304. BD*(   1) C   4 - C   5            2.69    1.25    0.073
   9. BD (   1) C   4 - C  11        /308. BD*(   1) C   5 - H  20            1.36    1.11    0.049
   9. BD (   1) C   4 - C  11        /318. BD*(   1) C  10 - C  11            1.82    1.27    0.061
   9. BD (   1) C   4 - C  11        /319. BD*(   1) C  10 - H  25            1.32    1.13    0.049
   9. BD (   1) C   4 - C  11        /320. BD*(   1) C  11 - H  26            0.81    1.15    0.039
  10. BD (   1) C   5 - C   6        / 96. RY*(   2) C   4                    1.01    1.80    0.054
  10. BD (   1) C   5 - C   6        /123. RY*(   2) C   7                    0.86    1.77    0.050
  10. BD (   1) C   5 - C   6        /302. BD*(   1) N   3 - C   4            2.12    1.09    0.061
  10. BD (   1) C   5 - C   6        /304. BD*(   1) C   4 - C   5            2.06    1.25    0.064
  10. BD (   1) C   5 - C   6        /308. BD*(   1) C   5 - H  20            0.80    1.11    0.038
  10. BD (   1) C   5 - C   6        /309. BD*(   1) C   6 - C   7            2.10    1.24    0.064
  10. BD (   1) C   5 - C   6        /311. BD*(   1) C   6 - H  21            0.92    1.12    0.041
  10. BD (   1) C   5 - C   6        /312. BD*(   1) C   7 - O   8            2.66    1.04    0.066
  11. BD (   1) C   5 - H  20        / 95. RY*(   1) C   4                    0.27    1.51    0.026
  11. BD (   1) C   5 - H  20        /114. RY*(   2) C   6                    0.30    1.65    0.028
  11. BD (   1) C   5 - H  20        /302. BD*(   1) N   3 - C   4            0.36    0.93    0.023
  11. BD (   1) C   5 - H  20        /304. BD*(   1) C   4 - C   5            0.40    1.09    0.026
  11. BD (   1) C   5 - H  20        /306. BD*(   1) C   4 - C  11            2.17    1.08    0.061
  11. BD (   1) C   5 - H  20        /307. BD*(   1) C   5 - C   6            0.55    1.09    0.031
  11. BD (   1) C   5 - H  20        /309. BD*(   1) C   6 - C   7            1.97    1.07    0.058
  12. BD (   1) C   6 - C   7        /105. RY*(   2) C   5                    0.36    1.82    0.033
  12. BD (   1) C   6 - C   7        /106. RY*(   3) C   5                    0.69    1.37    0.039
  12. BD (   1) C   6 - C   7        /150. RY*(   2) C  10                    0.58    1.80    0.041
  12. BD (   1) C   6 - C   7        /307. BD*(   1) C   5 - C   6            2.00    1.27    0.064
  12. BD (   1) C   6 - C   7        /308. BD*(   1) C   5 - H  20            1.26    1.13    0.048
  12. BD (   1) C   6 - C   7        /311. BD*(   1) C   6 - H  21            0.84    1.13    0.039
  12. BD (   1) C   6 - C   7        /312. BD*(   1) C   7 - O   8            0.29    1.05    0.022
  12. BD (   1) C   6 - C   7        /313. BD*(   1) C   7 - C  10            2.75    1.26    0.074
  12. BD (   1) C   6 - C   7        /319. BD*(   1) C  10 - H  25            1.16    1.15    0.046
  13. BD (   2) C   6 - C   7        / 23. BD*(   2) C  10 - C  11            2.80    0.28    0.045
  13. BD (   2) C   6 - C   7        /104. RY*(   1) C   5                    1.60    0.84    0.048
  13. BD (   2) C   6 - C   7        /132. RY*(   2) O   8                    0.28    1.35    0.026
  13. BD (   2) C   6 - C   7        /149. RY*(   1) C  10                    0.71    0.86    0.032
  13. BD (   2) C   6 - C   7        /305. BD*(   2) C   4 - C   5            5.89    0.28    0.059
  13. BD (   2) C   6 - C   7        /310. BD*(   2) C   6 - C   7            1.40    0.28    0.027
  14. BD (   1) C   6 - H  21        /105. RY*(   2) C   5                    0.35    1.65    0.031
  14. BD (   1) C   6 - H  21        /122. RY*(   1) C   7                    0.46    1.34    0.031
  14. BD (   1) C   6 - H  21        /304. BD*(   1) C   4 - C   5            1.91    1.09    0.058
  14. BD (   1) C   6 - H  21        /307. BD*(   1) C   5 - C   6            0.61    1.10    0.033
  14. BD (   1) C   6 - H  21        /309. BD*(   1) C   6 - C   7            0.44    1.08    0.028
  14. BD (   1) C   6 - H  21        /312. BD*(   1) C   7 - O   8            0.27    0.88    0.020
  14. BD (   1) C   6 - H  21        /313. BD*(   1) C   7 - C  10            1.95    1.09    0.058
  15. BD (   1) C   7 - O   8        /141. RY*(   2) C   9                    0.55    1.49    0.036
  15. BD (   1) C   7 - O   8        /307. BD*(   1) C   5 - C   6            0.57    1.51    0.037
  15. BD (   1) C   7 - O   8        /309. BD*(   1) C   6 - C   7            0.51    1.49    0.035
  15. BD (   1) C   7 - O   8        /313. BD*(   1) C   7 - C  10            0.45    1.49    0.033
  15. BD (   1) C   7 - O   8        /315. BD*(   1) C   9 - H  22            0.40    1.31    0.029
  15. BD (   1) C   7 - O   8        /318. BD*(   1) C  10 - C  11            0.74    1.53    0.043
  16. BD (   1) C   7 - C  10        /114. RY*(   2) C   6                    0.30    1.81    0.030
  16. BD (   1) C   7 - C  10        /115. RY*(   3) C   6                    0.27    1.43    0.025
  16. BD (   1) C   7 - C  10        /131. RY*(   1) O   8                    0.40    1.92    0.035
  16. BD (   1) C   7 - C  10        /159. RY*(   2) C  11                    0.50    1.85    0.039
  16. BD (   1) C   7 - C  10        /160. RY*(   3) C  11                    0.54    1.40    0.035
  16. BD (   1) C   7 - C  10        /309. BD*(   1) C   6 - C   7            2.61    1.24    0.072
  16. BD (   1) C   7 - C  10        /311. BD*(   1) C   6 - H  21            1.48    1.12    0.052
  16. BD (   1) C   7 - C  10        /312. BD*(   1) C   7 - O   8            0.42    1.04    0.026
  16. BD (   1) C   7 - C  10        /314. BD*(   1) O   8 - C   9            1.80    0.94    0.052
  16. BD (   1) C   7 - C  10        /318. BD*(   1) C  10 - C  11            1.75    1.28    0.060
  16. BD (   1) C   7 - C  10        /319. BD*(   1) C  10 - H  25            0.71    1.13    0.036
  16. BD (   1) C   7 - C  10        /320. BD*(   1) C  11 - H  26            1.25    1.15    0.048
  17. BD (   1) O   8 - C   9        /122. RY*(   1) C   7                    0.51    1.68    0.037
  17. BD (   1) O   8 - C   9        /123. RY*(   2) C   7                    0.77    1.96    0.049
  17. BD (   1) O   8 - C   9        /313. BD*(   1) C   7 - C  10            1.39    1.43    0.057
  18. BD (   1) C   9 - H  22        /131. RY*(   1) O   8                    0.30    1.82    0.030
  18. BD (   1) C   9 - H  22        /312. BD*(   1) C   7 - O   8            1.72    0.94    0.051
  19. BD (   1) C   9 - H  23        /132. RY*(   2) O   8                    0.30    1.66    0.028
  19. BD (   1) C   9 - H  23        /312. BD*(   1) C   7 - O   8            0.25    0.93    0.020
  20. BD (   1) C   9 - H  24        /132. RY*(   2) O   8                    0.29    1.66    0.028
  20. BD (   1) C   9 - H  24        /312. BD*(   1) C   7 - O   8            0.25    0.93    0.019
  21. BD (   1) C  10 - C  11        / 95. RY*(   1) C   4                    0.98    1.67    0.051
  21. BD (   1) C  10 - C  11        /122. RY*(   1) C   7                    0.87    1.49    0.046
  21. BD (   1) C  10 - C  11        /302. BD*(   1) N   3 - C   4            2.36    1.09    0.064
  21. BD (   1) C  10 - C  11        /306. BD*(   1) C   4 - C  11            2.00    1.24    0.063
  21. BD (   1) C  10 - C  11        /312. BD*(   1) C   7 - O   8            1.92    1.04    0.056
  21. BD (   1) C  10 - C  11        /313. BD*(   1) C   7 - C  10            1.79    1.24    0.060
  21. BD (   1) C  10 - C  11        /319. BD*(   1) C  10 - H  25            0.90    1.13    0.040
  21. BD (   1) C  10 - C  11        /320. BD*(   1) C  11 - H  26            0.92    1.15    0.041
  22. BD (   2) C  10 - C  11        / 23. BD*(   2) C  10 - C  11            0.54    0.27    0.018
  22. BD (   2) C  10 - C  11        /100. RY*(   6) C   4                    0.34    1.55    0.031
  22. BD (   2) C  10 - C  11        /124. RY*(   3) C   7                    0.43    1.96    0.040
  22. BD (   2) C  10 - C  11        /125. RY*(   4) C   7                    0.25    2.08    0.031
  22. BD (   2) C  10 - C  11        /305. BD*(   2) C   4 - C   5            8.84    0.27    0.067
  22. BD (   2) C  10 - C  11        /310. BD*(   2) C   6 - C   7           14.44    0.27    0.083
  23. BD*(   2) C  10 - C  11        /100. RY*(   6) C   4                    0.37    1.28    0.041
  23. BD*(   2) C  10 - C  11        /124. RY*(   3) C   7                    0.27    1.69    0.040
  23. BD*(   2) C  10 - C  11        /149. RY*(   1) C  10                    4.15    0.58    0.091
  23. BD*(   2) C  10 - C  11        /153. RY*(   5) C  10                    0.25    1.91    0.041
  23. BD*(   2) C  10 - C  11        /158. RY*(   1) C  11                    5.01    0.70    0.110
  24. BD (   1) C  10 - H  25        /159. RY*(   2) C  11                    0.31    1.68    0.029
  24. BD (   1) C  10 - H  25        /306. BD*(   1) C   4 - C  11            2.05    1.07    0.059
  24. BD (   1) C  10 - H  25        /309. BD*(   1) C   6 - C   7            2.21    1.06    0.061
  24. BD (   1) C  10 - H  25        /312. BD*(   1) C   7 - O   8            0.56    0.86    0.028
  24. BD (   1) C  10 - H  25        /313. BD*(   1) C   7 - C  10            0.34    1.07    0.024
  24. BD (   1) C  10 - H  25        /318. BD*(   1) C  10 - C  11            0.65    1.10    0.034
  25. BD (   1) C  11 - H  26        / 96. RY*(   2) C   4                    0.31    1.62    0.028
  25. BD (   1) C  11 - H  26        /150. RY*(   2) C  10                    0.32    1.61    0.029
  25. BD (   1) C  11 - H  26        /302. BD*(   1) N   3 - C   4            0.27    0.92    0.020
  25. BD (   1) C  11 - H  26        /304. BD*(   1) C   4 - C   5            2.10    1.07    0.060
  25. BD (   1) C  11 - H  26        /306. BD*(   1) C   4 - C  11            0.47    1.07    0.028
  25. BD (   1) C  11 - H  26        /313. BD*(   1) C   7 - C  10            2.08    1.07    0.059
  25. BD (   1) C  11 - H  26        /318. BD*(   1) C  10 - C  11            0.70    1.10    0.035
  26. BD (   1) O  12 - C  13        / 77. RY (   1) C   2                    0.99    1.38    0.047
  26. BD (   1) O  12 - C  13        /300. BD*(   1) C   2 - N   3            1.59    1.27    0.057
  26. BD (   1) O  12 - C  13        /326. BD*(   2) C  14 - C  15            0.60    0.84    0.033
  26. BD (   1) O  12 - C  13        /336. BD*(   1) C  18 - H  34            0.71    1.22    0.037
  27. BD (   1) C  13 - C  14        /168. RY*(   2) O  12                    0.43    1.82    0.036
  27. BD (   1) C  13 - C  14        /195. RY*(   2) C  15                    0.65    1.74    0.043
  27. BD (   1) C  13 - C  14        /196. RY*(   3) C  15                    0.49    1.24    0.031
  27. BD (   1) C  13 - C  14        /221. RY*(   1) C  18                    0.34    1.56    0.029
  27. BD (   1) C  13 - C  14        /301. BD*(   1) C   2 - O  12            0.31    1.00    0.023
  27. BD (   1) C  13 - C  14        /323. BD*(   1) C  13 - C  18            0.79    1.00    0.036
  27. BD (   1) C  13 - C  14        /324. BD*(   1) C  13 - H  27            0.50    1.07    0.029
  27. BD (   1) C  13 - C  14        /325. BD*(   1) C  14 - C  15            1.68    1.29    0.059
  27. BD (   1) C  13 - C  14        /327. BD*(   1) C  14 - H  28            0.32    1.09    0.024
  27. BD (   1) C  13 - C  14        /329. BD*(   1) C  15 - H  29            1.66    1.08    0.054
  27. BD (   1) C  13 - C  14        /337. BD*(   1) C  18 - H  35            0.92    1.05    0.039
  28. BD (   1) C  13 - C  18        /167. RY*(   1) O  12                    0.47    2.03    0.039
  28. BD (   1) C  13 - C  18        /186. RY*(   2) C  14                    0.30    1.75    0.029
  28. BD (   1) C  13 - C  18        /187. RY*(   3) C  14                    0.38    1.27    0.028
  28. BD (   1) C  13 - C  18        /212. RY*(   1) C  17                    0.63    1.58    0.040
  28. BD (   1) C  13 - C  18        /301. BD*(   1) C   2 - O  12            0.96    1.00    0.040
  28. BD (   1) C  13 - C  18        /322. BD*(   1) C  13 - C  14            0.83    1.05    0.037
  28. BD (   1) C  13 - C  18        /324. BD*(   1) C  13 - H  27            0.44    1.07    0.027
  28. BD (   1) C  13 - C  18        /327. BD*(   1) C  14 - H  28            1.10    1.09    0.044
  28. BD (   1) C  13 - C  18        /333. BD*(   1) C  17 - C  18            0.65    1.00    0.032
  28. BD (   1) C  13 - C  18        /334. BD*(   1) C  17 - H  32            0.95    1.04    0.040
  28. BD (   1) C  13 - C  18        /336. BD*(   1) C  18 - H  34            0.31    1.03    0.022
  28. BD (   1) C  13 - C  18        /337. BD*(   1) C  18 - H  35            0.41    1.05    0.026
  29. BD (   1) C  13 - H  27        /222. RY*(   2) C  18                    0.30    1.39    0.026
  29. BD (   1) C  13 - H  27        /300. BD*(   1) C   2 - N   3            0.29    0.97    0.021
  29. BD (   1) C  13 - H  27        /322. BD*(   1) C  13 - C  14            0.29    0.94    0.021
  29. BD (   1) C  13 - H  27        /323. BD*(   1) C  13 - C  18            0.29    0.89    0.020
  29. BD (   1) C  13 - H  27        /325. BD*(   1) C  14 - C  15            1.21    1.18    0.048
  29. BD (   1) C  13 - H  27        /326. BD*(   2) C  14 - C  15            0.73    0.54    0.029
  29. BD (   1) C  13 - H  27        /333. BD*(   1) C  17 - C  18            1.67    0.88    0.048
  30. BD (   1) C  14 - C  15        /176. RY*(   1) C  13                    0.49    1.72    0.037
  30. BD (   1) C  14 - C  15        /177. RY*(   2) C  13                    0.39    1.52    0.031
  30. BD (   1) C  14 - C  15        /203. RY*(   1) C  16                    0.30    1.60    0.028
  30. BD (   1) C  14 - C  15        /322. BD*(   1) C  13 - C  14            1.40    1.14    0.051
  30. BD (   1) C  14 - C  15        /324. BD*(   1) C  13 - H  27            0.39    1.16    0.027
  30. BD (   1) C  14 - C  15        /327. BD*(   1) C  14 - H  28            1.13    1.19    0.046
  30. BD (   1) C  14 - C  15        /328. BD*(   1) C  15 - C  16            1.36    1.14    0.050
  30. BD (   1) C  14 - C  15        /329. BD*(   1) C  15 - H  29            1.01    1.17    0.043
  30. BD (   1) C  14 - C  15        /331. BD*(   1) C  16 - H  30            0.26    1.12    0.021
  30. BD (   1) C  14 - C  15        /332. BD*(   1) C  16 - H  31            0.35    1.13    0.025
  31. BD (   2) C  14 - C  15        /321. BD*(   1) O  12 - C  13            3.93    0.52    0.058
  31. BD (   2) C  14 - C  15        /324. BD*(   1) C  13 - H  27            0.71    0.72    0.029
  31. BD (   2) C  14 - C  15        /331. BD*(   1) C  16 - H  30            1.83    0.68    0.045
  31. BD (   2) C  14 - C  15        /332. BD*(   1) C  16 - H  31            1.04    0.69    0.034
  32. BD (   1) C  14 - H  28        /176. RY*(   1) C  13                    0.29    1.50    0.026
  32. BD (   1) C  14 - H  28        /195. RY*(   2) C  15                    0.39    1.62    0.032
  32. BD (   1) C  14 - H  28        /323. BD*(   1) C  13 - C  18            1.36    0.88    0.044
  32. BD (   1) C  14 - H  28        /325. BD*(   1) C  14 - C  15            1.02    1.17    0.044
  32. BD (   1) C  14 - H  28        /328. BD*(   1) C  15 - C  16            2.92    0.92    0.066
  33. BD (   1) C  15 - C  16        /186. RY*(   2) C  14                    0.46    1.75    0.036
  33. BD (   1) C  15 - C  16        /187. RY*(   3) C  14                    0.67    1.27    0.037
  33. BD (   1) C  15 - C  16        /212. RY*(   1) C  17                    0.46    1.58    0.034
  33. BD (   1) C  15 - C  16        /325. BD*(   1) C  14 - C  15            1.64    1.29    0.058
  33. BD (   1) C  15 - C  16        /327. BD*(   1) C  14 - H  28            1.66    1.09    0.054
  33. BD (   1) C  15 - C  16        /329. BD*(   1) C  15 - H  29            0.28    1.07    0.022
  33. BD (   1) C  15 - C  16        /330. BD*(   1) C  16 - C  17            0.59    1.00    0.031
  33. BD (   1) C  15 - C  16        /331. BD*(   1) C  16 - H  30            0.34    1.02    0.024
  33. BD (   1) C  15 - C  16        /332. BD*(   1) C  16 - H  31            0.41    1.04    0.026
  33. BD (   1) C  15 - C  16        /334. BD*(   1) C  17 - H  32            0.92    1.04    0.039
  34. BD (   1) C  15 - H  29        /186. RY*(   2) C  14                    0.49    1.63    0.036
  34. BD (   1) C  15 - H  29        /322. BD*(   1) C  13 - C  14            2.99    0.93    0.067
  34. BD (   1) C  15 - H  29        /325. BD*(   1) C  14 - C  15            0.87    1.18    0.041
  34. BD (   1) C  15 - H  29        /330. BD*(   1) C  16 - C  17            1.36    0.88    0.044
  35. BD (   1) C  16 - C  17        /196. RY*(   3) C  15                    0.44    1.23    0.029
  35. BD (   1) C  16 - C  17        /221. RY*(   1) C  18                    0.51    1.55    0.036
  35. BD (   1) C  16 - C  17        /328. BD*(   1) C  15 - C  16            0.71    1.04    0.034
  35. BD (   1) C  16 - C  17        /329. BD*(   1) C  15 - H  29            1.25    1.06    0.046
  35. BD (   1) C  16 - C  17        /331. BD*(   1) C  16 - H  30            0.29    1.01    0.022
  35. BD (   1) C  16 - C  17        /332. BD*(   1) C  16 - H  31            0.34    1.03    0.023
  35. BD (   1) C  16 - C  17        /333. BD*(   1) C  17 - C  18            0.52    0.98    0.029
  35. BD (   1) C  16 - C  17        /334. BD*(   1) C  17 - H  32            0.35    1.03    0.024
  35. BD (   1) C  16 - C  17        /335. BD*(   1) C  17 - H  33            0.30    1.05    0.022
  35. BD (   1) C  16 - C  17        /337. BD*(   1) C  18 - H  35            1.04    1.04    0.041
  36. BD (   1) C  16 - H  30        /194. RY*(   1) C  15                    0.39    1.10    0.026
  36. BD (   1) C  16 - H  30        /325. BD*(   1) C  14 - C  15            0.59    1.17    0.033
  36. BD (   1) C  16 - H  30        /326. BD*(   2) C  14 - C  15            1.58    0.53    0.043
  36. BD (   1) C  16 - H  30        /335. BD*(   1) C  17 - H  33            1.41    0.94    0.046
  37. BD (   1) C  16 - H  31        /213. RY*(   2) C  17                    0.27    1.26    0.023
  37. BD (   1) C  16 - H  31        /325. BD*(   1) C  14 - C  15            1.18    1.18    0.047
  37. BD (   1) C  16 - H  31        /326. BD*(   2) C  14 - C  15            1.04    0.54    0.035
  37. BD (   1) C  16 - H  31        /333. BD*(   1) C  17 - C  18            1.61    0.88    0.048
  38. BD (   1) C  17 - C  18        /178. RY*(   3) C  13                    0.78    1.42    0.042
  38. BD (   1) C  17 - C  18        /203. RY*(   1) C  16                    0.35    1.50    0.029
  38. BD (   1) C  17 - C  18        /205. RY*(   3) C  16                    0.35    1.36    0.028
  38. BD (   1) C  17 - C  18        /323. BD*(   1) C  13 - C  18            0.60    1.00    0.031
  38. BD (   1) C  17 - C  18        /324. BD*(   1) C  13 - H  27            0.96    1.06    0.040
  38. BD (   1) C  17 - C  18        /330. BD*(   1) C  16 - C  17            0.52    0.99    0.029
  38. BD (   1) C  17 - C  18        /332. BD*(   1) C  16 - H  31            1.03    1.03    0.041
  38. BD (   1) C  17 - C  18        /334. BD*(   1) C  17 - H  32            0.36    1.03    0.024
  38. BD (   1) C  17 - C  18        /335. BD*(   1) C  17 - H  33            0.28    1.05    0.022
  38. BD (   1) C  17 - C  18        /336. BD*(   1) C  18 - H  34            0.28    1.02    0.021
  38. BD (   1) C  17 - C  18        /337. BD*(   1) C  18 - H  35            0.38    1.04    0.025
  39. BD (   1) C  17 - H  32        /222. RY*(   2) C  18                    0.28    1.39    0.025
  39. BD (   1) C  17 - H  32        /323. BD*(   1) C  13 - C  18            1.66    0.89    0.049
  39. BD (   1) C  17 - H  32        /328. BD*(   1) C  15 - C  16            1.56    0.93    0.048
  40. BD (   1) C  17 - H  33        /331. BD*(   1) C  16 - H  30            1.60    0.90    0.048
  40. BD (   1) C  17 - H  33        /336. BD*(   1) C  18 - H  34            1.73    0.91    0.050
  41. BD (   1) C  18 - H  34        /321. BD*(   1) O  12 - C  13            2.29    0.75    0.054
  41. BD (   1) C  18 - H  34        /335. BD*(   1) C  17 - H  33            1.51    0.95    0.048
  42. BD (   1) C  18 - H  35        /321. BD*(   1) O  12 - C  13            0.63    0.75    0.028
  42. BD (   1) C  18 - H  35        /322. BD*(   1) C  13 - C  14            1.62    0.93    0.049
  42. BD (   1) C  18 - H  35        /330. BD*(   1) C  16 - C  17            1.59    0.88    0.047
  43. CR (   1) O   1                / 77. RY (   1) C   2                    3.32   19.44    0.323
  43. CR (   1) O   1                / 78. RY*(   2) C   2                    0.26   20.36    0.092
  43. CR (   1) O   1                /300. BD*(   1) C   2 - N   3            0.34   19.33    0.105
  44. CR (   1) C   2                /302. BD*(   1) N   3 - C   4            0.85   10.66    0.121
  44. CR (   1) C   2                /321. BD*(   1) O  12 - C  13            0.73   10.48    0.115
  45. CR (   1) N   3                / 78. RY*(   2) C   2                    0.95   15.71    0.154
  45. CR (   1) N   3                / 83. RY*(   7) C   2                    0.28   15.20    0.082
  45. CR (   1) N   3                / 84. RY*(   8) C   2                    0.33   15.35    0.090
  45. CR (   1) N   3                / 95. RY*(   1) C   4                    0.28   15.23    0.083
  45. CR (   1) N   3                / 96. RY*(   2) C   4                    0.46   15.35    0.106
  45. CR (   1) N   3                / 99. RY*(   5) C   4                    0.40   15.17    0.098
  45. CR (   1) N   3                /298. BD*(   1) O   1 - C   2            0.26   14.80    0.078
  45. CR (   1) N   3                /304. BD*(   1) C   4 - C   5            0.28   14.80    0.081
  45. CR (   1) N   3                /306. BD*(   1) C   4 - C  11            0.36   14.79    0.092
  46. CR (   1) C   4                /106. RY*(   3) C   5                    0.72   10.78    0.112
  46. CR (   1) C   4                /160. RY*(   3) C  11                    0.67   10.82    0.108
  46. CR (   1) C   4                /300. BD*(   1) C   2 - N   3            0.68   10.54    0.109
  46. CR (   1) C   4                /303. BD*(   1) N   3 - H  19            0.26   10.49    0.066
  46. CR (   1) C   4                /304. BD*(   1) C   4 - C   5            0.37   10.67    0.080
  46. CR (   1) C   4                /306. BD*(   1) C   4 - C  11            0.28   10.67    0.070
  46. CR (   1) C   4                /307. BD*(   1) C   5 - C   6            0.47   10.68    0.090
  46. CR (   1) C   4                /308. BD*(   1) C   5 - H  20            0.38   10.54    0.080
  46. CR (   1) C   4                /318. BD*(   1) C  10 - C  11            0.43   10.70    0.085
  46. CR (   1) C   4                /320. BD*(   1) C  11 - H  26            0.36   10.58    0.079
  47. CR (   1) C   5                / 95. RY*(   1) C   4                    0.67   11.05    0.109
  47. CR (   1) C   5                /115. RY*(   3) C   6                    0.56   10.80    0.098
  47. CR (   1) C   5                /116. RY*(   4) C   6                    0.33   10.63    0.074
  47. CR (   1) C   5                /234. RY*(   1) H  20                    0.28   10.43    0.068
  47. CR (   1) C   5                /302. BD*(   1) N   3 - C   4            0.43   10.46    0.085
  47. CR (   1) C   5                /306. BD*(   1) C   4 - C  11            0.61   10.61    0.102
  47. CR (   1) C   5                /309. BD*(   1) C   6 - C   7            0.55   10.61    0.098
  47. CR (   1) C   5                /311. BD*(   1) C   6 - H  21            0.39   10.49    0.081
  48. CR (   1) C   6                /106. RY*(   3) C   5                    0.49   10.73    0.092
  48. CR (   1) C   6                /107. RY*(   4) C   5                    0.40   10.65    0.082
  48. CR (   1) C   6                /122. RY*(   1) C   7                    0.85   10.87    0.121
  48. CR (   1) C   6                /123. RY*(   2) C   7                    0.25   11.15    0.067
  48. CR (   1) C   6                /238. RY*(   1) H  21                    0.32   10.43    0.073
  48. CR (   1) C   6                /304. BD*(   1) C   4 - C   5            0.56   10.63    0.098
  48. CR (   1) C   6                /308. BD*(   1) C   5 - H  20            0.37   10.49    0.079
  48. CR (   1) C   6                /312. BD*(   1) C   7 - O   8            0.50   10.42    0.092
  48. CR (   1) C   6                /313. BD*(   1) C   7 - C  10            0.57   10.62    0.099
  49. CR (   1) C   7                /115. RY*(   3) C   6                    0.55   10.88    0.097
  49. CR (   1) C   7                /151. RY*(   3) C  10                    0.75   10.82    0.113
  49. CR (   1) C   7                /152. RY*(   4) C  10                    0.27   10.72    0.069
  49. CR (   1) C   7                /307. BD*(   1) C   5 - C   6            0.43   10.71    0.086
  49. CR (   1) C   7                /309. BD*(   1) C   6 - C   7            0.38   10.69    0.081
  49. CR (   1) C   7                /311. BD*(   1) C   6 - H  21            0.43   10.57    0.085
  49. CR (   1) C   7                /312. BD*(   1) C   7 - O   8            0.49   10.49    0.091
  49. CR (   1) C   7                /313. BD*(   1) C   7 - C  10            0.44   10.69    0.088
  49. CR (   1) C   7                /314. BD*(   1) O   8 - C   9            0.73   10.39    0.110
  49. CR (   1) C   7                /318. BD*(   1) C  10 - C  11            0.45   10.73    0.088
  49. CR (   1) C   7                /319. BD*(   1) C  10 - H  25            0.34   10.58    0.076
  50. CR (   1) O   8                /122. RY*(   1) C   7                    1.20   19.81    0.195
  50. CR (   1) O   8                /129. RY*(   8) C   7                    0.37   21.15    0.112
  50. CR (   1) O   8                /140. RY*(   1) C   9                    0.47   20.01    0.122
  50. CR (   1) O   8                /141. RY*(   2) C   9                    0.33   19.55    0.101
  50. CR (   1) O   8                /309. BD*(   1) C   6 - C   7            0.32   19.55    0.100
  51. CR (   1) C   9                /242. RY*(   1) H  22                    0.30   10.50    0.071
  51. CR (   1) C   9                /246. RY*(   1) H  23                    0.29   10.50    0.070
  51. CR (   1) C   9                /250. RY*(   1) H  24                    0.29   10.50    0.070
  51. CR (   1) C   9                /312. BD*(   1) C   7 - O   8            0.71   10.56    0.111
  51. CR (   1) C   9                /314. BD*(   1) O   8 - C   9            0.35   10.46    0.077
  52. CR (   1) C  10                /123. RY*(   2) C   7                    0.52   11.14    0.096
  52. CR (   1) C  10                /126. RY*(   5) C   7                    0.31   11.11    0.074
  52. CR (   1) C  10                /160. RY*(   3) C  11                    0.55   10.76    0.097
  52. CR (   1) C  10                /161. RY*(   4) C  11                    0.39   10.66    0.081
  52. CR (   1) C  10                /254. RY*(   1) H  25                    0.30   10.38    0.071
  52. CR (   1) C  10                /306. BD*(   1) C   4 - C  11            0.57   10.61    0.099
  52. CR (   1) C  10                /309. BD*(   1) C   6 - C   7            0.68   10.60    0.108
  52. CR (   1) C  10                /312. BD*(   1) C   7 - O   8            0.33   10.40    0.075
  52. CR (   1) C  10                /320. BD*(   1) C  11 - H  26            0.37   10.52    0.079
  53. CR (   1) C  11                / 96. RY*(   2) C   4                    0.70   11.17    0.111
  53. CR (   1) C  11                /151. RY*(   3) C  10                    0.46   10.74    0.089
  53. CR (   1) C  11                /152. RY*(   4) C  10                    0.30   10.64    0.071
  53. CR (   1) C  11                /258. RY*(   1) H  26                    0.37   10.50    0.079
  53. CR (   1) C  11                /302. BD*(   1) N   3 - C   4            0.48   10.46    0.090
  53. CR (   1) C  11                /304. BD*(   1) C   4 - C   5            0.58   10.62    0.100
  53. CR (   1) C  11                /313. BD*(   1) C   7 - C  10            0.55   10.61    0.097
  53. CR (   1) C  11                /319. BD*(   1) C  10 - H  25            0.38   10.50    0.080
  54. CR (   1) O  12                / 77. RY (   1) C   2                    1.13   19.54    0.189
  54. CR (   1) O  12                / 78. RY*(   2) C   2                    0.43   20.47    0.119
  54. CR (   1) O  12                / 80. RY*(   4) C   2                    0.25   20.22    0.090
  54. CR (   1) O  12                /177. RY*(   2) C  13                    0.84   19.78    0.163
  54. CR (   1) O  12                /298. BD*(   1) O   1 - C   2            0.26   19.56    0.091
  55. CR (   1) C  13                /187. RY*(   3) C  14                    0.33   10.78    0.076
  55. CR (   1) C  13                /188. RY*(   4) C  14                    0.31   10.80    0.074
  55. CR (   1) C  13                /223. RY*(   3) C  18                    0.60   10.73    0.101
  55. CR (   1) C  13                /262. RY*(   1) H  27                    0.31   10.49    0.072
  55. CR (   1) C  13                /301. BD*(   1) C   2 - O  12            0.50   10.52    0.093
  55. CR (   1) C  13                /321. BD*(   1) O  12 - C  13            0.55   10.38    0.099
  55. CR (   1) C  13                /325. BD*(   1) C  14 - C  15            0.38   10.81    0.082
  56. CR (   1) C  14                /178. RY*(   3) C  13                    0.62   10.85    0.103
  56. CR (   1) C  14                /196. RY*(   3) C  15                    1.31   10.66    0.149
  56. CR (   1) C  14                /266. RY*(   1) H  28                    0.33   10.40    0.074
  56. CR (   1) C  14                /325. BD*(   1) C  14 - C  15            0.51   10.72    0.093
  56. CR (   1) C  14                /328. BD*(   1) C  15 - C  16            0.70   10.47    0.108
  56. CR (   1) C  14                /329. BD*(   1) C  15 - H  29            0.42   10.50    0.084
  57. CR (   1) C  15                /187. RY*(   3) C  14                    1.24   10.70    0.145
  57. CR (   1) C  15                /205. RY*(   3) C  16                    0.54   10.80    0.097
  57. CR (   1) C  15                /270. RY*(   1) H  29                    0.29   10.40    0.069
  57. CR (   1) C  15                /322. BD*(   1) C  13 - C  14            0.67   10.48    0.107
  57. CR (   1) C  15                /325. BD*(   1) C  14 - C  15            0.53   10.72    0.096
  57. CR (   1) C  15                /327. BD*(   1) C  14 - H  28            0.45   10.52    0.087
  58. CR (   1) C  16                /196. RY*(   3) C  15                    0.32   10.70    0.074
  58. CR (   1) C  16                /214. RY*(   3) C  17                    0.35   10.90    0.078
  58. CR (   1) C  16                /274. RY*(   1) H  30                    0.25   10.43    0.065
  58. CR (   1) C  16                /278. RY*(   1) H  31                    0.26   10.45    0.066
  58. CR (   1) C  16                /325. BD*(   1) C  14 - C  15            0.40   10.76    0.083
  59. CR (   1) C  17                /205. RY*(   3) C  16                    0.26   10.84    0.067
  59. CR (   1) C  17                /223. RY*(   3) C  18                    0.34   10.68    0.076
  59. CR (   1) C  17                /282. RY*(   1) H  32                    0.26   10.42    0.065
  59. CR (   1) C  17                /286. RY*(   1) H  33                    0.36   10.54    0.078
  60. CR (   1) C  18                /179. RY*(   4) C  13                    0.26   11.67    0.069
  60. CR (   1) C  18                /213. RY*(   2) C  17                    0.32   10.84    0.074
  60. CR (   1) C  18                /214. RY*(   3) C  17                    0.26   10.90    0.067
  60. CR (   1) C  18                /290. RY*(   1) H  34                    0.28   10.44    0.068
  60. CR (   1) C  18                /294. RY*(   1) H  35                    0.30   10.43    0.070
  61. LP (   1) O   1                / 77. RY (   1) C   2                    6.79    1.23    0.116
  61. LP (   1) O   1                / 78. RY*(   2) C   2                    0.32    2.16    0.033
  61. LP (   1) O   1                /300. BD*(   1) C   2 - N   3            1.02    1.12    0.043
  61. LP (   1) O   1                /301. BD*(   1) C   2 - O  12            0.89    1.04    0.039
  62. LP (   2) O   1                / 75. RY*(   8) O   1                    0.28    3.23    0.039
  62. LP (   2) O   1                / 77. RY (   1) C   2                    0.42    0.83    0.024
  62. LP (   2) O   1                / 78. RY*(   2) C   2                    1.49    1.76    0.067
  62. LP (   2) O   1                / 80. RY*(   4) C   2                    0.67    1.51    0.042
  62. LP (   2) O   1                / 83. RY*(   7) C   2                    0.29    1.25    0.025
  62. LP (   2) O   1                /300. BD*(   1) C   2 - N   3           11.18    0.72    0.116
  62. LP (   2) O   1                /301. BD*(   1) C   2 - O  12           15.16    0.64    0.126
  62. LP (   2) O   1                /323. BD*(   1) C  13 - C  18            0.28    0.64    0.018
  63. LP (   1) N   3                / 79. RY*(   3) C   2                    0.51    2.19    0.046
  63. LP (   1) N   3                / 81. RY*(   5) C   2                    0.94    1.85    0.057
  63. LP (   1) N   3                / 98. RY*(   4) C   4                    0.64    1.76    0.046
  63. LP (   1) N   3                /231. RY*(   2) H  19                    0.50    1.93    0.043
  63. LP (   1) N   3                /298. BD*(   1) O   1 - C   2            0.35    0.85    0.024
  63. LP (   1) N   3                /299. BD*(   2) O   1 - C   2           28.43    0.28    0.115
  63. LP (   1) N   3                /304. BD*(   1) C   4 - C   5            0.79    0.85    0.035
  63. LP (   1) N   3                /305. BD*(   2) C   4 - C   5           12.98    0.30    0.085
  63. LP (   1) N   3                /306. BD*(   1) C   4 - C  11            0.93    0.85    0.038
  64. LP (   1) O   8                /122. RY*(   1) C   7                    1.51    1.36    0.058
  64. LP (   1) O   8                /123. RY*(   2) C   7                    0.41    1.64    0.033
  64. LP (   1) O   8                /140. RY*(   1) C   9                    0.96    1.56    0.049
  64. LP (   1) O   8                /309. BD*(   1) C   6 - C   7            3.54    1.10    0.079
  64. LP (   1) O   8                /313. BD*(   1) C   7 - C  10            0.32    1.11    0.024
  64. LP (   1) O   8                /315. BD*(   1) C   9 - H  22            1.26    0.92    0.043
  64. LP (   1) O   8                /316. BD*(   1) C   9 - H  23            0.76    0.91    0.033
  64. LP (   1) O   8                /317. BD*(   1) C   9 - H  24            0.76    0.91    0.033
  65. LP (   2) O   8                /125. RY*(   4) C   7                    0.88    2.17    0.057
  65. LP (   2) O   8                /127. RY*(   6) C   7                    0.25    1.16    0.022
  65. LP (   2) O   8                /142. RY*(   3) C   9                    0.68    2.45    0.053
  65. LP (   2) O   8                /310. BD*(   2) C   6 - C   7           15.91    0.36    0.104
  65. LP (   2) O   8                /316. BD*(   1) C   9 - H  23            3.25    0.71    0.063
  65. LP (   2) O   8                /317. BD*(   1) C   9 - H  24            3.24    0.71    0.062
  66. LP (   1) O  12                / 77. RY (   1) C   2                    1.57    1.11    0.053
  66. LP (   1) O  12                / 80. RY*(   4) C   2                    0.73    1.79    0.046
  66. LP (   1) O  12                /176. RY*(   1) C  13                    0.38    1.54    0.031
  66. LP (   1) O  12                /177. RY*(   2) C  13                    0.55    1.35    0.035
  66. LP (   1) O  12                /298. BD*(   1) O   1 - C   2            4.02    1.13    0.085
  66. LP (   1) O  12                /299. BD*(   2) O   1 - C   2            0.28    0.56    0.017
  66. LP (   1) O  12                /300. BD*(   1) C   2 - N   3            0.85    1.00    0.037
  66. LP (   1) O  12                /323. BD*(   1) C  13 - C  18            0.34    0.92    0.022
  66. LP (   1) O  12                /324. BD*(   1) C  13 - H  27            1.13    0.98    0.042
  66. LP (   1) O  12                /336. BD*(   1) C  18 - H  34            0.27    0.95    0.020
  67. LP (   2) O  12                / 79. RY*(   3) C   2                    0.64    2.25    0.050
  67. LP (   2) O  12                / 81. RY*(   5) C   2                    0.67    1.91    0.047
  67. LP (   2) O  12                /180. RY*(   5) C  13                    0.30    2.03    0.033
  67. LP (   2) O  12                /298. BD*(   1) O   1 - C   2            0.26    0.92    0.020
  67. LP (   2) O  12                /299. BD*(   2) O   1 - C   2           21.23    0.35    0.114
  67. LP (   2) O  12                /322. BD*(   1) C  13 - C  14            2.47    0.75    0.057
  67. LP (   2) O  12                /323. BD*(   1) C  13 - C  18            0.33    0.71    0.020
  67. LP (   2) O  12                /324. BD*(   1) C  13 - H  27            1.08    0.77    0.038
  67. LP (   2) O  12                /326. BD*(   2) C  14 - C  15            0.51    0.36    0.019
  77. RY (   1) C   2                / 78. RY*(   2) C   2                    0.29    0.92    0.153
  77. RY (   1) C   2                / 83. RY*(   7) C   2                    0.43    0.42    0.147
  77. RY (   1) C   2                /298. BD*(   1) O   1 - C   2           10.73    0.02    0.104
 299. BD*(   2) O   1 - C   2        / 69. RY*(   2) O   1                    1.06    1.08    0.099
 299. BD*(   2) O   1 - C   2        / 79. RY*(   3) C   2                    1.74    1.91    0.167
 299. BD*(   2) O   1 - C   2        / 83. RY*(   7) C   2                    0.29    0.97    0.049
 299. BD*(   2) O   1 - C   2        / 84. RY*(   8) C   2                    0.27    1.12    0.051
 299. BD*(   2) O   1 - C   2        /298. BD*(   1) O   1 - C   2            2.40    0.57    0.104
 299. BD*(   2) O   1 - C   2        /305. BD*(   2) C   4 - C   5            0.61    0.02    0.006
 299. BD*(   2) O   1 - C   2        /326. BD*(   2) C  14 - C  15            0.49    0.01    0.005
 305. BD*(   2) C   4 - C   5        / 97. RY*(   3) C   4                    1.06    1.31    0.086
 305. BD*(   2) C   4 - C   5        /100. RY*(   6) C   4                    0.39    1.28    0.051
 305. BD*(   2) C   4 - C   5        /104. RY*(   1) C   5                    1.70    0.56    0.070
 305. BD*(   2) C   4 - C   5        /108. RY*(   5) C   5                    0.45    1.91    0.067
 305. BD*(   2) C   4 - C   5        /113. RY*(   1) C   6                    0.46    0.60    0.038
 305. BD*(   2) C   4 - C   5        /162. RY*(   5) C  11                    0.26    1.82    0.050
 305. BD*(   2) C   4 - C   5        /300. BD*(   1) C   2 - N   3            0.44    0.42    0.030
 305. BD*(   2) C   4 - C   5        /303. BD*(   1) N   3 - H  19            0.58    0.37    0.033
 310. BD*(   2) C   6 - C   7        /104. RY*(   1) C   5                    0.31    0.56    0.034
 310. BD*(   2) C   6 - C   7        /113. RY*(   1) C   6                    0.86    0.60    0.059
 310. BD*(   2) C   6 - C   7        /117. RY*(   5) C   6                    0.45    1.88    0.077
 310. BD*(   2) C   6 - C   7        /124. RY*(   3) C   7                    0.28    1.69    0.057
 310. BD*(   2) C   6 - C   7        /127. RY*(   6) C   7                    1.09    0.80    0.078
 310. BD*(   2) C   6 - C   7        /149. RY*(   1) C  10                    0.36    0.58    0.037
 321. BD*(   1) O  12 - C  13        /167. RY*(   1) O  12                    0.77    1.16    0.145
 321. BD*(   1) O  12 - C  13        /176. RY*(   1) C  13                    0.29    0.76    0.071
 321. BD*(   1) O  12 - C  13        /177. RY*(   2) C  13                    1.02    0.56    0.116
 321. BD*(   1) O  12 - C  13        /301. BD*(   1) C   2 - O  12            1.51    0.14    0.053
 321. BD*(   1) O  12 - C  13        /336. BD*(   1) C  18 - H  34            0.39    0.16    0.037
 321. BD*(   1) O  12 - C  13        /337. BD*(   1) C  18 - H  35            0.27    0.18    0.033
 326. BD*(   2) C  14 - C  15        /185. RY*(   1) C  14                    3.22    0.61    0.104
 326. BD*(   2) C  14 - C  15        /189. RY*(   5) C  14                    0.27    1.87    0.053
 326. BD*(   2) C  14 - C  15        /194. RY*(   1) C  15                    2.98    0.57    0.096
 326. BD*(   2) C  14 - C  15        /197. RY*(   4) C  15                    0.40    1.32    0.054
 326. BD*(   2) C  14 - C  15        /321. BD*(   1) O  12 - C  13            4.89    0.21    0.068
 326. BD*(   2) C  14 - C  15        /324. BD*(   1) C  13 - H  27            0.44    0.41    0.031
 326. BD*(   2) C  14 - C  15        /331. BD*(   1) C  16 - H  30            1.41    0.37    0.052
 326. BD*(   2) C  14 - C  15        /332. BD*(   1) C  16 - H  31            0.63    0.38    0.036


 Natural Bond Orbitals (Summary):

                                                            Principal Delocalizations
           NBO                        Occupancy    Energy   (geminal,vicinal,remote)
 ====================================================================================
 Molecular unit  1  (C14H17NO3)
     1. BD (   1) O   1 - C   2          0.99721    -0.90959  302(v),77(g),300(g),321(v)
                                                    176(r),87(v)
     2. BD (   2) O   1 - C   2          0.99701    -0.26121  299(g)
     3. BD (   1) C   2 - N   3          0.99183    -0.68050  321(v),302(g),304(v),298(g)
                                                    95(v),303(g),230(v),96(v)
                                                    169(v),176(r),68(v)
     4. BD (   1) C   2 - O  12          0.99480    -0.77643  303(v),177(v),323(v),87(v)
                                                    176(v),77(g),321(g)
     5. BD (   1) N   3 - C   4          0.99192    -0.63396  298(v),300(g),306(g),304(g)
                                                    307(v),318(v),303(g),105(v)
     6. BD (   1) N   3 - H  19          0.98961    -0.49488  301(v),306(v),95(v),305(v)
                                                    302(g)
     7. BD (   1) C   4 - C   5          0.98426    -0.51781  306(g),307(g),300(v),320(v)
                                                    311(v),302(g),308(g),86(v)
                                                    115(v),114(v),159(v),160(v)
     8. BD (   2) C   4 - C   5          0.91067    -0.09688  310(v),23(v),305(g),113(v)
                                                    300(v),158(v)
     9. BD (   1) C   4 - C  11          0.98342    -0.50992  304(g),318(g),308(v),319(v)
                                                    303(v),151(v),302(g),320(g)
                                                    86(v),105(v)
    10. BD (   1) C   5 - C   6          0.98413    -0.51139  312(v),302(v),309(g),304(g)
                                                    96(v),311(g),123(v),308(g)
    11. BD (   1) C   5 - H  20          0.98912    -0.34965  306(v),309(v),307(g),304(g)
                                                    302(v),114(v),95(v)
    12. BD (   1) C   6 - C   7          0.98738    -0.52850  313(g),307(g),308(v),319(v)
                                                    311(g),106(v),150(v),105(v)
                                                    312(g)
    13. BD (   2) C   6 - C   7          0.92646    -0.10390  305(v),23(v),104(v),310(g)
                                                    149(v),132(v)
    14. BD (   1) C   6 - H  21          0.98795    -0.35814  313(v),304(v),307(g),122(v)
                                                    309(g),105(v),312(v)
    15. BD (   1) C   7 - O   8          0.99554    -0.76178  318(v),307(v),141(v),309(g)
                                                    313(g),315(v)
    16. BD (   1) C   7 - C  10          0.98400    -0.51349  309(g),314(v),318(g),311(v)
                                                    320(v),319(g),160(v),159(v)
                                                    312(g),131(v),114(v),115(v)
    17. BD (   1) O   8 - C   9          0.99671    -0.69947  313(v),123(v),122(v)
    18. BD (   1) C   9 - H  22          0.99578    -0.41070  312(v),131(v)
    19. BD (   1) C   9 - H  23          0.99798    -0.40820  132(v),312(v)
    20. BD (   1) C   9 - H  24          0.99798    -0.40806  132(v),312(v)
    21. BD (   1) C  10 - C  11          0.98486    -0.50989  302(v),306(g),312(v),313(g)
                                                    95(v),320(g),319(g),122(v)
    22. BD (   2) C  10 - C  11          0.85966    -0.08951  310(v),305(v),23(g),124(v)
                                                    100(v),125(v)
    23. BD*(   2) C  10 - C  11          0.45490     0.17941  305(v),310(v),326(r),158(g)
                                                    149(g),100(v),124(v),153(g)
    24. BD (   1) C  10 - H  25          0.98820    -0.33936  309(v),306(v),318(g),312(v)
                                                    313(g),159(v)
    25. BD (   1) C  11 - H  26          0.98806    -0.33838  304(v),313(v),318(g),306(g)
                                                    150(v),96(v),302(v)
    26. BD (   1) O  12 - C  13          0.99054    -0.66306  300(v),77(v),326(v),336(v)
    27. BD (   1) C  13 - C  14          0.98670    -0.47823  325(g),329(v),337(v),323(g)
                                                    195(v),196(v),324(g),168(v)
                                                    221(v),327(g),301(v)
    28. BD (   1) C  13 - C  18          0.98757    -0.47941  327(v),301(v),334(v),322(g)
                                                    333(g),212(v),167(v),324(g)
                                                    337(g),187(v),336(g),186(v)
    29. BD (   1) C  13 - H  27          0.98711    -0.36510  333(v),325(v),326(v),222(v)
                                                    300(r),323(g),322(g)
    30. BD (   1) C  14 - C  15          0.99064    -0.57142  322(g),328(g),327(g),329(g)
                                                    176(v),177(v),324(v),332(v)
                                                    203(v),331(v)
    31. BD (   2) C  14 - C  15          0.97069    -0.13171  321(v),331(v),332(v),324(v)
    32. BD (   1) C  14 - H  28          0.98795    -0.35436  328(v),323(v),325(g),195(v)
                                                    176(v)
    33. BD (   1) C  15 - C  16          0.98899    -0.47680  327(v),325(g),334(v),187(v)
                                                    330(g),186(v),212(v),332(g)
                                                    331(g),329(g)
    34. BD (   1) C  15 - H  29          0.98878    -0.36151  322(v),330(v),325(g),186(v)
    35. BD (   1) C  16 - C  17          0.99000    -0.46685  329(v),337(v),328(g),333(g)
                                                    221(v),196(v),334(g),332(g)
                                                    335(g),331(g)
    36. BD (   1) C  16 - H  30          0.98642    -0.35695  326(v),335(v),325(v),194(v)
    37. BD (   1) C  16 - H  31          0.98768    -0.35969  333(v),326(v),325(v),213(v)
    38. BD (   1) C  17 - C  18          0.99065    -0.46888  332(v),324(v),178(v),323(g)
                                                    330(g),337(g),334(g),205(v)
                                                    203(v),335(g),336(g)
    39. BD (   1) C  17 - H  32          0.99033    -0.36378  323(v),328(v),222(v)
    40. BD (   1) C  17 - H  33          0.98799    -0.35268  336(v),331(v)
    41. BD (   1) C  18 - H  34          0.98727    -0.36371  321(v),335(v)
    42. BD (   1) C  18 - H  35          0.98907    -0.36255  322(v),330(v),321(v)
    43. CR (   1) O   1                  0.99986   -18.72572  77(v),300(v),78(v)
    44. CR (   1) C   2                  0.99967   -10.08711  302(v),321(v)
    45. CR (   1) N   3                  0.99955   -14.06602  78(v),96(v),99(v),306(v)
                                                    84(v),95(v),304(v),83(v)
                                                    298(v)
    46. CR (   1) C   4                  0.99938    -9.93750  106(v),300(v),160(v),307(v)
                                                    318(v),308(v),304(g),320(v)
                                                    306(g),303(v)
    47. CR (   1) C   5                  0.99947    -9.88458  95(v),306(v),309(v),115(v)
                                                    302(v),311(v),116(v),234(v)
    48. CR (   1) C   6                  0.99946    -9.89023  122(v),313(v),304(v),312(v)
                                                    106(v),107(v),308(v),238(v)
                                                    123(v)
    49. CR (   1) C   7                  0.99930    -9.96485  151(v),314(v),115(v),312(g)
                                                    318(v),313(g),307(v),311(v)
                                                    309(g),319(v),152(v)
    50. CR (   1) O   8                  0.99981   -18.82882  122(v),140(v),129(v),141(v)
                                                    309(v)
    51. CR (   1) C   9                  0.99963   -10.03369  312(v),314(g),242(v),250(v)
                                                    246(v)
    52. CR (   1) C  10                  0.99946    -9.87679  309(v),306(v),160(v),123(v)
                                                    161(v),320(v),312(v),126(v)
                                                    254(v)
    53. CR (   1) C  11                  0.99946    -9.88120  96(v),304(v),313(v),302(v)
                                                    151(v),319(v),258(v),152(v)
    54. CR (   1) O  12                  0.99982   -18.82678  77(v),177(v),78(v),298(v)
                                                    80(v)
    55. CR (   1) C  13                  0.99944    -9.99333  223(v),321(g),301(v),325(v)
                                                    187(v),188(v),262(v)
    56. CR (   1) C  14                  0.99943    -9.89994  196(v),328(v),178(v),325(g)
                                                    329(v),266(v)
    57. CR (   1) C  15                  0.99945    -9.90938  187(v),322(v),205(v),325(g)
                                                    327(v),270(v)
    58. CR (   1) C  16                  0.99955    -9.94454  325(v),214(v),196(v),278(v)
                                                    274(v)
    59. CR (   1) C  17                  0.99956    -9.94367  286(v),223(v),205(v),282(v)
    60. CR (   1) C  18                  0.99954    -9.94292  213(v),294(v),290(v),214(v)
                                                    179(v)
    61. LP (   1) O   1                  0.98680    -0.51600  77(v),300(v),301(v),78(v)
    62. LP (   2) O   1                  0.92015    -0.11688  301(v),300(v),78(v),80(v)
                                                    77(v),83(v),323(r),75(g)
    63. LP (   1) N   3                  0.85443    -0.11731  299(v),305(v),81(v),306(v)
                                                    304(v),98(v),79(v),231(v)
                                                    298(v)
    64. LP (   1) O   8                  0.97986    -0.37895  309(v),122(v),315(v),140(v)
                                                    317(v),316(v),123(v),313(v)
    65. LP (   2) O   8                  0.92497    -0.17802  310(v),316(v),317(v),125(v)
                                                    142(v),127(v)
    66. LP (   1) O  12                  0.97749    -0.39660  298(v),77(v),324(v),300(v)
                                                    80(v),177(v),176(v),323(v)
                                                    299(v),336(r)
    67. LP (   2) O  12                  0.90761    -0.18094  299(v),322(v),324(v),81(v)
                                                    79(v),326(r),323(v),180(v)
                                                    298(v)
    68. RY*(   1) O   1                  0.00059     1.35169   
    69. RY*(   2) O   1                  0.00047     1.24717   
    70. RY*(   3) O   1                  0.00008     1.70135   
    71. RY*(   4) O   1                  0.00004     1.32311   
    72. RY*(   5) O   1                  0.00001     3.23093   
    73. RY*(   6) O   1                  0.00001     2.86510   
    74. RY*(   7) O   1                  0.00000     2.90832   
    75. RY*(   8) O   1                  0.00000     3.11625   
    76. RY*(   9) O   1                  0.00000     3.02216   
    77. RY (   1) C   2                  0.01265     0.71773   
    78. RY*(   2) C   2                  0.00521     1.63923   
    79. RY*(   3) C   2                  0.00334     2.07171   
    80. RY*(   4) C   2                  0.00187     1.39394   
    81. RY*(   5) C   2                  0.00143     1.73037   
    82. RY*(   6) C   2                  0.00080     2.01233   
    83. RY*(   7) C   2                  0.00061     1.13491   
    84. RY*(   8) C   2                  0.00051     1.28385   
    85. RY*(   9) C   2                  0.00002     2.24648   
    86. RY*(   1) N   3                  0.00196     1.25133   
    87. RY*(   2) N   3                  0.00108     1.37489   
    88. RY*(   3) N   3                  0.00081     1.30825   
    89. RY*(   4) N   3                  0.00041     1.71125   
    90. RY*(   5) N   3                  0.00020     2.43648   
    91. RY*(   6) N   3                  0.00007     2.83660   
    92. RY*(   7) N   3                  0.00005     2.61910   
    93. RY*(   8) N   3                  0.00002     2.47771   
    94. RY*(   9) N   3                  0.00001     2.74934   
    95. RY*(   1) C   4                  0.00322     1.16097   
    96. RY*(   2) C   4                  0.00228     1.28477   
    97. RY*(   3) C   4                  0.00188     1.49348   
    98. RY*(   4) C   4                  0.00095     1.64009   
    99. RY*(   5) C   4                  0.00050     1.10679   
   100. RY*(   6) C   4                  0.00038     1.46366   
   101. RY*(   7) C   4                  0.00015     2.40022   
   102. RY*(   8) C   4                  0.00011     2.46999   
   103. RY*(   9) C   4                  0.00001     2.34145   
   104. RY*(   1) C   5                  0.00700     0.73728   
   105. RY*(   2) C   5                  0.00252     1.29416   
   106. RY*(   3) C   5                  0.00131     0.84066   
   107. RY*(   4) C   5                  0.00046     0.75506   
   108. RY*(   5) C   5                  0.00030     2.09399   
   109. RY*(   6) C   5                  0.00005     2.52437   
   110. RY*(   7) C   5                  0.00003     2.55960   
   111. RY*(   8) C   5                  0.00001     2.15207   
   112. RY*(   9) C   5                  0.00000     2.31644   
   113. RY*(   1) C   6                  0.00544     0.78104   
   114. RY*(   2) C   6                  0.00214     1.30118   
   115. RY*(   3) C   6                  0.00114     0.91399   
   116. RY*(   4) C   6                  0.00055     0.74833   
   117. RY*(   5) C   6                  0.00026     2.05648   
   118. RY*(   6) C   6                  0.00005     2.53384   
   119. RY*(   7) C   6                  0.00004     2.57381   
   120. RY*(   8) C   6                  0.00001     2.10543   
   121. RY*(   9) C   6                  0.00001     2.34036   
   122. RY*(   1) C   7                  0.00358     0.98321   
   123. RY*(   2) C   7                  0.00242     1.25957   
   124. RY*(   3) C   7                  0.00143     1.87206   
   125. RY*(   4) C   7                  0.00101     1.99081   
   126. RY*(   5) C   7                  0.00101     1.22971   
   127. RY*(   6) C   7                  0.00049     0.98010   
   128. RY*(   7) C   7                  0.00028     2.13667   
   129. RY*(   8) C   7                  0.00010     2.32288   
   130. RY*(   9) C   7                  0.00001     2.33975   
   131. RY*(   1) O   8                  0.00134     1.40761   
   132. RY*(   2) O   8                  0.00103     1.25100   
   133. RY*(   3) O   8                  0.00018     2.36340   
   134. RY*(   4) O   8                  0.00013     2.87773   
   135. RY*(   5) O   8                  0.00005     1.86061   
   136. RY*(   6) O   8                  0.00004     2.57882   
   137. RY*(   7) O   8                  0.00001     2.81097   
   138. RY*(   8) O   8                  0.00000     2.87116   
   139. RY*(   9) O   8                  0.00001     2.98403   
   140. RY*(   1) C   9                  0.00146     1.18360   
   141. RY*(   2) C   9                  0.00085     0.72335   
   142. RY*(   3) C   9                  0.00079     2.27416   
   143. RY*(   4) C   9                  0.00022     1.93793   
   144. RY*(   5) C   9                  0.00017     0.65447   
   145. RY*(   6) C   9                  0.00003     1.52551   
   146. RY*(   7) C   9                  0.00001     2.33531   
   147. RY*(   8) C   9                  0.00000     1.66518   
   148. RY*(   9) C   9                  0.00000     2.33957   
   149. RY*(   1) C  10                  0.00668     0.75899   
   150. RY*(   2) C  10                  0.00271     1.27440   
   151. RY*(   3) C  10                  0.00144     0.85426   
   152. RY*(   4) C  10                  0.00045     0.75579   
   153. RY*(   5) C  10                  0.00028     2.08808   
   154. RY*(   6) C  10                  0.00007     2.51765   
   155. RY*(   7) C  10                  0.00001     2.16266   
   156. RY*(   8) C  10                  0.00002     2.56395   
   157. RY*(   9) C  10                  0.00001     2.32911   
   158. RY*(   1) C  11                  0.00626     0.87752   
   159. RY*(   2) C  11                  0.00232     1.33566   
   160. RY*(   3) C  11                  0.00133     0.88260   
   161. RY*(   4) C  11                  0.00044     0.78775   
   162. RY*(   5) C  11                  0.00033     2.00347   
   163. RY*(   6) C  11                  0.00006     2.53069   
   164. RY*(   7) C  11                  0.00003     2.58094   
   165. RY*(   8) C  11                  0.00001     2.18068   
   166. RY*(   9) C  11                  0.00001     2.29796   
   167. RY*(   1) O  12                  0.00185     1.54681   
   168. RY*(   2) O  12                  0.00105     1.33732   
   169. RY*(   3) O  12                  0.00072     1.59968   
   170. RY*(   4) O  12                  0.00048     1.90921   
   171. RY*(   5) O  12                  0.00007     2.86256   
   172. RY*(   6) O  12                  0.00006     3.10530   
   173. RY*(   7) O  12                  0.00003     3.03615   
   174. RY*(   8) O  12                  0.00001     2.81824   
   175. RY*(   9) O  12                  0.00001     3.01361   
   176. RY*(   1) C  13                  0.00415     1.14454   
   177. RY*(   2) C  13                  0.00331     0.95197   
   178. RY*(   3) C  13                  0.00155     0.94947   
   179. RY*(   4) C  13                  0.00096     1.72211   
   180. RY*(   5) C  13                  0.00079     1.85088   
   181. RY*(   6) C  13                  0.00050     2.29342   
   182. RY*(   7) C  13                  0.00020     1.88621   
   183. RY*(   8) C  13                  0.00009     2.30015   
   184. RY*(   9) C  13                  0.00007     2.32035   
   185. RY*(   1) C  14                  0.00517     0.79227   
   186. RY*(   2) C  14                  0.00246     1.26978   
   187. RY*(   3) C  14                  0.00144     0.79023   
   188. RY*(   4) C  14                  0.00066     0.80738   
   189. RY*(   5) C  14                  0.00026     2.04920   
   190. RY*(   6) C  14                  0.00008     2.49476   
   191. RY*(   7) C  14                  0.00002     2.37295   
   192. RY*(   8) C  14                  0.00001     2.25361   
   193. RY*(   9) C  14                  0.00002     2.32298   
   194. RY*(   1) C  15                  0.00530     0.74413   
   195. RY*(   2) C  15                  0.00242     1.26448   
   196. RY*(   3) C  15                  0.00124     0.75843   
   197. RY*(   4) C  15                  0.00045     1.49457   
   198. RY*(   5) C  15                  0.00034     1.41641   
   199. RY*(   6) C  15                  0.00008     2.50325   
   200. RY*(   7) C  15                  0.00000     2.27919   
   201. RY*(   8) C  15                  0.00001     2.29826   
   202. RY*(   9) C  15                  0.00000     2.20740   
   203. RY*(   1) C  16                  0.00231     1.02926   
   204. RY*(   2) C  16                  0.00104     1.14085   
   205. RY*(   3) C  16                  0.00078     0.89198   
   206. RY*(   4) C  16                  0.00036     1.95039   
   207. RY*(   5) C  16                  0.00030     1.26604   
   208. RY*(   6) C  16                  0.00006     2.32957   
   209. RY*(   7) C  16                  0.00001     2.01367   
   210. RY*(   8) C  16                  0.00001     2.21381   
   211. RY*(   9) C  16                  0.00001     2.29647   
   212. RY*(   1) C  17                  0.00284     1.10106   
   213. RY*(   2) C  17                  0.00090     0.90196   
   214. RY*(   3) C  17                  0.00072     0.95985   
   215. RY*(   4) C  17                  0.00028     1.24355   
   216. RY*(   5) C  17                  0.00015     2.07895   
   217. RY*(   6) C  17                  0.00007     2.25473   
   218. RY*(   7) C  17                  0.00006     2.21701   
   219. RY*(   8) C  17                  0.00000     2.19405   
   220. RY*(   9) C  17                  0.00001     2.26121   
   221. RY*(   1) C  18                  0.00285     1.07934   
   222. RY*(   2) C  18                  0.00092     1.02159   
   223. RY*(   3) C  18                  0.00064     0.73734   
   224. RY*(   4) C  18                  0.00058     1.17608   
   225. RY*(   5) C  18                  0.00013     2.16393   
   226. RY*(   6) C  18                  0.00010     2.34864   
   227. RY*(   7) C  18                  0.00004     2.20966   
   228. RY*(   8) C  18                  0.00002     2.38765   
   229. RY*(   9) C  18                  0.00001     2.08805   
   230. RY*(   1) H  19                  0.00689     0.55784   
   231. RY*(   2) H  19                  0.00029     1.81600   
   232. RY*(   3) H  19                  0.00014     2.08260   
   233. RY*(   4) H  19                  0.00002     2.49796   
   234. RY*(   1) H  20                  0.00131     0.54692   
   235. RY*(   2) H  20                  0.00023     1.76951   
   236. RY*(   3) H  20                  0.00004     2.15896   
   237. RY*(   4) H  20                  0.00002     2.46637   
   238. RY*(   1) H  21                  0.00089     0.53536   
   239. RY*(   2) H  21                  0.00024     1.80251   
   240. RY*(   3) H  21                  0.00004     2.19400   
   241. RY*(   4) H  21                  0.00003     2.43957   
   242. RY*(   1) H  22                  0.00052     0.47094   
   243. RY*(   2) H  22                  0.00013     1.82592   
   244. RY*(   3) H  22                  0.00005     2.03819   
   245. RY*(   4) H  22                  0.00001     2.13394   
   246. RY*(   1) H  23                  0.00356     0.46358   
   247. RY*(   2) H  23                  0.00012     1.88570   
   248. RY*(   3) H  23                  0.00008     1.88583   
   249. RY*(   4) H  23                  0.00002     2.34987   
   250. RY*(   1) H  24                  0.00354     0.46398   
   251. RY*(   2) H  24                  0.00012     1.88605   
   252. RY*(   3) H  24                  0.00008     1.88626   
   253. RY*(   4) H  24                  0.00002     2.35078   
   254. RY*(   1) H  25                  0.00132     0.50558   
   255. RY*(   2) H  25                  0.00022     1.81747   
   256. RY*(   3) H  25                  0.00005     2.15860   
   257. RY*(   4) H  25                  0.00003     2.49116   
   258. RY*(   1) H  26                  0.00139     0.62157   
   259. RY*(   2) H  26                  0.00019     1.89645   
   260. RY*(   3) H  26                  0.00005     2.17672   
   261. RY*(   4) H  26                  0.00003     2.48075   
   262. RY*(   1) H  27                  0.00227     0.49938   
   263. RY*(   2) H  27                  0.00011     1.99269   
   264. RY*(   3) H  27                  0.00005     2.13741   
   265. RY*(   4) H  27                  0.00002     2.41435   
   266. RY*(   1) H  28                  0.00139     0.50295   
   267. RY*(   2) H  28                  0.00020     1.82630   
   268. RY*(   3) H  28                  0.00005     2.19902   
   269. RY*(   4) H  28                  0.00003     2.40582   
   270. RY*(   1) H  29                  0.00105     0.49253   
   271. RY*(   2) H  29                  0.00021     1.80337   
   272. RY*(   3) H  29                  0.00005     2.10913   
   273. RY*(   4) H  29                  0.00003     2.42800   
   274. RY*(   1) H  30                  0.00539     0.48717   
   275. RY*(   2) H  30                  0.00011     1.99077   
   276. RY*(   3) H  30                  0.00008     1.92779   
   277. RY*(   4) H  30                  0.00002     2.43952   
   278. RY*(   1) H  31                  0.00158     0.50514   
   279. RY*(   2) H  31                  0.00010     1.95213   
   280. RY*(   3) H  31                  0.00008     1.91658   
   281. RY*(   4) H  31                  0.00002     2.42497   
   282. RY*(   1) H  32                  0.00156     0.47865   
   283. RY*(   2) H  32                  0.00009     1.97359   
   284. RY*(   3) H  32                  0.00007     1.90464   
   285. RY*(   4) H  32                  0.00002     2.44344   
   286. RY*(   1) H  33                  0.00169     0.59909   
   287. RY*(   2) H  33                  0.00009     2.00534   
   288. RY*(   3) H  33                  0.00006     1.90537   
   289. RY*(   4) H  33                  0.00003     2.47378   
   290. RY*(   1) H  34                  0.00180     0.49306   
   291. RY*(   2) H  34                  0.00010     1.96482   
   292. RY*(   3) H  34                  0.00007     1.92317   
   293. RY*(   4) H  34                  0.00002     2.44331   
   294. RY*(   1) H  35                  0.00156     0.49049   
   295. RY*(   2) H  35                  0.00009     2.00031   
   296. RY*(   3) H  35                  0.00007     1.91296   
   297. RY*(   4) H  35                  0.00002     2.44134   
   298. BD*(   1) O   1 - C   2          0.01578     0.73589   
   299. BD*(   2) O   1 - C   2          0.18632     0.16499  298(g),79(g),69(g),83(g)
                                                    84(g)
   300. BD*(   1) C   2 - N   3          0.03667     0.60495   
   301. BD*(   1) C   2 - O  12          0.04974     0.52533   
   302. BD*(   1) N   3 - C   4          0.01669     0.57751   
   303. BD*(   1) N   3 - H  19          0.01516     0.55263   
   304. BD*(   1) C   4 - C   5          0.01254     0.73647   
   305. BD*(   2) C   4 - C   5          0.30071     0.18099  310(v),23(v),104(g),97(g)
                                                    303(v),326(r),108(g),113(v)
                                                    100(g),300(v),299(r),162(v)
   306. BD*(   1) C   4 - C  11          0.01363     0.72840   
   307. BD*(   1) C   5 - C   6          0.00748     0.74419   
   308. BD*(   1) C   5 - H  20          0.00737     0.60092   
   309. BD*(   1) C   6 - C   7          0.01544     0.72419   
   310. BD*(   2) C   6 - C   7          0.22940     0.18056  305(v),23(v),127(g),113(g)
                                                    117(g),149(v),104(v),124(g)
   311. BD*(   1) C   6 - H  21          0.00742     0.60553   
   312. BD*(   1) C   7 - O   8          0.01603     0.52555   
   313. BD*(   1) C   7 - C  10          0.01264     0.72817   
   314. BD*(   1) O   8 - C   9          0.00475     0.42454   
   315. BD*(   1) C   9 - H  22          0.00496     0.54550   
   316. BD*(   1) C   9 - H  23          0.01358     0.53072   
   317. BD*(   1) C   9 - H  24          0.01349     0.53119   
   318. BD*(   1) C  10 - C  11          0.00735     0.76390   
   319. BD*(   1) C  10 - H  25          0.00711     0.61737   
   320. BD*(   1) C  11 - H  26          0.00762     0.64087   
   321. BD*(   1) O  12 - C  13          0.06521     0.38949   
   322. BD*(   1) C  13 - C  14          0.01566     0.57083   
   323. BD*(   1) C  13 - C  18          0.01274     0.52650   
   324. BD*(   1) C  13 - H  27          0.01547     0.58791   
   325. BD*(   1) C  14 - C  15          0.00855     0.81534   
   326. BD*(   2) C  14 - C  15          0.28684     0.17800  321(v),23(r),185(g),194(g)
                                                    331(v),332(v),305(r),324(v)
                                                    197(g),299(r),189(g)
   327. BD*(   1) C  14 - H  28          0.00814     0.61522   
   328. BD*(   1) C  15 - C  16          0.01018     0.56981   
   329. BD*(   1) C  15 - H  29          0.00831     0.59739   
   330. BD*(   1) C  16 - C  17          0.00869     0.52016   
   331. BD*(   1) C  16 - H  30          0.02272     0.54494   
   332. BD*(   1) C  16 - H  31          0.01070     0.56077   
   333. BD*(   1) C  17 - C  18          0.00922     0.51685   
   334. BD*(   1) C  17 - H  32          0.00674     0.56467   
   335. BD*(   1) C  17 - H  33          0.00840     0.58331   
   336. BD*(   1) C  18 - H  34          0.00758     0.55273   
   337. BD*(   1) C  18 - H  35          0.00690     0.57075   
       -------------------------------
              Total Lewis   64.83612  ( 96.7703%)
        Valence non-Lewis    1.96880  (  2.9385%)
        Rydberg non-Lewis    0.19508  (  0.2912%)
       -------------------------------
            Total unit  1   67.00000  (100.0000%)
           Charge unit  1   -1.00000


 ***************************************************
 *******         Beta  spin orbitals         *******
 ***************************************************


 NATURAL POPULATIONS:  Natural atomic orbital occupancies 
                                                          
   NAO  Atom  No  lang   Type(AO)    Occupancy      Energy
 ----------------------------------------------------------
     1    O    1  S      Cor( 1S)     0.99986     -18.72429
     2    O    1  S      Val( 2S)     0.84781      -0.71447
     3    O    1  S      Ryd( 3S)     0.00063       1.64156
     4    O    1  px     Val( 2p)     0.86436      -0.14010
     5    O    1  px     Ryd( 3p)     0.00064       1.27021
     6    O    1  py     Val( 2p)     0.84620      -0.14896
     7    O    1  py     Ryd( 3p)     0.00051       1.25842
     8    O    1  pz     Val( 2p)     0.78907      -0.10903
     9    O    1  pz     Ryd( 3p)     0.00046       1.21979
    10    O    1  dxy    Ryd( 3d)     0.00057       3.39549
    11    O    1  dxz    Ryd( 3d)     0.00042       2.90067
    12    O    1  dyz    Ryd( 3d)     0.00055       2.94137
    13    O    1  dx2y2  Ryd( 3d)     0.00079       3.12443
    14    O    1  dz2    Ryd( 3d)     0.00018       3.02182

    15    C    2  S      Cor( 1S)     0.99967     -10.08689
    16    C    2  S      Val( 2S)     0.33075       0.05822
    17    C    2  S      Ryd( 3S)     0.00144       0.54272
    18    C    2  px     Val( 2p)     0.39122       0.14832
    19    C    2  px     Ryd( 3p)     0.00504       0.82824
    20    C    2  py     Val( 2p)     0.34738       0.15519
    21    C    2  py     Ryd( 3p)     0.01085       0.71139
    22    C    2  pz     Val( 2p)     0.40926       0.01684
    23    C    2  pz     Ryd( 3p)     0.00146       0.65722
    24    C    2  dxy    Ryd( 3d)     0.00143       2.57102
    25    C    2  dxz    Ryd( 3d)     0.00159       2.09523
    26    C    2  dyz    Ryd( 3d)     0.00187       2.13725
    27    C    2  dx2y2  Ryd( 3d)     0.00291       2.52493
    28    C    2  dz2    Ryd( 3d)     0.00069       2.22327

    29    N    3  S      Cor( 1S)     0.99955     -14.06572
    30    N    3  S      Val( 2S)     0.61797      -0.35828
    31    N    3  S      Ryd( 3S)     0.00083       1.25976
    32    N    3  px     Val( 2p)     0.66739      -0.11578
    33    N    3  px     Ryd( 3p)     0.00087       1.36422
    34    N    3  py     Val( 2p)     0.69403      -0.09685
    35    N    3  py     Ryd( 3p)     0.00156       1.40111
    36    N    3  pz     Val( 2p)     0.84512      -0.11563
    37    N    3  pz     Ryd( 3p)     0.00155       1.00627
    38    N    3  dxy    Ryd( 3d)     0.00021       2.92869
    39    N    3  dxz    Ryd( 3d)     0.00027       2.53188
    40    N    3  dyz    Ryd( 3d)     0.00010       2.49401
    41    N    3  dx2y2  Ryd( 3d)     0.00041       3.04317
    42    N    3  dz2    Ryd( 3d)     0.00023       2.74623

    43    C    4  S      Cor( 1S)     0.99938      -9.93796
    44    C    4  S      Val( 2S)     0.40487       0.06957
    45    C    4  S      Ryd( 3S)     0.00078       0.71021
    46    C    4  px     Val( 2p)     0.48563       0.11790
    47    C    4  px     Ryd( 3p)     0.00321       1.10712
    48    C    4  py     Val( 2p)     0.50945       0.11252
    49    C    4  py     Ryd( 3p)     0.00244       1.05022
    50    C    4  pz     Val( 2p)     0.53804       0.05465
    51    C    4  pz     Ryd( 3p)     0.00101       0.78451
    52    C    4  dxy    Ryd( 3d)     0.00068       2.53127
    53    C    4  dxz    Ryd( 3d)     0.00047       2.16299
    54    C    4  dyz    Ryd( 3d)     0.00041       2.18131
    55    C    4  dx2y2  Ryd( 3d)     0.00038       2.56925
    56    C    4  dz2    Ryd( 3d)     0.00031       2.27529

    57    C    5  S      Cor( 1S)     0.99946      -9.88145
    58    C    5  S      Val( 2S)     0.45108       0.05256
    59    C    5  S      Ryd( 3S)     0.00068       0.72125
    60    C    5  px     Val( 2p)     0.53166       0.12023
    61    C    5  px     Ryd( 3p)     0.00219       0.81240
    62    C    5  py     Val( 2p)     0.57593       0.10591
    63    C    5  py     Ryd( 3p)     0.00250       1.15206
    64    C    5  pz     Val( 2p)     0.49614       0.07723
    65    C    5  pz     Ryd( 3p)     0.00065       0.76205
    66    C    5  dxy    Ryd( 3d)     0.00029       2.56297
    67    C    5  dxz    Ryd( 3d)     0.00030       2.20424
    68    C    5  dyz    Ryd( 3d)     0.00018       2.19298
    69    C    5  dx2y2  Ryd( 3d)     0.00032       2.63267
    70    C    5  dz2    Ryd( 3d)     0.00026       2.32750

    71    C    6  S      Cor( 1S)     0.99946      -9.88805
    72    C    6  S      Val( 2S)     0.45803       0.03988
    73    C    6  S      Ryd( 3S)     0.00071       0.70570
    74    C    6  px     Val( 2p)     0.57997       0.10117
    75    C    6  px     Ryd( 3p)     0.00192       1.12970
    76    C    6  py     Val( 2p)     0.54608       0.10603
    77    C    6  py     Ryd( 3p)     0.00205       0.90191
    78    C    6  pz     Val( 2p)     0.53423       0.06326
    79    C    6  pz     Ryd( 3p)     0.00079       0.76292
    80    C    6  dxy    Ryd( 3d)     0.00026       2.62699
    81    C    6  dxz    Ryd( 3d)     0.00020       2.17747
    82    C    6  dyz    Ryd( 3d)     0.00028       2.20021
    83    C    6  dx2y2  Ryd( 3d)     0.00034       2.58856
    84    C    6  dz2    Ryd( 3d)     0.00024       2.32780

    85    C    7  S      Cor( 1S)     0.99930      -9.96529
    86    C    7  S      Val( 2S)     0.40189       0.06028
    87    C    7  S      Ryd( 3S)     0.00095       0.75524
    88    C    7  px     Val( 2p)     0.45225       0.11280
    89    C    7  px     Ryd( 3p)     0.00246       1.00874
    90    C    7  py     Val( 2p)     0.47178       0.12204
    91    C    7  py     Ryd( 3p)     0.00442       0.96976
    92    C    7  pz     Val( 2p)     0.52360       0.04629
    93    C    7  pz     Ryd( 3p)     0.00081       0.76065
    94    C    7  dxy    Ryd( 3d)     0.00101       2.52570
    95    C    7  dxz    Ryd( 3d)     0.00065       2.13662
    96    C    7  dyz    Ryd( 3d)     0.00061       2.16675
    97    C    7  dx2y2  Ryd( 3d)     0.00070       2.53906
    98    C    7  dz2    Ryd( 3d)     0.00039       2.26329

    99    O    8  S      Cor( 1S)     0.99981     -18.82829
   100    O    8  S      Val( 2S)     0.78408      -0.70057
   101    O    8  S      Ryd( 3S)     0.00032       1.71729
   102    O    8  px     Val( 2p)     0.70100      -0.17637
   103    O    8  px     Ryd( 3p)     0.00041       1.61070
   104    O    8  py     Val( 2p)     0.87376      -0.20130
   105    O    8  py     Ryd( 3p)     0.00118       1.28674
   106    O    8  pz     Val( 2p)     0.91730      -0.17971
   107    O    8  pz     Ryd( 3p)     0.00105       1.25165
   108    O    8  dxy    Ryd( 3d)     0.00062       3.28485
   109    O    8  dxz    Ryd( 3d)     0.00020       2.93618
   110    O    8  dyz    Ryd( 3d)     0.00048       2.83751
   111    O    8  dx2y2  Ryd( 3d)     0.00045       3.07960
   112    O    8  dz2    Ryd( 3d)     0.00033       3.00355

   113    C    9  S      Cor( 1S)     0.99963     -10.03380
   114    C    9  S      Val( 2S)     0.53669      -0.13764
   115    C    9  S      Ryd( 3S)     0.00081       0.88323
   116    C    9  px     Val( 2p)     0.40638       0.04390
   117    C    9  px     Ryd( 3p)     0.00124       0.65753
   118    C    9  py     Val( 2p)     0.58426       0.01966
   119    C    9  py     Ryd( 3p)     0.00153       0.74665
   120    C    9  pz     Val( 2p)     0.58281       0.02132
   121    C    9  pz     Ryd( 3p)     0.00031       0.63723
   122    C    9  dxy    Ryd( 3d)     0.00079       2.45358
   123    C    9  dxz    Ryd( 3d)     0.00072       2.18981
   124    C    9  dyz    Ryd( 3d)     0.00030       2.39541
   125    C    9  dx2y2  Ryd( 3d)     0.00066       2.27311
   126    C    9  dz2    Ryd( 3d)     0.00055       2.43617

   127    C   10  S      Cor( 1S)     0.99946      -9.87371
   128    C   10  S      Val( 2S)     0.45616       0.05437
   129    C   10  S      Ryd( 3S)     0.00066       0.71189
   130    C   10  px     Val( 2p)     0.52909       0.12489
   131    C   10  px     Ryd( 3p)     0.00241       0.81213
   132    C   10  py     Val( 2p)     0.58085       0.11418
   133    C   10  py     Ryd( 3p)     0.00267       1.15986
   134    C   10  pz     Val( 2p)     0.50162       0.08284
   135    C   10  pz     Ryd( 3p)     0.00076       0.76280
   136    C   10  dxy    Ryd( 3d)     0.00028       2.56464
   137    C   10  dxz    Ryd( 3d)     0.00026       2.20898
   138    C   10  dyz    Ryd( 3d)     0.00022       2.20013
   139    C   10  dx2y2  Ryd( 3d)     0.00033       2.64335
   140    C   10  dz2    Ryd( 3d)     0.00025       2.33645

   141    C   11  S      Cor( 1S)     0.99946      -9.87915
   142    C   11  S      Val( 2S)     0.45779       0.05426
   143    C   11  S      Ryd( 3S)     0.00065       0.72626
   144    C   11  px     Val( 2p)     0.58337       0.11377
   145    C   11  px     Ryd( 3p)     0.00216       1.16991
   146    C   11  py     Val( 2p)     0.53596       0.12636
   147    C   11  py     Ryd( 3p)     0.00207       0.87288
   148    C   11  pz     Val( 2p)     0.49650       0.08073
   149    C   11  pz     Ryd( 3p)     0.00067       0.80126
   150    C   11  dxy    Ryd( 3d)     0.00029       2.62737
   151    C   11  dxz    Ryd( 3d)     0.00024       2.20569
   152    C   11  dyz    Ryd( 3d)     0.00028       2.21708
   153    C   11  dx2y2  Ryd( 3d)     0.00033       2.60267
   154    C   11  dz2    Ryd( 3d)     0.00023       2.32727

   155    O   12  S      Cor( 1S)     0.99982     -18.82531
   156    O   12  S      Val( 2S)     0.80194      -0.71489
   157    O   12  S      Ryd( 3S)     0.00102       1.68743
   158    O   12  px     Val( 2p)     0.78659      -0.18570
   159    O   12  px     Ryd( 3p)     0.00057       1.56087
   160    O   12  py     Val( 2p)     0.80829      -0.20022
   161    O   12  py     Ryd( 3p)     0.00088       1.52371
   162    O   12  pz     Val( 2p)     0.89343      -0.18032
   163    O   12  pz     Ryd( 3p)     0.00099       1.31689
   164    O   12  dxy    Ryd( 3d)     0.00040       3.03988
   165    O   12  dxz    Ryd( 3d)     0.00019       2.88037
   166    O   12  dyz    Ryd( 3d)     0.00050       2.94089
   167    O   12  dx2y2  Ryd( 3d)     0.00066       3.29245
   168    O   12  dz2    Ryd( 3d)     0.00028       2.99712

   169    C   13  S      Cor( 1S)     0.99943      -9.99306
   170    C   13  S      Val( 2S)     0.46291      -0.05146
   171    C   13  S      Ryd( 3S)     0.00118       1.04441
   172    C   13  px     Val( 2p)     0.36787       0.07537
   173    C   13  px     Ryd( 3p)     0.00183       0.78134
   174    C   13  py     Val( 2p)     0.56398       0.04110
   175    C   13  py     Ryd( 3p)     0.00446       1.07537
   176    C   13  pz     Val( 2p)     0.54599       0.04841
   177    C   13  pz     Ryd( 3p)     0.00172       0.81302
   178    C   13  dxy    Ryd( 3d)     0.00057       2.29295
   179    C   13  dxz    Ryd( 3d)     0.00073       2.27664
   180    C   13  dyz    Ryd( 3d)     0.00047       2.46740
   181    C   13  dx2y2  Ryd( 3d)     0.00088       2.42999
   182    C   13  dz2    Ryd( 3d)     0.00055       2.27178

   183    C   14  S      Cor( 1S)     0.99943      -9.89804
   184    C   14  S      Val( 2S)     0.46486       0.01338
   185    C   14  S      Ryd( 3S)     0.00094       0.70211
   186    C   14  px     Val( 2p)     0.51477       0.06194
   187    C   14  px     Ryd( 3p)     0.00151       0.76333
   188    C   14  py     Val( 2p)     0.58341       0.09646
   189    C   14  py     Ryd( 3p)     0.00236       0.99227
   190    C   14  pz     Val( 2p)     0.53156       0.09112
   191    C   14  pz     Ryd( 3p)     0.00222       0.88977
   192    C   14  dxy    Ryd( 3d)     0.00031       2.24568
   193    C   14  dxz    Ryd( 3d)     0.00020       2.30836
   194    C   14  dyz    Ryd( 3d)     0.00040       2.55698
   195    C   14  dx2y2  Ryd( 3d)     0.00028       2.44829
   196    C   14  dz2    Ryd( 3d)     0.00024       2.31083

   197    C   15  S      Cor( 1S)     0.99944      -9.90675
   198    C   15  S      Val( 2S)     0.46156       0.01192
   199    C   15  S      Ryd( 3S)     0.00056       0.68872
   200    C   15  px     Val( 2p)     0.50720       0.06071
   201    C   15  px     Ryd( 3p)     0.00153       0.79570
   202    C   15  py     Val( 2p)     0.52901       0.10531
   203    C   15  py     Ryd( 3p)     0.00224       0.76212
   204    C   15  pz     Val( 2p)     0.55256       0.08545
   205    C   15  pz     Ryd( 3p)     0.00204       1.00913
   206    C   15  dxy    Ryd( 3d)     0.00039       2.24354
   207    C   15  dxz    Ryd( 3d)     0.00023       2.33277
   208    C   15  dyz    Ryd( 3d)     0.00036       2.44001
   209    C   15  dx2y2  Ryd( 3d)     0.00031       2.43943
   210    C   15  dz2    Ryd( 3d)     0.00021       2.33573

   211    C   16  S      Cor( 1S)     0.99955      -9.94497
   212    C   16  S      Val( 2S)     0.50542      -0.07978
   213    C   16  S      Ryd( 3S)     0.00037       1.05953
   214    C   16  px     Val( 2p)     0.57528       0.04905
   215    C   16  px     Ryd( 3p)     0.00099       0.76432
   216    C   16  py     Val( 2p)     0.57635       0.04843
   217    C   16  py     Ryd( 3p)     0.00141       0.69936
   218    C   16  pz     Val( 2p)     0.56353       0.04706
   219    C   16  pz     Ryd( 3p)     0.00169       0.79430
   220    C   16  dxy    Ryd( 3d)     0.00028       2.30673
   221    C   16  dxz    Ryd( 3d)     0.00034       2.42753
   222    C   16  dyz    Ryd( 3d)     0.00044       2.49191
   223    C   16  dx2y2  Ryd( 3d)     0.00034       2.38939
   224    C   16  dz2    Ryd( 3d)     0.00021       2.21463

   225    C   17  S      Cor( 1S)     0.99956      -9.94386
   226    C   17  S      Val( 2S)     0.50356      -0.08208
   227    C   17  S      Ryd( 3S)     0.00047       1.06822
   228    C   17  px     Val( 2p)     0.58244       0.04820
   229    C   17  px     Ryd( 3p)     0.00091       0.73839
   230    C   17  py     Val( 2p)     0.56283       0.04840
   231    C   17  py     Ryd( 3p)     0.00240       0.80944
   232    C   17  pz     Val( 2p)     0.55587       0.04812
   233    C   17  pz     Ryd( 3p)     0.00170       0.78655
   234    C   17  dxy    Ryd( 3d)     0.00016       2.18526
   235    C   17  dxz    Ryd( 3d)     0.00037       2.42556
   236    C   17  dyz    Ryd( 3d)     0.00046       2.49588
   237    C   17  dx2y2  Ryd( 3d)     0.00042       2.52610
   238    C   17  dz2    Ryd( 3d)     0.00019       2.19195

   239    C   18  S      Cor( 1S)     0.99954      -9.94320
   240    C   18  S      Val( 2S)     0.50404      -0.08658
   241    C   18  S      Ryd( 3S)     0.00058       1.05493
   242    C   18  px     Val( 2p)     0.60564       0.04139
   243    C   18  px     Ryd( 3p)     0.00260       0.93334
   244    C   18  py     Val( 2p)     0.52716       0.04297
   245    C   18  py     Ryd( 3p)     0.00095       0.68048
   246    C   18  pz     Val( 2p)     0.57433       0.04188
   247    C   18  pz     Ryd( 3p)     0.00155       0.73157
   248    C   18  dxy    Ryd( 3d)     0.00015       2.16799
   249    C   18  dxz    Ryd( 3d)     0.00036       2.55494
   250    C   18  dyz    Ryd( 3d)     0.00038       2.39674
   251    C   18  dx2y2  Ryd( 3d)     0.00047       2.48210
   252    C   18  dz2    Ryd( 3d)     0.00021       2.22515

   253    H   19  S      Val( 1S)     0.29907       0.21475
   254    H   19  S      Ryd( 2S)     0.00228       0.54019
   255    H   19  px     Ryd( 2p)     0.00017       2.10783
   256    H   19  py     Ryd( 2p)     0.00060       2.49497
   257    H   19  pz     Ryd( 2p)     0.00029       1.83698

   258    H   20  S      Val( 1S)     0.40839       0.20209
   259    H   20  S      Ryd( 2S)     0.00111       0.46373
   260    H   20  px     Ryd( 2p)     0.00005       2.14253
   261    H   20  py     Ryd( 2p)     0.00034       2.47510
   262    H   20  pz     Ryd( 2p)     0.00013       1.87063

   263    H   21  S      Val( 1S)     0.40305       0.20345
   264    H   21  S      Ryd( 2S)     0.00090       0.48989
   265    H   21  px     Ryd( 2p)     0.00031       2.44985
   266    H   21  py     Ryd( 2p)     0.00009       2.17457
   267    H   21  pz     Ryd( 2p)     0.00015       1.86674

   268    H   22  S      Val( 1S)     0.40739       0.14815
   269    H   22  S      Ryd( 2S)     0.00052       0.40773
   270    H   22  px     Ryd( 2p)     0.00012       2.00712
   271    H   22  py     Ryd( 2p)     0.00030       2.23748
   272    H   22  pz     Ryd( 2p)     0.00012       1.82450

   273    H   23  S      Val( 1S)     0.41249       0.14165
   274    H   23  S      Ryd( 2S)     0.00195       0.45940
   275    H   23  px     Ryd( 2p)     0.00008       1.90521
   276    H   23  py     Ryd( 2p)     0.00026       2.17180
   277    H   23  pz     Ryd( 2p)     0.00023       2.05929

   278    H   24  S      Val( 1S)     0.41213       0.14229
   279    H   24  S      Ryd( 2S)     0.00192       0.45960
   280    H   24  px     Ryd( 2p)     0.00007       1.79915
   281    H   24  py     Ryd( 2p)     0.00015       1.94789
   282    H   24  pz     Ryd( 2p)     0.00035       2.39114

   283    H   25  S      Val( 1S)     0.40141       0.22068
   284    H   25  S      Ryd( 2S)     0.00132       0.47149
   285    H   25  px     Ryd( 2p)     0.00006       2.13637
   286    H   25  py     Ryd( 2p)     0.00035       2.49303
   287    H   25  pz     Ryd( 2p)     0.00011       1.88228

   288    H   26  S      Val( 1S)     0.39053       0.24427
   289    H   26  S      Ryd( 2S)     0.00115       0.58549
   290    H   26  px     Ryd( 2p)     0.00036       2.49005
   291    H   26  py     Ryd( 2p)     0.00008       2.19497
   292    H   26  pz     Ryd( 2p)     0.00011       1.91479

   293    H   27  S      Val( 1S)     0.38744       0.20776
   294    H   27  S      Ryd( 2S)     0.00223       0.48581
   295    H   27  px     Ryd( 2p)     0.00010       2.09343
   296    H   27  py     Ryd( 2p)     0.00028       2.36043
   297    H   27  pz     Ryd( 2p)     0.00014       2.11608

   298    H   28  S      Val( 1S)     0.39446       0.21989
   299    H   28  S      Ryd( 2S)     0.00133       0.47723
   300    H   28  px     Ryd( 2p)     0.00010       1.90874
   301    H   28  py     Ryd( 2p)     0.00030       2.40000
   302    H   28  pz     Ryd( 2p)     0.00014       2.15834

   303    H   29  S      Val( 1S)     0.40602       0.19748
   304    H   29  S      Ryd( 2S)     0.00105       0.44897
   305    H   29  px     Ryd( 2p)     0.00015       1.97358
   306    H   29  py     Ryd( 2p)     0.00006       2.08480
   307    H   29  pz     Ryd( 2p)     0.00031       2.33568

   308    H   30  S      Val( 1S)     0.39433       0.17338
   309    H   30  S      Ryd( 2S)     0.00158       0.47200
   310    H   30  px     Ryd( 2p)     0.00028       2.32779
   311    H   30  py     Ryd( 2p)     0.00013       2.02087
   312    H   30  pz     Ryd( 2p)     0.00012       2.04276

   313    H   31  S      Val( 1S)     0.39016       0.18495
   314    H   31  S      Ryd( 2S)     0.00112       0.46270
   315    H   31  px     Ryd( 2p)     0.00011       1.99381
   316    H   31  py     Ryd( 2p)     0.00021       2.20752
   317    H   31  pz     Ryd( 2p)     0.00019       2.14652

   318    H   32  S      Val( 1S)     0.39635       0.18221
   319    H   32  S      Ryd( 2S)     0.00116       0.45707
   320    H   32  px     Ryd( 2p)     0.00009       1.96156
   321    H   32  py     Ryd( 2p)     0.00025       2.27948
   322    H   32  pz     Ryd( 2p)     0.00017       2.11042

   323    H   33  S      Val( 1S)     0.38396       0.21057
   324    H   33  S      Ryd( 2S)     0.00174       0.59042
   325    H   33  px     Ryd( 2p)     0.00031       2.42677
   326    H   33  py     Ryd( 2p)     0.00009       1.95638
   327    H   33  pz     Ryd( 2p)     0.00011       2.01868

   328    H   34  S      Val( 1S)     0.39487       0.17519
   329    H   34  S      Ryd( 2S)     0.00122       0.47359
   330    H   34  px     Ryd( 2p)     0.00031       2.40109
   331    H   34  py     Ryd( 2p)     0.00007       1.91246
   332    H   34  pz     Ryd( 2p)     0.00014       2.04558

   333    H   35  S      Val( 1S)     0.38603       0.19440
   334    H   35  S      Ryd( 2S)     0.00158       0.47093
   335    H   35  px     Ryd( 2p)     0.00022       2.20007
   336    H   35  py     Ryd( 2p)     0.00007       1.91655
   337    H   35  pz     Ryd( 2p)     0.00021       2.26636


 Summary of Natural Population Analysis:                  
                                                          
                                       Natural Population 
                Natural  -----------------------------------------------
    Atom  No    Charge         Core      Valence    Rydberg      Total
 -----------------------------------------------------------------------
      O    1   -0.35205      0.99986     3.34744    0.00475     4.35205
      C    2    0.49445      0.99967     1.47861    0.02727     2.50555
      N    3   -0.33008      0.99955     2.82451    0.00602     3.83008
      C    4    0.05295      0.99938     1.93799    0.00968     2.94705
      C    5   -0.06165      0.99946     2.05482    0.00737     3.06165
      C    6   -0.12455      0.99946     2.11831    0.00678     3.12455
      C    7    0.13916      0.99930     1.84953    0.01201     2.86084
      O    8   -0.28099      0.99981     3.27614    0.00504     4.28099
      C    9   -0.11667      0.99963     2.11013    0.00691     3.11667
      C   10   -0.07502      0.99946     2.06772    0.00784     3.07502
      C   11   -0.08002      0.99946     2.07363    0.00693     3.08002
      O   12   -0.29556      0.99982     3.29026    0.00549     4.29556
      C   13    0.04744      0.99943     1.94075    0.01239     2.95256
      C   14   -0.10246      0.99943     2.09460    0.00844     3.10246
      C   15   -0.05766      0.99944     2.05033    0.00788     3.05766
      C   16   -0.22622      0.99955     2.22058    0.00609     3.22622
      C   17   -0.21134      0.99956     2.20471    0.00707     3.21134
      C   18   -0.21797      0.99954     2.21117    0.00726     3.21797
      H   19    0.19760      0.00000     0.29907    0.00333     0.30240
      H   20    0.08997      0.00000     0.40839    0.00164     0.41003
      H   21    0.09551      0.00000     0.40305    0.00144     0.40449
      H   22    0.09156      0.00000     0.40739    0.00105     0.40844
      H   23    0.08499      0.00000     0.41249    0.00251     0.41501
      H   24    0.08538      0.00000     0.41213    0.00248     0.41462
      H   25    0.09675      0.00000     0.40141    0.00184     0.40325
      H   26    0.10777      0.00000     0.39053    0.00170     0.39223
      H   27    0.10980      0.00000     0.38744    0.00276     0.39020
      H   28    0.10367      0.00000     0.39446    0.00187     0.39633
      H   29    0.09240      0.00000     0.40602    0.00158     0.40760
      H   30    0.10355      0.00000     0.39433    0.00211     0.39645
      H   31    0.10821      0.00000     0.39016    0.00163     0.39179
      H   32    0.10199      0.00000     0.39635    0.00166     0.39801
      H   33    0.11380      0.00000     0.38396    0.00225     0.38620
      H   34    0.10340      0.00000     0.39487    0.00173     0.39660
      H   35    0.11188      0.00000     0.38603    0.00208     0.38812
 =======================================================================
   * Total *   -0.00000     17.99181    47.81930    0.18889    66.00000

                                 Natural Population      
 --------------------------------------------------------
   Core                      17.99181 ( 99.9545% of  18)
   Valence                   47.81930 ( 99.6235% of  48)
   Natural Minimal Basis     65.81111 ( 99.7138% of  66)
   Natural Rydberg Basis      0.18889 (  0.2862% of  66)
 --------------------------------------------------------

    Atom  No          Natural Electron Configuration
 ----------------------------------------------------------------------------
      O    1      [core]2S( 0.85)2p( 2.50)
      C    2      [core]2S( 0.33)2p( 1.15)3p( 0.02)3d( 0.01)
      N    3      [core]2S( 0.62)2p( 2.21)
      C    4      [core]2S( 0.40)2p( 1.53)3p( 0.01)
      C    5      [core]2S( 0.45)2p( 1.60)3p( 0.01)
      C    6      [core]2S( 0.46)2p( 1.66)
      C    7      [core]2S( 0.40)2p( 1.45)3p( 0.01)
      O    8      [core]2S( 0.78)2p( 2.49)
      C    9      [core]2S( 0.54)2p( 1.57)
      C   10      [core]2S( 0.46)2p( 1.61)3p( 0.01)
      C   11      [core]2S( 0.46)2p( 1.62)
      O   12      [core]2S( 0.80)2p( 2.49)
      C   13      [core]2S( 0.46)2p( 1.48)3p( 0.01)
      C   14      [core]2S( 0.46)2p( 1.63)3p( 0.01)
      C   15      [core]2S( 0.46)2p( 1.59)3p( 0.01)
      C   16      [core]2S( 0.51)2p( 1.72)
      C   17      [core]2S( 0.50)2p( 1.70)3p( 0.01)
      C   18      [core]2S( 0.50)2p( 1.71)3p( 0.01)
      H   19            1S( 0.30)
      H   20            1S( 0.41)
      H   21            1S( 0.40)
      H   22            1S( 0.41)
      H   23            1S( 0.41)
      H   24            1S( 0.41)
      H   25            1S( 0.40)
      H   26            1S( 0.39)
      H   27            1S( 0.39)
      H   28            1S( 0.39)
      H   29            1S( 0.41)
      H   30            1S( 0.39)
      H   31            1S( 0.39)
      H   32            1S( 0.40)
      H   33            1S( 0.38)
      H   34            1S( 0.39)
      H   35            1S( 0.39)


 NATURAL BOND ORBITAL ANALYSIS, beta spin orbitals:

                       Occupancies       Lewis Structure    Low   High
           Occ.    -------------------  -----------------   occ   occ
  Cycle   Thresh.   Lewis   Non-Lewis     CR  BD  3C  LP    (L)   (NL)   Dev
 =============================================================================
   1(1)    0.90    63.72506   2.27494     18  39   0   9     3      0    0.03
   2(2)    0.90    63.49948   2.50052     18  39   0   9     4      0    0.03
   3(3)    0.90    63.49948   2.50052     18  39   0   9     4      0    0.03
   4(4)    0.90    63.49948   2.50052     18  39   0   9     4      0    0.03
   5(5)    0.90    63.49948   2.50052     18  39   0   9     4      0    0.03
   6(6)    0.90    63.49948   2.50052     18  39   0   9     4      0    0.03
   7(7)    0.90    63.49948   2.50052     18  39   0   9     4      0    0.03
   8(8)    0.90    63.49948   2.50052     18  39   0   9     4      0    0.03
   9(9)    0.90    63.49948   2.50052     18  39   0   9     4      0    0.03
  10(1)    0.80    64.66126   1.33874     18  41   0   7     0      0    0.03
 -----------------------------------------------------------------------------

 Structure accepted: No low occupancy Lewis orbitals

 --------------------------------------------------------
   Core                     17.99182 ( 99.955% of  18)
   Valence Lewis            46.66944 ( 97.228% of  48)
  ==================       ============================
   Total Lewis              64.66126 ( 97.972% of  66)
  -----------------------------------------------------
   Valence non-Lewis         1.19650 (  1.813% of  66)
   Rydberg non-Lewis         0.14224 (  0.216% of  66)
  ==================       ============================
   Total non-Lewis           1.33874 (  2.028% of  66)
 --------------------------------------------------------


       (Occupancy)   Bond orbital/ Coefficients/ Hybrids
 ---------------------------------------------------------------------------------
     1. (0.99710) BD ( 1) O   1 - C   2  
                ( 66.55%)   0.8158* O   1 s( 40.70%)p 1.45( 59.21%)d 0.00(  0.09%)
                                           -0.0000  0.6376  0.0227 -0.4424 -0.0181
                                           -0.6018 -0.0184 -0.1831  0.0006  0.0249
                                            0.0031  0.0042 -0.0060 -0.0142
                ( 33.45%)   0.5784* C   2 s( 33.57%)p 1.97( 66.19%)d 0.01(  0.24%)
                                           -0.0001  0.5792 -0.0150  0.5574  0.0256
                                            0.5275  0.0533 -0.2634  0.0002  0.0391
                                           -0.0137 -0.0144 -0.0006 -0.0212
     2. (0.99701) BD ( 2) O   1 - C   2  
                ( 72.50%)   0.8515* O   1 s(  2.33%)p41.88( 97.54%)d 0.06(  0.13%)
                                           -0.0000  0.1525  0.0064 -0.2715 -0.0048
                                            0.0734 -0.0044  0.9467  0.0019  0.0053
                                           -0.0230 -0.0255  0.0085  0.0004
                ( 27.50%)   0.5244* C   2 s(  1.92%)p50.80( 97.60%)d 0.25(  0.48%)
                                           -0.0001  0.1386 -0.0011 -0.0320  0.0111
                                            0.3440  0.0013  0.9250 -0.0309  0.0109
                                            0.0431  0.0477 -0.0200 -0.0113
     3. (0.99161) BD ( 1) C   2 - N   3  
                ( 36.51%)   0.6042* C   2 s( 34.38%)p 1.90( 65.46%)d 0.00(  0.16%)
                                           -0.0002  0.5864  0.0002 -0.7864 -0.0027
                                            0.1079  0.0172 -0.1554 -0.0061 -0.0032
                                            0.0116  0.0003  0.0343 -0.0162
                ( 63.49%)   0.7968* N   3 s( 35.92%)p 1.78( 64.04%)d 0.00(  0.03%)
                                           -0.0001  0.5992  0.0121  0.7748 -0.0166
                                           -0.1132 -0.0092  0.1643 -0.0037 -0.0038
                                            0.0072 -0.0016  0.0137 -0.0094
     4. (0.99479) BD ( 1) C   2 - O  12  
                ( 30.64%)   0.5535* C   2 s( 29.96%)p 2.33( 69.72%)d 0.01(  0.32%)
                                            0.0001 -0.5471 -0.0166 -0.2593  0.0152
                                            0.7640  0.0345 -0.2117 -0.0088  0.0222
                                           -0.0053  0.0225  0.0420  0.0207
                ( 69.36%)   0.8328* O  12 s( 32.84%)p 2.04( 67.09%)d 0.00(  0.07%)
                                           -0.0000 -0.5729 -0.0114  0.2097  0.0095
                                           -0.7623 -0.0086  0.2139  0.0023  0.0021
                                           -0.0005  0.0105  0.0211  0.0105
     5. (0.99194) BD ( 1) N   3 - C   4  
                ( 62.97%)   0.7935* N   3 s( 39.34%)p 1.54( 60.63%)d 0.00(  0.03%)
                                            0.0000  0.6272  0.0010 -0.5681  0.0030
                                           -0.5318 -0.0080  0.0245  0.0039  0.0119
                                           -0.0002 -0.0031  0.0006 -0.0109
                ( 37.03%)   0.6086* C   4 s( 26.24%)p 2.81( 73.62%)d 0.01(  0.14%)
                                           -0.0000  0.5121  0.0120  0.6583  0.0088
                                            0.5492  0.0214 -0.0242 -0.0061  0.0311
                                           -0.0019 -0.0010  0.0045 -0.0199
     6. (0.98968) BD ( 1) N   3 - H  19  
                ( 70.29%)   0.8384* N   3 s( 24.47%)p 3.08( 75.50%)d 0.00(  0.03%)
                                            0.0003  0.4946 -0.0073 -0.2325  0.0053
                                            0.8257 -0.0102 -0.1378  0.0068 -0.0054
                                            0.0012 -0.0026 -0.0134 -0.0095
                ( 29.71%)   0.5450* H  19 s( 99.80%)p 0.00(  0.20%)
                                            0.9989 -0.0156  0.0097 -0.0428  0.0079
     7. (0.98396) BD ( 1) C   4 - C   5  
                ( 51.33%)   0.7164* C   4 s( 36.65%)p 1.73( 63.32%)d 0.00(  0.04%)
                                           -0.0001  0.6054 -0.0001 -0.7057  0.0150
                                            0.2905  0.0225  0.2237  0.0054 -0.0108
                                           -0.0086  0.0039  0.0090 -0.0094
                ( 48.67%)   0.6977* C   5 s( 35.89%)p 1.79( 64.06%)d 0.00(  0.05%)
                                            0.0002  0.5990  0.0064  0.7360  0.0235
                                           -0.2246  0.0199 -0.2182 -0.0008 -0.0087
                                           -0.0109  0.0047  0.0121 -0.0116
     8. (0.84172) BD ( 2) C   4 - C   5  
                ( 53.56%)   0.7319* C   4 s(  0.01%)p 1.00( 99.96%)d 0.00(  0.03%)
                                            0.0001  0.0092 -0.0012  0.2159 -0.0099
                                           -0.2257  0.0044  0.9496 -0.0103  0.0041
                                           -0.0149  0.0010 -0.0020  0.0054
                ( 46.44%)   0.6814* C   5 s(  0.00%)p 1.00( 99.96%)d 0.00(  0.04%)
                                           -0.0000  0.0034  0.0013  0.2043  0.0007
                                           -0.2426  0.0021  0.9481 -0.0003 -0.0062
                                            0.0112 -0.0119 -0.0006 -0.0112
     9. (0.98317) BD ( 1) C   4 - C  11  
                ( 51.41%)   0.7170* C   4 s( 36.91%)p 1.71( 63.05%)d 0.00(  0.03%)
                                           -0.0002  0.6075 -0.0065  0.1445  0.0190
                                           -0.7498  0.0072 -0.2169 -0.0055 -0.0042
                                           -0.0019  0.0085 -0.0122 -0.0091
                ( 48.59%)   0.6971* C  11 s( 34.67%)p 1.88( 65.29%)d 0.00(  0.05%)
                                            0.0002  0.5887  0.0064 -0.0549  0.0227
                                            0.7757  0.0147  0.2178 -0.0021 -0.0032
                                           -0.0028  0.0109 -0.0148 -0.0109
    10. (0.98373) BD ( 1) C   5 - C   6  
                ( 49.60%)   0.7042* C   5 s( 36.68%)p 1.73( 63.27%)d 0.00(  0.05%)
                                            0.0001  0.6054  0.0148 -0.6344 -0.0379
                                           -0.4779  0.0150  0.0122  0.0116  0.0170
                                           -0.0011  0.0022  0.0022 -0.0139
                ( 50.40%)   0.7100* C   6 s( 36.99%)p 1.70( 62.96%)d 0.00(  0.05%)
                                           -0.0001  0.6081  0.0136  0.6107 -0.0066
                                            0.5050  0.0359 -0.0123  0.0106  0.0153
                                           -0.0027  0.0009  0.0058 -0.0133
    11. (0.98899) BD ( 1) C   5 - H  20  
                ( 59.12%)   0.7689* C   5 s( 27.34%)p 2.66( 72.62%)d 0.00(  0.04%)
                                           -0.0003  0.5227 -0.0139 -0.1089 -0.0088
                                            0.8133  0.0028  0.2297  0.0046 -0.0035
                                           -0.0023  0.0082 -0.0130 -0.0100
                ( 40.88%)   0.6394* H  20 s( 99.92%)p 0.00(  0.08%)
                                            0.9996  0.0001  0.0033 -0.0263 -0.0088
    12. (0.98727) BD ( 1) C   6 - C   7  
                ( 49.73%)   0.7052* C   6 s( 34.94%)p 1.86( 65.02%)d 0.00(  0.05%)
                                            0.0000  0.5911  0.0043  0.0528 -0.0212
                                           -0.7797 -0.0183 -0.1968  0.0003 -0.0022
                                           -0.0021  0.0094 -0.0152 -0.0116
                ( 50.27%)   0.7090* C   7 s( 38.70%)p 1.58( 61.27%)d 0.00(  0.04%)
                                           -0.0000  0.6220 -0.0089 -0.1718 -0.0084
                                            0.7337 -0.0003  0.2117  0.0016 -0.0061
                                           -0.0025  0.0086 -0.0130 -0.0088
    13. (0.84622) BD ( 2) C   6 - C   7  
                ( 50.79%)   0.7126* C   6 s(  0.00%)p 1.00( 99.96%)d 0.00(  0.04%)
                                           -0.0000 -0.0006  0.0008  0.2071 -0.0016
                                           -0.2266  0.0018  0.9515 -0.0076 -0.0056
                                            0.0093 -0.0131 -0.0012 -0.0096
                ( 49.21%)   0.7015* C   7 s(  0.00%)p 1.00( 99.96%)d 0.00(  0.03%)
                                            0.0001 -0.0012  0.0005  0.2068 -0.0019
                                           -0.2252  0.0027  0.9519 -0.0103  0.0030
                                            0.0040  0.0164  0.0047  0.0058
    14. (0.98783) BD ( 1) C   6 - H  21  
                ( 59.62%)   0.7722* C   6 s( 27.98%)p 2.57( 71.99%)d 0.00(  0.03%)
                                            0.0003 -0.5288  0.0118  0.7619  0.0007
                                           -0.2896 -0.0137 -0.2352 -0.0033  0.0083
                                            0.0082 -0.0040 -0.0097  0.0092
                ( 40.38%)   0.6354* H  21 s( 99.92%)p 0.00(  0.08%)
                                           -0.9996  0.0000 -0.0247  0.0105  0.0080
    15. (0.99554) BD ( 1) C   7 - O   8  
                ( 30.91%)   0.5560* C   7 s( 23.71%)p 3.21( 76.01%)d 0.01(  0.29%)
                                           -0.0001  0.4867  0.0134 -0.6587 -0.0103
                                           -0.5693 -0.0425  0.0090 -0.0078  0.0458
                                           -0.0008 -0.0002  0.0060 -0.0273
                ( 69.09%)   0.8312* O   8 s( 36.74%)p 1.72( 63.19%)d 0.00(  0.06%)
                                            0.0001  0.6062  0.0000  0.5782  0.0092
                                            0.5455  0.0020  0.0021 -0.0015  0.0191
                                            0.0015  0.0033 -0.0087 -0.0128
    16. (0.98374) BD ( 1) C   7 - C  10  
                ( 51.16%)   0.7152* C   7 s( 37.28%)p 1.68( 62.68%)d 0.00(  0.04%)
                                           -0.0003  0.6106  0.0027  0.7014 -0.0284
                                           -0.2903 -0.0343 -0.2203 -0.0018 -0.0110
                                           -0.0084  0.0043  0.0093 -0.0084
                ( 48.84%)   0.6989* C  10 s( 34.78%)p 1.87( 65.17%)d 0.00(  0.05%)
                                            0.0002  0.5896  0.0122 -0.7393 -0.0304
                                            0.2301 -0.0217  0.2254  0.0015 -0.0095
                                           -0.0102  0.0049  0.0123 -0.0114
    17. (0.99675) BD ( 1) O   8 - C   9  
                ( 67.76%)   0.8232* O   8 s( 28.99%)p 2.45( 70.95%)d 0.00(  0.06%)
                                           -0.0001 -0.5384 -0.0070  0.7785  0.0134
                                           -0.2268  0.0182 -0.2267  0.0014  0.0180
                                            0.0106 -0.0072 -0.0077  0.0098
                ( 32.24%)   0.5678* C   9 s( 22.50%)p 3.43( 77.21%)d 0.01(  0.29%)
                                           -0.0002 -0.4738 -0.0234 -0.8190 -0.0268
                                            0.2116  0.0417  0.2322  0.0159  0.0214
                                            0.0232 -0.0065 -0.0369  0.0217
    18. (0.99577) BD ( 1) C   9 - H  22  
                ( 59.35%)   0.7704* C   9 s( 25.23%)p 2.96( 74.72%)d 0.00(  0.05%)
                                           -0.0001  0.5021  0.0138 -0.4904  0.0130
                                           -0.7091  0.0087 -0.0600 -0.0008  0.0191
                                            0.0029  0.0015 -0.0082 -0.0093
                ( 40.65%)   0.6376* H  22 s( 99.92%)p 0.00(  0.08%)
                                            0.9996 -0.0012  0.0156  0.0236  0.0021
    19. (0.99795) BD ( 1) C   9 - H  23  
                ( 59.39%)   0.7706* C   9 s( 26.14%)p 2.82( 73.81%)d 0.00(  0.05%)
                                            0.0001  0.5111 -0.0126 -0.2896 -0.0151
                                            0.6066 -0.0092 -0.5348  0.0017 -0.0083
                                            0.0103 -0.0155 -0.0084  0.0016
                ( 40.61%)   0.6373* H  23 s( 99.92%)p 0.00(  0.08%)
                                            0.9996 -0.0086  0.0092 -0.0203  0.0181
    20. (0.99794) BD ( 1) C   9 - H  24  
                ( 59.42%)   0.7708* C   9 s( 26.15%)p 2.82( 73.80%)d 0.00(  0.05%)
                                            0.0001  0.5113 -0.0127  0.0088 -0.0153
                                            0.2866 -0.0090  0.8096  0.0007  0.0013
                                           -0.0007  0.0111 -0.0045  0.0185
                ( 40.58%)   0.6370* H  24 s( 99.92%)p 0.00(  0.08%)
                                            0.9996 -0.0086 -0.0009 -0.0095 -0.0271
    21. (0.98448) BD ( 1) C  10 - C  11  
                ( 49.86%)   0.7061* C  10 s( 37.18%)p 1.69( 62.78%)d 0.00(  0.05%)
                                           -0.0000  0.6096  0.0101  0.6294  0.0359
                                            0.4791 -0.0168 -0.0167 -0.0126  0.0170
                                           -0.0015  0.0020  0.0012 -0.0136
                ( 50.14%)   0.7081* C  11 s( 36.68%)p 1.73( 63.27%)d 0.00(  0.05%)
                                            0.0000  0.6055  0.0127 -0.6082  0.0091
                                           -0.5103 -0.0376  0.0285 -0.0109  0.0166
                                           -0.0031  0.0002  0.0059 -0.0131
    22. (0.84036) BD ( 2) C  10 - C  11  
                ( 50.45%)   0.7103* C  10 s(  0.00%)p 1.00( 99.95%)d 0.00(  0.05%)
                                           -0.0000 -0.0034 -0.0007  0.2114 -0.0028
                                           -0.2403  0.0016  0.9471 -0.0098  0.0024
                                            0.0080  0.0183  0.0066  0.0049
                ( 49.55%)   0.7039* C  11 s(  0.01%)p99.99( 99.94%)d 3.98(  0.05%)
                                            0.0002 -0.0111  0.0010  0.2340 -0.0042
                                           -0.2394  0.0033  0.9419 -0.0079  0.0038
                                           -0.0192 -0.0060 -0.0057  0.0065
    23. (0.98807) BD ( 1) C  10 - H  25  
                ( 59.78%)   0.7732* C  10 s( 27.96%)p 2.57( 72.00%)d 0.00(  0.03%)
                                            0.0003 -0.5286  0.0147 -0.0996 -0.0053
                                            0.8117  0.0032  0.2263  0.0013  0.0019
                                            0.0020 -0.0082  0.0125  0.0096
                ( 40.22%)   0.6342* H  25 s( 99.92%)p 0.00(  0.08%)
                                           -0.9996  0.0003  0.0025 -0.0271 -0.0072
    24. (0.98795) BD ( 1) C  11 - H  26  
                ( 60.91%)   0.7804* C  11 s( 28.56%)p 2.50( 71.41%)d 0.00(  0.03%)
                                           -0.0003  0.5342 -0.0136  0.7558 -0.0010
                                           -0.2809 -0.0042 -0.2528 -0.0012 -0.0081
                                           -0.0088  0.0040  0.0095 -0.0086
                ( 39.09%)   0.6252* H  26 s( 99.92%)p 0.00(  0.08%)
                                            0.9996 -0.0013 -0.0270  0.0087  0.0068
    25. (0.99068) BD ( 1) O  12 - C  13  
                ( 70.07%)   0.8371* O  12 s( 31.13%)p 2.21( 68.82%)d 0.00(  0.05%)
                                            0.0001  0.5580 -0.0006  0.8028 -0.0054
                                           -0.1607 -0.0068  0.1335  0.0010  0.0048
                                            0.0040 -0.0004  0.0186 -0.0121
                ( 29.93%)   0.5471* C  13 s( 17.50%)p 4.70( 82.22%)d 0.02(  0.29%)
                                           -0.0001  0.4180  0.0162 -0.8690 -0.0311
                                            0.1994 -0.0164 -0.1611  0.0060 -0.0185
                                            0.0161 -0.0031  0.0405 -0.0247
    26. (0.98646) BD ( 1) C  13 - C  14  
                ( 51.52%)   0.7178* C  13 s( 29.79%)p 2.36( 70.16%)d 0.00(  0.05%)
                                            0.0002  0.5458  0.0005  0.3744  0.0159
                                           -0.1045  0.0205 -0.7415 -0.0062 -0.0019
                                           -0.0146  0.0051  0.0016  0.0149
                ( 48.48%)   0.6963* C  14 s( 31.93%)p 2.13( 68.02%)d 0.00(  0.05%)
                                            0.0001  0.5651 -0.0013 -0.3885 -0.0026
                                            0.1180  0.0326  0.7171 -0.0014 -0.0017
                                           -0.0172  0.0012  0.0007  0.0134
    27. (0.98758) BD ( 1) C  13 - C  18  
                ( 49.74%)   0.7053* C  13 s( 28.91%)p 2.46( 71.04%)d 0.00(  0.05%)
                                            0.0000  0.5376  0.0103  0.0099 -0.0046
                                           -0.6797  0.0289  0.4969  0.0248  0.0011
                                           -0.0011 -0.0174 -0.0140  0.0001
                ( 50.26%)   0.7089* C  18 s( 28.05%)p 2.56( 71.90%)d 0.00(  0.05%)
                                            0.0004  0.5296  0.0031 -0.0302 -0.0039
                                            0.6899  0.0201 -0.4913  0.0187 -0.0013
                                            0.0010 -0.0178 -0.0118  0.0014
    28. (0.98706) BD ( 1) C  13 - H  27  
                ( 61.59%)   0.7848* C  13 s( 23.82%)p 3.20( 76.13%)d 0.00(  0.05%)
                                           -0.0001  0.4878 -0.0146  0.3157  0.0031
                                            0.6965 -0.0127  0.4200 -0.0020  0.0111
                                            0.0055  0.0138 -0.0116 -0.0023
                ( 38.41%)   0.6197* H  27 s( 99.91%)p 0.00(  0.09%)
                                            0.9995 -0.0071 -0.0125 -0.0241 -0.0133
    29. (0.99036) BD ( 1) C  14 - C  15  
                ( 50.00%)   0.7071* C  14 s( 39.30%)p 1.54( 60.65%)d 0.00(  0.05%)
                                            0.0000  0.6266  0.0186  0.1732  0.0218
                                           -0.7027 -0.0128 -0.2837 -0.0402 -0.0078
                                           -0.0039  0.0099 -0.0162 -0.0069
                ( 50.00%)   0.7071* C  15 s( 39.51%)p 1.53( 60.44%)d 0.00(  0.05%)
                                            0.0001  0.6284  0.0121 -0.2483  0.0076
                                            0.6959  0.0400  0.2378 -0.0168 -0.0100
                                           -0.0062  0.0110 -0.0141 -0.0057
    30. (0.96919) BD ( 2) C  14 - C  15  
                ( 51.53%)   0.7178* C  14 s(  0.08%)p99.99( 99.85%)d 0.83(  0.07%)
                                           -0.0001  0.0289 -0.0035  0.8902 -0.0164
                                            0.0638 -0.0005  0.4490 -0.0087 -0.0217
                                           -0.0022 -0.0122  0.0070 -0.0052
                ( 48.47%)   0.6962* C  15 s(  0.05%)p99.99( 99.87%)d 1.57(  0.08%)
                                            0.0000  0.0226  0.0011  0.8642 -0.0166
                                            0.1216  0.0004  0.4866 -0.0102  0.0204
                                            0.0060  0.0129 -0.0101  0.0089
    31. (0.98784) BD ( 1) C  14 - H  28  
                ( 60.54%)   0.7781* C  14 s( 28.59%)p 2.50( 71.38%)d 0.00(  0.03%)
                                           -0.0004  0.5345 -0.0123  0.1594  0.0017
                                            0.6973  0.0010 -0.4497 -0.0023  0.0041
                                           -0.0044 -0.0130 -0.0105 -0.0011
                ( 39.46%)   0.6282* H  28 s( 99.92%)p 0.00(  0.08%)
                                            0.9996 -0.0021 -0.0047 -0.0240  0.0154
    32. (0.98878) BD ( 1) C  15 - C  16  
                ( 48.12%)   0.6937* C  15 s( 32.82%)p 2.05( 67.14%)d 0.00(  0.05%)
                                           -0.0000  0.5728  0.0016 -0.1397  0.0161
                                           -0.7020 -0.0272  0.3970 -0.0224  0.0047
                                           -0.0069 -0.0147 -0.0134 -0.0003
                ( 51.88%)   0.7203* C  16 s( 28.81%)p 2.47( 71.15%)d 0.00(  0.04%)
                                            0.0003  0.5367  0.0058  0.1532  0.0131
                                            0.7160 -0.0070 -0.4178 -0.0234  0.0056
                                           -0.0031 -0.0145 -0.0127 -0.0032
    33. (0.98870) BD ( 1) C  15 - H  29  
                ( 59.41%)   0.7708* C  15 s( 27.51%)p 2.63( 72.46%)d 0.00(  0.04%)
                                            0.0003 -0.5244  0.0091 -0.4135  0.0008
                                            0.0731 -0.0026  0.7404  0.0023  0.0014
                                            0.0148 -0.0014 -0.0027 -0.0112
                ( 40.59%)   0.6371* H  29 s( 99.92%)p 0.00(  0.08%)
                                           -0.9996  0.0011  0.0132 -0.0009 -0.0248
    34. (0.98999) BD ( 1) C  16 - C  17  
                ( 50.21%)   0.7086* C  16 s( 28.41%)p 2.52( 71.55%)d 0.00(  0.04%)
                                            0.0002  0.5330  0.0009 -0.5690 -0.0074
                                            0.0838 -0.0272  0.6196 -0.0023 -0.0033
                                           -0.0173  0.0034  0.0071  0.0061
                ( 49.79%)   0.7056* C  17 s( 27.70%)p 2.61( 72.25%)d 0.00(  0.04%)
                                            0.0003  0.5263  0.0044  0.5715  0.0010
                                           -0.1171 -0.0311 -0.6174 -0.0045 -0.0021
                                           -0.0182  0.0023  0.0084  0.0050
    35. (0.98395) BD ( 1) C  16 - H  30  
                ( 60.54%)   0.7781* C  16 s( 20.95%)p 3.77( 79.00%)d 0.00(  0.04%)
                                           -0.0001  0.4577 -0.0063  0.7603 -0.0031
                                           -0.3043 -0.0092  0.3454 -0.0095 -0.0097
                                            0.0122 -0.0036  0.0121 -0.0064
                ( 39.46%)   0.6281* H  30 s( 99.92%)p 0.00(  0.08%)
                                            0.9995 -0.0147 -0.0243  0.0100 -0.0101
    36. (0.98648) BD ( 1) C  16 - H  31  
                ( 60.89%)   0.7803* C  16 s( 21.77%)p 3.59( 78.19%)d 0.00(  0.04%)
                                            0.0001 -0.4666 -0.0011  0.2720 -0.0091
                                            0.6219 -0.0023  0.5666 -0.0077 -0.0063
                                           -0.0074 -0.0164  0.0074 -0.0029
                ( 39.11%)   0.6254* H  31 s( 99.92%)p 0.00(  0.08%)
                                           -0.9996  0.0045 -0.0091 -0.0195 -0.0182
    37. (0.99066) BD ( 1) C  17 - C  18  
                ( 49.76%)   0.7054* C  17 s( 27.61%)p 2.62( 72.34%)d 0.00(  0.04%)
                                            0.0002  0.5255 -0.0001  0.1547 -0.0107
                                            0.6984 -0.0131  0.4590  0.0288  0.0068
                                            0.0039  0.0155 -0.0118 -0.0022
                ( 50.24%)   0.7088* C  18 s( 28.09%)p 2.56( 71.87%)d 0.00(  0.04%)
                                            0.0002  0.5300  0.0015 -0.1615 -0.0124
                                           -0.7156 -0.0158 -0.4236  0.0258  0.0047
                                            0.0037  0.0158 -0.0114 -0.0010
    38. (0.99041) BD ( 1) C  17 - H  32  
                ( 60.35%)   0.7768* C  17 s( 22.27%)p 3.49( 77.68%)d 0.00(  0.04%)
                                           -0.0001  0.4719  0.0045 -0.0040 -0.0138
                                           -0.7029  0.0066  0.5314 -0.0092 -0.0002
                                            0.0008 -0.0177 -0.0112  0.0011
                ( 39.65%)   0.6297* H  32 s( 99.92%)p 0.00(  0.08%)
                                            0.9996 -0.0026  0.0016  0.0224 -0.0167
    39. (0.98807) BD ( 1) C  17 - H  33  
                ( 61.64%)   0.7851* C  17 s( 22.30%)p 3.48( 77.65%)d 0.00(  0.04%)
                                            0.0001 -0.4722  0.0072  0.8054  0.0030
                                           -0.0544  0.0166  0.3529 -0.0120  0.0030
                                           -0.0135  0.0019 -0.0143  0.0055
                ( 38.36%)   0.6194* H  33 s( 99.92%)p 0.00(  0.08%)
                                           -0.9996  0.0045 -0.0267  0.0019 -0.0107
    40. (0.98702) BD ( 1) C  18 - H  34  
                ( 60.42%)   0.7773* C  18 s( 21.34%)p 3.68( 78.62%)d 0.00(  0.05%)
                                           -0.0002  0.4619 -0.0058  0.8041 -0.0098
                                           -0.0571  0.0014  0.3687  0.0178 -0.0012
                                            0.0123 -0.0002  0.0165 -0.0060
                ( 39.58%)   0.6291* H  34 s( 99.92%)p 0.00(  0.08%)
                                            0.9996 -0.0026 -0.0253  0.0008 -0.0125
    41. (0.98904) BD ( 1) C  18 - H  35  
                ( 61.36%)   0.7833* C  18 s( 22.43%)p 3.46( 77.53%)d 0.00(  0.04%)
                                            0.0001 -0.4735 -0.0038  0.5705 -0.0148
                                           -0.0855  0.0046 -0.6650  0.0002  0.0035
                                            0.0165 -0.0035 -0.0080 -0.0071
                ( 38.64%)   0.6216* H  35 s( 99.92%)p 0.00(  0.08%)
                                           -0.9996  0.0032 -0.0191  0.0037  0.0210
    42. (0.99986) CR ( 1) O   1           s(100.00%)p 0.00(  0.00%)
                                            1.0000 -0.0004  0.0000 -0.0002 -0.0000
                                           -0.0003  0.0000  0.0000 -0.0000  0.0000
                                           -0.0000 -0.0000 -0.0000 -0.0000
    43. (0.99967) CR ( 1) C   2           s(100.00%)p 0.00(  0.00%)
                                            1.0000  0.0003  0.0000 -0.0001  0.0000
                                            0.0000  0.0000  0.0000 -0.0000  0.0000
                                            0.0000 -0.0000  0.0000 -0.0000
    44. (0.99955) CR ( 1) N   3           s(100.00%)p 0.00(  0.00%)
                                            1.0000 -0.0001  0.0000  0.0002 -0.0000
                                           -0.0003  0.0000 -0.0001 -0.0000  0.0000
                                           -0.0000  0.0000  0.0000  0.0000
    45. (0.99938) CR ( 1) C   4           s(100.00%)p 0.00(  0.00%)
                                            1.0000  0.0002 -0.0000 -0.0001  0.0000
                                           -0.0001  0.0000 -0.0001  0.0000 -0.0000
                                            0.0000  0.0000 -0.0000 -0.0000
    46. (0.99947) CR ( 1) C   5           s(100.00%)p 0.00(  0.00%)
                                            1.0000  0.0000 -0.0000 -0.0001 -0.0000
                                            0.0003 -0.0000  0.0001  0.0000 -0.0000
                                            0.0000  0.0000 -0.0000 -0.0000
    47. (0.99946) CR ( 1) C   6           s(100.00%)p 0.00(  0.00%)
                                            1.0000  0.0002 -0.0000 -0.0002 -0.0000
                                            0.0001  0.0000  0.0001  0.0000 -0.0000
                                           -0.0000  0.0000  0.0000 -0.0000
    48. (0.99930) CR ( 1) C   7           s(100.00%)p 0.00(  0.00%)
                                            1.0000  0.0002  0.0000  0.0001 -0.0000
                                           -0.0001 -0.0000 -0.0001 -0.0000  0.0000
                                           -0.0000  0.0000  0.0000 -0.0000
    49. (0.99981) CR ( 1) O   8           s(100.00%)p 0.00(  0.00%)
                                            1.0000 -0.0002  0.0000 -0.0000 -0.0000
                                            0.0001 -0.0000  0.0000 -0.0000 -0.0000
                                            0.0000  0.0000 -0.0000 -0.0000
    50. (0.99963) CR ( 1) C   9           s(100.00%)p 0.00(  0.00%)
                                            1.0000 -0.0001 -0.0000 -0.0002 -0.0000
                                           -0.0001  0.0000  0.0000  0.0000  0.0000
                                            0.0000 -0.0000 -0.0000  0.0000
    51. (0.99946) CR ( 1) C  10           s(100.00%)p 0.00(  0.00%)
                                            1.0000  0.0000 -0.0000  0.0002  0.0000
                                           -0.0003  0.0000 -0.0001 -0.0000  0.0000
                                            0.0000  0.0000 -0.0000 -0.0000
    52. (0.99946) CR ( 1) C  11           s(100.00%)p 0.00(  0.00%)
                                            1.0000  0.0001 -0.0000  0.0002 -0.0000
                                           -0.0002 -0.0000 -0.0003  0.0000 -0.0000
                                            0.0000  0.0000  0.0000 -0.0000
    53. (0.99982) CR ( 1) O  12           s(100.00%)p 0.00(  0.00%)
                                            1.0000 -0.0002  0.0000  0.0001  0.0000
                                            0.0001  0.0000 -0.0001 -0.0000  0.0000
                                           -0.0000 -0.0000 -0.0000  0.0000
    54. (0.99943) CR ( 1) C  13           s(100.00%)p 0.00(  0.00%)
                                            1.0000  0.0000 -0.0000 -0.0001 -0.0000
                                            0.0002 -0.0000  0.0001  0.0000 -0.0000
                                            0.0000  0.0000  0.0000 -0.0000
    55. (0.99943) CR ( 1) C  14           s(100.00%)p 0.00(  0.00%)
                                            1.0000  0.0001 -0.0000  0.0001 -0.0000
                                            0.0003 -0.0000 -0.0002  0.0000  0.0000
                                           -0.0000 -0.0000 -0.0000 -0.0000
    56. (0.99945) CR ( 1) C  15           s(100.00%)p 0.00(  0.00%)
                                            1.0000  0.0001 -0.0000  0.0001 -0.0000
                                           -0.0001 -0.0000 -0.0003  0.0000 -0.0000
                                           -0.0000 -0.0000  0.0000  0.0000
    57. (0.99955) CR ( 1) C  16           s(100.00%)p 0.00(  0.00%)
                                            1.0000 -0.0001 -0.0000  0.0001 -0.0000
                                           -0.0003  0.0000 -0.0000  0.0000 -0.0000
                                            0.0000  0.0000  0.0000 -0.0000
    58. (0.99956) CR ( 1) C  17           s(100.00%)p 0.00(  0.00%)
                                            1.0000 -0.0002 -0.0000 -0.0003  0.0000
                                           -0.0002  0.0000  0.0000 -0.0000 -0.0000
                                            0.0000 -0.0000  0.0000 -0.0000
    59. (0.99954) CR ( 1) C  18           s(100.00%)p 0.00(  0.00%)
                                            1.0000 -0.0002 -0.0000  0.0001  0.0000
                                           -0.0001 -0.0000  0.0004 -0.0000 -0.0000
                                           -0.0000  0.0000  0.0000 -0.0000
    60. (0.98674) LP ( 1) O   1           s( 56.99%)p 0.75( 42.99%)d 0.00(  0.02%)
                                            0.0005  0.7548 -0.0134  0.4276 -0.0006
                                            0.4957 -0.0011 -0.0372 -0.0001 -0.0102
                                            0.0006  0.0012  0.0012  0.0066
    61. (0.91983) LP ( 2) O   1           s(  0.00%)p 1.00( 99.92%)d 0.00(  0.08%)
                                            0.0001 -0.0016  0.0031 -0.7391  0.0070
                                            0.6207 -0.0061 -0.2598  0.0021  0.0041
                                            0.0037  0.0067  0.0276 -0.0010
    62. (0.85427) LP ( 1) N   3           s(  0.22%)p99.99( 99.77%)d 0.04(  0.01%)
                                           -0.0001  0.0468  0.0002  0.1491  0.0060
                                           -0.1490 -0.0051 -0.9762 -0.0160 -0.0018
                                           -0.0068  0.0007  0.0017 -0.0051
    63. (0.98006) LP ( 1) O   8           s( 34.25%)p 1.92( 65.71%)d 0.00(  0.04%)
                                            0.0002  0.5852 -0.0034  0.1174  0.0016
                                           -0.7738  0.0083 -0.2112  0.0016  0.0055
                                            0.0007 -0.0079  0.0154  0.0062
    64. (0.92850) LP ( 2) O   8           s(  0.00%)p 1.00( 99.95%)d 0.00(  0.05%)
                                           -0.0000  0.0002  0.0000  0.2107 -0.0006
                                           -0.2273  0.0006  0.9505 -0.0027  0.0053
                                           -0.0019  0.0190  0.0042  0.0096
    65. (0.97764) LP ( 1) O  12           s( 35.92%)p 1.78( 64.05%)d 0.00(  0.04%)
                                            0.0002  0.5993 -0.0019 -0.5395  0.0021
                                           -0.5903  0.0021  0.0297  0.0010 -0.0170
                                            0.0027  0.0007  0.0034  0.0070
    66. (0.90655) LP ( 2) O  12           s(  0.10%)p99.99( 99.84%)d 0.58(  0.06%)
                                            0.0000  0.0314  0.0032 -0.1407  0.0010
                                            0.2090 -0.0012  0.9669 -0.0012 -0.0012
                                            0.0098  0.0202 -0.0060 -0.0057
    67. (0.00059) RY*( 1) O   1           s(  6.07%)p15.36( 93.19%)d 0.12(  0.75%)
                                           -0.0000  0.0003  0.2463  0.0080  0.7420
                                           -0.0016 -0.6153  0.0039 -0.0518 -0.0354
                                            0.0417  0.0137 -0.0652  0.0057
    68. (0.00048) RY*( 2) O   1           s(  1.33%)p72.32( 96.31%)d 1.77(  2.36%)
                                           -0.0000 -0.0003  0.1154  0.0045  0.0516
                                           -0.0007  0.0149 -0.0066  0.9799 -0.0130
                                           -0.1142 -0.0986  0.0195  0.0151
    69. (0.00008) RY*( 3) O   1           s( 56.85%)p 0.72( 41.12%)d 0.04(  2.03%)
    70. (0.00004) RY*( 4) O   1           s( 26.56%)p 2.33( 61.97%)d 0.43( 11.47%)
    71. (0.00001) RY*( 5) O   1           s(  5.80%)p 0.62(  3.61%)d15.61( 90.59%)
    72. (0.00001) RY*( 6) O   1           s(  0.77%)p 3.17(  2.44%)d99.99( 96.79%)
    73. (0.00000) RY*( 7) O   1           s(  0.79%)p 1.68(  1.32%)d99.99( 97.89%)
    74. (0.00000) RY*( 8) O   1           s(  1.79%)p 0.18(  0.32%)d54.81( 97.90%)
    75. (0.00000) RY*( 9) O   1           s(  0.01%)p 5.88(  0.08%)d99.99( 99.91%)
    76. (0.01257) RY*( 1) C   2           s(  2.81%)p33.96( 95.38%)d 0.64(  1.81%)
                                            0.0000  0.0221  0.1661  0.0074 -0.3878
                                            0.0746 -0.8813 -0.0203  0.1438 -0.0709
                                            0.0057 -0.0285 -0.1104 -0.0042
    77. (0.00522) RY*( 2) C   2           s(  1.00%)p52.97( 52.90%)d46.17( 46.10%)
                                            0.0000  0.0041  0.0998  0.0337 -0.6815
                                           -0.0213  0.1947  0.0118 -0.1576  0.1438
                                            0.0615  0.1704  0.6384  0.0075
    78. (0.00339) RY*( 3) C   2           s(  0.14%)p 7.98(  1.13%)d99.99( 98.72%)
                                           -0.0000 -0.0007  0.0377  0.0113  0.0039
                                           -0.0157  0.0078 -0.0696 -0.0777  0.0191
                                            0.6334  0.7072 -0.2761 -0.0962
    79. (0.00177) RY*( 4) C   2           s( 37.33%)p 0.56( 20.75%)d 1.12( 41.91%)
                                           -0.0000 -0.0117  0.6109 -0.0258 -0.3316
                                            0.0137  0.3096 -0.0024 -0.0284  0.2444
                                           -0.1893 -0.0962 -0.5599 -0.0276
    80. (0.00141) RY*( 5) C   2           s(  0.74%)p26.27( 19.31%)d99.99( 79.95%)
                                           -0.0000  0.0003  0.0857  0.0023  0.0773
                                           -0.0029 -0.0909 -0.0118 -0.4228  0.2605
                                            0.5617 -0.5033  0.0092  0.4034
    81. (0.00079) RY*( 6) C   2           s(  1.29%)p23.35( 30.06%)d53.32( 68.65%)
                                            0.0000  0.0026  0.1134  0.0120 -0.2055
                                            0.0356  0.2538  0.0093  0.4387 -0.6829
                                            0.3645 -0.2539 -0.0212  0.1499
    82. (0.00061) RY*( 7) C   2           s(  0.07%)p99.99( 58.08%)d99.99( 41.85%)
                                            0.0000  0.0022  0.0263  0.0112 -0.0673
                                            0.0182 -0.0266 -0.0212 -0.7580 -0.6004
                                           -0.1787  0.0321 -0.1094 -0.1146
    83. (0.00038) RY*( 8) C   2           s( 56.43%)p 0.41( 23.34%)d 0.36( 20.23%)
                                            0.0000  0.0055  0.7512  0.0175  0.4698
                                           -0.0019 -0.1082  0.0006  0.0251 -0.1118
                                           -0.0176  0.1426  0.4109  0.0175
    84. (0.00002) RY*( 9) C   2           s(  0.36%)p 0.20(  0.07%)d99.99( 99.56%)
    85. (0.00195) RY*( 1) N   3           s(  0.02%)p99.99( 95.90%)d99.99(  4.09%)
                                            0.0000 -0.0050  0.0122 -0.0022  0.4031
                                            0.0034 -0.5742  0.0165 -0.6830 -0.0132
                                           -0.1096 -0.1003  0.1357  0.0143
    86. (0.00111) RY*( 2) N   3           s(  3.60%)p25.08( 90.20%)d 1.73(  6.21%)
                                           -0.0000 -0.0166  0.1889 -0.0043 -0.2422
                                            0.0002 -0.7680 -0.0075  0.5034  0.0641
                                            0.1064  0.1253  0.1742 -0.0248
    87. (0.00079) RY*( 3) N   3           s( 90.84%)p 0.06(  5.25%)d 0.04(  3.91%)
                                            0.0000 -0.0010  0.9531 -0.0088  0.0937
                                            0.0108  0.1894 -0.0020 -0.0873  0.1748
                                            0.0095  0.0589  0.0684 -0.0177
    88. (0.00037) RY*( 4) N   3           s(  0.49%)p99.99( 79.31%)d41.22( 20.20%)
                                           -0.0000 -0.0048  0.0698 -0.0090 -0.7819
                                            0.0024 -0.1142  0.0002 -0.4106  0.1582
                                           -0.0875 -0.1353 -0.3885 -0.0038
    89. (0.00021) RY*( 5) N   3           s(  0.40%)p26.24( 10.39%)d99.99( 89.22%)
                                            0.0000 -0.0003  0.0629  0.0115  0.1437
                                           -0.0036 -0.0656  0.0045  0.2806  0.0372
                                           -0.8396 -0.3560 -0.2262 -0.0897
    90. (0.00005) RY*( 6) N   3           s(  3.88%)p 0.58(  2.24%)d24.21( 93.88%)
    91. (0.00005) RY*( 7) N   3           s(  0.51%)p28.18( 14.46%)d99.99( 85.02%)
    92. (0.00001) RY*( 8) N   3           s(  0.28%)p 4.31(  1.21%)d99.99( 98.51%)
    93. (0.00001) RY*( 9) N   3           s(  0.03%)p37.73(  1.10%)d99.99( 98.87%)
    94. (0.00319) RY*( 1) C   4           s(  0.01%)p99.99( 95.71%)d99.99(  4.27%)
                                            0.0000  0.0114  0.0039 -0.0091 -0.9126
                                           -0.0071  0.3510 -0.0119 -0.0296  0.1367
                                            0.0008 -0.0298 -0.1506 -0.0224
    95. (0.00217) RY*( 2) C   4           s(  7.68%)p11.03( 84.65%)d 1.00(  7.67%)
                                            0.0000  0.0297  0.2755 -0.0099 -0.3133
                                            0.0000 -0.8612  0.0018 -0.0811  0.2230
                                            0.0017 -0.0647  0.1406 -0.0546
    96. (0.00119) RY*( 3) C   4           s( 13.52%)p 4.76( 64.41%)d 1.63( 22.07%)
                                           -0.0000  0.0005  0.3677  0.0037  0.0031
                                           -0.0070  0.0243  0.0117  0.8021  0.0635
                                            0.3608  0.2732 -0.0988 -0.0452
    97. (0.00053) RY*( 4) C   4           s( 65.31%)p 0.11(  7.14%)d 0.42( 27.54%)
                                           -0.0000 -0.0127  0.8081 -0.0041  0.0919
                                           -0.0117  0.2363 -0.0086 -0.0829 -0.0575
                                           -0.4717 -0.2218  0.0199  0.0041
    98. (0.00037) RY*( 5) C   4           s( 11.73%)p 2.55( 29.96%)d 4.97( 58.31%)
                                           -0.0000 -0.0071  0.3424 -0.0064  0.0504
                                            0.0009  0.0773  0.0084 -0.5394 -0.1647
                                            0.6497  0.1945 -0.1562 -0.2676
    99. (0.00036) RY*( 6) C   4           s(  0.71%)p 6.59(  4.69%)d99.99( 94.60%)
                                            0.0000 -0.0021  0.0843 -0.0060  0.0193
                                            0.0027  0.0352 -0.0077 -0.2126  0.2893
                                           -0.1988  0.7932  0.0490  0.4372
   100. (0.00015) RY*( 7) C   4           s(  0.07%)p99.99(  8.06%)d99.99( 91.87%)
                                           -0.0000 -0.0146  0.0226 -0.0150  0.0887
                                           -0.0251  0.2654  0.0002 -0.0377  0.5974
                                            0.2249 -0.1556  0.6846 -0.1355
   101. (0.00011) RY*( 8) C   4           s(  0.06%)p84.50(  5.29%)d99.99( 94.64%)
                                           -0.0000  0.0096  0.0231  0.0231 -0.2211
                                            0.0014  0.0001 -0.0027  0.0592 -0.6728
                                            0.0018  0.2013  0.6720  0.0401
   102. (0.00001) RY*( 9) C   4           s(  1.08%)p 0.12(  0.13%)d91.12( 98.79%)
   103. (0.00251) RY*( 1) C   5           s(  0.25%)p99.99( 94.75%)d20.20(  5.00%)
                                           -0.0000 -0.0229  0.0442 -0.0045  0.0078
                                            0.0143  0.9511  0.0026  0.2065  0.0493
                                           -0.0196 -0.0732  0.2033  0.0229
   104. (0.00132) RY*( 2) C   5           s(  0.89%)p99.99( 97.16%)d 2.19(  1.95%)
                                            0.0000  0.0130  0.0935 -0.0399  0.9569
                                           -0.0032  0.0452  0.0070 -0.2285  0.1216
                                            0.0165 -0.0062 -0.0639 -0.0172
   105. (0.00048) RY*( 3) C   5           s( 14.17%)p 5.49( 77.86%)d 0.56(  7.97%)
                                           -0.0000 -0.0033  0.3764  0.0013  0.1755
                                            0.0082 -0.2129 -0.0038  0.8381 -0.0377
                                            0.1894 -0.1095  0.0618 -0.1630
   106. (0.00044) RY*( 4) C   5           s( 81.15%)p 0.14( 11.21%)d 0.09(  7.64%)
                                            0.0000 -0.0063  0.9008  0.0052 -0.1528
                                            0.0184  0.0121  0.0066 -0.2969  0.0115
                                           -0.2677  0.0341  0.0311  0.0495
   107. (0.00035) RY*( 5) C   5           s(  2.10%)p 3.71(  7.79%)d42.84( 90.10%)
                                            0.0000 -0.0004  0.1450 -0.0009 -0.0591
                                            0.0059  0.0507 -0.0091 -0.2679 -0.1735
                                            0.8293  0.2517  0.2458 -0.2440
   108. (0.00006) RY*( 6) C   5           s(  0.75%)p 3.80(  2.86%)d99.99( 96.38%)
   109. (0.00003) RY*( 7) C   5           s(  0.52%)p 5.76(  2.99%)d99.99( 96.49%)
   110. (0.00000) RY*( 8) C   5           s(  0.06%)p62.95(  4.04%)d99.99( 95.89%)
   111. (0.00000) RY*( 9) C   5           s(  0.19%)p 7.59(  1.41%)d99.99( 98.40%)
   112. (0.00210) RY*( 1) C   6           s(  0.47%)p99.99( 94.19%)d11.36(  5.34%)
                                            0.0000  0.0224  0.0648  0.0105  0.8577
                                            0.0008 -0.3491 -0.0023 -0.2903 -0.1151
                                           -0.0792  0.0014  0.1819 -0.0277
   113. (0.00115) RY*( 2) C   6           s(  0.45%)p99.99( 97.92%)d 3.62(  1.63%)
                                            0.0000  0.0096  0.0665  0.0055 -0.4181
                                            0.0364 -0.8844  0.0073 -0.1442  0.0958
                                            0.0001 -0.0292  0.0768 -0.0197
   114. (0.00055) RY*( 3) C   6           s( 53.57%)p 0.80( 43.08%)d 0.06(  3.35%)
                                           -0.0000 -0.0054  0.7319 -0.0156 -0.1412
                                            0.0006  0.2147 -0.0015 -0.6038  0.0657
                                           -0.0932 -0.0024 -0.1431  0.0053
   115. (0.00052) RY*( 4) C   6           s( 43.32%)p 1.23( 53.26%)d 0.08(  3.42%)
                                           -0.0000 -0.0046  0.6582 -0.0123  0.1525
                                           -0.0009 -0.1399  0.0071  0.6997  0.0146
                                            0.1499  0.0791 -0.0394 -0.0610
   116. (0.00034) RY*( 5) C   6           s(  0.02%)p83.51(  1.42%)d99.99( 98.56%)
                                           -0.0000  0.0001  0.0130 -0.0025  0.0305
                                            0.0028 -0.0350 -0.0094  0.1093 -0.1061
                                           -0.3513 -0.8413 -0.2915 -0.2412
   117. (0.00005) RY*( 6) C   6           s(  1.14%)p 2.77(  3.15%)d83.93( 95.71%)
   118. (0.00004) RY*( 7) C   6           s(  1.02%)p 3.50(  3.56%)d93.74( 95.42%)
   119. (0.00001) RY*( 8) C   6           s(  0.03%)p67.05(  2.21%)d99.99( 97.76%)
   120. (0.00001) RY*( 9) C   6           s(  0.07%)p17.60(  1.28%)d99.99( 98.65%)
   121. (0.00356) RY*( 1) C   7           s(  1.05%)p92.11( 96.27%)d 2.56(  2.68%)
                                           -0.0000 -0.0454  0.0916 -0.0036 -0.2507
                                            0.0339 -0.9333  0.0091 -0.1662 -0.1268
                                           -0.0439 -0.0026  0.0908  0.0233
   122. (0.00243) RY*( 2) C   7           s(  2.35%)p35.55( 83.42%)d 6.07( 14.24%)
                                           -0.0000 -0.0084  0.1530 -0.0218 -0.8391
                                           -0.0037  0.2606  0.0041  0.2482 -0.2288
                                           -0.1020 -0.0312  0.2765  0.0468
   123. (0.00102) RY*( 3) C   7           s( 70.99%)p 0.06(  4.52%)d 0.34( 24.49%)
[truncated: 136,720 more chars]
