# Supplementary material for: Machine-Learning-Guided Discovery of Electrochemical Reactions
Source: J Am Chem Soc. 2022 Dec 2;144(49):22599–610. doi: 10.1021/jacs.2c08997 (PMC9756344; doi:10.1021/jacs.2c08997)
Supplement: Supplementary file 4 — ja2c08997_si_004.zip [file ja2c08997_si_004.zip › Reactivity Prediction/Nlogs_notimes/67.log]

 Entering Gaussian System, Link 0=g16
 Input=67.com
 Output=67.log
 Initial command:
  
 Copyright (c) 1988-2019, Gaussian, Inc.  All Rights Reserved.
  
 This is part of the Gaussian(R) 16 program.  It is based on
 the Gaussian(R) 09 system (copyright 2009, Gaussian, Inc.),
 the Gaussian(R) 03 system (copyright 2003, Gaussian, Inc.),
 the Gaussian(R) 98 system (copyright 1998, Gaussian, Inc.),
 the Gaussian(R) 94 system (copyright 1995, Gaussian, Inc.),
 the Gaussian 92(TM) system (copyright 1992, Gaussian, Inc.),
 the Gaussian 90(TM) system (copyright 1990, Gaussian, Inc.),
 the Gaussian 88(TM) system (copyright 1988, Gaussian, Inc.),
 the Gaussian 86(TM) system (copyright 1986, Carnegie Mellon
 University), and the Gaussian 82(TM) system (copyright 1983,
 Carnegie Mellon University). Gaussian is a federally registered
 trademark of Gaussian, Inc.
  
 This software contains proprietary and confidential information,
 including trade secrets, belonging to Gaussian, Inc.
  
 This software is provided under written license and may be
 used, copied, transmitted, or stored only in accord with that
 written license.
  
 The following legend is applicable only to US Government
 contracts under FAR:
  
                    RESTRICTED RIGHTS LEGEND
  
 Use, reproduction and disclosure by the US Government is
 subject to restrictions as set forth in subparagraphs (a)
 and (c) of the Commercial Computer Software - Restricted
 Rights clause in FAR 52.227-19.
  
 Gaussian, Inc.
 340 Quinnipiac St., Bldg. 40, Wallingford CT 06492
  
  
 ---------------------------------------------------------------
 Warning -- This program may not be used in any manner that
 competes with the business of Gaussian, Inc. or will provide
 assistance to any competitor of Gaussian, Inc.  The licensee
 of this program is prohibited from giving any competitor of
 Gaussian, Inc. access to this program.  By using this program,
 the user acknowledges that Gaussian, Inc. is engaged in the
 business of creating and licensing software in the field of
 computational chemistry and represents and warrants to the
 licensee that it is not a competitor of Gaussian, Inc. and that
 it will not use this program in any manner prohibited above.
 ---------------------------------------------------------------
  

 Cite this work as:
 Gaussian 16, Revision C.01,
 M. J. Frisch, G. W. Trucks, H. B. Schlegel, G. E. Scuseria, 
 M. A. Robb, J. R. Cheeseman, G. Scalmani, V. Barone, 
 G. A. Petersson, H. Nakatsuji, X. Li, M. Caricato, A. V. Marenich, 
 J. Bloino, B. G. Janesko, R. Gomperts, B. Mennucci, H. P. Hratchian, 
 J. V. Ortiz, A. F. Izmaylov, J. L. Sonnenberg, D. Williams-Young, 
 F. Ding, F. Lipparini, F. Egidi, J. Goings, B. Peng, A. Petrone, 
 T. Henderson, D. Ranasinghe, V. G. Zakrzewski, J. Gao, N. Rega, 
 G. Zheng, W. Liang, M. Hada, M. Ehara, K. Toyota, R. Fukuda, 
 J. Hasegawa, M. Ishida, T. Nakajima, Y. Honda, O. Kitao, H. Nakai, 
 T. Vreven, K. Throssell, J. A. Montgomery, Jr., J. E. Peralta, 
 F. Ogliaro, M. J. Bearpark, J. J. Heyd, E. N. Brothers, K. N. Kudin, 
 V. N. Staroverov, T. A. Keith, R. Kobayashi, J. Normand, 
 K. Raghavachari, A. P. Rendell, J. C. Burant, S. S. Iyengar, 
 J. Tomasi, M. Cossi, J. M. Millam, M. Klene, C. Adamo, R. Cammi, 
 J. W. Ochterski, R. L. Martin, K. Morokuma, O. Farkas, 
 J. B. Foresman, and D. J. Fox, Gaussian, Inc., Wallingford CT, 2019.
 
 ******************************************
 Gaussian 16:  ES64L-G16RevC.01  3-Jul-2019
                13-Mar-2021 
 ******************************************
 %nprocshared=16
 Will use up to   16 processors via shared memory.
 %mem=7GB
 -----------------------------------------
 # b3lyp/def2svp geom=NewRedundant pop=NBO
 -----------------------------------------
 1/29=4000,38=1,172=1/1;
 2/12=2,17=6,18=5,40=1/2;
 3/5=43,7=101,11=2,25=1,30=1,74=-5/1,2,3;
 4//1;
 5/5=2,38=5/2;
 6/7=2,8=2,9=2,10=2,28=1,40=1/1,7;
 99/5=1,9=1/99;
 --
 67
 --
 Symbolic Z-matrix:
 Charge =  0 Multiplicity = 1
 C                    -0.95642  -0.05585  -0.12186 
 C                     0.4897    0.32028   0.0699 
 O                     1.28159  -0.77237   0.14146 
 O                     0.9245    1.44077   0.1535 
 H                    -1.56912   0.85118  -0.17564 
 H                    -1.06943  -0.64614  -1.04415 
 H                    -1.29061  -0.69133   0.71261 
 H                     2.18978  -0.44654   0.26419 
 
                          Input orientation:                          
 ---------------------------------------------------------------------
 Center     Atomic      Atomic             Coordinates (Angstroms)
 Number     Number       Type             X           Y           Z
 ---------------------------------------------------------------------
      1          6           0       -0.956420   -0.055848   -0.121863
      2          6           0        0.489702    0.320278    0.069895
      3          8           0        1.281589   -0.772371    0.141463
      4          8           0        0.924498    1.440767    0.153496
      5          1           0       -1.569116    0.851181   -0.175637
      6          1           0       -1.069429   -0.646143   -1.044155
      7          1           0       -1.290605   -0.691325    0.712608
      8          1           0        2.189781   -0.446538    0.264193
 ---------------------------------------------------------------------
                    Distance matrix (angstroms):
                    1          2          3          4          5
     1  C    0.000000
     2  C    1.506490   0.000000
     3  O    2.364621   1.351329   0.000000
     4  O    2.419407   1.204795   2.241794   0.000000
     5  H    1.095896   2.140298   3.295906   2.583418   0.000000
     6  H    1.100837   2.146152   2.636079   3.124949   1.801663
     7  H    1.100842   2.146140   2.636088   3.124917   1.801630
     8  H    3.193785   1.875107   0.972647   2.274888   4.000854
                    6          7          8
     6  H    0.000000
     7  H    1.771207   0.000000
     8  H    3.517679   3.517682   0.000000
 Stoichiometry    C2H4O2
 Framework group  C1[X(C2H4O2)]
 Deg. of freedom    18
 Full point group                 C1      NOp   1
 Largest Abelian subgroup         C1      NOp   1
 Largest concise Abelian subgroup C1      NOp   1
                         Standard orientation:                         
 ---------------------------------------------------------------------
 Center     Atomic      Atomic             Coordinates (Angstroms)
 Number     Number       Type             X           Y           Z
 ---------------------------------------------------------------------
      1          6           0       -1.394347   -0.113910   -0.000006
      2          6           0        0.093135    0.124650   -0.000004
      3          8           0        0.782358   -1.037702    0.000003
      4          8           0        0.637578    1.199412   -0.000001
      5          1           0       -1.921660    0.846781    0.000002
      6          1           0       -1.677870   -0.703151   -0.885585
      7          1           0       -1.677860   -0.703092    0.885622
      8          1           0        1.725171   -0.798652   -0.000002
 ---------------------------------------------------------------------
 Rotational constants (GHZ):          11.3686578           9.4406659           5.3296461
 Standard basis: def2SVP (5D, 7F)
 There are    80 symmetry adapted cartesian basis functions of A   symmetry.
 There are    76 symmetry adapted basis functions of A   symmetry.
    76 basis functions,   128 primitive gaussians,    80 cartesian basis functions
    16 alpha electrons       16 beta electrons
       nuclear repulsion energy       121.0454845597 Hartrees.
 NAtoms=    8 NActive=    8 NUniq=    8 SFac= 1.00D+00 NAtFMM=   60 NAOKFM=F Big=F
 Integral buffers will be    131072 words long.
 Raffenetti 2 integral format.
 Two-electron integral symmetry is turned on.
 One-electron integrals computed using PRISM.
   1 Symmetry operations used in ECPInt.
 ECPInt:  NShTT=     666 NPrTT=    2410 LenC2=     666 LenP2D=    2113.
 LDataN:  DoStor=T MaxTD1= 4 Len=   56
 NBasis=    76 RedAO= T EigKep=  3.58D-03  NBF=    76
 NBsUse=    76 1.00D-06 EigRej= -1.00D+00 NBFU=    76
 ExpMin= 1.22D-01 ExpMax= 2.27D+03 ExpMxC= 3.41D+02 IAcc=3 IRadAn=         5 AccDes= 0.00D+00
 Harris functional with IExCor=  402 and IRadAn=       5 diagonalized for initial guess.
 HarFok:  IExCor=  402 AccDes= 0.00D+00 IRadAn=         5 IDoV= 1 UseB2=F ITyADJ=14
 ICtDFT=  3500011 ScaDFX=  1.000000  1.000000  1.000000  1.000000
 FoFCou: FMM=F IPFlag=           0 FMFlag=      100000 FMFlg1=           0
         NFxFlg=           0 DoJE=T BraDBF=F KetDBF=T FulRan=T
         wScrn=  0.000000 ICntrl=       500 IOpCl=  0 I1Cent=   200000004 NGrid=           0
         NMat0=    1 NMatS0=      1 NMatT0=    0 NMatD0=    1 NMtDS0=    0 NMtDT0=    0
 Petite list used in FoFCou.
 Keep R1 ints in memory in canonical form, NReq=18776853.
 Requested convergence on RMS density matrix=1.00D-08 within 128 cycles.
 Requested convergence on MAX density matrix=1.00D-06.
 Requested convergence on             energy=1.00D-06.
 No special actions if energy rises.
 Integral accuracy reduced to 1.0D-05 until final iterations.
 Initial convergence to 1.0D-05 achieved.  Increase integral accuracy.
 SCF Done:  E(RB3LYP) =  -228.917275865     A.U. after   13 cycles
            NFock= 13  Conv=0.67D-08     -V/T= 2.0085

 **********************************************************************

            Population analysis using the SCF Density.

 **********************************************************************

 Orbital symmetries:
       Occupied  (A) (A) (A) (A) (A) (A) (A) (A) (A) (A) (A) (A)
                 (A) (A) (A) (A)
       Virtual   (A) (A) (A) (A) (A) (A) (A) (A) (A) (A) (A) (A)
                 (A) (A) (A) (A) (A) (A) (A) (A) (A) (A) (A) (A)
                 (A) (A) (A) (A) (A) (A) (A) (A) (A) (A) (A) (A)
                 (A) (A) (A) (A) (A) (A) (A) (A) (A) (A) (A) (A)
                 (A) (A) (A) (A) (A) (A) (A) (A) (A) (A) (A) (A)
 The electronic state is 1-A.
 Alpha  occ. eigenvalues --  -19.18059 -19.12336 -10.31936 -10.20373  -1.09717
 Alpha  occ. eigenvalues --   -1.00474  -0.75307  -0.61046  -0.48797  -0.47730
 Alpha  occ. eigenvalues --   -0.47233  -0.41310  -0.39529  -0.39429  -0.32385
 Alpha  occ. eigenvalues --   -0.27974
 Alpha virt. eigenvalues --    0.00687   0.05057   0.07826   0.12400   0.13370
 Alpha virt. eigenvalues --    0.20926   0.25717   0.30605   0.43894   0.44635
 Alpha virt. eigenvalues --    0.49207   0.51732   0.52075   0.57653   0.61772
 Alpha virt. eigenvalues --    0.64484   0.64897   0.66360   0.67866   0.81574
 Alpha virt. eigenvalues --    0.88948   0.94963   0.96151   1.03086   1.11589
 Alpha virt. eigenvalues --    1.20093   1.21432   1.28159   1.38078   1.39392
 Alpha virt. eigenvalues --    1.50633   1.55709   1.58219   1.63564   1.66731
 Alpha virt. eigenvalues --    1.72127   1.76778   1.78219   1.90727   1.96351
 Alpha virt. eigenvalues --    2.02330   2.06330   2.15193   2.30456   2.35618
 Alpha virt. eigenvalues --    2.43556   2.50734   2.63573   2.67830   2.73821
 Alpha virt. eigenvalues --    2.84280   2.85886   2.89021   2.96399   3.10723
 Alpha virt. eigenvalues --    3.20510   3.20628   3.50582   3.62839   3.76115
          Condensed to atoms (all electrons):
               1          2          3          4          5          6
     1  C    4.763582   0.343360  -0.121317  -0.089920   0.359161   0.353407
     2  C    0.343360   4.519111   0.363039   0.709903  -0.003964   0.000355
     3  O   -0.121317   0.363039   7.722934  -0.085581   0.005236   0.005234
     4  O   -0.089920   0.709903  -0.085581   7.662349   0.007872   0.001835
     5  H    0.359161  -0.003964   0.005236   0.007872   0.619412  -0.013957
     6  H    0.353407   0.000355   0.005234   0.001835  -0.013957   0.619299
     7  H    0.353405   0.000355   0.005234   0.001834  -0.013958  -0.012667
     8  H    0.016503  -0.008560   0.298317   0.011060  -0.000781  -0.000716
               7          8
     1  C    0.353405   0.016503
     2  C    0.000355  -0.008560
     3  O    0.005234   0.298317
     4  O    0.001834   0.011060
     5  H   -0.013958  -0.000781
     6  H   -0.012667  -0.000716
     7  H    0.619303  -0.000716
     8  H   -0.000716   0.506064
 Mulliken charges:
               1
     1  C    0.021818
     2  C    0.076402
     3  O   -0.193096
     4  O   -0.219351
     5  H    0.040979
     6  H    0.047211
     7  H    0.047209
     8  H    0.178829
 Sum of Mulliken charges =  -0.00000
 Mulliken charges with hydrogens summed into heavy atoms:
               1
     1  C    0.157217
     2  C    0.076402
     3  O   -0.014267
     4  O   -0.219351
 Electronic spatial extent (au):  <R**2>=            253.1047
 Charge=             -0.0000 electrons
 Dipole moment (field-independent basis, Debye):
    X=             -0.5294    Y=             -1.5278    Z=              0.0000  Tot=              1.6169
 Quadrupole moment (field-independent basis, Debye-Ang):
   XX=            -19.0096   YY=            -27.8941   ZZ=            -22.7643
   XY=             -2.1346   XZ=             -0.0001   YZ=              0.0001
 Traceless Quadrupole moment (field-independent basis, Debye-Ang):
   XX=              4.2131   YY=             -4.6714   ZZ=              0.4584
   XY=             -2.1346   XZ=             -0.0001   YZ=              0.0001
 Octapole moment (field-independent basis, Debye-Ang**2):
  XXX=             13.0596  YYY=             -1.8504  ZZZ=              0.0001  XYY=             -1.0127
  XXY=             -4.4450  XXZ=              0.0001  XZZ=              1.4305  YZZ=             -0.4619
  YYZ=             -0.0000  XYZ=             -0.0001
 Hexadecapole moment (field-independent basis, Debye-Ang**3):
 XXXX=           -146.6025 YYYY=           -120.0115 ZZZZ=            -25.8326 XXXY=            -10.7861
 XXXZ=             -0.0002 YYYX=             -3.6686 YYYZ=              0.0001 ZZZX=             -0.0001
 ZZZY=              0.0000 XXYY=            -42.9905 XXZZ=            -30.6340 YYZZ=            -22.7738
 XXYZ=              0.0002 YYXZ=              0.0001 ZZXY=              0.9114
 N-N= 1.210454845597D+02 E-N=-7.786889645554D+02  KE= 2.269791903468D+02
 ******************************Gaussian NBO Version 3.1******************************
             N A T U R A L   A T O M I C   O R B I T A L   A N D
          N A T U R A L   B O N D   O R B I T A L   A N A L Y S I S
 ******************************Gaussian NBO Version 3.1******************************
       /RESON  / : Allow strongly delocalized NBO set

 Analyzing the SCF density

 Job title: 67                                                              

 Storage needed:     17686 in NPA,     23410 in NBO ( 939523696 available)
 GSVD:  LWork=        3472 too small for GESVD, short by         848 words or         848 for optimal perf.


 NATURAL POPULATIONS:  Natural atomic orbital occupancies 
                                                          
   NAO  Atom  No  lang   Type(AO)    Occupancy      Energy
 ----------------------------------------------------------
     1    C    1  S      Cor( 1S)     1.99918     -10.09035
     2    C    1  S      Val( 2S)     1.12852      -0.26785
     3    C    1  S      Ryd( 3S)     0.00116       0.79814
     4    C    1  px     Val( 2p)     1.11977      -0.11195
     5    C    1  px     Ryd( 3p)     0.00146       0.46624
     6    C    1  py     Val( 2p)     1.24273      -0.09513
     7    C    1  py     Ryd( 3p)     0.00241       0.58370
     8    C    1  pz     Val( 2p)     1.23351      -0.10090
     9    C    1  pz     Ryd( 3p)     0.00047       0.55001
    10    C    1  dxy    Ryd( 3d)     0.00033       2.25356
    11    C    1  dxz    Ryd( 3d)     0.00011       2.06148
    12    C    1  dyz    Ryd( 3d)     0.00061       2.36777
    13    C    1  dx2y2  Ryd( 3d)     0.00075       2.25234
    14    C    1  dz2    Ryd( 3d)     0.00046       2.29425

    15    C    2  S      Cor( 1S)     1.99940     -10.21493
    16    C    2  S      Val( 2S)     0.75631      -0.13985
    17    C    2  S      Ryd( 3S)     0.00307       0.45548
    18    C    2  px     Val( 2p)     0.89359      -0.05405
    19    C    2  px     Ryd( 3p)     0.01002       0.60564
    20    C    2  py     Val( 2p)     0.68370       0.02340
    21    C    2  py     Ryd( 3p)     0.02253       0.54409
    22    C    2  pz     Val( 2p)     0.76521      -0.13327
    23    C    2  pz     Ryd( 3p)     0.00203       0.49358
    24    C    2  dxy    Ryd( 3d)     0.00430       2.36070
    25    C    2  dxz    Ryd( 3d)     0.00144       1.84694
    26    C    2  dyz    Ryd( 3d)     0.00415       1.92231
    27    C    2  dx2y2  Ryd( 3d)     0.00455       2.35030
    28    C    2  dz2    Ryd( 3d)     0.00090       2.10517

    29    O    3  S      Cor( 1S)     1.99969     -18.99017
    30    O    3  S      Val( 2S)     1.68125      -0.90216
    31    O    3  S      Ryd( 3S)     0.00214       1.33387
    32    O    3  px     Val( 2p)     1.48871      -0.32124
    33    O    3  px     Ryd( 3p)     0.00218       1.19902
    34    O    3  py     Val( 2p)     1.71130      -0.35927
    35    O    3  py     Ryd( 3p)     0.00085       1.04977
    36    O    3  pz     Val( 2p)     1.81861      -0.33413
    37    O    3  pz     Ryd( 3p)     0.00106       0.97634
    38    O    3  dxy    Ryd( 3d)     0.00124       3.11916
    39    O    3  dxz    Ryd( 3d)     0.00005       2.73868
    40    O    3  dyz    Ryd( 3d)     0.00127       2.69525
    41    O    3  dx2y2  Ryd( 3d)     0.00123       3.14356
    42    O    3  dz2    Ryd( 3d)     0.00065       3.01980

    43    O    4  S      Cor( 1S)     1.99971     -18.87089
    44    O    4  S      Val( 2S)     1.69534      -0.86563
    45    O    4  S      Ryd( 3S)     0.00150       1.38848
    46    O    4  px     Val( 2p)     1.79840      -0.27488
    47    O    4  px     Ryd( 3p)     0.00223       1.12652
    48    O    4  py     Val( 2p)     1.66421      -0.31131
    49    O    4  py     Ryd( 3p)     0.00120       1.04332
    50    O    4  pz     Val( 2p)     1.43713      -0.24878
    51    O    4  pz     Ryd( 3p)     0.00048       1.04632
    52    O    4  dxy    Ryd( 3d)     0.00137       3.15500
    53    O    4  dxz    Ryd( 3d)     0.00041       2.69013
    54    O    4  dyz    Ryd( 3d)     0.00168       2.82903
    55    O    4  dx2y2  Ryd( 3d)     0.00147       3.07153
    56    O    4  dz2    Ryd( 3d)     0.00035       2.85355

    57    H    5  S      Val( 1S)     0.75958       0.06668
    58    H    5  S      Ryd( 2S)     0.00173       0.33722
    59    H    5  px     Ryd( 2p)     0.00024       1.88839
    60    H    5  py     Ryd( 2p)     0.00060       2.21941
    61    H    5  pz     Ryd( 2p)     0.00012       1.73707

    62    H    6  S      Val( 1S)     0.75684       0.05228
    63    H    6  S      Ryd( 2S)     0.00151       0.33338
    64    H    6  px     Ryd( 2p)     0.00021       1.76097
    65    H    6  py     Ryd( 2p)     0.00034       1.93765
    66    H    6  pz     Ryd( 2p)     0.00054       2.14203

    67    H    7  S      Val( 1S)     0.75684       0.05227
    68    H    7  S      Ryd( 2S)     0.00151       0.33339
    69    H    7  px     Ryd( 2p)     0.00021       1.76096
    70    H    7  py     Ryd( 2p)     0.00034       1.93762
    71    H    7  pz     Ryd( 2p)     0.00054       2.14207

    72    H    8  S      Val( 1S)     0.51259       0.07161
    73    H    8  S      Ryd( 2S)     0.00351       0.37451
    74    H    8  px     Ryd( 2p)     0.00222       2.38330
    75    H    8  py     Ryd( 2p)     0.00098       1.81485
    76    H    8  pz     Ryd( 2p)     0.00119       1.59137


 Summary of Natural Population Analysis:                  
                                                          
                                       Natural Population 
                Natural  -----------------------------------------------
    Atom  No    Charge         Core      Valence    Rydberg      Total
 -----------------------------------------------------------------------
      C    1   -0.73146      1.99918     4.72452    0.00776     6.73146
      C    2    0.84880      1.99940     3.09880    0.05300     5.15120
      O    3   -0.71022      1.99969     6.69986    0.01066     8.71022
      O    4   -0.60548      1.99971     6.59508    0.01068     8.60548
      H    5    0.23773      0.00000     0.75958    0.00269     0.76227
      H    6    0.24056      0.00000     0.75684    0.00259     0.75944
      H    7    0.24056      0.00000     0.75684    0.00259     0.75944
      H    8    0.47951      0.00000     0.51259    0.00790     0.52049
 =======================================================================
   * Total *   -0.00000      7.99798    23.90413    0.09789    32.00000

                                 Natural Population      
 --------------------------------------------------------
   Core                       7.99798 ( 99.9748% of   8)
   Valence                   23.90413 ( 99.6005% of  24)
   Natural Minimal Basis     31.90211 ( 99.6941% of  32)
   Natural Rydberg Basis      0.09789 (  0.3059% of  32)
 --------------------------------------------------------

    Atom  No          Natural Electron Configuration
 ----------------------------------------------------------------------------
      C    1      [core]2S( 1.13)2p( 3.60)
      C    2      [core]2S( 0.76)2p( 2.34)3p( 0.03)3d( 0.02)
      O    3      [core]2S( 1.68)2p( 5.02)
      O    4      [core]2S( 1.70)2p( 4.90)3d( 0.01)
      H    5            1S( 0.76)
      H    6            1S( 0.76)
      H    7            1S( 0.76)
      H    8            1S( 0.51)


 NATURAL BOND ORBITAL ANALYSIS:

                       Occupancies       Lewis Structure    Low   High
           Occ.    -------------------  -----------------   occ   occ
  Cycle   Thresh.   Lewis   Non-Lewis     CR  BD  3C  LP    (L)   (NL)   Dev
 =============================================================================
   1(1)    1.90    31.23415   0.76585      4   9   0   3     3      2    0.16
   2(2)    1.90    30.32622   1.67378      4  10   0   2     2      2    1.03
   3(3)    1.90    30.85962   1.14038      4   9   0   3     3      2    0.16
   4(4)    1.90    30.32622   1.67378      4  10   0   2     2      2    1.03
   5(5)    1.90    30.85962   1.14038      4   9   0   3     3      2    0.16
   6(6)    1.90    30.32622   1.67378      4  10   0   2     2      2    1.03
   7(7)    1.90    30.85962   1.14038      4   9   0   3     3      2    0.16
   8(8)    1.90    30.32622   1.67378      4  10   0   2     2      2    1.03
   9(9)    1.90    30.85962   1.14038      4   9   0   3     3      2    0.16
  10(1)    1.80    31.50175   0.49825      4   8   0   4     0      2    0.16
  11(2)    1.80    31.50175   0.49825      4   8   0   4     0      2    0.16
  12(1)    1.70    31.50175   0.49825      4   8   0   4     0      2    0.16
  13(2)    1.70    31.50175   0.49825      4   8   0   4     0      2    0.16
  14(1)    1.60    31.50175   0.49825      4   8   0   4     0      2    0.16
  15(2)    1.60    31.50175   0.49825      4   8   0   4     0      2    0.16
  16(1)    1.50    30.28734   1.71266      4   8   0   4     2      4    0.74
  17(2)    1.50    31.50175   0.49825      4   8   0   4     0      2    0.16
  18(3)    1.50    30.28734   1.71266      4   8   0   4     2      4    0.74
  19(4)    1.50    31.50175   0.49825      4   8   0   4     0      2    0.16
  20(1)    1.80    31.50175   0.49825      4   8   0   4     0      2    0.16
 -----------------------------------------------------------------------------

 Structure accepted: RESONANCE keyword permits strongly delocalized structure

 --------------------------------------------------------
   Core                      7.99798 ( 99.975% of   8)
   Valence Lewis            23.50377 ( 97.932% of  24)
  ==================       ============================
   Total Lewis              31.50175 ( 98.443% of  32)
  -----------------------------------------------------
   Valence non-Lewis         0.42708 (  1.335% of  32)
   Rydberg non-Lewis         0.07117 (  0.222% of  32)
  ==================       ============================
   Total non-Lewis           0.49825 (  1.557% of  32)
 --------------------------------------------------------


       (Occupancy)   Bond orbital/ Coefficients/ Hybrids
 ---------------------------------------------------------------------------------
     1. (1.98458) BD ( 1) C   1 - C   2  
                ( 51.89%)   0.7204* C   1 s( 27.70%)p 2.61( 72.25%)d 0.00(  0.05%)
                                            0.0004  0.5262  0.0090  0.8391  0.0113
                                            0.1349  0.0018 -0.0000 -0.0000  0.0049
                                            0.0000  0.0000  0.0199 -0.0102
                ( 48.11%)   0.6936* C   2 s( 39.76%)p 1.51( 60.18%)d 0.00(  0.06%)
                                           -0.0001  0.6301  0.0246 -0.7708  0.0095
                                           -0.0866  0.0082 -0.0000 -0.0000  0.0112
                                            0.0000  0.0000  0.0192 -0.0080
     2. (1.98525) BD ( 1) C   1 - H   5  
                ( 61.83%)   0.7863* C   1 s( 24.83%)p 3.03( 75.14%)d 0.00(  0.03%)
                                           -0.0001  0.4983 -0.0020 -0.4329 -0.0071
                                            0.7509 -0.0075 -0.0000 -0.0000 -0.0124
                                           -0.0000  0.0000 -0.0103 -0.0090
                ( 38.17%)   0.6178* H   5 s( 99.92%)p 0.00(  0.08%)
                                            0.9996 -0.0000  0.0134 -0.0256 -0.0000
     3. (1.97252) BD ( 1) C   1 - H   6  
                ( 61.77%)   0.7860* C   1 s( 23.74%)p 3.21( 76.22%)d 0.00(  0.04%)
                                           -0.0001  0.4872 -0.0008 -0.2317 -0.0100
                                           -0.4568  0.0026 -0.7069  0.0050  0.0034
                                            0.0025  0.0154 -0.0049  0.0098
                ( 38.23%)   0.6183* H   6 s( 99.92%)p 0.00(  0.08%)
                                            0.9996 -0.0008  0.0098  0.0147  0.0231
     4. (1.97252) BD ( 1) C   1 - H   7  
                ( 61.77%)   0.7860* C   1 s( 23.74%)p 3.21( 76.23%)d 0.00(  0.04%)
                                           -0.0001  0.4872 -0.0008 -0.2317 -0.0100
                                           -0.4568  0.0026  0.7069 -0.0050  0.0034
                                           -0.0025 -0.0154 -0.0049  0.0098
                ( 38.23%)   0.6183* H   7 s( 99.92%)p 0.00(  0.08%)
                                            0.9996 -0.0008  0.0098  0.0147 -0.0231
     5. (1.99599) BD ( 1) C   2 - O   3  
                ( 30.24%)   0.5499* C   2 s( 26.76%)p 2.72( 72.89%)d 0.01(  0.35%)
                                           -0.0000  0.5172 -0.0099  0.4991  0.0275
                                           -0.6911 -0.0374  0.0000  0.0000 -0.0476
                                            0.0000 -0.0000 -0.0217 -0.0277
                ( 69.76%)   0.8352* O   3 s( 36.36%)p 1.75( 63.57%)d 0.00(  0.07%)
                                           -0.0001  0.6030  0.0011 -0.4117 -0.0050
                                            0.6828  0.0009 -0.0000  0.0000 -0.0128
                                            0.0000 -0.0000 -0.0173 -0.0143
     6. (1.99728) BD ( 1) C   2 - O   4  
                ( 33.20%)   0.5762* C   2 s( 33.29%)p 2.00( 66.46%)d 0.01(  0.25%)
                                            0.0001  0.5764 -0.0269  0.3916  0.0352
                                            0.7119  0.0573 -0.0000  0.0000  0.0378
                                            0.0000  0.0000 -0.0226 -0.0230
                ( 66.80%)   0.8173* O   4 s( 44.14%)p 1.26( 55.77%)d 0.00(  0.09%)
                                           -0.0000  0.6639 -0.0259 -0.3332 -0.0101
                                           -0.6679 -0.0218 -0.0000 -0.0000  0.0204
                                            0.0000  0.0000 -0.0165 -0.0133
     7. (1.99071) BD ( 2) C   2 - O   4  
                ( 31.06%)   0.5573* C   2 s(  0.00%)p 1.00( 99.56%)d 0.00(  0.44%)
                                           -0.0000  0.0000 -0.0000 -0.0000  0.0000
                                            0.0000  0.0000  0.9972 -0.0358 -0.0000
                                            0.0316  0.0581 -0.0000  0.0000
                ( 68.94%)   0.8303* O   4 s(  0.00%)p 1.00( 99.85%)d 0.00(  0.15%)
                                           -0.0000  0.0000  0.0000 -0.0000 -0.0000
                                           -0.0000 -0.0000  0.9993  0.0043  0.0000
                                           -0.0167 -0.0346  0.0000 -0.0000
     8. (1.98618) BD ( 1) O   3 - H   8  
                ( 74.61%)   0.8638* O   3 s( 20.64%)p 3.84( 79.28%)d 0.00(  0.08%)
                                            0.0002  0.4541  0.0136  0.8802  0.0296
                                            0.1303 -0.0161 -0.0000  0.0000  0.0217
                                           -0.0000 -0.0000  0.0127 -0.0130
                ( 25.39%)   0.5039* H   8 s( 99.56%)p 0.00(  0.44%)
                                            0.9977 -0.0109 -0.0651 -0.0138  0.0000
     9. (1.99918) CR ( 1) C   1           s(100.00%)p 0.00(  0.00%)
                                            1.0000 -0.0001 -0.0000 -0.0005 -0.0000
                                           -0.0001 -0.0000 -0.0000  0.0000 -0.0000
                                           -0.0000  0.0000 -0.0000  0.0000
    10. (1.99940) CR ( 1) C   2           s(100.00%)
                                            1.0000  0.0000  0.0000 -0.0001 -0.0000
                                           -0.0001 -0.0000  0.0000 -0.0000 -0.0000
                                            0.0000  0.0000  0.0000  0.0000
    11. (1.99969) CR ( 1) O   3           s(100.00%)p 0.00(  0.00%)
                                            1.0000 -0.0002 -0.0000 -0.0002 -0.0000
                                            0.0002  0.0000  0.0000 -0.0000 -0.0000
                                            0.0000  0.0000 -0.0000  0.0000
    12. (1.99971) CR ( 1) O   4           s(100.00%)p 0.00(  0.00%)
                                            1.0000 -0.0004 -0.0000 -0.0001 -0.0000
                                           -0.0004  0.0000 -0.0000 -0.0000  0.0000
                                            0.0000 -0.0000 -0.0000 -0.0000
    13. (1.97724) LP ( 1) O   3           s( 42.99%)p 1.33( 56.97%)d 0.00(  0.04%)
                                            0.0002  0.6557 -0.0039 -0.2316  0.0035
                                           -0.7183  0.0076  0.0000  0.0000 -0.0110
                                            0.0000  0.0000  0.0152  0.0065
    14. (1.82026) LP ( 2) O   3           s(  0.00%)p 1.00( 99.93%)d 0.00(  0.07%)
                                           -0.0000  0.0000 -0.0000  0.0000  0.0000
                                            0.0000 -0.0000  0.9995 -0.0145  0.0000
                                            0.0047  0.0260 -0.0000 -0.0000
    15. (1.97441) LP ( 1) O   4           s( 55.90%)p 0.79( 44.09%)d 0.00(  0.02%)
                                            0.0006  0.7475  0.0152  0.2849 -0.0004
                                            0.5997 -0.0004  0.0000  0.0000 -0.0079
                                           -0.0000 -0.0000  0.0072  0.0076
    16. (1.84682) LP ( 2) O   4           s(  0.01%)p 1.00( 99.90%)d 0.00(  0.09%)
                                           -0.0000  0.0096  0.0025  0.8981 -0.0114
                                           -0.4386  0.0059  0.0000 -0.0000 -0.0185
                                           -0.0000 -0.0000 -0.0230 -0.0003
    17. (0.00244) RY*( 1) C   1           s(  2.24%)p43.14( 96.76%)d 0.44(  1.00%)
                                            0.0000  0.0015  0.1498 -0.0029  0.3000
                                           -0.0103 -0.9368  0.0000 -0.0000 -0.0977
                                            0.0000  0.0000  0.0173 -0.0104
    18. (0.00203) RY*( 2) C   1           s( 49.64%)p 0.97( 48.37%)d 0.04(  2.00%)
                                            0.0000  0.0027  0.7045 -0.0169  0.6269
                                           -0.0004  0.3007  0.0000 -0.0000  0.1078
                                            0.0000 -0.0000 -0.0904 -0.0136
    19. (0.00054) RY*( 3) C   1           s(  0.00%)p 1.00( 77.23%)d 0.29( 22.77%)
                                           -0.0000  0.0000  0.0000 -0.0000 -0.0000
                                           -0.0000 -0.0000  0.0120  0.8787 -0.0000
                                            0.4355  0.1952  0.0000 -0.0000
    20. (0.00020) RY*( 4) C   1           s( 33.46%)p 1.11( 36.99%)d 0.88( 29.55%)
                                           -0.0000 -0.0061  0.5784  0.0178 -0.6041
                                           -0.0018 -0.0679  0.0000 -0.0000 -0.3882
                                           -0.0000  0.0000 -0.3791  0.0329
    21. (0.00006) RY*( 5) C   1           s(  3.52%)p 0.28(  1.00%)d27.10( 95.48%)
    22. (0.00002) RY*( 6) C   1           s(  0.00%)p 1.00(  6.76%)d13.79( 93.24%)
    23. (0.00002) RY*( 7) C   1           s( 11.04%)p 1.52( 16.73%)d 6.54( 72.23%)
    24. (0.00000) RY*( 8) C   1           s(  0.00%)p 1.00( 16.06%)d 5.23( 83.94%)
    25. (0.00000) RY*( 9) C   1           s(  0.10%)p 2.57(  0.26%)d99.99( 99.63%)
    26. (0.02378) RY*( 1) C   2           s(  4.42%)p21.44( 94.66%)d 0.21(  0.92%)
                                           -0.0000  0.0319  0.2077  0.0096 -0.3232
                                            0.0713 -0.9149  0.0000 -0.0000 -0.0958
                                            0.0000 -0.0000  0.0021 -0.0043
    27. (0.01233) RY*( 2) C   2           s(  2.97%)p19.11( 56.74%)d13.57( 40.29%)
                                            0.0000  0.0310  0.1695  0.0457 -0.7097
                                           -0.0334  0.2459  0.0000 -0.0000  0.4112
                                            0.0000  0.0000  0.4803  0.0561
    28. (0.00456) RY*( 3) C   2           s(  0.00%)p 1.00(  0.37%)d99.99( 99.63%)
                                            0.0000  0.0000  0.0000  0.0000 -0.0000
                                            0.0000  0.0000 -0.0577  0.0202 -0.0000
                                            0.0095  0.9981 -0.0000 -0.0000
    29. (0.00276) RY*( 4) C   2           s( 18.99%)p 1.02( 19.29%)d 3.25( 61.72%)
                                            0.0000  0.0033  0.4358 -0.0049 -0.3723
                                           -0.0067  0.2329  0.0000  0.0000 -0.0445
                                           -0.0000 -0.0000 -0.7843 -0.0074
    30. (0.00197) RY*( 5) C   2           s(  0.00%)p 1.00( 59.47%)d 0.68( 40.53%)
                                           -0.0000  0.0000 -0.0000 -0.0000 -0.0000
                                            0.0000 -0.0000  0.0482  0.7696  0.0000
                                           -0.6366 -0.0067  0.0000  0.0000
    31. (0.00150) RY*( 6) C   2           s(  0.04%)p99.99( 12.21%)d99.99( 87.75%)
                                           -0.0000  0.0136  0.0137 -0.0010 -0.2822
                                            0.0426  0.2017  0.0000  0.0000 -0.9015
                                            0.0000 -0.0000  0.2526 -0.0323
    32. (0.00016) RY*( 7) C   2           s( 71.25%)p 0.24( 17.33%)d 0.16( 11.42%)
                                           -0.0000 -0.0039  0.8441  0.0333  0.4118
                                            0.0088  0.0500  0.0000 -0.0000 -0.0300
                                           -0.0000  0.0000  0.2882  0.1739
    33. (0.00003) RY*( 8) C   2           s(  2.52%)p 0.09(  0.24%)d38.64( 97.25%)
    34. (0.00000) RY*( 9) C   2           s(  0.00%)p 1.00( 40.60%)d 1.46( 59.40%)
    35. (0.00245) RY*( 1) O   3           s( 73.64%)p 0.34( 24.87%)d 0.02(  1.48%)
                                            0.0000  0.0018  0.8582 -0.0018 -0.4868
                                           -0.0041 -0.1081  0.0000  0.0000  0.0368
                                           -0.0000  0.0000  0.1158 -0.0096
    36. (0.00072) RY*( 2) O   3           s(  0.00%)p 1.00( 93.53%)d 0.07(  6.47%)
                                            0.0000  0.0000 -0.0000  0.0000  0.0000
                                            0.0000  0.0000  0.0082  0.9671  0.0000
                                           -0.0854  0.2396 -0.0000 -0.0000
    37. (0.00065) RY*( 3) O   3           s( 14.17%)p 4.96( 70.27%)d 1.10( 15.56%)
                                            0.0000 -0.0023  0.3765 -0.0060  0.4462
                                           -0.0017  0.7096  0.0000 -0.0000  0.2205
                                           -0.0000  0.0000 -0.3140  0.0914
    38. (0.00009) RY*( 4) O   3           s(  8.56%)p 8.55( 73.18%)d 2.13( 18.26%)
    39. (0.00002) RY*( 5) O   3           s(  1.92%)p 3.14(  6.02%)d47.94( 92.06%)
    40. (0.00001) RY*( 6) O   3           s(  0.00%)p 1.00(  0.69%)d99.99( 99.31%)
    41. (0.00000) RY*( 7) O   3           s(  0.00%)p 1.00(  5.85%)d16.10( 94.15%)
    42. (0.00001) RY*( 8) O   3           s(  1.71%)p14.63( 25.06%)d42.74( 73.23%)
    43. (0.00000) RY*( 9) O   3           s(  0.01%)p 1.00(  0.77%)d99.99( 99.22%)
    44. (0.00237) RY*( 1) O   4           s(  2.75%)p35.10( 96.52%)d 0.27(  0.73%)
                                           -0.0000  0.0013  0.1658 -0.0120 -0.8756
                                           -0.0005  0.4454 -0.0000  0.0000  0.0446
                                            0.0000  0.0000  0.0718 -0.0125
    45. (0.00051) RY*( 2) O   4           s(  0.00%)p 1.00( 98.05%)d 0.02(  1.95%)
                                           -0.0000 -0.0000 -0.0000  0.0000 -0.0000
                                            0.0000 -0.0000 -0.0082  0.9902 -0.0000
                                            0.0391 -0.1341 -0.0000  0.0000
    46. (0.00012) RY*( 3) O   4           s( 76.99%)p 0.23( 17.76%)d 0.07(  5.25%)
                                            0.0000  0.0102  0.8774 -0.0089  0.3191
                                           -0.0290  0.2737 -0.0000  0.0000  0.2150
                                            0.0000 -0.0000  0.0440  0.0657
    47. (0.00007) RY*( 4) O   4           s(  6.15%)p10.03( 61.72%)d 5.22( 32.13%)
    48. (0.00002) RY*( 5) O   4           s( 11.95%)p 0.99( 11.87%)d 6.37( 76.17%)
    49. (0.00000) RY*( 6) O   4           s(  0.00%)p 1.00(  0.18%)d99.99( 99.82%)
    50. (0.00000) RY*( 7) O   4           s(  0.00%)p 1.00(  1.92%)d51.12( 98.08%)
    51. (0.00001) RY*( 8) O   4           s(  0.66%)p18.66( 12.29%)d99.99( 87.05%)
    52. (0.00000) RY*( 9) O   4           s(  1.44%)p 0.05(  0.07%)d68.25( 98.48%)
    53. (0.00175) RY*( 1) H   5           s( 98.68%)p 0.01(  1.32%)
                                            0.0030  0.9934 -0.0918  0.0688 -0.0000
    54. (0.00013) RY*( 2) H   5           s(  0.05%)p99.99( 99.95%)
                                            0.0073  0.0215  0.7381  0.6743 -0.0000
    55. (0.00012) RY*( 3) H   5           s(  0.00%)p 1.00(100.00%)
                                            0.0000  0.0000 -0.0000  0.0000  1.0000
    56. (0.00004) RY*( 4) H   5           s(  1.35%)p73.21( 98.65%)
    57. (0.00154) RY*( 1) H   6           s( 98.14%)p 0.02(  1.86%)
                                            0.0042  0.9907 -0.0856 -0.0916 -0.0533
    58. (0.00021) RY*( 2) H   6           s(  0.28%)p99.99( 99.72%)
                                            0.0022  0.0530  0.2733  0.7003 -0.6573
    59. (0.00015) RY*( 3) H   6           s(  0.02%)p99.99( 99.98%)
                                            0.0044  0.0121  0.8278 -0.5203 -0.2093
    60. (0.00004) RY*( 4) H   6           s(  1.64%)p59.89( 98.36%)
    61. (0.00154) RY*( 1) H   7           s( 98.14%)p 0.02(  1.86%)
                                            0.0042  0.9907 -0.0856 -0.0916  0.0533
    62. (0.00021) RY*( 2) H   7           s(  0.28%)p99.99( 99.72%)
                                            0.0022  0.0530  0.2732  0.7004  0.6572
    63. (0.00015) RY*( 3) H   7           s(  0.02%)p99.99( 99.98%)
                                            0.0044  0.0121  0.8279 -0.5203  0.2093
    64. (0.00004) RY*( 4) H   7           s(  1.64%)p59.88( 98.36%)
    65. (0.00374) RY*( 1) H   8           s( 94.74%)p 0.06(  5.26%)
                                            0.0183  0.9732  0.1531 -0.1706  0.0000
    66. (0.00119) RY*( 2) H   8           s(  0.00%)p 1.00(100.00%)
                                           -0.0000 -0.0000  0.0000  0.0000  1.0000
    67. (0.00081) RY*( 3) H   8           s(  3.70%)p26.06( 96.30%)
                                            0.0064  0.1921 -0.1395  0.9714 -0.0000
    68. (0.00004) RY*( 4) H   8           s(  2.00%)p48.92( 98.00%)
    69. (0.05597) BD*( 1) C   1 - C   2  
                ( 48.11%)   0.6936* C   1 s( 27.70%)p 2.61( 72.25%)d 0.00(  0.05%)
                                           -0.0004 -0.5262 -0.0090 -0.8391 -0.0113
                                           -0.1349 -0.0018  0.0000  0.0000 -0.0049
                                           -0.0000 -0.0000 -0.0199  0.0102
                ( 51.89%)  -0.7204* C   2 s( 39.76%)p 1.51( 60.18%)d 0.00(  0.06%)
                                            0.0001 -0.6301 -0.0246  0.7708 -0.0095
                                            0.0866 -0.0082  0.0000  0.0000 -0.0112
                                           -0.0000 -0.0000 -0.0192  0.0080
    70. (0.00400) BD*( 1) C   1 - H   5  
                ( 38.17%)   0.6178* C   1 s( 24.83%)p 3.03( 75.14%)d 0.00(  0.03%)
                                            0.0001 -0.4983  0.0020  0.4329  0.0071
                                           -0.7509  0.0075  0.0000  0.0000  0.0124
                                            0.0000 -0.0000  0.0103  0.0090
                ( 61.83%)  -0.7863* H   5 s( 99.92%)p 0.00(  0.08%)
                                           -0.9996  0.0000 -0.0134  0.0256  0.0000
    71. (0.00557) BD*( 1) C   1 - H   6  
                ( 38.23%)   0.6183* C   1 s( 23.74%)p 3.21( 76.22%)d 0.00(  0.04%)
                                            0.0001 -0.4872  0.0008  0.2317  0.0100
                                            0.4568 -0.0026  0.7069 -0.0050 -0.0034
                                           -0.0025 -0.0154  0.0049 -0.0098
                ( 61.77%)  -0.7860* H   6 s( 99.92%)p 0.00(  0.08%)
                                           -0.9996  0.0008 -0.0098 -0.0147 -0.0231
    72. (0.00557) BD*( 1) C   1 - H   7  
                ( 38.23%)   0.6183* C   1 s( 23.74%)p 3.21( 76.23%)d 0.00(  0.04%)
                                            0.0001 -0.4872  0.0008  0.2317  0.0100
                                            0.4568 -0.0026 -0.7069  0.0050 -0.0034
                                            0.0025  0.0154  0.0049 -0.0098
                ( 61.77%)  -0.7860* H   7 s( 99.92%)p 0.00(  0.08%)
                                           -0.9996  0.0008 -0.0098 -0.0147  0.0231
    73. (0.10321) BD*( 1) C   2 - O   3  
                ( 69.76%)   0.8352* C   2 s( 26.76%)p 2.72( 72.89%)d 0.01(  0.35%)
                                           -0.0000  0.5172 -0.0099  0.4991  0.0275
                                           -0.6911 -0.0374  0.0000  0.0000 -0.0476
                                            0.0000 -0.0000 -0.0217 -0.0277
                ( 30.24%)  -0.5499* O   3 s( 36.36%)p 1.75( 63.57%)d 0.00(  0.07%)
                                           -0.0001  0.6030  0.0011 -0.4117 -0.0050
                                            0.6828  0.0009 -0.0000  0.0000 -0.0128
                                            0.0000 -0.0000 -0.0173 -0.0143
    74. (0.02405) BD*( 1) C   2 - O   4  
                ( 66.80%)   0.8173* C   2 s( 33.29%)p 2.00( 66.46%)d 0.01(  0.25%)
                                            0.0001  0.5764 -0.0269  0.3916  0.0352
                                            0.7119  0.0573 -0.0000  0.0000  0.0378
                                            0.0000  0.0000 -0.0226 -0.0230
                ( 33.20%)  -0.5762* O   4 s( 44.14%)p 1.26( 55.77%)d 0.00(  0.09%)
                                           -0.0000  0.6639 -0.0259 -0.3332 -0.0101
                                           -0.6679 -0.0218 -0.0000 -0.0000  0.0204
                                            0.0000  0.0000 -0.0165 -0.0133
    75. (0.21476) BD*( 2) C   2 - O   4  
                ( 68.94%)   0.8303* C   2 s(  0.00%)p 1.00( 99.56%)d 0.00(  0.44%)
                                           -0.0000  0.0000 -0.0000 -0.0000  0.0000
                                            0.0000  0.0000  0.9972 -0.0358 -0.0000
                                            0.0316  0.0581 -0.0000  0.0000
                ( 31.06%)  -0.5573* O   4 s(  0.00%)p 1.00( 99.85%)d 0.00(  0.15%)
                                           -0.0000  0.0000  0.0000 -0.0000 -0.0000
                                           -0.0000 -0.0000  0.9993  0.0043  0.0000
                                           -0.0167 -0.0346  0.0000 -0.0000
    76. (0.01394) BD*( 1) O   3 - H   8  
                ( 25.39%)   0.5039* O   3 s( 20.64%)p 3.84( 79.28%)d 0.00(  0.08%)
                                           -0.0002 -0.4541 -0.0136 -0.8802 -0.0296
                                           -0.1303  0.0161  0.0000 -0.0000 -0.0217
                                            0.0000  0.0000 -0.0127  0.0130
                ( 74.61%)  -0.8638* H   8 s( 99.56%)p 0.00(  0.44%)
                                           -0.9977  0.0109  0.0651  0.0138 -0.0000


 NHO Directionality and "Bond Bending" (deviations from line of nuclear centers)

         [Thresholds for printing:  angular deviation  >  1.0 degree]
                                    hybrid p-character > 25.0%
                                    orbital occupancy  >  0.10e

                                Line of Centers        Hybrid 1              Hybrid 2
                                ---------------  -------------------   ------------------
                NBO               Theta   Phi    Theta   Phi    Dev    Theta   Phi    Dev
 ========================================================================================
     1. BD (   1) C   1 - C   2    90.0    9.1     --     --    --      90.0  185.9   3.2
     2. BD (   1) C   1 - H   5    90.0  118.8    90.0  120.6   1.9      --     --    --
     3. BD (   1) C   1 - H   6   143.6  244.3   143.8  242.0   1.4      --     --    --
     4. BD (   1) C   1 - H   7    36.4  244.3    36.2  242.0   1.4      --     --    --
     5. BD (   1) C   2 - O   3    90.0  300.7    90.0  305.9   5.2      --     --    --
     6. BD (   1) C   2 - O   4    90.0   63.1    90.0   61.0   2.2      --     --    --
     7. BD (   2) C   2 - O   4    90.0   63.1     0.0    0.0  90.0      0.0    0.0  90.0
     8. BD (   1) O   3 - H   8    90.0   14.2    90.0    7.2   7.1      --     --    --
    13. LP (   1) O   3             --     --     90.0  252.2   --       --     --    --
    14. LP (   2) O   3             --     --      0.0    0.0   --       --     --    --
    15. LP (   1) O   4             --     --     90.0   64.6   --       --     --    --
    16. LP (   2) O   4             --     --     90.0  334.0   --       --     --    --
    73. BD*(   1) C   2 - O   3    90.0  300.7    90.0  305.9   5.2      --     --    --
    75. BD*(   2) C   2 - O   4    90.0   63.1     0.0    0.0  90.0      0.0    0.0  90.0


 Second Order Perturbation Theory Analysis of Fock Matrix in NBO Basis

     Threshold for printing:   0.50 kcal/mol
                                                                              E(2)  E(j)-E(i) F(i,j)
         Donor NBO (i)                     Acceptor NBO (j)                 kcal/mol   a.u.    a.u. 
 ===================================================================================================

 within unit  1
   1. BD (   1) C   1 - C   2        / 35. RY*(   1) O   3                    0.54    1.99    0.029
   1. BD (   1) C   1 - C   2        / 44. RY*(   1) O   4                    1.41    1.82    0.045
   1. BD (   1) C   1 - C   2        / 71. BD*(   1) C   1 - H   6            0.52    1.09    0.021
   1. BD (   1) C   1 - C   2        / 72. BD*(   1) C   1 - H   7            0.52    1.09    0.021
   1. BD (   1) C   1 - C   2        / 74. BD*(   1) C   2 - O   4            1.39    1.28    0.038
   1. BD (   1) C   1 - C   2        / 76. BD*(   1) O   3 - H   8            3.29    1.05    0.052
   2. BD (   1) C   1 - H   5        / 26. RY*(   1) C   2                    0.51    1.04    0.021
   2. BD (   1) C   1 - H   5        / 73. BD*(   1) C   2 - O   3            4.97    0.86    0.060
   3. BD (   1) C   1 - H   6        / 30. RY*(   5) C   2                    0.77    1.55    0.031
   3. BD (   1) C   1 - H   6        / 74. BD*(   1) C   2 - O   4            2.63    1.13    0.049
   3. BD (   1) C   1 - H   6        / 75. BD*(   2) C   2 - O   4            4.99    0.52    0.048
   4. BD (   1) C   1 - H   7        / 30. RY*(   5) C   2                    0.77    1.55    0.031
   4. BD (   1) C   1 - H   7        / 74. BD*(   1) C   2 - O   4            2.63    1.13    0.049
   4. BD (   1) C   1 - H   7        / 75. BD*(   2) C   2 - O   4            4.99    0.52    0.048
   5. BD (   1) C   2 - O   3        / 70. BD*(   1) C   1 - H   5            1.19    1.38    0.036
   6. BD (   1) C   2 - O   4        / 26. RY*(   1) C   2                    1.92    1.62    0.050
   6. BD (   1) C   2 - O   4        / 69. BD*(   1) C   1 - C   2            1.53    1.48    0.043
   7. BD (   2) C   2 - O   4        / 36. RY*(   2) O   3                    0.62    1.45    0.027
   7. BD (   2) C   2 - O   4        / 71. BD*(   1) C   1 - H   6            1.49    0.82    0.031
   7. BD (   2) C   2 - O   4        / 72. BD*(   1) C   1 - H   7            1.49    0.82    0.031
   7. BD (   2) C   2 - O   4        / 75. BD*(   2) C   2 - O   4            0.80    0.40    0.017
   8. BD (   1) O   3 - H   8        / 26. RY*(   1) C   2                    1.03    1.26    0.032
   8. BD (   1) O   3 - H   8        / 27. RY*(   2) C   2                    0.86    2.01    0.037
   8. BD (   1) O   3 - H   8        / 69. BD*(   1) C   1 - C   2            4.95    1.13    0.067
   8. BD (   1) O   3 - H   8        / 74. BD*(   1) C   2 - O   4            1.27    1.36    0.037
   9. CR (   1) C   1                / 27. RY*(   2) C   2                    0.98   11.37    0.095
   9. CR (   1) C   1                / 32. RY*(   7) C   2                    0.58   10.87    0.071
   9. CR (   1) C   1                / 53. RY*(   1) H   5                    0.76   10.48    0.079
   9. CR (   1) C   1                / 57. RY*(   1) H   6                    0.76   10.48    0.080
   9. CR (   1) C   1                / 61. RY*(   1) H   7                    0.76   10.48    0.080
   9. CR (   1) C   1                / 74. BD*(   1) C   2 - O   4            0.78   10.72    0.082
  10. CR (   1) C   2                / 18. RY*(   2) C   1                    1.21   10.86    0.103
  11. CR (   1) O   3                / 26. RY*(   1) C   2                    1.27   19.52    0.141
  11. CR (   1) O   3                / 27. RY*(   2) C   2                    2.21   20.27    0.190
  11. CR (   1) O   3                / 29. RY*(   4) C   2                    0.64   20.61    0.102
  12. CR (   1) O   4                / 26. RY*(   1) C   2                    7.81   19.40    0.350
  12. CR (   1) O   4                / 69. BD*(   1) C   1 - C   2            0.74   19.26    0.108
  13. LP (   1) O   3                / 26. RY*(   1) C   2                    3.08    1.12    0.053
  13. LP (   1) O   3                / 29. RY*(   4) C   2                    1.49    2.21    0.052
  13. LP (   1) O   3                / 67. RY*(   3) H   8                    0.72    2.34    0.037
  13. LP (   1) O   3                / 74. BD*(   1) C   2 - O   4            6.58    1.22    0.080
  14. LP (   2) O   3                / 28. RY*(   3) C   2                    2.16    2.25    0.065
  14. LP (   2) O   3                / 34. RY*(   9) C   2                    0.71    1.63    0.032
  14. LP (   2) O   3                / 66. RY*(   2) H   8                    1.75    1.93    0.054
  14. LP (   2) O   3                / 75. BD*(   2) C   2 - O   4           46.57    0.35    0.115
  15. LP (   1) O   4                / 26. RY*(   1) C   2                   15.94    1.19    0.123
  15. LP (   1) O   4                / 69. BD*(   1) C   1 - C   2            2.42    1.05    0.045
  15. LP (   1) O   4                / 73. BD*(   1) C   2 - O   3            1.34    1.01    0.034
  16. LP (   2) O   4                / 27. RY*(   2) C   2                    3.74    1.54    0.070
  16. LP (   2) O   4                / 29. RY*(   4) C   2                    1.99    1.88    0.057
  16. LP (   2) O   4                / 69. BD*(   1) C   1 - C   2           18.28    0.65    0.100
  16. LP (   2) O   4                / 73. BD*(   1) C   2 - O   3           33.22    0.62    0.130
  73. BD*(   1) C   2 - O   3        / 26. RY*(   1) C   2                    0.60    0.17    0.036
  73. BD*(   1) C   2 - O   3        / 27. RY*(   2) C   2                    2.21    0.92    0.167
  73. BD*(   1) C   2 - O   3        / 32. RY*(   7) C   2                    0.79    0.42    0.071
  73. BD*(   1) C   2 - O   3        / 35. RY*(   1) O   3                    1.02    0.98    0.123
  73. BD*(   1) C   2 - O   3        / 38. RY*(   4) O   3                    0.55    1.03    0.094
  73. BD*(   1) C   2 - O   3        / 70. BD*(   1) C   1 - H   5            1.27    0.09    0.041
  73. BD*(   1) C   2 - O   3        / 74. BD*(   1) C   2 - O   4            0.68    0.27    0.048
  73. BD*(   1) C   2 - O   3        / 76. BD*(   1) O   3 - H   8            1.86    0.03    0.029
  75. BD*(   2) C   2 - O   4        / 28. RY*(   3) C   2                    1.67    1.90    0.152
  75. BD*(   2) C   2 - O   4        / 34. RY*(   9) C   2                    0.66    1.28    0.079
  75. BD*(   2) C   2 - O   4        / 45. RY*(   2) O   4                    1.26    1.06    0.099
  75. BD*(   2) C   2 - O   4        / 71. BD*(   1) C   1 - H   6            0.84    0.42    0.050
  75. BD*(   2) C   2 - O   4        / 72. BD*(   1) C   1 - H   7            0.84    0.42    0.050


 Natural Bond Orbitals (Summary):

                                                            Principal Delocalizations
           NBO                        Occupancy    Energy   (geminal,vicinal,remote)
 ====================================================================================
 Molecular unit  1  (C2H4O2)
     1. BD (   1) C   1 - C   2          1.98458    -0.65713  76(v),44(v),74(g),35(v)
                                                    71(g),72(g)
     2. BD (   1) C   1 - H   5          1.98525    -0.50745  73(v),26(v)
     3. BD (   1) C   1 - H   6          1.97252    -0.50864  75(v),74(v),30(v)
     4. BD (   1) C   1 - H   7          1.97252    -0.50863  75(v),74(v),30(v)
     5. BD (   1) C   2 - O   3          1.99599    -0.93815  70(v)
     6. BD (   1) C   2 - O   4          1.99728    -1.09009  26(g),69(g)
     7. BD (   2) C   2 - O   4          1.99071    -0.38803  71(v),72(v),75(g),36(v)
     8. BD (   1) O   3 - H   8          1.98618    -0.73576  69(v),74(v),26(v),27(v)
     9. CR (   1) C   1                  1.99918   -10.09024  27(v),74(v),57(v),61(v)
                                                    53(v),32(v)
    10. CR (   1) C   2                  1.99940   -10.21494  18(v)
    11. CR (   1) O   3                  1.99969   -18.99075  27(v),26(v),29(v)
    12. CR (   1) O   4                  1.99971   -18.87256  26(v),69(v)
    13. LP (   1) O   3                  1.97724    -0.59426  74(v),26(v),29(v),67(v)
    14. LP (   2) O   3                  1.82026    -0.33526  75(v),28(v),66(v),34(v)
    15. LP (   1) O   4                  1.97441    -0.65738  26(v),69(v),73(v)
    16. LP (   2) O   4                  1.84682    -0.26368  73(v),69(v),27(v),29(v)
    17. RY*(   1) C   1                  0.00244     0.61191   
    18. RY*(   2) C   1                  0.00203     0.64336   
    19. RY*(   3) C   1                  0.00054     0.93034   
    20. RY*(   4) C   1                  0.00020     1.12333   
    21. RY*(   5) C   1                  0.00006     2.18369   
    22. RY*(   6) C   1                  0.00002     2.24256   
    23. RY*(   7) C   1                  0.00002     1.86809   
    24. RY*(   8) C   1                  0.00000     1.80273   
    25. RY*(   9) C   1                  0.00000     2.20534   
    26. RY*(   1) C   2                  0.02378     0.52798   
    27. RY*(   2) C   2                  0.01233     1.27507   
    28. RY*(   3) C   2                  0.00456     1.91488   
    29. RY*(   4) C   2                  0.00276     1.61889   
    30. RY*(   5) C   2                  0.00197     1.04620   
    31. RY*(   6) C   2                  0.00150     2.09792   
    32. RY*(   7) C   2                  0.00016     0.77706   
    33. RY*(   8) C   2                  0.00003     2.07119   
    34. RY*(   9) C   2                  0.00000     1.29619   
    35. RY*(   1) O   3                  0.00245     1.33284   
    36. RY*(   2) O   3                  0.00072     1.06191   
    37. RY*(   3) O   3                  0.00065     1.53289   
    38. RY*(   4) O   3                  0.00009     1.39126   
    39. RY*(   5) O   3                  0.00002     2.93117   
    40. RY*(   6) O   3                  0.00001     2.72951   
    41. RY*(   7) O   3                  0.00000     2.61997   
    42. RY*(   8) O   3                  0.00001     2.66216   
    43. RY*(   9) O   3                  0.00000     3.00968   
    44. RY*(   1) O   4                  0.00237     1.15793   
    45. RY*(   2) O   4                  0.00051     1.06770   
    46. RY*(   3) O   4                  0.00012     1.54158   
    47. RY*(   4) O   4                  0.00007     1.68045   
    48. RY*(   5) O   4                  0.00002     2.67776   
    49. RY*(   6) O   4                  0.00000     2.68659   
    50. RY*(   7) O   4                  0.00000     2.81050   
    51. RY*(   8) O   4                  0.00001     2.82192   
    52. RY*(   9) O   4                  0.00000     2.75125   
    53. RY*(   1) H   5                  0.00175     0.38488   
    54. RY*(   2) H   5                  0.00013     1.77021   
    55. RY*(   3) H   5                  0.00012     1.73707   
    56. RY*(   4) H   5                  0.00004     2.28260   
    57. RY*(   1) H   6                  0.00154     0.39151   
    58. RY*(   2) H   6                  0.00021     1.77234   
    59. RY*(   3) H   6                  0.00015     1.75066   
    60. RY*(   4) H   6                  0.00004     2.25196   
    61. RY*(   1) H   7                  0.00154     0.39152   
    62. RY*(   2) H   7                  0.00021     1.77235   
    63. RY*(   3) H   7                  0.00015     1.75065   
    64. RY*(   4) H   7                  0.00004     2.25196   
    65. RY*(   1) H   8                  0.00374     0.47160   
    66. RY*(   2) H   8                  0.00119     1.59137   
    67. RY*(   3) H   8                  0.00081     1.74778   
    68. RY*(   4) H   8                  0.00004     2.32068   
    69. BD*(   1) C   1 - C   2          0.05597     0.39036   
    70. BD*(   1) C   1 - H   5          0.00400     0.44547   
    71. BD*(   1) C   1 - H   6          0.00557     0.42804   
    72. BD*(   1) C   1 - H   7          0.00557     0.42803   
    73. BD*(   1) C   2 - O   3          0.10321     0.35630  27(g),76(g),70(v),35(g)
                                                    32(g),74(g),38(g)
    74. BD*(   1) C   2 - O   4          0.02405     0.62523   
    75. BD*(   2) C   2 - O   4          0.21476     0.01223  28(g),45(g),71(v),72(v)
                                                    34(g)
    76. BD*(   1) O   3 - H   8          0.01394     0.38910   
       -------------------------------
              Total Lewis   31.50175  ( 98.4430%)
        Valence non-Lewis    0.42708  (  1.3346%)
        Rydberg non-Lewis    0.07117  (  0.2224%)
       -------------------------------
            Total unit  1   32.00000  (100.0000%)
           Charge unit  1    0.00000
 Unable to Open any file for archive entry.
 1\1\GINC-COMPUTE-0-9\SP\RB3LYP\def2SVP\C2H4O2\ZAHRT2\13-Mar-2021\0\\# 
 b3lyp/def2svp geom=NewRedundant pop=NBO\\67\\0,1\C,0,-0.9564204998,-0.
 0558479169,-0.1218632167\C,0,0.4897021731,0.3202782215,0.0698951239\O,
 0,1.2815893161,-0.7723710135,0.1414632205\O,0,0.9244977707,1.440766838
 3,0.1534957421\H,0,-1.5691160048,0.8511806051,-0.1756367838\H,0,-1.069
 4288961,-0.6461433504,-1.04415475\H,0,-1.2906052059,-0.6913254151,0.71
 26078074\H,0,2.1897813466,-0.446537969,0.2641928566\\Version=ES64L-G16
 RevC.01\State=1-A\HF=-228.9172759\RMSD=6.729e-09\Dipole=-0.1481599,-0.
 6176735,-0.0345568\Quadrupole=3.3282871,-3.7077282,0.3794411,-0.925385
 9,0.3522536,-0.2207284\PG=C01 [X(C2H4O2)]\\@
 The archive entry for this job was punched.


    WHAT WE HAVE LEARNED
 IS LIKE A HANDFUL OF EARTH;
  WHAT WE HAVE YET TO LEARN
   IS LIKE THE WHOLE WORLD.

         -- AVVAYIAR
 File lengths (MBytes):  RWF=      6 Int=      0 D2E=      0 Chk=      1 Scr=      1
 Normal termination of Gaussian 16
