# Supplementary material for: Machine-Learning-Guided Discovery of Electrochemical Reactions
Source: J Am Chem Soc. 2022 Dec 2;144(49):22599–610. doi: 10.1021/jacs.2c08997 (PMC9756344; doi:10.1021/jacs.2c08997)
Supplement: Supplementary file 4 — ja2c08997_si_004.zip [file ja2c08997_si_004.zip › Reactivity Prediction/Nlogs_notimes/73.log]

 Entering Gaussian System, Link 0=g16
 Input=73.com
 Output=73.log
 Initial command:
  
 Copyright (c) 1988-2019, Gaussian, Inc.  All Rights Reserved.
  
 This is part of the Gaussian(R) 16 program.  It is based on
 the Gaussian(R) 09 system (copyright 2009, Gaussian, Inc.),
 the Gaussian(R) 03 system (copyright 2003, Gaussian, Inc.),
 the Gaussian(R) 98 system (copyright 1998, Gaussian, Inc.),
 the Gaussian(R) 94 system (copyright 1995, Gaussian, Inc.),
 the Gaussian 92(TM) system (copyright 1992, Gaussian, Inc.),
 the Gaussian 90(TM) system (copyright 1990, Gaussian, Inc.),
 the Gaussian 88(TM) system (copyright 1988, Gaussian, Inc.),
 the Gaussian 86(TM) system (copyright 1986, Carnegie Mellon
 University), and the Gaussian 82(TM) system (copyright 1983,
 Carnegie Mellon University). Gaussian is a federally registered
 trademark of Gaussian, Inc.
  
 This software contains proprietary and confidential information,
 including trade secrets, belonging to Gaussian, Inc.
  
 This software is provided under written license and may be
 used, copied, transmitted, or stored only in accord with that
 written license.
  
 The following legend is applicable only to US Government
 contracts under FAR:
  
                    RESTRICTED RIGHTS LEGEND
  
 Use, reproduction and disclosure by the US Government is
 subject to restrictions as set forth in subparagraphs (a)
 and (c) of the Commercial Computer Software - Restricted
 Rights clause in FAR 52.227-19.
  
 Gaussian, Inc.
 340 Quinnipiac St., Bldg. 40, Wallingford CT 06492
  
  
 ---------------------------------------------------------------
 Warning -- This program may not be used in any manner that
 competes with the business of Gaussian, Inc. or will provide
 assistance to any competitor of Gaussian, Inc.  The licensee
 of this program is prohibited from giving any competitor of
 Gaussian, Inc. access to this program.  By using this program,
 the user acknowledges that Gaussian, Inc. is engaged in the
 business of creating and licensing software in the field of
 computational chemistry and represents and warrants to the
 licensee that it is not a competitor of Gaussian, Inc. and that
 it will not use this program in any manner prohibited above.
 ---------------------------------------------------------------
  

 Cite this work as:
 Gaussian 16, Revision C.01,
 M. J. Frisch, G. W. Trucks, H. B. Schlegel, G. E. Scuseria, 
 M. A. Robb, J. R. Cheeseman, G. Scalmani, V. Barone, 
 G. A. Petersson, H. Nakatsuji, X. Li, M. Caricato, A. V. Marenich, 
 J. Bloino, B. G. Janesko, R. Gomperts, B. Mennucci, H. P. Hratchian, 
 J. V. Ortiz, A. F. Izmaylov, J. L. Sonnenberg, D. Williams-Young, 
 F. Ding, F. Lipparini, F. Egidi, J. Goings, B. Peng, A. Petrone, 
 T. Henderson, D. Ranasinghe, V. G. Zakrzewski, J. Gao, N. Rega, 
 G. Zheng, W. Liang, M. Hada, M. Ehara, K. Toyota, R. Fukuda, 
 J. Hasegawa, M. Ishida, T. Nakajima, Y. Honda, O. Kitao, H. Nakai, 
 T. Vreven, K. Throssell, J. A. Montgomery, Jr., J. E. Peralta, 
 F. Ogliaro, M. J. Bearpark, J. J. Heyd, E. N. Brothers, K. N. Kudin, 
 V. N. Staroverov, T. A. Keith, R. Kobayashi, J. Normand, 
 K. Raghavachari, A. P. Rendell, J. C. Burant, S. S. Iyengar, 
 J. Tomasi, M. Cossi, J. M. Millam, M. Klene, C. Adamo, R. Cammi, 
 J. W. Ochterski, R. L. Martin, K. Morokuma, O. Farkas, 
 J. B. Foresman, and D. J. Fox, Gaussian, Inc., Wallingford CT, 2019.
 
 ******************************************
 Gaussian 16:  ES64L-G16RevC.01  3-Jul-2019
                13-Mar-2021 
 ******************************************
 %nprocshared=16
 Will use up to   16 processors via shared memory.
 %mem=7GB
 -----------------------------------------
 # b3lyp/def2svp geom=NewRedundant pop=NBO
 -----------------------------------------
 1/29=4000,38=1,172=1/1;
 2/12=2,17=6,18=5,40=1/2;
 3/5=43,7=101,11=2,25=1,30=1,74=-5/1,2,3;
 4//1;
 5/5=2,38=5/2;
 6/7=2,8=2,9=2,10=2,28=1,40=1/1,7;
 99/5=1,9=1/99;
 --
 73
 --
 Symbolic Z-matrix:
 Charge =  0 Multiplicity = 1
 Cl                   -1.4735    0.86638  -0.05011 
 C                    -0.00313  -0.14343   0.00555 
 Cl                    1.50993   0.80264  -0.01447 
 H                    -0.02668  -0.72791   0.93153 
 H                    -0.00663  -0.79816  -0.87248 
 
                          Input orientation:                          
 ---------------------------------------------------------------------
 Center     Atomic      Atomic             Coordinates (Angstroms)
 Number     Number       Type             X           Y           Z
 ---------------------------------------------------------------------
      1         17           0       -1.473495    0.866377   -0.050113
      2          6           0       -0.003131   -0.143435    0.005551
      3         17           0        1.509926    0.802635   -0.014473
      4          1           0       -0.026680   -0.727914    0.931534
      5          1           0       -0.006631   -0.798162   -0.872479
 ---------------------------------------------------------------------
                    Distance matrix (angstroms):
                    1          2          3          4          5
     1  Cl   0.000000
     2  C    1.784598   0.000000
     3  Cl   2.984315   1.784598   0.000000
     4  H    2.366151   1.095270   2.366151   0.000000
     5  H    2.366151   1.095270   2.366151   1.805492   0.000000
 Stoichiometry    CH2Cl2
 Framework group  C2V[C2(C),SGV(Cl2),SGV'(H2)]
 Deg. of freedom     4
 Full point group                 C2V     NOp   4
 Largest Abelian subgroup         C2V     NOp   4
 Largest concise Abelian subgroup C2V     NOp   4
                         Standard orientation:                         
 ---------------------------------------------------------------------
 Center     Atomic      Atomic             Coordinates (Angstroms)
 Number     Number       Type             X           Y           Z
 ---------------------------------------------------------------------
      1         17           0        0.000000    1.492158   -0.215992
      2          6           0        0.000000   -0.000000    0.762913
      3         17           0       -0.000000   -1.492158   -0.215992
      4          1           0        0.902746   -0.000000    1.383128
      5          1           0       -0.902746    0.000000    1.383128
 ---------------------------------------------------------------------
 Rotational constants (GHZ):          32.3406846           3.2115826           2.9780244
 Standard basis: def2SVP (5D, 7F)
 There are    26 symmetry adapted cartesian basis functions of A1  symmetry.
 There are     7 symmetry adapted cartesian basis functions of A2  symmetry.
 There are    12 symmetry adapted cartesian basis functions of B1  symmetry.
 There are    18 symmetry adapted cartesian basis functions of B2  symmetry.
 There are    24 symmetry adapted basis functions of A1  symmetry.
 There are     7 symmetry adapted basis functions of A2  symmetry.
 There are    12 symmetry adapted basis functions of B1  symmetry.
 There are    17 symmetry adapted basis functions of B2  symmetry.
    60 basis functions,   113 primitive gaussians,    63 cartesian basis functions
    21 alpha electrons       21 beta electrons
       nuclear repulsion energy       133.0350457088 Hartrees.
 NAtoms=    5 NActive=    5 NUniq=    3 SFac= 2.78D+00 NAtFMM=   60 NAOKFM=F Big=F
 Integral buffers will be    131072 words long.
 Raffenetti 2 integral format.
 Two-electron integral symmetry is turned on.
 One-electron integrals computed using PRISM.
   4 Symmetry operations used in ECPInt.
 ECPInt:  NShTT=     406 NPrTT=    1776 LenC2=     402 LenP2D=    1466.
 LDataN:  DoStor=T MaxTD1= 4 Len=   56
 NBasis=    60 RedAO= T EigKep=  8.95D-03  NBF=    24     7    12    17
 NBsUse=    60 1.00D-06 EigRej= -1.00D+00 NBFU=    24     7    12    17
 ExpMin= 1.22D-01 ExpMax= 1.04D+04 ExpMxC= 1.57D+03 IAcc=3 IRadAn=         5 AccDes= 0.00D+00
 Harris functional with IExCor=  402 and IRadAn=       5 diagonalized for initial guess.
 HarFok:  IExCor=  402 AccDes= 0.00D+00 IRadAn=         5 IDoV= 1 UseB2=F ITyADJ=14
 ICtDFT=  3500011 ScaDFX=  1.000000  1.000000  1.000000  1.000000
 FoFCou: FMM=F IPFlag=           0 FMFlag=      100000 FMFlg1=           0
         NFxFlg=           0 DoJE=T BraDBF=F KetDBF=T FulRan=T
         wScrn=  0.000000 ICntrl=       500 IOpCl=  0 I1Cent=   200000004 NGrid=           0
         NMat0=    1 NMatS0=      1 NMatT0=    0 NMatD0=    1 NMtDS0=    0 NMtDT0=    0
 Petite list used in FoFCou.
 Initial guess orbital symmetries:
       Occupied  (B2) (A1) (A1) (B2) (A1) (B2) (A1) (B1) (B2) (A2)
                 (A1) (A1) (B2) (A1) (B1) (A1) (B2) (A1) (A2) (B1)
                 (B2)
       Virtual   (A1) (B2) (A1) (B1) (A1) (B2) (B1) (A1) (B2) (A1)
                 (B1) (A2) (A1) (A1) (B2) (A2) (B1) (B2) (B2) (A1)
                 (A1) (B1) (A1) (A2) (B2) (B1) (A2) (B2) (A1) (A1)
                 (B1) (B2) (B1) (A1) (A2) (B2) (A1) (A1) (B1)
 The electronic state of the initial guess is 1-A1.
 Keep R1 ints in memory in symmetry-blocked form, NReq=15845580.
 Requested convergence on RMS density matrix=1.00D-08 within 128 cycles.
 Requested convergence on MAX density matrix=1.00D-06.
 Requested convergence on             energy=1.00D-06.
 No special actions if energy rises.
 Integral accuracy reduced to 1.0D-05 until final iterations.
 Initial convergence to 1.0D-05 achieved.  Increase integral accuracy.
 SCF Done:  E(RB3LYP) =  -959.406260115     A.U. after   11 cycles
            NFock= 11  Conv=0.52D-08     -V/T= 2.0024

 **********************************************************************

            Population analysis using the SCF Density.

 **********************************************************************

 Orbital symmetries:
       Occupied  (B2) (A1) (A1) (B2) (A1) (B2) (A1) (B2) (A1) (B1)
                 (A2) (A1) (B2) (A1) (B1) (A1) (B2) (A1) (A2) (B2)
                 (B1)
       Virtual   (A1) (B2) (A1) (B1) (A1) (B2) (B1) (A1) (B2) (A1)
                 (B1) (A2) (A1) (B2) (A1) (A2) (B1) (B2) (A1) (B2)
                 (A1) (B1) (A1) (A2) (B2) (B1) (B2) (A2) (A1) (A1)
                 (B1) (B2) (B1) (A1) (B2) (A2) (A1) (A1) (B1)
 The electronic state is 1-A1.
 Alpha  occ. eigenvalues -- -101.50531-101.50528 -10.30121  -9.46057  -9.46055
 Alpha  occ. eigenvalues --   -7.23002  -7.23001  -7.21944  -7.21942  -7.21886
 Alpha  occ. eigenvalues --   -7.21886  -0.89488  -0.82041  -0.65650  -0.49279
 Alpha  occ. eigenvalues --   -0.45792  -0.44208  -0.32332  -0.32034  -0.30461
 Alpha  occ. eigenvalues --   -0.29888
 Alpha virt. eigenvalues --    0.00697   0.04523   0.06808   0.09483   0.38884
 Alpha virt. eigenvalues --    0.39603   0.41477   0.45739   0.55585   0.60533
 Alpha virt. eigenvalues --    0.61041   0.69928   0.73337   0.76080   0.76405
 Alpha virt. eigenvalues --    0.77436   0.77684   0.77769   0.78690   0.79024
 Alpha virt. eigenvalues --    0.80328   0.83097   0.85175   0.87373   1.01543
 Alpha virt. eigenvalues --    1.08895   1.25117   1.26027   1.32687   1.50059
 Alpha virt. eigenvalues --    1.63534   1.84201   1.86172   1.94777   2.16261
 Alpha virt. eigenvalues --    2.16460   2.31527   2.71537   2.83714
          Condensed to atoms (all electrons):
               1          2          3          4          5
     1  Cl  16.976383   0.264553  -0.051217  -0.030493  -0.030493
     2  C    0.264553   4.608558   0.264553   0.399989   0.399989
     3  Cl  -0.051217   0.264553  16.976383  -0.030493  -0.030493
     4  H   -0.030493   0.399989  -0.030493   0.586344  -0.022901
     5  H   -0.030493   0.399989  -0.030493  -0.022901   0.586344
 Mulliken charges:
               1
     1  Cl  -0.128733
     2  C    0.062357
     3  Cl  -0.128733
     4  H    0.097554
     5  H    0.097554
 Sum of Mulliken charges =   0.00000
 Mulliken charges with hydrogens summed into heavy atoms:
               1
     1  Cl  -0.128733
     2  C    0.257465
     3  Cl  -0.128733
 Electronic spatial extent (au):  <R**2>=            377.1031
 Charge=             -0.0000 electrons
 Dipole moment (field-independent basis, Debye):
    X=              0.0000    Y=              0.0000    Z=              1.6356  Tot=              1.6356
 Quadrupole moment (field-independent basis, Debye-Ang):
   XX=            -30.6533   YY=            -33.1302   ZZ=            -29.2213
   XY=             -0.0000   XZ=             -0.0000   YZ=             -0.0000
 Traceless Quadrupole moment (field-independent basis, Debye-Ang):
   XX=              0.3483   YY=             -2.1286   ZZ=              1.7803
   XY=             -0.0000   XZ=             -0.0000   YZ=             -0.0000
 Octapole moment (field-independent basis, Debye-Ang**2):
  XXX=              0.0000  YYY=             -0.0000  ZZZ=              0.6904  XYY=              0.0000
  XXY=             -0.0000  XXZ=              1.3205  XZZ=              0.0000  YZZ=             -0.0000
  YYZ=             -3.6459  XYZ=             -0.0000
 Hexadecapole moment (field-independent basis, Debye-Ang**3):
 XXXX=            -36.7518 YYYY=           -347.5040 ZZZZ=            -68.0662 XXXY=             -0.0000
 XXXZ=             -0.0000 YYYX=             -0.0000 YYYZ=              0.0000 ZZZX=             -0.0000
 ZZZY=              0.0000 XXYY=            -67.9099 XXZZ=            -15.8706 YYZZ=            -69.1932
 XXYZ=              0.0000 YYXZ=             -0.0000 ZZXY=             -0.0000
 N-N= 1.330350457088D+02 E-N=-2.544895848818D+03  KE= 9.570955980945D+02
 Symmetry A1   KE= 4.484584959871D+02
 Symmetry A2   KE= 4.583444161370D+01
 Symmetry B1   KE= 4.781215929086D+01
 Symmetry B2   KE= 4.149905012028D+02
 ******************************Gaussian NBO Version 3.1******************************
             N A T U R A L   A T O M I C   O R B I T A L   A N D
          N A T U R A L   B O N D   O R B I T A L   A N A L Y S I S
 ******************************Gaussian NBO Version 3.1******************************
       /RESON  / : Allow strongly delocalized NBO set

 Analyzing the SCF density

 Job title: 73                                                              

 Storage needed:     11124 in NPA,     14623 in NBO ( 939523921 available)
 GSVD:  LWork=        2150 too small for GESVD, short by         525 words or         525 for optimal perf.


 NATURAL POPULATIONS:  Natural atomic orbital occupancies 
                                                          
   NAO  Atom  No  lang   Type(AO)    Occupancy      Energy
 ----------------------------------------------------------
     1   Cl    1  S      Cor( 1S)     2.00000    -100.86247
     2   Cl    1  S      Cor( 2S)     1.99976      -9.81472
     3   Cl    1  S      Val( 3S)     1.85099      -0.98102
     4   Cl    1  S      Ryd( 4S)     0.00203       0.60035
     5   Cl    1  px     Cor( 2p)     1.99999      -7.21444
     6   Cl    1  px     Val( 3p)     1.97888      -0.31843
     7   Cl    1  px     Ryd( 4p)     0.00074       0.91352
     8   Cl    1  py     Cor( 2p)     1.99994      -7.22146
     9   Cl    1  py     Val( 3p)     1.45603      -0.29430
    10   Cl    1  py     Ryd( 4p)     0.00130       0.96191
    11   Cl    1  pz     Cor( 2p)     1.99997      -7.21754
    12   Cl    1  pz     Val( 3p)     1.74973      -0.30721
    13   Cl    1  pz     Ryd( 4p)     0.00077       0.93616
    14   Cl    1  dxy    Ryd( 3d)     0.00119       0.85085
    15   Cl    1  dxz    Ryd( 3d)     0.00079       0.80011
    16   Cl    1  dyz    Ryd( 3d)     0.00430       0.98092
    17   Cl    1  dx2y2  Ryd( 3d)     0.00263       0.89862
    18   Cl    1  dz2    Ryd( 3d)     0.00107       0.84098

    19    C    2  S      Cor( 1S)     1.99926     -10.21957
    20    C    2  S      Val( 2S)     1.17378      -0.39626
    21    C    2  S      Ryd( 3S)     0.00134       0.65903
    22    C    2  px     Val( 2p)     1.27908      -0.15449
    23    C    2  px     Ryd( 3p)     0.00216       0.53903
    24    C    2  py     Val( 2p)     0.86202      -0.22243
    25    C    2  py     Ryd( 3p)     0.00619       0.47324
    26    C    2  pz     Val( 2p)     1.03937      -0.19048
    27    C    2  pz     Ryd( 3p)     0.00328       0.48635
    28    C    2  dxy    Ryd( 3d)     0.00106       1.82615
    29    C    2  dxz    Ryd( 3d)     0.00106       2.35356
    30    C    2  dyz    Ryd( 3d)     0.00348       1.95498
    31    C    2  dx2y2  Ryd( 3d)     0.00238       2.16195
    32    C    2  dz2    Ryd( 3d)     0.00097       1.83190

    33   Cl    3  S      Cor( 1S)     2.00000    -100.86247
    34   Cl    3  S      Cor( 2S)     1.99976      -9.81472
    35   Cl    3  S      Val( 3S)     1.85099      -0.98102
    36   Cl    3  S      Ryd( 4S)     0.00203       0.60035
    37   Cl    3  px     Cor( 2p)     1.99999      -7.21444
    38   Cl    3  px     Val( 3p)     1.97888      -0.31843
    39   Cl    3  px     Ryd( 4p)     0.00074       0.91352
    40   Cl    3  py     Cor( 2p)     1.99994      -7.22146
    41   Cl    3  py     Val( 3p)     1.45603      -0.29430
    42   Cl    3  py     Ryd( 4p)     0.00130       0.96191
    43   Cl    3  pz     Cor( 2p)     1.99997      -7.21754
    44   Cl    3  pz     Val( 3p)     1.74973      -0.30721
    45   Cl    3  pz     Ryd( 4p)     0.00077       0.93616
    46   Cl    3  dxy    Ryd( 3d)     0.00119       0.85085
    47   Cl    3  dxz    Ryd( 3d)     0.00079       0.80011
    48   Cl    3  dyz    Ryd( 3d)     0.00430       0.98092
    49   Cl    3  dx2y2  Ryd( 3d)     0.00263       0.89862
    50   Cl    3  dz2    Ryd( 3d)     0.00107       0.84098

    51    H    4  S      Val( 1S)     0.75950       0.04754
    52    H    4  S      Ryd( 2S)     0.00164       0.27441
    53    H    4  px     Ryd( 2p)     0.00063       2.12170
    54    H    4  py     Ryd( 2p)     0.00015       1.66521
    55    H    4  pz     Ryd( 2p)     0.00026       1.89323

    56    H    5  S      Val( 1S)     0.75950       0.04754
    57    H    5  S      Ryd( 2S)     0.00164       0.27441
    58    H    5  px     Ryd( 2p)     0.00063       2.12170
    59    H    5  py     Ryd( 2p)     0.00015       1.66521
    60    H    5  pz     Ryd( 2p)     0.00026       1.89323


 Summary of Natural Population Analysis:                  
                                                          
                                       Natural Population 
                Natural  -----------------------------------------------
    Atom  No    Charge         Core      Valence    Rydberg      Total
 -----------------------------------------------------------------------
     Cl    1   -0.05012      9.99967     7.03564    0.01482    17.05012
      C    2   -0.37542      1.99926     4.35425    0.02192     6.37542
     Cl    3   -0.05012      9.99967     7.03564    0.01482    17.05012
      H    4    0.23784      0.00000     0.75950    0.00267     0.76216
      H    5    0.23784      0.00000     0.75950    0.00267     0.76216
 =======================================================================
   * Total *    0.00000     21.99860    19.94451    0.05689    42.00000

                                 Natural Population      
 --------------------------------------------------------
   Core                      21.99860 ( 99.9936% of  22)
   Valence                   19.94451 ( 99.7225% of  20)
   Natural Minimal Basis     41.94311 ( 99.8645% of  42)
   Natural Rydberg Basis      0.05689 (  0.1355% of  42)
 --------------------------------------------------------

    Atom  No          Natural Electron Configuration
 ----------------------------------------------------------------------------
     Cl    1      [core]3S( 1.85)3p( 5.18)3d( 0.01)
      C    2      [core]2S( 1.17)2p( 3.18)3p( 0.01)3d( 0.01)
     Cl    3      [core]3S( 1.85)3p( 5.18)3d( 0.01)
      H    4            1S( 0.76)
      H    5            1S( 0.76)


 NATURAL BOND ORBITAL ANALYSIS:

                       Occupancies       Lewis Structure    Low   High
           Occ.    -------------------  -----------------   occ   occ
  Cycle   Thresh.   Lewis   Non-Lewis     CR  BD  3C  LP    (L)   (NL)   Dev
 =============================================================================
   1(1)    1.90    41.82764   0.17236     11   4   0   6     0      0    0.09
 -----------------------------------------------------------------------------

 Structure accepted: No low occupancy Lewis orbitals

 --------------------------------------------------------
   Core                     21.99859 ( 99.994% of  22)
   Valence Lewis            19.82904 ( 99.145% of  20)
  ==================       ============================
   Total Lewis              41.82764 ( 99.590% of  42)
  -----------------------------------------------------
   Valence non-Lewis         0.14319 (  0.341% of  42)
   Rydberg non-Lewis         0.02917 (  0.069% of  42)
  ==================       ============================
   Total non-Lewis           0.17236 (  0.410% of  42)
 --------------------------------------------------------


       (Occupancy)   Bond orbital/ Coefficients/ Hybrids
 ---------------------------------------------------------------------------------
     1. (1.99662) BD ( 1)Cl   1 - C   2  
                ( 55.27%)   0.7435*Cl   1 s( 16.65%)p 4.97( 82.82%)d 0.03(  0.53%)
                                           -0.0000  0.0000  0.4061 -0.0399  0.0000
                                            0.0000  0.0000  0.0000 -0.7669 -0.0292
                                           -0.0000  0.4888  0.0169  0.0000  0.0000
                                           -0.0567 -0.0454 -0.0055
                ( 44.73%)   0.6688* C   2 s( 20.93%)p 3.77( 78.81%)d 0.01(  0.26%)
                                            0.0002  0.4573  0.0113  0.0000 -0.0000
                                            0.7057  0.0147 -0.5384 -0.0052  0.0000
                                            0.0000 -0.0427 -0.0285  0.0012
     2. (1.99662) BD ( 1) C   2 -Cl   3  
                ( 44.73%)   0.6688* C   2 s( 20.93%)p 3.77( 78.81%)d 0.01(  0.26%)
                                           -0.0002 -0.4573 -0.0113 -0.0000  0.0000
                                            0.7057  0.0147  0.5384  0.0052  0.0000
                                           -0.0000 -0.0427  0.0285 -0.0012
                ( 55.27%)   0.7435*Cl   3 s( 16.65%)p 4.97( 82.82%)d 0.03(  0.53%)
                                            0.0000 -0.0000 -0.4061  0.0399  0.0000
                                            0.0000  0.0000  0.0000 -0.7669 -0.0292
                                            0.0000 -0.4888 -0.0169  0.0000  0.0000
                                           -0.0567  0.0454  0.0055
     3. (1.99629) BD ( 1) C   2 - H   4  
                ( 62.69%)   0.7917* C   2 s( 29.08%)p 2.44( 70.88%)d 0.00(  0.04%)
                                            0.0001  0.5392 -0.0078  0.7069 -0.0028
                                           -0.0000 -0.0000  0.4571  0.0043  0.0000
                                            0.0155  0.0000  0.0133 -0.0030
                ( 37.31%)   0.6109* H   4 s( 99.91%)p 0.00(  0.09%)
                                            0.9995 -0.0050 -0.0245  0.0000 -0.0173
     4. (1.99629) BD ( 1) C   2 - H   5  
                ( 62.69%)   0.7917* C   2 s( 29.08%)p 2.44( 70.88%)d 0.00(  0.04%)
                                            0.0001  0.5392 -0.0078 -0.7069  0.0028
                                           -0.0000 -0.0000  0.4571  0.0043  0.0000
                                           -0.0155  0.0000  0.0133 -0.0030
                ( 37.31%)   0.6109* H   5 s( 99.91%)p 0.00(  0.09%)
                                            0.9995 -0.0050  0.0245  0.0000 -0.0173
     5. (2.00000) CR ( 1)Cl   1           s(100.00%)
                                            1.0000 -0.0000  0.0000 -0.0000  0.0000
                                            0.0000  0.0000 -0.0000  0.0000 -0.0000
                                            0.0000  0.0000 -0.0000  0.0000  0.0000
                                           -0.0000 -0.0000  0.0000
     6. (1.99976) CR ( 2)Cl   1           s(100.00%)p 0.00(  0.00%)
                                           -0.0000  1.0000  0.0002  0.0000  0.0000
                                            0.0000  0.0000 -0.0000  0.0002  0.0000
                                            0.0000  0.0000 -0.0000  0.0000  0.0000
                                            0.0000  0.0000  0.0000
     7. (1.99999) CR ( 3)Cl   1           s(  0.00%)p 1.00(100.00%)
                                            0.0000  0.0000  0.0000  0.0000  1.0000
                                           -0.0001  0.0000  0.0000  0.0000  0.0000
                                            0.0000  0.0000  0.0000  0.0000 -0.0000
                                            0.0000  0.0000  0.0000
     8. (1.99994) CR ( 4)Cl   1           s(  0.00%)p 1.00(100.00%)
                                           -0.0000 -0.0000  0.0001  0.0000  0.0000
                                            0.0000  0.0000  1.0000  0.0001  0.0000
                                            0.0000  0.0000 -0.0000  0.0000  0.0000
                                            0.0000  0.0000  0.0000
     9. (1.99997) CR ( 5)Cl   1           s(  0.00%)p 1.00(100.00%)
                                            0.0000  0.0000 -0.0001 -0.0000  0.0000
                                            0.0000  0.0000  0.0000 -0.0001 -0.0000
                                            1.0000 -0.0001  0.0000  0.0000  0.0000
                                           -0.0000 -0.0000 -0.0000
    10. (1.99926) CR ( 1) C   2           s(100.00%)p 0.00(  0.00%)
                                            1.0000 -0.0002 -0.0000  0.0000 -0.0000
                                           -0.0000 -0.0000  0.0001  0.0000  0.0000
                                            0.0000  0.0000  0.0000  0.0000
    11. (2.00000) CR ( 1)Cl   3           s(100.00%)
                                            1.0000 -0.0000  0.0000 -0.0000  0.0000
                                            0.0000  0.0000  0.0000 -0.0000  0.0000
                                            0.0000  0.0000 -0.0000  0.0000  0.0000
                                            0.0000 -0.0000  0.0000
    12. (1.99976) CR ( 2)Cl   3           s(100.00%)p 0.00(  0.00%)
                                           -0.0000  1.0000  0.0002  0.0000  0.0000
                                            0.0000  0.0000  0.0000 -0.0002 -0.0000
                                            0.0000  0.0000 -0.0000  0.0000  0.0000
                                           -0.0000  0.0000  0.0000
    13. (1.99999) CR ( 3)Cl   3           s(  0.00%)p 1.00(100.00%)
                                            0.0000  0.0000  0.0000  0.0000  1.0000
                                           -0.0001  0.0000  0.0000  0.0000  0.0000
                                            0.0000  0.0000  0.0000 -0.0000 -0.0000
                                            0.0000  0.0000  0.0000
    14. (1.99994) CR ( 4)Cl   3           s(  0.00%)p 1.00(100.00%)
                                            0.0000  0.0000 -0.0001 -0.0000  0.0000
                                            0.0000  0.0000  1.0000  0.0001  0.0000
                                           -0.0000 -0.0000  0.0000  0.0000  0.0000
                                            0.0000 -0.0000 -0.0000
    15. (1.99997) CR ( 5)Cl   3           s(  0.00%)p 1.00(100.00%)
                                            0.0000  0.0000 -0.0001 -0.0000  0.0000
                                            0.0000  0.0000 -0.0000  0.0001  0.0000
                                            1.0000 -0.0001  0.0000  0.0000  0.0000
                                            0.0000 -0.0000 -0.0000
    16. (1.99619) LP ( 1)Cl   1           s( 82.34%)p 0.21( 17.65%)d 0.00(  0.01%)
                                           -0.0000 -0.0002  0.9074  0.0094  0.0000
                                            0.0000  0.0000 -0.0001  0.2781  0.0058
                                            0.0001 -0.3148 -0.0025  0.0000  0.0000
                                            0.0086  0.0045 -0.0012
    17. (1.97967) LP ( 2)Cl   1           s(  0.00%)p 1.00( 99.97%)d 0.00(  0.03%)
                                            0.0000  0.0000  0.0000  0.0000  0.0001
                                            0.9998 -0.0107  0.0000  0.0000  0.0000
                                            0.0000  0.0000  0.0000 -0.0141  0.0092
                                            0.0000  0.0000  0.0000
    18. (1.94576) LP ( 3)Cl   1           s(  1.12%)p88.00( 98.84%)d 0.04(  0.04%)
                                           -0.0000 -0.0001  0.1060  0.0010  0.0000
                                            0.0000  0.0000 -0.0001  0.5735 -0.0049
                                            0.0001  0.8120 -0.0064  0.0000  0.0000
                                           -0.0056  0.0090  0.0171
    19. (1.99619) LP ( 1)Cl   3           s( 82.34%)p 0.21( 17.65%)d 0.00(  0.01%)
                                           -0.0000 -0.0002  0.9074  0.0094  0.0000
                                            0.0000  0.0000  0.0001 -0.2781 -0.0058
                                            0.0001 -0.3148 -0.0025  0.0000  0.0000
                                           -0.0086  0.0045 -0.0012
    20. (1.97967) LP ( 2)Cl   3           s(  0.00%)p 1.00( 99.97%)d 0.00(  0.03%)
                                            0.0000  0.0000  0.0000  0.0000  0.0001
                                            0.9998 -0.0107  0.0000  0.0000  0.0000
                                            0.0000  0.0000  0.0000  0.0141  0.0092
                                            0.0000  0.0000  0.0000
    21. (1.94576) LP ( 3)Cl   3           s(  1.12%)p88.00( 98.84%)d 0.04(  0.04%)
                                           -0.0000 -0.0001  0.1060  0.0010  0.0000
                                            0.0000  0.0000  0.0001 -0.5735  0.0049
                                            0.0001  0.8120 -0.0064  0.0000  0.0000
                                            0.0056  0.0090  0.0171
    22. (0.00188) RY*( 1)Cl   1           s(  0.00%)p 1.00( 26.12%)d 2.83( 73.88%)
                                            0.0000  0.0000  0.0000  0.0000  0.0000
                                            0.0088 -0.5110  0.0000  0.0000  0.0000
                                            0.0000  0.0000  0.0000  0.6516 -0.5605
                                            0.0000  0.0000  0.0000
    23. (0.00145) RY*( 2)Cl   1           s(  5.02%)p 5.23( 26.25%)d13.70( 68.73%)
                                           -0.0000  0.0000  0.0034  0.2239  0.0000
                                            0.0000  0.0000  0.0000 -0.0190  0.4568
                                           -0.0000 -0.0022  0.2312  0.0000  0.0000
                                           -0.4442  0.4103  0.5672
    24. (0.00057) RY*( 3)Cl   1           s( 27.80%)p 2.14( 59.61%)d 0.45( 12.59%)
                                           -0.0000 -0.0000  0.0151  0.5271 -0.0000
                                           -0.0000 -0.0000  0.0000 -0.0532  0.2533
                                           -0.0000  0.0323 -0.7267 -0.0000 -0.0000
                                            0.1988  0.2549 -0.1463
    25. (0.00013) RY*( 4)Cl   1           s(  1.79%)p16.00( 28.68%)d38.80( 69.53%)
                                           -0.0000 -0.0000  0.0168  0.1328  0.0000
                                            0.0000  0.0000  0.0000 -0.0458  0.2199
                                           -0.0000  0.0376  0.4847  0.0000  0.0000
                                            0.7929  0.2581  0.0056
    26. (0.00005) RY*( 5)Cl   1           s(  0.00%)p 1.00( 35.77%)d 1.80( 64.23%)
    27. (0.00001) RY*( 6)Cl   1           s( 15.38%)p 1.42( 21.83%)d 4.08( 62.79%)
    28. (0.00000) RY*( 7)Cl   1           s( 47.89%)p 1.05( 50.46%)d 0.03(  1.65%)
    29. (0.00000) RY*( 8)Cl   1           s(  0.00%)p 1.00( 38.13%)d 1.62( 61.87%)
    30. (0.00000) RY*( 9)Cl   1           s(  2.01%)p 6.91( 13.87%)d41.94( 84.13%)
    31. (0.00696) RY*( 1) C   2           s(  0.00%)p 1.00( 89.54%)d 0.12( 10.46%)
                                           -0.0000 -0.0000  0.0000  0.0000 -0.0000
                                           -0.0393  0.9455  0.0000 -0.0000  0.0000
                                            0.0000 -0.3234 -0.0000 -0.0000
    32. (0.00535) RY*( 2) C   2           s( 13.70%)p 4.50( 61.69%)d 1.80( 24.61%)
                                            0.0000 -0.0058  0.3701 -0.0000  0.0000
                                           -0.0000 -0.0000  0.0288 -0.7849 -0.0000
                                           -0.0000  0.0000 -0.3602 -0.3411
    33. (0.00266) RY*( 3) C   2           s(  0.00%)p 1.00( 78.82%)d 0.27( 21.18%)
                                            0.0000  0.0000 -0.0000 -0.0066  0.8878
                                           -0.0000 -0.0000  0.0000  0.0000  0.0000
                                            0.4602  0.0000  0.0000 -0.0000
    34. (0.00106) RY*( 4) C   2           s(  0.00%)p 0.00(  0.00%)d 1.00(100.00%)
                                            0.0000  0.0000  0.0000  0.0000  0.0000
                                            0.0000  0.0000  0.0000  0.0000  1.0000
                                            0.0000  0.0000  0.0000  0.0000
    35. (0.00075) RY*( 5) C   2           s( 39.77%)p 0.07(  2.96%)d 1.44( 57.27%)
                                           -0.0000  0.0053  0.6306 -0.0000  0.0000
                                            0.0000  0.0000 -0.0025 -0.1721  0.0000
                                           -0.0000 -0.0000  0.4389  0.6165
    36. (0.00023) RY*( 6) C   2           s(  0.00%)p 1.00( 10.82%)d 8.24( 89.18%)
                                            0.0000  0.0000  0.0000 -0.0000  0.0000
                                            0.0503  0.3251 -0.0000 -0.0000  0.0000
                                           -0.0000  0.9443 -0.0000 -0.0000
    37. (0.00001) RY*( 7) C   2           s( 45.46%)p 0.70( 31.69%)d 0.50( 22.86%)
    38. (0.00001) RY*( 8) C   2           s(  1.05%)p 3.70(  3.89%)d90.45( 95.06%)
    39. (0.00000) RY*( 9) C   2           s(  0.00%)p 1.00( 21.23%)d 3.71( 78.77%)
    40. (0.00188) RY*( 1)Cl   3           s(  0.00%)p 1.00( 26.12%)d 2.83( 73.88%)
                                            0.0000  0.0000  0.0000  0.0000 -0.0000
                                           -0.0088  0.5110  0.0000  0.0000  0.0000
                                            0.0000  0.0000  0.0000  0.6516  0.5605
                                            0.0000  0.0000  0.0000
    41. (0.00145) RY*( 2)Cl   3           s(  5.02%)p 5.23( 26.25%)d13.70( 68.73%)
                                           -0.0000  0.0000  0.0034  0.2239 -0.0000
                                           -0.0000 -0.0000 -0.0000  0.0190 -0.4568
                                           -0.0000 -0.0022  0.2312 -0.0000 -0.0000
                                            0.4442  0.4103  0.5672
    42. (0.00057) RY*( 3)Cl   3           s( 27.80%)p 2.14( 59.61%)d 0.45( 12.59%)
                                           -0.0000 -0.0000  0.0151  0.5271 -0.0000
                                           -0.0000 -0.0000 -0.0000  0.0532 -0.2533
                                           -0.0000  0.0323 -0.7267 -0.0000 -0.0000
                                           -0.1988  0.2549 -0.1463
    43. (0.00013) RY*( 4)Cl   3           s(  1.79%)p16.00( 28.68%)d38.80( 69.53%)
                                           -0.0000 -0.0000  0.0168  0.1328 -0.0000
                                           -0.0000 -0.0000 -0.0000  0.0458 -0.2199
                                           -0.0000  0.0376  0.4847 -0.0000 -0.0000
                                           -0.7929  0.2581  0.0056
    44. (0.00005) RY*( 5)Cl   3           s(  0.00%)p 1.00( 35.77%)d 1.80( 64.23%)
    45. (0.00001) RY*( 6)Cl   3           s( 15.38%)p 1.42( 21.83%)d 4.08( 62.79%)
    46. (0.00000) RY*( 7)Cl   3           s( 47.89%)p 1.05( 50.46%)d 0.03(  1.65%)
    47. (0.00000) RY*( 8)Cl   3           s(  0.00%)p 1.00( 38.13%)d 1.62( 61.87%)
    48. (0.00000) RY*( 9)Cl   3           s(  2.01%)p 6.91( 13.87%)d41.94( 84.13%)
    49. (0.00166) RY*( 1) H   4           s( 99.83%)p 0.00(  0.17%)
                                            0.0054  0.9992 -0.0096  0.0000  0.0395
    50. (0.00015) RY*( 2) H   4           s(  0.09%)p99.99( 99.91%)
                                            0.0153  0.0251  0.9094  0.0000 -0.4148
    51. (0.00015) RY*( 3) H   4           s(  0.00%)p 1.00(100.00%)
                                            0.0000  0.0000  0.0000  1.0000  0.0000
    52. (0.00002) RY*( 4) H   4           s(  0.17%)p99.99( 99.83%)
    53. (0.00166) RY*( 1) H   5           s( 99.83%)p 0.00(  0.17%)
                                            0.0054  0.9992  0.0096  0.0000  0.0395
    54. (0.00015) RY*( 2) H   5           s(  0.09%)p99.99( 99.91%)
                                            0.0153  0.0251 -0.9094 -0.0000 -0.4148
    55. (0.00015) RY*( 3) H   5           s(  0.00%)p 1.00(100.00%)
                                            0.0000  0.0000  0.0000  1.0000  0.0000
    56. (0.00002) RY*( 4) H   5           s(  0.17%)p99.99( 99.83%)
    57. (0.04721) BD*( 1)Cl   1 - C   2  
                ( 44.73%)   0.6688*Cl   1 s( 16.65%)p 4.97( 82.82%)d 0.03(  0.53%)
                                            0.0000 -0.0000 -0.4061  0.0399 -0.0000
                                           -0.0000 -0.0000 -0.0000  0.7669  0.0292
                                            0.0000 -0.4888 -0.0169 -0.0000 -0.0000
                                            0.0567  0.0454  0.0055
                ( 55.27%)  -0.7435* C   2 s( 20.93%)p 3.77( 78.81%)d 0.01(  0.26%)
                                           -0.0002 -0.4573 -0.0113 -0.0000  0.0000
                                           -0.7057 -0.0147  0.5384  0.0052 -0.0000
                                           -0.0000  0.0427  0.0285 -0.0012
    58. (0.04721) BD*( 1) C   2 -Cl   3  
                ( 55.27%)   0.7435* C   2 s( 20.93%)p 3.77( 78.81%)d 0.01(  0.26%)
                                           -0.0002 -0.4573 -0.0113 -0.0000  0.0000
                                            0.7057  0.0147  0.5384  0.0052  0.0000
                                           -0.0000 -0.0427  0.0285 -0.0012
                ( 44.73%)  -0.6688*Cl   3 s( 16.65%)p 4.97( 82.82%)d 0.03(  0.53%)
                                            0.0000 -0.0000 -0.4061  0.0399  0.0000
                                            0.0000  0.0000  0.0000 -0.7669 -0.0292
                                            0.0000 -0.4888 -0.0169  0.0000  0.0000
                                           -0.0567  0.0454  0.0055
    59. (0.02438) BD*( 1) C   2 - H   4  
                ( 37.31%)   0.6109* C   2 s( 29.08%)p 2.44( 70.88%)d 0.00(  0.04%)
                                           -0.0001 -0.5392  0.0078 -0.7069  0.0028
                                            0.0000  0.0000 -0.4571 -0.0043 -0.0000
                                           -0.0155 -0.0000 -0.0133  0.0030
                ( 62.69%)  -0.7917* H   4 s( 99.91%)p 0.00(  0.09%)
                                           -0.9995  0.0050  0.0245 -0.0000  0.0173
    60. (0.02438) BD*( 1) C   2 - H   5  
                ( 37.31%)   0.6109* C   2 s( 29.08%)p 2.44( 70.88%)d 0.00(  0.04%)
                                           -0.0001 -0.5392  0.0078  0.7069 -0.0028
                                            0.0000  0.0000 -0.4571 -0.0043 -0.0000
                                            0.0155 -0.0000 -0.0133  0.0030
                ( 62.69%)  -0.7917* H   5 s( 99.91%)p 0.00(  0.09%)
                                           -0.9995  0.0050 -0.0245 -0.0000  0.0173


 NHO Directionality and "Bond Bending" (deviations from line of nuclear centers)

         [Thresholds for printing:  angular deviation  >  1.0 degree]
                                    hybrid p-character > 25.0%
                                    orbital occupancy  >  0.10e

                                Line of Centers        Hybrid 1              Hybrid 2
                                ---------------  -------------------   ------------------
                NBO               Theta   Phi    Theta   Phi    Dev    Theta   Phi    Dev
 ========================================================================================
     1. BD (   1)Cl   1 - C   2    56.7  270.0     --     --    --     127.0   90.0   3.8
     2. BD (   1) C   2 -Cl   3   123.3  270.0   127.0  270.0   3.8      --     --    --
     3. BD (   1) C   2 - H   4    55.5    0.0    56.8    0.0   1.3      --     --    --
     4. BD (   1) C   2 - H   5    55.5  180.0    56.8  180.0   1.3      --     --    --
    17. LP (   2)Cl   1             --     --     90.0    0.0   --       --     --    --
    18. LP (   3)Cl   1             --     --     35.2   90.0   --       --     --    --
    20. LP (   2)Cl   3             --     --     90.0    0.0   --       --     --    --
    21. LP (   3)Cl   3             --     --     35.2  270.0   --       --     --    --


 Second Order Perturbation Theory Analysis of Fock Matrix in NBO Basis

     Threshold for printing:   0.50 kcal/mol
                                                                              E(2)  E(j)-E(i) F(i,j)
         Donor NBO (i)                     Acceptor NBO (j)                 kcal/mol   a.u.    a.u. 
 ===================================================================================================

 within unit  1
   1. BD (   1)Cl   1 - C   2        / 58. BD*(   1) C   2 -Cl   3            0.51    0.80    0.018
   2. BD (   1) C   2 -Cl   3        / 57. BD*(   1)Cl   1 - C   2            0.51    0.80    0.018
   3. BD (   1) C   2 - H   4        / 22. RY*(   1)Cl   1                    0.70    1.38    0.028
   3. BD (   1) C   2 - H   4        / 40. RY*(   1)Cl   3                    0.70    1.38    0.028
   4. BD (   1) C   2 - H   5        / 22. RY*(   1)Cl   1                    0.70    1.38    0.028
   4. BD (   1) C   2 - H   5        / 40. RY*(   1)Cl   3                    0.70    1.38    0.028
   6. CR (   2)Cl   1                / 31. RY*(   1) C   2                    1.67   10.39    0.118
   6. CR (   2)Cl   1                / 32. RY*(   2) C   2                    0.78   10.65    0.082
  10. CR (   1) C   2                / 49. RY*(   1) H   4                    0.93   10.50    0.088
  10. CR (   1) C   2                / 53. RY*(   1) H   5                    0.93   10.50    0.088
  10. CR (   1) C   2                / 57. BD*(   1)Cl   1 - C   2            0.78   10.31    0.081
  10. CR (   1) C   2                / 58. BD*(   1) C   2 -Cl   3            0.78   10.31    0.081
  12. CR (   2)Cl   3                / 31. RY*(   1) C   2                    1.67   10.39    0.118
  12. CR (   2)Cl   3                / 32. RY*(   2) C   2                    0.78   10.65    0.082
  16. LP (   1)Cl   1                / 31. RY*(   1) C   2                    1.75    1.48    0.045
  16. LP (   1)Cl   1                / 32. RY*(   2) C   2                    1.01    1.74    0.037
  17. LP (   2)Cl   1                / 34. RY*(   4) C   2                    0.54    2.14    0.031
  17. LP (   2)Cl   1                / 59. BD*(   1) C   2 - H   4            3.51    0.75    0.046
  17. LP (   2)Cl   1                / 60. BD*(   1) C   2 - H   5            3.51    0.75    0.046
  18. LP (   3)Cl   1                / 31. RY*(   1) C   2                    0.63    0.90    0.022
  18. LP (   3)Cl   1                / 58. BD*(   1) C   2 -Cl   3            9.64    0.42    0.057
  18. LP (   3)Cl   1                / 59. BD*(   1) C   2 - H   4            0.86    0.75    0.023
  18. LP (   3)Cl   1                / 60. BD*(   1) C   2 - H   5            0.86    0.75    0.023
  19. LP (   1)Cl   3                / 31. RY*(   1) C   2                    1.75    1.48    0.045
  19. LP (   1)Cl   3                / 32. RY*(   2) C   2                    1.01    1.74    0.037
  20. LP (   2)Cl   3                / 34. RY*(   4) C   2                    0.54    2.14    0.031
  20. LP (   2)Cl   3                / 59. BD*(   1) C   2 - H   4            3.51    0.75    0.046
  20. LP (   2)Cl   3                / 60. BD*(   1) C   2 - H   5            3.51    0.75    0.046
  21. LP (   3)Cl   3                / 31. RY*(   1) C   2                    0.63    0.90    0.022
  21. LP (   3)Cl   3                / 57. BD*(   1)Cl   1 - C   2            9.64    0.42    0.057
  21. LP (   3)Cl   3                / 59. BD*(   1) C   2 - H   4            0.86    0.75    0.023
  21. LP (   3)Cl   3                / 60. BD*(   1) C   2 - H   5            0.86    0.75    0.023


 Natural Bond Orbitals (Summary):

                                                            Principal Delocalizations
           NBO                        Occupancy    Energy   (geminal,vicinal,remote)
 ====================================================================================
 Molecular unit  1  (CH2Cl2)
     1. BD (   1)Cl   1 - C   2          1.99662    -0.70351  58(g)
     2. BD (   1) C   2 -Cl   3          1.99662    -0.70351  57(g)
     3. BD (   1) C   2 - H   4          1.99629    -0.56978  22(v),40(v)
     4. BD (   1) C   2 - H   5          1.99629    -0.56978  22(v),40(v)
     5. CR (   1)Cl   1                  2.00000  -100.86248   
     6. CR (   2)Cl   1                  1.99976    -9.81533  31(v),32(v)
     7. CR (   3)Cl   1                  1.99999    -7.21446   
     8. CR (   4)Cl   1                  1.99994    -7.22143   
     9. CR (   5)Cl   1                  1.99997    -7.21757   
    10. CR (   1) C   2                  1.99926   -10.21924  49(v),53(v),57(g),58(g)
    11. CR (   1)Cl   3                  2.00000  -100.86248   
    12. CR (   2)Cl   3                  1.99976    -9.81533  31(v),32(v)
    13. CR (   3)Cl   3                  1.99999    -7.21446   
    14. CR (   4)Cl   3                  1.99994    -7.22143   
    15. CR (   5)Cl   3                  1.99997    -7.21757   
    16. LP (   1)Cl   1                  1.99619    -0.90290  31(v),32(v)
    17. LP (   2)Cl   1                  1.97967    -0.31846  59(v),60(v),34(v)
    18. LP (   3)Cl   1                  1.94576    -0.32597  58(v),59(v),60(v),31(v)
    19. LP (   1)Cl   3                  1.99619    -0.90290  31(v),32(v)
    20. LP (   2)Cl   3                  1.97967    -0.31846  59(v),60(v),34(v)
    21. LP (   3)Cl   3                  1.94576    -0.32597  57(v),59(v),60(v),31(v)
    22. RY*(   1)Cl   1                  0.00188     0.80901   
    23. RY*(   2)Cl   1                  0.00145     0.83078   
    24. RY*(   3)Cl   1                  0.00057     0.81322   
    25. RY*(   4)Cl   1                  0.00013     1.01485   
    26. RY*(   5)Cl   1                  0.00005     0.85276   
    27. RY*(   6)Cl   1                  0.00001     1.00232   
    28. RY*(   7)Cl   1                  0.00000     0.69623   
    29. RY*(   8)Cl   1                  0.00000     0.90277   
    30. RY*(   9)Cl   1                  0.00000     0.84566   
    31. RY*(   1) C   2                  0.00696     0.57614   
    32. RY*(   2) C   2                  0.00535     0.83654   
    33. RY*(   3) C   2                  0.00266     0.88612   
    34. RY*(   4) C   2                  0.00106     1.82615   
    35. RY*(   5) C   2                  0.00075     1.36235   
    36. RY*(   6) C   2                  0.00023     1.84221   
    37. RY*(   7) C   2                  0.00001     0.86285   
    38. RY*(   8) C   2                  0.00001     2.06852   
    39. RY*(   9) C   2                  0.00000     2.00139   
    40. RY*(   1)Cl   3                  0.00188     0.80901   
    41. RY*(   2)Cl   3                  0.00145     0.83078   
    42. RY*(   3)Cl   3                  0.00057     0.81322   
    43. RY*(   4)Cl   3                  0.00013     1.01485   
    44. RY*(   5)Cl   3                  0.00005     0.85276   
    45. RY*(   6)Cl   3                  0.00001     1.00232   
    46. RY*(   7)Cl   3                  0.00000     0.69623   
    47. RY*(   8)Cl   3                  0.00000     0.90277   
    48. RY*(   9)Cl   3                  0.00000     0.84566   
    49. RY*(   1) H   4                  0.00166     0.27806   
    50. RY*(   2) H   4                  0.00015     1.86121   
    51. RY*(   3) H   4                  0.00015     1.66521   
    52. RY*(   4) H   4                  0.00002     2.14066   
    53. RY*(   1) H   5                  0.00166     0.27806   
    54. RY*(   2) H   5                  0.00015     1.86121   
    55. RY*(   3) H   5                  0.00015     1.66521   
    56. RY*(   4) H   5                  0.00002     2.14066   
    57. BD*(   1)Cl   1 - C   2          0.04721     0.09471   
    58. BD*(   1) C   2 -Cl   3          0.04721     0.09471   
    59. BD*(   1) C   2 - H   4          0.02438     0.42833   
    60. BD*(   1) C   2 - H   5          0.02438     0.42833   
       -------------------------------
              Total Lewis   41.82764  ( 99.5896%)
        Valence non-Lewis    0.14319  (  0.3409%)
        Rydberg non-Lewis    0.02917  (  0.0695%)
       -------------------------------
            Total unit  1   42.00000  (100.0000%)
           Charge unit  1    0.00000
 Unable to Open any file for archive entry.
 1\1\GINC-COMPUTE-0-7\SP\RB3LYP\def2SVP\C1H2Cl2\ZAHRT2\13-Mar-2021\0\\#
  b3lyp/def2svp geom=NewRedundant pop=NBO\\73\\0,1\Cl,0,-1.4734954283,0
 .8663772437,-0.0501126377\C,0,-0.0031308613,-0.143434894,0.0055505325\
 Cl,0,1.5099261694,0.8026350622,-0.0144734963\H,0,-0.0266800821,-0.7279
 143281,0.9315341129\H,0,-0.0066307103,-0.7981622594,-0.8724791901\\Ver
 sion=ES64L-G16RevC.01\State=1-A1\HF=-959.4062601\RMSD=5.239e-09\Dipole
 =-0.014032,-0.6428525,0.0248766\Quadrupole=-1.5809688,1.3206814,0.2602
 873,0.0625151,-0.0228828,-0.0406485\PG=C02V [C2(C1),SGV(Cl2),SGV'(H2)]
 \\@
 The archive entry for this job was punched.


 PENOTUS DIED A HUNDRED YEARS OLD WANTING BUT TWO...
 AND HE USED TO SAY BEFORE HE DIED, HAVING SPENT HIS
 WHOLE LIFE IN VAINLY SEARCHING AFTER THE PHILOSOPHER'S
 STONE, THAT IF HE HAD A MORTAL ENEMY HE DID NOT DARE
 TO ENCOUNTER OPENLY, HE WOULD ADVISE HIM ABOVE ALL
 THINGS TO GIVE HIMSELF UP TO THE STUDY AND PRACTICE
 OF ALCHEMY.  --  NICOLAS LEMERY, M.D.
 "A COURSE OF CHYMISTRY", WALTER KETTILBY, LONDON, 1686
 File lengths (MBytes):  RWF=      6 Int=      0 D2E=      0 Chk=      1 Scr=      1
 Normal termination of Gaussian 16
