# Supplementary material for: Machine-Learning-Guided Discovery of Electrochemical Reactions
Source: J Am Chem Soc. 2022 Dec 2;144(49):22599–610. doi: 10.1021/jacs.2c08997 (PMC9756344; doi:10.1021/jacs.2c08997)
Supplement: Supplementary file 4 — ja2c08997_si_004.zip [file ja2c08997_si_004.zip › Reactivity Prediction/Nlogs_notimes/12.log]

 Entering Gaussian System, Link 0=g16
 Input=12.com
 Output=12.log
 Initial command:
  
 Copyright (c) 1988-2019, Gaussian, Inc.  All Rights Reserved.
  
 This is part of the Gaussian(R) 16 program.  It is based on
 the Gaussian(R) 09 system (copyright 2009, Gaussian, Inc.),
 the Gaussian(R) 03 system (copyright 2003, Gaussian, Inc.),
 the Gaussian(R) 98 system (copyright 1998, Gaussian, Inc.),
 the Gaussian(R) 94 system (copyright 1995, Gaussian, Inc.),
 the Gaussian 92(TM) system (copyright 1992, Gaussian, Inc.),
 the Gaussian 90(TM) system (copyright 1990, Gaussian, Inc.),
 the Gaussian 88(TM) system (copyright 1988, Gaussian, Inc.),
 the Gaussian 86(TM) system (copyright 1986, Carnegie Mellon
 University), and the Gaussian 82(TM) system (copyright 1983,
 Carnegie Mellon University). Gaussian is a federally registered
 trademark of Gaussian, Inc.
  
 This software contains proprietary and confidential information,
 including trade secrets, belonging to Gaussian, Inc.
  
 This software is provided under written license and may be
 used, copied, transmitted, or stored only in accord with that
 written license.
  
 The following legend is applicable only to US Government
 contracts under FAR:
  
                    RESTRICTED RIGHTS LEGEND
  
 Use, reproduction and disclosure by the US Government is
 subject to restrictions as set forth in subparagraphs (a)
 and (c) of the Commercial Computer Software - Restricted
 Rights clause in FAR 52.227-19.
  
 Gaussian, Inc.
 340 Quinnipiac St., Bldg. 40, Wallingford CT 06492
  
  
 ---------------------------------------------------------------
 Warning -- This program may not be used in any manner that
 competes with the business of Gaussian, Inc. or will provide
 assistance to any competitor of Gaussian, Inc.  The licensee
 of this program is prohibited from giving any competitor of
 Gaussian, Inc. access to this program.  By using this program,
 the user acknowledges that Gaussian, Inc. is engaged in the
 business of creating and licensing software in the field of
 computational chemistry and represents and warrants to the
 licensee that it is not a competitor of Gaussian, Inc. and that
 it will not use this program in any manner prohibited above.
 ---------------------------------------------------------------
  

 Cite this work as:
 Gaussian 16, Revision C.01,
 M. J. Frisch, G. W. Trucks, H. B. Schlegel, G. E. Scuseria, 
 M. A. Robb, J. R. Cheeseman, G. Scalmani, V. Barone, 
 G. A. Petersson, H. Nakatsuji, X. Li, M. Caricato, A. V. Marenich, 
 J. Bloino, B. G. Janesko, R. Gomperts, B. Mennucci, H. P. Hratchian, 
 J. V. Ortiz, A. F. Izmaylov, J. L. Sonnenberg, D. Williams-Young, 
 F. Ding, F. Lipparini, F. Egidi, J. Goings, B. Peng, A. Petrone, 
 T. Henderson, D. Ranasinghe, V. G. Zakrzewski, J. Gao, N. Rega, 
 G. Zheng, W. Liang, M. Hada, M. Ehara, K. Toyota, R. Fukuda, 
 J. Hasegawa, M. Ishida, T. Nakajima, Y. Honda, O. Kitao, H. Nakai, 
 T. Vreven, K. Throssell, J. A. Montgomery, Jr., J. E. Peralta, 
 F. Ogliaro, M. J. Bearpark, J. J. Heyd, E. N. Brothers, K. N. Kudin, 
 V. N. Staroverov, T. A. Keith, R. Kobayashi, J. Normand, 
 K. Raghavachari, A. P. Rendell, J. C. Burant, S. S. Iyengar, 
 J. Tomasi, M. Cossi, J. M. Millam, M. Klene, C. Adamo, R. Cammi, 
 J. W. Ochterski, R. L. Martin, K. Morokuma, O. Farkas, 
 J. B. Foresman, and D. J. Fox, Gaussian, Inc., Wallingford CT, 2019.
 
 ******************************************
 Gaussian 16:  ES64L-G16RevC.01  3-Jul-2019
                13-Mar-2021 
 ******************************************
 %nprocshared=16
 Will use up to   16 processors via shared memory.
 %mem=7GB
 -----------------------------------------
 # b3lyp/def2svp geom=NewRedundant pop=NBO
 -----------------------------------------
 1/29=4000,38=1,172=1/1;
 2/12=2,17=6,18=5,40=1/2;
 3/5=43,7=101,11=2,25=1,30=1,74=-5/1,2,3;
 4//1;
 5/5=2,38=5/2;
 6/7=2,8=2,9=2,10=2,28=1,40=1/1,7;
 99/5=1,9=1/99;
 --
 12
 --
 Symbolic Z-matrix:
 Charge =  0 Multiplicity = 1
 O                     3.22449   0.33865   0.14594 
 N                     2.46055  -0.59806   0.08019 
 C                     1.06384  -0.25384   0.03484 
 C                     0.17711  -1.33407  -0.04123 
 C                    -1.19664  -1.09341  -0.08939 
 C                    -1.66865   0.22276  -0.06103 
 C                    -0.77426   1.30252   0.01534 
 C                     0.5958    1.06941   0.06362 
 H                     0.59302  -2.34371  -0.06075 
 H                    -1.9      -1.92679  -0.14888 
 H                    -2.74392   0.41383  -0.09863 
 H                    -1.15813   2.32525   0.03666 
 H                     1.32678   1.87747   0.12333 
 
                          Input orientation:                          
 ---------------------------------------------------------------------
 Center     Atomic      Atomic             Coordinates (Angstroms)
 Number     Number       Type             X           Y           Z
 ---------------------------------------------------------------------
      1          8           0        3.224487    0.338646    0.145942
      2          7           0        2.460548   -0.598061    0.080186
      3          6           0        1.063836   -0.253842    0.034841
      4          6           0        0.177113   -1.334067   -0.041228
      5          6           0       -1.196640   -1.093410   -0.089391
      6          6           0       -1.668650    0.222763   -0.061034
      7          6           0       -0.774256    1.302517    0.015335
      8          6           0        0.595801    1.069407    0.063620
      9          1           0        0.593016   -2.343714   -0.060750
     10          1           0       -1.899997   -1.926788   -0.148875
     11          1           0       -2.743916    0.413826   -0.098635
     12          1           0       -1.158127    2.325251    0.036662
     13          1           0        1.326785    1.877472    0.123328
 ---------------------------------------------------------------------
                    Distance matrix (angstroms):
                    1          2          3          4          5
     1  O    0.000000
     2  N    1.210515   0.000000
     3  C    2.243167   1.439218   0.000000
     4  C    3.481305   2.402191   1.399625   0.000000
     5  C    4.653228   3.694476   2.414552   1.395505   0.000000
     6  C    4.898883   4.212359   2.775396   2.414737   1.398538
     7  C    4.115343   3.752381   2.408571   2.803548   2.435127
     8  C    2.729611   2.501601   1.403877   2.441921   2.813189
     9  H    3.763299   2.560243   2.144382   1.092127   2.183334
    10  H    5.610655   4.564246   3.408344   2.162706   1.092139
    11  H    5.973885   5.304936   3.868149   3.404532   2.160072
    12  H    4.813091   4.652146   3.404239   3.896093   3.421201
    13  H    2.443311   2.723150   2.149295   3.415086   3.903725
                    6          7          8          9         10
     6  C    0.000000
     7  C    1.404151   0.000000
     8  C    2.420760   1.390585   0.000000
     9  H    3.420809   3.894897   3.415387   0.000000
    10  H    2.163748   3.423838   3.905297   2.529171   0.000000
    11  H    1.092756   2.163867   3.407319   4.329039   2.488614
    12  H    2.165787   1.092610   2.157344   4.987507   4.320258
    13  H    3.427051   2.180965   1.091271   4.288440   4.995860
                   11         12         13
    11  H    0.000000
    12  H    2.487283   0.000000
    13  H    4.331528   2.526421   0.000000
 Stoichiometry    C6H5NO
 Framework group  CS[SG(C6H5NO)]
 Deg. of freedom    23
 Full point group                 CS      NOp   2
 Largest Abelian subgroup         CS      NOp   2
 Largest concise Abelian subgroup C1      NOp   1
                         Standard orientation:                         
 ---------------------------------------------------------------------
 Center     Atomic      Atomic             Coordinates (Angstroms)
 Number     Number       Type             X           Y           Z
 ---------------------------------------------------------------------
      1          8           0       -1.357271    2.387651   -0.000000
      2          7           0       -0.201823    2.026700   -0.000000
      3          6           0        0.000000    0.601703   -0.000000
      4          6           0        1.334623    0.180121    0.000000
      5          6           0        1.624078   -1.185035    0.000000
      6          6           0        0.577675   -2.112908    0.000000
      7          6           0       -0.759375   -1.684028    0.000000
      8          6           0       -1.054460   -0.325112   -0.000000
      9          1           0        2.117229    0.941876   -0.000000
     10          1           0        2.660914   -1.528167    0.000000
     11          1           0        0.801733   -3.182448    0.000000
     12          1           0       -1.566100   -2.420907    0.000000
     13          1           0       -2.078099    0.053090   -0.000000
 ---------------------------------------------------------------------
 Rotational constants (GHZ):           5.2398312           1.6400400           1.2490834
 Standard basis: def2SVP (5D, 7F)
 There are   108 symmetry adapted cartesian basis functions of A'  symmetry.
 There are    37 symmetry adapted cartesian basis functions of A"  symmetry.
 There are   100 symmetry adapted basis functions of A'  symmetry.
 There are    37 symmetry adapted basis functions of A"  symmetry.
   137 basis functions,   235 primitive gaussians,   145 cartesian basis functions
    28 alpha electrons       28 beta electrons
       nuclear repulsion energy       323.7990865680 Hartrees.
 NAtoms=   13 NActive=   13 NUniq=   13 SFac= 1.00D+00 NAtFMM=   60 NAOKFM=F Big=F
 Integral buffers will be    131072 words long.
 Raffenetti 2 integral format.
 Two-electron integral symmetry is turned on.
 One-electron integrals computed using PRISM.
   2 Symmetry operations used in ECPInt.
 ECPInt:  NShTT=    2016 NPrTT=    7500 LenC2=    1998 LenP2D=    6006.
 LDataN:  DoStor=T MaxTD1= 4 Len=   56
 NBasis=   137 RedAO= T EigKep=  2.94D-04  NBF=   100    37
 NBsUse=   137 1.00D-06 EigRej= -1.00D+00 NBFU=   100    37
 ExpMin= 1.22D-01 ExpMax= 2.27D+03 ExpMxC= 3.41D+02 IAcc=3 IRadAn=         5 AccDes= 0.00D+00
 Harris functional with IExCor=  402 and IRadAn=       5 diagonalized for initial guess.
 HarFok:  IExCor=  402 AccDes= 0.00D+00 IRadAn=         5 IDoV= 1 UseB2=F ITyADJ=14
 ICtDFT=  3500011 ScaDFX=  1.000000  1.000000  1.000000  1.000000
 FoFCou: FMM=F IPFlag=           0 FMFlag=      100000 FMFlg1=           0
         NFxFlg=           0 DoJE=T BraDBF=F KetDBF=T FulRan=T
         wScrn=  0.000000 ICntrl=       500 IOpCl=  0 I1Cent=   200000004 NGrid=           0
         NMat0=    1 NMatS0=      1 NMatT0=    0 NMatD0=    1 NMtDS0=    0 NMtDT0=    0
 Petite list used in FoFCou.
 Initial guess orbital symmetries:
       Occupied  (A') (A') (A') (A') (A') (A') (A') (A') (A') (A')
                 (A') (A') (A') (A') (A') (A') (A') (A') (A') (A')
                 (A") (A') (A') (A") (A') (A") (A") (A')
       Virtual   (A") (A") (A") (A') (A") (A') (A') (A') (A') (A')
                 (A') (A') (A') (A') (A') (A') (A') (A') (A') (A')
                 (A") (A') (A') (A') (A") (A") (A') (A") (A") (A')
                 (A') (A') (A') (A') (A") (A') (A') (A') (A') (A')
                 (A") (A') (A') (A') (A') (A") (A') (A') (A') (A")
                 (A') (A") (A") (A") (A') (A") (A') (A") (A') (A')
                 (A') (A') (A") (A') (A') (A') (A") (A') (A') (A")
                 (A') (A') (A") (A') (A") (A") (A') (A') (A') (A')
                 (A') (A") (A') (A") (A") (A') (A') (A") (A") (A')
                 (A") (A') (A") (A') (A') (A') (A') (A") (A') (A')
                 (A') (A') (A') (A') (A') (A") (A') (A') (A')
 The electronic state of the initial guess is 1-A'.
 Requested convergence on RMS density matrix=1.00D-08 within 128 cycles.
 Requested convergence on MAX density matrix=1.00D-06.
 Requested convergence on             energy=1.00D-06.
 No special actions if energy rises.
 Integral accuracy reduced to 1.0D-05 until final iterations.
 Initial convergence to 1.0D-05 achieved.  Increase integral accuracy.
 SCF Done:  E(RB3LYP) =  -361.274643477     A.U. after   14 cycles
            NFock= 14  Conv=0.10D-07     -V/T= 2.0096

 **********************************************************************

            Population analysis using the SCF Density.

 **********************************************************************

 Orbital symmetries:
       Occupied  (A') (A') (A') (A') (A') (A') (A') (A') (A') (A')
                 (A') (A') (A') (A') (A') (A') (A') (A') (A') (A")
                 (A') (A') (A') (A") (A') (A") (A") (A')
       Virtual   (A") (A") (A") (A') (A') (A') (A') (A") (A') (A')
                 (A') (A') (A') (A') (A') (A') (A') (A') (A') (A")
                 (A') (A') (A') (A") (A") (A') (A') (A") (A") (A')
                 (A') (A') (A') (A") (A') (A') (A') (A') (A') (A")
                 (A') (A') (A') (A') (A') (A") (A') (A') (A') (A')
                 (A") (A") (A") (A') (A") (A') (A") (A') (A") (A')
                 (A') (A') (A") (A') (A') (A") (A') (A') (A') (A")
                 (A') (A') (A") (A") (A') (A") (A') (A') (A') (A')
                 (A") (A') (A') (A") (A") (A') (A') (A") (A") (A")
                 (A') (A') (A') (A") (A') (A') (A') (A") (A') (A')
                 (A') (A') (A') (A') (A') (A") (A') (A') (A')
 The electronic state is 1-A'.
 Alpha  occ. eigenvalues --  -19.17838 -14.42672 -10.22619 -10.22081 -10.21811
 Alpha  occ. eigenvalues --  -10.21604 -10.21547 -10.21541  -1.13911  -0.87849
 Alpha  occ. eigenvalues --   -0.79550  -0.76442  -0.69186  -0.62617  -0.58875
 Alpha  occ. eigenvalues --   -0.53747  -0.49078  -0.48890  -0.45993  -0.45846
 Alpha  occ. eigenvalues --   -0.44706  -0.41268  -0.38786  -0.38643  -0.36611
 Alpha  occ. eigenvalues --   -0.28259  -0.28050  -0.22115
 Alpha virt. eigenvalues --   -0.10425  -0.03180   0.00248   0.05091   0.08778
 Alpha virt. eigenvalues --    0.10582   0.13125   0.13742   0.13888   0.21082
 Alpha virt. eigenvalues --    0.25706   0.26217   0.26894   0.28721   0.34019
 Alpha virt. eigenvalues --    0.34878   0.39098   0.39291   0.42721   0.44786
 Alpha virt. eigenvalues --    0.45066   0.46681   0.47861   0.51618   0.52065
 Alpha virt. eigenvalues --    0.52231   0.57253   0.57867   0.59059   0.61750
 Alpha virt. eigenvalues --    0.62671   0.64816   0.66277   0.66890   0.69469
 Alpha virt. eigenvalues --    0.70323   0.71187   0.71706   0.74346   0.78966
 Alpha virt. eigenvalues --    0.79231   0.81336   0.87498   0.90711   0.96460
 Alpha virt. eigenvalues --    0.98242   1.00250   1.03650   1.14258   1.15342
 Alpha virt. eigenvalues --    1.16041   1.22049   1.22398   1.24380   1.25391
 Alpha virt. eigenvalues --    1.26503   1.28302   1.39036   1.39446   1.48497
 Alpha virt. eigenvalues --    1.63360   1.64779   1.66484   1.71642   1.72397
 Alpha virt. eigenvalues --    1.72624   1.73741   1.74858   1.76600   1.77088
 Alpha virt. eigenvalues --    1.86677   1.88399   1.91774   1.92871   1.95580
 Alpha virt. eigenvalues --    1.95799   1.98888   2.05755   2.10385   2.12177
 Alpha virt. eigenvalues --    2.12577   2.12893   2.14310   2.27444   2.27855
 Alpha virt. eigenvalues --    2.28920   2.29353   2.33204   2.38372   2.53100
 Alpha virt. eigenvalues --    2.53716   2.58415   2.59994   2.61650   2.65837
 Alpha virt. eigenvalues --    2.69542   2.69649   2.70770   2.75647   2.82619
 Alpha virt. eigenvalues --    2.86192   2.87794   3.04947   3.09794   3.17311
 Alpha virt. eigenvalues --    3.19526   3.40933   3.61003   3.71248
          Condensed to atoms (all electrons):
               1          2          3          4          5          6
     1  O    7.976313   0.270689  -0.082706   0.009365  -0.000251  -0.000015
     2  N    0.270689   6.518109   0.300633  -0.084468   0.007999  -0.000659
     3  C   -0.082706   0.300633   5.415407   0.217036   0.140931  -0.170395
     4  C    0.009365  -0.084468   0.217036   5.200830   0.205196   0.119479
     5  C   -0.000251   0.007999   0.140931   0.205196   5.132183   0.227046
     6  C   -0.000015  -0.000659  -0.170395   0.119479   0.227046   5.123449
     7  C    0.000948   0.006806   0.141697  -0.157076   0.120142   0.218410
     8  C   -0.005333  -0.062294   0.176148   0.055678  -0.151530   0.114921
     9  H   -0.000021   0.009551  -0.080947   0.431870  -0.077979   0.013538
    10  H    0.000003  -0.000122   0.014602  -0.073306   0.443349  -0.072545
    11  H    0.000000   0.000011  -0.001831   0.014688  -0.070903   0.438518
    12  H    0.000019  -0.000127   0.014068  -0.001557   0.014451  -0.073304
    13  H    0.033485  -0.019554  -0.083048   0.017832  -0.002128   0.013176
               7          8          9         10         11         12
     1  O    0.000948  -0.005333  -0.000021   0.000003   0.000000   0.000019
     2  N    0.006806  -0.062294   0.009551  -0.000122   0.000011  -0.000127
     3  C    0.141697   0.176148  -0.080947   0.014602  -0.001831   0.014068
     4  C   -0.157076   0.055678   0.431870  -0.073306   0.014688  -0.001557
     5  C    0.120142  -0.151530  -0.077979   0.443349  -0.070903   0.014451
     6  C    0.218410   0.114921   0.013538  -0.072545   0.438518  -0.073304
     7  C    5.142044   0.207185  -0.002206   0.014440  -0.070698   0.442904
     8  C    0.207185   5.210670   0.020535  -0.001718   0.014761  -0.073800
     9  H   -0.002206   0.020535   0.706758  -0.011426  -0.000215   0.000052
    10  H    0.014440  -0.001718  -0.011426   0.702042  -0.012907  -0.000279
    11  H   -0.070698   0.014761  -0.000215  -0.012907   0.701734  -0.012739
    12  H    0.442904  -0.073800   0.000052  -0.000279  -0.012739   0.702506
    13  H   -0.078045   0.440395   0.000162   0.000036  -0.000189  -0.010161
              13
     1  O    0.033485
     2  N   -0.019554
     3  C   -0.083048
     4  C    0.017832
     5  C   -0.002128
     6  C    0.013176
     7  C   -0.078045
     8  C    0.440395
     9  H    0.000162
    10  H    0.000036
    11  H   -0.000189
    12  H   -0.010161
    13  H    0.695409
 Mulliken charges:
               1
     1  O   -0.202495
     2  N    0.053426
     3  C   -0.001596
     4  C    0.044434
     5  C    0.011493
     6  C    0.048381
     7  C    0.013450
     8  C    0.054383
     9  H   -0.009672
    10  H   -0.002169
    11  H   -0.000230
    12  H   -0.002033
    13  H   -0.007371
 Sum of Mulliken charges =  -0.00000
 Mulliken charges with hydrogens summed into heavy atoms:
               1
     1  O   -0.202495
     2  N    0.053426
     3  C   -0.001596
     4  C    0.034761
     5  C    0.009324
     6  C    0.048151
     7  C    0.011417
     8  C    0.047012
 Electronic spatial extent (au):  <R**2>=            893.4215
 Charge=             -0.0000 electrons
 Dipole moment (field-independent basis, Debye):
    X=              1.1483    Y=             -3.4617    Z=              0.0000  Tot=              3.6472
 Quadrupole moment (field-independent basis, Debye-Ang):
   XX=            -42.2375   YY=            -48.6475   ZZ=            -47.1336
   XY=              2.4151   XZ=             -0.0000   YZ=              0.0000
 Traceless Quadrupole moment (field-independent basis, Debye-Ang):
   XX=              3.7687   YY=             -2.6413   ZZ=             -1.1274
   XY=              2.4151   XZ=             -0.0000   YZ=              0.0000
 Octapole moment (field-independent basis, Debye-Ang**2):
  XXX=              1.3258  YYY=            -22.5492  ZZZ=             -0.0000  XYY=              5.9280
  XXY=             -4.6745  XXZ=              0.0000  XZZ=             -3.8716  YZZ=              8.9913
  YYZ=              0.0000  XYZ=             -0.0000
 Hexadecapole moment (field-independent basis, Debye-Ang**3):
 XXXX=           -355.8996 YYYY=           -741.1241 ZZZZ=            -47.7819 XXXY=             85.0957
 XXXZ=             -0.0000 YYYX=             92.2930 YYYZ=              0.0000 ZZZX=             -0.0000
 ZZZY=              0.0000 XXYY=           -186.1251 XXZZ=            -75.7060 YYZZ=           -130.3459
 XXYZ=              0.0000 YYXZ=             -0.0000 ZZXY=             25.3935
 N-N= 3.237990865680D+02 E-N=-1.487790402928D+03  KE= 3.578322987529D+02
 Symmetry A'   KE= 3.473109709897D+02
 Symmetry A"   KE= 1.052132776324D+01
 ******************************Gaussian NBO Version 3.1******************************
             N A T U R A L   A T O M I C   O R B I T A L   A N D
          N A T U R A L   B O N D   O R B I T A L   A N A L Y S I S
 ******************************Gaussian NBO Version 3.1******************************
       /RESON  / : Allow strongly delocalized NBO set

 Analyzing the SCF density

 Job title: 12                                                              

 Storage needed:     56964 in NPA,     75670 in NBO ( 939523147 available)
 GSVD:  LWork=       12279 too small for GESVD, short by         206 words or         206 for optimal perf.


 NATURAL POPULATIONS:  Natural atomic orbital occupancies 
                                                          
   NAO  Atom  No  lang   Type(AO)    Occupancy      Energy
 ----------------------------------------------------------
     1    O    1  S      Cor( 1S)     1.99977     -18.97458
     2    O    1  S      Val( 2S)     1.72963      -0.87890
     3    O    1  S      Ryd( 3S)     0.00355       1.23269
     4    O    1  px     Val( 2p)     1.42369      -0.27805
     5    O    1  px     Ryd( 3p)     0.00155       1.04107
     6    O    1  py     Val( 2p)     1.89360      -0.30086
     7    O    1  py     Ryd( 3p)     0.00409       1.09050
     8    O    1  pz     Val( 2p)     1.22714      -0.27687
     9    O    1  pz     Ryd( 3p)     0.00058       0.96979
    10    O    1  dxy    Ryd( 3d)     0.00168       2.99747
    11    O    1  dxz    Ryd( 3d)     0.00205       2.77481
    12    O    1  dyz    Ryd( 3d)     0.00031       2.61631
    13    O    1  dx2y2  Ryd( 3d)     0.00153       3.08921
    14    O    1  dz2    Ryd( 3d)     0.00044       2.81078

    15    N    2  S      Cor( 1S)     1.99948     -14.27938
    16    N    2  S      Val( 2S)     1.43477      -0.54738
    17    N    2  S      Ryd( 3S)     0.01163       0.99654
    18    N    2  px     Val( 2p)     1.21805      -0.17665
    19    N    2  px     Ryd( 3p)     0.01339       0.90753
    20    N    2  py     Val( 2p)     1.35128      -0.21831
    21    N    2  py     Ryd( 3p)     0.00741       0.86839
    22    N    2  pz     Val( 2p)     0.88812      -0.21890
    23    N    2  pz     Ryd( 3p)     0.00024       0.78527
    24    N    2  dxy    Ryd( 3d)     0.00257       2.54656
    25    N    2  dxz    Ryd( 3d)     0.00303       2.28993
    26    N    2  dyz    Ryd( 3d)     0.00056       2.22207
    27    N    2  dx2y2  Ryd( 3d)     0.00311       2.81073
    28    N    2  dz2    Ryd( 3d)     0.00107       2.55673

    29    C    3  S      Cor( 1S)     1.99877     -10.10212
    30    C    3  S      Val( 2S)     0.85979      -0.13600
    31    C    3  S      Ryd( 3S)     0.00227       0.52496
    32    C    3  px     Val( 2p)     1.09388      -0.07690
    33    C    3  px     Ryd( 3p)     0.00670       0.87505
    34    C    3  py     Val( 2p)     0.92496      -0.06730
    35    C    3  py     Ryd( 3p)     0.01245       0.86314
    36    C    3  pz     Val( 2p)     1.03745      -0.12931
    37    C    3  pz     Ryd( 3p)     0.00079       0.58283
    38    C    3  dxy    Ryd( 3d)     0.00107       2.40423
    39    C    3  dxz    Ryd( 3d)     0.00066       1.89396
    40    C    3  dyz    Ryd( 3d)     0.00049       1.86204
    41    C    3  dx2y2  Ryd( 3d)     0.00149       2.40555
    42    C    3  dz2    Ryd( 3d)     0.00052       2.15609

    43    C    4  S      Cor( 1S)     1.99889     -10.08488
    44    C    4  S      Val( 2S)     0.94946      -0.16152
    45    C    4  S      Ryd( 3S)     0.00153       0.54766
    46    C    4  px     Val( 2p)     1.13803      -0.07494
    47    C    4  px     Ryd( 3p)     0.00493       0.78929
    48    C    4  py     Val( 2p)     1.13765      -0.07259
    49    C    4  py     Ryd( 3p)     0.00574       0.85966
    50    C    4  pz     Val( 2p)     0.94210      -0.12508
    51    C    4  pz     Ryd( 3p)     0.00074       0.53848
    52    C    4  dxy    Ryd( 3d)     0.00070       2.49981
    53    C    4  dxz    Ryd( 3d)     0.00044       1.90266
    54    C    4  dyz    Ryd( 3d)     0.00052       1.90400
    55    C    4  dx2y2  Ryd( 3d)     0.00071       2.40882
    56    C    4  dz2    Ryd( 3d)     0.00040       2.20077

    57    C    5  S      Cor( 1S)     1.99894     -10.08519
    58    C    5  S      Val( 2S)     0.94750      -0.16317
    59    C    5  S      Ryd( 3S)     0.00112       0.54837
    60    C    5  px     Val( 2p)     1.18489      -0.07918
    61    C    5  px     Ryd( 3p)     0.00599       0.96214
    62    C    5  py     Val( 2p)     1.07959      -0.06317
    63    C    5  py     Ryd( 3p)     0.00422       0.65610
    64    C    5  pz     Val( 2p)     0.99847      -0.12663
    65    C    5  pz     Ryd( 3p)     0.00081       0.53639
    66    C    5  dxy    Ryd( 3d)     0.00073       2.43791
    67    C    5  dxz    Ryd( 3d)     0.00040       1.89151
    68    C    5  dyz    Ryd( 3d)     0.00048       1.91233
    69    C    5  dx2y2  Ryd( 3d)     0.00075       2.46467
    70    C    5  dz2    Ryd( 3d)     0.00039       2.20433

    71    C    6  S      Cor( 1S)     1.99895     -10.09075
    72    C    6  S      Val( 2S)     0.95343      -0.16976
    73    C    6  S      Ryd( 3S)     0.00125       0.54510
    74    C    6  px     Val( 2p)     1.07457      -0.06331
    75    C    6  px     Ryd( 3p)     0.00395       0.63797
    76    C    6  py     Val( 2p)     1.18864      -0.08083
    77    C    6  py     Ryd( 3p)     0.00591       0.97883
    78    C    6  pz     Val( 2p)     0.95450      -0.12749
    79    C    6  pz     Ryd( 3p)     0.00072       0.53660
    80    C    6  dxy    Ryd( 3d)     0.00072       2.40984
    81    C    6  dxz    Ryd( 3d)     0.00057       1.90863
    82    C    6  dyz    Ryd( 3d)     0.00037       1.88391
    83    C    6  dx2y2  Ryd( 3d)     0.00079       2.47811
    84    C    6  dz2    Ryd( 3d)     0.00039       2.19379

    85    C    7  S      Cor( 1S)     1.99894     -10.08591
    86    C    7  S      Val( 2S)     0.94794      -0.16327
    87    C    7  S      Ryd( 3S)     0.00116       0.55073
    88    C    7  px     Val( 2p)     1.13768      -0.07246
    89    C    7  px     Ryd( 3p)     0.00516       0.82914
    90    C    7  py     Val( 2p)     1.12554      -0.06866
    91    C    7  py     Ryd( 3p)     0.00492       0.79326
    92    C    7  pz     Val( 2p)     0.99312      -0.12635
    93    C    7  pz     Ryd( 3p)     0.00073       0.53706
    94    C    7  dxy    Ryd( 3d)     0.00078       2.49767
    95    C    7  dxz    Ryd( 3d)     0.00043       1.89759
    96    C    7  dyz    Ryd( 3d)     0.00049       1.90629
    97    C    7  dx2y2  Ryd( 3d)     0.00071       2.40509
    98    C    7  dz2    Ryd( 3d)     0.00039       2.20320

    99    C    8  S      Cor( 1S)     1.99888     -10.08178
   100    C    8  S      Val( 2S)     0.95017      -0.15860
   101    C    8  S      Ryd( 3S)     0.00204       0.53778
   102    C    8  px     Val( 2p)     1.19772      -0.07940
   103    C    8  px     Ryd( 3p)     0.00563       0.93878
   104    C    8  py     Val( 2p)     1.09185      -0.06435
   105    C    8  py     Ryd( 3p)     0.00503       0.72107
   106    C    8  pz     Val( 2p)     0.94128      -0.12288
   107    C    8  pz     Ryd( 3p)     0.00069       0.54421
   108    C    8  dxy    Ryd( 3d)     0.00080       2.46281
   109    C    8  dxz    Ryd( 3d)     0.00039       1.89762
   110    C    8  dyz    Ryd( 3d)     0.00054       1.91541
   111    C    8  dx2y2  Ryd( 3d)     0.00060       2.46477
   112    C    8  dz2    Ryd( 3d)     0.00040       2.20200

   113    H    9  S      Val( 1S)     0.75616       0.06737
   114    H    9  S      Ryd( 2S)     0.00385       0.31434
   115    H    9  px     Ryd( 2p)     0.00046       2.16745
   116    H    9  py     Ryd( 2p)     0.00047       2.16858
   117    H    9  pz     Ryd( 2p)     0.00015       1.64064

   118    H   10  S      Val( 1S)     0.76710       0.06448
   119    H   10  S      Ryd( 2S)     0.00160       0.30674
   120    H   10  px     Ryd( 2p)     0.00075       2.32247
   121    H   10  py     Ryd( 2p)     0.00015       1.99076
   122    H   10  pz     Ryd( 2p)     0.00016       1.63219

   123    H   11  S      Val( 1S)     0.76924       0.06125
   124    H   11  S      Ryd( 2S)     0.00158       0.30568
   125    H   11  px     Ryd( 2p)     0.00011       1.96749
   126    H   11  py     Ryd( 2p)     0.00080       2.34072
   127    H   11  pz     Ryd( 2p)     0.00016       1.62883

   128    H   12  S      Val( 1S)     0.76789       0.06485
   129    H   12  S      Ryd( 2S)     0.00172       0.30777
   130    H   12  px     Ryd( 2p)     0.00049       2.17655
   131    H   12  py     Ryd( 2p)     0.00041       2.13842
   132    H   12  pz     Ryd( 2p)     0.00016       1.63284

   133    H   13  S      Val( 1S)     0.74984       0.07484
   134    H   13  S      Ryd( 2S)     0.00510       0.32596
   135    H   13  px     Ryd( 2p)     0.00074       2.32480
   136    H   13  py     Ryd( 2p)     0.00023       2.03190
   137    H   13  pz     Ryd( 2p)     0.00014       1.64781

 WARNING:  1 low occupancy (<1.9990e) core orbital  found on  C    3
           1 low occupancy (<1.9990e) core orbital  found on  C    4
           1 low occupancy (<1.9990e) core orbital  found on  C    5
           1 low occupancy (<1.9990e) core orbital  found on  C    6
           1 low occupancy (<1.9990e) core orbital  found on  C    7
           1 low occupancy (<1.9990e) core orbital  found on  C    8


 Summary of Natural Population Analysis:                  
                                                          
                                       Natural Population 
                Natural  -----------------------------------------------
    Atom  No    Charge         Core      Valence    Rydberg      Total
 -----------------------------------------------------------------------
      O    1   -0.28961      1.99977     6.27406    0.01577     8.28961
      N    2    0.06528      1.99948     4.89223    0.04301     6.93472
      C    3    0.05871      1.99877     3.91608    0.02644     5.94129
      C    4   -0.18184      1.99889     4.16724    0.01571     6.18184
      C    5   -0.22430      1.99894     4.21046    0.01490     6.22430
      C    6   -0.18476      1.99895     4.17115    0.01466     6.18476
      C    7   -0.21800      1.99894     4.20428    0.01478     6.21800
      C    8   -0.19602      1.99888     4.18102    0.01611     6.19602
      H    9    0.23892      0.00000     0.75616    0.00492     0.76108
      H   10    0.23023      0.00000     0.76710    0.00266     0.76977
      H   11    0.22811      0.00000     0.76924    0.00265     0.77189
      H   12    0.22932      0.00000     0.76789    0.00279     0.77068
      H   13    0.24395      0.00000     0.74984    0.00621     0.75605
 =======================================================================
   * Total *   -0.00000     15.99262    39.82676    0.18062    56.00000

                                 Natural Population      
 --------------------------------------------------------
   Core                      15.99262 ( 99.9539% of  16)
   Valence                   39.82676 ( 99.5669% of  40)
   Natural Minimal Basis     55.81938 ( 99.6775% of  56)
   Natural Rydberg Basis      0.18062 (  0.3225% of  56)
 --------------------------------------------------------

    Atom  No          Natural Electron Configuration
 ----------------------------------------------------------------------------
      O    1      [core]2S( 1.73)2p( 4.54)3p( 0.01)3d( 0.01)
      N    2      [core]2S( 1.43)2p( 3.46)3S( 0.01)3p( 0.02)3d( 0.01)
      C    3      [core]2S( 0.86)2p( 3.06)3p( 0.02)
      C    4      [core]2S( 0.95)2p( 3.22)3p( 0.01)
      C    5      [core]2S( 0.95)2p( 3.26)3p( 0.01)
      C    6      [core]2S( 0.95)2p( 3.22)3p( 0.01)
      C    7      [core]2S( 0.95)2p( 3.26)3p( 0.01)
      C    8      [core]2S( 0.95)2p( 3.23)3p( 0.01)
      H    9            1S( 0.76)
      H   10            1S( 0.77)
      H   11            1S( 0.77)
      H   12            1S( 0.77)
      H   13            1S( 0.75)2S( 0.01)


 NATURAL BOND ORBITAL ANALYSIS:

                       Occupancies       Lewis Structure    Low   High
           Occ.    -------------------  -----------------   occ   occ
  Cycle   Thresh.   Lewis   Non-Lewis     CR  BD  3C  LP    (L)   (NL)   Dev
 =============================================================================
   1(1)    1.90    52.63634   3.36366      8  14   0   6     3      4    0.47
   2(2)    1.90    52.63634   3.36366      8  14   0   6     3      4    0.47
   3(1)    1.80    52.63634   3.36366      8  14   0   6     3      4    0.47
   4(2)    1.80    52.63634   3.36366      8  14   0   6     3      4    0.47
   5(1)    1.70    52.63634   3.36366      8  14   0   6     3      4    0.47
   6(2)    1.70    52.63634   3.36366      8  14   0   6     3      4    0.47
   7(1)    1.60    54.52408   1.47592      8  17   0   3     0      4    0.44
   8(2)    1.60    53.89872   2.10128      8  16   0   4     1      4    0.47
   9(3)    1.60    53.94382   2.05618      8  16   0   4     1      4    0.44
  10(4)    1.60    54.52408   1.47592      8  17   0   3     0      4    0.44
  11(1)    1.50    54.52408   1.47592      8  17   0   3     0      4    0.44
  12(2)    1.50    54.45523   1.54477      8  17   0   3     0      4    0.47
  13(3)    1.50    53.94382   2.05618      8  16   0   4     1      4    0.44
  14(4)    1.50    54.52408   1.47592      8  17   0   3     0      4    0.44
  15(1)    1.60    54.52408   1.47592      8  17   0   3     0      4    0.44
 -----------------------------------------------------------------------------

 Structure accepted: RESONANCE keyword permits strongly delocalized structure

 WARNING:  1 low occupancy (<1.9990e) core orbital  found on  C    3
           1 low occupancy (<1.9990e) core orbital  found on  C    4
           1 low occupancy (<1.9990e) core orbital  found on  C    5
           1 low occupancy (<1.9990e) core orbital  found on  C    6
           1 low occupancy (<1.9990e) core orbital  found on  C    7
           1 low occupancy (<1.9990e) core orbital  found on  C    8

 --------------------------------------------------------
   Core                     15.99263 ( 99.954% of  16)
   Valence Lewis            38.53146 ( 96.329% of  40)
  ==================       ============================
   Total Lewis              54.52408 ( 97.364% of  56)
  -----------------------------------------------------
   Valence non-Lewis         1.35999 (  2.429% of  56)
   Rydberg non-Lewis         0.11593 (  0.207% of  56)
  ==================       ============================
   Total non-Lewis           1.47592 (  2.636% of  56)
 --------------------------------------------------------


       (Occupancy)   Bond orbital/ Coefficients/ Hybrids
 ---------------------------------------------------------------------------------
     1. (1.99394) BD ( 1) O   1 - N   2  
                ( 56.21%)   0.7497* O   1 s( 29.83%)p 2.35( 70.03%)d 0.00(  0.14%)
                                           -0.0001  0.5443 -0.0454  0.7994 -0.0322
                                           -0.2452  0.0003  0.0000  0.0000 -0.0215
                                            0.0000  0.0000  0.0259 -0.0162
                ( 43.79%)   0.6618* N   2 s( 26.53%)p 2.76( 73.24%)d 0.01(  0.24%)
                                           -0.0002  0.5088 -0.0800 -0.8077  0.0723
                                            0.2658 -0.0640  0.0000  0.0000 -0.0140
                                            0.0000  0.0000  0.0407 -0.0224
     2. (1.97535) BD ( 2) O   1 - N   2  
                ( 59.26%)   0.7698* O   1 s(  0.00%)p 1.00( 99.80%)d 0.00(  0.20%)
                                            0.0000  0.0000  0.0000  0.0000  0.0000
                                            0.0000  0.0000  0.9989 -0.0118  0.0000
                                            0.0418 -0.0162  0.0000  0.0000
                ( 40.74%)   0.6383* N   2 s(  0.00%)p 1.00( 99.63%)d 0.00(  0.37%)
                                            0.0000  0.0000  0.0000  0.0000  0.0000
                                            0.0000  0.0000  0.9981  0.0043  0.0000
                                           -0.0609 -0.0024  0.0000  0.0000
     3. (1.98677) BD ( 1) N   2 - C   3  
                ( 58.25%)   0.7632* N   2 s( 31.78%)p 2.14( 68.13%)d 0.00(  0.09%)
                                           -0.0001  0.5636 -0.0127  0.0849 -0.0155
                                           -0.8208 -0.0141  0.0000  0.0000  0.0077
                                            0.0000  0.0000 -0.0259 -0.0134
                ( 41.75%)   0.6462* C   3 s( 26.57%)p 2.76( 73.30%)d 0.00(  0.12%)
                                            0.0001  0.5154  0.0105 -0.1591  0.0044
                                            0.8409  0.0250  0.0000  0.0000 -0.0102
                                            0.0000  0.0000 -0.0283 -0.0178
     4. (1.97384) BD ( 1) C   3 - C   4  
                ( 50.40%)   0.7100* C   3 s( 36.05%)p 1.77( 63.91%)d 0.00(  0.04%)
                                           -0.0001  0.6004  0.0009  0.7669  0.0032
                                           -0.2237  0.0309  0.0000  0.0000 -0.0088
                                            0.0000  0.0000  0.0142 -0.0116
                ( 49.60%)   0.7042* C   4 s( 35.02%)p 1.85( 64.93%)d 0.00(  0.05%)
                                            0.0001  0.5918  0.0056 -0.7610  0.0033
                                            0.2634  0.0278  0.0000  0.0000 -0.0092
                                            0.0000  0.0000  0.0153 -0.0127
     5. (1.61157) BD ( 2) C   3 - C   4  
                ( 53.83%)   0.7337* C   3 s(  0.00%)p 1.00( 99.98%)d 0.00(  0.02%)
                                            0.0000  0.0000  0.0000  0.0000  0.0000
                                            0.0000  0.0000  0.9998 -0.0108  0.0000
                                            0.0133 -0.0032  0.0000  0.0000
                ( 46.17%)   0.6795* C   4 s(  0.00%)p 1.00( 99.95%)d 0.00(  0.05%)
                                            0.0000  0.0000  0.0000  0.0000  0.0000
                                            0.0000  0.0000  0.9997 -0.0035  0.0000
                                           -0.0220 -0.0043  0.0000  0.0000
     6. (1.97621) BD ( 1) C   3 - C   8  
                ( 50.38%)   0.7098* C   3 s( 37.15%)p 1.69( 62.81%)d 0.00(  0.04%)
                                           -0.0000  0.6095 -0.0060 -0.6213 -0.0112
                                           -0.4916  0.0188  0.0000  0.0000  0.0157
                                            0.0000  0.0000  0.0023 -0.0110
                ( 49.62%)   0.7044* C   8 s( 34.36%)p 1.91( 65.59%)d 0.00(  0.05%)
                                            0.0000  0.5862  0.0049  0.5897 -0.0162
                                            0.5545  0.0228  0.0000  0.0000  0.0176
                                            0.0000  0.0000  0.0032 -0.0128
     7. (1.97679) BD ( 1) C   4 - C   5  
                ( 50.25%)   0.7089* C   4 s( 36.03%)p 1.77( 63.93%)d 0.00(  0.04%)
                                            0.0000  0.6001  0.0130  0.1992  0.0408
                                           -0.7733  0.0007  0.0000  0.0000 -0.0053
                                            0.0000  0.0000 -0.0167 -0.0117
                ( 49.75%)   0.7053* C   5 s( 35.54%)p 1.81( 64.41%)d 0.00(  0.05%)
                                            0.0000  0.5961  0.0075 -0.1371  0.0362
                                            0.7898  0.0174  0.0000  0.0000 -0.0086
                                            0.0000  0.0000 -0.0155 -0.0121
     8. (1.97760) BD ( 1) C   4 - H   9  
                ( 62.23%)   0.7889* C   4 s( 28.87%)p 2.46( 71.10%)d 0.00(  0.03%)
                                           -0.0003  0.5371 -0.0146  0.6164 -0.0024
                                            0.5753 -0.0079  0.0000  0.0000  0.0143
                                            0.0000  0.0000 -0.0003 -0.0098
                ( 37.77%)   0.6146* H   9 s( 99.90%)p 0.00(  0.10%)
                                            0.9995 -0.0045 -0.0219 -0.0221  0.0000
     9. (1.97829) BD ( 1) C   5 - C   6  
                ( 50.00%)   0.7071* C   5 s( 35.58%)p 1.81( 64.38%)d 0.00(  0.04%)
                                            0.0000  0.5964  0.0090 -0.5817  0.0171
                                           -0.5511 -0.0365  0.0000  0.0000  0.0170
                                            0.0000  0.0000  0.0040 -0.0119
                ( 50.00%)   0.7071* C   6 s( 35.87%)p 1.79( 64.08%)d 0.00(  0.04%)
                                            0.0000  0.5989  0.0084  0.6133  0.0331
                                            0.5130 -0.0214  0.0000  0.0000  0.0175
                                            0.0000  0.0000  0.0005 -0.0118
    10. (1.64480) BD ( 2) C   5 - C   6  
                ( 51.65%)   0.7187* C   5 s(  0.00%)p 1.00( 99.95%)d 0.00(  0.05%)
                                            0.0000  0.0000  0.0000  0.0000  0.0000
                                            0.0000  0.0000  0.9997 -0.0112  0.0000
                                           -0.0214 -0.0020  0.0000  0.0000
                ( 48.35%)   0.6953* C   6 s(  0.00%)p 1.00( 99.95%)d 0.00(  0.05%)
                                            0.0000  0.0000  0.0000  0.0000  0.0000
                                            0.0000  0.0000  0.9997 -0.0104  0.0000
                                            0.0070  0.0209  0.0000  0.0000
    11. (1.98030) BD ( 1) C   5 - H  10  
                ( 61.68%)   0.7853* C   5 s( 28.79%)p 2.47( 71.18%)d 0.00(  0.03%)
                                           -0.0003  0.5364 -0.0139  0.8008 -0.0077
                                           -0.2654  0.0030  0.0000  0.0000 -0.0086
                                            0.0000  0.0000  0.0116 -0.0097
                ( 38.32%)   0.6191* H  10 s( 99.91%)p 0.00(  0.09%)
                                            0.9995 -0.0021 -0.0290  0.0095  0.0000
    12. (1.97834) BD ( 1) C   6 - C   7  
                ( 50.03%)   0.7073* C   6 s( 35.67%)p 1.80( 64.29%)d 0.00(  0.04%)
                                            0.0000  0.5972  0.0079 -0.7693 -0.0213
                                            0.2226 -0.0331  0.0000  0.0000 -0.0115
                                            0.0000  0.0000  0.0132 -0.0119
                ( 49.97%)   0.7069* C   7 s( 35.40%)p 1.82( 64.55%)d 0.00(  0.05%)
                                            0.0000  0.5949  0.0089  0.7561 -0.0012
                                           -0.2686 -0.0402  0.0000  0.0000 -0.0087
                                            0.0000  0.0000  0.0153 -0.0119
    13. (1.98042) BD ( 1) C   6 - H  11  
                ( 61.55%)   0.7845* C   6 s( 28.37%)p 2.52( 71.59%)d 0.00(  0.03%)
                                            0.0003 -0.5325  0.0133 -0.1733  0.0017
                                            0.8282 -0.0086  0.0000  0.0000  0.0060
                                            0.0000  0.0000  0.0137  0.0097
                ( 38.45%)   0.6201* H  11 s( 99.91%)p 0.00(  0.09%)
                                           -0.9995  0.0020  0.0064 -0.0299  0.0000
    14. (1.97590) BD ( 1) C   7 - C   8  
                ( 49.74%)   0.7052* C   7 s( 35.84%)p 1.79( 64.12%)d 0.00(  0.05%)
                                            0.0001  0.5986  0.0076 -0.1955 -0.0399
                                            0.7755  0.0012  0.0000  0.0000 -0.0058
                                            0.0000  0.0000 -0.0167 -0.0120
                ( 50.26%)   0.7090* C   8 s( 36.37%)p 1.75( 63.59%)d 0.00(  0.04%)
                                           -0.0000  0.6029  0.0150  0.1379 -0.0364
                                           -0.7844 -0.0161  0.0000  0.0000 -0.0093
                                            0.0000  0.0000 -0.0147 -0.0116
    15. (1.66172) BD ( 2) C   7 - C   8  
                ( 51.87%)   0.7202* C   7 s(  0.00%)p 1.00( 99.95%)d 0.00(  0.05%)
                                            0.0000  0.0000  0.0000  0.0000  0.0000
                                            0.0000  0.0000  0.9997 -0.0119  0.0000
                                            0.0078  0.0204  0.0000  0.0000
                ( 48.13%)   0.6937* C   8 s(  0.00%)p 1.00( 99.95%)d 0.00(  0.05%)
                                            0.0000  0.0000  0.0000  0.0000  0.0000
                                            0.0000  0.0000  0.9997 -0.0062  0.0000
                                            0.0160 -0.0171  0.0000  0.0000
    16. (1.98036) BD ( 1) C   7 - H  12  
                ( 61.66%)   0.7852* C   7 s( 28.67%)p 2.49( 71.30%)d 0.00(  0.03%)
                                            0.0003 -0.5352  0.0138  0.6231 -0.0056
                                            0.5699 -0.0064  0.0000  0.0000 -0.0144
                                            0.0000  0.0000 -0.0012  0.0096
                ( 38.34%)   0.6192* H  12 s( 99.91%)p 0.00(  0.09%)
                                           -0.9995  0.0024 -0.0227 -0.0204  0.0000
    17. (1.97694) BD ( 1) C   8 - H  13  
                ( 62.62%)   0.7913* C   8 s( 29.20%)p 2.42( 70.77%)d 0.00(  0.03%)
                                            0.0003 -0.5402  0.0148  0.7950 -0.0058
                                           -0.2750  0.0055  0.0000  0.0000  0.0099
                                            0.0000  0.0000 -0.0101  0.0097
                ( 37.38%)   0.6114* H  13 s( 99.90%)p 0.00(  0.10%)
                                           -0.9995  0.0067 -0.0291  0.0119  0.0000
    18. (1.99977) CR ( 1) O   1           s(100.00%)p 0.00(  0.00%)
                                            1.0000 -0.0002 -0.0000  0.0002 -0.0000
                                           -0.0002 -0.0000  0.0000  0.0000 -0.0000
                                            0.0000  0.0000  0.0000 -0.0000
    19. (1.99948) CR ( 1) N   2           s(100.00%)p 0.00(  0.00%)
                                            1.0000 -0.0001 -0.0000 -0.0003  0.0000
                                           -0.0002 -0.0000  0.0000  0.0000  0.0000
                                            0.0000  0.0000  0.0000 -0.0000
    20. (1.99876) CR ( 1) C   3           s(100.00%)
                                            1.0000  0.0001 -0.0000  0.0001 -0.0000
                                           -0.0001  0.0000  0.0000  0.0000  0.0000
                                            0.0000  0.0000  0.0000 -0.0000
    21. (1.99889) CR ( 1) C   4           s(100.00%)p 0.00(  0.00%)
                                            1.0000  0.0001 -0.0000  0.0003 -0.0000
                                            0.0002 -0.0000  0.0000  0.0000  0.0000
                                            0.0000  0.0000 -0.0000 -0.0000
    22. (1.99894) CR ( 1) C   5           s(100.00%)p 0.00(  0.00%)
                                            1.0000  0.0001 -0.0000  0.0003 -0.0000
                                           -0.0001  0.0000  0.0000  0.0000 -0.0000
                                            0.0000  0.0000  0.0000 -0.0000
    23. (1.99895) CR ( 1) C   6           s(100.00%)p 0.00(  0.00%)
                                            1.0000  0.0001 -0.0000  0.0001 -0.0000
                                           -0.0003  0.0000  0.0000  0.0000 -0.0000
                                            0.0000  0.0000 -0.0000 -0.0000
    24. (1.99895) CR ( 1) C   7           s(100.00%)p 0.00(  0.00%)
                                            1.0000  0.0001 -0.0000 -0.0002  0.0000
                                           -0.0002  0.0000  0.0000  0.0000  0.0000
                                            0.0000  0.0000  0.0000 -0.0000
    25. (1.99889) CR ( 1) C   8           s(100.00%)p 0.00(  0.00%)
                                            1.0000  0.0002 -0.0000 -0.0002  0.0000
                                            0.0001 -0.0000  0.0000  0.0000 -0.0000
                                            0.0000  0.0000  0.0000 -0.0000
    26. (1.98721) LP ( 1) O   1           s( 67.88%)p 0.47( 32.10%)d 0.00(  0.01%)
                                            0.0003  0.8237  0.0185 -0.5661  0.0010
                                           -0.0224 -0.0046  0.0000  0.0000  0.0011
                                            0.0000  0.0000 -0.0082  0.0077
    27. (1.94554) LP ( 2) O   1           s(  2.48%)p39.32( 97.46%)d 0.02(  0.06%)
                                            0.0002  0.1572 -0.0087  0.1899  0.0034
                                            0.9686  0.0199  0.0000  0.0000  0.0203
                                            0.0000  0.0000  0.0141  0.0029
    28. (1.96959) LP ( 1) N   2           s( 42.08%)p 1.38( 57.87%)d 0.00(  0.05%)
                                            0.0004  0.6479  0.0316  0.5703  0.0262
                                            0.5021  0.0260  0.0000  0.0000 -0.0164
                                            0.0000  0.0000 -0.0022  0.0141
    29. (0.00436) RY*( 1) O   1           s(  8.29%)p 9.54( 79.16%)d 1.51( 12.55%)
                                            0.0000 -0.0006  0.2880  0.0123 -0.2033
                                            0.0098 -0.8660 -0.0000 -0.0000  0.2709
                                           -0.0000 -0.0000  0.2270  0.0242
    30. (0.00062) RY*( 2) O   1           s(  0.00%)p 1.00( 87.12%)d 0.15( 12.88%)
                                            0.0000  0.0000  0.0000  0.0000  0.0000
                                            0.0000  0.0000  0.0268  0.9330  0.0000
                                           -0.2978  0.2003  0.0000  0.0000
    31. (0.00023) RY*( 3) O   1           s( 17.48%)p 4.10( 71.60%)d 0.62( 10.92%)
                                           -0.0000  0.0211  0.4176  0.0480  0.8437
                                           -0.0195  0.0384  0.0000  0.0000  0.3252
                                            0.0000  0.0000 -0.0231  0.0536
    32. (0.00007) RY*( 4) O   1           s( 67.13%)p 0.13(  8.85%)d 0.36( 24.02%)
    33. (0.00002) RY*( 5) O   1           s(  3.62%)p 9.71( 35.14%)d16.93( 61.25%)
    34. (0.00002) RY*( 6) O   1           s(  0.69%)p 6.19(  4.28%)d99.99( 95.03%)
    35. (0.00000) RY*( 7) O   1           s(  0.00%)p 1.00(  3.66%)d26.29( 96.34%)
    36. (0.00000) RY*( 8) O   1           s(  0.00%)p 1.00(  9.41%)d 9.62( 90.59%)
    37. (0.00000) RY*( 9) O   1           s(  2.59%)p 0.54(  1.39%)d37.08( 96.02%)
    38. (0.00864) RY*( 1) N   2           s( 27.39%)p 1.76( 48.19%)d 0.89( 24.42%)
                                            0.0000 -0.0041  0.5233 -0.0230  0.6480
                                           -0.0343  0.2456  0.0000  0.0000  0.4252
                                            0.0000  0.0000  0.2488  0.0386
    39. (0.00700) RY*( 2) N   2           s( 24.32%)p 3.00( 73.05%)d 0.11(  2.63%)
                                            0.0000  0.0587  0.4897 -0.1022 -0.7001
                                            0.0247  0.4788 -0.0000 -0.0000  0.1239
                                           -0.0000 -0.0000  0.0986  0.0344
    40. (0.00133) RY*( 3) N   2           s(  0.00%)p 1.00( 16.60%)d 5.03( 83.40%)
                                            0.0000  0.0000  0.0000  0.0000  0.0000
                                            0.0000  0.0000  0.0409 -0.4053  0.0000
                                            0.6677 -0.6231  0.0000  0.0000
    41. (0.00072) RY*( 4) N   2           s(  1.04%)p26.05( 27.00%)d69.44( 71.97%)
                                            0.0000  0.0035  0.1017 -0.0569  0.2325
                                            0.0055  0.4612 -0.0000 -0.0000 -0.2783
                                           -0.0000 -0.0000 -0.8012 -0.0159
    42. (0.00026) RY*( 5) N   2           s( 46.09%)p 0.91( 41.87%)d 0.26( 12.03%)
                                            0.0000  0.0020  0.6789 -0.0202 -0.0434
                                            0.0055 -0.6453 -0.0000 -0.0000 -0.2738
                                           -0.0000 -0.0000 -0.1997 -0.0738
    43. (0.00005) RY*( 6) N   2           s(  0.00%)p 1.00( 79.61%)d 0.26( 20.39%)
    44. (0.00001) RY*( 7) N   2           s(  0.02%)p29.90(  0.59%)d99.99( 99.39%)
    45. (0.00001) RY*( 8) N   2           s(  0.75%)p13.44( 10.06%)d99.99( 89.19%)
    46. (0.00000) RY*( 9) N   2           s(  0.00%)p 1.00(  4.16%)d23.02( 95.84%)
    47. (0.01281) RY*( 1) C   3           s(  1.77%)p53.42( 94.32%)d 2.22(  3.91%)
                                           -0.0000 -0.0370  0.1276 -0.0070 -0.4699
                                            0.0016  0.8499  0.0000  0.0000 -0.1095
                                            0.0000  0.0000  0.1634  0.0203
    48. (0.00498) RY*( 2) C   3           s(  0.95%)p99.99( 98.64%)d 0.43(  0.41%)
                                            0.0000  0.0180  0.0958  0.0114 -0.8654
                                            0.0066 -0.4871 -0.0000 -0.0000 -0.0388
                                           -0.0000 -0.0000 -0.0507 -0.0067
    49. (0.00223) RY*( 3) C   3           s( 86.80%)p 0.04(  3.16%)d 0.12( 10.04%)
                                            0.0000 -0.0012  0.9317 -0.0066  0.1616
                                           -0.0189 -0.0714  0.0000  0.0000 -0.2949
                                            0.0000  0.0000 -0.0794 -0.0843
    50. (0.00077) RY*( 4) C   3           s(  0.00%)p 1.00(  0.02%)d99.99( 99.98%)
                                            0.0000  0.0000  0.0000  0.0000  0.0000
                                            0.0000  0.0000 -0.0132 -0.0033  0.0000
                                            0.9994  0.0325  0.0000  0.0000
    51. (0.00063) RY*( 5) C   3           s(  0.00%)p 1.00( 93.60%)d 0.07(  6.40%)
                                            0.0000  0.0000  0.0000  0.0000  0.0000
                                            0.0000  0.0000  0.0113  0.9674  0.0000
                                           -0.0049  0.2530  0.0000  0.0000
    52. (0.00046) RY*( 6) C   3           s(  8.57%)p 0.03(  0.22%)d10.65( 91.21%)
                                           -0.0000  0.0028  0.2926  0.0047 -0.0099
                                            0.0222 -0.0404  0.0000  0.0000  0.8092
                                            0.0000  0.0000  0.5036 -0.0611
    53. (0.00047) RY*( 7) C   3           s(  0.00%)p 1.00(  6.40%)d14.62( 93.60%)
                                            0.0000  0.0000  0.0000  0.0000  0.0000
                                            0.0000  0.0000  0.0008 -0.2530  0.0000
                                           -0.0322  0.9669  0.0000  0.0000
    54. (0.00029) RY*( 8) C   3           s(  1.09%)p 3.28(  3.57%)d87.75( 95.35%)
                                            0.0000 -0.0125  0.1035  0.0180 -0.0607
                                           -0.0185  0.1770 -0.0000 -0.0000  0.4918
                                           -0.0000 -0.0000 -0.8423 -0.0463
    55. (0.00002) RY*( 9) C   3           s(  1.06%)p 0.06(  0.06%)d93.58( 98.88%)
    56. (0.00600) RY*( 1) C   4           s(  0.06%)p99.99( 95.11%)d82.17(  4.83%)
                                           -0.0000  0.0220 -0.0101 -0.0235 -0.4494
                                           -0.0152 -0.8651 -0.0000 -0.0000  0.2172
                                           -0.0000 -0.0000  0.0226 -0.0244
    57. (0.00308) RY*( 2) C   4           s(  3.09%)p30.70( 94.97%)d 0.63(  1.94%)
                                            0.0000  0.0145  0.1753  0.0146 -0.8591
                                           -0.0243  0.4590 -0.0000 -0.0000  0.0660
                                           -0.0000 -0.0000 -0.1182 -0.0331
    58. (0.00103) RY*( 3) C   4           s( 95.15%)p 0.03(  2.86%)d 0.02(  1.99%)
                                            0.0000 -0.0061  0.9754  0.0096  0.1276
                                            0.0216 -0.1083  0.0000  0.0000 -0.1280
                                            0.0000  0.0000  0.0358 -0.0472
    59. (0.00083) RY*( 4) C   4           s(  0.00%)p 1.00( 49.43%)d 1.02( 50.57%)
                                            0.0000  0.0000  0.0000  0.0000  0.0000
                                            0.0000  0.0000 -0.0078  0.7030  0.0000
                                           -0.5556  0.4438  0.0000  0.0000
    60. (0.00060) RY*( 5) C   4           s(  0.00%)p 1.00( 45.87%)d 1.18( 54.13%)
                                            0.0000  0.0000  0.0000  0.0000  0.0000
                                            0.0000  0.0000 -0.0069 -0.6773  0.0000
                                           -0.3327  0.6562  0.0000  0.0000
    61. (0.00015) RY*( 6) C   4           s(  0.73%)p 4.34(  3.17%)d99.99( 96.10%)
                                           -0.0000 -0.0030  0.0854 -0.0198  0.1752
                                            0.0152  0.0194 -0.0000 -0.0000  0.5404
                                           -0.0000 -0.0000 -0.8093  0.1186
    62. (0.00004) RY*( 7) C   4           s(  1.00%)p 2.74(  2.73%)d96.58( 96.28%)
    63. (0.00001) RY*( 8) C   4           s(  0.00%)p 1.00(  4.75%)d20.06( 95.25%)
    64. (0.00001) RY*( 9) C   4           s(  0.05%)p25.17(  1.21%)d99.99( 98.74%)
    65. (0.00528) RY*( 1) C   5           s(  0.08%)p99.99( 92.67%)d87.60(  7.25%)
                                           -0.0000  0.0278 -0.0075 -0.0297 -0.9255
                                            0.0124  0.2631 -0.0000 -0.0000 -0.1621
                                           -0.0000 -0.0000  0.2119 -0.0357
    66. (0.00266) RY*( 2) C   5           s(  0.11%)p99.99( 98.41%)d13.70(  1.48%)
                                           -0.0000 -0.0018  0.0328  0.0144 -0.2743
                                            0.0346 -0.9526 -0.0000 -0.0000 -0.0897
                                           -0.0000 -0.0000 -0.0821  0.0014
    67. (0.00081) RY*( 3) C   5           s( 92.81%)p 0.01(  0.63%)d 0.07(  6.56%)
                                            0.0000 -0.0025  0.9634  0.0186 -0.0576
                                           -0.0060  0.0507  0.0000  0.0000  0.1521
                                            0.0000  0.0000 -0.1781 -0.1037
    68. (0.00066) RY*( 4) C   5           s(  0.00%)p 1.00( 90.81%)d 0.10(  9.19%)
                                            0.0000  0.0000  0.0000  0.0000  0.0000
                                            0.0000  0.0000  0.0043  0.9529  0.0000
                                           -0.2928 -0.0786  0.0000  0.0000
    69. (0.00057) RY*( 5) C   5           s(  0.00%)p 1.00(  2.70%)d36.06( 97.30%)
                                            0.0000  0.0000  0.0000  0.0000  0.0000
                                            0.0000  0.0000  0.0097  0.1640  0.0000
                                            0.2800  0.9459  0.0000  0.0000
    70. (0.00013) RY*( 6) C   5           s(  0.01%)p 1.00(  1.52%)d64.73( 98.47%)
                                            0.0000 -0.0009  0.0083 -0.0085  0.0386
                                           -0.0261  0.1139 -0.0000 -0.0000 -0.7971
                                           -0.0000 -0.0000 -0.5892 -0.0459
    71. (0.00004) RY*( 7) C   5           s(  7.02%)p 0.75(  5.24%)d12.50( 87.74%)
    72. (0.00000) RY*( 8) C   5           s(  0.00%)p 1.00(  6.54%)d14.30( 93.46%)
    73. (0.00001) RY*( 9) C   5           s(  0.07%)p23.87(  1.55%)d99.99( 98.38%)
    74. (0.00516) RY*( 1) C   6           s(  0.24%)p99.99( 92.26%)d31.76(  7.51%)
                                           -0.0000  0.0271  0.0404 -0.0066 -0.1995
                                            0.0308  0.9390  0.0000  0.0000 -0.1088
                                            0.0000  0.0000 -0.2491 -0.0347
    75. (0.00255) RY*( 2) C   6           s(  0.00%)p 1.00( 98.57%)d 0.01(  1.43%)
                                           -0.0000  0.0002  0.0002  0.0356 -0.9704
                                            0.0075 -0.2064 -0.0000 -0.0000  0.1095
                                           -0.0000 -0.0000 -0.0484 -0.0005
    76. (0.00095) RY*( 3) C   6           s( 95.31%)p 0.00(  0.05%)d 0.05(  4.64%)
                                            0.0000 -0.0044  0.9763  0.0037 -0.0016
                                           -0.0199  0.0105  0.0000  0.0000  0.0809
                                            0.0000  0.0000  0.1743 -0.0970
    77. (0.00069) RY*( 4) C   6           s(  0.00%)p 1.00(  3.77%)d25.50( 96.23%)
                                            0.0000  0.0000  0.0000  0.0000  0.0000
                                            0.0000  0.0000 -0.0099  0.1940  0.0000
                                            0.9477  0.2531  0.0000  0.0000
    78. (0.00060) RY*( 5) C   6           s(  0.00%)p 1.00( 89.39%)d 0.12( 10.61%)
                                            0.0000  0.0000  0.0000  0.0000  0.0000
                                            0.0000  0.0000  0.0071  0.9454  0.0000
                                           -0.2494  0.2095  0.0000  0.0000
    79. (0.00015) RY*( 6) C   6           s(  0.00%)p 1.00(  1.48%)d66.38( 98.52%)
                                           -0.0000  0.0001  0.0010  0.0264 -0.1171
                                            0.0054 -0.0204 -0.0000 -0.0000 -0.9030
                                           -0.0000 -0.0000  0.4119 -0.0038
    80. (0.00005) RY*( 7) C   6           s(  4.47%)p 1.29(  5.76%)d20.08( 89.77%)
    81. (0.00000) RY*( 8) C   6           s(  0.00%)p 1.00(  6.89%)d13.52( 93.11%)
    82. (0.00000) RY*( 9) C   6           s(  0.07%)p27.54(  1.91%)d99.99( 98.02%)
    83. (0.00519) RY*( 1) C   7           s(  0.12%)p99.99( 92.31%)d65.08(  7.58%)
                                           -0.0000  0.0278 -0.0198  0.0232  0.7264
                                            0.0229  0.6280  0.0000  0.0000  0.2720
                                            0.0000  0.0000  0.0200 -0.0374
    84. (0.00268) RY*( 2) C   7           s(  0.02%)p99.99( 98.56%)d71.62(  1.42%)
                                           -0.0000 -0.0009  0.0140 -0.0266  0.6490
                                            0.0259 -0.7504 -0.0000 -0.0000  0.0095
                                           -0.0000 -0.0000 -0.1186 -0.0001
    85. (0.00086) RY*( 3) C   7           s( 93.19%)p 0.01(  0.70%)d 0.07(  6.12%)
                                            0.0000 -0.0022  0.9653 -0.0149  0.0536
                                           -0.0120  0.0609  0.0000  0.0000 -0.2254
                                            0.0000  0.0000  0.0048 -0.1016
    86. (0.00063) RY*( 4) C   7           s(  0.00%)p 1.00( 42.58%)d 1.35( 57.42%)
                                            0.0000  0.0000  0.0000  0.0000  0.0000
                                            0.0000  0.0000  0.0119  0.6524  0.0000
                                            0.6170 -0.4399  0.0000  0.0000
    87. (0.00054) RY*( 5) C   7           s(  0.00%)p 1.00( 50.24%)d 0.99( 49.76%)
                                            0.0000  0.0000  0.0000  0.0000  0.0000
                                            0.0000  0.0000 -0.0024  0.7088  0.0000
                                           -0.2914  0.6424  0.0000  0.0000
    88. (0.00014) RY*( 6) C   7           s(  0.10%)p15.09(  1.50%)d99.99( 98.40%)
                                            0.0000 -0.0016  0.0315  0.0183 -0.0913
                                           -0.0202  0.0772 -0.0000 -0.0000  0.1338
                                           -0.0000 -0.0000 -0.9818 -0.0459
    89. (0.00004) RY*( 7) C   7           s(  6.60%)p 0.81(  5.35%)d13.35( 88.05%)
    90. (0.00000) RY*( 8) C   7           s(  0.00%)p 1.00(  7.23%)d12.83( 92.77%)
    91. (0.00001) RY*( 9) C   7           s(  0.07%)p22.83(  1.61%)d99.99( 98.32%)
    92. (0.00551) RY*( 1) C   8           s(  1.84%)p50.55( 93.12%)d 2.73(  5.03%)
                                            0.0000 -0.0185  0.1345 -0.0294 -0.6311
                                           -0.0011  0.7294  0.0000  0.0000  0.1290
                                            0.0000  0.0000 -0.1809  0.0315
    93. (0.00405) RY*( 2) C   8           s( 10.45%)p 8.39( 87.74%)d 0.17(  1.81%)
                                            0.0000  0.0183  0.3228  0.0015  0.7233
                                           -0.0236  0.5947  0.0000  0.0000 -0.1314
                                            0.0000  0.0000  0.0147 -0.0244
    94. (0.00121) RY*( 3) C   8           s( 85.71%)p 0.14( 11.74%)d 0.03(  2.55%)
                                            0.0000 -0.0076  0.9258 -0.0158 -0.1243
                                            0.0213 -0.3181  0.0000  0.0000  0.1445
                                            0.0000  0.0000 -0.0601 -0.0321
    95. (0.00082) RY*( 4) C   8           s(  0.00%)p 1.00( 59.87%)d 0.67( 40.13%)
                                            0.0000  0.0000  0.0000  0.0000  0.0000
                                            0.0000  0.0000  0.0088  0.7737  0.0000
                                            0.3284  0.5417  0.0000  0.0000
    96. (0.00048) RY*( 5) C   8           s(  0.00%)p 1.00( 33.61%)d 1.98( 66.39%)
                                            0.0000  0.0000  0.0000  0.0000  0.0000
                                            0.0000  0.0000  0.0100 -0.5796  0.0000
                                            0.0217  0.8145  0.0000  0.0000
    97. (0.00012) RY*( 6) C   8           s(  0.76%)p 3.38(  2.58%)d99.99( 96.66%)
                                           -0.0000 -0.0033  0.0873  0.0100 -0.1464
                                            0.0241 -0.0607 -0.0000 -0.0000 -0.9260
                                           -0.0000 -0.0000 -0.3115  0.1101
    98. (0.00005) RY*( 7) C   8           s(  1.24%)p 2.76(  3.42%)d77.16( 95.35%)
    99. (0.00000) RY*( 8) C   8           s(  0.00%)p 1.00(  6.58%)d14.20( 93.42%)
   100. (0.00001) RY*( 9) C   8           s(  0.07%)p21.43(  1.45%)d99.99( 98.48%)
   101. (0.00387) RY*( 1) H   9           s( 99.82%)p 0.00(  0.18%)
                                            0.0057  0.9991  0.0123  0.0404  0.0000
   102. (0.00015) RY*( 2) H   9           s(  0.00%)p 1.00(100.00%)
                                            0.0000  0.0000  0.0000  0.0000  1.0000
   103. (0.00009) RY*( 3) H   9           s(  0.05%)p99.99( 99.95%)
   104. (0.00007) RY*( 4) H   9           s(  0.22%)p99.99( 99.78%)
   105. (0.00161) RY*( 1) H  10           s( 99.29%)p 0.01(  0.71%)
                                            0.0046  0.9964  0.0774 -0.0328  0.0000
   106. (0.00016) RY*( 2) H  10           s(  0.00%)p 1.00(100.00%)
                                            0.0000  0.0000  0.0000  0.0000  1.0000
   107. (0.00008) RY*( 3) H  10           s(  0.00%)p 1.00(100.00%)
   108. (0.00006) RY*( 4) H  10           s(  0.80%)p99.99( 99.20%)
   109. (0.00160) RY*( 1) H  11           s( 99.31%)p 0.01(  0.69%)
                                            0.0045  0.9965  0.0172 -0.0815  0.0000
   110. (0.00016) RY*( 2) H  11           s(  0.00%)p 1.00(100.00%)
                                            0.0000  0.0000  0.0000  0.0000  1.0000
   111. (0.00008) RY*( 3) H  11           s(  0.00%)p 1.00(100.00%)
   112. (0.00006) RY*( 4) H  11           s(  0.79%)p99.99( 99.21%)
   113. (0.00174) RY*( 1) H  12           s( 99.31%)p 0.01(  0.69%)
                                            0.0048  0.9965 -0.0446 -0.0700  0.0000
   114. (0.00016) RY*( 2) H  12           s(  0.00%)p 1.00(100.00%)
                                            0.0000  0.0000  0.0000  0.0000  1.0000
   115. (0.00009) RY*( 3) H  12           s(  0.02%)p99.99( 99.98%)
   116. (0.00006) RY*( 4) H  12           s(  0.77%)p99.99( 99.23%)
   117. (0.00516) RY*( 1) H  13           s( 99.47%)p 0.01(  0.53%)
                                            0.0079  0.9973 -0.0134  0.0715  0.0000
   118. (0.00014) RY*( 2) H  13           s(  0.00%)p 1.00(100.00%)
                                            0.0000  0.0000  0.0000  0.0000  1.0000
   119. (0.00011) RY*( 3) H  13           s(  0.50%)p99.99( 99.50%)
                                           -0.0084  0.0699 -0.1015 -0.9923 -0.0000
   120. (0.00007) RY*( 4) H  13           s(  0.13%)p99.99( 99.87%)
   121. (0.00367) BD*( 1) O   1 - N   2  
                ( 43.79%)   0.6618* O   1 s( 29.83%)p 2.35( 70.03%)d 0.00(  0.14%)
                                            0.0001 -0.5443  0.0454 -0.7994  0.0322
                                            0.2452 -0.0003 -0.0000 -0.0000  0.0215
                                           -0.0000 -0.0000 -0.0259  0.0162
                ( 56.21%)  -0.7497* N   2 s( 26.53%)p 2.76( 73.24%)d 0.01(  0.24%)
                                            0.0002 -0.5088  0.0800  0.8077 -0.0723
                                           -0.2658  0.0640 -0.0000 -0.0000  0.0140
                                           -0.0000 -0.0000 -0.0407  0.0224
   122. (0.14468) BD*( 2) O   1 - N   2  
                ( 40.74%)   0.6383* O   1 s(  0.00%)p 1.00( 99.80%)d 0.00(  0.20%)
                                           -0.0000 -0.0000 -0.0000 -0.0000 -0.0000
                                           -0.0000 -0.0000 -0.9989  0.0118 -0.0000
                                           -0.0418  0.0162 -0.0000 -0.0000
                ( 59.26%)  -0.7698* N   2 s(  0.00%)p 1.00( 99.63%)d 0.00(  0.37%)
                                           -0.0000 -0.0000 -0.0000 -0.0000 -0.0000
                                           -0.0000 -0.0000 -0.9981 -0.0043 -0.0000
                                            0.0609  0.0024 -0.0000 -0.0000
   123. (0.05865) BD*( 1) N   2 - C   3  
                ( 41.75%)   0.6462* N   2 s( 31.78%)p 2.14( 68.13%)d 0.00(  0.09%)
                                            0.0001 -0.5636  0.0127 -0.0849  0.0155
                                            0.8208  0.0141 -0.0000 -0.0000 -0.0077
                                           -0.0000 -0.0000  0.0259  0.0134
                ( 58.25%)  -0.7632* C   3 s( 26.57%)p 2.76( 73.30%)d 0.00(  0.12%)
                                           -0.0001 -0.5154 -0.0105  0.1591 -0.0044
                                           -0.8409 -0.0250 -0.0000 -0.0000  0.0102
                                           -0.0000 -0.0000  0.0283  0.0178
   124. (0.02375) BD*( 1) C   3 - C   4  
                ( 49.60%)   0.7042* C   3 s( 36.05%)p 1.77( 63.91%)d 0.00(  0.04%)
                                            0.0001 -0.6004 -0.0009 -0.7669 -0.0032
                                            0.2237 -0.0309 -0.0000 -0.0000  0.0088
                                           -0.0000 -0.0000 -0.0142  0.0116
                ( 50.40%)  -0.7100* C   4 s( 35.02%)p 1.85( 64.93%)d 0.00(  0.05%)
                                           -0.0001 -0.5918 -0.0056  0.7610 -0.0033
                                           -0.2634 -0.0278 -0.0000 -0.0000  0.0092
                                           -0.0000 -0.0000 -0.0153  0.0127
   125. (0.36831) BD*( 2) C   3 - C   4  
                ( 46.17%)   0.6795* C   3 s(  0.00%)p 1.00( 99.98%)d 0.00(  0.02%)
                                           -0.0000 -0.0000 -0.0000 -0.0000 -0.0000
                                           -0.0000 -0.0000 -0.9998  0.0108 -0.0000
                                           -0.0133  0.0032 -0.0000 -0.0000
                ( 53.83%)  -0.7337* C   4 s(  0.00%)p 1.00( 99.95%)d 0.00(  0.05%)
                                           -0.0000 -0.0000 -0.0000 -0.0000 -0.0000
                                           -0.0000 -0.0000 -0.9997  0.0035 -0.0000
                                            0.0220  0.0043 -0.0000 -0.0000
   126. (0.03289) BD*( 1) C   3 - C   8  
                ( 49.62%)   0.7044* C   3 s( 37.15%)p 1.69( 62.81%)d 0.00(  0.04%)
                                            0.0000 -0.6095  0.0060  0.6213  0.0112
                                            0.4916 -0.0188 -0.0000 -0.0000 -0.0157
                                           -0.0000 -0.0000 -0.0023  0.0110
                ( 50.38%)  -0.7098* C   8 s( 34.36%)p 1.91( 65.59%)d 0.00(  0.05%)
                                           -0.0000 -0.5862 -0.0049 -0.5897  0.0162
                                           -0.5545 -0.0228 -0.0000 -0.0000 -0.0176
                                           -0.0000 -0.0000 -0.0032  0.0128
   127. (0.01596) BD*( 1) C   4 - C   5  
                ( 49.75%)   0.7053* C   4 s( 36.03%)p 1.77( 63.93%)d 0.00(  0.04%)
                                           -0.0000 -0.6001 -0.0130 -0.1992 -0.0408
                                            0.7733 -0.0007 -0.0000 -0.0000  0.0053
                                           -0.0000 -0.0000  0.0167  0.0117
                ( 50.25%)  -0.7089* C   5 s( 35.54%)p 1.81( 64.41%)d 0.00(  0.05%)
                                           -0.0000 -0.5961 -0.0075  0.1371 -0.0362
                                           -0.7898 -0.0174 -0.0000 -0.0000  0.0086
                                           -0.0000 -0.0000  0.0155  0.0121
   128. (0.01599) BD*( 1) C   4 - H   9  
                ( 37.77%)   0.6146* C   4 s( 28.87%)p 2.46( 71.10%)d 0.00(  0.03%)
                                            0.0003 -0.5371  0.0146 -0.6164  0.0024
                                           -0.5753  0.0079 -0.0000 -0.0000 -0.0143
                                           -0.0000 -0.0000  0.0003  0.0098
                ( 62.23%)  -0.7889* H   9 s( 99.90%)p 0.00(  0.10%)
                                           -0.9995  0.0045  0.0219  0.0221 -0.0000
   129. (0.01744) BD*( 1) C   5 - C   6  
                ( 50.00%)   0.7071* C   5 s( 35.58%)p 1.81( 64.38%)d 0.00(  0.04%)
                                            0.0000  0.5964  0.0090 -0.5817  0.0171
                                           -0.5511 -0.0365  0.0000  0.0000  0.0170
                                            0.0000  0.0000  0.0040 -0.0119
                ( 50.00%)  -0.7071* C   6 s( 35.87%)p 1.79( 64.08%)d 0.00(  0.04%)
                                            0.0000  0.5989  0.0084  0.6133  0.0331
                                            0.5130 -0.0214  0.0000  0.0000  0.0175
                                            0.0000  0.0000  0.0005 -0.0118
   130. (0.30902) BD*( 2) C   5 - C   6  
                ( 48.35%)   0.6953* C   5 s(  0.00%)p 1.00( 99.95%)d 0.00(  0.05%)
                                           -0.0000 -0.0000 -0.0000 -0.0000 -0.0000
                                           -0.0000 -0.0000 -0.9997  0.0112 -0.0000
                                            0.0214  0.0020 -0.0000 -0.0000
                ( 51.65%)  -0.7187* C   6 s(  0.00%)p 1.00( 99.95%)d 0.00(  0.05%)
                                           -0.0000 -0.0000 -0.0000 -0.0000 -0.0000
                                           -0.0000 -0.0000 -0.9997  0.0104 -0.0000
                                           -0.0070 -0.0209 -0.0000 -0.0000
   131. (0.01448) BD*( 1) C   5 - H  10  
                ( 38.32%)   0.6191* C   5 s( 28.79%)p 2.47( 71.18%)d 0.00(  0.03%)
                                            0.0003 -0.5364  0.0139 -0.8008  0.0077
                                            0.2654 -0.0030 -0.0000 -0.0000  0.0086
                                           -0.0000 -0.0000 -0.0116  0.0097
                ( 61.68%)  -0.7853* H  10 s( 99.91%)p 0.00(  0.09%)
                                           -0.9995  0.0021  0.0290 -0.0095 -0.0000
   132. (0.01791) BD*( 1) C   6 - C   7  
                ( 49.97%)   0.7069* C   6 s( 35.67%)p 1.80( 64.29%)d 0.00(  0.04%)
                                           -0.0000 -0.5972 -0.0079  0.7693  0.0213
                                           -0.2226  0.0331 -0.0000 -0.0000  0.0115
                                           -0.0000 -0.0000 -0.0132  0.0119
                ( 50.03%)  -0.7073* C   7 s( 35.40%)p 1.82( 64.55%)d 0.00(  0.05%)
                                           -0.0000 -0.5949 -0.0089 -0.7561  0.0012
                                            0.2686  0.0402 -0.0000 -0.0000  0.0087
                                           -0.0000 -0.0000 -0.0153  0.0119
   133. (0.01384) BD*( 1) C   6 - H  11  
                ( 38.45%)   0.6201* C   6 s( 28.37%)p 2.52( 71.59%)d 0.00(  0.03%)
                                           -0.0003  0.5325 -0.0133  0.1733 -0.0017
                                           -0.8282  0.0086 -0.0000 -0.0000 -0.0060
                                           -0.0000 -0.0000 -0.0137 -0.0097
                ( 61.55%)  -0.7845* H  11 s( 99.91%)p 0.00(  0.09%)
                                            0.9995 -0.0020 -0.0064  0.0299 -0.0000
   134. (0.01619) BD*( 1) C   7 - C   8  
                ( 50.26%)   0.7090* C   7 s( 35.84%)p 1.79( 64.12%)d 0.00(  0.05%)
                                            0.0001  0.5986  0.0076 -0.1955 -0.0399
                                            0.7755  0.0012  0.0000  0.0000 -0.0058
                                            0.0000  0.0000 -0.0167 -0.0120
                ( 49.74%)  -0.7052* C   8 s( 36.37%)p 1.75( 63.59%)d 0.00(  0.04%)
                                           -0.0000  0.6029  0.0150  0.1379 -0.0364
                                           -0.7844 -0.0161  0.0000  0.0000 -0.0093
                                            0.0000  0.0000 -0.0147 -0.0116
   135. (0.27347) BD*( 2) C   7 - C   8  
                ( 48.13%)   0.6937* C   7 s(  0.00%)p 1.00( 99.95%)d 0.00(  0.05%)
                                           -0.0000 -0.0000 -0.0000 -0.0000 -0.0000
                                           -0.0000 -0.0000 -0.9997  0.0119 -0.0000
                                           -0.0078 -0.0204 -0.0000 -0.0000
                ( 51.87%)  -0.7202* C   8 s(  0.00%)p 1.00( 99.95%)d 0.00(  0.05%)
                                           -0.0000 -0.0000 -0.0000 -0.0000 -0.0000
                                           -0.0000 -0.0000 -0.9997  0.0062 -0.0000
                                           -0.0160  0.0171 -0.0000 -0.0000
   136. (0.01514) BD*( 1) C   7 - H  12  
                ( 38.34%)   0.6192* C   7 s( 28.67%)p 2.49( 71.30%)d 0.00(  0.03%)
                                           -0.0003  0.5352 -0.0138 -0.6231  0.0056
                                           -0.5699  0.0064 -0.0000 -0.0000  0.0144
                                           -0.0000 -0.0000  0.0012 -0.0096
                ( 61.66%)  -0.7852* H  12 s( 99.91%)p 0.00(  0.09%)
                                            0.9995 -0.0024  0.0227  0.0204 -0.0000
   137. (0.01861) BD*( 1) C   8 - H  13  
                ( 37.38%)   0.6114* C   8 s( 29.20%)p 2.42( 70.77%)d 0.00(  0.03%)
                                           -0.0003  0.5402 -0.0148 -0.7950  0.0058
                                            0.2750 -0.0055 -0.0000 -0.0000 -0.0099
                                           -0.0000 -0.0000  0.0101 -0.0097
                ( 62.62%)  -0.7913* H  13 s( 99.90%)p 0.00(  0.10%)
                                            0.9995 -0.0067  0.0291 -0.0119 -0.0000


 NHO Directionality and "Bond Bending" (deviations from line of nuclear centers)

         [Thresholds for printing:  angular deviation  >  1.0 degree]
                                    hybrid p-character > 25.0%
                                    orbital occupancy  >  0.10e

                                Line of Centers        Hybrid 1              Hybrid 2
                                ---------------  -------------------   ------------------
                NBO               Theta   Phi    Theta   Phi    Dev    Theta   Phi    Dev
 ========================================================================================
     1. BD (   1) O   1 - N   2    90.0  342.7     --     --    --      90.0  164.7   2.0
     2. BD (   2) O   1 - N   2    90.0  342.7     0.0    0.0  90.0      0.0    0.0  90.0
     3. BD (   1) N   2 - C   3    90.0  278.1    90.0  274.7   3.3     90.0  100.1   2.1
     4. BD (   1) C   3 - C   4    90.0  342.5    90.0  345.9   3.5     90.0  159.0   3.5
     5. BD (   2) C   3 - C   4    90.0  342.5     0.0    0.0  90.0      0.0    0.0  90.0
     6. BD (   1) C   3 - C   8    90.0  221.3    90.0  216.8   4.5     90.0   45.2   3.9
     7. BD (   1) C   4 - C   5    90.0  282.0    90.0  287.3   5.3     90.0   97.1   4.8
     8. BD (   1) C   4 - H   9    90.0   44.2    90.0   42.7   1.5      --     --    --
     9. BD (   1) C   5 - C   6    90.0  221.6    90.0  226.1   4.6     90.0   37.3   4.3
    10. BD (   2) C   5 - C   6    90.0  221.6     0.0    0.0  90.0      0.0    0.0  90.0
    12. BD (   1) C   6 - C   7    90.0  162.2    90.0  166.5   4.3     90.0  337.8   4.5
    14. BD (   1) C   7 - C   8    90.0  102.3    90.0  106.9   4.6     90.0  277.2   5.0
    15. BD (   2) C   7 - C   8    90.0  102.3     0.0    0.0  90.0      0.0    0.0  90.0
    17. BD (   1) C   8 - H  13    90.0  159.7    90.0  161.1   1.4      --     --    --
    26. LP (   1) O   1             --     --     90.0  182.7   --       --     --    --
    27. LP (   2) O   1             --     --     90.0   78.9   --       --     --    --
    28. LP (   1) N   2             --     --     90.0   41.5   --       --     --    --
   122. BD*(   2) O   1 - N   2    90.0  342.7     0.0    0.0  90.0      0.0    0.0  90.0
   125. BD*(   2) C   3 - C   4    90.0  342.5     0.0    0.0  90.0      0.0    0.0  90.0
   130. BD*(   2) C   5 - C   6    90.0  221.6     0.0    0.0  90.0      0.0    0.0  90.0
   135. BD*(   2) C   7 - C   8    90.0  102.3     0.0    0.0  90.0      0.0    0.0  90.0


 Second Order Perturbation Theory Analysis of Fock Matrix in NBO Basis

     Threshold for printing:   0.50 kcal/mol
                                                                              E(2)  E(j)-E(i) F(i,j)
         Donor NBO (i)                     Acceptor NBO (j)                 kcal/mol   a.u.    a.u. 
 ===================================================================================================

 within unit  1
   1. BD (   1) O   1 - N   2        / 39. RY*(   2) N   2                    0.92    1.94    0.038
   1. BD (   1) O   1 - N   2        / 47. RY*(   1) C   3                    0.97    1.97    0.039
   1. BD (   1) O   1 - N   2        / 48. RY*(   2) C   3                    1.80    1.97    0.053
   1. BD (   1) O   1 - N   2        /124. BD*(   1) C   3 - C   4            1.69    1.62    0.047
   2. BD (   2) O   1 - N   2        / 51. RY*(   5) C   3                    0.60    1.10    0.023
   2. BD (   2) O   1 - N   2        /125. BD*(   2) C   3 - C   4            6.56    0.45    0.053
   3. BD (   1) N   2 - C   3        / 29. RY*(   1) O   1                    1.75    2.06    0.054
   3. BD (   1) N   2 - C   3        / 56. RY*(   1) C   4                    0.86    1.87    0.036
   3. BD (   1) N   2 - C   3        / 92. RY*(   1) C   8                    0.56    1.82    0.028
   3. BD (   1) N   2 - C   3        /124. BD*(   1) C   3 - C   4            1.28    1.32    0.037
   3. BD (   1) N   2 - C   3        /126. BD*(   1) C   3 - C   8            1.52    1.32    0.040
   3. BD (   1) N   2 - C   3        /127. BD*(   1) C   4 - C   5            2.20    1.33    0.048
   3. BD (   1) N   2 - C   3        /134. BD*(   1) C   7 - C   8            1.67    1.34    0.042
   4. BD (   1) C   3 - C   4        / 38. RY*(   1) N   2                    0.89    1.91    0.037
   4. BD (   1) C   3 - C   4        / 65. RY*(   1) C   5                    1.01    1.85    0.039
   4. BD (   1) C   3 - C   4        / 66. RY*(   2) C   5                    1.22    1.34    0.036
   4. BD (   1) C   3 - C   4        / 92. RY*(   1) C   8                    1.16    1.75    0.041
   4. BD (   1) C   3 - C   4        /121. BD*(   1) O   1 - N   2            1.42    1.22    0.037
   4. BD (   1) C   3 - C   4        /123. BD*(   1) N   2 - C   3            0.82    1.07    0.027
   4. BD (   1) C   3 - C   4        /126. BD*(   1) C   3 - C   8            4.49    1.25    0.067
   4. BD (   1) C   3 - C   4        /127. BD*(   1) C   4 - C   5            2.96    1.26    0.055
   4. BD (   1) C   3 - C   4        /128. BD*(   1) C   4 - H   9            1.39    1.16    0.036
   4. BD (   1) C   3 - C   4        /131. BD*(   1) C   5 - H  10            2.67    1.16    0.050
   4. BD (   1) C   3 - C   4        /137. BD*(   1) C   8 - H  13            2.18    1.16    0.045
   5. BD (   2) C   3 - C   4        / 40. RY*(   3) N   2                    0.75    2.33    0.041
   5. BD (   2) C   3 - C   4        / 68. RY*(   4) C   5                    1.07    0.91    0.031
   5. BD (   2) C   3 - C   4        / 69. RY*(   5) C   5                    0.55    2.15    0.034
   5. BD (   2) C   3 - C   4        / 95. RY*(   4) C   8                    1.74    1.35    0.048
   5. BD (   2) C   3 - C   4        /122. BD*(   2) O   1 - N   2           24.58    0.21    0.069
   5. BD (   2) C   3 - C   4        /130. BD*(   2) C   5 - C   6           17.71    0.29    0.065
   5. BD (   2) C   3 - C   4        /135. BD*(   2) C   7 - C   8           20.07    0.29    0.070
   6. BD (   1) C   3 - C   8        / 56. RY*(   1) C   4                    0.94    1.81    0.037
   6. BD (   1) C   3 - C   8        / 83. RY*(   1) C   7                    0.95    1.86    0.038
   6. BD (   1) C   3 - C   8        / 84. RY*(   2) C   7                    1.23    1.35    0.037
   6. BD (   1) C   3 - C   8        /123. BD*(   1) N   2 - C   3            0.68    1.07    0.024
   6. BD (   1) C   3 - C   8        /124. BD*(   1) C   3 - C   4            4.76    1.25    0.069
   6. BD (   1) C   3 - C   8        /128. BD*(   1) C   4 - H   9            2.14    1.16    0.044
   6. BD (   1) C   3 - C   8        /134. BD*(   1) C   7 - C   8            3.13    1.27    0.056
   6. BD (   1) C   3 - C   8        /136. BD*(   1) C   7 - H  12            2.72    1.16    0.050
   6. BD (   1) C   3 - C   8        /137. BD*(   1) C   8 - H  13            1.31    1.16    0.035
   7. BD (   1) C   4 - C   5        / 48. RY*(   2) C   3                    1.94    1.60    0.050
   7. BD (   1) C   4 - C   5        / 74. RY*(   1) C   6                    0.87    1.86    0.036
   7. BD (   1) C   4 - C   5        / 75. RY*(   2) C   6                    1.21    1.35    0.036
   7. BD (   1) C   4 - C   5        /123. BD*(   1) N   2 - C   3            3.39    1.07    0.054
   7. BD (   1) C   4 - C   5        /124. BD*(   1) C   3 - C   4            3.21    1.25    0.057
   7. BD (   1) C   4 - C   5        /128. BD*(   1) C   4 - H   9            1.59    1.16    0.038
   7. BD (   1) C   4 - C   5        /129. BD*(   1) C   5 - C   6            3.02    1.26    0.055
   7. BD (   1) C   4 - C   5        /131. BD*(   1) C   5 - H  10            1.37    1.16    0.036
   7. BD (   1) C   4 - C   5        /133. BD*(   1) C   6 - H  11            2.51    1.16    0.048
   8. BD (   1) C   4 - H   9        / 47. RY*(   1) C   3                    0.86    1.42    0.031
   8. BD (   1) C   4 - H   9        / 65. RY*(   1) C   5                    0.63    1.68    0.029
   8. BD (   1) C   4 - H   9        /123. BD*(   1) N   2 - C   3            0.91    0.89    0.026
   8. BD (   1) C   4 - H   9        /124. BD*(   1) C   3 - C   4            0.93    1.08    0.028
   8. BD (   1) C   4 - H   9        /126. BD*(   1) C   3 - C   8            4.90    1.07    0.065
   8. BD (   1) C   4 - H   9        /127. BD*(   1) C   4 - C   5            0.97    1.08    0.029
   8. BD (   1) C   4 - H   9        /129. BD*(   1) C   5 - C   6            3.59    1.08    0.056
   9. BD (   1) C   5 - C   6        / 57. RY*(   2) C   4                    1.88    1.39    0.046
   9. BD (   1) C   5 - C   6        / 83. RY*(   1) C   7                    0.83    1.86    0.035
   9. BD (   1) C   5 - C   6        / 84. RY*(   2) C   7                    1.34    1.35    0.038
   9. BD (   1) C   5 - C   6        /127. BD*(   1) C   4 - C   5            3.07    1.26    0.056
   9. BD (   1) C   5 - C   6        /128. BD*(   1) C   4 - H   9            2.75    1.16    0.050
   9. BD (   1) C   5 - C   6        /131. BD*(   1) C   5 - H  10            1.39    1.16    0.036
   9. BD (   1) C   5 - C   6        /132. BD*(   1) C   6 - C   7            2.89    1.25    0.054
   9. BD (   1) C   5 - C   6        /133. BD*(   1) C   6 - H  11            1.32    1.15    0.035
   9. BD (   1) C   5 - C   6        /136. BD*(   1) C   7 - H  12            2.41    1.16    0.047
  10. BD (   2) C   5 - C   6        / 60. RY*(   5) C   4                    1.63    1.54    0.049
  10. BD (   2) C   5 - C   6        / 86. RY*(   4) C   7                    1.34    1.59    0.045
  10. BD (   2) C   5 - C   6        /125. BD*(   2) C   3 - C   4           22.93    0.29    0.073
  10. BD (   2) C   5 - C   6        /135. BD*(   2) C   7 - C   8           17.42    0.29    0.065
  11. BD (   1) C   5 - H  10        / 56. RY*(   1) C   4                    0.64    1.63    0.029
  11. BD (   1) C   5 - H  10        / 74. RY*(   1) C   6                    0.68    1.68    0.030
  11. BD (   1) C   5 - H  10        /124. BD*(   1) C   3 - C   4            3.68    1.08    0.056
  11. BD (   1) C   5 - H  10        /127. BD*(   1) C   4 - C   5            0.88    1.08    0.028
  11. BD (   1) C   5 - H  10        /129. BD*(   1) C   5 - C   6            0.88    1.08    0.027
  11. BD (   1) C   5 - H  10        /132. BD*(   1) C   6 - C   7            3.84    1.07    0.057
  12. BD (   1) C   6 - C   7        / 65. RY*(   1) C   5                    0.79    1.85    0.034
  12. BD (   1) C   6 - C   7        / 66. RY*(   2) C   5                    1.38    1.34    0.039
  12. BD (   1) C   6 - C   7        / 93. RY*(   2) C   8                    1.96    1.44    0.048
  12. BD (   1) C   6 - C   7        /129. BD*(   1) C   5 - C   6            2.91    1.25    0.054
  12. BD (   1) C   6 - C   7        /131. BD*(   1) C   5 - H  10            2.51    1.15    0.048
  12. BD (   1) C   6 - C   7        /133. BD*(   1) C   6 - H  11            1.27    1.15    0.034
  12. BD (   1) C   6 - C   7        /134. BD*(   1) C   7 - C   8            3.07    1.27    0.056
  12. BD (   1) C   6 - C   7        /136. BD*(   1) C   7 - H  12            1.31    1.15    0.035
  12. BD (   1) C   6 - C   7        /137. BD*(   1) C   8 - H  13            2.73    1.16    0.050
  13. BD (   1) C   6 - H  11        / 65. RY*(   1) C   5                    0.69    1.68    0.031
  13. BD (   1) C   6 - H  11        / 83. RY*(   1) C   7                    0.69    1.68    0.030
  13. BD (   1) C   6 - H  11        /127. BD*(   1) C   4 - C   5            3.84    1.09    0.058
  13. BD (   1) C   6 - H  11        /129. BD*(   1) C   5 - C   6            0.79    1.08    0.026
  13. BD (   1) C   6 - H  11        /132. BD*(   1) C   6 - C   7            0.73    1.07    0.025
  13. BD (   1) C   6 - H  11        /134. BD*(   1) C   7 - C   8            3.77    1.10    0.057
  14. BD (   1) C   7 - C   8        / 47. RY*(   1) C   3                    1.62    1.60    0.046
  14. BD (   1) C   7 - C   8        / 48. RY*(   2) C   3                    0.59    1.60    0.028
  14. BD (   1) C   7 - C   8        / 74. RY*(   1) C   6                    0.87    1.86    0.036
  14. BD (   1) C   7 - C   8        / 75. RY*(   2) C   6                    1.22    1.35    0.036
  14. BD (   1) C   7 - C   8        /123. BD*(   1) N   2 - C   3            4.39    1.07    0.062
  14. BD (   1) C   7 - C   8        /126. BD*(   1) C   3 - C   8            3.44    1.25    0.059
  14. BD (   1) C   7 - C   8        /132. BD*(   1) C   6 - C   7            3.00    1.25    0.055
  14. BD (   1) C   7 - C   8        /133. BD*(   1) C   6 - H  11            2.39    1.16    0.047
  14. BD (   1) C   7 - C   8        /136. BD*(   1) C   7 - H  12            1.40    1.16    0.036
  14. BD (   1) C   7 - C   8        /137. BD*(   1) C   8 - H  13            1.72    1.17    0.040
  15. BD (   2) C   7 - C   8        / 78. RY*(   5) C   6                    2.02    0.93    0.042
  15. BD (   2) C   7 - C   8        / 86. RY*(   4) C   7                    0.53    1.59    0.028
  15. BD (   2) C   7 - C   8        / 95. RY*(   4) C   8                    0.52    1.35    0.026
  15. BD (   2) C   7 - C   8        /125. BD*(   2) C   3 - C   4           19.34    0.29    0.067
  15. BD (   2) C   7 - C   8        /130. BD*(   2) C   5 - C   6           21.63    0.29    0.071
  16. BD (   1) C   7 - H  12        / 74. RY*(   1) C   6                    0.67    1.68    0.030
  16. BD (   1) C   7 - H  12        / 92. RY*(   1) C   8                    0.59    1.58    0.027
  16. BD (   1) C   7 - H  12        /126. BD*(   1) C   3 - C   8            3.81    1.07    0.057
  16. BD (   1) C   7 - H  12        /129. BD*(   1) C   5 - C   6            3.78    1.08    0.057
  16. BD (   1) C   7 - H  12        /132. BD*(   1) C   6 - C   7            0.78    1.07    0.026
  16. BD (   1) C   7 - H  12        /134. BD*(   1) C   7 - C   8            0.93    1.09    0.028
  17. BD (   1) C   8 - H  13        / 47. RY*(   1) C   3                    0.76    1.41    0.029
  17. BD (   1) C   8 - H  13        / 83. RY*(   1) C   7                    0.66    1.68    0.030
  17. BD (   1) C   8 - H  13        /123. BD*(   1) N   2 - C   3            0.65    0.89    0.022
  17. BD (   1) C   8 - H  13        /124. BD*(   1) C   3 - C   4            4.80    1.07    0.064
  17. BD (   1) C   8 - H  13        /126. BD*(   1) C   3 - C   8            0.95    1.07    0.029
  17. BD (   1) C   8 - H  13        /132. BD*(   1) C   6 - C   7            3.74    1.07    0.056
  17. BD (   1) C   8 - H  13        /134. BD*(   1) C   7 - C   8            1.08    1.09    0.031
  18. CR (   1) O   1                / 39. RY*(   2) N   2                    3.97   19.84    0.251
  18. CR (   1) O   1                /123. BD*(   1) N   2 - C   3            1.02   19.34    0.127
  19. CR (   1) N   2                / 31. RY*(   3) O   1                    0.68   15.64    0.092
  19. CR (   1) N   2                / 47. RY*(   1) C   3                    2.22   15.17    0.164
  19. CR (   1) N   2                /124. BD*(   1) C   3 - C   4            0.53   14.83    0.080
  19. CR (   1) N   2                /126. BD*(   1) C   3 - C   8            0.87   14.83    0.102
  20. CR (   1) C   3                / 57. RY*(   2) C   4                    1.79   10.79    0.124
  20. CR (   1) C   3                / 93. RY*(   2) C   8                    1.84   10.84    0.126
  20. CR (   1) C   3                /124. BD*(   1) C   3 - C   4            0.70   10.65    0.077
  20. CR (   1) C   3                /127. BD*(   1) C   4 - C   5            0.89   10.66    0.087
  20. CR (   1) C   3                /128. BD*(   1) C   4 - H   9            0.63   10.56    0.073
  20. CR (   1) C   3                /134. BD*(   1) C   7 - C   8            0.85   10.67    0.086
  20. CR (   1) C   3                /137. BD*(   1) C   8 - H  13            0.62   10.56    0.072
  21. CR (   1) C   4                / 47. RY*(   1) C   3                    0.54   10.98    0.069
  21. CR (   1) C   4                / 48. RY*(   2) C   3                    1.03   10.98    0.095
  21. CR (   1) C   4                / 49. RY*(   3) C   3                    0.84   10.82    0.085
  21. CR (   1) C   4                / 66. RY*(   2) C   5                    1.45   10.73    0.111
  21. CR (   1) C   4                / 67. RY*(   3) C   5                    0.61   10.76    0.072
  21. CR (   1) C   4                /101. RY*(   1) H   9                    0.75   10.41    0.079
  21. CR (   1) C   4                /123. BD*(   1) N   2 - C   3            0.56   10.45    0.069
  21. CR (   1) C   4                /126. BD*(   1) C   3 - C   8            1.34   10.63    0.107
  21. CR (   1) C   4                /129. BD*(   1) C   5 - C   6            0.93   10.64    0.089
  21. CR (   1) C   4                /131. BD*(   1) C   5 - H  10            0.68   10.54    0.076
  22. CR (   1) C   5                / 56. RY*(   1) C   4                    0.54   11.19    0.070
  22. CR (   1) C   5                / 57. RY*(   2) C   4                    0.67   10.77    0.076
  22. CR (   1) C   5                / 58. RY*(   3) C   4                    0.83   10.67    0.084
  22. CR (   1) C   5                / 75. RY*(   2) C   6                    1.50   10.73    0.113
  22. CR (   1) C   5                / 76. RY*(   3) C   6                    0.53   10.71    0.068
  22. CR (   1) C   5                /105. RY*(   1) H  10                    0.70   10.42    0.076
  22. CR (   1) C   5                /124. BD*(   1) C   3 - C   4            0.95   10.64    0.090
  22. CR (   1) C   5                /128. BD*(   1) C   4 - H   9            0.76   10.54    0.080
  22. CR (   1) C   5                /132. BD*(   1) C   6 - C   7            0.97   10.63    0.091
  22. CR (   1) C   5                /133. BD*(   1) C   6 - H  11            0.66   10.54    0.075
  23. CR (   1) C   6                / 66. RY*(   2) C   5                    1.49   10.73    0.113
  23. CR (   1) C   6                / 67. RY*(   3) C   5                    0.53   10.76    0.067
  23. CR (   1) C   6                / 84. RY*(   2) C   7                    1.45   10.73    0.112
  23. CR (   1) C   6                / 85. RY*(   3) C   7                    0.57   10.76    0.070
  23. CR (   1) C   6                /109. RY*(   1) H  11                    0.70   10.43    0.076
  23. CR (   1) C   6                /127. BD*(   1) C   4 - C   5            0.95   10.65    0.090
  23. CR (   1) C   6                /131. BD*(   1) C   5 - H  10            0.67   10.55    0.076
  23. CR (   1) C   6                /134. BD*(   1) C   7 - C   8            0.94   10.66    0.090
  23. CR (   1) C   6                /136. BD*(   1) C   7 - H  12            0.65   10.55    0.074
  24. CR (   1) C   7                / 75. RY*(   2) C   6                    1.47   10.73    0.112
  24. CR (   1) C   7                / 76. RY*(   3) C   6                    0.52   10.71    0.066
  24. CR (   1) C   7                / 92. RY*(   1) C   8                    0.65   11.14    0.076
  24. CR (   1) C   7                / 94. RY*(   3) C   8                    1.19   10.69    0.101
  24. CR (   1) C   7                /113. RY*(   1) H  12                    0.70   10.43    0.076
  24. CR (   1) C   7                /126. BD*(   1) C   3 - C   8            0.97   10.63    0.091
  24. CR (   1) C   7                /129. BD*(   1) C   5 - C   6            0.96   10.64    0.090
  24. CR (   1) C   7                /133. BD*(   1) C   6 - H  11            0.64   10.54    0.074
  24. CR (   1) C   7                /137. BD*(   1) C   8 - H  13            0.77   10.55    0.081
  25. CR (   1) C   8                / 48. RY*(   2) C   3                    2.11   10.98    0.136
  25. CR (   1) C   8                / 84. RY*(   2) C   7                    1.51   10.72    0.113
  25. CR (   1) C   8                / 85. RY*(   3) C   7                    0.58   10.75    0.071
  25. CR (   1) C   8                /117. RY*(   1) H  13                    0.83   10.42    0.083
  25. CR (   1) C   8                /123. BD*(   1) N   2 - C   3            0.79   10.45    0.082
  25. CR (   1) C   8                /124. BD*(   1) C   3 - C   4            1.25   10.63    0.103
  25. CR (   1) C   8                /132. BD*(   1) C   6 - C   7            0.96   10.63    0.091
  25. CR (   1) C   8                /136. BD*(   1) C   7 - H  12            0.68   10.54    0.076
  26. LP (   1) O   1                / 39. RY*(   2) N   2                    6.92    1.62    0.095
  26. LP (   1) O   1                /123. BD*(   1) N   2 - C   3            1.67    1.12    0.039
  27. LP (   2) O   1                / 38. RY*(   1) N   2                    4.50    1.52    0.075
  27. LP (   2) O   1                / 41. RY*(   4) N   2                    0.92    2.51    0.044
  27. LP (   2) O   1                / 42. RY*(   5) N   2                    0.78    1.69    0.033
  27. LP (   2) O   1                /123. BD*(   1) N   2 - C   3           14.95    0.68    0.090
  27. LP (   2) O   1                /124. BD*(   1) C   3 - C   4            0.87    0.87    0.025
  28. LP (   1) N   2                / 29. RY*(   1) O   1                    1.87    1.73    0.051
  28. LP (   1) N   2                / 47. RY*(   1) C   3                    3.63    1.32    0.062
  28. LP (   1) N   2                /126. BD*(   1) C   3 - C   8            7.52    0.98    0.077
 122. BD*(   2) O   1 - N   2        / 30. RY*(   2) O   1                    0.95    1.22    0.113
 122. BD*(   2) O   1 - N   2        / 43. RY*(   6) N   2                    1.14    1.12    0.118
 122. BD*(   2) O   1 - N   2        /125. BD*(   2) C   3 - C   4           16.91    0.08    0.063
 125. BD*(   2) C   3 - C   4        / 50. RY*(   4) C   3                    0.50    1.88    0.064
 125. BD*(   2) C   3 - C   4        / 51. RY*(   5) C   3                    1.16    0.65    0.057
 125. BD*(   2) C   3 - C   4        / 59. RY*(   4) C   4                    2.01    1.21    0.103
 125. BD*(   2) C   3 - C   4        / 95. RY*(   4) C   8                    0.58    1.07    0.051
 130. BD*(   2) C   5 - C   6        / 68. RY*(   4) C   5                    2.94    0.63    0.097
 130. BD*(   2) C   5 - C   6        / 77. RY*(   4) C   6                    0.54    1.84    0.071
 130. BD*(   2) C   5 - C   6        / 78. RY*(   5) C   6                    1.76    0.65    0.077
 135. BD*(   2) C   7 - C   8        / 87. RY*(   5) C   7                    1.57    1.19    0.104
 135. BD*(   2) C   7 - C   8        / 96. RY*(   5) C   8                    1.30    1.42    0.104


 Natural Bond Orbitals (Summary):

                                                            Principal Delocalizations
           NBO                        Occupancy    Energy   (geminal,vicinal,remote)
 ====================================================================================
 Molecular unit  1  (C6H5NO)
     1. BD (   1) O   1 - N   2          1.99394    -1.07290  48(v),124(v),47(v),39(g)
     2. BD (   2) O   1 - N   2          1.97535    -0.43103  125(v),51(v)
     3. BD (   1) N   2 - C   3          1.98677    -0.76898  127(v),29(v),134(v),126(g)
                                                    124(g),56(v),92(v)
     4. BD (   1) C   3 - C   4          1.97384    -0.70295  126(g),127(g),131(v),137(v)
                                                    121(v),128(g),66(v),92(v)
                                                    65(v),38(v),123(g)
     5. BD (   2) C   3 - C   4          1.61157    -0.27050  122(v),135(v),130(v),95(v)
                                                    68(v),40(v),69(v)
     6. BD (   1) C   3 - C   8          1.97621    -0.70289  124(g),134(g),136(v),128(v)
                                                    137(g),84(v),83(v),56(v)
                                                    123(g)
     7. BD (   1) C   4 - C   5          1.97679    -0.70308  123(v),124(g),129(g),133(v)
                                                    48(v),128(g),131(g),75(v)
                                                    74(v)
     8. BD (   1) C   4 - H   9          1.97760    -0.52484  126(v),129(v),127(g),124(g)
                                                    123(v),47(v),65(v)
     9. BD (   1) C   5 - C   6          1.97829    -0.70236  127(g),132(g),128(v),136(v)
                                                    57(v),131(g),84(v),133(g)
                                                    83(v)
    10. BD (   2) C   5 - C   6          1.64480    -0.27019  125(v),135(v),60(v),86(v)
    11. BD (   1) C   5 - H  10          1.98030    -0.52590  132(v),124(v),127(g),129(g)
                                                    74(v),56(v)
    12. BD (   1) C   6 - C   7          1.97834    -0.69920  134(g),129(g),137(v),131(v)
                                                    93(v),66(v),136(g),133(g)
                                                    65(v)
    13. BD (   1) C   6 - H  11          1.98042    -0.52772  127(v),134(v),129(g),132(g)
                                                    65(v),83(v)
    14. BD (   1) C   7 - C   8          1.97590    -0.70489  123(v),126(g),132(g),133(v)
                                                    137(g),47(v),136(g),75(v)
                                                    74(v),48(v)
    15. BD (   2) C   7 - C   8          1.66172    -0.27026  130(v),125(v),78(v),86(g)
                                                    95(g)
    16. BD (   1) C   7 - H  12          1.98036    -0.52488  126(v),129(v),134(g),132(g)
                                                    74(v),92(v)
    17. BD (   1) C   8 - H  13          1.97694    -0.52265  124(v),132(v),134(g),126(g)
                                                    47(v),83(v),123(v)
    18. CR (   1) O   1                  1.99977   -18.97550  39(v),123(v)
    19. CR (   1) N   2                  1.99948   -14.27972  47(v),126(v),31(v),124(v)
    20. CR (   1) C   3                  1.99876   -10.10220  93(v),57(v),127(v),134(v)
                                                    124(g),128(v),137(v)
    21. CR (   1) C   4                  1.99889   -10.08503  66(v),126(v),48(v),129(v)
                                                    49(v),101(v),131(v),67(v)
                                                    123(v),47(v)
    22. CR (   1) C   5                  1.99894   -10.08536  75(v),132(v),124(v),58(v)
                                                    128(v),105(v),57(v),133(v)
                                                    56(v),76(v)
    23. CR (   1) C   6                  1.99895   -10.09094  66(v),84(v),127(v),134(v)
                                                    109(v),131(v),136(v),85(v)
                                                    67(v)
    24. CR (   1) C   7                  1.99895   -10.08607  75(v),94(v),126(v),129(v)
                                                    137(v),113(v),92(v),133(v)
                                                    76(v)
    25. CR (   1) C   8                  1.99889   -10.08204  48(v),84(v),124(v),132(v)
                                                    117(v),123(v),136(v),85(v)
    26. LP (   1) O   1                  1.98721    -0.75108  39(v),123(v)
    27. LP (   2) O   1                  1.94554    -0.31666  123(v),38(v),41(v),124(r)
                                                    42(v)
    28. LP (   1) N   2                  1.96959    -0.43155  126(v),47(v),29(v)
    29. RY*(   1) O   1                  0.00436     1.29566   
    30. RY*(   2) O   1                  0.00062     1.16498   
    31. RY*(   3) O   1                  0.00023     1.36150   
    32. RY*(   4) O   1                  0.00007     1.52671   
    33. RY*(   5) O   1                  0.00002     2.29040   
    34. RY*(   6) O   1                  0.00002     3.20006   
    35. RY*(   7) O   1                  0.00000     2.55568   
    36. RY*(   8) O   1                  0.00000     2.63831   
    37. RY*(   9) O   1                  0.00000     2.57160   
    38. RY*(   1) N   2                  0.00864     1.20739   
    39. RY*(   2) N   2                  0.00700     0.86569   
    40. RY*(   3) N   2                  0.00133     2.06181   
    41. RY*(   4) N   2                  0.00072     2.19305   
    42. RY*(   5) N   2                  0.00026     1.37205   
    43. RY*(   6) N   2                  0.00005     1.05968   
    44. RY*(   7) N   2                  0.00001     2.52694   
    45. RY*(   8) N   2                  0.00001     2.49350   
    46. RY*(   9) N   2                  0.00000     2.17241   
    47. RY*(   1) C   3                  0.01281     0.89218   
    48. RY*(   2) C   3                  0.00498     0.89694   
    49. RY*(   3) C   3                  0.00223     0.73966   
    50. RY*(   4) C   3                  0.00077     1.89456   
    51. RY*(   5) C   3                  0.00063     0.66581   
    52. RY*(   6) C   3                  0.00046     2.22028   
    53. RY*(   7) C   3                  0.00047     1.77930   
    54. RY*(   8) C   3                  0.00029     2.32228   
    55. RY*(   9) C   3                  0.00002     2.14593   
    56. RY*(   1) C   4                  0.00600     1.10448   
    57. RY*(   2) C   4                  0.00308     0.68649   
    58. RY*(   3) C   4                  0.00103     0.58515   
    59. RY*(   4) C   4                  0.00083     1.22555   
    60. RY*(   5) C   4                  0.00060     1.27159   
    61. RY*(   6) C   4                  0.00015     2.35326   
    62. RY*(   7) C   4                  0.00004     2.34781   
    63. RY*(   8) C   4                  0.00001     1.84753   
    64. RY*(   9) C   4                  0.00001     2.21369   
    65. RY*(   1) C   5                  0.00528     1.15155   
    66. RY*(   2) C   5                  0.00266     0.64062   
    67. RY*(   3) C   5                  0.00081     0.67239   
    68. RY*(   4) C   5                  0.00066     0.64179   
    69. RY*(   5) C   5                  0.00057     1.87712   
    70. RY*(   6) C   5                  0.00013     2.37181   
    71. RY*(   7) C   5                  0.00004     2.21246   
    72. RY*(   8) C   5                  0.00000     1.82196   
    73. RY*(   9) C   5                  0.00001     2.20837   
    74. RY*(   1) C   6                  0.00516     1.15798   
    75. RY*(   2) C   6                  0.00255     0.64311   
    76. RY*(   3) C   6                  0.00095     0.62384   
    77. RY*(   4) C   6                  0.00069     1.85736   
    78. RY*(   5) C   6                  0.00060     0.66098   
    79. RY*(   6) C   6                  0.00015     2.36006   
    80. RY*(   7) C   6                  0.00005     2.24430   
    81. RY*(   8) C   6                  0.00000     1.81119   
    82. RY*(   9) C   6                  0.00000     2.19826   
    83. RY*(   1) C   7                  0.00519     1.15686   
    84. RY*(   2) C   7                  0.00268     0.64269   
    85. RY*(   3) C   7                  0.00086     0.66826   
    86. RY*(   4) C   7                  0.00063     1.31990   
    87. RY*(   5) C   7                  0.00054     1.20960   
    88. RY*(   6) C   7                  0.00014     2.36875   
    89. RY*(   7) C   7                  0.00004     2.22221   
    90. RY*(   8) C   7                  0.00000     1.81212   
    91. RY*(   9) C   7                  0.00001     2.20407   
    92. RY*(   1) C   8                  0.00551     1.05153   
    93. RY*(   2) C   8                  0.00405     0.73591   
    94. RY*(   3) C   8                  0.00121     0.60135   
    95. RY*(   4) C   8                  0.00082     1.08160   
    96. RY*(   5) C   8                  0.00048     1.44404   
    97. RY*(   6) C   8                  0.00012     2.36207   
    98. RY*(   7) C   8                  0.00005     2.35289   
    99. RY*(   8) C   8                  0.00000     1.83137   
   100. RY*(   9) C   8                  0.00001     2.20859   
   101. RY*(   1) H   9                  0.00387     0.32394   
   102. RY*(   2) H   9                  0.00015     1.64064   
   103. RY*(   3) H   9                  0.00009     1.97046   
   104. RY*(   4) H   9                  0.00007     2.34598   
   105. RY*(   1) H  10                  0.00161     0.33950   
   106. RY*(   2) H  10                  0.00016     1.63219   
   107. RY*(   3) H  10                  0.00008     1.95614   
   108. RY*(   4) H  10                  0.00006     2.31530   
   109. RY*(   1) H  11                  0.00160     0.33802   
   110. RY*(   2) H  11                  0.00016     1.62883   
   111. RY*(   3) H  11                  0.00008     1.95150   
   112. RY*(   4) H  11                  0.00006     2.31539   
   113. RY*(   1) H  12                  0.00174     0.33902   
   114. RY*(   2) H  12                  0.00016     1.63284   
   115. RY*(   3) H  12                  0.00009     1.95788   
   116. RY*(   4) H  12                  0.00006     2.31671   
   117. RY*(   1) H  13                  0.00516     0.34016   
   118. RY*(   2) H  13                  0.00014     1.64781   
   119. RY*(   3) H  13                  0.00011     1.99517   
   120. RY*(   4) H  13                  0.00007     2.33644   
   121. BD*(   1) O   1 - N   2          0.00367     0.51831   
   122. BD*(   2) O   1 - N   2          0.14468    -0.05942  125(v),43(g),30(g)
   123. BD*(   1) N   2 - C   3          0.05865     0.36474   
   124. BD*(   1) C   3 - C   4          0.02375     0.55110   
   125. BD*(   2) C   3 - C   4          0.36831     0.01572  130(v),135(v),122(v),59(g)
                                                    51(g),95(v)
   126. BD*(   1) C   3 - C   8          0.03289     0.54789   
   127. BD*(   1) C   4 - C   5          0.01596     0.55902   
   128. BD*(   1) C   4 - H   9          0.01599     0.45380   
   129. BD*(   1) C   5 - C   6          0.01744     0.55329   
   130. BD*(   2) C   5 - C   6          0.30902     0.01502  125(v),135(v),68(g),78(g)
                                                    77(g)
   131. BD*(   1) C   5 - H  10          0.01448     0.45470   
   132. BD*(   1) C   6 - C   7          0.01791     0.54591   
   133. BD*(   1) C   6 - H  11          0.01384     0.45258   
   134. BD*(   1) C   7 - C   8          0.01619     0.56738   
   135. BD*(   2) C   7 - C   8          0.27347     0.02057  125(v),130(v),87(g),96(g)
   136. BD*(   1) C   7 - H  12          0.01514     0.45482   
   137. BD*(   1) C   8 - H  13          0.01861     0.46053   
       -------------------------------
              Total Lewis   54.52408  ( 97.3644%)
        Valence non-Lewis    1.35999  (  2.4285%)
        Rydberg non-Lewis    0.11593  (  0.2070%)
       -------------------------------
            Total unit  1   56.00000  (100.0000%)
           Charge unit  1    0.00000
 Unable to Open any file for archive entry.
 1\1\GINC-COMPUTE-0-4\SP\RB3LYP\def2SVP\C6H5N1O1\ZAHRT2\13-Mar-2021\0\\
 # b3lyp/def2svp geom=NewRedundant pop=NBO\\12\\0,1\O,0,3.2244869157,0.
 3386458382,0.1459418678\N,0,2.4605481899,-0.5980612679,0.0801855178\C,
 0,1.0638362648,-0.2538416755,0.0348411658\C,0,0.1771134426,-1.33406726
 89,-0.0412278104\C,0,-1.1966403559,-1.0934101336,-0.0893910477\C,0,-1.
 6686497304,0.2227630768,-0.0610343077\C,0,-0.7742560327,1.3025168744,0
 .0153353517\C,0,0.5958009708,1.069406588,0.0636201485\H,0,0.5930156432
 ,-2.3437137843,-0.0607503282\H,0,-1.8999973794,-1.9267879002,-0.148875
 3498\H,0,-2.7439160969,0.4138262949,-0.0986345605\H,0,-1.1581267932,2.
 3252511264,0.0366616205\H,0,1.3267849613,1.8774722315,0.1233277414\\Ve
 rsion=ES64L-G16RevC.01\State=1-A'\HF=-361.2746435\RMSD=9.995e-09\Dipol
 e=-1.4310649,0.0889556,-0.0560608\Quadrupole=-2.5415421,3.3760096,-0.8
 344675,0.347261,-0.0579405,0.1678074\PG=CS [SG(C6H5N1O1)]\\@
 The archive entry for this job was punched.


 BLACK HOLES SUCK.
 File lengths (MBytes):  RWF=     15 Int=      0 D2E=      0 Chk=      2 Scr=      1
 Normal termination of Gaussian 16
