# Supplementary material for: Machine-Learning-Guided Discovery of Electrochemical Reactions
Source: J Am Chem Soc. 2022 Dec 2;144(49):22599–610. doi: 10.1021/jacs.2c08997 (PMC9756344; doi:10.1021/jacs.2c08997)
Supplement: Supplementary file 4 — ja2c08997_si_004.zip [file ja2c08997_si_004.zip › Reactivity Prediction/Nlogs_notimes/22.log]

 Entering Gaussian System, Link 0=g16
 Input=22.com
 Output=22.log
 Initial command:
  
 Copyright (c) 1988-2019, Gaussian, Inc.  All Rights Reserved.
  
 This is part of the Gaussian(R) 16 program.  It is based on
 the Gaussian(R) 09 system (copyright 2009, Gaussian, Inc.),
 the Gaussian(R) 03 system (copyright 2003, Gaussian, Inc.),
 the Gaussian(R) 98 system (copyright 1998, Gaussian, Inc.),
 the Gaussian(R) 94 system (copyright 1995, Gaussian, Inc.),
 the Gaussian 92(TM) system (copyright 1992, Gaussian, Inc.),
 the Gaussian 90(TM) system (copyright 1990, Gaussian, Inc.),
 the Gaussian 88(TM) system (copyright 1988, Gaussian, Inc.),
 the Gaussian 86(TM) system (copyright 1986, Carnegie Mellon
 University), and the Gaussian 82(TM) system (copyright 1983,
 Carnegie Mellon University). Gaussian is a federally registered
 trademark of Gaussian, Inc.
  
 This software contains proprietary and confidential information,
 including trade secrets, belonging to Gaussian, Inc.
  
 This software is provided under written license and may be
 used, copied, transmitted, or stored only in accord with that
 written license.
  
 The following legend is applicable only to US Government
 contracts under FAR:
  
                    RESTRICTED RIGHTS LEGEND
  
 Use, reproduction and disclosure by the US Government is
 subject to restrictions as set forth in subparagraphs (a)
 and (c) of the Commercial Computer Software - Restricted
 Rights clause in FAR 52.227-19.
  
 Gaussian, Inc.
 340 Quinnipiac St., Bldg. 40, Wallingford CT 06492
  
  
 ---------------------------------------------------------------
 Warning -- This program may not be used in any manner that
 competes with the business of Gaussian, Inc. or will provide
 assistance to any competitor of Gaussian, Inc.  The licensee
 of this program is prohibited from giving any competitor of
 Gaussian, Inc. access to this program.  By using this program,
 the user acknowledges that Gaussian, Inc. is engaged in the
 business of creating and licensing software in the field of
 computational chemistry and represents and warrants to the
 licensee that it is not a competitor of Gaussian, Inc. and that
 it will not use this program in any manner prohibited above.
 ---------------------------------------------------------------
  

 Cite this work as:
 Gaussian 16, Revision C.01,
 M. J. Frisch, G. W. Trucks, H. B. Schlegel, G. E. Scuseria, 
 M. A. Robb, J. R. Cheeseman, G. Scalmani, V. Barone, 
 G. A. Petersson, H. Nakatsuji, X. Li, M. Caricato, A. V. Marenich, 
 J. Bloino, B. G. Janesko, R. Gomperts, B. Mennucci, H. P. Hratchian, 
 J. V. Ortiz, A. F. Izmaylov, J. L. Sonnenberg, D. Williams-Young, 
 F. Ding, F. Lipparini, F. Egidi, J. Goings, B. Peng, A. Petrone, 
 T. Henderson, D. Ranasinghe, V. G. Zakrzewski, J. Gao, N. Rega, 
 G. Zheng, W. Liang, M. Hada, M. Ehara, K. Toyota, R. Fukuda, 
 J. Hasegawa, M. Ishida, T. Nakajima, Y. Honda, O. Kitao, H. Nakai, 
 T. Vreven, K. Throssell, J. A. Montgomery, Jr., J. E. Peralta, 
 F. Ogliaro, M. J. Bearpark, J. J. Heyd, E. N. Brothers, K. N. Kudin, 
 V. N. Staroverov, T. A. Keith, R. Kobayashi, J. Normand, 
 K. Raghavachari, A. P. Rendell, J. C. Burant, S. S. Iyengar, 
 J. Tomasi, M. Cossi, J. M. Millam, M. Klene, C. Adamo, R. Cammi, 
 J. W. Ochterski, R. L. Martin, K. Morokuma, O. Farkas, 
 J. B. Foresman, and D. J. Fox, Gaussian, Inc., Wallingford CT, 2019.
 
 ******************************************
 Gaussian 16:  ES64L-G16RevC.01  3-Jul-2019
                13-Mar-2021 
 ******************************************
 %nprocshared=16
 Will use up to   16 processors via shared memory.
 %mem=7GB
 -----------------------------------------
 # b3lyp/def2svp geom=NewRedundant pop=NBO
 -----------------------------------------
 1/29=4000,38=1,172=1/1;
 2/12=2,17=6,18=5,40=1/2;
 3/5=43,7=101,11=2,25=1,30=1,74=-5/1,2,3;
 4//1;
 5/5=2,38=5/2;
 6/7=2,8=2,9=2,10=2,28=1,40=1/1,7;
 99/5=1,9=1/99;
 --
 22
 --
 Symbolic Z-matrix:
 Charge =  0 Multiplicity = 1
 C                    -1.95903  -0.9933   -0.07108 
 C                    -0.68122  -0.78624   0.25154 
 C                     0.03071   0.52565   0.10295 
 C                     1.39863   0.39289  -0.53636 
 O                     1.87331   1.58962  -0.93681 
 O                     2.02184  -0.63083  -0.66038 
 H                    -2.43069  -1.9692    0.07072 
 H                    -2.58337  -0.19635  -0.48901 
 H                    -0.07631  -1.60622   0.65241 
 H                     0.2098    0.98425   1.09529 
 H                    -0.56261   1.26111  -0.46181 
 H                     2.75894   1.42862  -1.30585 
 
                          Input orientation:                          
 ---------------------------------------------------------------------
 Center     Atomic      Atomic             Coordinates (Angstroms)
 Number     Number       Type             X           Y           Z
 ---------------------------------------------------------------------
      1          6           0       -1.959027   -0.993304   -0.071082
      2          6           0       -0.681223   -0.786243    0.251537
      3          6           0        0.030708    0.525653    0.102955
      4          6           0        1.398627    0.392886   -0.536359
      5          8           0        1.873308    1.589618   -0.936805
      6          8           0        2.021840   -0.630830   -0.660376
      7          1           0       -2.430685   -1.969196    0.070719
      8          1           0       -2.583373   -0.196348   -0.489006
      9          1           0       -0.076313   -1.606217    0.652412
     10          1           0        0.209798    0.984249    1.095292
     11          1           0       -0.562606    1.261113   -0.461812
     12          1           0        2.758945    1.428619   -1.305852
 ---------------------------------------------------------------------
                    Distance matrix (angstroms):
                    1          2          3          4          5
     1  C    0.000000
     2  C    1.334070   0.000000
     3  C    2.509296   1.499998   0.000000
     4  C    3.662219   2.517320   1.515767   0.000000
     5  O    4.701888   3.685444   2.368184   1.348275   0.000000
     6  O    4.040539   2.856972   2.425846   1.204894   2.242513
     7  H    1.093131   2.119597   3.504821   4.540001   5.674911
     8  H    1.095266   2.124748   2.775810   4.025638   4.822053
     9  H    2.108013   1.094977   2.204139   2.754095   4.066940
    10  H    3.158314   2.154177   1.107753   2.103641   2.695024
    11  H    2.680495   2.171313   1.100856   2.146115   2.503440
    12  H    5.445147   4.377879   3.200524   1.874920   0.972866
                    6          7          8          9         10
     6  O    0.000000
     7  H    4.706453   0.000000
     8  H    4.628836   1.865368   0.000000
     9  H    2.660271   2.452180   3.094497   0.000000
    10  H    2.995721   4.092033   3.421346   2.643580   0.000000
    11  H    3.209086   3.769377   2.491672   3.114411   1.760067
    12  H    2.280634   6.353924   5.643413   4.591701   3.530029
                   11         12
    11  H    0.000000
    12  H    3.431204   0.000000
 Stoichiometry    C4H6O2
 Framework group  C1[X(C4H6O2)]
 Deg. of freedom    30
 Full point group                 C1      NOp   1
 Largest Abelian subgroup         C1      NOp   1
 Largest concise Abelian subgroup C1      NOp   1
                         Standard orientation:                         
 ---------------------------------------------------------------------
 Center     Atomic      Atomic             Coordinates (Angstroms)
 Number     Number       Type             X           Y           Z
 ---------------------------------------------------------------------
      1          6           0        2.624775   -0.115357   -0.331325
      2          6           0        1.484937    0.256116    0.253925
      3          6           0        0.268701   -0.613588    0.373830
      4          6           0       -1.015395    0.102661    0.005540
      5          8           0       -2.029202   -0.767050   -0.177884
      6          8           0       -1.153738    1.295686   -0.091007
      7          1           0        3.485460    0.556892   -0.378637
      8          1           0        2.742456   -1.105026   -0.785542
      9          1           0        1.390406    1.258008    0.685493
     10          1           0        0.132624   -0.947725    1.421185
     11          1           0        0.353288   -1.534431   -0.223479
     12          1           0       -2.818824   -0.235794   -0.379706
 ---------------------------------------------------------------------
 Rotational constants (GHZ):           9.0007416           2.0460648           1.7582844
 Standard basis: def2SVP (5D, 7F)
 There are   120 symmetry adapted cartesian basis functions of A   symmetry.
 There are   114 symmetry adapted basis functions of A   symmetry.
   114 basis functions,   192 primitive gaussians,   120 cartesian basis functions
    23 alpha electrons       23 beta electrons
       nuclear repulsion energy       221.6389473010 Hartrees.
 NAtoms=   12 NActive=   12 NUniq=   12 SFac= 1.00D+00 NAtFMM=   60 NAOKFM=F Big=F
 Integral buffers will be    131072 words long.
 Raffenetti 2 integral format.
 Two-electron integral symmetry is turned on.
 One-electron integrals computed using PRISM.
   1 Symmetry operations used in ECPInt.
 ECPInt:  NShTT=    1485 NPrTT=    5349 LenC2=    1475 LenP2D=    4378.
 LDataN:  DoStor=T MaxTD1= 4 Len=   56
 NBasis=   114 RedAO= T EigKep=  1.97D-03  NBF=   114
 NBsUse=   114 1.00D-06 EigRej= -1.00D+00 NBFU=   114
 ExpMin= 1.22D-01 ExpMax= 2.27D+03 ExpMxC= 3.41D+02 IAcc=3 IRadAn=         5 AccDes= 0.00D+00
 Harris functional with IExCor=  402 and IRadAn=       5 diagonalized for initial guess.
 HarFok:  IExCor=  402 AccDes= 0.00D+00 IRadAn=         5 IDoV= 1 UseB2=F ITyADJ=14
 ICtDFT=  3500011 ScaDFX=  1.000000  1.000000  1.000000  1.000000
 FoFCou: FMM=F IPFlag=           0 FMFlag=      100000 FMFlg1=           0
         NFxFlg=           0 DoJE=T BraDBF=F KetDBF=T FulRan=T
         wScrn=  0.000000 ICntrl=       500 IOpCl=  0 I1Cent=   200000004 NGrid=           0
         NMat0=    1 NMatS0=      1 NMatT0=    0 NMatD0=    1 NMtDS0=    0 NMtDT0=    0
 Petite list used in FoFCou.
 Keep R1 ints in memory in canonical form, NReq=36647450.
 Requested convergence on RMS density matrix=1.00D-08 within 128 cycles.
 Requested convergence on MAX density matrix=1.00D-06.
 Requested convergence on             energy=1.00D-06.
 No special actions if energy rises.
 Integral accuracy reduced to 1.0D-05 until final iterations.
 Initial convergence to 1.0D-05 achieved.  Increase integral accuracy.
 SCF Done:  E(RB3LYP) =  -306.253121014     A.U. after   14 cycles
            NFock= 14  Conv=0.47D-08     -V/T= 2.0094

 **********************************************************************

            Population analysis using the SCF Density.

 **********************************************************************

 Orbital symmetries:
       Occupied  (A) (A) (A) (A) (A) (A) (A) (A) (A) (A) (A) (A)
                 (A) (A) (A) (A) (A) (A) (A) (A) (A) (A) (A)
       Virtual   (A) (A) (A) (A) (A) (A) (A) (A) (A) (A) (A) (A)
                 (A) (A) (A) (A) (A) (A) (A) (A) (A) (A) (A) (A)
                 (A) (A) (A) (A) (A) (A) (A) (A) (A) (A) (A) (A)
                 (A) (A) (A) (A) (A) (A) (A) (A) (A) (A) (A) (A)
                 (A) (A) (A) (A) (A) (A) (A) (A) (A) (A) (A) (A)
                 (A) (A) (A) (A) (A) (A) (A) (A) (A) (A) (A) (A)
                 (A) (A) (A) (A) (A) (A) (A) (A) (A) (A) (A) (A)
                 (A) (A) (A) (A) (A) (A) (A)
 The electronic state is 1-A.
 Alpha  occ. eigenvalues --  -19.18551 -19.12799 -10.32223 -10.21128 -10.19761
 Alpha  occ. eigenvalues --  -10.18840  -1.10210  -1.00985  -0.80160  -0.72173
 Alpha  occ. eigenvalues --   -0.62120  -0.55148  -0.50376  -0.48486  -0.48289
 Alpha  occ. eigenvalues --   -0.44489  -0.42891  -0.40243  -0.38522  -0.35575
 Alpha  occ. eigenvalues --   -0.32807  -0.28671  -0.26778
 Alpha virt. eigenvalues --    0.00245   0.00730   0.05149   0.07479   0.09246
 Alpha virt. eigenvalues --    0.10467   0.14388   0.15565   0.21588   0.24599
 Alpha virt. eigenvalues --    0.27824   0.32393   0.34099   0.39997   0.43504
 Alpha virt. eigenvalues --    0.44552   0.48120   0.49994   0.51506   0.52886
 Alpha virt. eigenvalues --    0.54389   0.58295   0.59110   0.63339   0.63670
 Alpha virt. eigenvalues --    0.65146   0.67036   0.67430   0.68021   0.69836
 Alpha virt. eigenvalues --    0.73666   0.78495   0.83268   0.88604   0.91034
 Alpha virt. eigenvalues --    0.96173   0.97863   1.08059   1.09702   1.15148
 Alpha virt. eigenvalues --    1.17899   1.21836   1.27646   1.27743   1.37826
 Alpha virt. eigenvalues --    1.39932   1.40982   1.56301   1.58261   1.60418
 Alpha virt. eigenvalues --    1.62717   1.64268   1.66584   1.69321   1.72022
 Alpha virt. eigenvalues --    1.76394   1.78636   1.79025   1.82978   1.88361
 Alpha virt. eigenvalues --    1.89840   1.98666   2.02754   2.05673   2.08041
 Alpha virt. eigenvalues --    2.09313   2.15342   2.24611   2.25336   2.32725
 Alpha virt. eigenvalues --    2.35914   2.41597   2.43733   2.56967   2.58829
 Alpha virt. eigenvalues --    2.63429   2.70016   2.72021   2.78772   2.80050
 Alpha virt. eigenvalues --    2.88438   2.89725   2.97221   3.00626   3.12188
 Alpha virt. eigenvalues --    3.20688   3.20814   3.28345   3.50766   3.63363
 Alpha virt. eigenvalues --    3.76024
          Condensed to atoms (all electrons):
               1          2          3          4          5          6
     1  C    4.669056   0.689123  -0.049017   0.005538   0.000013   0.000859
     2  C    0.689123   4.736703   0.276677  -0.017647   0.005223   0.018553
     3  C   -0.049017   0.276677   5.183975   0.199109  -0.128814  -0.128654
     4  C    0.005538  -0.017647   0.199109   4.599144   0.400913   0.723142
     5  O    0.000013   0.005223  -0.128814   0.400913   7.672031  -0.080120
     6  O    0.000859   0.018553  -0.128654   0.723142  -0.080120   7.654739
     7  H    0.378478  -0.010690   0.010676  -0.000366   0.000001  -0.000021
     8  H    0.378878  -0.013836  -0.024976   0.000207  -0.000017   0.000012
     9  H   -0.034549   0.399521  -0.062546  -0.003983   0.000370   0.010872
    10  H   -0.001776   0.001539   0.311003   0.006052   0.003842   0.000915
    11  H   -0.007302  -0.018674   0.328954  -0.001613   0.009094   0.003172
    12  H   -0.000010  -0.000995   0.018997  -0.011807   0.299329   0.009922
               7          8          9         10         11         12
     1  C    0.378478   0.378878  -0.034549  -0.001776  -0.007302  -0.000010
     2  C   -0.010690  -0.013836   0.399521   0.001539  -0.018674  -0.000995
     3  C    0.010676  -0.024976  -0.062546   0.311003   0.328954   0.018997
     4  C   -0.000366   0.000207  -0.003983   0.006052  -0.001613  -0.011807
     5  O    0.000001  -0.000017   0.000370   0.003842   0.009094   0.299329
     6  O   -0.000021   0.000012   0.010872   0.000915   0.003172   0.009922
     7  H    0.663072  -0.050998  -0.016262  -0.000368  -0.000207  -0.000001
     8  H   -0.050998   0.677578   0.009425   0.000471   0.008613   0.000003
     9  H   -0.016262   0.009425   0.671081  -0.001457   0.007940  -0.000038
    10  H   -0.000368   0.000471  -0.001457   0.639511  -0.011704  -0.000966
    11  H   -0.000207   0.008613   0.007940  -0.011704   0.652495  -0.000862
    12  H   -0.000001   0.000003  -0.000038  -0.000966  -0.000862   0.506282
 Mulliken charges:
               1
     1  C   -0.029291
     2  C   -0.065497
     3  C    0.064615
     4  C    0.101310
     5  O   -0.181867
     6  O   -0.213392
     7  H    0.026684
     8  H    0.014640
     9  H    0.019622
    10  H    0.052938
    11  H    0.030093
    12  H    0.180145
 Sum of Mulliken charges =  -0.00000
 Mulliken charges with hydrogens summed into heavy atoms:
               1
     1  C    0.012033
     2  C   -0.045874
     3  C    0.147646
     4  C    0.101310
     5  O   -0.001722
     6  O   -0.213392
 Electronic spatial extent (au):  <R**2>=            675.5050
 Charge=             -0.0000 electrons
 Dipole moment (field-independent basis, Debye):
    X=             -0.3136    Y=             -1.4903    Z=              0.2443  Tot=              1.5424
 Quadrupole moment (field-independent basis, Debye-Ang):
   XX=            -30.0504   YY=            -39.1267   ZZ=            -35.0069
   XY=              0.8512   XZ=              0.2212   YZ=              0.7641
 Traceless Quadrupole moment (field-independent basis, Debye-Ang):
   XX=              4.6776   YY=             -4.3987   ZZ=             -0.2789
   XY=              0.8512   XZ=              0.2212   YZ=              0.7641
 Octapole moment (field-independent basis, Debye-Ang**2):
  XXX=            -34.1989  YYY=             -2.7186  ZZZ=              0.4080  XYY=              3.8211
  XXY=              3.0814  XXZ=             -7.2539  XZZ=             -8.1454  YZZ=             -0.1540
  YYZ=              0.3818  XYZ=              1.4678
 Hexadecapole moment (field-independent basis, Debye-Ang**3):
 XXXX=           -545.8125 YYYY=           -154.1778 ZZZZ=            -57.9471 XXXY=              8.1370
 XXXZ=              4.6430 YYYX=              3.9450 YYYZ=              2.6482 ZZZX=              3.6124
 ZZZY=             -0.5428 XXYY=           -140.3840 XXZZ=           -120.4097 YYZZ=            -33.7731
 XXYZ=              4.0615 YYXZ=             -0.6968 ZZXY=             -0.5133
 N-N= 2.216389473010D+02 E-N=-1.158483501973D+03  KE= 3.033921015001D+02
 ******************************Gaussian NBO Version 3.1******************************
             N A T U R A L   A T O M I C   O R B I T A L   A N D
          N A T U R A L   B O N D   O R B I T A L   A N A L Y S I S
 ******************************Gaussian NBO Version 3.1******************************
       /RESON  / : Allow strongly delocalized NBO set

 Analyzing the SCF density

 Job title: 22                                                              

 Storage needed:     39546 in NPA,     52484 in NBO ( 939523256 available)
 GSVD:  LWork=        8004 too small for GESVD, short by        1548 words or        1548 for optimal perf.


 NATURAL POPULATIONS:  Natural atomic orbital occupancies 
                                                          
   NAO  Atom  No  lang   Type(AO)    Occupancy      Energy
 ----------------------------------------------------------
     1    C    1  S      Cor( 1S)     1.99896     -10.06385
     2    C    1  S      Val( 2S)     1.04436      -0.18908
     3    C    1  S      Ryd( 3S)     0.00063       0.53604
     4    C    1  px     Val( 2p)     1.13315      -0.05033
     5    C    1  px     Ryd( 3p)     0.00255       0.57137
     6    C    1  py     Val( 2p)     1.16218      -0.05056
     7    C    1  py     Ryd( 3p)     0.00357       0.78563
     8    C    1  pz     Val( 2p)     1.04324      -0.09585
     9    C    1  pz     Ryd( 3p)     0.00166       0.53068
    10    C    1  dxy    Ryd( 3d)     0.00062       2.39862
    11    C    1  dxz    Ryd( 3d)     0.00050       2.13736
    12    C    1  dyz    Ryd( 3d)     0.00025       2.13948
    13    C    1  dx2y2  Ryd( 3d)     0.00052       2.35771
    14    C    1  dz2    Ryd( 3d)     0.00049       2.09392

    15    C    2  S      Cor( 1S)     1.99897     -10.06992
    16    C    2  S      Val( 2S)     0.96057      -0.16383
    17    C    2  S      Ryd( 3S)     0.00246       0.52683
    18    C    2  px     Val( 2p)     1.05514      -0.05639
    19    C    2  px     Ryd( 3p)     0.00536       0.66619
    20    C    2  py     Val( 2p)     1.14084      -0.05812
    21    C    2  py     Ryd( 3p)     0.00359       0.86587
    22    C    2  pz     Val( 2p)     1.03177      -0.09551
    23    C    2  pz     Ryd( 3p)     0.00304       0.60422
    24    C    2  dxy    Ryd( 3d)     0.00075       2.29797
    25    C    2  dxz    Ryd( 3d)     0.00063       2.16255
    26    C    2  dyz    Ryd( 3d)     0.00038       2.13460
    27    C    2  dx2y2  Ryd( 3d)     0.00065       2.37734
    28    C    2  dz2    Ryd( 3d)     0.00056       2.06904

    29    C    3  S      Cor( 1S)     1.99901     -10.08980
    30    C    3  S      Val( 2S)     1.04739      -0.23760
    31    C    3  S      Ryd( 3S)     0.00178       0.85307
    32    C    3  px     Val( 2p)     1.08737      -0.10916
    33    C    3  px     Ryd( 3p)     0.00378       0.57857
    34    C    3  py     Val( 2p)     1.18095      -0.10177
    35    C    3  py     Ryd( 3p)     0.00320       0.58737
    36    C    3  pz     Val( 2p)     1.23059      -0.10693
    37    C    3  pz     Ryd( 3p)     0.00236       0.68532
    38    C    3  dxy    Ryd( 3d)     0.00075       2.25053
    39    C    3  dxz    Ryd( 3d)     0.00046       2.03346
    40    C    3  dyz    Ryd( 3d)     0.00051       2.31062
    41    C    3  dx2y2  Ryd( 3d)     0.00066       2.20877
    42    C    3  dz2    Ryd( 3d)     0.00061       2.30855

    43    C    4  S      Cor( 1S)     1.99936     -10.21687
    44    C    4  S      Val( 2S)     0.74956      -0.14123
    45    C    4  S      Ryd( 3S)     0.00433       0.47114
    46    C    4  px     Val( 2p)     0.83697      -0.06061
    47    C    4  px     Ryd( 3p)     0.00797       0.62183
    48    C    4  py     Val( 2p)     0.72780       0.02172
    49    C    4  py     Ryd( 3p)     0.02517       0.57216
    50    C    4  pz     Val( 2p)     0.76781      -0.13249
    51    C    4  pz     Ryd( 3p)     0.00234       0.50440
    52    C    4  dxy    Ryd( 3d)     0.00582       2.34287
    53    C    4  dxz    Ryd( 3d)     0.00137       1.90575
    54    C    4  dyz    Ryd( 3d)     0.00421       1.97196
    55    C    4  dx2y2  Ryd( 3d)     0.00286       2.31802
    56    C    4  dz2    Ryd( 3d)     0.00106       2.07289

    57    O    5  S      Cor( 1S)     1.99969     -18.99390
    58    O    5  S      Val( 2S)     1.67791      -0.90562
    59    O    5  S      Ryd( 3S)     0.00170       1.40460
    60    O    5  px     Val( 2p)     1.46508      -0.33103
    61    O    5  px     Ryd( 3p)     0.00209       1.15546
    62    O    5  py     Val( 2p)     1.75300      -0.35947
    63    O    5  py     Ryd( 3p)     0.00080       1.09262
    64    O    5  pz     Val( 2p)     1.79888      -0.33783
    65    O    5  pz     Ryd( 3p)     0.00112       0.99404
    66    O    5  dxy    Ryd( 3d)     0.00156       3.32112
    67    O    5  dxz    Ryd( 3d)     0.00012       2.80207
    68    O    5  dyz    Ryd( 3d)     0.00129       2.73010
    69    O    5  dx2y2  Ryd( 3d)     0.00086       2.89320
    70    O    5  dz2    Ryd( 3d)     0.00059       2.96767

    71    O    6  S      Cor( 1S)     1.99971     -18.87489
    72    O    6  S      Val( 2S)     1.69447      -0.86948
    73    O    6  S      Ryd( 3S)     0.00128       1.41040
    74    O    6  px     Val( 2p)     1.82005      -0.26708
    75    O    6  px     Ryd( 3p)     0.00245       1.16380
    76    O    6  py     Val( 2p)     1.62216      -0.32694
    77    O    6  py     Ryd( 3p)     0.00084       1.02476
    78    O    6  pz     Val( 2p)     1.46287      -0.25452
    79    O    6  pz     Ryd( 3p)     0.00059       1.06818
    80    O    6  dxy    Ryd( 3d)     0.00164       2.97338
    81    O    6  dxz    Ryd( 3d)     0.00004       2.64932
    82    O    6  dyz    Ryd( 3d)     0.00202       2.88497
    83    O    6  dx2y2  Ryd( 3d)     0.00121       3.23794
    84    O    6  dz2    Ryd( 3d)     0.00039       2.84837

    85    H    7  S      Val( 1S)     0.79003       0.07167
    86    H    7  S      Ryd( 2S)     0.00127       0.32805
    87    H    7  px     Ryd( 2p)     0.00055       2.14205
    88    H    7  py     Ryd( 2p)     0.00038       1.99679
    89    H    7  pz     Ryd( 2p)     0.00017       1.66638

    90    H    8  S      Val( 1S)     0.80336       0.06129
    91    H    8  S      Ryd( 2S)     0.00179       0.33818
    92    H    8  px     Ryd( 2p)     0.00014       1.78570
    93    H    8  py     Ryd( 2p)     0.00067       2.24336
    94    H    8  pz     Ryd( 2p)     0.00029       1.76131

    95    H    9  S      Val( 1S)     0.77350       0.08609
    96    H    9  S      Ryd( 2S)     0.00303       0.34707
    97    H    9  px     Ryd( 2p)     0.00013       1.92888
    98    H    9  py     Ryd( 2p)     0.00074       2.27146
    99    H    9  pz     Ryd( 2p)     0.00024       1.79155

   100    H   10  S      Val( 1S)     0.73900       0.05142
   101    H   10  S      Ryd( 2S)     0.00223       0.34169
   102    H   10  px     Ryd( 2p)     0.00020       1.79501
   103    H   10  py     Ryd( 2p)     0.00029       1.88063
   104    H   10  pz     Ryd( 2p)     0.00067       2.29032

   105    H   11  S      Val( 1S)     0.75107       0.06110
   106    H   11  S      Ryd( 2S)     0.00256       0.35414
   107    H   11  px     Ryd( 2p)     0.00012       1.76143
   108    H   11  py     Ryd( 2p)     0.00053       2.19078
   109    H   11  pz     Ryd( 2p)     0.00034       1.95011

   110    H   12  S      Val( 1S)     0.51074       0.06842
   111    H   12  S      Ryd( 2S)     0.00374       0.37550
   112    H   12  px     Ryd( 2p)     0.00186       2.20389
   113    H   12  py     Ryd( 2p)     0.00126       1.96770
   114    H   12  pz     Ryd( 2p)     0.00123       1.62590

 WARNING:  1 low occupancy (<1.9990e) core orbital  found on  C    1
           1 low occupancy (<1.9990e) core orbital  found on  C    2


 Summary of Natural Population Analysis:                  
                                                          
                                       Natural Population 
                Natural  -----------------------------------------------
    Atom  No    Charge         Core      Valence    Rydberg      Total
 -----------------------------------------------------------------------
      C    1   -0.39270      1.99896     4.38293    0.01082     6.39270
      C    2   -0.20471      1.99897     4.18833    0.01741     6.20471
      C    3   -0.55944      1.99901     4.54630    0.01412     6.55944
      C    4    0.86337      1.99936     3.08214    0.05513     5.13663
      O    5   -0.70471      1.99969     6.69488    0.01014     8.70471
      O    6   -0.60971      1.99971     6.59955    0.01045     8.60971
      H    7    0.20761      0.00000     0.79003    0.00236     0.79239
      H    8    0.19376      0.00000     0.80336    0.00288     0.80624
      H    9    0.22237      0.00000     0.77350    0.00413     0.77763
      H   10    0.25761      0.00000     0.73900    0.00339     0.74239
      H   11    0.24538      0.00000     0.75107    0.00355     0.75462
      H   12    0.48116      0.00000     0.51074    0.00810     0.51884
 =======================================================================
   * Total *   -0.00000     11.99570    33.86182    0.14248    46.00000

                                 Natural Population      
 --------------------------------------------------------
   Core                      11.99570 ( 99.9642% of  12)
   Valence                   33.86182 ( 99.5936% of  34)
   Natural Minimal Basis     45.85752 ( 99.6903% of  46)
   Natural Rydberg Basis      0.14248 (  0.3097% of  46)
 --------------------------------------------------------

    Atom  No          Natural Electron Configuration
 ----------------------------------------------------------------------------
      C    1      [core]2S( 1.04)2p( 3.34)3p( 0.01)
      C    2      [core]2S( 0.96)2p( 3.23)3p( 0.01)
      C    3      [core]2S( 1.05)2p( 3.50)3p( 0.01)
      C    4      [core]2S( 0.75)2p( 2.33)3p( 0.04)3d( 0.02)
      O    5      [core]2S( 1.68)2p( 5.02)
      O    6      [core]2S( 1.69)2p( 4.91)3d( 0.01)
      H    7            1S( 0.79)
      H    8            1S( 0.80)
      H    9            1S( 0.77)
      H   10            1S( 0.74)
      H   11            1S( 0.75)
      H   12            1S( 0.51)


 NATURAL BOND ORBITAL ANALYSIS:

                       Occupancies       Lewis Structure    Low   High
           Occ.    -------------------  -----------------   occ   occ
  Cycle   Thresh.   Lewis   Non-Lewis     CR  BD  3C  LP    (L)   (NL)   Dev
 =============================================================================
   1(1)    1.90    45.00764   0.99236      6  14   0   3     3      3    0.16
   2(2)    1.90    44.20184   1.79816      6  15   0   2     2      2    1.04
   3(3)    1.90    44.94959   1.05041      6  15   0   2     5      3    0.16
   4(4)    1.90    44.20184   1.79816      6  15   0   2     2      2    1.04
   5(5)    1.90    44.94959   1.05041      6  15   0   2     5      3    0.16
   6(6)    1.90    44.20184   1.79816      6  15   0   2     2      2    1.04
   7(7)    1.90    44.94959   1.05041      6  15   0   2     5      3    0.16
   8(8)    1.90    44.20184   1.79816      6  15   0   2     2      2    1.04
   9(9)    1.90    44.94959   1.05041      6  15   0   2     5      3    0.16
  10(1)    1.80    45.35336   0.64664      6  13   0   4     0      1    0.16
  11(2)    1.80    45.35336   0.64664      6  13   0   4     0      1    0.16
  12(1)    1.70    45.35336   0.64664      6  13   0   4     0      1    0.16
  13(2)    1.70    45.35336   0.64664      6  13   0   4     0      1    0.16
  14(1)    1.60    45.35336   0.64664      6  13   0   4     0      1    0.16
  15(2)    1.60    45.35336   0.64664      6  13   0   4     0      1    0.16
  16(1)    1.50    42.87021   3.12979      6  13   0   4     3      5    0.76
  17(2)    1.50    43.96092   2.03908      6  12   0   5     1      3    0.98
  18(3)    1.50    45.35336   0.64664      6  13   0   4     0      1    0.16
  19(4)    1.50    42.87021   3.12979      6  13   0   4     3      5    0.76
  20(5)    1.50    43.96092   2.03908      6  12   0   5     1      3    0.98
  21(6)    1.50    45.35336   0.64664      6  13   0   4     0      1    0.16
  22(1)    1.80    45.35336   0.64664      6  13   0   4     0      1    0.16
 -----------------------------------------------------------------------------

 Structure accepted: RESONANCE keyword permits strongly delocalized structure

 WARNING:  1 low occupancy (<1.9990e) core orbital  found on  C    1
           1 low occupancy (<1.9990e) core orbital  found on  C    2

 --------------------------------------------------------
   Core                     11.99571 ( 99.964% of  12)
   Valence Lewis            33.35766 ( 98.111% of  34)
  ==================       ============================
   Total Lewis              45.35336 ( 98.594% of  46)
  -----------------------------------------------------
   Valence non-Lewis         0.54343 (  1.181% of  46)
   Rydberg non-Lewis         0.10320 (  0.224% of  46)
  ==================       ============================
   Total non-Lewis           0.64664 (  1.406% of  46)
 --------------------------------------------------------


       (Occupancy)   Bond orbital/ Coefficients/ Hybrids
 ---------------------------------------------------------------------------------
     1. (1.98822) BD ( 1) C   1 - C   2  
                ( 49.01%)   0.7001* C   1 s( 40.63%)p 1.46( 59.32%)d 0.00(  0.05%)
                                            0.0003  0.6372  0.0162 -0.6671 -0.0187
                                            0.2225  0.0143  0.3129  0.0144 -0.0085
                                           -0.0144  0.0045  0.0131 -0.0054
                ( 50.99%)   0.7140* C   2 s( 39.65%)p 1.52( 60.31%)d 0.00(  0.04%)
                                            0.0001  0.6291  0.0262  0.6512  0.0346
                                           -0.2099  0.0099 -0.3655 -0.0109 -0.0090
                                           -0.0136  0.0052  0.0106 -0.0040
     2. (1.97886) BD ( 2) C   1 - C   2  
                ( 50.67%)   0.7118* C   1 s(  0.03%)p99.99( 99.90%)d 2.68(  0.07%)
                                            0.0000  0.0166 -0.0010  0.3114 -0.0095
                                           -0.3529  0.0120  0.8812 -0.0268  0.0106
                                           -0.0169  0.0021 -0.0048  0.0179
                ( 49.33%)   0.7024* C   2 s(  0.03%)p99.99( 99.90%)d 2.88(  0.07%)
                                           -0.0000  0.0159  0.0025  0.3532 -0.0117
                                           -0.3588  0.0094  0.8629 -0.0243 -0.0117
                                            0.0151 -0.0039  0.0038 -0.0188
     3. (1.98352) BD ( 1) C   1 - H   7  
                ( 60.38%)   0.7770* C   1 s( 29.77%)p 2.36( 70.20%)d 0.00(  0.03%)
                                           -0.0002  0.5456 -0.0044  0.6676  0.0091
                                            0.5041 -0.0095 -0.0443 -0.0076  0.0158
                                           -0.0004 -0.0002  0.0027 -0.0093
                ( 39.62%)   0.6295* H   7 s( 99.91%)p 0.00(  0.09%)
                                            0.9996 -0.0013 -0.0231 -0.0180  0.0015
     4. (1.98532) BD ( 1) C   1 - H   8  
                ( 59.84%)   0.7736* C   1 s( 29.58%)p 2.38( 70.38%)d 0.00(  0.04%)
                                           -0.0002  0.5438 -0.0100  0.1026  0.0220
                                           -0.7556  0.0003 -0.3491 -0.0083 -0.0017
                                           -0.0011  0.0121 -0.0136 -0.0053
                ( 40.16%)   0.6337* H   8 s( 99.92%)p 0.00(  0.08%)
                                            0.9996 -0.0027 -0.0037  0.0261  0.0124
     5. (1.97588) BD ( 1) C   2 - C   3  
                ( 48.38%)   0.6956* C   2 s( 32.45%)p 2.08( 67.50%)d 0.00(  0.05%)
                                            0.0001  0.5696 -0.0016 -0.6668  0.0014
                                           -0.4754  0.0017  0.0651  0.0114  0.0171
                                           -0.0032 -0.0002  0.0050 -0.0115
                ( 51.62%)   0.7185* C   3 s( 29.89%)p 2.34( 70.07%)d 0.00(  0.04%)
                                            0.0001  0.5466  0.0090  0.6802  0.0042
                                            0.4829 -0.0020 -0.0691  0.0064  0.0169
                                           -0.0010 -0.0026  0.0028 -0.0095
     6. (1.97479) BD ( 1) C   2 - H   9  
                ( 61.41%)   0.7836* C   2 s( 27.89%)p 2.58( 72.07%)d 0.00(  0.03%)
                                           -0.0004  0.5276 -0.0236 -0.0684  0.0060
                                            0.7747 -0.0025  0.3404 -0.0035 -0.0027
                                           -0.0020  0.0120 -0.0123 -0.0048
                ( 38.59%)   0.6212* H   9 s( 99.91%)p 0.00(  0.09%)
                                            0.9995 -0.0043  0.0018 -0.0286 -0.0102
     7. (1.97373) BD ( 1) C   3 - C   4  
                ( 52.39%)   0.7238* C   3 s( 25.82%)p 2.87( 74.13%)d 0.00(  0.05%)
                                            0.0003  0.5081  0.0062 -0.7223 -0.0133
                                            0.4104 -0.0074 -0.2259 -0.0037 -0.0165
                                            0.0070 -0.0046  0.0100 -0.0086
                ( 47.61%)   0.6900* C   4 s( 39.78%)p 1.51( 60.16%)d 0.00(  0.06%)
                                            0.0001  0.6300  0.0293  0.6777 -0.0204
                                           -0.3303 -0.0004  0.1811 -0.0026 -0.0199
                                            0.0068 -0.0053  0.0070 -0.0062
     8. (1.94549) BD ( 1) C   3 - H  10  
                ( 62.53%)   0.7907* C   3 s( 21.08%)p 3.74( 78.88%)d 0.00(  0.04%)
                                           -0.0002  0.4591 -0.0036 -0.0929  0.0066
                                           -0.2681 -0.0124  0.8415 -0.0069  0.0011
                                           -0.0079 -0.0068 -0.0001  0.0170
                ( 37.47%)   0.6122* H  10 s( 99.91%)p 0.00(  0.09%)
                                            0.9996 -0.0030  0.0011  0.0108 -0.0277
     9. (1.96978) BD ( 1) C   3 - H  11  
                ( 62.24%)   0.7889* C   3 s( 23.22%)p 3.31( 76.75%)d 0.00(  0.04%)
                                            0.0002 -0.4818  0.0051 -0.0784  0.0041
                                            0.7252  0.0014  0.4850 -0.0135  0.0000
                                           -0.0012 -0.0145  0.0119 -0.0002
                ( 37.76%)   0.6145* H  11 s( 99.91%)p 0.00(  0.09%)
                                           -0.9996  0.0032  0.0036 -0.0246 -0.0158
    10. (1.99539) BD ( 1) C   4 - O   5  
                ( 30.32%)   0.5506* C   4 s( 27.01%)p 2.69( 72.64%)d 0.01(  0.34%)
                                           -0.0000  0.5195 -0.0171 -0.6854 -0.0360
                                           -0.4879 -0.0220 -0.1294 -0.0089  0.0495
                                            0.0099  0.0092  0.0114 -0.0261
                ( 69.68%)   0.8348* O   5 s( 36.75%)p 1.72( 63.19%)d 0.00(  0.07%)
                                           -0.0001  0.6062 -0.0002  0.6008  0.0043
                                            0.5086 -0.0004  0.1101  0.0006  0.0206
                                            0.0033  0.0032 -0.0057 -0.0138
    11. (1.99682) BD ( 1) C   4 - O   6  
                ( 33.15%)   0.5758* C   4 s( 32.85%)p 2.04( 66.90%)d 0.01(  0.25%)
                                            0.0001  0.5724 -0.0294 -0.1052 -0.0206
                                            0.7946  0.0662 -0.1470 -0.0057 -0.0124
                                            0.0013 -0.0120 -0.0409 -0.0221
                ( 66.85%)   0.8176* O   6 s( 44.04%)p 1.27( 55.87%)d 0.00(  0.09%)
                                           -0.0000  0.6632 -0.0235  0.0986  0.0015
                                           -0.7404 -0.0235 -0.0158  0.0012 -0.0056
                                           -0.0005 -0.0010 -0.0255 -0.0135
    12. (1.99127) BD ( 2) C   4 - O   6  
                ( 30.76%)   0.5546* C   4 s(  0.16%)p99.99( 99.41%)d 2.83(  0.44%)
                                           -0.0000  0.0393 -0.0024 -0.2357  0.0071
                                            0.1180  0.0043  0.9610 -0.0314 -0.0159
                                           -0.0075  0.0627 -0.0047 -0.0111
                ( 69.24%)   0.8321* O   6 s(  0.26%)p99.99( 99.60%)d 0.57(  0.15%)
                                            0.0000  0.0506 -0.0015 -0.2146 -0.0012
                                           -0.0039 -0.0017  0.9746  0.0048  0.0082
                                            0.0030 -0.0370 -0.0008  0.0041
    13. (1.98590) BD ( 1) O   5 - H  12  
                ( 74.70%)   0.8643* O   5 s( 20.59%)p 3.85( 79.33%)d 0.00(  0.08%)
                                           -0.0002 -0.4536 -0.0123  0.7679  0.0325
                                           -0.4084  0.0060  0.1891  0.0067  0.0240
                                           -0.0051  0.0065  0.0040  0.0118
                ( 25.30%)   0.5030* H  12 s( 99.55%)p 0.00(  0.45%)
                                           -0.9977  0.0116 -0.0555  0.0344 -0.0143
    14. (1.99896) CR ( 1) C   1           s(100.00%)p 0.00(  0.00%)
                                            1.0000  0.0001 -0.0000  0.0004  0.0000
                                           -0.0001 -0.0000 -0.0002 -0.0000  0.0000
                                            0.0000  0.0000 -0.0000 -0.0000
    15. (1.99897) CR ( 1) C   2           s(100.00%)p 0.00(  0.00%)
                                            1.0000  0.0000 -0.0000  0.0000 -0.0000
                                            0.0004 -0.0000  0.0002 -0.0000 -0.0000
                                            0.0000  0.0000 -0.0000 -0.0000
    16. (1.99901) CR ( 1) C   3           s(100.00%)p 0.00(  0.00%)
                                            1.0000 -0.0000 -0.0000  0.0001  0.0000
                                           -0.0004 -0.0000  0.0002  0.0000  0.0000
                                           -0.0000  0.0000 -0.0000  0.0000
    17. (1.99936) CR ( 1) C   4           s(100.00%)
                                            1.0000 -0.0001 -0.0000 -0.0001  0.0000
                                           -0.0000 -0.0000  0.0000 -0.0000  0.0000
                                           -0.0000  0.0000  0.0000  0.0000
    18. (1.99969) CR ( 1) O   5           s(100.00%)p 0.00(  0.00%)
                                            1.0000 -0.0002 -0.0000  0.0002  0.0000
                                            0.0001 -0.0000  0.0000  0.0000  0.0000
                                           -0.0000  0.0000 -0.0000  0.0000
    19. (1.99971) CR ( 1) O   6           s(100.00%)p 0.00(  0.00%)
                                            1.0000 -0.0004 -0.0000 -0.0000  0.0000
                                           -0.0004 -0.0000  0.0000  0.0000  0.0000
                                            0.0000 -0.0000 -0.0000 -0.0000
    20. (1.97625) LP ( 1) O   5           s( 42.65%)p 1.34( 57.31%)d 0.00(  0.04%)
                                            0.0002  0.6531 -0.0028 -0.0240 -0.0004
                                           -0.7560  0.0083  0.0300 -0.0006 -0.0011
                                            0.0016  0.0010  0.0184  0.0068
    21. (1.81764) LP ( 2) O   5           s(  0.00%)p 1.00( 99.93%)d 0.00(  0.07%)
                                           -0.0000  0.0005  0.0007  0.2164 -0.0031
                                           -0.0451  0.0008 -0.9748  0.0139  0.0055
                                           -0.0043 -0.0255  0.0022  0.0004
    22. (1.97442) LP ( 1) O   6           s( 55.74%)p 0.79( 44.25%)d 0.00(  0.02%)
                                            0.0006  0.7464  0.0139 -0.0673  0.0005
                                            0.6598 -0.0001 -0.0509 -0.0002  0.0016
                                           -0.0006  0.0017  0.0107  0.0074
    23. (1.84436) LP ( 2) O   6           s(  0.00%)p 1.00( 99.91%)d 0.00(  0.09%)
                                           -0.0000  0.0045 -0.0003 -0.9688  0.0129
                                           -0.1204  0.0012 -0.2141  0.0033  0.0281
                                           -0.0030  0.0060 -0.0061 -0.0010
    24. (0.00450) RY*( 1) C   1           s(  0.84%)p99.99( 93.17%)d 7.15(  5.99%)
                                            0.0000  0.0054  0.0914 -0.0060 -0.4756
                                           -0.0134 -0.8193 -0.0029 -0.1846  0.1559
                                           -0.0066 -0.1084  0.1490 -0.0405
    25. (0.00092) RY*( 2) C   1           s( 15.22%)p 5.50( 83.63%)d 0.08(  1.16%)
                                            0.0000  0.0015  0.3901  0.0330 -0.6947
                                           -0.0189  0.3721 -0.0178  0.4621  0.0649
                                            0.0153 -0.0634  0.0527  0.0181
    26. (0.00023) RY*( 3) C   1           s(  0.00%)p 1.00( 97.70%)d 0.02(  2.30%)
                                            0.0000 -0.0006  0.0036 -0.0085 -0.3343
                                            0.0086  0.4022 -0.0250 -0.8383  0.0117
                                            0.0804  0.0373  0.1051 -0.0625
    27. (0.00009) RY*( 4) C   1           s( 63.15%)p 0.12(  7.81%)d 0.46( 29.04%)
    28. (0.00003) RY*( 5) C   1           s( 11.20%)p 0.52(  5.84%)d 7.41( 82.96%)
    29. (0.00000) RY*( 6) C   1           s(  0.36%)p 5.67(  2.04%)d99.99( 97.60%)
    30. (0.00000) RY*( 7) C   1           s(  4.72%)p 0.52(  2.48%)d19.66( 92.80%)
    31. (0.00000) RY*( 8) C   1           s(  3.19%)p 2.06(  6.57%)d28.29( 90.24%)
    32. (0.00000) RY*( 9) C   1           s(  1.32%)p 0.73(  0.97%)d73.93( 97.71%)
    33. (0.00535) RY*( 1) C   2           s(  7.03%)p12.67( 89.09%)d 0.55(  3.88%)
                                           -0.0000  0.0123  0.2649 -0.0013 -0.6945
                                            0.0158  0.6380 -0.0137 -0.0311 -0.0109
                                            0.0281 -0.0098  0.1888 -0.0469
    34. (0.00351) RY*( 2) C   2           s(  2.69%)p31.96( 86.07%)d 4.17( 11.23%)
                                            0.0000 -0.0177  0.1632 -0.0042  0.5825
                                            0.0110  0.5544  0.0247  0.4619  0.1885
                                           -0.1228 -0.2028  0.1423  0.0194
    35. (0.00270) RY*( 3) C   2           s( 12.31%)p 6.58( 80.95%)d 0.55(  6.75%)
                                            0.0000 -0.0138  0.3505 -0.0331  0.3837
                                            0.0133  0.2109 -0.0061 -0.7852  0.0336
                                            0.2253  0.0781  0.0258 -0.0938
    36. (0.00045) RY*( 4) C   2           s( 70.40%)p 0.20( 13.97%)d 0.22( 15.62%)
                                            0.0000  0.0009  0.8391 -0.0128 -0.0485
                                            0.0134 -0.3447  0.0224  0.1332 -0.1310
                                           -0.3118 -0.0824 -0.0934  0.1624
    37. (0.00015) RY*( 5) C   2           s(  0.89%)p 2.17(  1.93%)d99.99( 97.18%)
                                           -0.0000  0.0018  0.0944  0.0217 -0.1328
                                           -0.0017 -0.0300  0.0003  0.0176  0.8472
                                            0.0487  0.0568 -0.4918 -0.0808
    38. (0.00009) RY*( 6) C   2           s(  2.56%)p 5.15( 13.16%)d32.95( 84.28%)
    39. (0.00002) RY*( 7) C   2           s(  0.05%)p11.80(  0.63%)d99.99( 99.32%)
    40. (0.00002) RY*( 8) C   2           s(  2.50%)p 3.83(  9.56%)d35.22( 87.94%)
    41. (0.00000) RY*( 9) C   2           s(  1.55%)p 3.13(  4.85%)d60.37( 93.60%)
    42. (0.00472) RY*( 1) C   3           s(  3.21%)p28.55( 91.59%)d 1.62(  5.20%)
                                           -0.0000 -0.0009  0.1791  0.0011  0.6353
                                           -0.0066 -0.4539 -0.0195 -0.5530 -0.0314
                                           -0.1075 -0.0965  0.1691  0.0396
    43. (0.00335) RY*( 2) C   3           s(  2.17%)p44.72( 97.09%)d 0.34(  0.74%)
                                            0.0000 -0.0099  0.1470  0.0123 -0.6877
                                           -0.0051 -0.6835  0.0004 -0.1748  0.0328
                                            0.0337  0.0232  0.0659 -0.0173
    44. (0.00191) RY*( 3) C   3           s( 62.94%)p 0.56( 35.41%)d 0.03(  1.65%)
                                            0.0000  0.0030  0.7934  0.0011 -0.1968
                                           -0.0105  0.4421  0.0026 -0.3460 -0.0049
                                           -0.0557 -0.0386 -0.1078  0.0159
    45. (0.00105) RY*( 4) C   3           s( 23.72%)p 1.63( 38.62%)d 1.59( 37.66%)
                                            0.0000 -0.0067  0.4870 -0.0029  0.2134
                                           -0.0070 -0.1904  0.0136  0.5515 -0.0941
                                            0.2501  0.3257  0.3640 -0.2582
    46. (0.00028) RY*( 5) C   3           s(  2.51%)p 5.13( 12.89%)d33.65( 84.59%)
                                           -0.0000 -0.0042  0.1585 -0.0170  0.0786
                                            0.0069 -0.1708 -0.0030  0.3053  0.3374
                                           -0.7925  0.0731 -0.3029 -0.0834
    47. (0.00015) RY*( 6) C   3           s(  0.55%)p 3.95(  2.18%)d99.99( 97.27%)
                                           -0.0000 -0.0013  0.0743 -0.0190  0.1240
                                            0.0035 -0.0777 -0.0010  0.0022  0.7928
                                            0.4843  0.0570 -0.2919  0.1453
    48. (0.00006) RY*( 7) C   3           s(  0.05%)p77.82(  3.74%)d99.99( 96.21%)
    49. (0.00001) RY*( 8) C   3           s(  3.40%)p 4.13( 14.03%)d24.32( 82.57%)
    50. (0.00002) RY*( 9) C   3           s(  1.45%)p 3.18(  4.62%)d64.72( 93.93%)
    51. (0.02449) RY*( 1) C   4           s(  5.42%)p17.34( 94.07%)d 0.09(  0.50%)
                                           -0.0000  0.0291  0.2311 -0.0010  0.0088
                                            0.0718 -0.9650 -0.0028  0.0649  0.0352
                                            0.0110  0.0073  0.0599  0.0039
    52. (0.01147) RY*( 2) C   4           s(  1.40%)p39.11( 54.59%)d31.53( 44.02%)
                                            0.0000  0.0394  0.1114 -0.0458  0.7167
                                           -0.0187  0.0286 -0.0114  0.1700 -0.6372
                                            0.0339 -0.1170  0.1221  0.0663
    53. (0.00463) RY*( 3) C   4           s(  0.19%)p 2.39(  0.46%)d99.99( 99.35%)
                                            0.0000 -0.0003  0.0438 -0.0162 -0.0177
                                            0.0039  0.0156  0.0575  0.0211  0.1697
                                           -0.3059 -0.9238  0.1307 -0.0268
    54. (0.00294) RY*( 4) C   4           s( 28.79%)p 0.79( 22.71%)d 1.68( 48.50%)
                                           -0.0000  0.0115  0.5364 -0.0025  0.4063
                                           -0.0028  0.1354  0.0044  0.2089  0.5049
                                           -0.0654  0.0736 -0.4691 -0.0165
    55. (0.00232) RY*( 5) C   4           s(  2.42%)p24.07( 58.15%)d16.32( 39.43%)
                                            0.0000 -0.0096  0.1551 -0.0273 -0.4145
                                           -0.0067  0.0582  0.0326  0.6360 -0.2216
                                            0.4313 -0.1893 -0.2193  0.2743
    56. (0.00167) RY*( 6) C   4           s(  3.11%)p 5.60( 17.42%)d25.55( 79.47%)
                                            0.0000 -0.0180  0.1754 -0.0175 -0.2496
                                           -0.0356 -0.0484 -0.0188 -0.3282 -0.4825
                                           -0.3470 -0.0590 -0.6522 -0.1125
    57. (0.00054) RY*( 7) C   4           s( 57.21%)p 0.25( 14.27%)d 0.50( 28.53%)
                                            0.0000 -0.0032  0.7563 -0.0277 -0.2648
                                            0.0252  0.1948 -0.0197 -0.1810 -0.1281
                                           -0.0755  0.1103  0.4993  0.0412
    58. (0.00002) RY*( 8) C   4           s(  1.24%)p27.59( 34.22%)d52.03( 64.53%)
    59. (0.00002) RY*( 9) C   4           s(  0.42%)p11.78(  4.99%)d99.99( 94.59%)
    60. (0.00194) RY*( 1) O   5           s( 70.99%)p 0.38( 27.14%)d 0.03(  1.87%)
                                            0.0000  0.0025  0.8425  0.0008  0.4007
                                           -0.0026 -0.3028  0.0013  0.1383 -0.1070
                                            0.0317 -0.0204  0.0766 -0.0010
    61. (0.00074) RY*( 2) O   5           s(  0.02%)p99.99( 93.78%)d99.99(  6.20%)
                                           -0.0000 -0.0002  0.0132 -0.0009 -0.2441
                                            0.0000  0.1280  0.0082  0.9283 -0.0265
                                            0.1333  0.1870 -0.0795  0.0474
    62. (0.00066) RY*( 3) O   5           s( 17.12%)p 3.99( 68.36%)d 0.85( 14.51%)
                                            0.0000 -0.0019  0.4138  0.0040 -0.1273
                                           -0.0026  0.8009  0.0005 -0.1612  0.0207
                                           -0.1236 -0.0196 -0.3529  0.0673
    63. (0.00010) RY*( 4) O   5           s(  8.42%)p 9.01( 75.84%)d 1.87( 15.74%)
                                            0.0000 -0.0122  0.2898  0.0366 -0.8278
                                           -0.0070 -0.2033  0.0080 -0.1745 -0.2898
                                           -0.0401 -0.0078  0.2637  0.0467
    64. (0.00001) RY*( 5) O   5           s(  3.10%)p 2.47(  7.67%)d28.75( 89.22%)
    65. (0.00000) RY*( 6) O   5           s(  0.13%)p29.05(  3.64%)d99.99( 96.23%)
    66. (0.00000) RY*( 7) O   5           s(  0.06%)p58.82(  3.51%)d99.99( 96.43%)
    67. (0.00001) RY*( 8) O   5           s(  0.01%)p 1.00( 19.57%)d 4.11( 80.42%)
    68. (0.00001) RY*( 9) O   5           s(  0.18%)p 3.95(  0.71%)d99.99( 99.11%)
    69. (0.00232) RY*( 1) O   6           s(  1.82%)p53.66( 97.42%)d 0.42(  0.76%)
                                           -0.0000  0.0014  0.1347  0.0108  0.9514
                                           -0.0038  0.1352  0.0029  0.2249 -0.0791
                                            0.0173 -0.0153  0.0273 -0.0084
    70. (0.00050) RY*( 2) O   6           s(  0.77%)p99.99( 97.19%)d 2.65(  2.04%)
                                           -0.0000  0.0006  0.0877 -0.0023  0.2167
                                           -0.0024 -0.0202  0.0086 -0.9615 -0.0305
                                            0.0769  0.1087 -0.0364  0.0212
    71. (0.00018) RY*( 3) O   6           s( 86.39%)p 0.08(  7.20%)d 0.07(  6.41%)
                                            0.0000  0.0064  0.9294 -0.0030 -0.1776
                                           -0.0242  0.1954 -0.0007  0.0416 -0.1649
                                           -0.0628 -0.0575 -0.1683  0.0365
    72. (0.00007) RY*( 4) O   6           s(  1.03%)p74.85( 77.12%)d21.21( 21.85%)
    73. (0.00001) RY*( 5) O   6           s(  3.34%)p 0.24(  0.80%)d28.68( 95.85%)
    74. (0.00000) RY*( 6) O   6           s(  0.43%)p 1.89(  0.81%)d99.99( 98.76%)
    75. (0.00000) RY*( 7) O   6           s(  0.02%)p77.28(  1.47%)d99.99( 98.51%)
    76. (0.00001) RY*( 8) O   6           s(  5.97%)p 3.00( 17.88%)d12.77( 76.15%)
    77. (0.00000) RY*( 9) O   6           s(  0.20%)p 2.32(  0.47%)d99.99( 99.32%)
    78. (0.00130) RY*( 1) H   7           s( 97.43%)p 0.03(  2.57%)
                                            0.0058  0.9871  0.1460  0.0623 -0.0212
    79. (0.00018) RY*( 2) H   7           s(  0.01%)p99.99( 99.99%)
                                           -0.0001  0.0101 -0.3524  0.3737 -0.8579
    80. (0.00012) RY*( 3) H   7           s(  0.03%)p99.99( 99.97%)
                                            0.0048  0.0157 -0.3703  0.7861  0.4947
    81. (0.00006) RY*( 4) H   7           s(  2.61%)p37.26( 97.39%)
    82. (0.00182) RY*( 1) H   8           s( 98.68%)p 0.01(  1.32%)
                                            0.0060  0.9934  0.0254 -0.1054 -0.0374
    83. (0.00019) RY*( 2) H   8           s(  0.02%)p99.99( 99.98%)
                                           -0.0001  0.0151 -0.3454  0.3654 -0.8643
    84. (0.00012) RY*( 3) H   8           s(  0.00%)p 1.00(100.00%)
                                            0.0015  0.0006 -0.9223 -0.3023  0.2408
    85. (0.00007) RY*( 4) H   8           s(  1.38%)p71.56( 98.62%)
    86. (0.00307) RY*( 1) H   9           s( 99.30%)p 0.01(  0.70%)
                                            0.0062  0.9965 -0.0598  0.0585  0.0045
    87. (0.00017) RY*( 2) H   9           s(  0.17%)p99.99( 99.83%)
                                           -0.0013  0.0414  0.4372 -0.3230  0.8383
    88. (0.00011) RY*( 3) H   9           s(  0.43%)p99.99( 99.57%)
                                           -0.0125  0.0644  0.8277 -0.2107 -0.5160
    89. (0.00006) RY*( 4) H   9           s(  0.19%)p99.99( 99.81%)
    90. (0.00226) RY*( 1) H  10           s( 98.80%)p 0.01(  1.20%)
                                            0.0056  0.9940 -0.0367 -0.0857  0.0572
    91. (0.00025) RY*( 2) H  10           s(  0.08%)p99.99( 99.92%)
                                            0.0009  0.0276 -0.5673  0.7653  0.3027
    92. (0.00018) RY*( 3) H  10           s(  0.23%)p99.99( 99.77%)
                                            0.0046  0.0477  0.8102  0.4529  0.3689
    93. (0.00003) RY*( 4) H  10           s(  0.98%)p99.99( 99.02%)
    94. (0.00258) RY*( 1) H  11           s( 99.30%)p 0.01(  0.70%)
                                            0.0048  0.9965 -0.0259 -0.0786  0.0099
    95. (0.00017) RY*( 2) H  11           s(  0.06%)p99.99( 99.94%)
                                            0.0052  0.0238 -0.3520  0.3079 -0.8836
    96. (0.00010) RY*( 3) H  11           s(  0.15%)p99.99( 99.85%)
    97. (0.00004) RY*( 4) H  11           s(  0.57%)p99.99( 99.43%)
    98. (0.00398) RY*( 1) H  12           s( 95.16%)p 0.05(  4.84%)
                                            0.0189  0.9753 -0.1937 -0.1016 -0.0236
    99. (0.00118) RY*( 2) H  12           s(  0.00%)p 1.00(100.00%)
                                            0.0001  0.0059  0.1951 -0.0891 -0.9767
   100. (0.00076) RY*( 3) H  12           s(  3.31%)p29.20( 96.69%)
                                            0.0064  0.1819  0.4584  0.8698  0.0133
   101. (0.00004) RY*( 4) H  12           s(  1.97%)p49.70( 98.03%)
   102. (0.00919) BD*( 1) C   1 - C   2  
                ( 50.99%)   0.7140* C   1 s( 40.63%)p 1.46( 59.32%)d 0.00(  0.05%)
                                            0.0003  0.6372  0.0162 -0.6671 -0.0187
                                            0.2225  0.0143  0.3129  0.0144 -0.0085
                                           -0.0144  0.0045  0.0131 -0.0054
                ( 49.01%)  -0.7001* C   2 s( 39.65%)p 1.52( 60.31%)d 0.00(  0.04%)
                                            0.0001  0.6291  0.0262  0.6512  0.0346
                                           -0.2099  0.0099 -0.3655 -0.0109 -0.0090
                                           -0.0136  0.0052  0.0106 -0.0040
   103. (0.02565) BD*( 2) C   1 - C   2  
                ( 49.33%)   0.7024* C   1 s(  0.03%)p99.99( 99.90%)d 2.68(  0.07%)
                                           -0.0000 -0.0166  0.0010 -0.3114  0.0095
                                            0.3529 -0.0120 -0.8812  0.0268 -0.0106
                                            0.0169 -0.0021  0.0048 -0.0179
                ( 50.67%)  -0.7118* C   2 s(  0.03%)p99.99( 99.90%)d 2.88(  0.07%)
                                            0.0000 -0.0159 -0.0025 -0.3532  0.0117
                                            0.3588 -0.0094 -0.8629  0.0243  0.0117
                                           -0.0151  0.0039 -0.0038  0.0188
   104. (0.00796) BD*( 1) C   1 - H   7  
                ( 39.62%)   0.6295* C   1 s( 29.77%)p 2.36( 70.20%)d 0.00(  0.03%)
                                            0.0002 -0.5456  0.0044 -0.6676 -0.0091
                                           -0.5041  0.0095  0.0443  0.0076 -0.0158
                                            0.0004  0.0002 -0.0027  0.0093
                ( 60.38%)  -0.7770* H   7 s( 99.91%)p 0.00(  0.09%)
                                           -0.9996  0.0013  0.0231  0.0180 -0.0015
   105. (0.01142) BD*( 1) C   1 - H   8  
                ( 40.16%)   0.6337* C   1 s( 29.58%)p 2.38( 70.38%)d 0.00(  0.04%)
                                            0.0002 -0.5438  0.0100 -0.1026 -0.0220
                                            0.7556 -0.0003  0.3491  0.0083  0.0017
                                            0.0011 -0.0121  0.0136  0.0053
                ( 59.84%)  -0.7736* H   8 s( 99.92%)p 0.00(  0.08%)
                                           -0.9996  0.0027  0.0037 -0.0261 -0.0124
   106. (0.01885) BD*( 1) C   2 - C   3  
                ( 51.62%)   0.7185* C   2 s( 32.45%)p 2.08( 67.50%)d 0.00(  0.05%)
                                            0.0001  0.5696 -0.0016 -0.6668  0.0014
                                           -0.4754  0.0017  0.0651  0.0114  0.0171
                                           -0.0032 -0.0002  0.0050 -0.0115
                ( 48.38%)  -0.6956* C   3 s( 29.89%)p 2.34( 70.07%)d 0.00(  0.04%)
                                            0.0001  0.5466  0.0090  0.6802  0.0042
                                            0.4829 -0.0020 -0.0691  0.0064  0.0169
                                           -0.0010 -0.0026  0.0028 -0.0095
   107. (0.01981) BD*( 1) C   2 - H   9  
                ( 38.59%)   0.6212* C   2 s( 27.89%)p 2.58( 72.07%)d 0.00(  0.03%)
                                            0.0004 -0.5276  0.0236  0.0684 -0.0060
                                           -0.7747  0.0025 -0.3404  0.0035  0.0027
                                            0.0020 -0.0120  0.0123  0.0048
                ( 61.41%)  -0.7836* H   9 s( 99.91%)p 0.00(  0.09%)
                                           -0.9995  0.0043 -0.0018  0.0286  0.0102
   108. (0.06710) BD*( 1) C   3 - C   4  
                ( 47.61%)   0.6900* C   3 s( 25.82%)p 2.87( 74.13%)d 0.00(  0.05%)
                                           -0.0003 -0.5081 -0.0062  0.7223  0.0133
                                           -0.4104  0.0074  0.2259  0.0037  0.0165
                                           -0.0070  0.0046 -0.0100  0.0086
                ( 52.39%)  -0.7238* C   4 s( 39.78%)p 1.51( 60.16%)d 0.00(  0.06%)
                                           -0.0001 -0.6300 -0.0293 -0.6777  0.0204
                                            0.3303  0.0004 -0.1811  0.0026  0.0199
                                           -0.0068  0.0053 -0.0070  0.0062
   109. (0.01694) BD*( 1) C   3 - H  10  
                ( 37.47%)   0.6122* C   3 s( 21.08%)p 3.74( 78.88%)d 0.00(  0.04%)
                                            0.0002 -0.4591  0.0036  0.0929 -0.0066
                                            0.2681  0.0124 -0.8415  0.0069 -0.0011
                                            0.0079  0.0068  0.0001 -0.0170
                ( 62.53%)  -0.7907* H  10 s( 99.91%)p 0.00(  0.09%)
                                           -0.9996  0.0030 -0.0011 -0.0108  0.0277
   110. (0.01288) BD*( 1) C   3 - H  11  
                ( 37.76%)   0.6145* C   3 s( 23.22%)p 3.31( 76.75%)d 0.00(  0.04%)
                                           -0.0002  0.4818 -0.0051  0.0784 -0.0041
                                           -0.7252 -0.0014 -0.4850  0.0135 -0.0000
                                            0.0012  0.0145 -0.0119  0.0002
                ( 62.24%)  -0.7889* H  11 s( 99.91%)p 0.00(  0.09%)
                                            0.9996 -0.0032 -0.0036  0.0246  0.0158
   111. (0.09941) BD*( 1) C   4 - O   5  
                ( 69.68%)   0.8348* C   4 s( 27.01%)p 2.69( 72.64%)d 0.01(  0.34%)
                                           -0.0000  0.5195 -0.0171 -0.6854 -0.0360
                                           -0.4879 -0.0220 -0.1294 -0.0089  0.0495
                                            0.0099  0.0092  0.0114 -0.0261
                ( 30.32%)  -0.5506* O   5 s( 36.75%)p 1.72( 63.19%)d 0.00(  0.07%)
                                           -0.0001  0.6062 -0.0002  0.6008  0.0043
                                            0.5086 -0.0004  0.1101  0.0006  0.0206
                                            0.0033  0.0032 -0.0057 -0.0138
   112. (0.02457) BD*( 1) C   4 - O   6  
                ( 66.85%)   0.8176* C   4 s( 32.85%)p 2.04( 66.90%)d 0.01(  0.25%)
                                            0.0001  0.5724 -0.0294 -0.1052 -0.0206
                                            0.7946  0.0662 -0.1470 -0.0057 -0.0124
                                            0.0013 -0.0120 -0.0409 -0.0221
                ( 33.15%)  -0.5758* O   6 s( 44.04%)p 1.27( 55.87%)d 0.00(  0.09%)
                                           -0.0000  0.6632 -0.0235  0.0986  0.0015
                                           -0.7404 -0.0235 -0.0158  0.0012 -0.0056
                                           -0.0005 -0.0010 -0.0255 -0.0135
   113. (0.21559) BD*( 2) C   4 - O   6  
                ( 69.24%)   0.8321* C   4 s(  0.16%)p99.99( 99.41%)d 2.83(  0.44%)
                                           -0.0000  0.0393 -0.0024 -0.2357  0.0071
                                            0.1180  0.0043  0.9610 -0.0314 -0.0159
                                           -0.0075  0.0627 -0.0047 -0.0111
                ( 30.76%)  -0.5546* O   6 s(  0.26%)p99.99( 99.60%)d 0.57(  0.15%)
                                            0.0000  0.0506 -0.0015 -0.2146 -0.0012
                                           -0.0039 -0.0017  0.9746  0.0048  0.0082
                                            0.0030 -0.0370 -0.0008  0.0041
   114. (0.01405) BD*( 1) O   5 - H  12  
                ( 25.30%)   0.5030* O   5 s( 20.59%)p 3.85( 79.33%)d 0.00(  0.08%)
                                            0.0002  0.4536  0.0123 -0.7679 -0.0325
                                            0.4084 -0.0060 -0.1891 -0.0067 -0.0240
                                            0.0051 -0.0065 -0.0040 -0.0118
                ( 74.70%)  -0.8643* H  12 s( 99.55%)p 0.00(  0.45%)
                                            0.9977 -0.0116  0.0555 -0.0344  0.0143


 NHO Directionality and "Bond Bending" (deviations from line of nuclear centers)

         [Thresholds for printing:  angular deviation  >  1.0 degree]
                                    hybrid p-character > 25.0%
                                    orbital occupancy  >  0.10e

                                Line of Centers        Hybrid 1              Hybrid 2
                                ---------------  -------------------   ------------------
                NBO               Theta   Phi    Theta   Phi    Dev    Theta   Phi    Dev
 ========================================================================================
     1. BD (   1) C   1 - C   2    64.0  161.9    65.7  161.0   2.0    117.8  343.7   2.4
     2. BD (   2) C   1 - C   2    64.0  161.9    28.1  311.5  88.7     30.2  314.3  88.8
     3. BD (   1) C   1 - H   7    92.5   38.0    93.5   36.2   2.1      --     --    --
     4. BD (   1) C   1 - H   8   114.5  276.8   115.0  279.4   2.4      --     --    --
     7. BD (   1) C   3 - C   4   104.1  150.8   105.3  151.3   1.3     76.4  333.3   2.4
     8. BD (   1) C   3 - H  10    19.0  247.8    19.4  252.9   1.7      --     --    --
    10. BD (   1) C   4 - O   5    97.8  220.6    98.9  215.3   5.4      --     --    --
    11. BD (   1) C   4 - O   6    94.6   96.6   100.0   98.3   5.6     91.1  277.5   5.7
    12. BD (   2) C   4 - O   6    94.6   96.6    15.6  151.9  85.7     12.4  181.5  86.6
    13. BD (   1) O   5 - H  12   102.0  146.1   102.3  153.3   7.1      --     --    --
    20. LP (   1) O   5             --     --     87.7  268.1   --       --     --    --
    21. LP (   2) O   5             --     --    167.2  348.3   --       --     --    --
    22. LP (   1) O   6             --     --     94.4   95.8   --       --     --    --
    23. LP (   2) O   6             --     --    102.3  187.1   --       --     --    --
   113. BD*(   2) C   4 - O   6    94.6   96.6    15.6  151.9  85.7     12.4  181.5  86.6


 Second Order Perturbation Theory Analysis of Fock Matrix in NBO Basis

     Threshold for printing:   0.50 kcal/mol
                                                                              E(2)  E(j)-E(i) F(i,j)
         Donor NBO (i)                     Acceptor NBO (j)                 kcal/mol   a.u.    a.u. 
 ===================================================================================================

 within unit  1
   1. BD (   1) C   1 - C   2        / 42. RY*(   1) C   3                    1.68    1.52    0.045
   1. BD (   1) C   1 - C   2        /104. BD*(   1) C   1 - H   7            1.21    1.20    0.034
   1. BD (   1) C   1 - C   2        /105. BD*(   1) C   1 - H   8            1.04    1.19    0.031
   1. BD (   1) C   1 - C   2        /106. BD*(   1) C   2 - C   3            2.73    1.16    0.050
   1. BD (   1) C   1 - C   2        /107. BD*(   1) C   2 - H   9            1.79    1.21    0.042
   1. BD (   1) C   1 - C   2        /108. BD*(   1) C   3 - C   4            0.75    1.11    0.026
   2. BD (   2) C   1 - C   2        /108. BD*(   1) C   3 - C   4            2.40    0.65    0.036
   2. BD (   2) C   1 - C   2        /109. BD*(   1) C   3 - H  10            3.47    0.69    0.044
   3. BD (   1) C   1 - H   7        / 33. RY*(   1) C   2                    0.70    1.32    0.027
   3. BD (   1) C   1 - H   7        / 34. RY*(   2) C   2                    0.63    1.48    0.027
   3. BD (   1) C   1 - H   7        /102. BD*(   1) C   1 - C   2            1.36    1.18    0.036
   3. BD (   1) C   1 - H   7        /106. BD*(   1) C   2 - C   3            6.35    0.94    0.069
   4. BD (   1) C   1 - H   8        / 34. RY*(   2) C   2                    1.12    1.49    0.036
   4. BD (   1) C   1 - H   8        / 35. RY*(   3) C   2                    0.87    1.19    0.029
   4. BD (   1) C   1 - H   8        /102. BD*(   1) C   1 - C   2            1.16    1.18    0.033
   4. BD (   1) C   1 - H   8        /107. BD*(   1) C   2 - H   9            5.24    0.99    0.064
   5. BD (   1) C   2 - C   3        / 24. RY*(   1) C   1                    1.86    1.63    0.049
   5. BD (   1) C   2 - C   3        / 51. RY*(   1) C   4                    1.43    1.17    0.037
   5. BD (   1) C   2 - C   3        /102. BD*(   1) C   1 - C   2            2.81    1.30    0.054
   5. BD (   1) C   2 - C   3        /104. BD*(   1) C   1 - H   7            2.63    1.10    0.048
   5. BD (   1) C   2 - C   3        /108. BD*(   1) C   3 - C   4            1.10    1.01    0.030
   5. BD (   1) C   2 - C   3        /109. BD*(   1) C   3 - H  10            0.92    1.05    0.028
   5. BD (   1) C   2 - C   3        /110. BD*(   1) C   3 - H  11            0.77    1.06    0.026
   5. BD (   1) C   2 - C   3        /111. BD*(   1) C   4 - O   5            2.86    0.99    0.048
   6. BD (   1) C   2 - H   9        / 24. RY*(   1) C   1                    0.74    1.49    0.030
   6. BD (   1) C   2 - H   9        / 42. RY*(   1) C   3                    0.80    1.29    0.029
   6. BD (   1) C   2 - H   9        /102. BD*(   1) C   1 - C   2            1.40    1.17    0.036
   6. BD (   1) C   2 - H   9        /105. BD*(   1) C   1 - H   8            4.83    0.96    0.061
   6. BD (   1) C   2 - H   9        /110. BD*(   1) C   3 - H  11            2.74    0.93    0.045
   7. BD (   1) C   3 - C   4        / 33. RY*(   1) C   2                    1.40    1.46    0.041
   7. BD (   1) C   3 - C   4        / 69. RY*(   1) O   6                    1.32    1.83    0.044
   7. BD (   1) C   3 - C   4        /102. BD*(   1) C   1 - C   2            1.68    1.32    0.042
   7. BD (   1) C   3 - C   4        /103. BD*(   2) C   1 - C   2            1.73    0.70    0.031
   7. BD (   1) C   3 - C   4        /106. BD*(   1) C   2 - C   3            0.97    1.08    0.029
   7. BD (   1) C   3 - C   4        /109. BD*(   1) C   3 - H  10            0.52    1.07    0.021
   7. BD (   1) C   3 - C   4        /110. BD*(   1) C   3 - H  11            0.55    1.08    0.022
   7. BD (   1) C   3 - C   4        /112. BD*(   1) C   4 - O   6            1.47    1.26    0.039
   7. BD (   1) C   3 - C   4        /114. BD*(   1) O   5 - H  12            3.24    1.03    0.052
   8. BD (   1) C   3 - H  10        / 34. RY*(   2) C   2                    0.91    1.47    0.033
   8. BD (   1) C   3 - H  10        / 55. RY*(   5) C   4                    1.10    1.60    0.038
   8. BD (   1) C   3 - H  10        /102. BD*(   1) C   1 - C   2            1.16    1.17    0.033
   8. BD (   1) C   3 - H  10        /103. BD*(   2) C   1 - C   2            4.50    0.55    0.045
   8. BD (   1) C   3 - H  10        /106. BD*(   1) C   2 - C   3            0.52    0.93    0.020
   8. BD (   1) C   3 - H  10        /112. BD*(   1) C   4 - O   6            1.77    1.11    0.040
   8. BD (   1) C   3 - H  10        /113. BD*(   2) C   4 - O   6            6.63    0.51    0.054
   9. BD (   1) C   3 - H  11        / 35. RY*(   3) C   2                    0.54    1.18    0.023
   9. BD (   1) C   3 - H  11        /106. BD*(   1) C   2 - C   3            0.62    0.93    0.022
   9. BD (   1) C   3 - H  11        /107. BD*(   1) C   2 - H   9            3.60    0.98    0.053
   9. BD (   1) C   3 - H  11        /112. BD*(   1) C   4 - O   6            3.50    1.12    0.056
   9. BD (   1) C   3 - H  11        /113. BD*(   2) C   4 - O   6            3.36    0.52    0.039
  10. BD (   1) C   4 - O   5        / 43. RY*(   2) C   3                    0.58    1.57    0.027
  10. BD (   1) C   4 - O   5        /106. BD*(   1) C   2 - C   3            1.36    1.38    0.039
  11. BD (   1) C   4 - O   6        / 51. RY*(   1) C   4                    1.93    1.63    0.050
  11. BD (   1) C   4 - O   6        /108. BD*(   1) C   3 - C   4            1.58    1.47    0.044
  12. BD (   2) C   4 - O   6        / 61. RY*(   2) O   5                    0.63    1.46    0.027
  12. BD (   2) C   4 - O   6        /109. BD*(   1) C   3 - H  10            1.43    0.81    0.030
  12. BD (   2) C   4 - O   6        /110. BD*(   1) C   3 - H  11            1.06    0.83    0.026
  12. BD (   2) C   4 - O   6        /113. BD*(   2) C   4 - O   6            0.85    0.41    0.018
  13. BD (   1) O   5 - H  12        / 51. RY*(   1) C   4                    0.72    1.28    0.027
  13. BD (   1) O   5 - H  12        / 52. RY*(   2) C   4                    0.81    2.10    0.037
  13. BD (   1) O   5 - H  12        / 57. RY*(   7) C   4                    0.51    1.81    0.027
  13. BD (   1) O   5 - H  12        /108. BD*(   1) C   3 - C   4            4.92    1.12    0.067
  13. BD (   1) O   5 - H  12        /112. BD*(   1) C   4 - O   6            1.20    1.35    0.036
  14. CR (   1) C   1                / 33. RY*(   1) C   2                    0.79   10.88    0.083
  14. CR (   1) C   1                / 35. RY*(   3) C   2                    1.77   10.74    0.123
  14. CR (   1) C   1                / 36. RY*(   4) C   2                    0.57   10.89    0.070
  14. CR (   1) C   1                / 78. RY*(   1) H   7                    0.77   10.48    0.080
  14. CR (   1) C   1                / 82. RY*(   1) H   8                    0.75   10.45    0.079
  14. CR (   1) C   1                /102. BD*(   1) C   1 - C   2            0.81   10.73    0.083
  14. CR (   1) C   1                /106. BD*(   1) C   2 - C   3            1.43   10.49    0.110
  14. CR (   1) C   1                /107. BD*(   1) C   2 - H   9            0.87   10.54    0.086
  15. CR (   1) C   2                / 25. RY*(   2) C   1                    2.56   10.57    0.147
  15. CR (   1) C   2                / 43. RY*(   2) C   3                    0.83   10.69    0.084
  15. CR (   1) C   2                / 86. RY*(   1) H   9                    0.74   10.44    0.079
  15. CR (   1) C   2                /102. BD*(   1) C   1 - C   2            0.82   10.74    0.084
  15. CR (   1) C   2                /104. BD*(   1) C   1 - H   7            0.72   10.54    0.078
  15. CR (   1) C   2                /105. BD*(   1) C   1 - H   8            0.81   10.53    0.083
  16. CR (   1) C   3                / 52. RY*(   2) C   4                    0.86   11.45    0.089
  16. CR (   1) C   3                / 90. RY*(   1) H  10                    0.73   10.47    0.078
  16. CR (   1) C   3                / 94. RY*(   1) H  11                    0.71   10.47    0.077
  16. CR (   1) C   3                /102. BD*(   1) C   1 - C   2            0.76   10.76    0.081
  16. CR (   1) C   3                /112. BD*(   1) C   4 - O   6            0.78   10.70    0.082
  17. CR (   1) C   4                / 44. RY*(   3) C   3                    0.71   10.93    0.078
  18. CR (   1) O   5                / 51. RY*(   1) C   4                    1.09   19.54    0.131
  18. CR (   1) O   5                / 52. RY*(   2) C   4                    2.16   20.36    0.188
  18. CR (   1) O   5                / 54. RY*(   4) C   4                    0.85   20.37    0.118
  19. CR (   1) O   6                / 51. RY*(   1) C   4                    7.82   19.42    0.350
  19. CR (   1) O   6                /108. BD*(   1) C   3 - C   4            0.70   19.26    0.105
  20. LP (   1) O   5                / 51. RY*(   1) C   4                    3.00    1.14    0.052
  20. LP (   1) O   5                / 54. RY*(   4) C   4                    1.75    1.97    0.053
  20. LP (   1) O   5                /100. RY*(   3) H  12                    0.70    2.36    0.037
  20. LP (   1) O   5                /112. BD*(   1) C   4 - O   6            6.84    1.21    0.081
  21. LP (   2) O   5                / 53. RY*(   3) C   4                    2.20    2.25    0.066
  21. LP (   2) O   5                / 58. RY*(   8) C   4                    0.58    1.76    0.030
  21. LP (   2) O   5                / 99. RY*(   2) H  12                    1.74    1.93    0.054
  21. LP (   2) O   5                /113. BD*(   2) C   4 - O   6           46.28    0.35    0.115
  22. LP (   1) O   6                / 51. RY*(   1) C   4                   16.01    1.20    0.124
  22. LP (   1) O   6                /108. BD*(   1) C   3 - C   4            2.38    1.04    0.045
  22. LP (   1) O   6                /111. BD*(   1) C   4 - O   5            1.34    1.02    0.034
  23. LP (   2) O   6                / 52. RY*(   2) C   4                    3.54    1.63    0.070
  23. LP (   2) O   6                / 54. RY*(   4) C   4                    2.04    1.64    0.054
  23. LP (   2) O   6                / 73. RY*(   5) O   6                    0.61    3.19    0.041
  23. LP (   2) O   6                /108. BD*(   1) C   3 - C   4           18.96    0.65    0.101
  23. LP (   2) O   6                /111. BD*(   1) C   4 - O   5           32.63    0.62    0.129
 113. BD*(   2) C   4 - O   6        / 53. RY*(   3) C   4                    1.65    1.90    0.151
 113. BD*(   2) C   4 - O   6        / 58. RY*(   8) C   4                    0.55    1.41    0.076
 113. BD*(   2) C   4 - O   6        / 70. RY*(   2) O   6                    1.27    1.08    0.100
 113. BD*(   2) C   4 - O   6        /109. BD*(   1) C   3 - H  10            0.96    0.40    0.051
 113. BD*(   2) C   4 - O   6        /110. BD*(   1) C   3 - H  11            0.54    0.42    0.040
 113. BD*(   2) C   4 - O   6        /112. BD*(   1) C   4 - O   6            0.55    0.60    0.047


 Natural Bond Orbitals (Summary):

                                                            Principal Delocalizations
           NBO                        Occupancy    Energy   (geminal,vicinal,remote)
 ====================================================================================
 Molecular unit  1  (C4H6O2)
     1. BD (   1) C   1 - C   2          1.98822    -0.73109  106(g),107(g),42(v),104(g)
                                                    105(g),108(v)
     2. BD (   2) C   1 - C   2          1.97886    -0.27450  109(v),108(v)
     3. BD (   1) C   1 - H   7          1.98352    -0.50692  106(v),102(g),33(v),34(v)
     4. BD (   1) C   1 - H   8          1.98532    -0.50924  107(v),102(g),34(v),35(v)
     5. BD (   1) C   2 - C   3          1.97588    -0.63049  111(v),102(g),104(v),24(v)
                                                    51(v),108(g),109(g),110(g)
     6. BD (   1) C   2 - H   9          1.97479    -0.49953  105(v),110(v),102(g),42(v)
                                                    24(v)
     7. BD (   1) C   3 - C   4          1.97373    -0.64931  114(v),103(v),102(v),112(g)
                                                    33(v),69(v),106(g),110(g)
                                                    109(g)
     8. BD (   1) C   3 - H  10          1.94549    -0.49731  113(v),103(v),112(v),102(v)
                                                    55(v),34(v),106(g)
     9. BD (   1) C   3 - H  11          1.96978    -0.50349  113(v),107(v),112(v),106(g)
                                                    35(v)
    10. BD (   1) C   4 - O   5          1.99539    -0.94719  106(v),43(v)
    11. BD (   1) C   4 - O   6          1.99682    -1.09084  51(g),108(g)
    12. BD (   2) C   4 - O   6          1.99127    -0.39591  109(v),110(v),113(g),61(v)
    13. BD (   1) O   5 - H  12          1.98590    -0.73962  108(v),112(v),52(v),51(v)
                                                    57(v)
    14. CR (   1) C   1                  1.99896   -10.06402  35(v),106(v),107(v),102(g)
                                                    33(v),78(v),82(v),36(v)
    15. CR (   1) C   2                  1.99897   -10.07000  25(v),43(v),102(g),105(v)
                                                    86(v),104(v)
    16. CR (   1) C   3                  1.99901   -10.08979  52(v),112(v),102(v),90(v)
                                                    94(v)
    17. CR (   1) C   4                  1.99936   -10.21679  44(v)
    18. CR (   1) O   5                  1.99969   -18.99448  52(v),51(v),54(v)
    19. CR (   1) O   6                  1.99971   -18.87652  51(v),108(v)
    20. LP (   1) O   5                  1.97625    -0.59666  112(v),51(v),54(v),100(v)
    21. LP (   2) O   5                  1.81764    -0.33954  113(v),53(v),99(v),58(v)
    22. LP (   1) O   6                  1.97442    -0.66053  51(v),108(v),111(v)
    23. LP (   2) O   6                  1.84436    -0.26798  111(v),108(v),52(v),54(v)
                                                    73(g)
    24. RY*(   1) C   1                  0.00450     0.99458   
    25. RY*(   2) C   1                  0.00092     0.50450   
    26. RY*(   3) C   1                  0.00023     0.55169   
    27. RY*(   4) C   1                  0.00009     1.08009   
    28. RY*(   5) C   1                  0.00003     2.13373   
    29. RY*(   6) C   1                  0.00000     2.08035   
    30. RY*(   7) C   1                  0.00000     1.97571   
    31. RY*(   8) C   1                  0.00000     2.13643   
    32. RY*(   9) C   1                  0.00000     2.07477   
    33. RY*(   1) C   2                  0.00535     0.81554   
    34. RY*(   2) C   2                  0.00351     0.97727   
    35. RY*(   3) C   2                  0.00270     0.67620   
    36. RY*(   4) C   2                  0.00045     0.82364   
    37. RY*(   5) C   2                  0.00015     2.24945   
    38. RY*(   6) C   2                  0.00009     1.98906   
    39. RY*(   7) C   2                  0.00002     2.23477   
    40. RY*(   8) C   2                  0.00002     2.03754   
    41. RY*(   9) C   2                  0.00000     1.88706   
    42. RY*(   1) C   3                  0.00472     0.79266   
    43. RY*(   2) C   3                  0.00335     0.62079   
    44. RY*(   3) C   3                  0.00191     0.71506   
    45. RY*(   4) C   3                  0.00105     1.33688   
    46. RY*(   5) C   3                  0.00028     1.90005   
    47. RY*(   6) C   3                  0.00015     2.08159   
    48. RY*(   7) C   3                  0.00006     2.32627   
    49. RY*(   8) C   3                  0.00001     1.86498   
    50. RY*(   9) C   3                  0.00002     2.16220   
    51. RY*(   1) C   4                  0.02449     0.54380   
    52. RY*(   2) C   4                  0.01147     1.36129   
    53. RY*(   3) C   4                  0.00463     1.91392   
    54. RY*(   4) C   4                  0.00294     1.37193   
    55. RY*(   5) C   4                  0.00232     1.10314   
    56. RY*(   6) C   4                  0.00167     1.93997   
    57. RY*(   7) C   4                  0.00054     1.07114   
    58. RY*(   8) C   4                  0.00002     1.42127   
    59. RY*(   9) C   4                  0.00002     1.99764   
    60. RY*(   1) O   5                  0.00194     1.38908   
    61. RY*(   2) O   5                  0.00074     1.06290   
    62. RY*(   3) O   5                  0.00066     1.54694   
    63. RY*(   4) O   5                  0.00010     1.34273   
    64. RY*(   5) O   5                  0.00001     3.11475   
    65. RY*(   6) O   5                  0.00000     2.73952   
    66. RY*(   7) O   5                  0.00000     2.68470   
    67. RY*(   8) O   5                  0.00001     2.54489   
    68. RY*(   9) O   5                  0.00001     2.93149   
    69. RY*(   1) O   6                  0.00232     1.17808   
    70. RY*(   2) O   6                  0.00050     1.08766   
    71. RY*(   3) O   6                  0.00018     1.59709   
    72. RY*(   4) O   6                  0.00007     1.44759   
    73. RY*(   5) O   6                  0.00001     2.92162   
    74. RY*(   6) O   6                  0.00000     2.62741   
    75. RY*(   7) O   6                  0.00000     2.86369   
    76. RY*(   8) O   6                  0.00001     2.70628   
    77. RY*(   9) O   6                  0.00000     2.82360   
    78. RY*(   1) H   7                  0.00130     0.41316   
    79. RY*(   2) H   7                  0.00018     1.62193   
    80. RY*(   3) H   7                  0.00012     1.82190   
    81. RY*(   4) H   7                  0.00006     2.26809   
    82. RY*(   1) H   8                  0.00182     0.38852   
    83. RY*(   2) H   8                  0.00019     1.61902   
    84. RY*(   3) H   8                  0.00012     1.80067   
    85. RY*(   4) H   8                  0.00007     2.31177   
    86. RY*(   1) H   9                  0.00307     0.37063   
    87. RY*(   2) H   9                  0.00017     1.65864   
    88. RY*(   3) H   9                  0.00011     2.04149   
    89. RY*(   4) H   9                  0.00006     2.25856   
    90. RY*(   1) H  10                  0.00226     0.38137   
    91. RY*(   2) H  10                  0.00025     1.82363   
    92. RY*(   3) H  10                  0.00018     1.81641   
    93. RY*(   4) H  10                  0.00003     2.27769   
    94. RY*(   1) H  11                  0.00258     0.37764   
    95. RY*(   2) H  11                  0.00017     1.78683   
    96. RY*(   3) H  11                  0.00010     1.78384   
    97. RY*(   4) H  11                  0.00004     2.29944   
    98. RY*(   1) H  12                  0.00398     0.46800   
    99. RY*(   2) H  12                  0.00118     1.59019   
   100. RY*(   3) H  12                  0.00076     1.76126   
   101. RY*(   4) H  12                  0.00004     2.32045   
   102. BD*(   1) C   1 - C   2          0.00919     0.67004   
   103. BD*(   2) C   1 - C   2          0.02565     0.05010   
   104. BD*(   1) C   1 - H   7          0.00796     0.47104   
   105. BD*(   1) C   1 - H   8          0.01142     0.46078   
   106. BD*(   1) C   2 - C   3          0.01885     0.43095   
   107. BD*(   1) C   2 - H   9          0.01981     0.47654   
   108. BD*(   1) C   3 - C   4          0.06710     0.38033   
   109. BD*(   1) C   3 - H  10          0.01694     0.41579   
   110. BD*(   1) C   3 - H  11          0.01288     0.43360   
   111. BD*(   1) C   4 - O   5          0.09941     0.35641   
   112. BD*(   1) C   4 - O   6          0.02457     0.61456   
   113. BD*(   2) C   4 - O   6          0.21559     0.01184  53(g),70(g),109(v),58(g)
                                                    110(v)
   114. BD*(   1) O   5 - H  12          0.01405     0.38530   
       -------------------------------
              Total Lewis   45.35336  ( 98.5943%)
        Valence non-Lewis    0.54343  (  1.1814%)
        Rydberg non-Lewis    0.10320  (  0.2244%)
       -------------------------------
            Total unit  1   46.00000  (100.0000%)
           Charge unit  1    0.00000
 Unable to Open any file for archive entry.
 1\1\GINC-COMPUTE-0-0\SP\RB3LYP\def2SVP\C4H6O2\ZAHRT2\13-Mar-2021\0\\# 
 b3lyp/def2svp geom=NewRedundant pop=NBO\\22\\0,1\C,0,-1.9590271003,-0.
 993303608,-0.0710819039\C,0,-0.6812227339,-0.786242643,0.2515374953\C,
 0,0.0307084236,0.5256529776,0.1029546398\C,0,1.3986270311,0.3928862188
 ,-0.5363589595\O,0,1.8733080566,1.5896178945,-0.9368051858\O,0,2.02183
 99204,-0.6308297328,-0.6603761607\H,0,-2.430685044,-1.9691960575,0.070
 7192233\H,0,-2.5833726242,-0.1963476061,-0.4890057181\H,0,-0.076313211
 1,-1.6062174096,0.6524122438\H,0,0.2097984195,0.9842485629,1.095291761
 2\H,0,-0.5626060851,1.2611126526,-0.4618120072\H,0,2.7589449477,1.4286
 187508,-1.3058515874\\Version=ES64L-G16RevC.01\State=1-A\HF=-306.25312
 1\RMSD=4.716e-09\Dipole=-0.1287042,0.5892742,0.0666827\Quadrupole=1.60
 61897,-1.6446543,0.0384645,2.8589925,-0.5381229,-1.029471\PG=C01 [X(C4
 H6O2)]\\@
 The archive entry for this job was punched.


 THE MOLECULE ALSO HAS A BODY.  WHEN THIS BODY IS HIT, THE MOLECULE
 FEELS HURT ALL OVER -- A. KITAIGORODSKI
 File lengths (MBytes):  RWF=     10 Int=      0 D2E=      0 Chk=      2 Scr=      1
 Normal termination of Gaussian 16
