# Supplementary material for: Machine-Learning-Guided Discovery of Electrochemical Reactions
Source: J Am Chem Soc. 2022 Dec 2;144(49):22599–610. doi: 10.1021/jacs.2c08997 (PMC9756344; doi:10.1021/jacs.2c08997)
Supplement: Supplementary file 4 — ja2c08997_si_004.zip [file ja2c08997_si_004.zip › Reactivity Prediction/Nlogs_notimes/25.log]

 Entering Gaussian System, Link 0=g16
 Input=25.com
 Output=25.log
 Initial command:
  
 Copyright (c) 1988-2019, Gaussian, Inc.  All Rights Reserved.
  
 This is part of the Gaussian(R) 16 program.  It is based on
 the Gaussian(R) 09 system (copyright 2009, Gaussian, Inc.),
 the Gaussian(R) 03 system (copyright 2003, Gaussian, Inc.),
 the Gaussian(R) 98 system (copyright 1998, Gaussian, Inc.),
 the Gaussian(R) 94 system (copyright 1995, Gaussian, Inc.),
 the Gaussian 92(TM) system (copyright 1992, Gaussian, Inc.),
 the Gaussian 90(TM) system (copyright 1990, Gaussian, Inc.),
 the Gaussian 88(TM) system (copyright 1988, Gaussian, Inc.),
 the Gaussian 86(TM) system (copyright 1986, Carnegie Mellon
 University), and the Gaussian 82(TM) system (copyright 1983,
 Carnegie Mellon University). Gaussian is a federally registered
 trademark of Gaussian, Inc.
  
 This software contains proprietary and confidential information,
 including trade secrets, belonging to Gaussian, Inc.
  
 This software is provided under written license and may be
 used, copied, transmitted, or stored only in accord with that
 written license.
  
 The following legend is applicable only to US Government
 contracts under FAR:
  
                    RESTRICTED RIGHTS LEGEND
  
 Use, reproduction and disclosure by the US Government is
 subject to restrictions as set forth in subparagraphs (a)
 and (c) of the Commercial Computer Software - Restricted
 Rights clause in FAR 52.227-19.
  
 Gaussian, Inc.
 340 Quinnipiac St., Bldg. 40, Wallingford CT 06492
  
  
 ---------------------------------------------------------------
 Warning -- This program may not be used in any manner that
 competes with the business of Gaussian, Inc. or will provide
 assistance to any competitor of Gaussian, Inc.  The licensee
 of this program is prohibited from giving any competitor of
 Gaussian, Inc. access to this program.  By using this program,
 the user acknowledges that Gaussian, Inc. is engaged in the
 business of creating and licensing software in the field of
 computational chemistry and represents and warrants to the
 licensee that it is not a competitor of Gaussian, Inc. and that
 it will not use this program in any manner prohibited above.
 ---------------------------------------------------------------
  

 Cite this work as:
 Gaussian 16, Revision C.01,
 M. J. Frisch, G. W. Trucks, H. B. Schlegel, G. E. Scuseria, 
 M. A. Robb, J. R. Cheeseman, G. Scalmani, V. Barone, 
 G. A. Petersson, H. Nakatsuji, X. Li, M. Caricato, A. V. Marenich, 
 J. Bloino, B. G. Janesko, R. Gomperts, B. Mennucci, H. P. Hratchian, 
 J. V. Ortiz, A. F. Izmaylov, J. L. Sonnenberg, D. Williams-Young, 
 F. Ding, F. Lipparini, F. Egidi, J. Goings, B. Peng, A. Petrone, 
 T. Henderson, D. Ranasinghe, V. G. Zakrzewski, J. Gao, N. Rega, 
 G. Zheng, W. Liang, M. Hada, M. Ehara, K. Toyota, R. Fukuda, 
 J. Hasegawa, M. Ishida, T. Nakajima, Y. Honda, O. Kitao, H. Nakai, 
 T. Vreven, K. Throssell, J. A. Montgomery, Jr., J. E. Peralta, 
 F. Ogliaro, M. J. Bearpark, J. J. Heyd, E. N. Brothers, K. N. Kudin, 
 V. N. Staroverov, T. A. Keith, R. Kobayashi, J. Normand, 
 K. Raghavachari, A. P. Rendell, J. C. Burant, S. S. Iyengar, 
 J. Tomasi, M. Cossi, J. M. Millam, M. Klene, C. Adamo, R. Cammi, 
 J. W. Ochterski, R. L. Martin, K. Morokuma, O. Farkas, 
 J. B. Foresman, and D. J. Fox, Gaussian, Inc., Wallingford CT, 2019.
 
 ******************************************
 Gaussian 16:  ES64L-G16RevC.01  3-Jul-2019
                13-Mar-2021 
 ******************************************
 %nprocshared=16
 Will use up to   16 processors via shared memory.
 %mem=7GB
 -----------------------------------------
 # b3lyp/def2svp geom=NewRedundant pop=NBO
 -----------------------------------------
 1/29=4000,38=1,172=1/1;
 2/12=2,17=6,18=5,40=1/2;
 3/5=43,7=101,11=2,25=1,30=1,74=-5/1,2,3;
 4//1;
 5/5=2,38=5/2;
 6/7=2,8=2,9=2,10=2,28=1,40=1/1,7;
 99/5=1,9=1/99;
 --
 25
 --
 Symbolic Z-matrix:
 Charge =  0 Multiplicity = 1
 C                    -2.60413  -0.2835    0.93304 
 C                    -1.37707  -0.54376   0.08424 
 C                    -0.10681   0.1794    0.50115 
 C                     1.0372   -0.01089  -0.48019 
 C                     2.35448   0.54514   0.03404 
 O                     3.38336   0.48255  -0.84288 
 O                     2.51819   1.00539   1.13062 
 O                    -1.40157  -1.28662  -0.87325 
 H                    -2.92888   0.7625    0.80088 
 H                    -2.37741  -0.41417   2.00332 
 H                    -3.41702  -0.95657   0.63189 
 H                    -0.32726   1.2495    0.65407 
 H                     0.18876  -0.18415   1.5008 
 H                     0.79915   0.45683  -1.45139 
 H                     1.16489  -1.08436  -0.70254 
 H                     3.09411   0.08272  -1.67553 
 
                          Input orientation:                          
 ---------------------------------------------------------------------
 Center     Atomic      Atomic             Coordinates (Angstroms)
 Number     Number       Type             X           Y           Z
 ---------------------------------------------------------------------
      1          6           0       -2.604125   -0.283500    0.933040
      2          6           0       -1.377074   -0.543759    0.084245
      3          6           0       -0.106815    0.179400    0.501149
      4          6           0        1.037205   -0.010893   -0.480194
      5          6           0        2.354483    0.545141    0.034036
      6          8           0        3.383364    0.482548   -0.842875
      7          8           0        2.518192    1.005389    1.130624
      8          8           0       -1.401574   -1.286620   -0.873255
      9          1           0       -2.928879    0.762498    0.800877
     10          1           0       -2.377406   -0.414175    2.003316
     11          1           0       -3.417021   -0.956574    0.631891
     12          1           0       -0.327262    1.249501    0.654067
     13          1           0        0.188757   -0.184149    1.500798
     14          1           0        0.799152    0.456828   -1.451391
     15          1           0        1.164893   -1.084356   -0.702541
     16          1           0        3.094110    0.082721   -1.675533
 ---------------------------------------------------------------------
                    Distance matrix (angstroms):
                    1          2          3          4          5
     1  C    0.000000
     2  C    1.514544   0.000000
     3  C    2.576309   1.519976   0.000000
     4  C    3.915461   2.535997   1.519219   0.000000
     5  C    5.107118   3.887511   2.531787   1.519483   0.000000
     6  O    6.292116   4.957280   3.752285   2.424764   1.353324
     7  O    5.285679   4.320632   2.822969   2.412651   1.200472
     8  O    2.390624   1.212126   2.390524   2.780220   4.276271
     9  H    1.103197   2.151271   2.897221   4.238998   5.343146
    10  H    1.101802   2.168016   2.786471   4.241466   5.214319
    11  H    1.097505   2.152142   3.502141   4.687342   5.993566
    12  H    2.758990   2.154666   1.103221   2.176444   2.841182
    13  H    2.851738   2.141908   1.104005   2.161992   2.715441
    14  H    4.220888   2.845226   2.170289   1.103926   2.152521
    15  H    4.185928   2.715303   2.159441   1.103660   2.147773
    16  H    6.277632   4.845698   3.872107   2.380852   1.919247
                    6          7          8          9         10
     6  O    0.000000
     7  O    2.217337   0.000000
     8  O    5.101618   4.963205   0.000000
     9  H    6.528760   5.462445   3.055203   0.000000
    10  H    6.487788   5.171424   3.160391   1.770463   0.000000
    11  H    7.105719   6.270947   2.537010   1.795006   1.804384
    12  H    4.074039   2.895393   3.149408   2.650875   2.965026
    13  H    4.017810   2.641646   3.062797   3.332519   2.625001
    14  H    2.655014   3.150050   2.866540   4.366276   4.773276
    15  H    2.719650   3.091754   2.580079   4.736043   4.507625
    16  H    0.967909   3.009571   4.767591   6.547603   6.611984
                   11         12         13         14         15
    11  H    0.000000
    12  H    3.796560   0.000000
    13  H    3.788571   1.743152   0.000000
    14  H    4.910589   2.515967   3.082020   0.000000
    15  H    4.773989   3.084444   2.572531   1.752081   0.000000
    16  H    6.985640   4.300488   4.312931   2.336028   2.455741
                   16
    16  H    0.000000
 Stoichiometry    C5H8O3
 Framework group  C1[X(C5H8O3)]
 Deg. of freedom    42
 Full point group                 C1      NOp   1
 Largest Abelian subgroup         C1      NOp   1
 Largest concise Abelian subgroup C1      NOp   1
                         Standard orientation:                         
 ---------------------------------------------------------------------
 Center     Atomic      Atomic             Coordinates (Angstroms)
 Number     Number       Type             X           Y           Z
 ---------------------------------------------------------------------
      1          6           0        3.105732    0.735403    0.096361
      2          6           0        1.903738   -0.177607   -0.028003
      3          6           0        0.541348    0.489311    0.069170
      4          6           0       -0.608611   -0.503308    0.087332
      5          6           0       -1.968446    0.166999   -0.014483
      6          8           0       -3.027729   -0.668644    0.090898
      7          8           0       -2.137334    1.343224   -0.185091
      8          8           0        2.016897   -1.372588   -0.196713
      9          1           0        3.161836    1.133356    1.123750
     10          1           0        3.012701    1.602632   -0.576861
     11          1           0        4.024050    0.177553   -0.127278
     12          1           0        0.516295    1.144961    0.956070
     13          1           0        0.430227    1.180370   -0.784596
     14          1           0       -0.575149   -1.121489    1.001326
     15          1           0       -0.499199   -1.218093   -0.746440
     16          1           0       -2.728002   -1.580015    0.219020
 ---------------------------------------------------------------------
 Rotational constants (GHZ):           5.2120314           0.9205773           0.7980718
 Standard basis: def2SVP (5D, 7F)
 There are   160 symmetry adapted cartesian basis functions of A   symmetry.
 There are   152 symmetry adapted basis functions of A   symmetry.
   152 basis functions,   256 primitive gaussians,   160 cartesian basis functions
    31 alpha electrons       31 beta electrons
       nuclear repulsion energy       362.3551597063 Hartrees.
 NAtoms=   16 NActive=   16 NUniq=   16 SFac= 1.00D+00 NAtFMM=   60 NAOKFM=F Big=F
 Integral buffers will be    131072 words long.
 Raffenetti 2 integral format.
 Two-electron integral symmetry is turned on.
 One-electron integrals computed using PRISM.
   1 Symmetry operations used in ECPInt.
 ECPInt:  NShTT=    2628 NPrTT=    9444 LenC2=    2554 LenP2D=    7271.
 LDataN:  DoStor=T MaxTD1= 4 Len=   56
 NBasis=   152 RedAO= T EigKep=  1.11D-03  NBF=   152
 NBsUse=   152 1.00D-06 EigRej= -1.00D+00 NBFU=   152
 ExpMin= 1.22D-01 ExpMax= 2.27D+03 ExpMxC= 3.41D+02 IAcc=3 IRadAn=         5 AccDes= 0.00D+00
 Harris functional with IExCor=  402 and IRadAn=       5 diagonalized for initial guess.
 HarFok:  IExCor=  402 AccDes= 0.00D+00 IRadAn=         5 IDoV= 1 UseB2=F ITyADJ=14
 ICtDFT=  3500011 ScaDFX=  1.000000  1.000000  1.000000  1.000000
 FoFCou: FMM=F IPFlag=           0 FMFlag=      100000 FMFlg1=           0
         NFxFlg=           0 DoJE=T BraDBF=F KetDBF=T FulRan=T
         wScrn=  0.000000 ICntrl=       500 IOpCl=  0 I1Cent=   200000004 NGrid=           0
         NMat0=    1 NMatS0=      1 NMatT0=    0 NMatD0=    1 NMtDS0=    0 NMtDT0=    0
 Petite list used in FoFCou.
 Requested convergence on RMS density matrix=1.00D-08 within 128 cycles.
 Requested convergence on MAX density matrix=1.00D-06.
 Requested convergence on             energy=1.00D-06.
 No special actions if energy rises.
 Integral accuracy reduced to 1.0D-05 until final iterations.
 Initial convergence to 1.0D-05 achieved.  Increase integral accuracy.
 SCF Done:  E(RB3LYP) =  -420.724283409     A.U. after   14 cycles
            NFock= 14  Conv=0.63D-08     -V/T= 2.0091

 **********************************************************************

            Population analysis using the SCF Density.

 **********************************************************************

 Orbital symmetries:
       Occupied  (A) (A) (A) (A) (A) (A) (A) (A) (A) (A) (A) (A)
                 (A) (A) (A) (A) (A) (A) (A) (A) (A) (A) (A) (A)
                 (A) (A) (A) (A) (A) (A) (A)
       Virtual   (A) (A) (A) (A) (A) (A) (A) (A) (A) (A) (A) (A)
                 (A) (A) (A) (A) (A) (A) (A) (A) (A) (A) (A) (A)
                 (A) (A) (A) (A) (A) (A) (A) (A) (A) (A) (A) (A)
                 (A) (A) (A) (A) (A) (A) (A) (A) (A) (A) (A) (A)
                 (A) (A) (A) (A) (A) (A) (A) (A) (A) (A) (A) (A)
                 (A) (A) (A) (A) (A) (A) (A) (A) (A) (A) (A) (A)
                 (A) (A) (A) (A) (A) (A) (A) (A) (A) (A) (A) (A)
                 (A) (A) (A) (A) (A) (A) (A) (A) (A) (A) (A) (A)
                 (A) (A) (A) (A) (A) (A) (A) (A) (A) (A) (A) (A)
                 (A) (A) (A) (A) (A) (A) (A) (A) (A) (A) (A) (A)
                 (A)
 The electronic state is 1-A.
 Alpha  occ. eigenvalues --  -19.18379 -19.13425 -19.12298 -10.32072 -10.28455
 Alpha  occ. eigenvalues --  -10.21689 -10.20872 -10.20250  -1.09519  -1.04214
 Alpha  occ. eigenvalues --   -1.01366  -0.80547  -0.75159  -0.67957  -0.61859
 Alpha  occ. eigenvalues --   -0.53599  -0.52595  -0.50112  -0.47019  -0.45978
 Alpha  occ. eigenvalues --   -0.45826  -0.44125  -0.42253  -0.40784  -0.39266
 Alpha  occ. eigenvalues --   -0.37647  -0.37281  -0.35981  -0.32489  -0.28182
 Alpha  occ. eigenvalues --   -0.26168
 Alpha virt. eigenvalues --   -0.02659   0.00464   0.02827   0.04462   0.08926
 Alpha virt. eigenvalues --    0.09678   0.10966   0.12348   0.13122   0.15501
 Alpha virt. eigenvalues --    0.18418   0.20291   0.21655   0.26645   0.26739
 Alpha virt. eigenvalues --    0.33179   0.35453   0.40920   0.43271   0.44685
 Alpha virt. eigenvalues --    0.45994   0.46919   0.48803   0.48952   0.52094
 Alpha virt. eigenvalues --    0.55059   0.58947   0.59566   0.61048   0.61654
 Alpha virt. eigenvalues --    0.62482   0.63303   0.64384   0.65088   0.65850
 Alpha virt. eigenvalues --    0.66390   0.68030   0.68385   0.70492   0.73256
 Alpha virt. eigenvalues --    0.76538   0.80898   0.86960   0.89036   0.91915
 Alpha virt. eigenvalues --    0.95194   0.98394   1.01218   1.02073   1.07305
 Alpha virt. eigenvalues --    1.08657   1.16367   1.19061   1.20392   1.27948
 Alpha virt. eigenvalues --    1.30799   1.33469   1.34046   1.37949   1.39813
 Alpha virt. eigenvalues --    1.40974   1.50141   1.54355   1.57192   1.58498
 Alpha virt. eigenvalues --    1.59981   1.61122   1.62175   1.64804   1.68075
 Alpha virt. eigenvalues --    1.71540   1.73477   1.74818   1.77072   1.78514
 Alpha virt. eigenvalues --    1.79322   1.81878   1.83362   1.87764   1.88642
 Alpha virt. eigenvalues --    1.93712   1.94746   2.01375   2.06909   2.07555
 Alpha virt. eigenvalues --    2.11656   2.17455   2.20224   2.24175   2.29916
 Alpha virt. eigenvalues --    2.31125   2.35231   2.36306   2.39684   2.44666
 Alpha virt. eigenvalues --    2.46879   2.51093   2.53771   2.64103   2.66735
 Alpha virt. eigenvalues --    2.69402   2.70973   2.72061   2.77018   2.82201
 Alpha virt. eigenvalues --    2.83490   2.85200   2.88309   2.90310   2.96346
 Alpha virt. eigenvalues --    2.99237   3.04085   3.06998   3.15231   3.19778
 Alpha virt. eigenvalues --    3.34811   3.37954   3.42604   3.60315   3.65017
 Alpha virt. eigenvalues --    3.79457
          Condensed to atoms (all electrons):
               1          2          3          4          5          6
     1  C    4.725543   0.407838  -0.184896   0.011528  -0.000044   0.000001
     2  C    0.407838   4.778174   0.145077  -0.007966   0.007822  -0.000083
     3  C   -0.184896   0.145077   5.282864   0.182841  -0.007816   0.007154
     4  C    0.011528  -0.007966   0.182841   5.318865   0.176983  -0.138683
     5  C   -0.000044   0.007822  -0.007816   0.176983   4.568584   0.400997
     6  O    0.000001  -0.000083   0.007154  -0.138683   0.400997   7.638621
     7  O   -0.000002   0.000524   0.022740  -0.139366   0.741951  -0.070535
     8  O   -0.082163   0.728492  -0.141900   0.022412   0.000805  -0.000000
     9  H    0.358910  -0.009028   0.006609  -0.000299  -0.000031  -0.000000
    10  H    0.359503  -0.011887   0.007398   0.000419  -0.000039  -0.000000
    11  H    0.340767  -0.001923   0.014880  -0.000692   0.000008  -0.000000
    12  H    0.007055  -0.007121   0.343264  -0.020952  -0.001797   0.000109
    13  H    0.002921   0.004429   0.330666  -0.014705  -0.004693   0.000359
    14  H    0.000598  -0.002835  -0.012757   0.326834  -0.001962   0.004680
    15  H    0.001661  -0.006662  -0.009442   0.321369   0.002215   0.004186
    16  H   -0.000001  -0.000140   0.000627  -0.001070  -0.013462   0.312327
               7          8          9         10         11         12
     1  C   -0.000002  -0.082163   0.358910   0.359503   0.340767   0.007055
     2  C    0.000524   0.728492  -0.009028  -0.011887  -0.001923  -0.007121
     3  C    0.022740  -0.141900   0.006609   0.007398   0.014880   0.343264
     4  C   -0.139366   0.022412  -0.000299   0.000419  -0.000692  -0.020952
     5  C    0.741951   0.000805  -0.000031  -0.000039   0.000008  -0.001797
     6  O   -0.070535  -0.000000  -0.000000  -0.000000  -0.000000   0.000109
     7  O    7.621848  -0.000001  -0.000001  -0.000005   0.000000   0.003322
     8  O   -0.000001   7.644622   0.001263   0.002233   0.010042   0.002717
     9  H   -0.000001   0.001263   0.629585  -0.014949  -0.011523   0.000977
    10  H   -0.000005   0.002233  -0.014949   0.640484  -0.015627  -0.001666
    11  H    0.000000   0.010042  -0.011523  -0.015627   0.631277  -0.000349
    12  H    0.003322   0.002717   0.000977  -0.001666  -0.000349   0.659544
    13  H    0.010832   0.001529  -0.000662   0.001511  -0.000583  -0.015376
    14  H    0.002251   0.004014  -0.000057  -0.000021  -0.000018  -0.009904
    15  H    0.001241   0.014195  -0.000044  -0.000160  -0.000037   0.008137
    16  H    0.004762  -0.000009   0.000000   0.000000   0.000000  -0.000025
              13         14         15         16
     1  C    0.002921   0.000598   0.001661  -0.000001
     2  C    0.004429  -0.002835  -0.006662  -0.000140
     3  C    0.330666  -0.012757  -0.009442   0.000627
     4  C   -0.014705   0.326834   0.321369  -0.001070
     5  C   -0.004693  -0.001962   0.002215  -0.013462
     6  O    0.000359   0.004680   0.004186   0.312327
     7  O    0.010832   0.002251   0.001241   0.004762
     8  O    0.001529   0.004014   0.014195  -0.000009
     9  H   -0.000662  -0.000057  -0.000044   0.000000
    10  H    0.001511  -0.000021  -0.000160   0.000000
    11  H   -0.000583  -0.000018  -0.000037   0.000000
    12  H   -0.015376  -0.009904   0.008137  -0.000025
    13  H    0.637372   0.008251  -0.006718  -0.000062
    14  H    0.008251   0.666522  -0.019429   0.002000
    15  H   -0.006718  -0.019429   0.642258   0.001290
    16  H   -0.000062   0.002000   0.001290   0.519146
 Mulliken charges:
               1
     1  C    0.050782
     2  C   -0.024711
     3  C    0.012691
     4  C   -0.037519
     5  C    0.130479
     6  O   -0.159133
     7  O   -0.199560
     8  O   -0.208249
     9  H    0.039249
    10  H    0.032805
    11  H    0.033779
    12  H    0.032065
    13  H    0.044928
    14  H    0.031835
    15  H    0.045941
    16  H    0.174618
 Sum of Mulliken charges =  -0.00000
 Mulliken charges with hydrogens summed into heavy atoms:
               1
     1  C    0.156614
     2  C   -0.024711
     3  C    0.089685
     4  C    0.040257
     5  C    0.130479
     6  O    0.015485
     7  O   -0.199560
     8  O   -0.208249
 Electronic spatial extent (au):  <R**2>=           1360.5979
 Charge=             -0.0000 electrons
 Dipole moment (field-independent basis, Debye):
    X=              1.7757    Y=             -0.9210    Z=              0.8933  Tot=              2.1907
 Quadrupole moment (field-independent basis, Debye-Ang):
   XX=            -54.1854   YY=            -49.5961   ZZ=            -45.0686
   XY=             14.1838   XZ=             -0.2623   YZ=             -0.4915
 Traceless Quadrupole moment (field-independent basis, Debye-Ang):
   XX=             -4.5687   YY=              0.0206   ZZ=              4.5481
   XY=             14.1838   XZ=             -0.2623   YZ=             -0.4915
 Octapole moment (field-independent basis, Debye-Ang**2):
  XXX=             23.3027  YYY=             -9.8725  ZZZ=             -0.2833  XYY=            -13.0403
  XXY=             -7.4232  XXZ=              4.2726  XZZ=             -3.6179  YZZ=             -0.7936
  YYZ=              2.0677  XYZ=             -0.8074
 Hexadecapole moment (field-independent basis, Debye-Ang**3):
 XXXX=          -1419.4067 YYYY=           -260.0918 ZZZZ=            -63.7009 XXXY=             53.1634
 XXXZ=             -3.7429 YYYX=             36.4544 YYYZ=             -3.1491 ZZZX=              0.2522
 ZZZY=              0.2129 XXYY=           -271.5860 XXZZ=           -230.0527 YYZZ=            -50.7824
 XXYZ=             -2.8752 YYXZ=             -3.6138 ZZXY=             -0.5302
 N-N= 3.623551597063D+02 E-N=-1.708076538107D+03  KE= 4.169189785429D+02
 ******************************Gaussian NBO Version 3.1******************************
             N A T U R A L   A T O M I C   O R B I T A L   A N D
          N A T U R A L   B O N D   O R B I T A L   A N A L Y S I S
 ******************************Gaussian NBO Version 3.1******************************
       /RESON  / : Allow strongly delocalized NBO set

 Analyzing the SCF density

 Job title: 25                                                              

 Storage needed:     70248 in NPA,     93142 in NBO ( 939522656 available)
 GSVD:  LWork=       14400 too small for GESVD, short by        2432 words or        2432 for optimal perf.


 NATURAL POPULATIONS:  Natural atomic orbital occupancies 
                                                          
   NAO  Atom  No  lang   Type(AO)    Occupancy      Energy
 ----------------------------------------------------------
     1    C    1  S      Cor( 1S)     1.99917     -10.08670
     2    C    1  S      Val( 2S)     1.11882      -0.26397
     3    C    1  S      Ryd( 3S)     0.00079       0.85214
     4    C    1  px     Val( 2p)     1.16792      -0.10212
     5    C    1  px     Ryd( 3p)     0.00225       0.54620
     6    C    1  py     Val( 2p)     1.19604      -0.09942
     7    C    1  py     Ryd( 3p)     0.00232       0.53937
     8    C    1  pz     Val( 2p)     1.22388      -0.10303
     9    C    1  pz     Ryd( 3p)     0.00042       0.56192
    10    C    1  dxy    Ryd( 3d)     0.00072       2.32689
    11    C    1  dxz    Ryd( 3d)     0.00013       2.03756
    12    C    1  dyz    Ryd( 3d)     0.00050       2.34205
    13    C    1  dx2y2  Ryd( 3d)     0.00037       2.21043
    14    C    1  dz2    Ryd( 3d)     0.00052       2.32729

    15    C    2  S      Cor( 1S)     1.99922     -10.16999
    16    C    2  S      Val( 2S)     0.82472      -0.15998
    17    C    2  S      Ryd( 3S)     0.00446       0.49421
    18    C    2  px     Val( 2p)     1.00916      -0.06360
    19    C    2  px     Ryd( 3p)     0.00568       0.76089
    20    C    2  py     Val( 2p)     0.79630      -0.00449
    21    C    2  py     Ryd( 3p)     0.02077       0.63188
    22    C    2  pz     Val( 2p)     0.72597      -0.12453
    23    C    2  pz     Ryd( 3p)     0.00246       0.54564
    24    C    2  dxy    Ryd( 3d)     0.00436       2.32326
    25    C    2  dxz    Ryd( 3d)     0.00054       1.87569
    26    C    2  dyz    Ryd( 3d)     0.00298       1.95915
    27    C    2  dx2y2  Ryd( 3d)     0.00211       2.34838
    28    C    2  dz2    Ryd( 3d)     0.00069       2.08832

    29    C    3  S      Cor( 1S)     1.99907     -10.08600
    30    C    3  S      Val( 2S)     1.03403      -0.23487
    31    C    3  S      Ryd( 3S)     0.00221       0.89878
    32    C    3  px     Val( 2p)     1.07138      -0.10613
    33    C    3  px     Ryd( 3p)     0.00513       0.66721
    34    C    3  py     Val( 2p)     1.16164      -0.09972
    35    C    3  py     Ryd( 3p)     0.00280       0.57446
    36    C    3  pz     Val( 2p)     1.23935      -0.10684
    37    C    3  pz     Ryd( 3p)     0.00251       0.71342
    38    C    3  dxy    Ryd( 3d)     0.00071       2.27442
    39    C    3  dxz    Ryd( 3d)     0.00022       1.99389
    40    C    3  dyz    Ryd( 3d)     0.00088       2.45890
    41    C    3  dx2y2  Ryd( 3d)     0.00060       2.16257
    42    C    3  dz2    Ryd( 3d)     0.00048       2.23312

    43    C    4  S      Cor( 1S)     1.99909     -10.09589
    44    C    4  S      Val( 2S)     1.04462      -0.24730
    45    C    4  S      Ryd( 3S)     0.00171       0.90260
    46    C    4  px     Val( 2p)     1.08765      -0.12254
    47    C    4  px     Ryd( 3p)     0.00557       0.65010
    48    C    4  py     Val( 2p)     1.17102      -0.10957
    49    C    4  py     Ryd( 3p)     0.00309       0.56108
    50    C    4  pz     Val( 2p)     1.23935      -0.11236
    51    C    4  pz     Ryd( 3p)     0.00202       0.70891
    52    C    4  dxy    Ryd( 3d)     0.00069       2.26075
    53    C    4  dxz    Ryd( 3d)     0.00025       1.98869
    54    C    4  dyz    Ryd( 3d)     0.00089       2.44504
    55    C    4  dx2y2  Ryd( 3d)     0.00065       2.16206
    56    C    4  dz2    Ryd( 3d)     0.00049       2.23777

    57    C    5  S      Cor( 1S)     1.99931     -10.21542
    58    C    5  S      Val( 2S)     0.74750      -0.13822
    59    C    5  S      Ryd( 3S)     0.00548       0.49295
    60    C    5  px     Val( 2p)     0.83790      -0.04289
    61    C    5  px     Ryd( 3p)     0.01165       0.61859
    62    C    5  py     Val( 2p)     0.73363       0.01417
    63    C    5  py     Ryd( 3p)     0.01846       0.57897
    64    C    5  pz     Val( 2p)     0.77198      -0.13248
    65    C    5  pz     Ryd( 3p)     0.00241       0.50924
    66    C    5  dxy    Ryd( 3d)     0.00590       2.34713
    67    C    5  dxz    Ryd( 3d)     0.00134       1.86838
    68    C    5  dyz    Ryd( 3d)     0.00405       1.95981
    69    C    5  dx2y2  Ryd( 3d)     0.00301       2.33669
    70    C    5  dz2    Ryd( 3d)     0.00106       2.09207

    71    O    6  S      Cor( 1S)     1.99968     -18.99527
    72    O    6  S      Val( 2S)     1.67157      -0.89746
    73    O    6  S      Ryd( 3S)     0.00181       1.44130
    74    O    6  px     Val( 2p)     1.73182      -0.35730
    75    O    6  px     Ryd( 3p)     0.00123       1.08374
    76    O    6  py     Val( 2p)     1.46178      -0.32100
    77    O    6  py     Ryd( 3p)     0.00221       1.23788
    78    O    6  pz     Val( 2p)     1.81555      -0.33571
    79    O    6  pz     Ryd( 3p)     0.00119       0.98735
    80    O    6  dxy    Ryd( 3d)     0.00137       3.21150
    81    O    6  dxz    Ryd( 3d)     0.00138       2.69134
    82    O    6  dyz    Ryd( 3d)     0.00011       2.78040
    83    O    6  dx2y2  Ryd( 3d)     0.00117       3.04652
    84    O    6  dz2    Ryd( 3d)     0.00068       2.99704

    85    O    7  S      Cor( 1S)     1.99971     -18.86958
    86    O    7  S      Val( 2S)     1.69152      -0.86191
    87    O    7  S      Ryd( 3S)     0.00170       1.42883
    88    O    7  px     Val( 2p)     1.83920      -0.25997
    89    O    7  px     Ryd( 3p)     0.00220       1.19675
    90    O    7  py     Val( 2p)     1.61856      -0.31992
    91    O    7  py     Ryd( 3p)     0.00090       1.03252
    92    O    7  pz     Val( 2p)     1.42593      -0.24829
    93    O    7  pz     Ryd( 3p)     0.00055       1.06839
    94    O    7  dxy    Ryd( 3d)     0.00160       2.99454
    95    O    7  dxz    Ryd( 3d)     0.00010       2.65930
    96    O    7  dyz    Ryd( 3d)     0.00195       2.90870
    97    O    7  dx2y2  Ryd( 3d)     0.00126       3.22666
    98    O    7  dz2    Ryd( 3d)     0.00044       2.85912

    99    O    8  S      Cor( 1S)     1.99972     -18.87571
   100    O    8  S      Val( 2S)     1.68443      -0.87145
   101    O    8  S      Ryd( 3S)     0.00106       1.37718
   102    O    8  px     Val( 2p)     1.88710      -0.27128
   103    O    8  px     Ryd( 3p)     0.00356       1.20990
   104    O    8  py     Val( 2p)     1.62803      -0.33109
   105    O    8  py     Ryd( 3p)     0.00069       1.02055
   106    O    8  pz     Val( 2p)     1.35132      -0.25515
   107    O    8  pz     Ryd( 3p)     0.00027       1.05578
   108    O    8  dxy    Ryd( 3d)     0.00142       2.96487
   109    O    8  dxz    Ryd( 3d)     0.00006       2.64643
   110    O    8  dyz    Ryd( 3d)     0.00186       2.88944
   111    O    8  dx2y2  Ryd( 3d)     0.00117       3.22347
   112    O    8  dz2    Ryd( 3d)     0.00042       2.85086

   113    H    9  S      Val( 1S)     0.76034       0.04269
   114    H    9  S      Ryd( 2S)     0.00116       0.34220
   115    H    9  px     Ryd( 2p)     0.00017       1.73349
   116    H    9  py     Ryd( 2p)     0.00030       1.84574
   117    H    9  pz     Ryd( 2p)     0.00063       2.26402

   118    H   10  S      Val( 1S)     0.76490       0.04526
   119    H   10  S      Ryd( 2S)     0.00121       0.34542
   120    H   10  px     Ryd( 2p)     0.00014       1.70923
   121    H   10  py     Ryd( 2p)     0.00052       2.12792
   122    H   10  pz     Ryd( 2p)     0.00041       1.98627

   123    H   11  S      Val( 1S)     0.75828       0.06613
   124    H   11  S      Ryd( 2S)     0.00291       0.33736
   125    H   11  px     Ryd( 2p)     0.00048       2.19378
   126    H   11  py     Ryd( 2p)     0.00030       1.90535
   127    H   11  pz     Ryd( 2p)     0.00016       1.77416

   128    H   12  S      Val( 1S)     0.75240       0.05553
   129    H   12  S      Ryd( 2S)     0.00234       0.35327
   130    H   12  px     Ryd( 2p)     0.00014       1.82072
   131    H   12  py     Ryd( 2p)     0.00038       2.00372
   132    H   12  pz     Ryd( 2p)     0.00054       2.16140

   133    H   13  S      Val( 1S)     0.73950       0.05988
   134    H   13  S      Ryd( 2S)     0.00286       0.36469
   135    H   13  px     Ryd( 2p)     0.00017       1.82104
   136    H   13  py     Ryd( 2p)     0.00043       2.03309
   137    H   13  pz     Ryd( 2p)     0.00050       2.14691

   138    H   14  S      Val( 1S)     0.75720       0.04448
   139    H   14  S      Ryd( 2S)     0.00305       0.33876
   140    H   14  px     Ryd( 2p)     0.00017       1.81214
   141    H   14  py     Ryd( 2p)     0.00033       1.97373
   142    H   14  pz     Ryd( 2p)     0.00057       2.17273

   143    H   15  S      Val( 1S)     0.74294       0.05397
   144    H   15  S      Ryd( 2S)     0.00378       0.35003
   145    H   15  px     Ryd( 2p)     0.00020       1.79420
   146    H   15  py     Ryd( 2p)     0.00042       2.04048
   147    H   15  pz     Ryd( 2p)     0.00049       2.12340

   148    H   16  S      Val( 1S)     0.52065       0.06776
   149    H   16  S      Ryd( 2S)     0.00089       0.38900
   150    H   16  px     Ryd( 2p)     0.00115       1.81744
   151    H   16  py     Ryd( 2p)     0.00220       2.35745
   152    H   16  pz     Ryd( 2p)     0.00145       1.61169


 Summary of Natural Population Analysis:                  
                                                          
                                       Natural Population 
                Natural  -----------------------------------------------
    Atom  No    Charge         Core      Valence    Rydberg      Total
 -----------------------------------------------------------------------
      C    1   -0.71385      1.99917     4.70666    0.00802     6.71385
      C    2    0.60060      1.99922     3.35614    0.04404     5.39940
      C    3   -0.52102      1.99907     4.50640    0.01555     6.52102
      C    4   -0.55709      1.99909     4.54265    0.01536     6.55709
      C    5    0.85631      1.99931     3.09101    0.05337     5.14369
      O    6   -0.69155      1.99968     6.68071    0.01116     8.69155
      O    7   -0.58561      1.99971     6.57521    0.01070     8.58561
      O    8   -0.56111      1.99972     6.55088    0.01051     8.56111
      H    9    0.23739      0.00000     0.76034    0.00227     0.76261
      H   10    0.23282      0.00000     0.76490    0.00229     0.76718
      H   11    0.23787      0.00000     0.75828    0.00386     0.76213
      H   12    0.24420      0.00000     0.75240    0.00340     0.75580
      H   13    0.25654      0.00000     0.73950    0.00395     0.74346
      H   14    0.23867      0.00000     0.75720    0.00412     0.76133
      H   15    0.25217      0.00000     0.74294    0.00489     0.74783
      H   16    0.47367      0.00000     0.52065    0.00568     0.52633
 =======================================================================
   * Total *   -0.00000     15.99496    45.80587    0.19917    62.00000

                                 Natural Population      
 --------------------------------------------------------
   Core                      15.99496 ( 99.9685% of  16)
   Valence                   45.80587 ( 99.5780% of  46)
   Natural Minimal Basis     61.80083 ( 99.6788% of  62)
   Natural Rydberg Basis      0.19917 (  0.3212% of  62)
 --------------------------------------------------------

    Atom  No          Natural Electron Configuration
 ----------------------------------------------------------------------------
      C    1      [core]2S( 1.12)2p( 3.59)
      C    2      [core]2S( 0.82)2p( 2.53)3p( 0.03)3d( 0.01)
      C    3      [core]2S( 1.03)2p( 3.47)3p( 0.01)
      C    4      [core]2S( 1.04)2p( 3.50)3p( 0.01)
      C    5      [core]2S( 0.75)2p( 2.34)3S( 0.01)3p( 0.03)3d( 0.02)
      O    6      [core]2S( 1.67)2p( 5.01)
      O    7      [core]2S( 1.69)2p( 4.88)3d( 0.01)
      O    8      [core]2S( 1.68)2p( 4.87)
      H    9            1S( 0.76)
      H   10            1S( 0.76)
      H   11            1S( 0.76)
      H   12            1S( 0.75)
      H   13            1S( 0.74)
      H   14            1S( 0.76)
      H   15            1S( 0.74)
      H   16            1S( 0.52)


 NATURAL BOND ORBITAL ANALYSIS:

                       Occupancies       Lewis Structure    Low   High
           Occ.    -------------------  -----------------   occ   occ
  Cycle   Thresh.   Lewis   Non-Lewis     CR  BD  3C  LP    (L)   (NL)   Dev
 =============================================================================
   1(1)    1.90    60.48313   1.51687      8  19   0   4     6      4    0.16
   2(2)    1.90    59.59687   2.40313      8  20   0   3     4      4    1.02
   3(3)    1.90    60.14071   1.85929      8  19   0   4     5      5    0.16
   4(4)    1.90    59.59687   2.40313      8  20   0   3     4      4    1.02
   5(5)    1.90    60.14071   1.85929      8  19   0   4     5      5    0.16
   6(6)    1.90    59.59687   2.40313      8  20   0   3     4      4    1.02
   7(7)    1.90    60.14071   1.85929      8  19   0   4     5      5    0.16
   8(8)    1.90    59.59687   2.40313      8  20   0   3     4      4    1.02
   9(9)    1.90    60.14071   1.85929      8  19   0   4     5      5    0.16
  10(1)    1.80    61.13652   0.86348      8  17   0   6     0      1    0.16
  11(2)    1.80    61.13652   0.86348      8  17   0   6     0      1    0.16
  12(1)    1.70    61.13652   0.86348      8  17   0   6     0      1    0.16
  13(2)    1.70    61.13652   0.86348      8  17   0   6     0      1    0.16
  14(1)    1.60    61.13652   0.86348      8  17   0   6     0      1    0.16
  15(2)    1.60    61.13652   0.86348      8  17   0   6     0      1    0.16
  16(1)    1.50    61.13652   0.86348      8  17   0   6     0      1    0.16
  17(2)    1.50    61.13652   0.86348      8  17   0   6     0      1    0.16
  18(1)    1.80    61.13652   0.86348      8  17   0   6     0      1    0.16
 -----------------------------------------------------------------------------

 Structure accepted: RESONANCE keyword permits strongly delocalized structure

 --------------------------------------------------------
   Core                     15.99496 ( 99.968% of  16)
   Valence Lewis            45.14157 ( 98.134% of  46)
  ==================       ============================
   Total Lewis              61.13652 ( 98.607% of  62)
  -----------------------------------------------------
   Valence non-Lewis         0.71693 (  1.156% of  62)
   Rydberg non-Lewis         0.14654 (  0.236% of  62)
  ==================       ============================
   Total non-Lewis           0.86348 (  1.393% of  62)
 --------------------------------------------------------


       (Occupancy)   Bond orbital/ Coefficients/ Hybrids
 ---------------------------------------------------------------------------------
     1. (1.98806) BD ( 1) C   1 - C   2  
                ( 51.44%)   0.7172* C   1 s( 28.73%)p 2.48( 71.22%)d 0.00(  0.05%)
                                            0.0004  0.5360  0.0026 -0.6707  0.0032
                                           -0.5064 -0.0098 -0.0760 -0.0021  0.0184
                                            0.0023  0.0012  0.0066 -0.0096
                ( 48.56%)   0.6969* C   2 s( 35.04%)p 1.85( 64.90%)d 0.00(  0.05%)
                                            0.0000  0.5919  0.0094  0.6658  0.0074
                                            0.4496 -0.0236  0.0550 -0.0030  0.0205
                                            0.0028  0.0014  0.0052 -0.0094
     2. (1.96799) BD ( 1) C   1 - H   9  
                ( 61.51%)   0.7843* C   1 s( 23.02%)p 3.34( 76.94%)d 0.00(  0.04%)
                                           -0.0001  0.4798 -0.0004  0.0544  0.0151
                                            0.3126  0.0051  0.8176 -0.0011 -0.0002
                                           -0.0029  0.0103 -0.0026  0.0165
                ( 38.49%)   0.6204* H   9 s( 99.92%)p 0.00(  0.08%)
                                            0.9996 -0.0006 -0.0048 -0.0109 -0.0265
     3. (1.97449) BD ( 1) C   1 - H  10  
                ( 61.42%)   0.7837* C   1 s( 23.63%)p 3.23( 76.33%)d 0.00(  0.04%)
                                           -0.0001  0.4861 -0.0004 -0.0653  0.0157
                                            0.6820  0.0041 -0.5419  0.0011 -0.0048
                                            0.0052 -0.0151 -0.0103  0.0012
                ( 38.58%)   0.6212* H  10 s( 99.92%)p 0.00(  0.08%)
                                            0.9996 -0.0009 -0.0011 -0.0229  0.0180
     4. (1.98762) BD ( 1) C   1 - H  11  
                ( 61.96%)   0.7871* C   1 s( 24.59%)p 3.06( 75.37%)d 0.00(  0.03%)
                                           -0.0000  0.4959  0.0023  0.7362  0.0002
                                           -0.4242  0.0120 -0.1778  0.0025 -0.0145
                                           -0.0050  0.0034  0.0065 -0.0075
                ( 38.04%)   0.6168* H  11 s( 99.92%)p 0.00(  0.08%)
                                            0.9996 -0.0014 -0.0234  0.0155  0.0062
     5. (1.98205) BD ( 1) C   2 - C   3  
                ( 47.70%)   0.6907* C   2 s( 35.24%)p 1.84( 64.70%)d 0.00(  0.05%)
                                            0.0001  0.5935  0.0137 -0.7407  0.0104
                                            0.3090 -0.0020  0.0528 -0.0017 -0.0167
                                           -0.0027  0.0009  0.0126 -0.0098
                ( 52.30%)   0.7232* C   3 s( 27.42%)p 2.64( 72.53%)d 0.00(  0.05%)
                                            0.0003  0.5237  0.0047  0.7593  0.0011
                                           -0.3827  0.0030 -0.0471 -0.0013 -0.0156
                                           -0.0020  0.0007  0.0118 -0.0100
     6. (1.99547) BD ( 1) C   2 - O   8  
                ( 32.91%)   0.5736* C   2 s( 29.48%)p 2.38( 70.26%)d 0.01(  0.26%)
                                            0.0000 -0.5416  0.0372 -0.0819 -0.0157
                                            0.8232  0.0685  0.1147  0.0102  0.0079
                                            0.0009 -0.0117  0.0436  0.0223
                ( 67.09%)   0.8191* O   8 s( 46.05%)p 1.17( 53.87%)d 0.00(  0.08%)
                                            0.0000 -0.6783  0.0212  0.0682  0.0012
                                           -0.7230 -0.0208 -0.1038 -0.0028  0.0050
                                            0.0006 -0.0066  0.0251  0.0114
     7. (1.98183) BD ( 2) C   2 - O   8  
                ( 33.55%)   0.5792* C   2 s(  0.00%)p 1.00( 99.62%)d 0.00(  0.38%)
                                            0.0000 -0.0013  0.0014  0.0122  0.0005
                                           -0.1373  0.0046  0.9880 -0.0313 -0.0016
                                            0.0047 -0.0592 -0.0079 -0.0147
                ( 66.45%)   0.8152* O   8 s(  0.00%)p 1.00( 99.85%)d 0.00(  0.15%)
                                           -0.0000 -0.0015  0.0004  0.0189 -0.0001
                                           -0.1389 -0.0015  0.9893  0.0087  0.0012
                                           -0.0040  0.0365  0.0052  0.0092
     8. (1.97868) BD ( 1) C   3 - C   4  
                ( 49.49%)   0.7035* C   3 s( 28.56%)p 2.50( 71.40%)d 0.00(  0.04%)
                                            0.0002  0.5343  0.0129 -0.6433  0.0009
                                           -0.5476 -0.0003  0.0157  0.0036  0.0172
                                            0.0000 -0.0003  0.0017 -0.0101
                ( 50.51%)   0.7107* C   4 s( 29.30%)p 2.41( 70.66%)d 0.00(  0.04%)
                                            0.0001  0.5412  0.0096  0.6361 -0.0086
                                            0.5494  0.0028 -0.0049  0.0023  0.0163
                                           -0.0004 -0.0004  0.0005 -0.0098
     9. (1.96379) BD ( 1) C   3 - H  12  
                ( 62.09%)   0.7880* C   3 s( 22.21%)p 3.50( 77.75%)d 0.00(  0.04%)
                                           -0.0002  0.4712 -0.0048 -0.0240 -0.0047
                                            0.5082  0.0089  0.7201 -0.0073  0.0000
                                            0.0025  0.0159 -0.0060  0.0098
                ( 37.91%)   0.6157* H  12 s( 99.91%)p 0.00(  0.09%)
                                            0.9996 -0.0030  0.0034 -0.0185 -0.0230
    10. (1.95675) BD ( 1) C   3 - H  13  
                ( 62.64%)   0.7915* C   3 s( 21.82%)p 3.58( 78.14%)d 0.00(  0.04%)
                                           -0.0002  0.4671 -0.0051 -0.0912 -0.0029
                                            0.5427  0.0086 -0.6917  0.0091 -0.0010
                                           -0.0006 -0.0161 -0.0064  0.0096
                ( 37.36%)   0.6112* H  13 s( 99.91%)p 0.00(  0.09%)
                                            0.9995 -0.0038  0.0062 -0.0202  0.0216
    11. (1.98655) BD ( 1) C   4 - C   5  
                ( 52.86%)   0.7270* C   4 s( 26.31%)p 2.80( 73.64%)d 0.00(  0.05%)
                                            0.0002  0.5129  0.0057 -0.7665 -0.0087
                                            0.3819 -0.0081 -0.0527 -0.0004 -0.0155
                                            0.0021 -0.0007  0.0133 -0.0106
                ( 47.14%)   0.6866* C   5 s( 40.08%)p 1.49( 59.86%)d 0.00(  0.06%)
                                            0.0003  0.6324  0.0311  0.7028 -0.0127
                                           -0.3187  0.0077  0.0539 -0.0020 -0.0205
                                            0.0031 -0.0010  0.0096 -0.0087
    12. (1.96619) BD ( 1) C   4 - H  14  
                ( 61.91%)   0.7869* C   4 s( 22.18%)p 3.51( 77.78%)d 0.00(  0.04%)
                                            0.0002 -0.4709  0.0045 -0.0231 -0.0057
                                            0.4837  0.0065 -0.7370  0.0045 -0.0005
                                            0.0031  0.0157  0.0056 -0.0110
                ( 38.09%)   0.6171* H  14 s( 99.91%)p 0.00(  0.09%)
                                           -0.9996  0.0035  0.0047 -0.0167  0.0240
    13. (1.96189) BD ( 1) C   4 - H  15  
                ( 62.60%)   0.7912* C   4 s( 22.22%)p 3.50( 77.74%)d 0.00(  0.04%)
                                            0.0002 -0.4713  0.0053 -0.0807 -0.0039
                                            0.5634  0.0061  0.6734 -0.0070  0.0003
                                           -0.0015 -0.0165  0.0072 -0.0084
                ( 37.40%)   0.6116* H  15 s( 99.91%)p 0.00(  0.09%)
                                           -0.9995  0.0047  0.0073 -0.0201 -0.0214
    14. (1.99559) BD ( 1) C   5 - O   6  
                ( 30.41%)   0.5514* C   5 s( 26.85%)p 2.71( 72.81%)d 0.01(  0.34%)
                                           -0.0000  0.5179 -0.0158 -0.6928 -0.0507
                                           -0.4918 -0.0035  0.0604  0.0005  0.0512
                                           -0.0066 -0.0048  0.0080 -0.0264
                ( 69.59%)   0.8342* O   6 s( 36.54%)p 1.74( 63.40%)d 0.00(  0.07%)
                                           -0.0000  0.6045 -0.0009  0.6266 -0.0026
                                            0.4873  0.0079 -0.0617 -0.0011  0.0160
                                           -0.0019 -0.0012  0.0145 -0.0143
    15. (1.99459) BD ( 1) C   5 - O   7  
                ( 33.25%)   0.5766* C   5 s( 32.76%)p 2.05( 67.00%)d 0.01(  0.24%)
                                           -0.0001  0.5712 -0.0363 -0.1451 -0.0309
                                            0.7981  0.0561 -0.0883 -0.0096 -0.0145
                                            0.0018 -0.0099 -0.0403 -0.0220
                ( 66.75%)   0.8170* O   7 s( 44.62%)p 1.24( 55.29%)d 0.00(  0.09%)
                                           -0.0000  0.6675 -0.0257  0.0963  0.0022
                                           -0.7249 -0.0241  0.1327  0.0036 -0.0068
                                            0.0011 -0.0078 -0.0248 -0.0119
    16. (1.98981) BD ( 2) C   5 - O   7  
                ( 31.75%)   0.5635* C   5 s(  0.02%)p99.99( 99.56%)d18.83(  0.41%)
                                            0.0000 -0.0148  0.0016 -0.0090  0.0012
                                            0.1186 -0.0068  0.9901 -0.0347 -0.0017
                                           -0.0083  0.0616 -0.0075 -0.0151
                ( 68.25%)   0.8261* O   7 s(  0.03%)p99.99( 99.82%)d 4.30(  0.15%)
                                            0.0000 -0.0186  0.0007 -0.0192 -0.0001
                                            0.1607  0.0015  0.9859  0.0051  0.0016
                                            0.0061 -0.0363  0.0059  0.0097
    17. (1.98535) BD ( 1) O   6 - H  16  
                ( 73.97%)   0.8601* O   6 s( 21.41%)p 3.67( 78.51%)d 0.00(  0.08%)
                                           -0.0003 -0.4625 -0.0145 -0.2257  0.0144
                                            0.8480  0.0337 -0.1168 -0.0046  0.0232
                                           -0.0033  0.0047  0.0084  0.0133
                ( 26.03%)   0.5102* H  16 s( 99.57%)p 0.00(  0.43%)
                                           -0.9978  0.0037  0.0137 -0.0636  0.0088
    18. (1.99917) CR ( 1) C   1           s(100.00%)p 0.00(  0.00%)
                                            1.0000 -0.0001 -0.0000  0.0003  0.0000
                                            0.0003  0.0000  0.0000  0.0000 -0.0000
                                           -0.0000 -0.0000 -0.0000  0.0000
    19. (1.99922) CR ( 1) C   2           s(100.00%)
                                            1.0000 -0.0001 -0.0000  0.0001 -0.0000
                                           -0.0001 -0.0000 -0.0000  0.0000  0.0000
                                            0.0000  0.0000 -0.0000  0.0000
    20. (1.99907) CR ( 1) C   3           s(100.00%)p 0.00(  0.00%)
                                            1.0000 -0.0001 -0.0000 -0.0001 -0.0000
                                            0.0004  0.0000  0.0000 -0.0000  0.0000
                                            0.0000 -0.0000 -0.0000  0.0000
    21. (1.99908) CR ( 1) C   4           s(100.00%)p 0.00(  0.00%)
                                            1.0000  0.0000 -0.0000  0.0001  0.0000
                                           -0.0004 -0.0000  0.0000  0.0000  0.0000
                                           -0.0000  0.0000 -0.0000  0.0000
    22. (1.99931) CR ( 1) C   5           s(100.00%)p 0.00(  0.00%)
                                            1.0000 -0.0001 -0.0000 -0.0002 -0.0000
                                            0.0001  0.0000 -0.0000  0.0000  0.0000
                                           -0.0000 -0.0000 -0.0000 -0.0000
    23. (1.99968) CR ( 1) O   6           s(100.00%)p 0.00(  0.00%)
                                            1.0000 -0.0002 -0.0000  0.0000  0.0000
                                            0.0002  0.0000 -0.0000 -0.0000  0.0000
                                           -0.0000  0.0000  0.0000  0.0000
    24. (1.99971) CR ( 1) O   7           s(100.00%)p 0.00(  0.00%)
                                            1.0000 -0.0004 -0.0000 -0.0001  0.0000
                                           -0.0004 -0.0000  0.0001  0.0000  0.0000
                                           -0.0000 -0.0000 -0.0000 -0.0000
    25. (1.99972) CR ( 1) O   8           s(100.00%)p 0.00(  0.00%)
                                            1.0000 -0.0004 -0.0000 -0.0000 -0.0000
                                            0.0004  0.0000  0.0001  0.0000 -0.0000
                                           -0.0000  0.0000 -0.0000 -0.0000
    26. (1.97489) LP ( 1) O   6           s( 42.04%)p 1.38( 57.92%)d 0.00(  0.05%)
                                            0.0001  0.6484 -0.0037 -0.7453  0.0087
                                            0.1504 -0.0008 -0.0324  0.0002  0.0085
                                           -0.0016 -0.0006 -0.0180  0.0074
    27. (1.82375) LP ( 2) O   6           s(  0.00%)p 1.00( 99.92%)d 0.00(  0.08%)
                                           -0.0000  0.0042  0.0001 -0.0120  0.0001
                                            0.1355 -0.0020  0.9902 -0.0145  0.0038
                                            0.0271 -0.0040  0.0002  0.0014
    28. (1.97621) LP ( 1) O   7           s( 55.34%)p 0.81( 44.64%)d 0.00(  0.02%)
                                            0.0006  0.7438  0.0153 -0.1173 -0.0016
                                            0.6510 -0.0009 -0.0944  0.0002  0.0037
                                           -0.0006  0.0034  0.0097  0.0075
    29. (1.84412) LP ( 2) O   7           s(  0.05%)p99.99( 99.86%)d 1.71(  0.09%)
                                            0.0001  0.0228  0.0023  0.9877 -0.0133
                                            0.1511 -0.0014 -0.0050  0.0001 -0.0283
                                            0.0042  0.0006  0.0088 -0.0008
    30. (1.97478) LP ( 1) O   8           s( 53.95%)p 0.85( 46.03%)d 0.00(  0.02%)
                                            0.0006  0.7344  0.0130  0.0832  0.0001
                                           -0.6667  0.0003 -0.0941  0.0001  0.0027
                                            0.0005 -0.0034  0.0100  0.0079
    31. (1.89111) LP ( 2) O   8           s(  0.02%)p99.99( 99.90%)d 3.09(  0.07%)
                                            0.0000  0.0148  0.0040 -0.9935  0.0157
                                           -0.1081  0.0009  0.0038  0.0001 -0.0261
                                           -0.0038 -0.0002  0.0057 -0.0004
    32. (0.00302) RY*( 1) C   1           s(  1.05%)p91.84( 96.13%)d 2.69(  2.82%)
                                           -0.0000  0.0066  0.1021 -0.0149 -0.6359
                                            0.0077  0.7388  0.0028  0.1038 -0.0758
                                           -0.0166 -0.0150  0.1446 -0.0321
    33. (0.00152) RY*( 2) C   1           s( 46.99%)p 1.07( 50.10%)d 0.06(  2.91%)
                                            0.0000  0.0096  0.6854  0.0062 -0.5045
                                            0.0088 -0.4834  0.0025 -0.1126 -0.0273
                                            0.0036  0.0265 -0.1659 -0.0119
    34. (0.00049) RY*( 3) C   1           s(  0.02%)p99.99( 73.43%)d99.99( 26.55%)
                                            0.0000  0.0009  0.0152  0.0004 -0.0249
                                           -0.0010 -0.1448  0.0096  0.8441  0.0280
                                           -0.2453 -0.4171 -0.0779 -0.1563
    35. (0.00012) RY*( 4) C   1           s( 38.95%)p 1.11( 43.10%)d 0.46( 17.94%)
                                           -0.0000 -0.0121  0.6240 -0.0134  0.5449
                                           -0.0133  0.3631 -0.0008  0.0437 -0.3853
                                           -0.0522 -0.0571 -0.1225  0.0999
    36. (0.00004) RY*( 5) C   1           s( 11.81%)p 0.38(  4.43%)d 7.09( 83.76%)
    37. (0.00001) RY*( 6) C   1           s(  0.00%)p 1.00(  5.68%)d16.61( 94.32%)
    38. (0.00000) RY*( 7) C   1           s(  0.02%)p99.99( 18.82%)d99.99( 81.16%)
    39. (0.00001) RY*( 8) C   1           s(  0.90%)p 7.80(  7.00%)d99.99( 92.10%)
    40. (0.00000) RY*( 9) C   1           s(  0.28%)p 5.03(  1.43%)d99.99( 98.28%)
    41. (0.02045) RY*( 1) C   2           s( 14.71%)p 5.80( 85.27%)d 0.00(  0.02%)
                                            0.0000  0.0528  0.3799  0.0212 -0.0434
                                           -0.0579  0.9125 -0.0092  0.1196 -0.0039
                                           -0.0010 -0.0041  0.0045  0.0117
    42. (0.00731) RY*( 2) C   2           s(  1.18%)p48.28( 57.20%)d35.12( 41.61%)
                                           -0.0000 -0.0145  0.1079 -0.0156  0.7553
                                            0.0002  0.0003 -0.0024 -0.0353  0.6236
                                            0.0952 -0.0050 -0.1347 -0.0042
    43. (0.00363) RY*( 3) C   2           s(  0.00%)p 1.00( 57.12%)d 0.75( 42.88%)
                                            0.0000 -0.0016  0.0042  0.0023  0.0251
                                            0.0098  0.0965 -0.0633 -0.7464 -0.1031
                                            0.0491 -0.6211 -0.0743 -0.1564
    44. (0.00261) RY*( 4) C   2           s(  0.03%)p99.99( 41.74%)d99.99( 58.23%)
                                           -0.0000  0.0118  0.0115 -0.0212 -0.6433
                                           -0.0094 -0.0265 -0.0068 -0.0477  0.7511
                                            0.1016 -0.0782 -0.0317 -0.0278
    45. (0.00072) RY*( 5) C   2           s(  0.96%)p 1.28(  1.23%)d99.99( 97.81%)
                                           -0.0000 -0.0131  0.0973 -0.0068 -0.0960
                                            0.0406 -0.0357  0.0058 -0.0089 -0.1189
                                            0.0599  0.1367 -0.9701  0.0230
    46. (0.00047) RY*( 6) C   2           s(  8.99%)p 0.20(  1.81%)d 9.92( 89.19%)
                                            0.0000 -0.0009  0.2999  0.0008 -0.0238
                                           -0.0117 -0.1208  0.0008 -0.0533 -0.1368
                                            0.9146  0.0998  0.1267  0.1038
    47. (0.00025) RY*( 7) C   2           s( 72.12%)p 0.18( 13.05%)d 0.21( 14.84%)
                                            0.0000 -0.0085  0.8492  0.0015 -0.0490
                                           -0.0218 -0.3500 -0.0026 -0.0713 -0.0192
                                           -0.3550 -0.0298  0.0818  0.1201
    48. (0.00004) RY*( 8) C   2           s(  0.07%)p99.99( 40.06%)d99.99( 59.87%)
    49. (0.00002) RY*( 9) C   2           s(  2.17%)p 1.40(  3.03%)d43.66( 94.80%)
    50. (0.00533) RY*( 1) C   3           s(  0.58%)p99.99( 97.39%)d 3.51(  2.03%)
                                            0.0000 -0.0050  0.0759 -0.0018 -0.9578
                                           -0.0041  0.2272 -0.0023 -0.0691 -0.0387
                                           -0.0018  0.0087  0.1369  0.0039
    51. (0.00339) RY*( 2) C   3           s( 22.37%)p 3.26( 72.90%)d 0.21(  4.73%)
                                            0.0000 -0.0094  0.4729  0.0036  0.1732
                                            0.0044  0.6657  0.0091  0.5057  0.0774
                                           -0.0633 -0.1410  0.1306 -0.0200
    52. (0.00249) RY*( 3) C   3           s( 12.47%)p 6.13( 76.44%)d 0.89( 11.09%)
                                            0.0000 -0.0032  0.3531 -0.0021  0.1779
                                            0.0043  0.3509 -0.0158 -0.7806  0.0482
                                            0.1326  0.2928  0.0693 -0.0217
    53. (0.00148) RY*( 4) C   3           s( 63.90%)p 0.53( 34.00%)d 0.03(  2.09%)
                                            0.0000  0.0016  0.7994  0.0019 -0.0800
                                            0.0145 -0.5742  0.0016  0.0610 -0.1312
                                           -0.0072 -0.0274 -0.0539 -0.0010
    54. (0.00023) RY*( 5) C   3           s(  0.53%)p 4.56(  2.40%)d99.99( 97.07%)
                                           -0.0000 -0.0005  0.0726  0.0169 -0.1077
                                           -0.0141  0.1075 -0.0029  0.0198  0.3849
                                           -0.0428  0.0820 -0.8661  0.2526
    55. (0.00016) RY*( 6) C   3           s(  0.00%)p 1.00(  0.54%)d99.99( 99.46%)
                                            0.0000  0.0001  0.0052 -0.0019  0.0181
                                            0.0019 -0.0214 -0.0039 -0.0679  0.0417
                                           -0.9587  0.2354  0.1065  0.0835
    56. (0.00006) RY*( 7) C   3           s(  0.07%)p61.09(  4.14%)d99.99( 95.79%)
    57. (0.00002) RY*( 8) C   3           s(  0.07%)p99.99( 12.12%)d99.99( 87.81%)
    58. (0.00001) RY*( 9) C   3           s(  0.00%)p 1.00(  0.24%)d99.99( 99.76%)
    59. (0.00616) RY*( 1) C   4           s(  4.66%)p19.88( 92.73%)d 0.56(  2.60%)
                                           -0.0000  0.0001  0.2160  0.0024  0.8962
                                            0.0086 -0.3524 -0.0018 -0.0012  0.0066
                                            0.0064  0.0090  0.1606 -0.0075
    60. (0.00262) RY*( 2) C   4           s(  0.41%)p99.99( 94.47%)d12.49(  5.12%)
                                           -0.0000  0.0085  0.0634 -0.0052  0.2747
                                           -0.0014  0.7231 -0.0099 -0.5884  0.0216
                                           -0.1118 -0.1942 -0.0219 -0.0042
    61. (0.00218) RY*( 3) C   4           s(  0.38%)p99.99( 88.43%)d29.12( 11.19%)
                                           -0.0000  0.0043  0.0618 -0.0071  0.2164
                                           -0.0000  0.5856  0.0127  0.7030  0.0230
                                            0.1427  0.3002 -0.0246 -0.0179
    62. (0.00136) RY*( 4) C   4           s( 93.92%)p 0.06(  5.66%)d 0.00(  0.43%)
                                            0.0000 -0.0045  0.9691  0.0008 -0.2372
                                           -0.0160 -0.0000  0.0004 -0.0061 -0.0541
                                            0.0080 -0.0134  0.0226 -0.0241
    63. (0.00024) RY*( 5) C   4           s(  0.53%)p 3.42(  1.82%)d99.99( 97.64%)
                                           -0.0000  0.0004  0.0730 -0.0184  0.1031
                                            0.0145 -0.0825 -0.0030  0.0155  0.4128
                                            0.0608 -0.0817 -0.8588  0.2410
    64. (0.00017) RY*( 6) C   4           s(  0.02%)p41.35(  0.68%)d99.99( 99.30%)
                                           -0.0000  0.0000  0.0128 -0.0009  0.0230
                                            0.0032 -0.0195  0.0040  0.0765 -0.1265
                                           -0.9329  0.2751 -0.1641 -0.0649
    65. (0.00013) RY*( 7) C   4           s(  0.05%)p15.18(  0.70%)d99.99( 99.25%)
                                            0.0000 -0.0018  0.0214 -0.0160 -0.0759
                                           -0.0105  0.0085 -0.0009  0.0285  0.8970
                                           -0.1779  0.0068  0.3788 -0.1129
    66. (0.00001) RY*( 8) C   4           s(  0.01%)p 1.00( 15.44%)d 5.47( 84.55%)
    67. (0.00001) RY*( 9) C   4           s(  0.02%)p14.57(  0.24%)d99.99( 99.75%)
    68. (0.02036) RY*( 1) C   5           s( 15.14%)p 5.58( 84.51%)d 0.02(  0.35%)
                                            0.0000  0.0476  0.3862 -0.0205  0.2176
                                            0.0539 -0.8826 -0.0087  0.1237  0.0339
                                           -0.0031  0.0087  0.0474 -0.0012
    69. (0.01297) RY*( 2) C   5           s(  0.19%)p99.99( 65.22%)d99.99( 34.60%)
                                            0.0000  0.0415 -0.0119 -0.0529  0.7857
                                           -0.0214  0.1771  0.0027 -0.0137 -0.5515
                                            0.0818  0.0247  0.1806  0.0435
    70. (0.00458) RY*( 3) C   5           s(  0.00%)p 1.00(  0.47%)d99.99( 99.53%)
                                            0.0000 -0.0002  0.0046  0.0001 -0.0063
                                           -0.0082 -0.0019 -0.0591 -0.0332  0.0170
                                            0.2968  0.9171 -0.1276 -0.2225
    71. (0.00337) RY*( 4) C   5           s(  0.23%)p99.99( 33.30%)d99.99( 66.47%)
                                            0.0000 -0.0164  0.0452 -0.0252 -0.5553
                                           -0.0129 -0.1515  0.0001 -0.0289 -0.8073
                                            0.0849  0.0032  0.0406  0.0641
    72. (0.00202) RY*( 5) C   5           s(  3.75%)p14.33( 53.74%)d11.34( 42.51%)
                                            0.0000  0.0011  0.1936 -0.0050 -0.0257
                                            0.0127 -0.0005 -0.0410 -0.7314  0.0147
                                           -0.5279  0.1806  0.3359 -0.0270
    73. (0.00195) RY*( 6) C   5           s( 10.73%)p 1.49( 15.96%)d 6.83( 73.31%)
                                            0.0000  0.0010  0.3276 -0.0090 -0.1498
                                            0.0418  0.2007  0.0124  0.3081  0.1397
                                            0.2352  0.0495  0.8095  0.0228
    74. (0.00053) RY*( 7) C   5           s( 68.35%)p 0.17( 11.36%)d 0.30( 20.29%)
                                            0.0000 -0.0052  0.8267 -0.0320  0.0040
                                           -0.0063  0.3334  0.0025 -0.0376 -0.0196
                                            0.0639 -0.0482 -0.4186  0.1445
    75. (0.00001) RY*( 8) C   5           s(  0.12%)p99.99( 35.76%)d99.99( 64.12%)
    76. (0.00002) RY*( 9) C   5           s(  1.78%)p 0.25(  0.45%)d55.00( 97.77%)
    77. (0.00178) RY*( 1) O   6           s( 78.46%)p 0.25( 19.34%)d 0.03(  2.20%)
                                            0.0000 -0.0035  0.8858  0.0021  0.4313
                                            0.0133 -0.0801 -0.0017  0.0268 -0.0960
                                            0.0135 -0.0129 -0.1116  0.0059
    78. (0.00097) RY*( 2) O   6           s( 11.14%)p 7.19( 80.13%)d 0.78(  8.72%)
                                           -0.0000  0.0021  0.3338 -0.0021 -0.6463
                                           -0.0037  0.6063 -0.0001 -0.1262 -0.0227
                                           -0.0025 -0.0501 -0.2902 -0.0030
    79. (0.00084) RY*( 3) O   6           s(  0.00%)p 1.00( 92.80%)d 0.08(  7.20%)
                                           -0.0000  0.0002  0.0011 -0.0002 -0.0359
                                            0.0012  0.1576  0.0120  0.9496  0.0146
                                            0.1103  0.2335 -0.0444 -0.0554
    80. (0.00005) RY*( 4) O   6           s(  2.23%)p35.81( 79.81%)d 8.06( 17.96%)
    81. (0.00002) RY*( 5) O   6           s(  2.80%)p 4.49( 12.58%)d30.21( 84.62%)
    82. (0.00001) RY*( 6) O   6           s(  0.05%)p34.53(  1.76%)d99.99( 98.19%)
    83. (0.00000) RY*( 7) O   6           s(  0.32%)p17.56(  5.67%)d99.99( 94.01%)
    84. (0.00001) RY*( 8) O   6           s(  4.88%)p 1.12(  5.46%)d18.37( 89.66%)
    85. (0.00001) RY*( 9) O   6           s(  0.12%)p21.78(  2.71%)d99.99( 97.17%)
    86. (0.00193) RY*( 1) O   7           s(  0.72%)p99.99( 97.83%)d 2.02(  1.45%)
                                           -0.0000 -0.0022  0.0847 -0.0093 -0.9779
                                           -0.0038 -0.1466  0.0004  0.0180  0.1109
                                           -0.0167 -0.0033 -0.0434  0.0073
    87. (0.00058) RY*( 2) O   7           s(  0.05%)p99.99( 98.10%)d33.68(  1.85%)
                                            0.0000  0.0003  0.0234  0.0002 -0.0036
                                           -0.0022  0.1560 -0.0088  0.9780 -0.0128
                                           -0.0776 -0.1073  0.0146  0.0243
    88. (0.00039) RY*( 3) O   7           s( 94.90%)p 0.02(  1.84%)d 0.03(  3.25%)
                                           -0.0000  0.0058  0.9742  0.0027  0.0699
                                           -0.0248  0.1064  0.0038 -0.0398 -0.0457
                                            0.0097 -0.0273 -0.1707 -0.0218
    89. (0.00009) RY*( 4) O   7           s(  0.68%)p99.99( 97.85%)d 2.17(  1.47%)
    90. (0.00003) RY*( 5) O   7           s(  3.59%)p 0.29(  1.04%)d26.58( 95.37%)
    91. (0.00001) RY*( 6) O   7           s(  0.00%)p 1.00(  0.65%)d99.99( 99.35%)
    92. (0.00000) RY*( 7) O   7           s(  0.00%)p 1.00(  1.31%)d75.19( 98.69%)
    93. (0.00001) RY*( 8) O   7           s(  0.01%)p 1.00(  1.53%)d64.49( 98.47%)
    94. (0.00000) RY*( 9) O   7           s(  0.00%)p 1.00(  0.24%)d99.99( 99.76%)
    95. (0.00321) RY*( 1) O   8           s(  0.39%)p99.99( 97.13%)d 6.46(  2.49%)
                                           -0.0000 -0.0005  0.0621  0.0113  0.9812
                                            0.0023  0.0911  0.0001  0.0134  0.1525
                                            0.0223  0.0026 -0.0334  0.0004
    96. (0.00021) RY*( 2) O   8           s(  0.71%)p99.99( 98.14%)d 1.63(  1.15%)
                                           -0.0000 -0.0004  0.0841  0.0004 -0.0077
                                           -0.0010  0.1679  0.0126 -0.9762 -0.0072
                                            0.0003 -0.0952 -0.0444 -0.0214
    97. (0.00012) RY*( 3) O   8           s( 86.93%)p 0.14( 11.92%)d 0.01(  1.15%)
                                            0.0000  0.0084  0.9323  0.0009 -0.0254
                                            0.0249 -0.3426  0.0021  0.0235 -0.0276
                                           -0.0263  0.0319 -0.0788 -0.0532
    98. (0.00009) RY*( 4) O   8           s(  6.76%)p10.99( 74.32%)d 2.80( 18.92%)
    99. (0.00001) RY*( 5) O   8           s(  0.43%)p10.68(  4.62%)d99.99( 94.95%)
   100. (0.00000) RY*( 6) O   8           s(  0.08%)p 0.84(  0.07%)d99.99( 99.85%)
   101. (0.00000) RY*( 7) O   8           s(  0.18%)p 8.12(  1.44%)d99.99( 98.38%)
   102. (0.00001) RY*( 8) O   8           s(  4.17%)p 3.03( 12.66%)d19.94( 83.17%)
   103. (0.00001) RY*( 9) O   8           s(  0.32%)p 0.18(  0.06%)d99.99( 99.62%)
   104. (0.00120) RY*( 1) H   9           s( 96.15%)p 0.04(  3.85%)
                                            0.0055  0.9805  0.0598  0.1501  0.1115
   105. (0.00023) RY*( 2) H   9           s(  0.53%)p99.99( 99.47%)
                                            0.0024  0.0725  0.2627 -0.8754  0.3993
   106. (0.00016) RY*( 3) H   9           s(  0.10%)p99.99( 99.90%)
                                            0.0041  0.0314 -0.9241 -0.1080  0.3653
   107. (0.00002) RY*( 4) H   9           s(  3.31%)p29.19( 96.69%)
   108. (0.00124) RY*( 1) H  10           s( 97.37%)p 0.03(  2.63%)
                                            0.0050  0.9868  0.0081  0.1599 -0.0250
   109. (0.00021) RY*( 2) H  10           s(  0.44%)p99.99( 99.56%)
                                            0.0027  0.0661  0.0829 -0.5429 -0.8331
   110. (0.00015) RY*( 3) H  10           s(  0.00%)p 1.00(100.00%)
                                           -0.0028  0.0051  0.9886 -0.0599  0.1378
   111. (0.00003) RY*( 4) H  10           s(  2.27%)p43.07( 97.73%)
   112. (0.00293) RY*( 1) H  11           s( 99.32%)p 0.01(  0.68%)
                                            0.0034  0.9966  0.0820 -0.0049  0.0054
   113. (0.00013) RY*( 2) H  11           s(  0.02%)p99.99( 99.98%)
                                            0.0027  0.0145 -0.1071  0.0660 -0.9920
   114. (0.00012) RY*( 3) H  11           s(  0.03%)p99.99( 99.97%)
                                            0.0104  0.0130 -0.2138 -0.9758 -0.0416
   115. (0.00004) RY*( 4) H  11           s(  0.71%)p99.99( 99.29%)
   116. (0.00237) RY*( 1) H  12           s( 99.17%)p 0.01(  0.83%)
                                            0.0049  0.9959  0.0274  0.0853  0.0153
   117. (0.00021) RY*( 2) H  12           s(  0.08%)p99.99( 99.92%)
                                            0.0032  0.0284  0.4362 -0.5931  0.6761
   118. (0.00011) RY*( 3) H  12           s(  0.20%)p99.99( 99.80%)
                                            0.0055  0.0439 -0.8994 -0.2831  0.3300
   119. (0.00004) RY*( 4) H  12           s(  0.64%)p99.99( 99.36%)
   120. (0.00289) RY*( 1) H  13           s( 99.12%)p 0.01(  0.88%)
                                            0.0058  0.9956 -0.0373  0.0856 -0.0062
   121. (0.00022) RY*( 2) H  13           s(  0.35%)p99.99( 99.65%)
                                            0.0021  0.0587  0.3363 -0.5891 -0.7324
   122. (0.00013) RY*( 3) H  13           s(  0.01%)p99.99( 99.99%)
                                           -0.0034  0.0095  0.9336  0.3093  0.1806
   123. (0.00004) RY*( 4) H  13           s(  0.61%)p99.99( 99.39%)
   124. (0.00308) RY*( 1) H  14           s( 99.39%)p 0.01(  0.61%)
                                            0.0046  0.9969 -0.0403 -0.0663  0.0073
   125. (0.00021) RY*( 2) H  14           s(  0.02%)p99.99( 99.98%)
                                            0.0025  0.0128 -0.5333  0.5842  0.6117
   126. (0.00012) RY*( 3) H  14           s(  0.33%)p99.99( 99.67%)
                                            0.0064  0.0574  0.8444  0.3906  0.3620
   127. (0.00004) RY*( 4) H  14           s(  0.34%)p99.99( 99.66%)
   128. (0.00382) RY*( 1) H  15           s( 99.53%)p 0.00(  0.47%)
                                            0.0062  0.9976  0.0316 -0.0609 -0.0004
   129. (0.00021) RY*( 2) H  15           s(  0.23%)p99.99( 99.77%)
                                            0.0005  0.0478 -0.5377  0.5087 -0.6707
   130. (0.00014) RY*( 3) H  15           s(  0.00%)p 1.00(100.00%)
                                            0.0049 -0.0005  0.8353  0.4281 -0.3450
   131. (0.00004) RY*( 4) H  15           s(  0.33%)p99.99( 99.67%)
   132. (0.00143) RY*( 1) H  16           s(  0.20%)p99.99( 99.80%)
                                            0.0004  0.0443 -0.0390 -0.1501 -0.9869
   133. (0.00139) RY*( 2) H  16           s( 37.89%)p 1.64( 62.11%)
                                            0.0090  0.6155 -0.7410 -0.2511  0.0951
   134. (0.00063) RY*( 3) H  16           s( 57.25%)p 0.75( 42.75%)
                                            0.0157  0.7565  0.6509 -0.0595  0.0173
   135. (0.00002) RY*( 4) H  16           s(  5.10%)p18.61( 94.90%)
   136. (0.05324) BD*( 1) C   1 - C   2  
                ( 48.56%)   0.6969* C   1 s( 28.73%)p 2.48( 71.22%)d 0.00(  0.05%)
                                           -0.0004 -0.5360 -0.0026  0.6707 -0.0032
                                            0.5064  0.0098  0.0760  0.0021 -0.0184
                                           -0.0023 -0.0012 -0.0066  0.0096
                ( 51.44%)  -0.7172* C   2 s( 35.04%)p 1.85( 64.90%)d 0.00(  0.05%)
                                           -0.0000 -0.5919 -0.0094 -0.6658 -0.0074
                                           -0.4496  0.0236 -0.0550  0.0030 -0.0205
                                           -0.0028 -0.0014 -0.0052  0.0094
   137. (0.00581) BD*( 1) C   1 - H   9  
                ( 38.49%)   0.6204* C   1 s( 23.02%)p 3.34( 76.94%)d 0.00(  0.04%)
                                            0.0001 -0.4798  0.0004 -0.0544 -0.0151
                                           -0.3126 -0.0051 -0.8176  0.0011  0.0002
                                            0.0029 -0.0103  0.0026 -0.0165
                ( 61.51%)  -0.7843* H   9 s( 99.92%)p 0.00(  0.08%)
                                           -0.9996  0.0006  0.0048  0.0109  0.0265
   138. (0.00608) BD*( 1) C   1 - H  10  
                ( 38.58%)   0.6212* C   1 s( 23.63%)p 3.23( 76.33%)d 0.00(  0.04%)
                                            0.0001 -0.4861  0.0004  0.0653 -0.0157
                                           -0.6820 -0.0041  0.5419 -0.0011  0.0048
                                           -0.0052  0.0151  0.0103 -0.0012
                ( 61.42%)  -0.7837* H  10 s( 99.92%)p 0.00(  0.08%)
                                           -0.9996  0.0009  0.0011  0.0229 -0.0180
   139. (0.00449) BD*( 1) C   1 - H  11  
                ( 38.04%)   0.6168* C   1 s( 24.59%)p 3.06( 75.37%)d 0.00(  0.03%)
                                            0.0000 -0.4959 -0.0023 -0.7362 -0.0002
                                            0.4242 -0.0120  0.1778 -0.0025  0.0145
                                            0.0050 -0.0034 -0.0065  0.0075
                ( 61.96%)  -0.7871* H  11 s( 99.92%)p 0.00(  0.08%)
                                           -0.9996  0.0014  0.0234 -0.0155 -0.0062
   140. (0.06297) BD*( 1) C   2 - C   3  
                ( 52.30%)   0.7232* C   2 s( 35.24%)p 1.84( 64.70%)d 0.00(  0.05%)
                                            0.0001  0.5935  0.0137 -0.7407  0.0104
                                            0.3090 -0.0020  0.0528 -0.0017 -0.0167
                                           -0.0027  0.0009  0.0126 -0.0098
                ( 47.70%)  -0.6907* C   3 s( 27.42%)p 2.64( 72.53%)d 0.00(  0.05%)
                                            0.0003  0.5237  0.0047  0.7593  0.0011
                                           -0.3827  0.0030 -0.0471 -0.0013 -0.0156
                                           -0.0020  0.0007  0.0118 -0.0100
   141. (0.01574) BD*( 1) C   2 - O   8  
                ( 67.09%)   0.8191* C   2 s( 29.48%)p 2.38( 70.26%)d 0.01(  0.26%)
                                            0.0000 -0.5416  0.0372 -0.0819 -0.0157
                                            0.8232  0.0685  0.1147  0.0102  0.0079
                                            0.0009 -0.0117  0.0436  0.0223
                ( 32.91%)  -0.5736* O   8 s( 46.05%)p 1.17( 53.87%)d 0.00(  0.08%)
                                            0.0000 -0.6783  0.0212  0.0682  0.0012
                                           -0.7230 -0.0208 -0.1038 -0.0028  0.0050
                                            0.0006 -0.0066  0.0251  0.0114
   142. (0.09221) BD*( 2) C   2 - O   8  
                ( 66.45%)   0.8152* C   2 s(  0.00%)p 1.00( 99.62%)d 0.00(  0.38%)
                                            0.0000 -0.0013  0.0014  0.0122  0.0005
                                           -0.1373  0.0046  0.9880 -0.0313 -0.0016
                                            0.0047 -0.0592 -0.0079 -0.0147
                ( 33.55%)  -0.5792* O   8 s(  0.00%)p 1.00( 99.85%)d 0.00(  0.15%)
                                           -0.0000 -0.0015  0.0004  0.0189 -0.0001
                                           -0.1389 -0.0015  0.9893  0.0087  0.0012
                                           -0.0040  0.0365  0.0052  0.0092
   143. (0.01383) BD*( 1) C   3 - C   4  
                ( 50.51%)   0.7107* C   3 s( 28.56%)p 2.50( 71.40%)d 0.00(  0.04%)
                                            0.0002  0.5343  0.0129 -0.6433  0.0009
                                           -0.5476 -0.0003  0.0157  0.0036  0.0172
                                            0.0000 -0.0003  0.0017 -0.0101
                ( 49.49%)  -0.7035* C   4 s( 29.30%)p 2.41( 70.66%)d 0.00(  0.04%)
                                            0.0001  0.5412  0.0096  0.6361 -0.0086
                                            0.5494  0.0028 -0.0049  0.0023  0.0163
                                           -0.0004 -0.0004  0.0005 -0.0098
   144. (0.01398) BD*( 1) C   3 - H  12  
                ( 37.91%)   0.6157* C   3 s( 22.21%)p 3.50( 77.75%)d 0.00(  0.04%)
                                            0.0002 -0.4712  0.0048  0.0240  0.0047
                                           -0.5082 -0.0089 -0.7201  0.0073 -0.0000
                                           -0.0025 -0.0159  0.0060 -0.0098
                ( 62.09%)  -0.7880* H  12 s( 99.91%)p 0.00(  0.09%)
                                           -0.9996  0.0030 -0.0034  0.0185  0.0230
   145. (0.01459) BD*( 1) C   3 - H  13  
                ( 37.36%)   0.6112* C   3 s( 21.82%)p 3.58( 78.14%)d 0.00(  0.04%)
                                            0.0002 -0.4671  0.0051  0.0912  0.0029
                                           -0.5427 -0.0086  0.6917 -0.0091  0.0010
                                            0.0006  0.0161  0.0064 -0.0096
                ( 62.64%)  -0.7915* H  13 s( 99.91%)p 0.00(  0.09%)
                                           -0.9995  0.0038 -0.0062  0.0202 -0.0216
   146. (0.06804) BD*( 1) C   4 - C   5  
                ( 47.14%)   0.6866* C   4 s( 26.31%)p 2.80( 73.64%)d 0.00(  0.05%)
                                           -0.0002 -0.5129 -0.0057  0.7665  0.0087
                                           -0.3819  0.0081  0.0527  0.0004  0.0155
                                           -0.0021  0.0007 -0.0133  0.0106
                ( 52.86%)  -0.7270* C   5 s( 40.08%)p 1.49( 59.86%)d 0.00(  0.06%)
                                           -0.0003 -0.6324 -0.0311 -0.7028  0.0127
                                            0.3187 -0.0077 -0.0539  0.0020  0.0205
                                           -0.0031  0.0010 -0.0096  0.0087
   147. (0.01462) BD*( 1) C   4 - H  14  
                ( 38.09%)   0.6171* C   4 s( 22.18%)p 3.51( 77.78%)d 0.00(  0.04%)
                                           -0.0002  0.4709 -0.0045  0.0231  0.0057
                                           -0.4837 -0.0065  0.7370 -0.0045  0.0005
                                           -0.0031 -0.0157 -0.0056  0.0110
                ( 61.91%)  -0.7869* H  14 s( 99.91%)p 0.00(  0.09%)
                                            0.9996 -0.0035 -0.0047  0.0167 -0.0240
   148. (0.01564) BD*( 1) C   4 - H  15  
                ( 37.40%)   0.6116* C   4 s( 22.22%)p 3.50( 77.74%)d 0.00(  0.04%)
                                           -0.0002  0.4713 -0.0053  0.0807  0.0039
                                           -0.5634 -0.0061 -0.6734  0.0070 -0.0003
                                            0.0015  0.0165 -0.0072  0.0084
                ( 62.60%)  -0.7912* H  15 s( 99.91%)p 0.00(  0.09%)
                                            0.9995 -0.0047 -0.0073  0.0201  0.0214
   149. (0.09846) BD*( 1) C   5 - O   6  
                ( 69.59%)   0.8342* C   5 s( 26.85%)p 2.71( 72.81%)d 0.01(  0.34%)
                                           -0.0000  0.5179 -0.0158 -0.6928 -0.0507
                                           -0.4918 -0.0035  0.0604  0.0005  0.0512
                                           -0.0066 -0.0048  0.0080 -0.0264
                ( 30.41%)  -0.5514* O   6 s( 36.54%)p 1.74( 63.40%)d 0.00(  0.07%)
                                           -0.0000  0.6045 -0.0009  0.6266 -0.0026
                                            0.4873  0.0079 -0.0617 -0.0011  0.0160
                                           -0.0019 -0.0012  0.0145 -0.0143
   150. (0.02144) BD*( 1) C   5 - O   7  
                ( 66.75%)   0.8170* C   5 s( 32.76%)p 2.05( 67.00%)d 0.01(  0.24%)
                                           -0.0001  0.5712 -0.0363 -0.1451 -0.0309
                                            0.7981  0.0561 -0.0883 -0.0096 -0.0145
                                            0.0018 -0.0099 -0.0403 -0.0220
                ( 33.25%)  -0.5766* O   7 s( 44.62%)p 1.24( 55.29%)d 0.00(  0.09%)
                                           -0.0000  0.6675 -0.0257  0.0963  0.0022
                                           -0.7249 -0.0241  0.1327  0.0036 -0.0068
                                            0.0011 -0.0078 -0.0248 -0.0119
   151. (0.20749) BD*( 2) C   5 - O   7  
                ( 68.25%)   0.8261* C   5 s(  0.02%)p99.99( 99.56%)d18.83(  0.41%)
                                            0.0000 -0.0148  0.0016 -0.0090  0.0012
                                            0.1186 -0.0068  0.9901 -0.0347 -0.0017
                                           -0.0083  0.0616 -0.0075 -0.0151
                ( 31.75%)  -0.5635* O   7 s(  0.03%)p99.99( 99.82%)d 4.30(  0.15%)
                                            0.0000 -0.0186  0.0007 -0.0192 -0.0001
                                            0.1607  0.0015  0.9859  0.0051  0.0016
                                            0.0061 -0.0363  0.0059  0.0097
   152. (0.00831) BD*( 1) O   6 - H  16  
                ( 26.03%)   0.5102* O   6 s( 21.41%)p 3.67( 78.51%)d 0.00(  0.08%)
                                            0.0003  0.4625  0.0145  0.2257 -0.0144
                                           -0.8480 -0.0337  0.1168  0.0046 -0.0232
                                            0.0033 -0.0047 -0.0084 -0.0133
                ( 73.97%)  -0.8601* H  16 s( 99.57%)p 0.00(  0.43%)
                                            0.9978 -0.0037 -0.0137  0.0636 -0.0088


 NHO Directionality and "Bond Bending" (deviations from line of nuclear centers)

         [Thresholds for printing:  angular deviation  >  1.0 degree]
                                    hybrid p-character > 25.0%
                                    orbital occupancy  >  0.10e

                                Line of Centers        Hybrid 1              Hybrid 2
                                ---------------  -------------------   ------------------
                NBO               Theta   Phi    Theta   Phi    Dev    Theta   Phi    Dev
 ========================================================================================
     1. BD (   1) C   1 - C   2    94.7  217.2     --     --    --      86.3   32.3   5.0
     2. BD (   1) C   1 - H   9    21.4   82.0    21.7   77.6   1.6      --     --    --
     3. BD (   1) C   1 - H  10   127.7   96.1   128.2   94.1   1.7      --     --    --
     4. BD (   1) C   1 - H  11   101.8  328.7   101.7  330.8   2.0      --     --    --
     5. BD (   1) C   2 - C   3    86.3  153.9    86.3  157.2   3.3      --     --    --
     7. BD (   2) C   2 - O   8    98.0  275.4     7.9  275.5  90.1    171.9   97.6  89.9
    11. BD (   1) C   4 - C   5    93.8  153.8     --     --    --      86.1  335.7   2.0
    14. BD (   1) C   5 - O   6    85.5  218.3    86.1  213.7   4.6      --     --    --
    15. BD (   1) C   5 - O   7    98.2   98.2    96.4  101.6   3.9     79.8  277.5   2.2
    16. BD (   2) C   5 - O   7    98.2   98.2   173.3  274.0  88.5    170.6  276.8  88.8
    17. BD (   1) O   6 - H  16    82.4  288.2    82.4  283.5   4.7      --     --    --
    26. LP (   1) O   6             --     --     92.5  168.5   --       --     --    --
    27. LP (   2) O   6             --     --      7.8   95.1   --       --     --    --
    28. LP (   1) O   7             --     --     98.1  100.4   --       --     --    --
    29. LP (   2) O   7             --     --     90.3    8.7   --       --     --    --
    30. LP (   1) O   8             --     --     98.0  277.1   --       --     --    --
    31. LP (   2) O   8             --     --     89.8  186.3   --       --     --    --
   151. BD*(   2) C   5 - O   7    98.2   98.2   173.3  274.0  88.5    170.6  276.8  88.8


 Second Order Perturbation Theory Analysis of Fock Matrix in NBO Basis

     Threshold for printing:   0.50 kcal/mol
                                                                              E(2)  E(j)-E(i) F(i,j)
         Donor NBO (i)                     Acceptor NBO (j)                 kcal/mol   a.u.    a.u. 
 ===================================================================================================

 within unit  1
   1. BD (   1) C   1 - C   2        / 51. RY*(   2) C   3                    1.06    1.46    0.035
   1. BD (   1) C   1 - C   2        / 59. RY*(   1) C   4                    0.63    1.37    0.026
   1. BD (   1) C   1 - C   2        / 95. RY*(   1) O   8                    1.07    1.86    0.040
   1. BD (   1) C   1 - C   2        /137. BD*(   1) C   1 - H   9            0.54    1.06    0.021
   1. BD (   1) C   1 - C   2        /138. BD*(   1) C   1 - H  10            0.53    1.07    0.021
   1. BD (   1) C   1 - C   2        /139. BD*(   1) C   1 - H  11            0.52    1.09    0.021
   1. BD (   1) C   1 - C   2        /140. BD*(   1) C   2 - C   3            0.55    1.04    0.022
   1. BD (   1) C   1 - C   2        /141. BD*(   1) C   2 - O   8            0.88    1.25    0.030
   1. BD (   1) C   1 - C   2        /143. BD*(   1) C   3 - C   4            1.96    1.03    0.040
   2. BD (   1) C   1 - H   9        / 43. RY*(   3) C   2                    0.67    1.66    0.030
   2. BD (   1) C   1 - H   9        /141. BD*(   1) C   2 - O   8            1.54    1.11    0.037
   2. BD (   1) C   1 - H   9        /142. BD*(   2) C   2 - O   8            6.14    0.52    0.051
   3. BD (   1) C   1 - H  10        /141. BD*(   1) C   2 - O   8            2.75    1.11    0.049
   3. BD (   1) C   1 - H  10        /142. BD*(   2) C   2 - O   8            3.93    0.52    0.041
   4. BD (   1) C   1 - H  11        / 41. RY*(   1) C   2                    0.50    1.04    0.020
   4. BD (   1) C   1 - H  11        /140. BD*(   1) C   2 - C   3            3.98    0.90    0.054
   4. BD (   1) C   1 - H  11        /141. BD*(   1) C   2 - O   8            0.83    1.11    0.027
   5. BD (   1) C   2 - C   3        / 32. RY*(   1) C   1                    1.31    1.32    0.037
   5. BD (   1) C   2 - C   3        / 59. RY*(   1) C   4                    1.14    1.37    0.035
   5. BD (   1) C   2 - C   3        / 95. RY*(   1) O   8                    1.17    1.86    0.042
   5. BD (   1) C   2 - C   3        /139. BD*(   1) C   1 - H  11            1.27    1.08    0.033
   5. BD (   1) C   2 - C   3        /141. BD*(   1) C   2 - O   8            0.94    1.24    0.030
   5. BD (   1) C   2 - C   3        /143. BD*(   1) C   3 - C   4            1.17    1.03    0.031
   5. BD (   1) C   2 - C   3        /144. BD*(   1) C   3 - H  12            0.61    1.07    0.023
   5. BD (   1) C   2 - C   3        /145. BD*(   1) C   3 - H  13            0.66    1.07    0.024
   5. BD (   1) C   2 - C   3        /146. BD*(   1) C   4 - C   5            2.13    1.02    0.042
   6. BD (   1) C   2 - O   8        / 41. RY*(   1) C   2                    1.92    1.62    0.050
   6. BD (   1) C   2 - O   8        /136. BD*(   1) C   1 - C   2            1.03    1.48    0.035
   6. BD (   1) C   2 - O   8        /140. BD*(   1) C   2 - C   3            1.03    1.48    0.035
   7. BD (   2) C   2 - O   8        /137. BD*(   1) C   1 - H   9            1.83    0.80    0.034
   7. BD (   2) C   2 - O   8        /138. BD*(   1) C   1 - H  10            1.40    0.81    0.030
   7. BD (   2) C   2 - O   8        /144. BD*(   1) C   3 - H  12            1.46    0.81    0.031
   7. BD (   2) C   2 - O   8        /145. BD*(   1) C   3 - H  13            1.75    0.81    0.034
   8. BD (   1) C   3 - C   4        / 41. RY*(   1) C   2                    1.61    1.16    0.039
   8. BD (   1) C   3 - C   4        / 68. RY*(   1) C   5                    1.43    1.13    0.036
   8. BD (   1) C   3 - C   4        /136. BD*(   1) C   1 - C   2            2.61    1.02    0.046
   8. BD (   1) C   3 - C   4        /140. BD*(   1) C   2 - C   3            1.13    1.02    0.031
   8. BD (   1) C   3 - C   4        /144. BD*(   1) C   3 - H  12            0.68    1.05    0.024
   8. BD (   1) C   3 - C   4        /145. BD*(   1) C   3 - H  13            0.72    1.05    0.025
   8. BD (   1) C   3 - C   4        /146. BD*(   1) C   4 - C   5            1.08    1.00    0.030
   8. BD (   1) C   3 - C   4        /147. BD*(   1) C   4 - H  14            0.82    1.04    0.026
   8. BD (   1) C   3 - C   4        /148. BD*(   1) C   4 - H  15            0.85    1.05    0.027
   8. BD (   1) C   3 - C   4        /149. BD*(   1) C   5 - O   6            3.40    0.98    0.053
   9. BD (   1) C   3 - H  12        / 60. RY*(   2) C   4                    0.54    1.21    0.023
   9. BD (   1) C   3 - H  12        /141. BD*(   1) C   2 - O   8            2.51    1.10    0.047
   9. BD (   1) C   3 - H  12        /142. BD*(   2) C   2 - O   8            4.12    0.52    0.042
   9. BD (   1) C   3 - H  12        /148. BD*(   1) C   4 - H  15            3.24    0.92    0.049
  10. BD (   1) C   3 - H  13        / 43. RY*(   3) C   2                    0.68    1.65    0.030
  10. BD (   1) C   3 - H  13        / 61. RY*(   3) C   4                    0.56    1.35    0.025
  10. BD (   1) C   3 - H  13        /141. BD*(   1) C   2 - O   8            1.59    1.10    0.038
  10. BD (   1) C   3 - H  13        /142. BD*(   2) C   2 - O   8            6.14    0.51    0.051
  10. BD (   1) C   3 - H  13        /147. BD*(   1) C   4 - H  14            3.45    0.91    0.050
  11. BD (   1) C   4 - C   5        / 50. RY*(   1) C   3                    0.88    1.36    0.031
  11. BD (   1) C   4 - C   5        / 78. RY*(   2) O   6                    0.78    2.01    0.035
  11. BD (   1) C   4 - C   5        / 86. RY*(   1) O   7                    1.20    1.85    0.042
  11. BD (   1) C   4 - C   5        /140. BD*(   1) C   2 - C   3            2.20    1.05    0.043
  11. BD (   1) C   4 - C   5        /143. BD*(   1) C   3 - C   4            1.19    1.04    0.031
  11. BD (   1) C   4 - C   5        /147. BD*(   1) C   4 - H  14            0.51    1.07    0.021
  11. BD (   1) C   4 - C   5        /148. BD*(   1) C   4 - H  15            0.53    1.08    0.021
  11. BD (   1) C   4 - C   5        /150. BD*(   1) C   5 - O   7            1.68    1.29    0.042
  12. BD (   1) C   4 - H  14        / 72. RY*(   5) C   5                    0.55    1.66    0.027
  12. BD (   1) C   4 - H  14        /143. BD*(   1) C   3 - C   4            0.53    0.90    0.020
  12. BD (   1) C   4 - H  14        /145. BD*(   1) C   3 - H  13            3.23    0.94    0.049
  12. BD (   1) C   4 - H  14        /150. BD*(   1) C   5 - O   7            2.64    1.14    0.049
  12. BD (   1) C   4 - H  14        /151. BD*(   2) C   5 - O   7            4.32    0.52    0.044
  13. BD (   1) C   4 - H  15        / 52. RY*(   3) C   3                    0.58    1.45    0.026
  13. BD (   1) C   4 - H  15        / 72. RY*(   5) C   5                    0.54    1.66    0.027
  13. BD (   1) C   4 - H  15        /143. BD*(   1) C   3 - C   4            0.54    0.89    0.020
  13. BD (   1) C   4 - H  15        /144. BD*(   1) C   3 - H  12            3.40    0.93    0.051
  13. BD (   1) C   4 - H  15        /150. BD*(   1) C   5 - O   7            2.16    1.14    0.045
  13. BD (   1) C   4 - H  15        /151. BD*(   2) C   5 - O   7            5.20    0.52    0.049
  14. BD (   1) C   5 - O   6        /133. RY*(   2) H  16                    0.53    2.15    0.030
  14. BD (   1) C   5 - O   6        /143. BD*(   1) C   3 - C   4            1.19    1.33    0.036
  15. BD (   1) C   5 - O   7        / 68. RY*(   1) C   5                    1.97    1.60    0.050
  15. BD (   1) C   5 - O   7        /146. BD*(   1) C   4 - C   5            1.44    1.47    0.042
  15. BD (   1) C   5 - O   7        /152. BD*(   1) O   6 - H  16            1.36    1.49    0.040
  16. BD (   2) C   5 - O   7        / 79. RY*(   3) O   6                    0.70    1.47    0.029
  16. BD (   2) C   5 - O   7        /147. BD*(   1) C   4 - H  14            1.48    0.80    0.031
  16. BD (   2) C   5 - O   7        /148. BD*(   1) C   4 - H  15            1.55    0.81    0.032
  16. BD (   2) C   5 - O   7        /151. BD*(   2) C   5 - O   7            0.73    0.40    0.016
  17. BD (   1) O   6 - H  16        / 69. RY*(   2) C   5                    1.08    1.98    0.041
  17. BD (   1) O   6 - H  16        / 73. RY*(   6) C   5                    0.75    2.59    0.040
  17. BD (   1) O   6 - H  16        /143. BD*(   1) C   3 - C   4            0.56    1.14    0.023
  17. BD (   1) O   6 - H  16        /150. BD*(   1) C   5 - O   7            5.51    1.38    0.078
  18. CR (   1) C   1                / 42. RY*(   2) C   2                    0.88   11.44    0.090
  18. CR (   1) C   1                /104. RY*(   1) H   9                    0.74   10.53    0.079
  18. CR (   1) C   1                /108. RY*(   1) H  10                    0.72   10.51    0.077
  18. CR (   1) C   1                /112. RY*(   1) H  11                    0.74   10.45    0.078
  18. CR (   1) C   1                /140. BD*(   1) C   2 - C   3            0.66   10.48    0.076
  18. CR (   1) C   1                /141. BD*(   1) C   2 - O   8            0.52   10.69    0.067
  19. CR (   1) C   2                / 33. RY*(   2) C   1                    1.03   10.87    0.094
  19. CR (   1) C   2                / 50. RY*(   1) C   3                    0.97   10.87    0.092
  20. CR (   1) C   3                / 42. RY*(   2) C   2                    1.17   11.44    0.103
  20. CR (   1) C   3                / 60. RY*(   2) C   4                    0.54   10.80    0.068
  20. CR (   1) C   3                /116. RY*(   1) H  12                    0.68   10.47    0.075
  20. CR (   1) C   3                /120. RY*(   1) H  13                    0.74   10.48    0.079
  20. CR (   1) C   3                /136. BD*(   1) C   1 - C   2            0.55   10.48    0.068
  21. CR (   1) C   4                / 53. RY*(   4) C   3                    0.68   10.86    0.077
  21. CR (   1) C   4                / 69. RY*(   2) C   5                    0.97   11.33    0.094
  21. CR (   1) C   4                /124. RY*(   1) H  14                    0.68   10.45    0.075
  21. CR (   1) C   4                /128. RY*(   1) H  15                    0.75   10.46    0.079
  21. CR (   1) C   4                /150. BD*(   1) C   5 - O   7            0.68   10.73    0.077
  22. CR (   1) C   5                / 59. RY*(   1) C   4                    0.85   10.94    0.086
  22. CR (   1) C   5                / 62. RY*(   4) C   4                    0.51   11.09    0.067
  23. CR (   1) O   6                / 69. RY*(   2) C   5                    2.83   20.23    0.214
  23. CR (   1) O   6                / 74. RY*(   7) C   5                    0.81   19.88    0.113
  24. CR (   1) O   7                / 68. RY*(   1) C   5                    7.88   19.38    0.350
  24. CR (   1) O   7                /146. BD*(   1) C   4 - C   5            0.70   19.25    0.106
  25. CR (   1) O   8                / 41. RY*(   1) C   2                    7.64   19.41    0.346
  25. CR (   1) O   8                /136. BD*(   1) C   1 - C   2            0.61   19.27    0.098
  25. CR (   1) O   8                /140. BD*(   1) C   2 - C   3            0.54   19.27    0.092
  26. LP (   1) O   6                / 69. RY*(   2) C   5                    2.82    1.82    0.064
  26. LP (   1) O   6                /133. RY*(   2) H  16                    0.71    1.80    0.032
  26. LP (   1) O   6                /146. BD*(   1) C   4 - C   5            5.67    0.96    0.067
  26. LP (   1) O   6                /150. BD*(   1) C   5 - O   7            1.47    1.22    0.038
  27. LP (   2) O   6                / 70. RY*(   3) C   5                    2.19    2.25    0.066
  27. LP (   2) O   6                / 75. RY*(   8) C   5                    0.64    1.74    0.031
  27. LP (   2) O   6                /132. RY*(   1) H  16                    1.98    1.93    0.058
  27. LP (   2) O   6                /151. BD*(   2) C   5 - O   7           44.99    0.35    0.113
  28. LP (   1) O   7                / 68. RY*(   1) C   5                   15.83    1.16    0.121
  28. LP (   1) O   7                /146. BD*(   1) C   4 - C   5            2.71    1.03    0.048
  28. LP (   1) O   7                /149. BD*(   1) C   5 - O   6            0.85    1.01    0.027
  29. LP (   2) O   7                / 69. RY*(   2) C   5                    3.23    1.49    0.064
  29. LP (   2) O   7                / 71. RY*(   4) C   5                    2.92    2.02    0.071
  29. LP (   2) O   7                / 93. RY*(   8) O   7                    0.63    3.24    0.042
  29. LP (   2) O   7                /146. BD*(   1) C   4 - C   5           18.65    0.64    0.100
  29. LP (   2) O   7                /149. BD*(   1) C   5 - O   6           33.32    0.61    0.130
  30. LP (   1) O   8                / 41. RY*(   1) C   2                   16.16    1.19    0.124
  30. LP (   1) O   8                /136. BD*(   1) C   1 - C   2            1.70    1.05    0.038
  30. LP (   1) O   8                /140. BD*(   1) C   2 - C   3            1.92    1.05    0.041
  31. LP (   2) O   8                / 42. RY*(   2) C   2                    2.75    1.62    0.061
  31. LP (   2) O   8                / 44. RY*(   4) C   2                    2.54    2.01    0.066
  31. LP (   2) O   8                /136. BD*(   1) C   1 - C   2           19.77    0.66    0.104
  31. LP (   2) O   8                /140. BD*(   1) C   2 - C   3           19.98    0.66    0.104
  31. LP (   2) O   8                /146. BD*(   1) C   4 - C   5            0.59    0.65    0.018
 151. BD*(   2) C   5 - O   7        / 70. RY*(   3) C   5                    1.63    1.90    0.152
 151. BD*(   2) C   5 - O   7        / 75. RY*(   8) C   5                    0.67    1.39    0.084
 151. BD*(   2) C   5 - O   7        / 87. RY*(   2) O   7                    1.29    1.07    0.103
 151. BD*(   2) C   5 - O   7        /147. BD*(   1) C   4 - H  14            0.76    0.40    0.047
 151. BD*(   2) C   5 - O   7        /148. BD*(   1) C   4 - H  15            0.87    0.41    0.050


 Natural Bond Orbitals (Summary):

                                                            Principal Delocalizations
           NBO                        Occupancy    Energy   (geminal,vicinal,remote)
 ====================================================================================
 Molecular unit  1  (C5H8O3)
     1. BD (   1) C   1 - C   2          1.98806    -0.64439  143(v),95(v),51(v),141(g)
                                                    59(r),140(g),137(g),138(g)
                                                    139(g)
     2. BD (   1) C   1 - H   9          1.96799    -0.50944  142(v),141(v),43(v)
     3. BD (   1) C   1 - H  10          1.97449    -0.51115  142(v),141(v)
     4. BD (   1) C   1 - H  11          1.98762    -0.50618  140(v),141(v),41(v)
     5. BD (   1) C   2 - C   3          1.98205    -0.63971  146(v),32(v),139(v),95(v)
                                                    143(g),59(v),141(g),145(g)
                                                    144(g)
     6. BD (   1) C   2 - O   8          1.99547    -1.09089  41(g),140(g),136(g)
     7. BD (   2) C   2 - O   8          1.98183    -0.38822  137(v),145(v),144(v),138(v)
     8. BD (   1) C   3 - C   4          1.97868    -0.62565  149(v),136(v),41(v),68(v)
                                                    140(g),146(g),148(g),147(g)
                                                    145(g),144(g)
     9. BD (   1) C   3 - H  12          1.96379    -0.50219  142(v),148(v),141(v),60(v)
    10. BD (   1) C   3 - H  13          1.95675    -0.49864  142(v),147(v),141(v),43(v)
                                                    61(v)
    11. BD (   1) C   4 - C   5          1.98655    -0.65688  140(v),150(g),86(v),143(g)
                                                    50(v),78(v),148(g),147(g)
    12. BD (   1) C   4 - H  14          1.96619    -0.51116  151(v),145(v),150(v),72(v)
                                                    143(g)
    13. BD (   1) C   4 - H  15          1.96189    -0.50754  151(v),144(v),150(v),52(v)
                                                    72(v),143(g)
    14. BD (   1) C   5 - O   6          1.99559    -0.93893  143(v),133(v)
    15. BD (   1) C   5 - O   7          1.99459    -1.09179  68(g),146(g),152(v)
    16. BD (   2) C   5 - O   7          1.98981    -0.38867  148(v),147(v),151(g),79(v)
    17. BD (   1) O   6 - H  16          1.98535    -0.75213  150(v),69(v),73(v),143(r)
    18. CR (   1) C   1                  1.99917   -10.08655  42(v),112(v),104(v),108(v)
                                                    140(v),141(v)
    19. CR (   1) C   2                  1.99922   -10.16989  33(v),50(v)
    20. CR (   1) C   3                  1.99907   -10.08590  42(v),120(v),116(v),136(v)
                                                    60(v)
    21. CR (   1) C   4                  1.99908   -10.09590  69(v),128(v),150(v),53(v)
                                                    124(v)
    22. CR (   1) C   5                  1.99931   -10.21532  59(v),62(v)
    23. CR (   1) O   6                  1.99968   -18.99581  69(v),74(v)
    24. CR (   1) O   7                  1.99971   -18.87114  68(v),146(v)
    25. CR (   1) O   8                  1.99972   -18.87729  41(v),136(v),140(v)
    26. LP (   1) O   6                  1.97489    -0.58329  146(v),69(v),150(v),133(v)
    27. LP (   2) O   6                  1.82375    -0.33725  151(v),70(v),132(v),75(v)
    28. LP (   1) O   7                  1.97621    -0.65285  68(v),146(v),149(v)
    29. LP (   2) O   7                  1.84412    -0.26008  149(v),146(v),69(v),71(v)
                                                    93(g)
    30. LP (   1) O   8                  1.97478    -0.65837  41(v),140(v),136(v)
    31. LP (   2) O   8                  1.89111    -0.27201  140(v),136(v),42(v),44(v)
                                                    146(r)
    32. RY*(   1) C   1                  0.00302     0.67620   
    33. RY*(   2) C   1                  0.00152     0.69655   
    34. RY*(   3) C   1                  0.00049     1.02843   
    35. RY*(   4) C   1                  0.00012     0.92162   
    36. RY*(   5) C   1                  0.00004     2.04075   
    37. RY*(   6) C   1                  0.00001     2.00027   
    38. RY*(   7) C   1                  0.00000     1.97261   
    39. RY*(   8) C   1                  0.00001     2.17186   
    40. RY*(   9) C   1                  0.00000     2.22122   
    41. RY*(   1) C   2                  0.02045     0.53377   
    42. RY*(   2) C   2                  0.00731     1.34996   
    43. RY*(   3) C   2                  0.00363     1.14916   
    44. RY*(   4) C   2                  0.00261     1.73481   
    45. RY*(   5) C   2                  0.00072     2.29968   
    46. RY*(   6) C   2                  0.00047     1.72577   
    47. RY*(   7) C   2                  0.00025     0.77304   
    48. RY*(   8) C   2                  0.00004     1.39245   
    49. RY*(   9) C   2                  0.00002     2.02745   
    50. RY*(   1) C   3                  0.00533     0.70404   
    51. RY*(   2) C   3                  0.00339     0.81451   
    52. RY*(   3) C   3                  0.00249     0.94435   
    53. RY*(   4) C   3                  0.00148     0.76330   
    54. RY*(   5) C   3                  0.00023     2.19702   
    55. RY*(   6) C   3                  0.00016     2.03720   
    56. RY*(   7) C   3                  0.00006     2.18675   
    57. RY*(   8) C   3                  0.00002     2.16519   
    58. RY*(   9) C   3                  0.00001     2.14975   
    59. RY*(   1) C   4                  0.00616     0.72763   
    60. RY*(   2) C   4                  0.00262     0.71239   
    61. RY*(   3) C   4                  0.00218     0.85218   
    62. RY*(   4) C   4                  0.00136     0.87444   
    63. RY*(   5) C   4                  0.00024     2.20585   
    64. RY*(   6) C   4                  0.00017     2.05337   
    65. RY*(   7) C   4                  0.00013     2.23479   
    66. RY*(   8) C   4                  0.00001     2.08509   
    67. RY*(   9) C   4                  0.00001     2.15713   
    68. RY*(   1) C   5                  0.02036     0.50400   
    69. RY*(   2) C   5                  0.01297     1.23174   
    70. RY*(   3) C   5                  0.00458     1.90857   
    71. RY*(   4) C   5                  0.00337     1.75613   
    72. RY*(   5) C   5                  0.00202     1.14937   
    73. RY*(   6) C   5                  0.00195     1.83580   
    74. RY*(   7) C   5                  0.00053     0.88218   
    75. RY*(   8) C   5                  0.00001     1.39939   
    76. RY*(   9) C   5                  0.00002     2.08051   
    77. RY*(   1) O   6                  0.00178     1.55541   
    78. RY*(   2) O   6                  0.00097     1.35398   
    79. RY*(   3) O   6                  0.00084     1.08521   
    80. RY*(   4) O   6                  0.00005     1.36650   
    81. RY*(   5) O   6                  0.00002     2.91992   
    82. RY*(   6) O   6                  0.00001     2.67105   
    83. RY*(   7) O   6                  0.00000     2.70902   
    84. RY*(   8) O   6                  0.00001     2.87022   
    85. RY*(   9) O   6                  0.00001     2.94274   
    86. RY*(   1) O   7                  0.00193     1.19670   
    87. RY*(   2) O   7                  0.00058     1.08790   
    88. RY*(   3) O   7                  0.00039     1.56261   
    89. RY*(   4) O   7                  0.00009     1.02039   
    90. RY*(   5) O   7                  0.00003     3.23290   
    91. RY*(   6) O   7                  0.00001     2.64829   
    92. RY*(   7) O   7                  0.00000     2.86516   
    93. RY*(   8) O   7                  0.00001     2.97495   
    94. RY*(   9) O   7                  0.00000     2.77706   
    95. RY*(   1) O   8                  0.00321     1.21948   
    96. RY*(   2) O   8                  0.00021     1.06540   
    97. RY*(   3) O   8                  0.00012     1.47987   
    98. RY*(   4) O   8                  0.00009     1.36678   
    99. RY*(   5) O   8                  0.00001     2.90322   
   100. RY*(   6) O   8                  0.00000     2.64436   
   101. RY*(   7) O   8                  0.00000     2.86766   
   102. RY*(   8) O   8                  0.00001     2.85086   
   103. RY*(   9) O   8                  0.00001     2.83274   
   104. RY*(   1) H   9                  0.00120     0.44581   
   105. RY*(   2) H   9                  0.00023     1.77854   
   106. RY*(   3) H   9                  0.00016     1.75405   
   107. RY*(   4) H   9                  0.00002     2.19967   
   108. RY*(   1) H  10                  0.00124     0.42374   
   109. RY*(   2) H  10                  0.00021     1.77206   
   110. RY*(   3) H  10                  0.00015     1.73129   
   111. RY*(   4) H  10                  0.00003     2.23424   
   112. RY*(   1) H  11                  0.00293     0.36462   
   113. RY*(   2) H  11                  0.00013     1.75259   
   114. RY*(   3) H  11                  0.00012     1.81409   
   115. RY*(   4) H  11                  0.00004     2.27145   
   116. RY*(   1) H  12                  0.00237     0.38017   
   117. RY*(   2) H  12                  0.00021     1.84139   
   118. RY*(   3) H  12                  0.00011     1.81739   
   119. RY*(   4) H  12                  0.00004     2.29154   
   120. RY*(   1) H  13                  0.00289     0.39169   
   121. RY*(   2) H  13                  0.00022     1.83569   
   122. RY*(   3) H  13                  0.00013     1.82237   
   123. RY*(   4) H  13                  0.00004     2.30705   
   124. RY*(   1) H  14                  0.00308     0.35667   
   125. RY*(   2) H  14                  0.00021     1.83974   
   126. RY*(   3) H  14                  0.00012     1.79498   
   127. RY*(   4) H  14                  0.00004     2.29726   
   128. RY*(   1) H  15                  0.00382     0.36547   
   129. RY*(   2) H  15                  0.00021     1.82079   
   130. RY*(   3) H  15                  0.00014     1.79728   
   131. RY*(   4) H  15                  0.00004     2.31528   
   132. RY*(   1) H  16                  0.00143     1.59460   
   133. RY*(   2) H  16                  0.00139     1.21269   
   134. RY*(   3) H  16                  0.00063     1.10639   
   135. RY*(   4) H  16                  0.00002     2.23200   
   136. BD*(   1) C   1 - C   2          0.05324     0.39064   
   137. BD*(   1) C   1 - H   9          0.00581     0.41647   
   138. BD*(   1) C   1 - H  10          0.00608     0.42191   
   139. BD*(   1) C   1 - H  11          0.00449     0.44151   
   140. BD*(   1) C   2 - C   3          0.06297     0.39197   
   141. BD*(   1) C   2 - O   8          0.01574     0.60189   
   142. BD*(   2) C   2 - O   8          0.09221     0.01310   
   143. BD*(   1) C   3 - C   4          0.01383     0.38742   
   144. BD*(   1) C   3 - H  12          0.01398     0.42600   
   145. BD*(   1) C   3 - H  13          0.01459     0.42547   
   146. BD*(   1) C   4 - C   5          0.06804     0.37710   
   147. BD*(   1) C   4 - H  14          0.01462     0.41593   
   148. BD*(   1) C   4 - H  15          0.01564     0.42170   
   149. BD*(   1) C   5 - O   6          0.09846     0.35395   
   150. BD*(   1) C   5 - O   7          0.02144     0.63285   
   151. BD*(   2) C   5 - O   7          0.20749     0.01293  70(g),87(g),142(r),148(v)
                                                    147(v),75(g)
   152. BD*(   1) O   6 - H  16          0.00831     0.39389   
       -------------------------------
              Total Lewis   61.13652  ( 98.6073%)
        Valence non-Lewis    0.71693  (  1.1563%)
        Rydberg non-Lewis    0.14654  (  0.2364%)
       -------------------------------
            Total unit  1   62.00000  (100.0000%)
           Charge unit  1    0.00000
 Unable to Open any file for archive entry.
 1\1\GINC-COMPUTE-0-0\SP\RB3LYP\def2SVP\C5H8O3\ZAHRT2\13-Mar-2021\0\\# 
 b3lyp/def2svp geom=NewRedundant pop=NBO\\25\\0,1\C,0,-2.6041252112,-0.
 2834997468,0.9330399568\C,0,-1.3770741444,-0.5437591097,0.0842445543\C
 ,0,-0.1068146132,0.179399879,0.5011493116\C,0,1.0372049268,-0.01089268
 5,-0.4801943549\C,0,2.3544831744,0.5451405451,0.0340362959\O,0,3.38336
 36037,0.4825483274,-0.8428753309\O,0,2.5181915175,1.0053891691,1.13062
 40913\O,0,-1.4015742024,-1.2866204917,-0.873254946\H,0,-2.9288790527,0
 .7624979265,0.8008774203\H,0,-2.3774062418,-0.4141747037,2.0033160912\
 H,0,-3.4170207106,-0.9565735534,0.6318914783\H,0,-0.3272615563,1.24950
 05062,0.6540672094\H,0,0.1887570725,-0.184148601,1.5007977194\H,0,0.79
 91523251,0.4568275308,-1.4513905611\H,0,1.1648927143,-1.0843557106,-0.
 7025406123\H,0,3.0941103982,0.0827207177,-1.6755331773\\Version=ES64L-
 G16RevC.01\State=1-A\HF=-420.7242834\RMSD=6.309e-09\Dipole=-0.7506773,
 -0.0415211,-0.421442\Quadrupole=-2.3381318,-0.3737924,2.7119242,-6.093
 7622,-8.2981875,-3.2227797\PG=C01 [X(C5H8O3)]\\@
 The archive entry for this job was punched.


 NECESSARY EVIL: ONE WE LIKE TOO MUCH TO RELINQUISH.
 File lengths (MBytes):  RWF=     15 Int=      0 D2E=      0 Chk=      2 Scr=      1
 Normal termination of Gaussian 16
