# Supplementary material for: Machine-Learning-Guided Discovery of Electrochemical Reactions
Source: J Am Chem Soc. 2022 Dec 2;144(49):22599–610. doi: 10.1021/jacs.2c08997 (PMC9756344; doi:10.1021/jacs.2c08997)
Supplement: Supplementary file 4 — ja2c08997_si_004.zip [file ja2c08997_si_004.zip › Reactivity Prediction/Nlogs_notimes/32.log]

 Entering Gaussian System, Link 0=g16
 Input=32.com
 Output=32.log
 Initial command:
  
 Copyright (c) 1988-2019, Gaussian, Inc.  All Rights Reserved.
  
 This is part of the Gaussian(R) 16 program.  It is based on
 the Gaussian(R) 09 system (copyright 2009, Gaussian, Inc.),
 the Gaussian(R) 03 system (copyright 2003, Gaussian, Inc.),
 the Gaussian(R) 98 system (copyright 1998, Gaussian, Inc.),
 the Gaussian(R) 94 system (copyright 1995, Gaussian, Inc.),
 the Gaussian 92(TM) system (copyright 1992, Gaussian, Inc.),
 the Gaussian 90(TM) system (copyright 1990, Gaussian, Inc.),
 the Gaussian 88(TM) system (copyright 1988, Gaussian, Inc.),
 the Gaussian 86(TM) system (copyright 1986, Carnegie Mellon
 University), and the Gaussian 82(TM) system (copyright 1983,
 Carnegie Mellon University). Gaussian is a federally registered
 trademark of Gaussian, Inc.
  
 This software contains proprietary and confidential information,
 including trade secrets, belonging to Gaussian, Inc.
  
 This software is provided under written license and may be
 used, copied, transmitted, or stored only in accord with that
 written license.
  
 The following legend is applicable only to US Government
 contracts under FAR:
  
                    RESTRICTED RIGHTS LEGEND
  
 Use, reproduction and disclosure by the US Government is
 subject to restrictions as set forth in subparagraphs (a)
 and (c) of the Commercial Computer Software - Restricted
 Rights clause in FAR 52.227-19.
  
 Gaussian, Inc.
 340 Quinnipiac St., Bldg. 40, Wallingford CT 06492
  
  
 ---------------------------------------------------------------
 Warning -- This program may not be used in any manner that
 competes with the business of Gaussian, Inc. or will provide
 assistance to any competitor of Gaussian, Inc.  The licensee
 of this program is prohibited from giving any competitor of
 Gaussian, Inc. access to this program.  By using this program,
 the user acknowledges that Gaussian, Inc. is engaged in the
 business of creating and licensing software in the field of
 computational chemistry and represents and warrants to the
 licensee that it is not a competitor of Gaussian, Inc. and that
 it will not use this program in any manner prohibited above.
 ---------------------------------------------------------------
  

 Cite this work as:
 Gaussian 16, Revision C.01,
 M. J. Frisch, G. W. Trucks, H. B. Schlegel, G. E. Scuseria, 
 M. A. Robb, J. R. Cheeseman, G. Scalmani, V. Barone, 
 G. A. Petersson, H. Nakatsuji, X. Li, M. Caricato, A. V. Marenich, 
 J. Bloino, B. G. Janesko, R. Gomperts, B. Mennucci, H. P. Hratchian, 
 J. V. Ortiz, A. F. Izmaylov, J. L. Sonnenberg, D. Williams-Young, 
 F. Ding, F. Lipparini, F. Egidi, J. Goings, B. Peng, A. Petrone, 
 T. Henderson, D. Ranasinghe, V. G. Zakrzewski, J. Gao, N. Rega, 
 G. Zheng, W. Liang, M. Hada, M. Ehara, K. Toyota, R. Fukuda, 
 J. Hasegawa, M. Ishida, T. Nakajima, Y. Honda, O. Kitao, H. Nakai, 
 T. Vreven, K. Throssell, J. A. Montgomery, Jr., J. E. Peralta, 
 F. Ogliaro, M. J. Bearpark, J. J. Heyd, E. N. Brothers, K. N. Kudin, 
 V. N. Staroverov, T. A. Keith, R. Kobayashi, J. Normand, 
 K. Raghavachari, A. P. Rendell, J. C. Burant, S. S. Iyengar, 
 J. Tomasi, M. Cossi, J. M. Millam, M. Klene, C. Adamo, R. Cammi, 
 J. W. Ochterski, R. L. Martin, K. Morokuma, O. Farkas, 
 J. B. Foresman, and D. J. Fox, Gaussian, Inc., Wallingford CT, 2019.
 
 ******************************************
 Gaussian 16:  ES64L-G16RevC.01  3-Jul-2019
                13-Mar-2021 
 ******************************************
 %nprocshared=16
 Will use up to   16 processors via shared memory.
 %mem=7GB
 -----------------------------------------
 # b3lyp/def2svp geom=NewRedundant pop=NBO
 -----------------------------------------
 1/29=4000,38=1,172=1/1;
 2/12=2,17=6,18=5,40=1/2;
 3/5=43,7=101,11=2,25=1,30=1,74=-5/1,2,3;
 4//1;
 5/5=2,38=5/2;
 6/7=2,8=2,9=2,10=2,28=1,40=1/1,7;
 99/5=1,9=1/99;
 --
 32
 --
 Symbolic Z-matrix:
 Charge =  0 Multiplicity = 1
 C                    -1.60801  -0.27325  -0.01994 
 N                    -0.17771  -0.0611   -0.01435 
 N                     0.66631  -1.02221  -0.43811 
 C                     1.85489  -0.45723  -0.28066 
 N                     1.82299   0.80783   0.2184 
 C                     0.53092   1.02716   0.37492 
 H                    -1.95743  -0.47561  -1.04299 
 H                    -2.10392   0.62914   0.36182 
 H                    -1.86695  -1.12943   0.62006 
 H                     2.77673  -0.9794   -0.5361 
 H                     0.06217   1.93409   0.75696 
 
                          Input orientation:                          
 ---------------------------------------------------------------------
 Center     Atomic      Atomic             Coordinates (Angstroms)
 Number     Number       Type             X           Y           Z
 ---------------------------------------------------------------------
      1          6           0       -1.608005   -0.273254   -0.019940
      2          7           0       -0.177709   -0.061098   -0.014349
      3          7           0        0.666307   -1.022215   -0.438108
      4          6           0        1.854892   -0.457231   -0.280663
      5          7           0        1.822987    0.807833    0.218403
      6          6           0        0.530925    1.027165    0.374922
      7          1           0       -1.957431   -0.475610   -1.042991
      8          1           0       -2.103921    0.629145    0.361816
      9          1           0       -1.866948   -1.129427    0.620056
     10          1           0        2.776733   -0.979397   -0.536104
     11          1           0        0.062170    1.934088    0.756958
 ---------------------------------------------------------------------
                    Distance matrix (angstroms):
                    1          2          3          4          5
     1  C    0.000000
     2  N    1.445956   0.000000
     3  N    2.430700   1.347472   0.000000
     4  C    3.477568   2.087896   1.325417   0.000000
     5  N    3.605172   2.193627   2.262298   1.360320   0.000000
     6  C    2.534171   1.355732   2.208915   2.094304   1.319860
     7  H    1.099854   2.096982   2.747483   3.887838   4.186872
     8  H    1.098177   2.080440   3.322805   4.155141   3.933587
     9  H    1.099854   2.096980   2.747469   3.887832   4.186875
    10  H    4.471129   3.137551   2.113134   1.089816   2.161736
    11  H    2.874963   2.152492   3.245442   3.163687   2.158465
                    6          7          8          9         10
     6  C    0.000000
     7  H    3.234304   0.000000
     8  H    2.664771   1.793160   0.000000
     9  H    3.234312   1.789243   1.793159   0.000000
    10  H    3.146413   4.787802   5.216747   4.787796   0.000000
    11  H    1.090043   3.622878   2.559485   3.622894   4.186796
                   11
    11  H    0.000000
 Stoichiometry    C3H5N3
 Framework group  C1[X(C3H5N3)]
 Deg. of freedom    27
 Full point group                 C1      NOp   1
 Largest Abelian subgroup         C1      NOp   1
 Largest concise Abelian subgroup C1      NOp   1
                         Standard orientation:                         
 ---------------------------------------------------------------------
 Center     Atomic      Atomic             Coordinates (Angstroms)
 Number     Number       Type             X           Y           Z
 ---------------------------------------------------------------------
      1          6           0        2.028829   -0.054898    0.000001
      2          7           0        0.584163    0.006175   -0.000001
      3          7           0       -0.156266   -1.119635   -0.000001
      4          6           0       -1.396889   -0.653175   -0.000001
      5          7           0       -1.495659    0.703554   -0.000000
      6          6           0       -0.233014    1.087946    0.000000
      7          1           0        2.386016   -0.585685    0.894630
      8          1           0        2.429045    0.967756   -0.000016
      9          1           0        2.386014   -0.585713   -0.894613
     10          1           0       -2.260017   -1.318538    0.000009
     11          1           0        0.139717    2.112283    0.000002
 ---------------------------------------------------------------------
 Rotational constants (GHZ):           9.4928527           3.7742293           2.7479098
 Standard basis: def2SVP (5D, 7F)
 There are   115 symmetry adapted cartesian basis functions of A   symmetry.
 There are   109 symmetry adapted basis functions of A   symmetry.
   109 basis functions,   185 primitive gaussians,   115 cartesian basis functions
    22 alpha electrons       22 beta electrons
       nuclear repulsion energy       229.1085870297 Hartrees.
 NAtoms=   11 NActive=   11 NUniq=   11 SFac= 1.00D+00 NAtFMM=   60 NAOKFM=F Big=F
 Integral buffers will be    131072 words long.
 Raffenetti 2 integral format.
 Two-electron integral symmetry is turned on.
 One-electron integrals computed using PRISM.
   1 Symmetry operations used in ECPInt.
 ECPInt:  NShTT=    1326 NPrTT=    4846 LenC2=    1325 LenP2D=    4088.
 LDataN:  DoStor=T MaxTD1= 4 Len=   56
 NBasis=   109 RedAO= T EigKep=  2.63D-03  NBF=   109
 NBsUse=   109 1.00D-06 EigRej= -1.00D+00 NBFU=   109
 ExpMin= 1.22D-01 ExpMax= 1.71D+03 ExpMxC= 2.58D+02 IAcc=3 IRadAn=         5 AccDes= 0.00D+00
 Harris functional with IExCor=  402 and IRadAn=       5 diagonalized for initial guess.
 HarFok:  IExCor=  402 AccDes= 0.00D+00 IRadAn=         5 IDoV= 1 UseB2=F ITyADJ=14
 ICtDFT=  3500011 ScaDFX=  1.000000  1.000000  1.000000  1.000000
 FoFCou: FMM=F IPFlag=           0 FMFlag=      100000 FMFlg1=           0
         NFxFlg=           0 DoJE=T BraDBF=F KetDBF=T FulRan=T
         wScrn=  0.000000 ICntrl=       500 IOpCl=  0 I1Cent=   200000004 NGrid=           0
         NMat0=    1 NMatS0=      1 NMatT0=    0 NMatD0=    1 NMtDS0=    0 NMtDT0=    0
 Petite list used in FoFCou.
 Keep R1 ints in memory in canonical form, NReq=33002934.
 Requested convergence on RMS density matrix=1.00D-08 within 128 cycles.
 Requested convergence on MAX density matrix=1.00D-06.
 Requested convergence on             energy=1.00D-06.
 No special actions if energy rises.
 Integral accuracy reduced to 1.0D-05 until final iterations.
 Initial convergence to 1.0D-05 achieved.  Increase integral accuracy.
 SCF Done:  E(RB3LYP) =  -281.357821522     A.U. after   14 cycles
            NFock= 14  Conv=0.37D-08     -V/T= 2.0098

 **********************************************************************

            Population analysis using the SCF Density.

 **********************************************************************

 Orbital symmetries:
       Occupied  (A) (A) (A) (A) (A) (A) (A) (A) (A) (A) (A) (A)
                 (A) (A) (A) (A) (A) (A) (A) (A) (A) (A)
       Virtual   (A) (A) (A) (A) (A) (A) (A) (A) (A) (A) (A) (A)
                 (A) (A) (A) (A) (A) (A) (A) (A) (A) (A) (A) (A)
                 (A) (A) (A) (A) (A) (A) (A) (A) (A) (A) (A) (A)
                 (A) (A) (A) (A) (A) (A) (A) (A) (A) (A) (A) (A)
                 (A) (A) (A) (A) (A) (A) (A) (A) (A) (A) (A) (A)
                 (A) (A) (A) (A) (A) (A) (A) (A) (A) (A) (A) (A)
                 (A) (A) (A) (A) (A) (A) (A) (A) (A) (A) (A) (A)
                 (A) (A) (A)
 The electronic state is 1-A.
 Alpha  occ. eigenvalues --  -14.41757 -14.34548 -14.31385 -10.25392 -10.24963
 Alpha  occ. eigenvalues --  -10.22896  -1.07593  -0.89907  -0.83482  -0.72506
 Alpha  occ. eigenvalues --   -0.62717  -0.59544  -0.54066  -0.49744  -0.46538
 Alpha  occ. eigenvalues --   -0.43906  -0.41914  -0.41604  -0.32355  -0.29278
 Alpha  occ. eigenvalues --   -0.27515  -0.26919
 Alpha virt. eigenvalues --    0.00006   0.05091   0.05203   0.08338   0.10825
 Alpha virt. eigenvalues --    0.12229   0.12486   0.14412   0.20999   0.22452
 Alpha virt. eigenvalues --    0.24370   0.29618   0.36590   0.37636   0.39254
 Alpha virt. eigenvalues --    0.42054   0.49724   0.50983   0.53869   0.53921
 Alpha virt. eigenvalues --    0.56205   0.60551   0.61084   0.62013   0.63426
 Alpha virt. eigenvalues --    0.63872   0.67034   0.68537   0.71123   0.78012
 Alpha virt. eigenvalues --    0.80583   0.82063   0.85308   0.85590   0.88314
 Alpha virt. eigenvalues --    0.96930   0.99042   1.08565   1.14434   1.14856
 Alpha virt. eigenvalues --    1.17168   1.19542   1.29969   1.32409   1.33233
 Alpha virt. eigenvalues --    1.44441   1.48838   1.52652   1.55802   1.64022
 Alpha virt. eigenvalues --    1.66181   1.68218   1.73223   1.76293   1.77584
 Alpha virt. eigenvalues --    1.78651   1.88843   1.92221   1.93915   1.96724
 Alpha virt. eigenvalues --    1.99865   2.05448   2.09387   2.10032   2.18075
 Alpha virt. eigenvalues --    2.29521   2.34028   2.39894   2.45870   2.53345
 Alpha virt. eigenvalues --    2.53809   2.56536   2.56651   2.63298   2.69482
 Alpha virt. eigenvalues --    2.74749   2.79341   2.82708   2.83738   2.86275
 Alpha virt. eigenvalues --    2.92768   2.99282   3.06692   3.17911   3.31592
 Alpha virt. eigenvalues --    3.37774   3.49262
          Condensed to atoms (all electrons):
               1          2          3          4          5          6
     1  C    4.429921   0.328241  -0.049547   0.009941   0.005278  -0.040844
     2  N    0.328241   6.509941   0.240587  -0.087886  -0.089350   0.373946
     3  N   -0.049547   0.240587   6.597829   0.503694  -0.060635  -0.080089
     4  C    0.009941  -0.087886   0.503694   4.734053   0.495095  -0.130237
     5  N    0.005278  -0.089350  -0.060635   0.495095   6.341147   0.557756
     6  C   -0.040844   0.373946  -0.080089  -0.130237   0.557756   4.788320
     7  H    0.392314  -0.023123   0.002365   0.000410  -0.000101   0.001684
     8  H    0.386024  -0.021606   0.005874  -0.000684   0.000480  -0.000406
     9  H    0.392314  -0.023123   0.002365   0.000410  -0.000101   0.001684
    10  H   -0.000218   0.007531  -0.046048   0.413816  -0.039367   0.004749
    11  H    0.000370  -0.042647   0.004298   0.004540  -0.027085   0.403869
               7          8          9         10         11
     1  C    0.392314   0.386024   0.392314  -0.000218   0.000370
     2  N   -0.023123  -0.021606  -0.023123   0.007531  -0.042647
     3  N    0.002365   0.005874   0.002365  -0.046048   0.004298
     4  C    0.000410  -0.000684   0.000410   0.413816   0.004540
     5  N   -0.000101   0.000480  -0.000101  -0.039367  -0.027085
     6  C    0.001684  -0.000406   0.001684   0.004749   0.403869
     7  H    0.623548  -0.019996  -0.025337  -0.000018  -0.000271
     8  H   -0.019996   0.637715  -0.019995   0.000018   0.002899
     9  H   -0.025337  -0.019995   0.623548  -0.000018  -0.000271
    10  H   -0.000018   0.000018  -0.000018   0.647052  -0.000364
    11  H   -0.000271   0.002899  -0.000271  -0.000364   0.640557
 Mulliken charges:
               1
     1  C    0.146206
     2  N   -0.172513
     3  N   -0.120694
     4  C    0.056847
     5  N   -0.183117
     6  C    0.119569
     7  H    0.048526
     8  H    0.029677
     9  H    0.048526
    10  H    0.012867
    11  H    0.014106
 Sum of Mulliken charges =  -0.00000
 Mulliken charges with hydrogens summed into heavy atoms:
               1
     1  C    0.272935
     2  N   -0.172513
     3  N   -0.120694
     4  C    0.069714
     5  N   -0.183117
     6  C    0.133675
 Electronic spatial extent (au):  <R**2>=            465.6475
 Charge=             -0.0000 electrons
 Dipole moment (field-independent basis, Debye):
    X=              3.1792    Y=              0.9007    Z=              0.0000  Tot=              3.3043
 Quadrupole moment (field-independent basis, Debye-Ang):
   XX=            -32.7008   YY=            -35.9906   ZZ=            -35.4823
   XY=              4.6019   XZ=             -0.0000   YZ=             -0.0000
 Traceless Quadrupole moment (field-independent basis, Debye-Ang):
   XX=              2.0237   YY=             -1.2660   ZZ=             -0.7578
   XY=              4.6019   XZ=             -0.0000   YZ=             -0.0000
 Octapole moment (field-independent basis, Debye-Ang**2):
  XXX=             15.0658  YYY=              9.2749  ZZZ=              0.0000  XYY=              2.5352
  XXY=            -10.6498  XXZ=              0.0000  XZZ=              2.4439  YZZ=             -0.8304
  YYZ=              0.0000  XYZ=              0.0000
 Hexadecapole moment (field-independent basis, Debye-Ang**3):
 XXXX=           -388.4653 YYYY=           -171.7306 ZZZZ=            -40.0685 XXXY=             20.6768
 XXXZ=             -0.0001 YYYX=              9.3935 YYYZ=             -0.0000 ZZZX=              0.0000
 ZZZY=             -0.0000 XXYY=            -93.7896 XXZZ=            -72.7678 YYZZ=            -37.5326
 XXYZ=             -0.0001 YYXZ=             -0.0001 ZZXY=             -1.5667
 N-N= 2.291085870297D+02 E-N=-1.111975645740D+03  KE= 2.786330570677D+02
 ******************************Gaussian NBO Version 3.1******************************
             N A T U R A L   A T O M I C   O R B I T A L   A N D
          N A T U R A L   B O N D   O R B I T A L   A N A L Y S I S
 ******************************Gaussian NBO Version 3.1******************************
       /RESON  / : Allow strongly delocalized NBO set

 Analyzing the SCF density

 Job title: 32                                                              

 Storage needed:     36133 in NPA,     47986 in NBO ( 939523381 available)
 GSVD:  LWork=        7471 too small for GESVD, short by         944 words or         944 for optimal perf.


 NATURAL POPULATIONS:  Natural atomic orbital occupancies 
                                                          
   NAO  Atom  No  lang   Type(AO)    Occupancy      Energy
 ----------------------------------------------------------
     1    C    1  S      Cor( 1S)     1.99931     -10.13909
     2    C    1  S      Val( 2S)     1.07395      -0.25926
     3    C    1  S      Ryd( 3S)     0.00093       0.77353
     4    C    1  px     Val( 2p)     0.84270      -0.08070
     5    C    1  px     Ryd( 3p)     0.00185       0.42653
     6    C    1  py     Val( 2p)     1.22941      -0.11520
     7    C    1  py     Ryd( 3p)     0.00430       0.55809
     8    C    1  pz     Val( 2p)     1.23056      -0.11464
     9    C    1  pz     Ryd( 3p)     0.00142       0.52061
    10    C    1  dxy    Ryd( 3d)     0.00035       2.23745
    11    C    1  dxz    Ryd( 3d)     0.00082       2.10216
    12    C    1  dyz    Ryd( 3d)     0.00049       2.28258
    13    C    1  dx2y2  Ryd( 3d)     0.00134       2.25664
    14    C    1  dz2    Ryd( 3d)     0.00075       2.28105

    15    N    2  S      Cor( 1S)     1.99911     -14.26437
    16    N    2  S      Val( 2S)     1.16682      -0.50100
    17    N    2  S      Ryd( 3S)     0.00211       0.97535
    18    N    2  px     Val( 2p)     1.29854      -0.28925
    19    N    2  px     Ryd( 3p)     0.00202       1.35343
    20    N    2  py     Val( 2p)     1.22485      -0.26382
    21    N    2  py     Ryd( 3p)     0.00393       1.07148
    22    N    2  pz     Val( 2p)     1.52883      -0.27903
    23    N    2  pz     Ryd( 3p)     0.00180       0.85558
    24    N    2  dxy    Ryd( 3d)     0.00136       2.84033
    25    N    2  dxz    Ryd( 3d)     0.00083       2.26168
    26    N    2  dyz    Ryd( 3d)     0.00121       2.24805
    27    N    2  dx2y2  Ryd( 3d)     0.00171       2.67728
    28    N    2  dz2    Ryd( 3d)     0.00059       2.58565

    29    N    3  S      Cor( 1S)     1.99940     -14.17332
    30    N    3  S      Val( 2S)     1.42286      -0.51429
    31    N    3  S      Ryd( 3S)     0.00362       1.03963
    32    N    3  px     Val( 2p)     1.21194      -0.17297
    33    N    3  px     Ryd( 3p)     0.00576       1.00835
    34    N    3  py     Val( 2p)     1.42966      -0.19106
    35    N    3  py     Ryd( 3p)     0.00384       0.87974
    36    N    3  pz     Val( 2p)     1.24958      -0.18945
    37    N    3  pz     Ryd( 3p)     0.00127       0.82911
    38    N    3  dxy    Ryd( 3d)     0.00196       2.79051
    39    N    3  dxz    Ryd( 3d)     0.00087       2.32911
    40    N    3  dyz    Ryd( 3d)     0.00193       2.30194
    41    N    3  dx2y2  Ryd( 3d)     0.00157       2.70166
    42    N    3  dz2    Ryd( 3d)     0.00084       2.65238

    43    C    4  S      Cor( 1S)     1.99935     -10.11678
    44    C    4  S      Val( 2S)     0.89374      -0.14845
    45    C    4  S      Ryd( 3S)     0.00291       0.42573
    46    C    4  px     Val( 2p)     0.98359      -0.02497
    47    C    4  px     Ryd( 3p)     0.00987       0.69010
    48    C    4  py     Val( 2p)     0.90753      -0.01111
    49    C    4  py     Ryd( 3p)     0.01180       0.62608
    50    C    4  pz     Val( 2p)     0.98415      -0.11986
    51    C    4  pz     Ryd( 3p)     0.00283       0.50481
    52    C    4  dxy    Ryd( 3d)     0.00264       2.46373
    53    C    4  dxz    Ryd( 3d)     0.00139       1.91629
    54    C    4  dyz    Ryd( 3d)     0.00139       1.91438
    55    C    4  dx2y2  Ryd( 3d)     0.00191       2.39945
    56    C    4  dz2    Ryd( 3d)     0.00067       2.18142

    57    N    5  S      Cor( 1S)     1.99938     -14.13429
    58    N    5  S      Val( 2S)     1.41186      -0.50597
    59    N    5  S      Ryd( 3S)     0.00132       1.04906
    60    N    5  px     Val( 2p)     1.53026      -0.20632
    61    N    5  px     Ryd( 3p)     0.00380       0.94305
    62    N    5  py     Val( 2p)     1.36565      -0.18016
    63    N    5  py     Ryd( 3p)     0.00413       1.02871
    64    N    5  pz     Val( 2p)     1.22688      -0.17150
    65    N    5  pz     Ryd( 3p)     0.00033       0.85664
    66    N    5  dxy    Ryd( 3d)     0.00173       2.59912
    67    N    5  dxz    Ryd( 3d)     0.00170       2.33827
    68    N    5  dyz    Ryd( 3d)     0.00079       2.32685
    69    N    5  dx2y2  Ryd( 3d)     0.00161       2.91908
    70    N    5  dz2    Ryd( 3d)     0.00077       2.63441

    71    C    6  S      Cor( 1S)     1.99920     -10.13552
    72    C    6  S      Val( 2S)     0.88029      -0.15242
    73    C    6  S      Ryd( 3S)     0.00398       0.41478
    74    C    6  px     Val( 2p)     0.84742      -0.02239
    75    C    6  px     Ryd( 3p)     0.01013       0.54102
    76    C    6  py     Val( 2p)     1.02945      -0.04519
    77    C    6  py     Ryd( 3p)     0.00487       0.76471
    78    C    6  pz     Val( 2p)     0.98317      -0.13890
    79    C    6  pz     Ryd( 3p)     0.00320       0.48475
    80    C    6  dxy    Ryd( 3d)     0.00264       2.42385
    81    C    6  dxz    Ryd( 3d)     0.00177       1.90704
    82    C    6  dyz    Ryd( 3d)     0.00096       1.90920
    83    C    6  dx2y2  Ryd( 3d)     0.00145       2.45139
    84    C    6  dz2    Ryd( 3d)     0.00067       2.15944

    85    H    7  S      Val( 1S)     0.77282       0.04307
    86    H    7  S      Ryd( 2S)     0.00172       0.31659
    87    H    7  px     Ryd( 2p)     0.00014       1.75373
    88    H    7  py     Ryd( 2p)     0.00033       1.88910
    89    H    7  pz     Ryd( 2p)     0.00057       2.13532

    90    H    8  S      Val( 1S)     0.78155       0.02846
    91    H    8  S      Ryd( 2S)     0.00097       0.32957
    92    H    8  px     Ryd( 2p)     0.00019       1.76397
    93    H    8  py     Ryd( 2p)     0.00063       2.25067
    94    H    8  pz     Ryd( 2p)     0.00019       1.71357

    95    H    9  S      Val( 1S)     0.77282       0.04307
    96    H    9  S      Ryd( 2S)     0.00172       0.31659
    97    H    9  px     Ryd( 2p)     0.00014       1.75373
    98    H    9  py     Ryd( 2p)     0.00033       1.88912
    99    H    9  pz     Ryd( 2p)     0.00057       2.13531

   100    H   10  S      Val( 1S)     0.79188       0.07017
   101    H   10  S      Ryd( 2S)     0.00060       0.29525
   102    H   10  px     Ryd( 2p)     0.00057       2.19413
   103    H   10  py     Ryd( 2p)     0.00035       2.06557
   104    H   10  pz     Ryd( 2p)     0.00014       1.63658

   105    H   11  S      Val( 1S)     0.78976       0.04078
   106    H   11  S      Ryd( 2S)     0.00073       0.28304
   107    H   11  px     Ryd( 2p)     0.00010       1.93128
   108    H   11  py     Ryd( 2p)     0.00085       2.29807
   109    H   11  pz     Ryd( 2p)     0.00017       1.61459


 Summary of Natural Population Analysis:                  
                                                          
                                       Natural Population 
                Natural  -----------------------------------------------
    Atom  No    Charge         Core      Valence    Rydberg      Total
 -----------------------------------------------------------------------
      C    1   -0.38816      1.99931     4.37661    0.01224     6.38816
      N    2   -0.23372      1.99911     5.21904    0.01557     7.23372
      N    3   -0.33510      1.99940     5.31404    0.02166     7.33510
      C    4    0.19624      1.99935     3.76900    0.03541     5.80376
      N    5   -0.55021      1.99938     5.53466    0.01617     7.55021
      C    6    0.23079      1.99920     3.74033    0.02967     5.76921
      H    7    0.22443      0.00000     0.77282    0.00275     0.77557
      H    8    0.21646      0.00000     0.78155    0.00199     0.78354
      H    9    0.22443      0.00000     0.77282    0.00275     0.77557
      H   10    0.20646      0.00000     0.79188    0.00167     0.79354
      H   11    0.20838      0.00000     0.78976    0.00185     0.79162
 =======================================================================
   * Total *    0.00000     11.99575    31.86252    0.14174    44.00000

                                 Natural Population      
 --------------------------------------------------------
   Core                      11.99575 ( 99.9646% of  12)
   Valence                   31.86252 ( 99.5704% of  32)
   Natural Minimal Basis     43.85826 ( 99.6779% of  44)
   Natural Rydberg Basis      0.14174 (  0.3221% of  44)
 --------------------------------------------------------

    Atom  No          Natural Electron Configuration
 ----------------------------------------------------------------------------
      C    1      [core]2S( 1.07)2p( 3.30)3p( 0.01)
      N    2      [core]2S( 1.17)2p( 4.05)3p( 0.01)3d( 0.01)
      N    3      [core]2S( 1.42)2p( 3.89)3p( 0.01)3d( 0.01)
      C    4      [core]2S( 0.89)2p( 2.88)3p( 0.02)3d( 0.01)
      N    5      [core]2S( 1.41)2p( 4.12)3p( 0.01)3d( 0.01)
      C    6      [core]2S( 0.88)2p( 2.86)3p( 0.02)3d( 0.01)
      H    7            1S( 0.77)
      H    8            1S( 0.78)
      H    9            1S( 0.77)
      H   10            1S( 0.79)
      H   11            1S( 0.79)


 NATURAL BOND ORBITAL ANALYSIS:

                       Occupancies       Lewis Structure    Low   High
           Occ.    -------------------  -----------------   occ   occ
  Cycle   Thresh.   Lewis   Non-Lewis     CR  BD  3C  LP    (L)   (NL)   Dev
 =============================================================================
   1(1)    1.90    42.10816   1.89184      6  12   0   4     2      2    0.54
   2(2)    1.90    42.10816   1.89184      6  12   0   4     2      2    0.54
   3(1)    1.80    42.74066   1.25934      6  13   0   3     1      2    0.51
   4(2)    1.80    42.95698   1.04302      6  13   0   3     1      2    0.32
   5(3)    1.80    42.95698   1.04302      6  13   0   3     1      2    0.32
   6(1)    1.70    42.95698   1.04302      6  13   0   3     1      2    0.32
   7(2)    1.70    42.59254   1.40746      6  13   0   3     1      2    0.54
   8(3)    1.70    42.95698   1.04302      6  13   0   3     1      2    0.32
   9(1)    1.60    42.39986   1.60014      6  14   0   2     1      3    0.32
  10(2)    1.60    42.59254   1.40746      6  13   0   3     1      2    0.54
  11(3)    1.60    42.39986   1.60014      6  14   0   2     1      3    0.32
  12(4)    1.60    42.28429   1.71571      6  13   0   3     1      2    0.54
  13(5)    1.60    42.39986   1.60014      6  14   0   2     1      3    0.32
  14(6)    1.60    42.28429   1.71571      6  13   0   3     1      2    0.54
  15(7)    1.60    42.39986   1.60014      6  14   0   2     1      3    0.32
  16(8)    1.60    42.28429   1.71571      6  13   0   3     1      2    0.54
  17(9)    1.60    42.39986   1.60014      6  14   0   2     1      3    0.32
  18(1)    1.50    42.95698   1.04302      6  13   0   3     0      2    0.32
  19(2)    1.50    42.21463   1.78537      6  12   0   4     1      2    0.54
  20(3)    1.50    42.95698   1.04302      6  13   0   3     0      2    0.32
 -----------------------------------------------------------------------------

 Structure accepted: RESONANCE keyword permits strongly delocalized structure

 --------------------------------------------------------
   Core                     11.99576 ( 99.965% of  12)
   Valence Lewis            30.96123 ( 96.754% of  32)
  ==================       ============================
   Total Lewis              42.95698 ( 97.630% of  44)
  -----------------------------------------------------
   Valence non-Lewis         0.95851 (  2.178% of  44)
   Rydberg non-Lewis         0.08451 (  0.192% of  44)
  ==================       ============================
   Total non-Lewis           1.04302 (  2.370% of  44)
 --------------------------------------------------------


       (Occupancy)   Bond orbital/ Coefficients/ Hybrids
 ---------------------------------------------------------------------------------
     1. (1.99073) BD ( 1) C   1 - N   2  
                ( 35.72%)   0.5976* C   1 s( 23.89%)p 3.18( 75.95%)d 0.01(  0.16%)
                                            0.0003  0.4881  0.0257 -0.8700 -0.0379
                                            0.0336 -0.0013 -0.0000 -0.0000 -0.0034
                                            0.0000  0.0000  0.0347 -0.0201
                ( 64.28%)   0.8018* N   2 s( 35.02%)p 1.85( 64.96%)d 0.00(  0.02%)
                                            0.0001  0.5918  0.0022  0.8050  0.0184
                                           -0.0350  0.0047  0.0000  0.0000 -0.0017
                                            0.0000 -0.0000  0.0125 -0.0086
     2. (1.98673) BD ( 1) C   1 - H   7  
                ( 61.39%)   0.7835* C   1 s( 25.56%)p 2.91( 74.40%)d 0.00(  0.04%)
                                            0.0000  0.5056 -0.0038  0.2667  0.0065
                                           -0.4159  0.0055  0.7069 -0.0096 -0.0037
                                            0.0074 -0.0138 -0.0041  0.0115
                ( 38.61%)   0.6213* H   7 s( 99.91%)p 0.00(  0.09%)
                                            0.9996 -0.0028 -0.0103  0.0144 -0.0237
     3. (1.98805) BD ( 1) C   1 - H   8  
                ( 60.79%)   0.7797* C   1 s( 25.05%)p 2.99( 74.91%)d 0.00(  0.05%)
                                           -0.0000  0.5005 -0.0057  0.3108  0.0116
                                            0.8076 -0.0128 -0.0000  0.0000  0.0096
                                           -0.0000 -0.0000 -0.0166 -0.0096
                ( 39.21%)   0.6262* H   8 s( 99.91%)p 0.00(  0.09%)
                                            0.9996 -0.0006 -0.0141 -0.0259  0.0000
     4. (1.98673) BD ( 1) C   1 - H   9  
                ( 61.39%)   0.7835* C   1 s( 25.56%)p 2.91( 74.40%)d 0.00(  0.04%)
                                            0.0000  0.5056 -0.0038  0.2667  0.0065
                                           -0.4159  0.0055 -0.7069  0.0096 -0.0037
                                           -0.0074  0.0138 -0.0041  0.0115
                ( 38.61%)   0.6213* H   9 s( 99.91%)p 0.00(  0.09%)
                                            0.9996 -0.0028 -0.0103  0.0144  0.0237
     5. (1.98321) BD ( 1) N   2 - N   3  
                ( 55.09%)   0.7422* N   2 s( 28.23%)p 2.54( 71.68%)d 0.00(  0.08%)
                                            0.0001  0.5313  0.0090 -0.4224 -0.0127
                                           -0.7326  0.0391 -0.0000  0.0000  0.0216
                                            0.0000  0.0000 -0.0072 -0.0176
                ( 44.91%)   0.6701* N   3 s( 23.69%)p 3.21( 76.14%)d 0.01(  0.16%)
                                            0.0001  0.4856  0.0342  0.5444 -0.0478
                                            0.6802 -0.0110 -0.0000  0.0000  0.0249
                                           -0.0000 -0.0000 -0.0241 -0.0208
     6. (1.99122) BD ( 1) N   2 - C   6  
                ( 64.54%)   0.8034* N   2 s( 36.68%)p 1.73( 63.29%)d 0.00(  0.03%)
                                            0.0000  0.6056 -0.0042 -0.4155 -0.0145
                                            0.6782 -0.0101  0.0000  0.0000 -0.0151
                                           -0.0000  0.0000 -0.0037 -0.0099
                ( 35.46%)   0.5955* C   6 s( 30.39%)p 2.29( 69.45%)d 0.01(  0.16%)
                                            0.0002  0.5512  0.0101  0.5423  0.0514
                                           -0.6306 -0.0062 -0.0000 -0.0000 -0.0333
                                           -0.0000  0.0000 -0.0092 -0.0213
     7. (1.98878) BD ( 1) N   3 - C   4  
                ( 61.05%)   0.7813* N   3 s( 38.60%)p 1.59( 61.31%)d 0.00(  0.09%)
                                           -0.0001 -0.6209 -0.0234  0.7637 -0.0203
                                           -0.1696 -0.0266 -0.0000 -0.0000  0.0245
                                           -0.0000  0.0000 -0.0105  0.0128
                ( 38.95%)   0.6241* C   4 s( 32.74%)p 2.05( 67.11%)d 0.00(  0.15%)
                                           -0.0003 -0.5719 -0.0189 -0.7547 -0.0253
                                            0.3101  0.0682  0.0000 -0.0000  0.0195
                                           -0.0000  0.0000 -0.0268  0.0196
     8. (1.88414) BD ( 2) N   3 - C   4  
                ( 58.67%)   0.7660* N   3 s(  0.00%)p 1.00( 99.83%)d 0.00(  0.17%)
                                           -0.0000  0.0000 -0.0000  0.0000  0.0000
                                            0.0000 -0.0000  0.9991  0.0048 -0.0000
                                           -0.0232  0.0345 -0.0000 -0.0000
                ( 41.33%)   0.6429* C   4 s(  0.00%)p 1.00( 99.83%)d 0.00(  0.17%)
                                           -0.0000 -0.0000  0.0000  0.0000 -0.0000
                                            0.0000 -0.0000  0.9985 -0.0355  0.0000
                                            0.0409 -0.0033  0.0000 -0.0000
     9. (1.98301) BD ( 1) C   4 - N   5  
                ( 39.51%)   0.6286* C   4 s( 32.77%)p 2.05( 67.09%)d 0.00(  0.14%)
                                            0.0003  0.5724  0.0056 -0.0955 -0.0631
                                            0.8105  0.0305 -0.0000  0.0000 -0.0020
                                            0.0000  0.0000 -0.0313 -0.0196
                ( 60.49%)   0.7777* N   5 s( 33.31%)p 2.00( 66.61%)d 0.00(  0.09%)
                                            0.0002  0.5771  0.0095 -0.0729  0.0312
                                           -0.8121  0.0144 -0.0000  0.0000 -0.0158
                                           -0.0000  0.0000 -0.0206 -0.0136
    10. (1.98309) BD ( 1) C   4 - H  10  
                ( 60.63%)   0.7786* C   4 s( 34.42%)p 1.90( 65.55%)d 0.00(  0.03%)
                                            0.0005 -0.5865  0.0156  0.6445 -0.0097
                                            0.4898 -0.0110 -0.0000 -0.0000 -0.0151
                                            0.0000  0.0000 -0.0030  0.0070
                ( 39.37%)   0.6275* H  10 s( 99.90%)p 0.00(  0.10%)
                                           -0.9995  0.0018 -0.0250 -0.0191  0.0000
    11. (1.98285) BD ( 1) N   5 - C   6  
                ( 59.39%)   0.7706* N   5 s( 35.34%)p 1.83( 64.58%)d 0.00(  0.09%)
                                            0.0001  0.5942  0.0193  0.7192 -0.0060
                                            0.3564 -0.0369 -0.0000 -0.0000  0.0045
                                           -0.0000  0.0000  0.0257 -0.0135
                ( 40.61%)   0.6373* C   6 s( 33.72%)p 1.96( 66.16%)d 0.00(  0.12%)
                                           -0.0000  0.5803  0.0213 -0.7912 -0.0470
                                           -0.1778  0.0422 -0.0000  0.0000  0.0191
                                            0.0000  0.0000  0.0222 -0.0188
    12. (1.82322) BD ( 2) N   5 - C   6  
                ( 58.52%)   0.7650* N   5 s(  0.00%)p 1.00( 99.82%)d 0.00(  0.18%)
                                            0.0000  0.0000  0.0000  0.0000 -0.0000
                                           -0.0000 -0.0000  0.9991 -0.0041 -0.0000
                                            0.0397 -0.0162  0.0000 -0.0000
                ( 41.48%)   0.6440* C   6 s(  0.00%)p 1.00( 99.84%)d 0.00(  0.16%)
                                            0.0000  0.0000  0.0000 -0.0000 -0.0000
                                           -0.0000  0.0000  0.9988 -0.0291  0.0000
                                           -0.0319 -0.0244  0.0000 -0.0000
    13. (1.98513) BD ( 1) C   6 - H  11  
                ( 60.81%)   0.7798* C   6 s( 35.84%)p 1.79( 64.13%)d 0.00(  0.03%)
                                           -0.0005  0.5984 -0.0156  0.2706 -0.0238
                                            0.7534 -0.0041  0.0000  0.0000  0.0118
                                            0.0000  0.0000 -0.0101 -0.0076
                ( 39.19%)   0.6261* H  11 s( 99.90%)p 0.00(  0.10%)
                                            0.9995 -0.0023 -0.0083 -0.0308 -0.0000
    14. (1.99931) CR ( 1) C   1           s(100.00%)p 0.00(  0.00%)
                                            1.0000 -0.0001 -0.0000  0.0002  0.0000
                                            0.0000  0.0000 -0.0000  0.0000  0.0000
                                           -0.0000 -0.0000 -0.0000  0.0000
    15. (1.99911) CR ( 1) N   2           s(100.00%)
                                            1.0000 -0.0001 -0.0000 -0.0000 -0.0000
                                            0.0000 -0.0000 -0.0000 -0.0000 -0.0000
                                            0.0000 -0.0000 -0.0000  0.0000
    16. (1.99940) CR ( 1) N   3           s(100.00%)p 0.00(  0.00%)
                                            1.0000 -0.0003  0.0000 -0.0001 -0.0000
                                            0.0001  0.0000  0.0000  0.0000 -0.0000
                                           -0.0000  0.0000 -0.0000 -0.0000
    17. (1.99935) CR ( 1) C   4           s(100.00%)p 0.00(  0.00%)
                                            1.0000 -0.0000 -0.0000 -0.0005  0.0000
                                           -0.0004  0.0000  0.0000 -0.0000  0.0000
                                           -0.0000 -0.0000  0.0000  0.0000
    18. (1.99938) CR ( 1) N   5           s(100.00%)
                                            1.0000 -0.0002 -0.0000  0.0000 -0.0000
                                            0.0000 -0.0000 -0.0000  0.0000 -0.0000
                                           -0.0000  0.0000  0.0000  0.0000
    19. (1.99921) CR ( 1) C   6           s(100.00%)p 0.00(  0.00%)
                                            1.0000  0.0002 -0.0000  0.0000 -0.0000
                                            0.0005  0.0000 -0.0000  0.0000  0.0000
                                            0.0000  0.0000 -0.0000 -0.0000
    20. (1.52905) LP ( 1) N   2           s(  0.00%)p 1.00( 99.99%)d 0.00(  0.01%)
                                            0.0000 -0.0000  0.0000 -0.0000 -0.0000
                                           -0.0000 -0.0000  0.9999  0.0040  0.0000
                                           -0.0112  0.0019 -0.0000  0.0000
    21. (1.94811) LP ( 1) N   3           s( 37.89%)p 1.64( 62.04%)d 0.00(  0.07%)
                                            0.0003  0.6150 -0.0254  0.3410  0.0161
                                           -0.7095 -0.0207  0.0000  0.0000  0.0160
                                            0.0000  0.0000  0.0172  0.0111
    22. (1.92719) LP ( 1) N   5           s( 31.41%)p 2.18( 68.50%)d 0.00(  0.09%)
                                            0.0001  0.5602 -0.0177 -0.6885 -0.0199
                                            0.4587  0.0156  0.0000 -0.0000  0.0249
                                            0.0000 -0.0000 -0.0110  0.0129
    23. (0.00434) RY*( 1) C   1           s(  0.30%)p99.99( 95.68%)d13.33(  4.02%)
                                            0.0000 -0.0027  0.0548  0.0083 -0.1466
                                           -0.0160 -0.9670  0.0000  0.0000  0.1965
                                           -0.0000  0.0000  0.0385 -0.0071
    24. (0.00187) RY*( 2) C   1           s(  0.00%)p 1.00( 64.58%)d 0.55( 35.42%)
                                            0.0000  0.0000  0.0000  0.0000 -0.0000
                                            0.0000  0.0000  0.0190  0.8034 -0.0000
                                           -0.5859  0.1048 -0.0000 -0.0000
    25. (0.00092) RY*( 3) C   1           s( 36.88%)p 1.69( 62.30%)d 0.02(  0.83%)
                                            0.0000 -0.0083  0.6072  0.0483 -0.7761
                                            0.0052  0.1351 -0.0000 -0.0000 -0.0885
                                            0.0000 -0.0000  0.0136 -0.0156
    26. (0.00021) RY*( 4) C   1           s( 40.73%)p 0.51( 20.86%)d 0.94( 38.41%)
                                           -0.0000  0.0019  0.6382 -0.0245  0.4560
                                           -0.0078 -0.0003  0.0000 -0.0000  0.2716
                                           -0.0000 -0.0000 -0.5552  0.0453
    27. (0.00015) RY*( 5) C   1           s(  0.00%)p 1.00( 35.44%)d 1.82( 64.56%)
                                           -0.0000  0.0000  0.0000 -0.0000  0.0000
                                            0.0000 -0.0000 -0.0030  0.5953 -0.0000
                                            0.7901 -0.1459  0.0000  0.0000
    28. (0.00002) RY*( 6) C   1           s(  4.69%)p 2.09(  9.80%)d18.24( 85.51%)
    29. (0.00001) RY*( 7) C   1           s(  0.00%)p 1.00(  0.03%)d99.99( 99.97%)
    30. (0.00001) RY*( 8) C   1           s( 17.20%)p 0.65( 11.10%)d 4.17( 71.70%)
    31. (0.00001) RY*( 9) C   1           s(  0.15%)p 3.74(  0.55%)d99.99( 99.30%)
    32. (0.00391) RY*( 1) N   2           s( 34.13%)p 0.84( 28.59%)d 1.09( 37.28%)
                                            0.0000 -0.0130  0.5841 -0.0076  0.1856
                                            0.0277  0.5006 -0.0000  0.0000  0.1805
                                           -0.0000 -0.0000  0.5745 -0.1013
    33. (0.00196) RY*( 2) N   2           s( 21.19%)p 3.70( 78.45%)d 0.02(  0.36%)
                                           -0.0000  0.0127  0.4602 -0.0190  0.4669
                                           -0.0222 -0.7521 -0.0000  0.0002 -0.0181
                                           -0.0000  0.0001  0.0356 -0.0447
    34. (0.00194) RY*( 3) N   2           s(  0.00%)p 1.00( 88.00%)d 0.14( 12.00%)
                                           -0.0000 -0.0000 -0.0001  0.0000 -0.0001
                                            0.0000  0.0001 -0.0067  0.9381  0.0000
                                           -0.2207  0.2669 -0.0000  0.0000
    35. (0.00124) RY*( 4) N   2           s(  0.00%)p 1.00(  2.77%)d35.15( 97.23%)
                                            0.0000  0.0000 -0.0000 -0.0000  0.0000
                                           -0.0000  0.0000  0.0033 -0.1663 -0.0000
                                            0.3889  0.9061  0.0000  0.0000
    36. (0.00086) RY*( 5) N   2           s( 26.23%)p 2.68( 70.31%)d 0.13(  3.46%)
                                            0.0000 -0.0045  0.5121  0.0226 -0.8154
                                           -0.0003 -0.1942  0.0000 -0.0000  0.0647
                                            0.0000  0.0000 -0.1290 -0.1175
    37. (0.00054) RY*( 6) N   2           s(  1.21%)p 0.62(  0.75%)d80.69( 98.03%)
                                           -0.0000  0.0004  0.1102 -0.0048 -0.0568
                                           -0.0229  0.0614 -0.0000 -0.0000 -0.9743
                                           -0.0000  0.0000  0.1687  0.0500
    38. (0.00044) RY*( 7) N   2           s(  0.00%)p 1.00(  9.24%)d 9.82( 90.76%)
                                            0.0000  0.0000  0.0000 -0.0000 -0.0000
                                           -0.0000 -0.0000  0.0095  0.3039 -0.0000
                                            0.8944 -0.3282  0.0000  0.0000
    39. (0.00029) RY*( 8) N   2           s( 13.34%)p 1.63( 21.70%)d 4.87( 64.96%)
                                            0.0000 -0.0086  0.3652  0.0078  0.2805
                                            0.0174  0.3714  0.0000 -0.0000 -0.0960
                                            0.0000  0.0000 -0.7843 -0.1589
    40. (0.00001) RY*( 9) N   2           s(  3.95%)p 0.07(  0.28%)d24.22( 95.76%)
    41. (0.00426) RY*( 1) N   3           s( 10.35%)p 7.97( 82.47%)d 0.69(  7.18%)
                                           -0.0000 -0.0070  0.3217 -0.0085 -0.7515
                                           -0.0451  0.5077  0.0000 -0.0000  0.1169
                                            0.0000  0.0000  0.2410 -0.0085
    42. (0.00169) RY*( 2) N   3           s(  0.00%)p 1.00( 68.61%)d 0.46( 31.39%)
                                           -0.0000 -0.0000  0.0000 -0.0000 -0.0000
                                           -0.0000 -0.0000 -0.0013  0.8283 -0.0000
                                           -0.4248 -0.3653  0.0000  0.0000
    43. (0.00145) RY*( 3) N   3           s(  1.07%)p88.02( 94.33%)d 4.29(  4.60%)
                                           -0.0000 -0.0011  0.1035 -0.0394 -0.5484
                                           -0.0183 -0.8004  0.0000 -0.0000 -0.1995
                                            0.0000  0.0000 -0.0688  0.0385
    44. (0.00054) RY*( 4) N   3           s( 85.07%)p 0.10(  8.65%)d 0.07(  6.28%)
                                           -0.0000 -0.0131  0.9222  0.0181  0.2892
                                           -0.0370 -0.0351 -0.0000 -0.0000 -0.1189
                                           -0.0000 -0.0000 -0.2069 -0.0765
    45. (0.00037) RY*( 5) N   3           s(  0.00%)p 1.00( 24.87%)d 3.02( 75.13%)
                                            0.0000 -0.0000  0.0000  0.0000  0.0000
                                           -0.0000  0.0000  0.0129  0.4985 -0.0000
                                            0.8563  0.1344  0.0000 -0.0000
    46. (0.00010) RY*( 6) N   3           s(  0.09%)p30.91(  2.89%)d99.99( 97.02%)
                                           -0.0000 -0.0070  0.0297 -0.0461 -0.0642
                                           -0.0184 -0.1493  0.0000  0.0000  0.8905
                                            0.0000 -0.0000 -0.3700 -0.2007
    47. (0.00004) RY*( 7) N   3           s(  1.78%)p 6.13( 10.91%)d49.08( 87.31%)
    48. (0.00001) RY*( 8) N   3           s(  0.00%)p 1.00(  6.70%)d13.92( 93.30%)
    49. (0.00001) RY*( 9) N   3           s(  1.45%)p 0.88(  1.27%)d67.29( 97.28%)
    50. (0.01167) RY*( 1) C   4           s(  0.42%)p99.99( 96.32%)d 7.73(  3.26%)
                                            0.0000 -0.0013  0.0649 -0.0645  0.6374
                                            0.0770 -0.7395  0.0000 -0.0000 -0.0416
                                            0.0000 -0.0000  0.1756  0.0003
    51. (0.00801) RY*( 2) C   4           s( 23.52%)p 2.17( 51.09%)d 1.08( 25.39%)
                                           -0.0000  0.0139  0.4848  0.0182  0.5224
                                            0.0150  0.4872 -0.0000  0.0000  0.4930
                                           -0.0000  0.0000  0.0934 -0.0460
    52. (0.00209) RY*( 3) C   4           s(  0.00%)p 1.00( 11.13%)d 7.98( 88.87%)
                                            0.0000 -0.0000 -0.0000  0.0000  0.0000
                                            0.0000 -0.0000  0.0324  0.3321  0.0000
                                           -0.4344  0.8366  0.0000  0.0000
    53. (0.00147) RY*( 4) C   4           s(  0.00%)p 1.00( 74.58%)d 0.34( 25.42%)
                                            0.0000 -0.0000 -0.0000 -0.0000  0.0000
                                           -0.0000  0.0000  0.0101  0.8636  0.0000
                                            0.4969 -0.0851  0.0000  0.0000
    54. (0.00054) RY*( 5) C   4           s(  0.90%)p29.38( 26.45%)d80.71( 72.65%)
                                           -0.0000  0.0046  0.0948 -0.0039  0.3963
                                           -0.0017  0.3278  0.0000  0.0000 -0.7949
                                            0.0000  0.0000 -0.2821 -0.1226
    55. (0.00036) RY*( 6) C   4           s( 25.50%)p 0.49( 12.60%)d 2.43( 61.90%)
                                            0.0000 -0.0128  0.5048 -0.0085 -0.1808
                                           -0.0298 -0.3039 -0.0000  0.0000  0.1333
                                            0.0000  0.0000 -0.7687 -0.1020
    56. (0.00015) RY*( 7) C   4           s( 45.47%)p 0.30( 13.77%)d 0.90( 40.76%)
                                            0.0000 -0.0155  0.6742 -0.0358 -0.3554
                                           -0.0059 -0.1002 -0.0000  0.0000 -0.3026
                                            0.0000  0.0000  0.5366 -0.1676
    57. (0.00000) RY*( 8) C   4           s(  0.00%)p 1.00( 14.46%)d 5.92( 85.54%)
    58. (0.00000) RY*( 9) C   4           s(  4.25%)p 0.01(  0.03%)d22.55( 95.73%)
    59. (0.00263) RY*( 1) N   5           s(  2.30%)p39.48( 90.65%)d 3.07(  7.05%)
                                            0.0000 -0.0089  0.1513 -0.0278  0.7134
                                            0.0129 -0.6298  0.0000 -0.0000  0.2403
                                            0.0000  0.0000 -0.1062 -0.0388
    60. (0.00135) RY*( 2) N   5           s(  0.00%)p 1.00( 99.34%)d 0.01(  0.66%)
                                           -0.0000 -0.0010  0.0027 -0.0247 -0.6465
                                           -0.0348 -0.7574  0.0000  0.0000 -0.0770
                                            0.0000  0.0000 -0.0234  0.0094
    61. (0.00048) RY*( 3) N   5           s(  0.00%)p 1.00( 41.85%)d 1.39( 58.15%)
                                           -0.0000 -0.0000  0.0000 -0.0000  0.0000
                                            0.0000 -0.0000  0.0153  0.6468 -0.0000
                                           -0.5385 -0.5399 -0.0000 -0.0000
    62. (0.00030) RY*( 4) N   5           s(  0.00%)p 1.00( 49.24%)d 1.03( 50.76%)
                                           -0.0000 -0.0000 -0.0000  0.0000  0.0000
                                            0.0000  0.0000  0.0085  0.7017  0.0000
                                            0.1432  0.6979 -0.0000  0.0000
    63. (0.00015) RY*( 5) N   5           s( 96.00%)p 0.02(  2.03%)d 0.02(  1.97%)
                                            0.0000 -0.0063  0.9798 -0.0254 -0.1044
                                            0.0069  0.0932  0.0000 -0.0000 -0.0410
                                           -0.0000  0.0000  0.0926 -0.0975
    64. (0.00006) RY*( 6) N   5           s(  0.07%)p60.45(  4.14%)d99.99( 95.79%)
    65. (0.00004) RY*( 7) N   5           s(  0.31%)p13.04(  4.08%)d99.99( 95.60%)
    66. (0.00001) RY*( 8) N   5           s(  1.27%)p 0.06(  0.07%)d77.76( 98.66%)
    67. (0.00000) RY*( 9) N   5           s(  0.00%)p 1.00(  9.09%)d10.00( 90.91%)
    68. (0.00890) RY*( 1) C   6           s( 10.22%)p 6.54( 66.84%)d 2.24( 22.94%)
                                           -0.0000 -0.0087  0.3196  0.0479 -0.7822
                                           -0.0397 -0.2296 -0.0000  0.0000  0.4003
                                            0.0000 -0.0000 -0.2627 -0.0121
    69. (0.00521) RY*( 2) C   6           s( 24.95%)p 2.87( 71.64%)d 0.14(  3.41%)
                                            0.0000  0.0138  0.4993 -0.0481  0.5010
                                            0.0247 -0.6800  0.0000 -0.0000  0.1038
                                           -0.0000  0.0000 -0.1421 -0.0564
    70. (0.00236) RY*( 3) C   6           s(  0.00%)p 1.00( 44.75%)d 1.23( 55.25%)
                                           -0.0000 -0.0000  0.0000  0.0000  0.0000
                                            0.0000  0.0000 -0.0055  0.6690  0.0000
                                           -0.7414 -0.0522  0.0000 -0.0000
    71. (0.00208) RY*( 4) C   6           s(  0.00%)p 1.00( 47.99%)d 1.08( 52.01%)
                                            0.0000 -0.0000  0.0000  0.0000  0.0000
                                            0.0000  0.0000  0.0330  0.6919  0.0000
                                            0.6466 -0.3195  0.0000 -0.0000
    72. (0.00168) RY*( 5) C   6           s( 54.55%)p 0.74( 40.19%)d 0.10(  5.26%)
                                            0.0000 -0.0170  0.7384  0.0363  0.1293
                                            0.0234  0.6191 -0.0000 -0.0000  0.1361
                                            0.0000  0.0000  0.1838 -0.0163
    73. (0.00027) RY*( 6) C   6           s(  9.45%)p 1.33( 12.61%)d 8.25( 77.94%)
                                            0.0000 -0.0078  0.3073 -0.0046 -0.3171
                                            0.0176 -0.1587 -0.0000 -0.0000 -0.8609
                                           -0.0000 -0.0000  0.1473 -0.1285
    74. (0.00013) RY*( 7) C   6           s(  0.15%)p54.22(  8.23%)d99.99( 91.62%)
                                            0.0000  0.0009  0.0389 -0.0274  0.1159
                                            0.0076  0.2608  0.0000  0.0000 -0.2498
                                            0.0000  0.0000 -0.9176  0.1086
    75. (0.00005) RY*( 8) C   6           s(  0.00%)p 1.00(  7.42%)d12.48( 92.58%)
    76. (0.00001) RY*( 9) C   6           s(  0.73%)p 1.04(  0.76%)d99.99( 98.51%)
    77. (0.00173) RY*( 1) H   7           s( 99.45%)p 0.01(  0.55%)
                                            0.0045  0.9972  0.0622 -0.0078  0.0399
    78. (0.00019) RY*( 2) H   7           s(  0.03%)p99.99( 99.97%)
                                            0.0005  0.0181 -0.0993 -0.8772 -0.4695
    79. (0.00012) RY*( 3) H   7           s(  0.03%)p99.99( 99.97%)
                                            0.0171  0.0019 -0.5582 -0.3414  0.7560
    80. (0.00002) RY*( 4) H   7           s(  0.58%)p99.99( 99.42%)
    81. (0.00100) RY*( 1) H   8           s( 96.98%)p 0.03(  3.02%)
                                            0.0049  0.9848 -0.0119  0.1734 -0.0000
    82. (0.00019) RY*( 2) H   8           s(  0.00%)p 1.00(100.00%)
                                           -0.0000 -0.0000 -0.0000  0.0000  1.0000
    83. (0.00009) RY*( 3) H   8           s(  2.24%)p43.68( 97.76%)
    84. (0.00002) RY*( 4) H   8           s(  0.87%)p99.99( 99.13%)
    85. (0.00173) RY*( 1) H   9           s( 99.45%)p 0.01(  0.55%)
                                            0.0045  0.9972  0.0622 -0.0078 -0.0399
    86. (0.00019) RY*( 2) H   9           s(  0.03%)p99.99( 99.97%)
                                            0.0005  0.0181 -0.0993 -0.8771  0.4695
    87. (0.00012) RY*( 3) H   9           s(  0.03%)p99.99( 99.97%)
                                            0.0171  0.0019 -0.5582 -0.3414 -0.7560
    88. (0.00002) RY*( 4) H   9           s(  0.58%)p99.99( 99.42%)
    89. (0.00061) RY*( 1) H  10           s( 99.82%)p 0.00(  0.18%)
                                            0.0016  0.9991 -0.0185  0.0384 -0.0000
    90. (0.00014) RY*( 2) H  10           s(  0.00%)p 1.00(100.00%)
                                            0.0000  0.0000 -0.0000 -0.0000  1.0000
    91. (0.00008) RY*( 3) H  10           s(  0.12%)p99.99( 99.88%)
    92. (0.00002) RY*( 4) H  10           s(  0.17%)p99.99( 99.83%)
    93. (0.00074) RY*( 1) H  11           s( 99.37%)p 0.01(  0.63%)
                                            0.0008  0.9968 -0.0746 -0.0276 -0.0000
    94. (0.00017) RY*( 2) H  11           s(  0.00%)p 1.00(100.00%)
                                            0.0000  0.0000 -0.0000 -0.0000  1.0000
    95. (0.00008) RY*( 3) H  11           s(  0.48%)p99.99( 99.52%)
    96. (0.00002) RY*( 4) H  11           s(  0.26%)p99.99( 99.74%)
    97. (0.01952) BD*( 1) C   1 - N   2  
                ( 64.28%)   0.8018* C   1 s( 23.89%)p 3.18( 75.95%)d 0.01(  0.16%)
                                            0.0003  0.4881  0.0257 -0.8700 -0.0379
                                            0.0336 -0.0013 -0.0000 -0.0000 -0.0034
                                            0.0000  0.0000  0.0347 -0.0201
                ( 35.72%)  -0.5976* N   2 s( 35.02%)p 1.85( 64.96%)d 0.00(  0.02%)
                                            0.0001  0.5918  0.0022  0.8050  0.0184
                                           -0.0350  0.0047  0.0000  0.0000 -0.0017
                                            0.0000 -0.0000  0.0125 -0.0086
    98. (0.01058) BD*( 1) C   1 - H   7  
                ( 38.61%)   0.6213* C   1 s( 25.56%)p 2.91( 74.40%)d 0.00(  0.04%)
                                           -0.0000 -0.5056  0.0038 -0.2667 -0.0065
                                            0.4159 -0.0055 -0.7069  0.0096  0.0037
                                           -0.0074  0.0138  0.0041 -0.0115
                ( 61.39%)  -0.7835* H   7 s( 99.91%)p 0.00(  0.09%)
                                           -0.9996  0.0028  0.0103 -0.0144  0.0237
    99. (0.00435) BD*( 1) C   1 - H   8  
                ( 39.21%)   0.6262* C   1 s( 25.05%)p 2.99( 74.91%)d 0.00(  0.05%)
                                            0.0000 -0.5005  0.0057 -0.3108 -0.0116
                                           -0.8076  0.0128  0.0000 -0.0000 -0.0096
                                            0.0000  0.0000  0.0166  0.0096
                ( 60.79%)  -0.7797* H   8 s( 99.91%)p 0.00(  0.09%)
                                           -0.9996  0.0006  0.0141  0.0259 -0.0000
   100. (0.01058) BD*( 1) C   1 - H   9  
                ( 38.61%)   0.6213* C   1 s( 25.56%)p 2.91( 74.40%)d 0.00(  0.04%)
                                           -0.0000 -0.5056  0.0038 -0.2667 -0.0065
                                            0.4159 -0.0055  0.7069 -0.0096  0.0037
                                            0.0074 -0.0138  0.0041 -0.0115
                ( 61.39%)  -0.7835* H   9 s( 99.91%)p 0.00(  0.09%)
                                           -0.9996  0.0028  0.0103 -0.0144 -0.0237
   101. (0.02699) BD*( 1) N   2 - N   3  
                ( 44.91%)   0.6701* N   2 s( 28.23%)p 2.54( 71.68%)d 0.00(  0.08%)
                                           -0.0001 -0.5313 -0.0090  0.4224  0.0127
                                            0.7326 -0.0391  0.0000 -0.0000 -0.0216
                                           -0.0000 -0.0000  0.0072  0.0176
                ( 55.09%)  -0.7422* N   3 s( 23.69%)p 3.21( 76.14%)d 0.01(  0.16%)
                                           -0.0001 -0.4856 -0.0342 -0.5444  0.0478
                                           -0.6802  0.0110  0.0000 -0.0000 -0.0249
                                            0.0000  0.0000  0.0241  0.0208
   102. (0.05041) BD*( 1) N   2 - C   6  
                ( 35.46%)   0.5955* N   2 s( 36.68%)p 1.73( 63.29%)d 0.00(  0.03%)
                                           -0.0000 -0.6056  0.0042  0.4155  0.0145
                                           -0.6782  0.0101 -0.0000 -0.0000  0.0151
                                            0.0000 -0.0000  0.0037  0.0099
                ( 64.54%)  -0.8034* C   6 s( 30.39%)p 2.29( 69.45%)d 0.01(  0.16%)
                                           -0.0002 -0.5512 -0.0101 -0.5423 -0.0514
                                            0.6306  0.0062  0.0000  0.0000  0.0333
                                            0.0000 -0.0000  0.0092  0.0213
   103. (0.02026) BD*( 1) N   3 - C   4  
                ( 38.95%)   0.6241* N   3 s( 38.60%)p 1.59( 61.31%)d 0.00(  0.09%)
                                            0.0001  0.6209  0.0234 -0.7637  0.0203
                                            0.1696  0.0266  0.0000  0.0000 -0.0245
                                            0.0000 -0.0000  0.0105 -0.0128
                ( 61.05%)  -0.7813* C   4 s( 32.74%)p 2.05( 67.11%)d 0.00(  0.15%)
                                            0.0003  0.5719  0.0189  0.7547  0.0253
                                           -0.3101 -0.0682 -0.0000  0.0000 -0.0195
                                            0.0000 -0.0000  0.0268 -0.0196
   104. (0.35363) BD*( 2) N   3 - C   4  
                ( 41.33%)   0.6429* N   3 s(  0.00%)p 1.00( 99.83%)d 0.00(  0.17%)
                                            0.0000 -0.0000  0.0000 -0.0000 -0.0000
                                           -0.0000  0.0000 -0.9991 -0.0048  0.0000
                                            0.0232 -0.0345  0.0000  0.0000
                ( 58.67%)  -0.7660* C   4 s(  0.00%)p 1.00( 99.83%)d 0.00(  0.17%)
                                            0.0000  0.0000 -0.0000 -0.0000  0.0000
                                           -0.0000  0.0000 -0.9985  0.0355 -0.0000
                                           -0.0409  0.0033 -0.0000  0.0000
   105. (0.02214) BD*( 1) C   4 - N   5  
                ( 60.49%)   0.7777* C   4 s( 32.77%)p 2.05( 67.09%)d 0.00(  0.14%)
                                            0.0003  0.5724  0.0056 -0.0955 -0.0631
                                            0.8105  0.0305 -0.0000  0.0000 -0.0020
                                            0.0000  0.0000 -0.0313 -0.0196
                ( 39.51%)  -0.6286* N   5 s( 33.31%)p 2.00( 66.61%)d 0.00(  0.09%)
                                            0.0002  0.5771  0.0095 -0.0729  0.0312
                                           -0.8121  0.0144 -0.0000  0.0000 -0.0158
                                           -0.0000  0.0000 -0.0206 -0.0136
   106. (0.01963) BD*( 1) C   4 - H  10  
                ( 39.37%)   0.6275* C   4 s( 34.42%)p 1.90( 65.55%)d 0.00(  0.03%)
                                           -0.0005  0.5865 -0.0156 -0.6445  0.0097
                                           -0.4898  0.0110  0.0000  0.0000  0.0151
                                           -0.0000 -0.0000  0.0030 -0.0070
                ( 60.63%)  -0.7786* H  10 s( 99.90%)p 0.00(  0.10%)
                                            0.9995 -0.0018  0.0250  0.0191 -0.0000
   107. (0.00945) BD*( 1) N   5 - C   6  
                ( 40.61%)   0.6373* N   5 s( 35.34%)p 1.83( 64.58%)d 0.00(  0.09%)
                                           -0.0001 -0.5942 -0.0193 -0.7192  0.0060
                                           -0.3564  0.0369  0.0000  0.0000 -0.0045
                                            0.0000 -0.0000 -0.0257  0.0135
                ( 59.39%)  -0.7706* C   6 s( 33.72%)p 1.96( 66.16%)d 0.00(  0.12%)
                                            0.0000 -0.5803 -0.0213  0.7912  0.0470
                                            0.1778 -0.0422  0.0000 -0.0000 -0.0191
                                           -0.0000 -0.0000 -0.0222  0.0188
   108. (0.39032) BD*( 2) N   5 - C   6  
                ( 41.48%)   0.6440* N   5 s(  0.00%)p 1.00( 99.82%)d 0.00(  0.18%)
                                           -0.0000 -0.0000 -0.0000 -0.0000  0.0000
                                            0.0000  0.0000 -0.9991  0.0041  0.0000
                                           -0.0397  0.0162 -0.0000  0.0000
                ( 58.52%)  -0.7650* C   6 s(  0.00%)p 1.00( 99.84%)d 0.00(  0.16%)
                                           -0.0000 -0.0000 -0.0000  0.0000  0.0000
                                            0.0000 -0.0000 -0.9988  0.0291 -0.0000
                                            0.0319  0.0244 -0.0000  0.0000
   109. (0.02065) BD*( 1) C   6 - H  11  
                ( 39.19%)   0.6261* C   6 s( 35.84%)p 1.79( 64.13%)d 0.00(  0.03%)
                                            0.0005 -0.5984  0.0156 -0.2706  0.0238
                                           -0.7534  0.0041 -0.0000 -0.0000 -0.0118
                                           -0.0000 -0.0000  0.0101  0.0076
                ( 60.81%)  -0.7798* H  11 s( 99.90%)p 0.00(  0.10%)
                                           -0.9995  0.0023  0.0083  0.0308  0.0000


 NHO Directionality and "Bond Bending" (deviations from line of nuclear centers)

         [Thresholds for printing:  angular deviation  >  1.0 degree]
                                    hybrid p-character > 25.0%
                                    orbital occupancy  >  0.10e

                                Line of Centers        Hybrid 1              Hybrid 2
                                ---------------  -------------------   ------------------
                NBO               Theta   Phi    Theta   Phi    Dev    Theta   Phi    Dev
 ========================================================================================
     5. BD (   1) N   2 - N   3    90.0  236.7    90.0  237.9   1.2     90.0   53.4   3.2
     6. BD (   1) N   2 - C   6    90.0  127.1    90.0  122.8   4.3     90.0  313.0   5.9
     7. BD (   1) N   3 - C   4    90.0  159.4    90.0  165.2   5.8     90.0  334.1   5.3
     8. BD (   2) N   3 - C   4    90.0  159.4     0.0    0.0  90.0      0.0    0.0  90.0
     9. BD (   1) C   4 - N   5    90.0   94.2    90.0  100.7   6.5     90.0  267.0   7.2
    11. BD (   1) N   5 - C   6    90.0   16.9    90.0   24.1   7.2     90.0  189.2   7.7
    12. BD (   2) N   5 - C   6    90.0   16.9     0.0    0.0  90.0      0.0    0.0  90.0
    13. BD (   1) C   6 - H  11    90.0   70.0    90.0   71.8   1.8      --     --    --
    20. LP (   1) N   2             --     --      0.0    0.0   --       --     --    --
    21. LP (   1) N   3             --     --     90.0  296.1   --       --     --    --
    22. LP (   1) N   5             --     --     90.0  146.2   --       --     --    --
   104. BD*(   2) N   3 - C   4    90.0  159.4     0.0    0.0  90.0      0.0    0.0  90.0
   108. BD*(   2) N   5 - C   6    90.0   16.9     0.0    0.0  90.0      0.0    0.0  90.0


 Second Order Perturbation Theory Analysis of Fock Matrix in NBO Basis

     Threshold for printing:   0.50 kcal/mol
                                                                              E(2)  E(j)-E(i) F(i,j)
         Donor NBO (i)                     Acceptor NBO (j)                 kcal/mol   a.u.    a.u. 
 ===================================================================================================

 within unit  1
   1. BD (   1) C   1 - N   2        / 41. RY*(   1) N   3                    1.31    1.73    0.043
   1. BD (   1) C   1 - N   2        / 72. RY*(   5) C   6                    0.70    1.50    0.029
   1. BD (   1) C   1 - N   2        /101. BD*(   1) N   2 - N   3            0.86    1.17    0.028
   1. BD (   1) C   1 - N   2        /102. BD*(   1) N   2 - C   6            2.04    1.25    0.045
   1. BD (   1) C   1 - N   2        /103. BD*(   1) N   3 - C   4            1.54    1.33    0.040
   1. BD (   1) C   1 - N   2        /107. BD*(   1) N   5 - C   6            0.84    1.33    0.030
   2. BD (   1) C   1 - H   7        / 34. RY*(   3) N   2                    0.71    1.55    0.030
   2. BD (   1) C   1 - H   7        /102. BD*(   1) N   2 - C   6            2.24    1.00    0.043
   3. BD (   1) C   1 - H   8        /101. BD*(   1) N   2 - N   3            4.51    0.93    0.058
   4. BD (   1) C   1 - H   9        / 34. RY*(   3) N   2                    0.71    1.55    0.030
   4. BD (   1) C   1 - H   9        /102. BD*(   1) N   2 - C   6            2.24    1.00    0.043
   5. BD (   1) N   2 - N   3        / 23. RY*(   1) C   1                    1.09    1.48    0.036
   5. BD (   1) N   2 - N   3        / 50. RY*(   1) C   4                    1.08    1.38    0.034
   5. BD (   1) N   2 - N   3        / 51. RY*(   2) C   4                    1.03    2.02    0.041
   5. BD (   1) N   2 - N   3        / 68. RY*(   1) C   6                    0.78    1.89    0.034
   5. BD (   1) N   2 - N   3        / 97. BD*(   1) C   1 - N   2            1.21    1.18    0.034
   5. BD (   1) N   2 - N   3        / 99. BD*(   1) C   1 - H   8            0.69    1.27    0.026
   5. BD (   1) N   2 - N   3        /102. BD*(   1) N   2 - C   6            1.50    1.32    0.040
   5. BD (   1) N   2 - N   3        /105. BD*(   1) C   4 - N   5            0.81    1.35    0.030
   5. BD (   1) N   2 - N   3        /106. BD*(   1) C   4 - H  10            3.60    1.33    0.062
   5. BD (   1) N   2 - N   3        /107. BD*(   1) N   5 - C   6            0.73    1.40    0.029
   5. BD (   1) N   2 - N   3        /109. BD*(   1) C   6 - H  11            2.45    1.30    0.050
   6. BD (   1) N   2 - C   6        / 23. RY*(   1) C   1                    0.87    1.47    0.032
   6. BD (   1) N   2 - C   6        / 41. RY*(   1) N   3                    0.98    1.79    0.037
   6. BD (   1) N   2 - C   6        / 60. RY*(   2) N   5                    0.81    1.93    0.035
   6. BD (   1) N   2 - C   6        / 97. BD*(   1) C   1 - N   2            2.72    1.17    0.050
   6. BD (   1) N   2 - C   6        /101. BD*(   1) N   2 - N   3            0.63    1.23    0.025
   6. BD (   1) N   2 - C   6        /106. BD*(   1) C   4 - H  10            0.93    1.31    0.031
   6. BD (   1) N   2 - C   6        /109. BD*(   1) C   6 - H  11            0.52    1.28    0.023
   7. BD (   1) N   3 - C   4        / 33. RY*(   2) N   2                    1.26    1.97    0.045
   7. BD (   1) N   3 - C   4        / 60. RY*(   2) N   5                    0.72    1.92    0.033
   7. BD (   1) N   3 - C   4        / 97. BD*(   1) C   1 - N   2            5.25    1.16    0.070
   7. BD (   1) N   3 - C   4        /106. BD*(   1) C   4 - H  10            0.73    1.31    0.028
   7. BD (   1) N   3 - C   4        /109. BD*(   1) C   6 - H  11            0.62    1.27    0.025
   8. BD (   2) N   3 - C   4        / 34. RY*(   3) N   2                    0.51    1.34    0.024
   8. BD (   2) N   3 - C   4        / 35. RY*(   4) N   2                    1.03    2.52    0.047
   8. BD (   2) N   3 - C   4        / 62. RY*(   4) N   5                    0.79    1.90    0.036
   8. BD (   2) N   3 - C   4        /108. BD*(   2) N   5 - C   6           10.95    0.31    0.056
   9. BD (   1) C   4 - N   5        / 43. RY*(   3) N   3                    0.82    1.83    0.035
   9. BD (   1) C   4 - N   5        / 69. RY*(   2) C   6                    2.02    1.34    0.047
   9. BD (   1) C   4 - N   5        /102. BD*(   1) N   2 - C   6            1.25    1.24    0.035
   9. BD (   1) C   4 - N   5        /106. BD*(   1) C   4 - H  10            0.69    1.26    0.026
   9. BD (   1) C   4 - N   5        /107. BD*(   1) N   5 - C   6            0.98    1.33    0.032
   9. BD (   1) C   4 - N   5        /109. BD*(   1) C   6 - H  11            6.16    1.22    0.078
  10. BD (   1) C   4 - H  10        / 41. RY*(   1) N   3                    0.61    1.48    0.027
  10. BD (   1) C   4 - H  10        / 59. RY*(   1) N   5                    0.82    1.48    0.031
  10. BD (   1) C   4 - H  10        /101. BD*(   1) N   2 - N   3            3.23    0.92    0.049
  10. BD (   1) C   4 - H  10        /107. BD*(   1) N   5 - C   6            3.06    1.08    0.051
  11. BD (   1) N   5 - C   6        / 50. RY*(   1) C   4                    1.29    1.34    0.037
  11. BD (   1) N   5 - C   6        / 51. RY*(   2) C   4                    1.06    1.99    0.041
  11. BD (   1) N   5 - C   6        / 97. BD*(   1) C   1 - N   2            3.85    1.15    0.059
  11. BD (   1) N   5 - C   6        /101. BD*(   1) N   2 - N   3            0.54    1.21    0.023
  11. BD (   1) N   5 - C   6        /102. BD*(   1) N   2 - C   6            0.50    1.29    0.023
  11. BD (   1) N   5 - C   6        /103. BD*(   1) N   3 - C   4            0.51    1.37    0.024
  11. BD (   1) N   5 - C   6        /105. BD*(   1) C   4 - N   5            1.01    1.32    0.033
  11. BD (   1) N   5 - C   6        /106. BD*(   1) C   4 - H  10            4.37    1.30    0.067
  11. BD (   1) N   5 - C   6        /109. BD*(   1) C   6 - H  11            1.11    1.26    0.034
  12. BD (   2) N   5 - C   6        / 38. RY*(   7) N   2                    0.53    2.45    0.034
  12. BD (   2) N   5 - C   6        / 52. RY*(   3) C   4                    1.68    2.07    0.055
  12. BD (   2) N   5 - C   6        / 53. RY*(   4) C   4                    0.57    1.15    0.024
  12. BD (   2) N   5 - C   6        /104. BD*(   2) N   3 - C   4           30.76    0.31    0.092
  13. BD (   1) C   6 - H  11        / 59. RY*(   1) N   5                    0.84    1.51    0.032
  13. BD (   1) C   6 - H  11        /101. BD*(   1) N   2 - N   3            2.95    0.95    0.047
  13. BD (   1) C   6 - H  11        /105. BD*(   1) C   4 - N   5            3.03    1.06    0.051
  13. BD (   1) C   6 - H  11        /107. BD*(   1) N   5 - C   6            0.61    1.11    0.023
  14. CR (   1) C   1                / 77. RY*(   1) H   7                    0.69   10.48    0.076
  14. CR (   1) C   1                / 81. RY*(   1) H   8                    0.68   10.56    0.076
  14. CR (   1) C   1                / 85. RY*(   1) H   9                    0.69   10.48    0.076
  14. CR (   1) C   1                /101. BD*(   1) N   2 - N   3            0.59   10.53    0.071
  14. CR (   1) C   1                /102. BD*(   1) N   2 - C   6            1.19   10.60    0.101
  15. CR (   1) N   2                / 25. RY*(   3) C   1                    2.17   14.78    0.160
  15. CR (   1) N   2                / 43. RY*(   3) N   3                    1.10   15.31    0.116
  15. CR (   1) N   2                / 69. RY*(   2) C   6                    2.71   14.82    0.179
  15. CR (   1) N   2                /103. BD*(   1) N   3 - C   4            0.72   14.81    0.092
  16. CR (   1) N   3                / 32. RY*(   1) N   2                    0.74   15.77    0.096
  16. CR (   1) N   3                / 39. RY*(   8) N   2                    0.61   16.20    0.089
  16. CR (   1) N   3                / 50. RY*(   1) C   4                    3.36   14.70    0.199
  16. CR (   1) N   3                / 97. BD*(   1) C   1 - N   2            1.02   14.51    0.109
  16. CR (   1) N   3                /102. BD*(   1) N   2 - C   6            0.92   14.64    0.105
  17. CR (   1) C   4                / 60. RY*(   2) N   5                    0.65   11.21    0.076
  17. CR (   1) C   4                / 89. RY*(   1) H  10                    0.81   10.41    0.082
  17. CR (   1) C   4                /107. BD*(   1) N   5 - C   6            1.18   10.67    0.100
  18. CR (   1) N   5                / 50. RY*(   1) C   4                    2.24   14.66    0.162
  18. CR (   1) N   5                / 51. RY*(   2) C   4                    0.51   15.31    0.079
  18. CR (   1) N   5                / 68. RY*(   1) C   6                    2.32   15.17    0.168
  18. CR (   1) N   5                /109. BD*(   1) C   6 - H  11            0.68   14.58    0.089
  19. CR (   1) C   6                / 33. RY*(   2) N   2                    0.96   11.28    0.093
  19. CR (   1) C   6                / 60. RY*(   2) N   5                    0.90   11.23    0.090
  19. CR (   1) C   6                / 93. RY*(   1) H  11                    0.78   10.42    0.081
  19. CR (   1) C   6                / 97. BD*(   1) C   1 - N   2            1.88   10.47    0.126
  19. CR (   1) C   6                /105. BD*(   1) C   4 - N   5            1.25   10.64    0.103
  20. LP (   1) N   2                / 24. RY*(   2) C   1                    1.40    1.38    0.045
  20. LP (   1) N   2                / 42. RY*(   2) N   3                    2.89    1.55    0.068
  20. LP (   1) N   2                / 71. RY*(   4) C   6                    3.32    1.50    0.072
  20. LP (   1) N   2                / 98. BD*(   1) C   1 - H   7            4.39    0.70    0.056
  20. LP (   1) N   2                /100. BD*(   1) C   1 - H   9            4.39    0.70    0.056
  20. LP (   1) N   2                /104. BD*(   2) N   3 - C   4           27.73    0.28    0.081
  20. LP (   1) N   2                /108. BD*(   2) N   5 - C   6           50.93    0.28    0.108
  21. LP (   1) N   3                / 32. RY*(   1) N   2                    2.52    1.99    0.064
  21. LP (   1) N   3                / 50. RY*(   1) C   4                    3.74    0.92    0.053
  21. LP (   1) N   3                / 51. RY*(   2) C   4                    1.07    1.56    0.037
  21. LP (   1) N   3                /102. BD*(   1) N   2 - C   6            6.68    0.86    0.068
  21. LP (   1) N   3                /105. BD*(   1) C   4 - N   5            5.53    0.89    0.063
  21. LP (   1) N   3                /106. BD*(   1) C   4 - H  10            0.95    0.87    0.026
  22. LP (   1) N   5                / 50. RY*(   1) C   4                    2.48    0.87    0.042
  22. LP (   1) N   5                / 51. RY*(   2) C   4                    1.73    1.52    0.047
  22. LP (   1) N   5                / 68. RY*(   1) C   6                    4.09    1.38    0.068
  22. LP (   1) N   5                / 97. BD*(   1) C   1 - N   2            0.75    0.68    0.020
  22. LP (   1) N   5                /102. BD*(   1) N   2 - C   6            7.44    0.82    0.070
  22. LP (   1) N   5                /103. BD*(   1) N   3 - C   4            6.66    0.89    0.070
  22. LP (   1) N   5                /106. BD*(   1) C   4 - H  10            1.44    0.83    0.031
  22. LP (   1) N   5                /109. BD*(   1) C   6 - H  11            1.52    0.79    0.031
 104. BD*(   2) N   3 - C   4        / 45. RY*(   5) N   3                    1.14    1.95    0.100
 104. BD*(   2) N   3 - C   4        / 53. RY*(   4) C   4                    3.25    0.84    0.110
 108. BD*(   2) N   5 - C   6        / 61. RY*(   3) N   5                    1.51    1.72    0.103
 108. BD*(   2) N   5 - C   6        / 70. RY*(   3) C   6                    3.06    1.26    0.125


 Natural Bond Orbitals (Summary):

                                                            Principal Delocalizations
           NBO                        Occupancy    Energy   (geminal,vicinal,remote)
 ====================================================================================
 Molecular unit  1  (C3H5N3)
     1. BD (   1) C   1 - N   2          1.99073    -0.78140  102(g),103(v),41(v),101(g)
                                                    107(v),72(v)
     2. BD (   1) C   1 - H   7          1.98673    -0.52997  102(v),34(v)
     3. BD (   1) C   1 - H   8          1.98805    -0.53779  101(v)
     4. BD (   1) C   1 - H   9          1.98673    -0.52997  102(v),34(v)
     5. BD (   1) N   2 - N   3          1.98321    -0.85327  106(v),109(v),102(g),97(g)
                                                    23(v),50(v),51(v),105(v)
                                                    68(v),107(v),99(v)
     6. BD (   1) N   2 - C   6          1.99122    -0.83653  97(g),41(v),106(r),23(v)
                                                    60(v),101(g),109(g)
     7. BD (   1) N   3 - C   4          1.98878    -0.83059  97(v),33(v),106(g),60(v)
                                                    109(r)
     8. BD (   2) N   3 - C   4          1.88414    -0.31408  108(v),35(v),62(v),34(v)
     9. BD (   1) C   4 - N   5          1.98301    -0.77793  109(v),69(v),102(v),107(g)
                                                    43(v),106(g)
    10. BD (   1) C   4 - H  10          1.98309    -0.53217  101(v),107(v),59(v),41(v)
    11. BD (   1) N   5 - C   6          1.98285    -0.82029  106(v),97(v),50(v),109(g)
                                                    51(v),105(g),101(v),103(v)
                                                    102(g)
    12. BD (   2) N   5 - C   6          1.82322    -0.30934  104(v),52(v),53(v),38(v)
    13. BD (   1) C   6 - H  11          1.98513    -0.56306  105(v),101(v),59(v),107(g)
    14. CR (   1) C   1                  1.99931   -10.13890  102(v),77(v),85(v),81(v)
                                                    101(v)
    15. CR (   1) N   2                  1.99911   -14.26463  69(v),25(v),43(v),103(v)
                                                    102(g)
    16. CR (   1) N   3                  1.99940   -14.17404  50(v),97(v),102(v),32(v)
                                                    39(v)
    17. CR (   1) C   4                  1.99935   -10.11681  107(v),89(v),60(v)
    18. CR (   1) N   5                  1.99938   -14.13489  68(v),50(v),109(v),51(v)
    19. CR (   1) C   6                  1.99921   -10.13585  97(v),105(v),33(v),60(v)
                                                    93(v)
    20. LP (   1) N   2                  1.52905    -0.27905  108(v),104(v),98(v),100(v)
                                                    71(v),42(v),24(v)
    21. LP (   1) N   3                  1.94811    -0.39408  102(v),105(v),50(v),32(v)
                                                    51(v),106(v)
    22. LP (   1) N   5                  1.92719    -0.34951  102(v),103(v),68(v),50(v)
                                                    51(v),109(v),106(v),97(r)
    23. RY*(   1) C   1                  0.00434     0.62912   
    24. RY*(   2) C   1                  0.00187     1.10252   
    25. RY*(   3) C   1                  0.00092     0.51944   
    26. RY*(   4) C   1                  0.00021     1.28235   
    27. RY*(   5) C   1                  0.00015     1.58757   
    28. RY*(   6) C   1                  0.00002     2.04175   
    29. RY*(   7) C   1                  0.00001     2.21175   
    30. RY*(   8) C   1                  0.00001     1.81267   
    31. RY*(   9) C   1                  0.00001     2.22168   
    32. RY*(   1) N   2                  0.00391     1.59232   
    33. RY*(   2) N   2                  0.00196     1.14108   
    34. RY*(   3) N   2                  0.00194     1.02396   
    35. RY*(   4) N   2                  0.00124     2.20382   
    36. RY*(   5) N   2                  0.00086     1.33282   
    37. RY*(   6) N   2                  0.00054     2.81485   
    38. RY*(   7) N   2                  0.00044     2.13755   
    39. RY*(   8) N   2                  0.00029     2.02707   
    40. RY*(   9) N   2                  0.00001     2.58551   
    41. RY*(   1) N   3                  0.00426     0.94991   
    42. RY*(   2) N   3                  0.00169     1.27134   
    43. RY*(   3) N   3                  0.00145     1.04751   
    44. RY*(   4) N   3                  0.00054     1.16523   
    45. RY*(   5) N   3                  0.00037     1.94851   
    46. RY*(   6) N   3                  0.00010     2.82220   
    47. RY*(   7) N   3                  0.00004     2.42546   
    48. RY*(   8) N   3                  0.00001     2.24051   
    49. RY*(   9) N   3                  0.00001     2.63881   
    50. RY*(   1) C   4                  0.01167     0.52319   
    51. RY*(   2) C   4                  0.00801     1.17088   
    52. RY*(   3) C   4                  0.00209     1.76464   
    53. RY*(   4) C   4                  0.00147     0.83929   
    54. RY*(   5) C   4                  0.00054     1.94318   
    55. RY*(   6) C   4                  0.00036     1.69123   
    56. RY*(   7) C   4                  0.00015     1.29457   
    57. RY*(   8) C   4                  0.00000     1.73333   
    58. RY*(   9) C   4                  0.00000     2.12320   
    59. RY*(   1) N   5                  0.00263     0.94786   
    60. RY*(   2) N   5                  0.00135     1.09417   
    61. RY*(   3) N   5                  0.00048     1.71417   
    62. RY*(   4) N   5                  0.00030     1.58490   
    63. RY*(   5) N   5                  0.00015     1.09113   
    64. RY*(   6) N   5                  0.00006     2.68814   
    65. RY*(   7) N   5                  0.00004     2.70697   
    66. RY*(   8) N   5                  0.00001     2.63244   
    67. RY*(   9) N   5                  0.00000     2.22198   
    68. RY*(   1) C   6                  0.00890     1.03297   
    69. RY*(   2) C   6                  0.00521     0.55989   
    70. RY*(   3) C   6                  0.00236     1.25476   
    71. RY*(   4) C   6                  0.00208     1.22196   
    72. RY*(   5) C   6                  0.00168     0.72254   
    73. RY*(   6) C   6                  0.00027     1.96259   
    74. RY*(   7) C   6                  0.00013     2.28444   
    75. RY*(   8) C   6                  0.00005     1.82490   
    76. RY*(   9) C   6                  0.00001     2.15162   
    77. RY*(   1) H   7                  0.00173     0.33801   
    78. RY*(   2) H   7                  0.00019     1.75254   
    79. RY*(   3) H   7                  0.00012     1.91553   
    80. RY*(   4) H   7                  0.00002     2.08015   
    81. RY*(   1) H   8                  0.00100     0.41891   
    82. RY*(   2) H   8                  0.00019     1.71357   
    83. RY*(   3) H   8                  0.00009     1.81519   
    84. RY*(   4) H   8                  0.00002     2.10253   
    85. RY*(   1) H   9                  0.00173     0.33801   
    86. RY*(   2) H   9                  0.00019     1.75254   
    87. RY*(   3) H   9                  0.00012     1.91553   
    88. RY*(   4) H   9                  0.00002     2.08016   
    89. RY*(   1) H  10                  0.00061     0.29579   
    90. RY*(   2) H  10                  0.00014     1.63658   
    91. RY*(   3) H  10                  0.00008     2.36912   
    92. RY*(   4) H  10                  0.00002     1.88068   
    93. RY*(   1) H  11                  0.00074     0.28470   
    94. RY*(   2) H  11                  0.00017     1.61459   
    95. RY*(   3) H  11                  0.00008     2.34379   
    96. RY*(   4) H  11                  0.00002     1.87433   
    97. BD*(   1) C   1 - N   2          0.01952     0.33171   
    98. BD*(   1) C   1 - H   7          0.01058     0.42323   
    99. BD*(   1) C   1 - H   8          0.00435     0.41653   
   100. BD*(   1) C   1 - H   9          0.01058     0.42323   
   101. BD*(   1) N   2 - N   3          0.02699     0.38913   
   102. BD*(   1) N   2 - C   6          0.05041     0.46564   
   103. BD*(   1) N   3 - C   4          0.02026     0.54485   
   104. BD*(   2) N   3 - C   4          0.35363     0.00279  108(v),53(g),45(g)
   105. BD*(   1) C   4 - N   5          0.02214     0.49954   
   106. BD*(   1) C   4 - H  10          0.01963     0.47724   
   107. BD*(   1) N   5 - C   6          0.00945     0.54972   
   108. BD*(   2) N   5 - C   6          0.39032    -0.00099  104(v),70(g),61(g)
   109. BD*(   1) C   6 - H  11          0.02065     0.44433   
       -------------------------------
              Total Lewis   42.95698  ( 97.6295%)
        Valence non-Lewis    0.95851  (  2.1784%)
        Rydberg non-Lewis    0.08451  (  0.1921%)
       -------------------------------
            Total unit  1   44.00000  (100.0000%)
           Charge unit  1    0.00000
 Unable to Open any file for archive entry.
 1\1\GINC-COMPUTE-0-5\SP\RB3LYP\def2SVP\C3H5N3\ZAHRT2\13-Mar-2021\0\\# 
 b3lyp/def2svp geom=NewRedundant pop=NBO\\32\\0,1\C,0,-1.6080051029,-0.
 2732537812,-0.0199399059\N,0,-0.1777086824,-0.0610977159,-0.0143488452
 \N,0,0.6663072349,-1.0222149503,-0.4381084206\C,0,1.8548920713,-0.4572
 306666,-0.2806629673\N,0,1.8229871285,0.8078330373,0.2184028346\C,0,0.
 530924653,1.0271646649,0.3749219559\H,0,-1.9574308579,-0.4756095519,-1
 .042990873\H,0,-2.1039212284,0.6291448512,0.3618156809\H,0,-1.86694793
 36,-1.1294272203,0.6200559317\H,0,2.7767329805,-0.9793969215,-0.536103
 6885\H,0,0.0621697372,1.9340882542,0.7569582975\\Version=ES64L-G16RevC
 .01\State=1-A\HF=-281.3578215\RMSD=3.736e-09\Dipole=-1.2774119,0.19283
 2,0.1453015\Quadrupole=2.1290969,-1.5442049,-0.5848919,-2.854331,-1.26
 86133,-0.2302961\PG=C01 [X(C3H5N3)]\\@
 The archive entry for this job was punched.


 WHEN A MATHEMATICIAN ENGAGED IN INVESTIGATING
 PHYSICAL ACTIONS AND RESULTS HAS ARRIVED AT HIS
 CONCLUSIONS, MAY THEY NOT BE EXPRESSED IN COMMON
 LANGUAGE AS FULLY, CLEARLY, AND DEFINITELY AS IN
 MATHEMATICAL FORMULAE?
           - LETTER FROM M. FARADAY TO J.C. MAXWELL, 1857.
 File lengths (MBytes):  RWF=     10 Int=      0 D2E=      0 Chk=      2 Scr=      1
 Normal termination of Gaussian 16
