# Supplementary material for: Machine-Learning-Guided Discovery of Electrochemical Reactions
Source: J Am Chem Soc. 2022 Dec 2;144(49):22599–610. doi: 10.1021/jacs.2c08997 (PMC9756344; doi:10.1021/jacs.2c08997)
Supplement: Supplementary file 4 — ja2c08997_si_004.zip [file ja2c08997_si_004.zip › Reactivity Prediction/Nlogs_notimes/36.log]

 Entering Gaussian System, Link 0=g16
 Input=36.com
 Output=36.log
 Initial command:
  
 Copyright (c) 1988-2019, Gaussian, Inc.  All Rights Reserved.
  
 This is part of the Gaussian(R) 16 program.  It is based on
 the Gaussian(R) 09 system (copyright 2009, Gaussian, Inc.),
 the Gaussian(R) 03 system (copyright 2003, Gaussian, Inc.),
 the Gaussian(R) 98 system (copyright 1998, Gaussian, Inc.),
 the Gaussian(R) 94 system (copyright 1995, Gaussian, Inc.),
 the Gaussian 92(TM) system (copyright 1992, Gaussian, Inc.),
 the Gaussian 90(TM) system (copyright 1990, Gaussian, Inc.),
 the Gaussian 88(TM) system (copyright 1988, Gaussian, Inc.),
 the Gaussian 86(TM) system (copyright 1986, Carnegie Mellon
 University), and the Gaussian 82(TM) system (copyright 1983,
 Carnegie Mellon University). Gaussian is a federally registered
 trademark of Gaussian, Inc.
  
 This software contains proprietary and confidential information,
 including trade secrets, belonging to Gaussian, Inc.
  
 This software is provided under written license and may be
 used, copied, transmitted, or stored only in accord with that
 written license.
  
 The following legend is applicable only to US Government
 contracts under FAR:
  
                    RESTRICTED RIGHTS LEGEND
  
 Use, reproduction and disclosure by the US Government is
 subject to restrictions as set forth in subparagraphs (a)
 and (c) of the Commercial Computer Software - Restricted
 Rights clause in FAR 52.227-19.
  
 Gaussian, Inc.
 340 Quinnipiac St., Bldg. 40, Wallingford CT 06492
  
  
 ---------------------------------------------------------------
 Warning -- This program may not be used in any manner that
 competes with the business of Gaussian, Inc. or will provide
 assistance to any competitor of Gaussian, Inc.  The licensee
 of this program is prohibited from giving any competitor of
 Gaussian, Inc. access to this program.  By using this program,
 the user acknowledges that Gaussian, Inc. is engaged in the
 business of creating and licensing software in the field of
 computational chemistry and represents and warrants to the
 licensee that it is not a competitor of Gaussian, Inc. and that
 it will not use this program in any manner prohibited above.
 ---------------------------------------------------------------
  

 Cite this work as:
 Gaussian 16, Revision C.01,
 M. J. Frisch, G. W. Trucks, H. B. Schlegel, G. E. Scuseria, 
 M. A. Robb, J. R. Cheeseman, G. Scalmani, V. Barone, 
 G. A. Petersson, H. Nakatsuji, X. Li, M. Caricato, A. V. Marenich, 
 J. Bloino, B. G. Janesko, R. Gomperts, B. Mennucci, H. P. Hratchian, 
 J. V. Ortiz, A. F. Izmaylov, J. L. Sonnenberg, D. Williams-Young, 
 F. Ding, F. Lipparini, F. Egidi, J. Goings, B. Peng, A. Petrone, 
 T. Henderson, D. Ranasinghe, V. G. Zakrzewski, J. Gao, N. Rega, 
 G. Zheng, W. Liang, M. Hada, M. Ehara, K. Toyota, R. Fukuda, 
 J. Hasegawa, M. Ishida, T. Nakajima, Y. Honda, O. Kitao, H. Nakai, 
 T. Vreven, K. Throssell, J. A. Montgomery, Jr., J. E. Peralta, 
 F. Ogliaro, M. J. Bearpark, J. J. Heyd, E. N. Brothers, K. N. Kudin, 
 V. N. Staroverov, T. A. Keith, R. Kobayashi, J. Normand, 
 K. Raghavachari, A. P. Rendell, J. C. Burant, S. S. Iyengar, 
 J. Tomasi, M. Cossi, J. M. Millam, M. Klene, C. Adamo, R. Cammi, 
 J. W. Ochterski, R. L. Martin, K. Morokuma, O. Farkas, 
 J. B. Foresman, and D. J. Fox, Gaussian, Inc., Wallingford CT, 2019.
 
 ******************************************
 Gaussian 16:  ES64L-G16RevC.01  3-Jul-2019
                13-Mar-2021 
 ******************************************
 %nprocshared=16
 Will use up to   16 processors via shared memory.
 %mem=7GB
 -----------------------------------------
 # b3lyp/def2svp geom=NewRedundant pop=NBO
 -----------------------------------------
 1/29=4000,38=1,172=1/1;
 2/12=2,17=6,18=5,40=1/2;
 3/5=43,7=101,11=2,25=1,30=1,74=-5/1,2,3;
 4//1;
 5/5=2,38=5/2;
 6/7=2,8=2,9=2,10=2,28=1,40=1/1,7;
 99/5=1,9=1/99;
 --
 36
 --
 Symbolic Z-matrix:
 Charge =  0 Multiplicity = 1
 F                    -1.31174  -0.00368  -1.4606 
 C                    -1.24849   0.42741  -0.18872 
 F                    -2.4711    0.28437   0.35068 
 F                    -0.97139   1.73617  -0.21412 
 C                    -0.23236  -0.36926   0.60948 
 C                     1.13098  -0.49697  -0.04431 
 O                     1.64444   0.69687  -0.38308 
 O                     1.70117  -1.54093  -0.21952 
 H                    -0.12161   0.11973   1.5896 
 H                    -0.62687  -1.38099   0.76138 
 H                     2.50698   0.52728  -0.8008 
 
                          Input orientation:                          
 ---------------------------------------------------------------------
 Center     Atomic      Atomic             Coordinates (Angstroms)
 Number     Number       Type             X           Y           Z
 ---------------------------------------------------------------------
      1          9           0       -1.311742   -0.003676   -1.460595
      2          6           0       -1.248495    0.427411   -0.188716
      3          9           0       -2.471099    0.284367    0.350684
      4          9           0       -0.971388    1.736168   -0.214121
      5          6           0       -0.232359   -0.369263    0.609476
      6          6           0        1.130977   -0.496967   -0.044309
      7          8           0        1.644441    0.696868   -0.383079
      8          8           0        1.701166   -1.540928   -0.219520
      9          1           0       -0.121610    0.119731    1.589600
     10          1           0       -0.626874   -1.380988    0.761376
     11          1           0        2.506983    0.527278   -0.800796
 ---------------------------------------------------------------------
                    Distance matrix (angstroms):
                    1          2          3          4          5
     1  F    0.000000
     2  C    1.344438   0.000000
     3  F    2.169749   1.343941   0.000000
     4  F    2.167163   1.338012   2.162375   0.000000
     5  C    2.363031   1.518002   2.346522   2.378511   0.000000
     6  C    2.866371   2.556798   3.706947   3.071754   1.517376
     7  O    3.223480   2.911951   4.200742   2.819797   2.375748
     8  O    3.602919   3.546238   4.589622   4.228703   2.408019
     9  H    3.276481   2.127661   2.661224   2.566788   1.100919
    10  H    2.702442   2.135274   2.518579   3.284348   1.096496
    11  H    3.911509   3.806340   5.115292   3.728896   3.208839
                    6          7          8          9         10
     6  C    0.000000
     7  O    1.343001   0.000000
     8  O    1.202359   2.244481   0.000000
     9  H    2.149174   2.709886   3.058303   0.000000
    10  H    2.126185   3.284225   2.531306   1.787009   0.000000
    11  H    1.874765   0.973256   2.294492   3.576253   3.987846
                   11
    11  H    0.000000
 Stoichiometry    C3H3F3O2
 Framework group  C1[X(C3H3F3O2)]
 Deg. of freedom    27
 Full point group                 C1      NOp   1
 Largest Abelian subgroup         C1      NOp   1
 Largest concise Abelian subgroup C1      NOp   1
                         Standard orientation:                         
 ---------------------------------------------------------------------
 Center     Atomic      Atomic             Coordinates (Angstroms)
 Number     Number       Type             X           Y           Z
 ---------------------------------------------------------------------
      1          9           0        0.942498   -0.197024    1.337488
      2          6           0        1.036929   -0.041703    0.005395
      3          9           0        2.149326   -0.677291   -0.400534
      4          9           0        1.206067    1.262121   -0.243025
      5          6           0       -0.177200   -0.617957   -0.700406
      6          6           0       -1.512731   -0.163873   -0.141306
      7          8           0       -1.607601    1.174336   -0.079265
      8          8           0       -2.396571   -0.909955    0.187108
      9          1           0       -0.111340   -0.333464   -1.761890
     10          1           0       -0.136451   -1.711018   -0.623859
     11          1           0       -2.481834    1.380386    0.295551
 ---------------------------------------------------------------------
 Rotational constants (GHZ):           3.7892684           1.4020733           1.2725230
 Standard basis: def2SVP (5D, 7F)
 There are   135 symmetry adapted cartesian basis functions of A   symmetry.
 There are   127 symmetry adapted basis functions of A   symmetry.
   127 basis functions,   221 primitive gaussians,   135 cartesian basis functions
    32 alpha electrons       32 beta electrons
       nuclear repulsion energy       415.1460408244 Hartrees.
 NAtoms=   11 NActive=   11 NUniq=   11 SFac= 1.00D+00 NAtFMM=   60 NAOKFM=F Big=F
 Integral buffers will be    131072 words long.
 Raffenetti 2 integral format.
 Two-electron integral symmetry is turned on.
 One-electron integrals computed using PRISM.
   1 Symmetry operations used in ECPInt.
 ECPInt:  NShTT=    1653 NPrTT=    6329 LenC2=    1623 LenP2D=    4889.
 LDataN:  DoStor=T MaxTD1= 4 Len=   56
 NBasis=   127 RedAO= T EigKep=  2.34D-03  NBF=   127
 NBsUse=   127 1.00D-06 EigRej= -1.00D+00 NBFU=   127
 ExpMin= 1.22D-01 ExpMax= 2.89D+03 ExpMxC= 4.35D+02 IAcc=3 IRadAn=         5 AccDes= 0.00D+00
 Harris functional with IExCor=  402 and IRadAn=       5 diagonalized for initial guess.
 HarFok:  IExCor=  402 AccDes= 0.00D+00 IRadAn=         5 IDoV= 1 UseB2=F ITyADJ=14
 ICtDFT=  3500011 ScaDFX=  1.000000  1.000000  1.000000  1.000000
 FoFCou: FMM=F IPFlag=           0 FMFlag=      100000 FMFlg1=           0
         NFxFlg=           0 DoJE=T BraDBF=F KetDBF=T FulRan=T
         wScrn=  0.000000 ICntrl=       500 IOpCl=  0 I1Cent=   200000004 NGrid=           0
         NMat0=    1 NMatS0=      1 NMatT0=    0 NMatD0=    1 NMtDS0=    0 NMtDT0=    0
 Petite list used in FoFCou.
 Keep R1 ints in memory in canonical form, NReq=48397968.
 Requested convergence on RMS density matrix=1.00D-08 within 128 cycles.
 Requested convergence on MAX density matrix=1.00D-06.
 Requested convergence on             energy=1.00D-06.
 No special actions if energy rises.
 Integral accuracy reduced to 1.0D-05 until final iterations.
 Initial convergence to 1.0D-05 achieved.  Increase integral accuracy.
 SCF Done:  E(RB3LYP) =  -565.700262781     A.U. after   13 cycles
            NFock= 13  Conv=0.86D-08     -V/T= 2.0068

 **********************************************************************

            Population analysis using the SCF Density.

 **********************************************************************

 Orbital symmetries:
       Occupied  (A) (A) (A) (A) (A) (A) (A) (A) (A) (A) (A) (A)
                 (A) (A) (A) (A) (A) (A) (A) (A) (A) (A) (A) (A)
                 (A) (A) (A) (A) (A) (A) (A) (A)
       Virtual   (A) (A) (A) (A) (A) (A) (A) (A) (A) (A) (A) (A)
                 (A) (A) (A) (A) (A) (A) (A) (A) (A) (A) (A) (A)
                 (A) (A) (A) (A) (A) (A) (A) (A) (A) (A) (A) (A)
                 (A) (A) (A) (A) (A) (A) (A) (A) (A) (A) (A) (A)
                 (A) (A) (A) (A) (A) (A) (A) (A) (A) (A) (A) (A)
                 (A) (A) (A) (A) (A) (A) (A) (A) (A) (A) (A) (A)
                 (A) (A) (A) (A) (A) (A) (A) (A) (A) (A) (A) (A)
                 (A) (A) (A) (A) (A) (A) (A) (A) (A) (A) (A)
 The electronic state is 1-A.
 Alpha  occ. eigenvalues --  -24.72564 -24.72497 -24.72400 -19.20173 -19.14451
 Alpha  occ. eigenvalues --  -10.44434 -10.34262 -10.23687  -1.30620  -1.21365
 Alpha  occ. eigenvalues --   -1.21314  -1.11975  -1.02782  -0.81647  -0.69254
 Alpha  occ. eigenvalues --   -0.64387  -0.60326  -0.59928  -0.57719  -0.50947
 Alpha  occ. eigenvalues --   -0.49940  -0.47972  -0.47439  -0.46784  -0.44979
 Alpha  occ. eigenvalues --   -0.43624  -0.41940  -0.41651  -0.41128  -0.39531
 Alpha  occ. eigenvalues --   -0.34350  -0.30110
 Alpha virt. eigenvalues --   -0.01684   0.03992   0.07284   0.08946   0.13659
 Alpha virt. eigenvalues --    0.17167   0.19255   0.20876   0.22639   0.27493
 Alpha virt. eigenvalues --    0.32669   0.35850   0.42533   0.45040   0.47365
 Alpha virt. eigenvalues --    0.48214   0.50753   0.55293   0.56593   0.60993
 Alpha virt. eigenvalues --    0.62728   0.62953   0.65190   0.67642   0.69405
 Alpha virt. eigenvalues --    0.80365   0.89105   0.93522   0.96618   1.01774
 Alpha virt. eigenvalues --    1.06111   1.08203   1.10730   1.12336   1.13977
 Alpha virt. eigenvalues --    1.19629   1.22962   1.28151   1.31818   1.33378
 Alpha virt. eigenvalues --    1.35937   1.39329   1.43943   1.46658   1.47272
 Alpha virt. eigenvalues --    1.53637   1.54370   1.57549   1.60761   1.65915
 Alpha virt. eigenvalues --    1.72934   1.75077   1.77653   1.82024   1.84805
 Alpha virt. eigenvalues --    1.84962   1.89068   1.92665   1.94686   2.02546
 Alpha virt. eigenvalues --    2.02981   2.09658   2.12583   2.22826   2.26825
 Alpha virt. eigenvalues --    2.40352   2.45402   2.51679   2.61754   2.68758
 Alpha virt. eigenvalues --    2.77608   2.84908   2.87335   2.92383   2.99489
 Alpha virt. eigenvalues --    3.03470   3.03516   3.03909   3.04486   3.05164
 Alpha virt. eigenvalues --    3.07911   3.08463   3.17092   3.18422   3.19815
 Alpha virt. eigenvalues --    3.20889   3.41106   3.48242   3.54829   3.55217
 Alpha virt. eigenvalues --    3.62937   3.65592   3.74041   3.84481   3.85405
          Condensed to atoms (all electrons):
               1          2          3          4          5          6
     1  F    8.961427   0.362296  -0.043867  -0.044509  -0.084474   0.019782
     2  C    0.362296   4.154337   0.363448   0.359767   0.250009   0.010799
     3  F   -0.043867   0.363448   8.949022  -0.044713  -0.060296   0.003852
     4  F   -0.044509   0.359767  -0.044713   8.946709  -0.054635  -0.007134
     5  C   -0.084474   0.250009  -0.060296  -0.054635   5.376956   0.156428
     6  C    0.019782   0.010799   0.003852  -0.007134   0.156428   4.633525
     7  O   -0.001211   0.017224  -0.000006   0.001459  -0.133618   0.375967
     8  O   -0.000076  -0.000563  -0.000004  -0.000004  -0.087855   0.715745
     9  H    0.003873   0.011258   0.001464   0.001613   0.299370   0.011158
    10  H    0.000812   0.010376   0.002955   0.003318   0.311099  -0.000481
    11  H   -0.000090  -0.000604   0.000006   0.000204   0.016275  -0.008675
               7          8          9         10         11
     1  F   -0.001211  -0.000076   0.003873   0.000812  -0.000090
     2  C    0.017224  -0.000563   0.011258   0.010376  -0.000604
     3  F   -0.000006  -0.000004   0.001464   0.002955   0.000006
     4  F    0.001459  -0.000004   0.001613   0.003318   0.000204
     5  C   -0.133618  -0.087855   0.299370   0.311099   0.016275
     6  C    0.375967   0.715745   0.011158  -0.000481  -0.008675
     7  O    7.684701  -0.082970   0.002329   0.005089   0.302820
     8  O   -0.082970   7.631140   0.001185   0.007594   0.009040
     9  H    0.002329   0.001185   0.610595  -0.008103  -0.000646
    10  H    0.005089   0.007594  -0.008103   0.611757  -0.000573
    11  H    0.302820   0.009040  -0.000646  -0.000573   0.492822
 Mulliken charges:
               1
     1  F   -0.173962
     2  C    0.461653
     3  F   -0.171861
     4  F   -0.162075
     5  C    0.010742
     6  C    0.089035
     7  O   -0.171783
     8  O   -0.193232
     9  H    0.065903
    10  H    0.056158
    11  H    0.189422
 Sum of Mulliken charges =  -0.00000
 Mulliken charges with hydrogens summed into heavy atoms:
               1
     1  F   -0.173962
     2  C    0.461653
     3  F   -0.171861
     4  F   -0.162075
     5  C    0.132804
     6  C    0.089035
     7  O    0.017639
     8  O   -0.193232
 Electronic spatial extent (au):  <R**2>=            900.1730
 Charge=             -0.0000 electrons
 Dipole moment (field-independent basis, Debye):
    X=             -0.8289    Y=              0.6339    Z=             -1.1787  Tot=              1.5742
 Quadrupole moment (field-independent basis, Debye-Ang):
   XX=            -45.7896   YY=            -43.6888   ZZ=            -41.6484
   XY=             -6.2695   XZ=             -0.0547   YZ=              2.0611
 Traceless Quadrupole moment (field-independent basis, Debye-Ang):
   XX=             -2.0807   YY=              0.0201   ZZ=              2.0606
   XY=             -6.2695   XZ=             -0.0547   YZ=              2.0611
 Octapole moment (field-independent basis, Debye-Ang**2):
  XXX=             10.6495  YYY=              4.4877  ZZZ=              1.4000  XYY=              3.3245
  XXY=             23.3492  XXZ=              3.7135  XZZ=              3.0287  YZZ=              1.8973
  YYZ=              3.0504  XYZ=             -3.4705
 Hexadecapole moment (field-independent basis, Debye-Ang**3):
 XXXX=           -629.8688 YYYY=           -187.8218 ZZZZ=           -115.9923 XXXY=            -56.3637
 XXXZ=              0.4622 YYYX=            -15.9297 YYYZ=              1.1410 ZZZX=             -2.3628
 ZZZY=             -2.1108 XXYY=           -132.5425 XXZZ=           -122.8034 YYZZ=            -52.2780
 XXYZ=              7.0340 YYXZ=             -2.5256 ZZXY=             -1.0903
 N-N= 4.151460408244D+02 E-N=-2.167398428621D+03  KE= 5.619035562896D+02
 ******************************Gaussian NBO Version 3.1******************************
             N A T U R A L   A T O M I C   O R B I T A L   A N D
          N A T U R A L   B O N D   O R B I T A L   A N A L Y S I S
 ******************************Gaussian NBO Version 3.1******************************
       /RESON  / : Allow strongly delocalized NBO set

 Analyzing the SCF density

 Job title: 36                                                              

 Storage needed:     48949 in NPA,     65032 in NBO ( 939523381 available)
 GSVD:  LWork=       10305 too small for GESVD, short by         875 words or         875 for optimal perf.


 NATURAL POPULATIONS:  Natural atomic orbital occupancies 
                                                          
   NAO  Atom  No  lang   Type(AO)    Occupancy      Energy
 ----------------------------------------------------------
     1    F    1  S      Cor( 1S)     1.99989     -24.46244
     2    F    1  S      Val( 2S)     1.83787      -1.28422
     3    F    1  S      Ryd( 3S)     0.00105       1.89432
     4    F    1  px     Val( 2p)     1.94367      -0.44176
     5    F    1  px     Ryd( 3p)     0.00053       1.33885
     6    F    1  py     Val( 2p)     1.93180      -0.44092
     7    F    1  py     Ryd( 3p)     0.00027       1.29792
     8    F    1  pz     Val( 2p)     1.66041      -0.47281
     9    F    1  pz     Ryd( 3p)     0.00023       1.24359
    10    F    1  dxy    Ryd( 3d)     0.00002       3.05216
    11    F    1  dxz    Ryd( 3d)     0.00089       3.15006
    12    F    1  dyz    Ryd( 3d)     0.00094       3.15525
    13    F    1  dx2y2  Ryd( 3d)     0.00003       3.04292
    14    F    1  dz2    Ryd( 3d)     0.00138       3.48046

    15    C    2  S      Cor( 1S)     1.99914     -10.36735
    16    C    2  S      Val( 2S)     0.75278      -0.24723
    17    C    2  S      Ryd( 3S)     0.00470       0.54184
    18    C    2  px     Val( 2p)     0.76437      -0.14293
    19    C    2  px     Ryd( 3p)     0.01572       0.56402
    20    C    2  py     Val( 2p)     0.60445      -0.12144
    21    C    2  py     Ryd( 3p)     0.01796       0.56662
    22    C    2  pz     Val( 2p)     0.62932      -0.12677
    23    C    2  pz     Ryd( 3p)     0.01738       0.56433
    24    C    2  dxy    Ryd( 3d)     0.00420       2.06376
    25    C    2  dxz    Ryd( 3d)     0.00386       2.01244
    26    C    2  dyz    Ryd( 3d)     0.00437       1.94974
    27    C    2  dx2y2  Ryd( 3d)     0.00435       2.10025
    28    C    2  dz2    Ryd( 3d)     0.00503       2.16987

    29    F    3  S      Cor( 1S)     1.99989     -24.46178
    30    F    3  S      Val( 2S)     1.83689      -1.28341
    31    F    3  S      Ryd( 3S)     0.00090       1.85062
    32    F    3  px     Val( 2p)     1.74552      -0.46297
    33    F    3  px     Ryd( 3p)     0.00042       1.27502
    34    F    3  py     Val( 2p)     1.87710      -0.44821
    35    F    3  py     Ryd( 3p)     0.00029       1.29016
    36    F    3  pz     Val( 2p)     1.91265      -0.44388
    37    F    3  pz     Ryd( 3p)     0.00033       1.29784
    38    F    3  dxy    Ryd( 3d)     0.00095       3.27691
    39    F    3  dxz    Ryd( 3d)     0.00078       3.17695
    40    F    3  dyz    Ryd( 3d)     0.00028       3.11111
    41    F    3  dx2y2  Ryd( 3d)     0.00084       3.19065
    42    F    3  dz2    Ryd( 3d)     0.00041       3.12502

    43    F    4  S      Cor( 1S)     1.99989     -24.45926
    44    F    4  S      Val( 2S)     1.83521      -1.28183
    45    F    4  S      Ryd( 3S)     0.00111       1.86336
    46    F    4  px     Val( 2p)     1.93617      -0.43945
    47    F    4  px     Ryd( 3p)     0.00058       1.33319
    48    F    4  py     Val( 2p)     1.66838      -0.47117
    49    F    4  py     Ryd( 3p)     0.00021       1.24304
    50    F    4  pz     Val( 2p)     1.92669      -0.44048
    51    F    4  pz     Ryd( 3p)     0.00031       1.30730
    52    F    4  dxy    Ryd( 3d)     0.00091       3.16990
    53    F    4  dxz    Ryd( 3d)     0.00006       3.05916
    54    F    4  dyz    Ryd( 3d)     0.00096       3.18203
    55    F    4  dx2y2  Ryd( 3d)     0.00104       3.35408
    56    F    4  dz2    Ryd( 3d)     0.00039       3.14502

    57    C    5  S      Cor( 1S)     1.99897     -10.11929
    58    C    5  S      Val( 2S)     1.08149      -0.29117
    59    C    5  S      Ryd( 3S)     0.00270       0.79519
    60    C    5  px     Val( 2p)     1.09221      -0.15794
    61    C    5  px     Ryd( 3p)     0.00332       0.53512
    62    C    5  py     Val( 2p)     1.23318      -0.14014
    63    C    5  py     Ryd( 3p)     0.00513       0.67779
    64    C    5  pz     Val( 2p)     1.20862      -0.14445
    65    C    5  pz     Ryd( 3p)     0.00242       0.60274
    66    C    5  dxy    Ryd( 3d)     0.00062       2.08461
    67    C    5  dxz    Ryd( 3d)     0.00056       2.10893
    68    C    5  dyz    Ryd( 3d)     0.00045       2.06817
    69    C    5  dx2y2  Ryd( 3d)     0.00068       2.32178
    70    C    5  dz2    Ryd( 3d)     0.00056       2.34704

    71    C    6  S      Cor( 1S)     1.99939     -10.23786
    72    C    6  S      Val( 2S)     0.74237      -0.15713
    73    C    6  S      Ryd( 3S)     0.00507       0.45956
    74    C    6  px     Val( 2p)     0.86287      -0.06646
    75    C    6  px     Ryd( 3p)     0.01498       0.57076
    76    C    6  py     Val( 2p)     0.69774      -0.02297
    77    C    6  py     Ryd( 3p)     0.01639       0.57586
    78    C    6  pz     Val( 2p)     0.78886      -0.14215
    79    C    6  pz     Ryd( 3p)     0.00515       0.49963
    80    C    6  dxy    Ryd( 3d)     0.00312       2.27806
    81    C    6  dxz    Ryd( 3d)     0.00199       2.01838
    82    C    6  dyz    Ryd( 3d)     0.00335       1.93425
    83    C    6  dx2y2  Ryd( 3d)     0.00556       2.27567
    84    C    6  dz2    Ryd( 3d)     0.00147       2.02117

    85    O    7  S      Cor( 1S)     1.99968     -19.01058
    86    O    7  S      Val( 2S)     1.67723      -0.92003
    87    O    7  S      Ryd( 3S)     0.00218       1.39884
    88    O    7  px     Val( 2p)     1.65099      -0.34972
    89    O    7  px     Ryd( 3p)     0.00167       1.17126
    90    O    7  py     Val( 2p)     1.58230      -0.37274
    91    O    7  py     Ryd( 3p)     0.00140       1.03910
    92    O    7  pz     Val( 2p)     1.77675      -0.35240
    93    O    7  pz     Ryd( 3p)     0.00124       1.00242
    94    O    7  dxy    Ryd( 3d)     0.00092       2.86896
    95    O    7  dxz    Ryd( 3d)     0.00068       2.93696
    96    O    7  dyz    Ryd( 3d)     0.00094       2.72460
    97    O    7  dx2y2  Ryd( 3d)     0.00144       3.23948
    98    O    7  dz2    Ryd( 3d)     0.00057       2.88582

    99    O    8  S      Cor( 1S)     1.99971     -18.89098
   100    O    8  S      Val( 2S)     1.69409      -0.88490
   101    O    8  S      Ryd( 3S)     0.00157       1.39114
   102    O    8  px     Val( 2p)     1.66712      -0.31299
   103    O    8  px     Ryd( 3p)     0.00141       1.05392
   104    O    8  py     Val( 2p)     1.75571      -0.30608
   105    O    8  py     Ryd( 3p)     0.00202       1.08525
   106    O    8  pz     Val( 2p)     1.45958      -0.27355
   107    O    8  pz     Ryd( 3p)     0.00064       1.04931
   108    O    8  dxy    Ryd( 3d)     0.00118       3.16789
   109    O    8  dxz    Ryd( 3d)     0.00107       2.83970
   110    O    8  dyz    Ryd( 3d)     0.00088       2.78000
   111    O    8  dx2y2  Ryd( 3d)     0.00158       2.93009
   112    O    8  dz2    Ryd( 3d)     0.00065       2.80693

   113    H    9  S      Val( 1S)     0.73057       0.03315
   114    H    9  S      Ryd( 2S)     0.00238       0.32149
   115    H    9  px     Ryd( 2p)     0.00020       1.80277
   116    H    9  py     Ryd( 2p)     0.00020       1.83516
   117    H    9  pz     Ryd( 2p)     0.00073       2.29087

   118    H   10  S      Val( 1S)     0.73011       0.04818
   119    H   10  S      Ryd( 2S)     0.00265       0.32771
   120    H   10  px     Ryd( 2p)     0.00016       1.76515
   121    H   10  py     Ryd( 2p)     0.00075       2.34608
   122    H   10  pz     Ryd( 2p)     0.00013       1.77426

   123    H   11  S      Val( 1S)     0.50450       0.05878
   124    H   11  S      Ryd( 2S)     0.00303       0.36493
   125    H   11  px     Ryd( 2p)     0.00205       2.24684
   126    H   11  py     Ryd( 2p)     0.00103       1.80764
   127    H   11  pz     Ryd( 2p)     0.00132       1.71145

 WARNING:  1 low occupancy (<1.9990e) core orbital  found on  C    5


 Summary of Natural Population Analysis:                  
                                                          
                                       Natural Population 
                Natural  -----------------------------------------------
    Atom  No    Charge         Core      Valence    Rydberg      Total
 -----------------------------------------------------------------------
      F    1   -0.37898      1.99989     7.37374    0.00535     9.37898
      C    2    1.17236      1.99914     2.75092    0.07758     4.82764
      F    3   -0.37724      1.99989     7.37215    0.00520     9.37724
      F    4   -0.37191      1.99989     7.36645    0.00557     9.37191
      C    5   -0.63089      1.99897     4.61550    0.01643     6.63089
      C    6    0.85169      1.99939     3.09185    0.05708     5.14831
      O    7   -0.69798      1.99968     6.68726    0.01104     8.69798
      O    8   -0.58722      1.99971     6.57651    0.01100     8.58722
      H    9    0.26592      0.00000     0.73057    0.00350     0.73408
      H   10    0.26619      0.00000     0.73011    0.00370     0.73381
      H   11    0.48807      0.00000     0.50450    0.00743     0.51193
 =======================================================================
   * Total *   -0.00000     15.99657    47.79956    0.20387    64.00000

                                 Natural Population      
 --------------------------------------------------------
   Core                      15.99657 ( 99.9785% of  16)
   Valence                   47.79956 ( 99.5824% of  48)
   Natural Minimal Basis     63.79613 ( 99.6815% of  64)
   Natural Rydberg Basis      0.20387 (  0.3185% of  64)
 --------------------------------------------------------

    Atom  No          Natural Electron Configuration
 ----------------------------------------------------------------------------
      F    1      [core]2S( 1.84)2p( 5.54)
      C    2      [core]2S( 0.75)2p( 2.00)3p( 0.05)3d( 0.02)
      F    3      [core]2S( 1.84)2p( 5.54)
      F    4      [core]2S( 1.84)2p( 5.53)
      C    5      [core]2S( 1.08)2p( 3.53)3p( 0.01)
      C    6      [core]2S( 0.74)2p( 2.35)3S( 0.01)3p( 0.04)3d( 0.02)
      O    7      [core]2S( 1.68)2p( 5.01)
      O    8      [core]2S( 1.69)2p( 4.88)3d( 0.01)
      H    9            1S( 0.73)
      H   10            1S( 0.73)
      H   11            1S( 0.50)


 NATURAL BOND ORBITAL ANALYSIS:

                       Occupancies       Lewis Structure    Low   High
           Occ.    -------------------  -----------------   occ   occ
  Cycle   Thresh.   Lewis   Non-Lewis     CR  BD  3C  LP    (L)   (NL)   Dev
 =============================================================================
   1(1)    1.90    62.56893   1.43107      8  12   0  12     3      7    0.17
   2(2)    1.90    61.83962   2.16038      8  13   0  11     2      5    1.05
   3(3)    1.90    62.56594   1.43406      8  13   0  11     5      7    0.17
   4(4)    1.90    61.83962   2.16038      8  13   0  11     2      5    1.05
   5(5)    1.90    62.56594   1.43406      8  13   0  11     5      7    0.17
   6(6)    1.90    61.83962   2.16038      8  13   0  11     2      5    1.05
   7(7)    1.90    62.56594   1.43406      8  13   0  11     5      7    0.17
   8(8)    1.90    61.83962   2.16038      8  13   0  11     2      5    1.05
   9(9)    1.90    62.56594   1.43406      8  13   0  11     5      7    0.17
  10(1)    1.80    63.03598   0.96402      8  11   0  13     0      5    0.17
  11(2)    1.80    63.03598   0.96402      8  11   0  13     0      5    0.17
  12(1)    1.70    63.03598   0.96402      8  11   0  13     0      5    0.17
  13(2)    1.70    63.03598   0.96402      8  11   0  13     0      5    0.17
  14(1)    1.60    63.03598   0.96402      8  11   0  13     0      5    0.17
  15(2)    1.60    63.03598   0.96402      8  11   0  13     0      5    0.17
  16(1)    1.50    60.39891   3.60109      8   8   0  16     2      7    0.88
  17(2)    1.50    60.39891   3.60109      8   8   0  16     2      7    0.88
  18(1)    1.80    63.03598   0.96402      8  11   0  13     0      5    0.17
 -----------------------------------------------------------------------------

 Structure accepted: RESONANCE keyword permits strongly delocalized structure

 WARNING:  1 low occupancy (<1.9990e) core orbital  found on  C    5

 --------------------------------------------------------
   Core                     15.99657 ( 99.979% of  16)
   Valence Lewis            47.03941 ( 97.999% of  48)
  ==================       ============================
   Total Lewis              63.03598 ( 98.494% of  64)
  -----------------------------------------------------
   Valence non-Lewis         0.79900 (  1.248% of  64)
   Rydberg non-Lewis         0.16502 (  0.258% of  64)
  ==================       ============================
   Total non-Lewis           0.96402 (  1.506% of  64)
 --------------------------------------------------------


       (Occupancy)   Bond orbital/ Coefficients/ Hybrids
 ---------------------------------------------------------------------------------
     1. (1.99471) BD ( 1) F   1 - C   2  
                ( 74.26%)   0.8618* F   1 s( 31.00%)p 2.22( 68.91%)d 0.00(  0.08%)
                                           -0.0000  0.5568 -0.0068 -0.0603 -0.0020
                                           -0.0967 -0.0014  0.8222  0.0064  0.0003
                                           -0.0035 -0.0058 -0.0003  0.0282
                ( 25.74%)   0.5073* C   2 s( 21.20%)p 3.69( 78.28%)d 0.02(  0.52%)
                                           -0.0000  0.4603 -0.0104 -0.0364  0.0109
                                           -0.0890  0.0000  0.8781  0.0484  0.0016
                                           -0.0056 -0.0131  0.0012  0.0706
     2. (1.99454) BD ( 1) C   2 - F   3  
                ( 25.81%)   0.5080* C   2 s( 21.50%)p 3.63( 77.99%)d 0.02(  0.51%)
                                            0.0000  0.4635 -0.0139  0.7430  0.0418
                                           -0.4035 -0.0111 -0.2513 -0.0034 -0.0474
                                           -0.0294  0.0182  0.0303 -0.0267
                ( 74.19%)   0.8614* F   3 s( 31.11%)p 2.21( 68.81%)d 0.00(  0.08%)
                                           -0.0000  0.5577 -0.0075  0.6875  0.0046
                                           -0.3914 -0.0039 -0.2495 -0.0032 -0.0198
                                           -0.0127  0.0070  0.0116 -0.0105
     3. (1.99479) BD ( 1) C   2 - F   4  
                ( 25.88%)   0.5087* C   2 s( 21.56%)p 3.61( 77.93%)d 0.02(  0.51%)
                                           -0.0000  0.4642 -0.0120  0.1288  0.0179
                                            0.8591  0.0473 -0.1487 -0.0017  0.0175
                                           -0.0017 -0.0212 -0.0569 -0.0339
                ( 74.12%)   0.8609* F   4 s( 31.32%)p 2.19( 68.60%)d 0.00(  0.09%)
                                           -0.0000  0.5596 -0.0082  0.1063 -0.0007
                                            0.8065  0.0068 -0.1555 -0.0019  0.0061
                                           -0.0013 -0.0093 -0.0238 -0.0131
     4. (1.98408) BD ( 1) C   2 - C   5  
                ( 47.86%)   0.6918* C   2 s( 35.60%)p 1.81( 64.34%)d 0.00(  0.07%)
                                            0.0002  0.5963  0.0217 -0.6522  0.0147
                                           -0.2872 -0.0051 -0.3678 -0.0045  0.0129
                                            0.0165  0.0073  0.0119 -0.0048
                ( 52.14%)   0.7221* C   5 s( 26.84%)p 2.72( 73.10%)d 0.00(  0.05%)
                                            0.0001  0.5180  0.0114  0.6694  0.0144
                                            0.3399 -0.0042  0.4089 -0.0001  0.0132
                                            0.0139  0.0093  0.0076 -0.0024
     5. (1.97356) BD ( 1) C   5 - C   6  
                ( 52.95%)   0.7276* C   5 s( 27.08%)p 2.69( 72.87%)d 0.00(  0.05%)
                                            0.0002  0.5203  0.0068 -0.7401 -0.0118
                                            0.2735 -0.0050  0.3255 -0.0075 -0.0122
                                           -0.0122  0.0072  0.0103 -0.0038
                ( 47.05%)   0.6860* C   6 s( 38.65%)p 1.59( 61.29%)d 0.00(  0.06%)
                                            0.0000  0.6210  0.0297  0.6874 -0.0247
                                           -0.2538 -0.0096 -0.2745 -0.0006 -0.0077
                                           -0.0121  0.0031  0.0194 -0.0048
     6. (1.95630) BD ( 1) C   5 - H   9  
                ( 62.97%)   0.7935* C   5 s( 22.76%)p 3.39( 77.21%)d 0.00(  0.03%)
                                            0.0003 -0.4770  0.0028 -0.0410  0.0034
                                           -0.2160  0.0165  0.8506 -0.0002 -0.0014
                                            0.0020  0.0121  0.0008 -0.0140
                ( 37.03%)   0.6085* H   9 s( 99.91%)p 0.00(  0.09%)
                                           -0.9995  0.0015  0.0012  0.0050 -0.0304
     7. (1.96769) BD ( 1) C   5 - H  10  
                ( 63.14%)   0.7946* C   5 s( 23.31%)p 3.29( 76.65%)d 0.00(  0.03%)
                                            0.0003 -0.4828  0.0053 -0.0391  0.0017
                                            0.8730 -0.0046 -0.0509  0.0154  0.0032
                                           -0.0010  0.0052  0.0148  0.0085
                ( 36.86%)   0.6071* H  10 s( 99.91%)p 0.00(  0.09%)
                                           -0.9995  0.0007 -0.0018 -0.0307  0.0005
     8. (1.99580) BD ( 1) C   6 - O   7  
                ( 30.53%)   0.5525* C   6 s( 27.30%)p 2.65( 72.36%)d 0.01(  0.34%)
                                           -0.0000  0.5224 -0.0123 -0.1346 -0.0117
                                            0.8357  0.0494  0.0673  0.0044 -0.0101
                                            0.0013  0.0061 -0.0501 -0.0277
                ( 69.47%)   0.8335* O   7 s( 36.57%)p 1.73( 63.36%)d 0.00(  0.07%)
                                           -0.0001  0.6048  0.0003  0.0604  0.0024
                                           -0.7928 -0.0032 -0.0368 -0.0015  0.0052
                                           -0.0014 -0.0015 -0.0213 -0.0140
     9. (1.99664) BD ( 1) C   6 - O   8  
                ( 33.28%)   0.5769* C   6 s( 33.73%)p 1.96( 66.03%)d 0.01(  0.24%)
                                            0.0001  0.5799 -0.0318 -0.5911 -0.0545
                                           -0.4788 -0.0338  0.2774  0.0219  0.0379
                                           -0.0194 -0.0162  0.0092 -0.0158
                ( 66.72%)   0.8168* O   8 s( 44.06%)p 1.27( 55.86%)d 0.00(  0.09%)
                                           -0.0000  0.6632 -0.0258  0.5643  0.0165
                                            0.4648  0.0154 -0.1535 -0.0061  0.0246
                                           -0.0080 -0.0078  0.0039 -0.0112
    10. (1.99000) BD ( 2) C   6 - O   8  
                ( 31.74%)   0.5634* C   6 s(  0.09%)p99.99( 99.49%)d 4.95(  0.42%)
                                            0.0000 -0.0292  0.0026  0.3944 -0.0110
                                            0.0081 -0.0003  0.9155 -0.0303 -0.0157
                                           -0.0376 -0.0365 -0.0185  0.0302
                ( 68.26%)   0.8262* O   8 s(  0.12%)p99.99( 99.73%)d 1.23(  0.15%)
                                            0.0000 -0.0349  0.0012  0.3276  0.0011
                                           -0.0365 -0.0012  0.9427  0.0050  0.0071
                                            0.0230  0.0234  0.0103 -0.0165
    11. (1.98532) BD ( 1) O   7 - H  11  
                ( 75.00%)   0.8660* O   7 s( 20.72%)p 3.82( 79.20%)d 0.00(  0.08%)
                                           -0.0002 -0.4550 -0.0125  0.7776  0.0165
                                           -0.2717 -0.0277 -0.3353 -0.0080 -0.0033
                                            0.0170  0.0015 -0.0213  0.0067
                ( 25.00%)   0.5000* H  11 s( 99.54%)p 0.00(  0.46%)
                                           -0.9977  0.0103 -0.0598  0.0176  0.0258
    12. (1.99989) CR ( 1) F   1           s(100.00%)p 0.00(  0.00%)
                                            1.0000 -0.0002 -0.0000 -0.0000  0.0000
                                           -0.0000 -0.0000  0.0001  0.0000  0.0000
                                           -0.0000 -0.0000 -0.0000  0.0000
    13. (1.99915) CR ( 1) C   2           s(100.00%)p 0.00(  0.00%)
                                            1.0000 -0.0001 -0.0000  0.0001 -0.0000
                                            0.0001  0.0000  0.0001  0.0000 -0.0000
                                           -0.0000 -0.0000 -0.0000  0.0000
    14. (1.99989) CR ( 1) F   3           s(100.00%)p 0.00(  0.00%)
                                            1.0000 -0.0002 -0.0000  0.0001  0.0000
                                           -0.0001 -0.0000 -0.0001 -0.0000 -0.0000
                                           -0.0000  0.0000  0.0000 -0.0000
    15. (1.99989) CR ( 1) F   4           s(100.00%)p 0.00(  0.00%)
                                            1.0000 -0.0002 -0.0000 -0.0000  0.0000
                                            0.0002  0.0000 -0.0001 -0.0000 -0.0000
                                           -0.0000 -0.0000 -0.0000 -0.0000
    16. (1.99896) CR ( 1) C   5           s(100.00%)p 0.00(  0.00%)
                                            1.0000  0.0001 -0.0000  0.0001 -0.0000
                                           -0.0003 -0.0000 -0.0003 -0.0000  0.0000
                                            0.0000 -0.0000 -0.0000  0.0000
    17. (1.99939) CR ( 1) C   6           s(100.00%)
                                            1.0000 -0.0001  0.0000  0.0000  0.0000
                                            0.0001  0.0000 -0.0000 -0.0000 -0.0000
                                            0.0000  0.0000 -0.0000  0.0000
    18. (1.99968) CR ( 1) O   7           s(100.00%)p 0.00(  0.00%)
                                            1.0000 -0.0002 -0.0000  0.0001  0.0000
                                           -0.0002 -0.0000 -0.0000 -0.0000  0.0000
                                            0.0000 -0.0000 -0.0000 -0.0000
    19. (1.99971) CR ( 1) O   8           s(100.00%)p 0.00(  0.00%)
                                            1.0000 -0.0004 -0.0000  0.0003  0.0000
                                            0.0003 -0.0000 -0.0001 -0.0000  0.0000
                                           -0.0000 -0.0000 -0.0000 -0.0000
    20. (1.98605) LP ( 1) F   1           s( 68.98%)p 0.45( 31.01%)d 0.00(  0.00%)
                                            0.0003  0.8306  0.0019  0.0424 -0.0001
                                            0.0741  0.0004 -0.5503 -0.0057 -0.0002
                                            0.0007  0.0014  0.0001 -0.0062
    21. (1.95048) LP ( 2) F   1           s(  0.00%)p 1.00( 99.96%)d 0.00(  0.04%)
                                           -0.0000  0.0052 -0.0017 -0.8685  0.0036
                                           -0.4795  0.0013 -0.1237  0.0007  0.0025
                                           -0.0173 -0.0095 -0.0001 -0.0036
    22. (1.93210) LP ( 3) F   1           s(  0.00%)p 1.00( 99.95%)d 0.00(  0.05%)
                                            0.0000  0.0060  0.0008  0.4897 -0.0020
                                           -0.8688  0.0025 -0.0703 -0.0002 -0.0006
                                            0.0105 -0.0184 -0.0019 -0.0026
    23. (1.98631) LP ( 1) F   3           s( 68.84%)p 0.45( 31.16%)d 0.00(  0.00%)
                                            0.0003  0.8297  0.0024 -0.4476 -0.0048
                                            0.2787  0.0023  0.1829  0.0013  0.0044
                                            0.0028 -0.0018 -0.0023  0.0023
    24. (1.94947) LP ( 2) F   3           s(  0.05%)p99.99( 99.91%)d 0.87(  0.04%)
                                           -0.0000  0.0217 -0.0005 -0.5659  0.0019
                                           -0.6096  0.0019 -0.5543  0.0022 -0.0053
                                           -0.0062  0.0090 -0.0150  0.0059
    25. (1.93341) LP ( 3) F   3           s(  0.00%)p 1.00( 99.95%)d 0.00(  0.05%)
                                           -0.0000  0.0006 -0.0003  0.0778 -0.0005
                                            0.6300 -0.0022 -0.7723  0.0025  0.0108
                                           -0.0145  0.0037  0.0075  0.0077
    26. (1.98607) LP ( 1) F   4           s( 68.61%)p 0.46( 31.39%)d 0.00(  0.00%)
                                            0.0003  0.8283  0.0026 -0.0411 -0.0009
                                           -0.5467 -0.0056  0.1152  0.0006 -0.0007
                                            0.0001  0.0022  0.0054  0.0030
    27. (1.94853) LP ( 2) F   4           s(  0.06%)p99.99( 99.89%)d 0.67(  0.04%)
                                           -0.0000  0.0252 -0.0008 -0.7928  0.0029
                                           -0.0303  0.0003 -0.6079  0.0019 -0.0159
                                            0.0014 -0.0123 -0.0018  0.0038
    28. (1.93049) LP ( 3) F   4           s(  0.01%)p 1.00( 99.94%)d 0.00(  0.05%)
                                            0.0000  0.0091 -0.0005 -0.5984  0.0024
                                            0.2210 -0.0003  0.7698 -0.0028 -0.0121
                                            0.0046  0.0156 -0.0068 -0.0046
    29. (1.97547) LP ( 1) O   7           s( 42.69%)p 1.34( 57.27%)d 0.00(  0.04%)
                                            0.0002  0.6534 -0.0029  0.4883 -0.0063
                                            0.5443 -0.0039 -0.1947  0.0025 -0.0179
                                            0.0036  0.0073  0.0016  0.0054
    30. (1.80902) LP ( 2) O   7           s(  0.00%)p 1.00( 99.93%)d 0.00(  0.07%)
                                           -0.0000  0.0036  0.0004 -0.3893  0.0063
                                            0.0158 -0.0006 -0.9204  0.0132  0.0083
                                            0.0108  0.0206  0.0059 -0.0089
    31. (1.97445) LP ( 1) O   8           s( 55.86%)p 0.79( 44.12%)d 0.00(  0.02%)
                                            0.0006  0.7473  0.0151 -0.4780  0.0006
                                           -0.4258  0.0003  0.1772  0.0001 -0.0100
                                            0.0049  0.0037 -0.0006  0.0061
    32. (1.84414) LP ( 2) O   8           s(  0.01%)p99.99( 99.90%)d 7.47(  0.09%)
                                           -0.0001  0.0106  0.0027 -0.5865  0.0073
                                            0.7746 -0.0102  0.2342 -0.0031  0.0055
                                            0.0098 -0.0018 -0.0274 -0.0034
    33. (0.00128) RY*( 1) F   1           s( 74.17%)p 0.34( 25.33%)d 0.01(  0.49%)
                                           -0.0000  0.0006  0.8612 -0.0030 -0.3950
                                           -0.0008 -0.1695  0.0055 -0.2617  0.0215
                                           -0.0390 -0.0353  0.0167  0.0378
    34. (0.00043) RY*( 2) F   1           s( 19.41%)p 3.46( 67.16%)d 0.69( 13.43%)
                                            0.0000  0.0009  0.4406 -0.0036  0.7825
                                           -0.0025  0.2240 -0.0002  0.0954  0.0070
                                            0.2875  0.1208  0.0541  0.1846
    35. (0.00023) RY*( 3) F   1           s(  0.23%)p99.99( 94.20%)d23.88(  5.57%)
                                           -0.0000 -0.0000  0.0483 -0.0044 -0.3254
                                            0.0053  0.9127  0.0003  0.0549  0.0847
                                            0.1439 -0.1175 -0.1177  0.0125
    36. (0.00006) RY*( 4) F   1           s(  0.00%)p 1.00(  4.43%)d21.58( 95.57%)
    37. (0.00003) RY*( 5) F   1           s(  1.22%)p 5.97(  7.27%)d75.20( 91.52%)
    38. (0.00003) RY*( 6) F   1           s(  3.81%)p23.60( 89.92%)d 1.65(  6.27%)
    39. (0.00000) RY*( 7) F   1           s(  0.02%)p99.99(  5.88%)d99.99( 94.10%)
    40. (0.00001) RY*( 8) F   1           s(  0.04%)p55.30(  1.96%)d99.99( 98.01%)
    41. (0.00001) RY*( 9) F   1           s(  1.10%)p 3.66(  4.04%)d86.05( 94.86%)
    42. (0.02115) RY*( 1) C   2           s(  1.08%)p81.16( 87.98%)d10.08( 10.93%)
                                            0.0000  0.0072  0.1039 -0.0142  0.2843
                                            0.0605 -0.7996  0.0286 -0.3938 -0.1111
                                           -0.0466  0.2377  0.1886 -0.0522
    43. (0.02085) RY*( 2) C   2           s(  0.01%)p 1.00( 87.34%)d 0.14( 12.66%)
                                           -0.0000 -0.0016  0.0074 -0.0131  0.2126
                                           -0.0368  0.4586  0.0623 -0.7826 -0.0803
                                            0.0923  0.0248 -0.1510 -0.2969
    44. (0.01681) RY*( 3) C   2           s(  6.26%)p13.40( 83.84%)d 1.58(  9.90%)
                                           -0.0000  0.0467  0.2458  0.0401 -0.8510
                                            0.0000 -0.1343  0.0113 -0.3073  0.2003
                                            0.2204  0.0026  0.0953 -0.0345
    45. (0.00428) RY*( 4) C   2           s( 48.11%)p 0.05(  2.41%)d 1.03( 49.49%)
                                           -0.0000 -0.0055  0.6936  0.0167  0.1179
                                           -0.0124 -0.0414 -0.0176 -0.0877 -0.0295
                                           -0.2766 -0.5212 -0.2620  0.2778
    46. (0.00373) RY*( 5) C   2           s(  4.48%)p 1.51(  6.78%)d19.79( 88.73%)
                                            0.0000  0.0005  0.2118 -0.0114 -0.1117
                                           -0.0058 -0.0855  0.0162  0.2182 -0.6813
                                            0.3625  0.1749 -0.4539 -0.2349
    47. (0.00369) RY*( 6) C   2           s(  7.56%)p 1.02(  7.72%)d11.21( 84.72%)
                                            0.0000  0.0007  0.2749 -0.0158 -0.1424
                                            0.0220  0.2369  0.0014  0.0092 -0.1241
                                           -0.5860  0.6847  0.0352  0.1356
    48. (0.00287) RY*( 7) C   2           s(  0.09%)p66.74(  5.77%)d99.99( 94.14%)
                                           -0.0000 -0.0006  0.0294  0.0044  0.0125
                                           -0.0504 -0.1834  0.0335  0.1423  0.5203
                                           -0.2377  0.0860 -0.5243 -0.5761
    49. (0.00281) RY*( 8) C   2           s(  0.16%)p19.25(  3.16%)d99.99( 96.67%)
                                            0.0000  0.0009  0.0405 -0.0377 -0.1301
                                            0.0185  0.0293  0.0376  0.1033 -0.3302
                                           -0.3775 -0.3429  0.4748 -0.6101
    50. (0.00046) RY*( 9) C   2           s( 32.39%)p 0.51( 16.45%)d 1.58( 51.15%)
                                           -0.0000 -0.0085  0.5691  0.0244  0.2892
                                            0.0150  0.1741  0.0201  0.2222  0.2796
                                            0.4350  0.2140  0.3899 -0.2151
    51. (0.00109) RY*( 1) F   3           s( 69.61%)p 0.43( 29.72%)d 0.01(  0.67%)
                                            0.0000  0.0004  0.8343  0.0043 -0.4568
                                           -0.0037 -0.1914 -0.0025 -0.2277 -0.0386
                                           -0.0382  0.0608 -0.0018 -0.0036
    52. (0.00046) RY*( 2) F   3           s( 23.62%)p 2.68( 63.27%)d 0.56( 13.12%)
                                            0.0000  0.0008  0.4860 -0.0014  0.4413
                                           -0.0029  0.4317 -0.0029  0.5015  0.0081
                                            0.0872 -0.0554  0.3109 -0.1543
    53. (0.00023) RY*( 3) F   3           s(  0.07%)p99.99( 94.63%)d72.02(  5.30%)
                                            0.0000 -0.0003  0.0271  0.0003  0.1177
                                            0.0048  0.6646 -0.0053 -0.7005 -0.0473
                                            0.0705 -0.0199 -0.1135 -0.1802
    54. (0.00006) RY*( 4) F   3           s(  0.04%)p99.99(  4.82%)d99.99( 95.14%)
    55. (0.00004) RY*( 5) F   3           s(  4.93%)p14.56( 71.76%)d 4.73( 23.31%)
    56. (0.00002) RY*( 6) F   3           s(  0.74%)p 8.43(  6.25%)d99.99( 93.01%)
    57. (0.00000) RY*( 7) F   3           s(  0.17%)p13.87(  2.36%)d99.99( 97.47%)
    58. (0.00001) RY*( 8) F   3           s(  0.74%)p35.38( 26.22%)d98.55( 73.04%)
    59. (0.00001) RY*( 9) F   3           s(  0.09%)p13.21(  1.13%)d99.99( 98.78%)
    60. (0.00137) RY*( 1) F   4           s( 71.33%)p 0.40( 28.20%)d 0.01(  0.47%)
                                            0.0000  0.0009  0.8446 -0.0008 -0.4510
                                            0.0071 -0.1824 -0.0014 -0.2128 -0.0300
                                            0.0158 -0.0489 -0.0320 -0.0098
    61. (0.00044) RY*( 2) F   4           s( 22.65%)p 2.85( 64.52%)d 0.57( 12.83%)
                                           -0.0000  0.0006  0.4759 -0.0032  0.7018
                                            0.0012 -0.0442 -0.0028  0.3882  0.2973
                                            0.0325  0.1235 -0.0679 -0.1379
    62. (0.00022) RY*( 3) F   4           s(  0.03%)p99.99( 95.67%)d99.99(  4.31%)
                                            0.0000  0.0002  0.0159 -0.0043 -0.4625
                                            0.0011  0.2554  0.0054  0.8231  0.1272
                                            0.0144 -0.0911 -0.0055  0.1356
    63. (0.00007) RY*( 4) F   4           s(  0.06%)p67.37(  4.18%)d99.99( 95.75%)
    64. (0.00004) RY*( 5) F   4           s(  4.45%)p18.51( 82.32%)d 2.98( 13.23%)
    65. (0.00001) RY*( 6) F   4           s(  0.03%)p16.30(  0.53%)d99.99( 99.43%)
    66. (0.00002) RY*( 7) F   4           s(  0.13%)p99.99( 22.16%)d99.99( 77.71%)
    67. (0.00001) RY*( 8) F   4           s(  0.34%)p 1.29(  0.44%)d99.99( 99.22%)
    68. (0.00001) RY*( 9) F   4           s(  0.99%)p 2.18(  2.15%)d98.02( 96.86%)
    69. (0.00520) RY*( 1) C   5           s(  3.97%)p24.07( 95.67%)d 0.09(  0.35%)
                                           -0.0000  0.0062  0.1993 -0.0047  0.2630
                                            0.0102  0.9142 -0.0145 -0.2270 -0.0201
                                            0.0307  0.0218 -0.0335 -0.0246
    70. (0.00407) RY*( 2) C   5           s( 33.67%)p 1.95( 65.77%)d 0.02(  0.56%)
                                            0.0000  0.0037  0.5802  0.0068 -0.5999
                                           -0.0090  0.1775 -0.0027  0.5159  0.0452
                                           -0.0190 -0.0214  0.0470 -0.0233
    71. (0.00221) RY*( 3) C   5           s( 37.51%)p 1.65( 62.01%)d 0.01(  0.48%)
                                            0.0000 -0.0031  0.6124 -0.0166  0.7025
                                           -0.0136 -0.2802 -0.0051  0.2181  0.0574
                                            0.0309 -0.0143  0.0197 -0.0014
    72. (0.00100) RY*( 4) C   5           s( 20.85%)p 3.40( 70.79%)d 0.40(  8.36%)
                                           -0.0000 -0.0141  0.4564  0.0054 -0.2604
                                            0.0028 -0.2151 -0.0052 -0.7706  0.0708
                                            0.0871 -0.1238  0.1250 -0.2001
    73. (0.00030) RY*( 5) C   5           s(  0.48%)p 3.15(  1.53%)d99.99( 97.99%)
                                           -0.0000 -0.0002  0.0696 -0.0102 -0.0603
                                            0.0083 -0.0299  0.0081 -0.1024  0.5520
                                           -0.0557  0.0702 -0.7506  0.3221
    74. (0.00020) RY*( 6) C   5           s(  2.30%)p 0.97(  2.23%)d41.46( 95.47%)
                                            0.0000 -0.0023  0.1517  0.0142 -0.0474
                                           -0.0010 -0.0384  0.0135 -0.1350 -0.5925
                                           -0.2061 -0.1762 -0.0891  0.7226
    75. (0.00017) RY*( 7) C   5           s(  0.07%)p 2.24(  0.16%)d99.99( 99.77%)
                                            0.0000  0.0000  0.0268  0.0176  0.0306
                                            0.0085 -0.0089 -0.0004 -0.0148 -0.1329
                                           -0.8676 -0.0945 -0.2174 -0.4135
    76. (0.00011) RY*( 8) C   5           s(  0.23%)p 2.32(  0.53%)d99.99( 99.24%)
                                           -0.0000 -0.0001  0.0478  0.0013 -0.0288
                                            0.0143 -0.0542 -0.0047  0.0362 -0.5551
                                            0.4088  0.1118 -0.5923 -0.3922
    77. (0.00004) RY*( 9) C   5           s(  0.92%)p 1.61(  1.47%)d99.99( 97.61%)
    78. (0.02336) RY*( 1) C   6           s(  3.18%)p30.04( 95.46%)d 0.43(  1.37%)
                                           -0.0000  0.0357  0.1746 -0.0251  0.5966
                                           -0.0665  0.7420  0.0127 -0.2070 -0.0452
                                            0.0348  0.0183 -0.0979 -0.0223
    79. (0.01236) RY*( 2) C   6           s(  7.21%)p 7.49( 54.01%)d 5.38( 38.78%)
                                            0.0000  0.0388  0.2657 -0.0343  0.4921
                                            0.0455 -0.4587  0.0109 -0.2902 -0.1165
                                           -0.1785  0.0304  0.5740  0.1095
    80. (0.00478) RY*( 3) C   6           s( 33.18%)p 1.44( 47.87%)d 0.57( 18.95%)
                                            0.0000 -0.0063  0.5760 -0.0289 -0.2988
                                           -0.0041 -0.1048 -0.0213 -0.6141  0.1776
                                           -0.0227  0.0026 -0.3902  0.0724
    81. (0.00477) RY*( 4) C   6           s(  0.03%)p12.45(  0.36%)d99.99( 99.62%)
                                            0.0000 -0.0011  0.0169  0.0205 -0.0094
                                           -0.0005 -0.0016  0.0530 -0.0154  0.3422
                                            0.3121  0.8426  0.1551 -0.2184
    82. (0.00264) RY*( 5) C   6           s(  7.24%)p 5.76( 41.70%)d 7.06( 51.06%)
                                           -0.0000  0.0081  0.2689  0.0196  0.4140
                                            0.0052 -0.3142  0.0182  0.3823  0.4474
                                            0.3039 -0.2913 -0.2957 -0.2139
    83. (0.00159) RY*( 6) C   6           s(  1.25%)p 6.74(  8.43%)d72.24( 90.32%)
                                           -0.0000  0.0138  0.1110 -0.0178  0.1369
                                           -0.0357 -0.2425  0.0170  0.0700 -0.7746
                                            0.2547  0.2448 -0.3840 -0.1760
    84. (0.00041) RY*( 7) C   6           s( 38.27%)p 0.77( 29.58%)d 0.84( 32.15%)
                                            0.0000 -0.0154  0.6185 -0.0181 -0.3389
                                            0.0110  0.2580  0.0270  0.3365 -0.1805
                                            0.1953 -0.1390  0.4453 -0.1820
    85. (0.00013) RY*( 8) C   6           s(  9.77%)p 2.37( 23.11%)d 6.87( 67.13%)
                                            0.0000 -0.0029  0.3125 -0.0132  0.0616
                                            0.0006  0.0136 -0.0058  0.4763  0.0305
                                           -0.5982  0.3508 -0.2168  0.3775
    86. (0.00003) RY*( 9) C   6           s(  0.11%)p 2.89(  0.33%)d99.99( 99.56%)
    87. (0.00254) RY*( 1) O   7           s( 72.44%)p 0.36( 26.19%)d 0.02(  1.37%)
                                            0.0000  0.0024  0.8511  0.0033  0.4674
                                            0.0017 -0.0887 -0.0005 -0.1885 -0.0634
                                           -0.0368  0.0229  0.0874  0.0111
    88. (0.00086) RY*( 2) O   7           s(  4.25%)p21.03( 89.34%)d 1.51(  6.41%)
                                            0.0000 -0.0016  0.2061 -0.0005 -0.6555
                                           -0.0006 -0.1940 -0.0080 -0.6527  0.2112
                                            0.0419  0.1296  0.0304  0.0065
    89. (0.00076) RY*( 3) O   7           s( 12.83%)p 6.01( 77.17%)d 0.78(  9.99%)
                                            0.0000 -0.0026  0.3582  0.0067 -0.4125
                                           -0.0016 -0.3836  0.0015  0.6741  0.2227
                                            0.0365 -0.2151  0.0087  0.0519
    90. (0.00011) RY*( 4) O   7           s(  7.33%)p 9.72( 71.27%)d 2.92( 21.40%)
                                            0.0000 -0.0141  0.2704  0.0257 -0.3886
                                           -0.0229  0.7253 -0.0110  0.1855 -0.3450
                                           -0.0529  0.1386  0.2672  0.0392
    91. (0.00002) RY*( 5) O   7           s(  0.11%)p99.99( 23.00%)d99.99( 76.89%)
    92. (0.00002) RY*( 6) O   7           s(  2.87%)p 2.15(  6.17%)d31.71( 90.96%)
    93. (0.00000) RY*( 7) O   7           s(  0.02%)p99.99(  5.62%)d99.99( 94.36%)
    94. (0.00001) RY*( 8) O   7           s(  0.01%)p99.99(  1.18%)d99.99( 98.81%)
    95. (0.00001) RY*( 9) O   7           s(  0.17%)p 1.75(  0.29%)d99.99( 99.54%)
    96. (0.00255) RY*( 1) O   8           s(  4.25%)p22.36( 95.09%)d 0.16(  0.66%)
                                            0.0000  0.0020  0.2062  0.0114  0.5700
                                           -0.0038 -0.7708 -0.0050 -0.1782 -0.0228
                                           -0.0340  0.0098  0.0695 -0.0008
    97. (0.00058) RY*( 2) O   8           s(  0.24%)p99.99( 98.05%)d 7.11(  1.71%)
                                            0.0000 -0.0002  0.0490 -0.0028  0.3338
                                            0.0015  0.0450 -0.0079  0.9311  0.0598
                                            0.0064  0.1157  0.0093 -0.0004
    98. (0.00017) RY*( 3) O   8           s( 83.09%)p 0.13( 10.70%)d 0.07(  6.21%)
                                            0.0000  0.0075  0.9115  0.0166 -0.3193
                                            0.0202  0.0060 -0.0052  0.0656  0.1373
                                           -0.0387 -0.0786  0.1842  0.0410
    99. (0.00008) RY*( 4) O   8           s(  2.08%)p36.66( 76.41%)d10.32( 21.50%)
   100. (0.00001) RY*( 5) O   8           s(  5.14%)p 3.05( 15.70%)d15.40( 79.16%)
   101. (0.00000) RY*( 6) O   8           s(  0.25%)p 1.19(  0.30%)d99.99( 99.44%)
   102. (0.00000) RY*( 7) O   8           s(  0.95%)p 4.04(  3.84%)d99.99( 95.21%)
   103. (0.00001) RY*( 8) O   8           s(  3.82%)p 0.05(  0.18%)d25.16( 96.00%)
   104. (0.00000) RY*( 9) O   8           s(  0.12%)p 1.01(  0.12%)d99.99( 99.75%)
   105. (0.00239) RY*( 1) H   9           s( 99.61%)p 0.00(  0.39%)
                                            0.0034  0.9980  0.0033 -0.0024 -0.0626
   106. (0.00020) RY*( 2) H   9           s(  0.00%)p 1.00(100.00%)
                                            0.0003  0.0042  0.8953  0.4348  0.0968
   107. (0.00017) RY*( 3) H   9           s(  0.00%)p 1.00(100.00%)
                                            0.0052  0.0011 -0.4330  0.9005 -0.0397
   108. (0.00004) RY*( 4) H   9           s(  0.48%)p99.99( 99.52%)
   109. (0.00266) RY*( 1) H  10           s( 99.58%)p 0.00(  0.42%)
                                            0.0027  0.9979 -0.0087 -0.0623 -0.0170
   110. (0.00016) RY*( 2) H  10           s(  0.01%)p 1.00( 99.99%)
                                           -0.0038  0.0091  0.9778  0.0633 -0.1993
   111. (0.00013) RY*( 3) H  10           s(  0.01%)p99.99( 99.99%)
                                            0.0044  0.0096  0.2064 -0.1396  0.9684
   112. (0.00004) RY*( 4) H  10           s(  0.50%)p99.99( 99.50%)
   113. (0.00324) RY*( 1) H  11           s( 94.27%)p 0.06(  5.73%)
                                            0.0182  0.9708 -0.0591  0.2311  0.0196
   114. (0.00115) RY*( 2) H  11           s(  0.00%)p 1.00(100.00%)
                                            0.0001  0.0065  0.3944 -0.0045  0.9189
   115. (0.00083) RY*( 3) H  11           s(  4.10%)p23.38( 95.90%)
                                            0.0053  0.2024 -0.2791 -0.9318  0.1138
   116. (0.00004) RY*( 4) H  11           s(  2.08%)p47.08( 97.92%)
   117. (0.10496) BD*( 1) F   1 - C   2  
                ( 25.74%)   0.5073* F   1 s( 31.00%)p 2.22( 68.91%)d 0.00(  0.08%)
                                            0.0000 -0.5568  0.0068  0.0603  0.0020
                                            0.0967  0.0014 -0.8222 -0.0064 -0.0003
                                            0.0035  0.0058  0.0003 -0.0282
                ( 74.26%)  -0.8618* C   2 s( 21.20%)p 3.69( 78.28%)d 0.02(  0.52%)
                                            0.0000 -0.4603  0.0104  0.0364 -0.0109
                                            0.0890 -0.0000 -0.8781 -0.0484 -0.0016
                                            0.0056  0.0131 -0.0012 -0.0706
   118. (0.10224) BD*( 1) C   2 - F   3  
                ( 74.19%)   0.8614* C   2 s( 21.50%)p 3.63( 77.99%)d 0.02(  0.51%)
                                            0.0000  0.4635 -0.0139  0.7430  0.0418
                                           -0.4035 -0.0111 -0.2513 -0.0034 -0.0474
                                           -0.0294  0.0182  0.0303 -0.0267
                ( 25.81%)  -0.5080* F   3 s( 31.11%)p 2.21( 68.81%)d 0.00(  0.08%)
                                           -0.0000  0.5577 -0.0075  0.6875  0.0046
                                           -0.3914 -0.0039 -0.2495 -0.0032 -0.0198
                                           -0.0127  0.0070  0.0116 -0.0105
   119. (0.10138) BD*( 1) C   2 - F   4  
                ( 74.12%)   0.8609* C   2 s( 21.56%)p 3.61( 77.93%)d 0.02(  0.51%)
                                           -0.0000  0.4642 -0.0120  0.1288  0.0179
                                            0.8591  0.0473 -0.1487 -0.0017  0.0175
                                           -0.0017 -0.0212 -0.0569 -0.0339
                ( 25.88%)  -0.5087* F   4 s( 31.32%)p 2.19( 68.60%)d 0.00(  0.09%)
                                           -0.0000  0.5596 -0.0082  0.1063 -0.0007
                                            0.8065  0.0068 -0.1555 -0.0019  0.0061
                                           -0.0013 -0.0093 -0.0238 -0.0131
   120. (0.05568) BD*( 1) C   2 - C   5  
                ( 52.14%)   0.7221* C   2 s( 35.60%)p 1.81( 64.34%)d 0.00(  0.07%)
                                            0.0002  0.5963  0.0217 -0.6522  0.0147
                                           -0.2872 -0.0051 -0.3678 -0.0045  0.0129
                                            0.0165  0.0073  0.0119 -0.0048
                ( 47.86%)  -0.6918* C   5 s( 26.84%)p 2.72( 73.10%)d 0.00(  0.05%)
                                            0.0001  0.5180  0.0114  0.6694  0.0144
                                            0.3399 -0.0042  0.4089 -0.0001  0.0132
                                            0.0139  0.0093  0.0076 -0.0024
   121. (0.06596) BD*( 1) C   5 - C   6  
                ( 47.05%)   0.6860* C   5 s( 27.08%)p 2.69( 72.87%)d 0.00(  0.05%)
                                           -0.0002 -0.5203 -0.0068  0.7401  0.0118
                                           -0.2735  0.0050 -0.3255  0.0075  0.0122
                                            0.0122 -0.0072 -0.0103  0.0038
                ( 52.95%)  -0.7276* C   6 s( 38.65%)p 1.59( 61.29%)d 0.00(  0.06%)
                                           -0.0000 -0.6210 -0.0297 -0.6874  0.0247
                                            0.2538  0.0096  0.2745  0.0006  0.0077
                                            0.0121 -0.0031 -0.0194  0.0048
   122. (0.01091) BD*( 1) C   5 - H   9  
                ( 37.03%)   0.6085* C   5 s( 22.76%)p 3.39( 77.21%)d 0.00(  0.03%)
                                           -0.0003  0.4770 -0.0028  0.0410 -0.0034
                                            0.2160 -0.0165 -0.8506  0.0002  0.0014
                                           -0.0020 -0.0121 -0.0008  0.0140
                ( 62.97%)  -0.7935* H   9 s( 99.91%)p 0.00(  0.09%)
                                            0.9995 -0.0015 -0.0012 -0.0050  0.0304
   123. (0.00869) BD*( 1) C   5 - H  10  
                ( 36.86%)   0.6071* C   5 s( 23.31%)p 3.29( 76.65%)d 0.00(  0.03%)
                                           -0.0003  0.4828 -0.0053  0.0391 -0.0017
                                           -0.8730  0.0046  0.0509 -0.0154 -0.0032
                                            0.0010 -0.0052 -0.0148 -0.0085
                ( 63.14%)  -0.7946* H  10 s( 99.91%)p 0.00(  0.09%)
                                            0.9995 -0.0007  0.0018  0.0307 -0.0005
   124. (0.10017) BD*( 1) C   6 - O   7  
                ( 69.47%)   0.8335* C   6 s( 27.30%)p 2.65( 72.36%)d 0.01(  0.34%)
                                           -0.0000  0.5224 -0.0123 -0.1346 -0.0117
                                            0.8357  0.0494  0.0673  0.0044 -0.0101
                                            0.0013  0.0061 -0.0501 -0.0277
                ( 30.53%)  -0.5525* O   7 s( 36.57%)p 1.73( 63.36%)d 0.00(  0.07%)
                                           -0.0001  0.6048  0.0003  0.0604  0.0024
                                           -0.7928 -0.0032 -0.0368 -0.0015  0.0052
                                           -0.0014 -0.0015 -0.0213 -0.0140
   125. (0.02352) BD*( 1) C   6 - O   8  
                ( 66.72%)   0.8168* C   6 s( 33.73%)p 1.96( 66.03%)d 0.01(  0.24%)
                                            0.0001  0.5799 -0.0318 -0.5911 -0.0545
                                           -0.4788 -0.0338  0.2774  0.0219  0.0379
                                           -0.0194 -0.0162  0.0092 -0.0158
                ( 33.28%)  -0.5769* O   8 s( 44.06%)p 1.27( 55.86%)d 0.00(  0.09%)
                                           -0.0000  0.6632 -0.0258  0.5643  0.0165
                                            0.4648  0.0154 -0.1535 -0.0061  0.0246
                                           -0.0080 -0.0078  0.0039 -0.0112
   126. (0.21172) BD*( 2) C   6 - O   8  
                ( 68.26%)   0.8262* C   6 s(  0.09%)p99.99( 99.49%)d 4.95(  0.42%)
                                            0.0000 -0.0292  0.0026  0.3944 -0.0110
                                            0.0081 -0.0003  0.9155 -0.0303 -0.0157
                                           -0.0376 -0.0365 -0.0185  0.0302
                ( 31.74%)  -0.5634* O   8 s(  0.12%)p99.99( 99.73%)d 1.23(  0.15%)
                                            0.0000 -0.0349  0.0012  0.3276  0.0011
                                           -0.0365 -0.0012  0.9427  0.0050  0.0071
                                            0.0230  0.0234  0.0103 -0.0165
   127. (0.01376) BD*( 1) O   7 - H  11  
                ( 25.00%)   0.5000* O   7 s( 20.72%)p 3.82( 79.20%)d 0.00(  0.08%)
                                            0.0002  0.4550  0.0125 -0.7776 -0.0165
                                            0.2717  0.0277  0.3353  0.0080  0.0033
                                           -0.0170 -0.0015  0.0213 -0.0067
                ( 75.00%)  -0.8660* H  11 s( 99.54%)p 0.00(  0.46%)
                                            0.9977 -0.0103  0.0598 -0.0176 -0.0258


 NHO Directionality and "Bond Bending" (deviations from line of nuclear centers)

         [Thresholds for printing:  angular deviation  >  1.0 degree]
                                    hybrid p-character > 25.0%
                                    orbital occupancy  >  0.10e

                                Line of Centers        Hybrid 1              Hybrid 2
                                ---------------  -------------------   ------------------
                NBO               Theta   Phi    Theta   Phi    Dev    Theta   Phi    Dev
 ========================================================================================
     1. BD (   1) F   1 - C   2   172.2   58.7     8.0  237.5 179.7      5.7  254.0   2.7
     2. BD (   1) C   2 - F   3   107.6  330.3   106.0  332.2   2.4    107.6  330.3 180.0
     3. BD (   1) C   2 - F   4   100.7   82.6    99.3   80.8   2.3    100.9   82.6 179.8
     5. BD (   1) C   5 - C   6    68.4  161.2     --     --    --     111.1  338.3   2.7
     6. BD (   1) C   5 - H   9   164.6   77.0   166.6   79.3   2.0      --     --    --
     7. BD (   1) C   5 - H  10    86.0  272.1    87.7  272.5   1.7      --     --    --
     8. BD (   1) C   6 - O   7    87.4   94.1    85.4   99.4   5.7      --     --    --
     9. BD (   1) C   6 - O   8    74.1  220.2    70.0  218.4   4.4    102.0   39.6   3.9
    10. BD (   2) C   6 - O   8    74.1  220.2   156.6  181.2  87.3    160.8  173.5  87.7
    11. BD (   1) O   7 - H  11    67.3  166.7    68.0  159.3   6.9      --     --    --
    20. LP (   1) F   1             --     --    171.2   60.4   --       --     --    --
    21. LP (   2) F   1             --     --     97.1  208.9   --       --     --    --
    22. LP (   3) F   1             --     --     94.1  299.4   --       --     --    --
    23. LP (   1) F   3             --     --     70.9  148.2   --       --     --    --
    24. LP (   2) F   3             --     --    123.7  227.1   --       --     --    --
    25. LP (   3) F   3             --     --    140.6   83.0   --       --     --    --
    26. LP (   1) F   4             --     --     78.2  265.6   --       --     --    --
    27. LP (   2) F   4             --     --    127.5  182.2   --       --     --    --
    28. LP (   3) F   4             --     --     39.6  159.7   --       --     --    --
    29. LP (   1) O   7             --     --    104.9   48.3   --       --     --    --
    30. LP (   2) O   7             --     --    157.1  177.7   --       --     --    --
    31. LP (   1) O   8             --     --     74.5  221.7   --       --     --    --
    32. LP (   2) O   8             --     --     76.5  127.2   --       --     --    --
   117. BD*(   1) F   1 - C   2   172.2   58.7     8.0  237.5 179.7      5.7  254.0   2.7
   118. BD*(   1) C   2 - F   3   107.6  330.3   106.0  332.2   2.4    107.6  330.3 180.0
   119. BD*(   1) C   2 - F   4   100.7   82.6    99.3   80.8   2.3    100.9   82.6 179.8
   124. BD*(   1) C   6 - O   7    87.4   94.1    85.4   99.4   5.7      --     --    --
   126. BD*(   2) C   6 - O   8    74.1  220.2   156.6  181.2  87.3    160.8  173.5  87.7


 Second Order Perturbation Theory Analysis of Fock Matrix in NBO Basis

     Threshold for printing:   0.50 kcal/mol
                                                                              E(2)  E(j)-E(i) F(i,j)
         Donor NBO (i)                     Acceptor NBO (j)                 kcal/mol   a.u.    a.u. 
 ===================================================================================================

 within unit  1
   1. BD (   1) F   1 - C   2        / 43. RY*(   2) C   2                    1.20    1.83    0.042
   1. BD (   1) F   1 - C   2        /118. BD*(   1) C   2 - F   3            0.83    1.28    0.030
   1. BD (   1) F   1 - C   2        /119. BD*(   1) C   2 - F   4            0.91    1.29    0.031
   1. BD (   1) F   1 - C   2        /122. BD*(   1) C   5 - H   9            1.24    1.47    0.038
   2. BD (   1) C   2 - F   3        / 42. RY*(   1) C   2                    0.77    1.81    0.033
   2. BD (   1) C   2 - F   3        / 44. RY*(   3) C   2                    0.67    1.72    0.030
   2. BD (   1) C   2 - F   3        /117. BD*(   1) F   1 - C   2            0.86    1.28    0.030
   2. BD (   1) C   2 - F   3        /119. BD*(   1) C   2 - F   4            0.87    1.29    0.031
   2. BD (   1) C   2 - F   3        /121. BD*(   1) C   5 - C   6            1.45    1.42    0.041
   3. BD (   1) C   2 - F   4        / 42. RY*(   1) C   2                    0.79    1.82    0.034
   3. BD (   1) C   2 - F   4        / 43. RY*(   2) C   2                    0.66    1.84    0.031
   3. BD (   1) C   2 - F   4        /117. BD*(   1) F   1 - C   2            0.92    1.28    0.031
   3. BD (   1) C   2 - F   4        /118. BD*(   1) C   2 - F   3            0.87    1.29    0.031
   3. BD (   1) C   2 - F   4        /123. BD*(   1) C   5 - H  10            1.13    1.49    0.037
   4. BD (   1) C   2 - C   5        / 80. RY*(   3) C   6                    1.07    1.52    0.036
   4. BD (   1) C   2 - C   5        /121. BD*(   1) C   5 - C   6            0.67    1.06    0.024
   4. BD (   1) C   2 - C   5        /122. BD*(   1) C   5 - H   9            0.58    1.10    0.023
   4. BD (   1) C   2 - C   5        /123. BD*(   1) C   5 - H  10            0.56    1.12    0.022
   4. BD (   1) C   2 - C   5        /125. BD*(   1) C   6 - O   8            1.95    1.30    0.045
   4. BD (   1) C   2 - C   5        /126. BD*(   2) C   6 - O   8            1.82    0.69    0.033
   5. BD (   1) C   5 - C   6        / 42. RY*(   1) C   2                    0.78    1.42    0.030
   5. BD (   1) C   5 - C   6        / 87. RY*(   1) O   7                    0.51    2.06    0.029
   5. BD (   1) C   5 - C   6        / 96. RY*(   1) O   8                    1.62    1.83    0.049
   5. BD (   1) C   5 - C   6        /118. BD*(   1) C   2 - F   3            2.71    0.89    0.045
   5. BD (   1) C   5 - C   6        /120. BD*(   1) C   2 - C   5            0.66    1.00    0.023
   5. BD (   1) C   5 - C   6        /122. BD*(   1) C   5 - H   9            0.72    1.08    0.025
   5. BD (   1) C   5 - C   6        /125. BD*(   1) C   6 - O   8            1.22    1.28    0.035
   5. BD (   1) C   5 - C   6        /127. BD*(   1) O   7 - H  11            3.33    1.05    0.053
   6. BD (   1) C   5 - H   9        / 44. RY*(   3) C   2                    0.63    1.19    0.025
   6. BD (   1) C   5 - H   9        / 82. RY*(   5) C   6                    0.53    1.93    0.029
   6. BD (   1) C   5 - H   9        /117. BD*(   1) F   1 - C   2            5.23    0.75    0.057
   6. BD (   1) C   5 - H   9        /119. BD*(   1) C   2 - F   4            0.66    0.76    0.020
   6. BD (   1) C   5 - H   9        /125. BD*(   1) C   6 - O   8            1.78    1.14    0.040
   6. BD (   1) C   5 - H   9        /126. BD*(   2) C   6 - O   8            5.18    0.53    0.049
   7. BD (   1) C   5 - H  10        / 44. RY*(   3) C   2                    0.69    1.19    0.026
   7. BD (   1) C   5 - H  10        /118. BD*(   1) C   2 - F   3            0.94    0.75    0.024
   7. BD (   1) C   5 - H  10        /119. BD*(   1) C   2 - F   4            5.18    0.75    0.057
   7. BD (   1) C   5 - H  10        /124. BD*(   1) C   6 - O   7            4.86    0.88    0.059
   7. BD (   1) C   5 - H  10        /125. BD*(   1) C   6 - O   8            0.51    1.14    0.022
   8. BD (   1) C   6 - O   7        / 69. RY*(   1) C   5                    0.82    1.70    0.033
   8. BD (   1) C   6 - O   7        /123. BD*(   1) C   5 - H  10            1.04    1.39    0.034
   9. BD (   1) C   6 - O   8        / 69. RY*(   1) C   5                    0.58    1.85    0.029
   9. BD (   1) C   6 - O   8        / 78. RY*(   1) C   6                    1.84    1.67    0.050
   9. BD (   1) C   6 - O   8        /121. BD*(   1) C   5 - C   6            1.61    1.47    0.044
  10. BD (   2) C   6 - O   8        /120. BD*(   1) C   2 - C   5            1.55    0.74    0.031
  10. BD (   2) C   6 - O   8        /122. BD*(   1) C   5 - H   9            1.66    0.81    0.033
  10. BD (   2) C   6 - O   8        /126. BD*(   2) C   6 - O   8            0.75    0.40    0.016
  11. BD (   1) O   7 - H  11        / 78. RY*(   1) C   6                    1.17    1.31    0.035
  11. BD (   1) O   7 - H  11        / 79. RY*(   2) C   6                    0.75    1.97    0.034
  11. BD (   1) O   7 - H  11        /121. BD*(   1) C   5 - C   6            5.21    1.11    0.069
  11. BD (   1) O   7 - H  11        /125. BD*(   1) C   6 - O   8            1.19    1.36    0.036
  12. CR (   1) F   1                / 42. RY*(   1) C   2                    0.59   25.21    0.110
  12. CR (   1) F   1                / 43. RY*(   2) C   2                    3.36   25.23    0.261
  12. CR (   1) F   1                / 44. RY*(   3) C   2                    0.59   25.12    0.109
  13. CR (   1) C   2                / 71. RY*(   3) C   5                    0.96   11.01    0.092
  13. CR (   1) C   2                /117. BD*(   1) F   1 - C   2            0.57   10.58    0.071
  13. CR (   1) C   2                /118. BD*(   1) C   2 - F   3            0.54   10.58    0.070
  13. CR (   1) C   2                /119. BD*(   1) C   2 - F   4            0.55   10.59    0.070
  13. CR (   1) C   2                /120. BD*(   1) C   2 - C   5            1.60   10.69    0.118
  14. CR (   1) F   3                / 42. RY*(   1) C   2                    2.12   25.21    0.207
  14. CR (   1) F   3                / 44. RY*(   3) C   2                    2.10   25.12    0.206
  15. CR (   1) F   4                / 42. RY*(   1) C   2                    2.44   25.21    0.222
  15. CR (   1) F   4                / 43. RY*(   2) C   2                    1.84   25.23    0.194
  16. CR (   1) C   5                / 44. RY*(   3) C   2                    1.71   10.78    0.122
  16. CR (   1) C   5                / 79. RY*(   2) C   6                    0.89   11.33    0.090
  16. CR (   1) C   5                / 84. RY*(   7) C   6                    0.55   11.19    0.070
  16. CR (   1) C   5                /105. RY*(   1) H   9                    0.80   10.46    0.082
  16. CR (   1) C   5                /109. RY*(   1) H  10                    0.80   10.47    0.082
  16. CR (   1) C   5                /125. BD*(   1) C   6 - O   8            0.60   10.72    0.072
  17. CR (   1) C   6                / 70. RY*(   2) C   5                    1.16   10.87    0.100
  18. CR (   1) O   7                / 78. RY*(   1) C   6                    1.65   19.57    0.162
  18. CR (   1) O   7                / 79. RY*(   2) C   6                    2.03   20.22    0.182
  19. CR (   1) O   8                / 78. RY*(   1) C   6                    7.25   19.45    0.337
  19. CR (   1) O   8                /121. BD*(   1) C   5 - C   6            0.78   19.25    0.111
  20. LP (   1) F   1                / 42. RY*(   1) C   2                    1.46    1.78    0.046
  20. LP (   1) F   1                / 43. RY*(   2) C   2                    8.22    1.81    0.109
  20. LP (   1) F   1                / 44. RY*(   3) C   2                    1.42    1.69    0.044
  20. LP (   1) F   1                /120. BD*(   1) C   2 - C   5            0.72    1.36    0.028
  21. LP (   2) F   1                / 44. RY*(   3) C   2                    0.92    1.10    0.029
  21. LP (   2) F   1                / 45. RY*(   4) C   2                    0.52    1.74    0.027
  21. LP (   2) F   1                / 46. RY*(   5) C   2                    0.51    2.23    0.030
  21. LP (   2) F   1                / 49. RY*(   8) C   2                    0.62    2.46    0.035
  21. LP (   2) F   1                /118. BD*(   1) C   2 - F   3            3.75    0.66    0.045
  21. LP (   2) F   1                /119. BD*(   1) C   2 - F   4            5.40    0.66    0.054
  21. LP (   2) F   1                /120. BD*(   1) C   2 - C   5            6.79    0.77    0.065
  21. LP (   2) F   1                /122. BD*(   1) C   5 - H   9            0.77    0.84    0.023
  22. LP (   3) F   1                / 42. RY*(   1) C   2                    1.51    1.19    0.038
  22. LP (   3) F   1                / 47. RY*(   6) C   2                    1.57    2.19    0.053
  22. LP (   3) F   1                /118. BD*(   1) C   2 - F   3           12.07    0.66    0.080
  22. LP (   3) F   1                /119. BD*(   1) C   2 - F   4           10.17    0.66    0.074
  23. LP (   1) F   3                / 42. RY*(   1) C   2                    5.41    1.78    0.088
  23. LP (   1) F   3                / 44. RY*(   3) C   2                    5.24    1.69    0.084
  23. LP (   1) F   3                /120. BD*(   1) C   2 - C   5            0.74    1.36    0.029
  24. LP (   2) F   3                / 44. RY*(   3) C   2                    1.04    1.10    0.030
  24. LP (   2) F   3                / 47. RY*(   6) C   2                    0.67    2.19    0.035
  24. LP (   2) F   3                / 49. RY*(   8) C   2                    0.52    2.46    0.032
  24. LP (   2) F   3                /117. BD*(   1) F   1 - C   2            3.64    0.66    0.044
  24. LP (   2) F   3                /119. BD*(   1) C   2 - F   4            5.63    0.66    0.055
  24. LP (   2) F   3                /120. BD*(   1) C   2 - C   5            6.46    0.77    0.063
  24. LP (   2) F   3                /121. BD*(   1) C   5 - C   6            0.93    0.80    0.024
  25. LP (   3) F   3                / 43. RY*(   2) C   2                    1.77    1.21    0.042
  25. LP (   3) F   3                / 46. RY*(   5) C   2                    1.26    2.23    0.048
  25. LP (   3) F   3                / 47. RY*(   6) C   2                    0.54    2.19    0.031
  25. LP (   3) F   3                /117. BD*(   1) F   1 - C   2           12.20    0.65    0.080
  25. LP (   3) F   3                /119. BD*(   1) C   2 - F   4            9.88    0.66    0.073
  26. LP (   1) F   4                / 42. RY*(   1) C   2                    5.95    1.78    0.092
  26. LP (   1) F   4                / 43. RY*(   2) C   2                    4.41    1.80    0.080
  26. LP (   1) F   4                / 44. RY*(   3) C   2                    0.99    1.69    0.037
  26. LP (   1) F   4                /120. BD*(   1) C   2 - C   5            0.72    1.36    0.028
  27. LP (   2) F   4                / 44. RY*(   3) C   2                    1.04    1.10    0.030
  27. LP (   2) F   4                / 48. RY*(   7) C   2                    0.60    2.47    0.035
  27. LP (   2) F   4                /117. BD*(   1) F   1 - C   2            5.64    0.65    0.055
  27. LP (   2) F   4                /118. BD*(   1) C   2 - F   3            3.94    0.66    0.046
  27. LP (   2) F   4                /120. BD*(   1) C   2 - C   5            7.25    0.77    0.067
  27. LP (   2) F   4                /123. BD*(   1) C   5 - H  10            0.68    0.86    0.022
  28. LP (   3) F   4                / 42. RY*(   1) C   2                    0.72    1.19    0.026
  28. LP (   3) F   4                / 43. RY*(   2) C   2                    0.96    1.21    0.031
  28. LP (   3) F   4                / 46. RY*(   5) C   2                    1.21    2.23    0.047
  28. LP (   3) F   4                /117. BD*(   1) F   1 - C   2           10.67    0.65    0.075
  28. LP (   3) F   4                /118. BD*(   1) C   2 - F   3           12.24    0.65    0.081
  29. LP (   1) O   7                / 78. RY*(   1) C   6                    3.21    1.17    0.055
  29. LP (   1) O   7                / 82. RY*(   5) C   6                    1.15    2.01    0.043
  29. LP (   1) O   7                /115. RY*(   3) H  11                    0.76    2.34    0.038
  29. LP (   1) O   7                /125. BD*(   1) C   6 - O   8            7.04    1.22    0.083
  30. LP (   2) O   7                / 81. RY*(   4) C   6                    2.35    2.26    0.068
  30. LP (   2) O   7                / 85. RY*(   8) C   6                    0.58    1.78    0.030
  30. LP (   2) O   7                /114. RY*(   2) H  11                    1.73    1.94    0.054
  30. LP (   2) O   7                /126. BD*(   2) C   6 - O   8           48.23    0.35    0.116
  31. LP (   1) O   8                / 78. RY*(   1) C   6                   14.44    1.23    0.119
  31. LP (   1) O   8                /121. BD*(   1) C   5 - C   6            2.40    1.03    0.045
  31. LP (   1) O   8                /124. BD*(   1) C   6 - O   7            1.45    1.02    0.035
  32. LP (   2) O   8                / 79. RY*(   2) C   6                    3.73    1.49    0.069
  32. LP (   2) O   8                / 80. RY*(   3) C   6                    1.13    1.11    0.033
  32. LP (   2) O   8                / 82. RY*(   5) C   6                    1.41    1.68    0.045
  32. LP (   2) O   8                / 84. RY*(   7) C   6                    0.68    1.35    0.028
  32. LP (   2) O   8                /103. RY*(   8) O   8                    0.57    3.15    0.040
  32. LP (   2) O   8                /121. BD*(   1) C   5 - C   6           19.46    0.64    0.102
  32. LP (   2) O   8                /124. BD*(   1) C   6 - O   7           32.66    0.63    0.130
 117. BD*(   1) F   1 - C   2        / 43. RY*(   2) C   2                    1.85    0.56    0.114
 117. BD*(   1) F   1 - C   2        / 45. RY*(   4) C   2                    0.53    1.08    0.091
 117. BD*(   1) F   1 - C   2        / 48. RY*(   7) C   2                    0.60    1.81    0.127
 117. BD*(   1) F   1 - C   2        /121. BD*(   1) C   5 - C   6            0.76    0.14    0.032
 117. BD*(   1) F   1 - C   2        /122. BD*(   1) C   5 - H   9            0.73    0.19    0.044
 118. BD*(   1) C   2 - F   3        / 42. RY*(   1) C   2                    1.16    0.53    0.089
 118. BD*(   1) C   2 - F   3        / 44. RY*(   3) C   2                    0.93    0.44    0.074
 118. BD*(   1) C   2 - F   3        / 47. RY*(   6) C   2                    0.52    1.53    0.109
 118. BD*(   1) C   2 - F   3        / 49. RY*(   8) C   2                    1.02    1.81    0.167
 118. BD*(   1) C   2 - F   3        /121. BD*(   1) C   5 - C   6            2.03    0.14    0.052
 119. BD*(   1) C   2 - F   4        / 42. RY*(   1) C   2                    1.16    0.52    0.089
 119. BD*(   1) C   2 - F   4        / 43. RY*(   2) C   2                    1.00    0.55    0.085
 119. BD*(   1) C   2 - F   4        / 48. RY*(   7) C   2                    1.23    1.80    0.184
 119. BD*(   1) C   2 - F   4        /123. BD*(   1) C   5 - H  10            0.69    0.20    0.044
 124. BD*(   1) C   6 - O   7        / 78. RY*(   1) C   6                    0.95    0.21    0.051
 124. BD*(   1) C   6 - O   7        / 79. RY*(   2) C   6                    2.33    0.87    0.169
 124. BD*(   1) C   6 - O   7        / 84. RY*(   7) C   6                    0.53    0.73    0.078
 124. BD*(   1) C   6 - O   7        / 87. RY*(   1) O   7                    1.01    1.04    0.127
 124. BD*(   1) C   6 - O   7        /121. BD*(   1) C   5 - C   6            1.52    0.01    0.013
 124. BD*(   1) C   6 - O   7        /123. BD*(   1) C   5 - H  10            1.27    0.07    0.037
 124. BD*(   1) C   6 - O   7        /125. BD*(   1) C   6 - O   8            0.79    0.26    0.051
 124. BD*(   1) C   6 - O   7        /127. BD*(   1) O   7 - H  11            2.34    0.03    0.031
 126. BD*(   2) C   6 - O   8        / 81. RY*(   4) C   6                    1.65    1.91    0.152
 126. BD*(   2) C   6 - O   8        / 85. RY*(   8) C   6                    0.59    1.43    0.080
 126. BD*(   2) C   6 - O   8        / 97. RY*(   2) O   8                    1.26    1.07    0.101
 126. BD*(   2) C   6 - O   8        /120. BD*(   1) C   2 - C   5            1.26    0.33    0.050
 126. BD*(   2) C   6 - O   8        /122. BD*(   1) C   5 - H   9            0.88    0.41    0.051


 Natural Bond Orbitals (Summary):

                                                            Principal Delocalizations
           NBO                        Occupancy    Energy   (geminal,vicinal,remote)
 ====================================================================================
 Molecular unit  1  (C3H3F3O2)
     1. BD (   1) F   1 - C   2          1.99471    -1.06418  122(v),43(g),119(g),118(g)
     2. BD (   1) C   2 - F   3          1.99454    -1.06523  121(v),119(g),117(g),42(g)
                                                    44(g)
     3. BD (   1) C   2 - F   4          1.99479    -1.07154  123(v),117(g),118(g),42(g)
                                                    43(g)
     4. BD (   1) C   2 - C   5          1.98408    -0.69997  126(v),125(v),80(v),121(g)
                                                    122(g),123(g)
     5. BD (   1) C   5 - C   6          1.97356    -0.67762  127(v),118(v),96(v),125(g)
                                                    42(v),122(g),120(g),87(v)
     6. BD (   1) C   5 - H   9          1.95630    -0.53472  126(v),117(v),125(v),119(v)
                                                    44(v),82(v)
     7. BD (   1) C   5 - H  10          1.96769    -0.53073  119(v),124(v),118(v),44(v)
                                                    125(v)
     8. BD (   1) C   6 - O   7          1.99580    -0.96843  123(v),69(v)
     9. BD (   1) C   6 - O   8          1.99664    -1.11161  78(g),121(g),69(v)
    10. BD (   2) C   6 - O   8          1.99000    -0.41100  122(v),120(v),126(g)
    11. BD (   1) O   7 - H  11          1.98532    -0.75482  121(v),125(v),78(v),79(v)
    12. CR (   1) F   1                  1.99989   -24.46345  43(v),42(v),44(v)
    13. CR (   1) C   2                  1.99915   -10.36722  120(g),71(v),117(g),119(g)
                                                    118(g)
    14. CR (   1) F   3                  1.99989   -24.46279  42(v),44(v)
    15. CR (   1) F   4                  1.99989   -24.46031  42(v),43(v)
    16. CR (   1) C   5                  1.99896   -10.11946  44(v),79(v),105(v),109(v)
                                                    125(v),84(v)
    17. CR (   1) C   6                  1.99939   -10.23779  70(v)
    18. CR (   1) O   7                  1.99968   -19.01117  79(v),78(v)
    19. CR (   1) O   8                  1.99971   -18.89262  78(v),121(v),79(v)
    20. LP (   1) F   1                  1.98605    -1.03479  43(v),42(v),44(v),120(v)
    21. LP (   2) F   1                  1.95048    -0.44238  120(v),119(v),118(v),44(v)
                                                    122(r),49(v),45(v),46(v)
    22. LP (   3) F   1                  1.93210    -0.44094  118(v),119(v),47(v),42(v)
    23. LP (   1) F   3                  1.98631    -1.03365  42(v),44(v),120(v)
    24. LP (   2) F   3                  1.94947    -0.44235  120(v),119(v),117(v),44(v)
                                                    121(r),47(v),49(v)
    25. LP (   3) F   3                  1.93341    -0.44095  117(v),119(v),43(v),46(v)
                                                    47(v)
    26. LP (   1) F   4                  1.98607    -1.02956  42(v),43(v),44(v),120(v)
    27. LP (   2) F   4                  1.94853    -0.44083  120(v),117(v),118(v),44(v)
                                                    123(r),48(v)
    28. LP (   3) F   4                  1.93049    -0.43904  118(v),117(v),46(v),43(v)
                                                    42(v)
    29. LP (   1) O   7                  1.97547    -0.61031  125(v),78(v),82(v),115(v)
    30. LP (   2) O   7                  1.80902    -0.35436  126(v),81(v),114(v),85(v)
    31. LP (   1) O   8                  1.97445    -0.67627  78(v),121(v),124(v)
    32. LP (   2) O   8                  1.84414    -0.28316  124(v),121(v),79(v),82(v)
                                                    80(v),84(v),103(g)
    33. RY*(   1) F   1                  0.00128     1.80314   
    34. RY*(   2) F   1                  0.00043     1.68120   
    35. RY*(   3) F   1                  0.00023     1.42698   
    36. RY*(   4) F   1                  0.00006     3.02645   
    37. RY*(   5) F   1                  0.00003     3.02522   
    38. RY*(   6) F   1                  0.00003     1.36525   
    39. RY*(   7) F   1                  0.00000     2.99180   
    40. RY*(   8) F   1                  0.00001     3.03411   
    41. RY*(   9) F   1                  0.00001     3.30133   
    42. RY*(   1) C   2                  0.02115     0.74638   
    43. RY*(   2) C   2                  0.02085     0.77035   
    44. RY*(   3) C   2                  0.01681     0.65698   
    45. RY*(   4) C   2                  0.00428     1.29753   
    46. RY*(   5) C   2                  0.00373     1.78747   
    47. RY*(   6) C   2                  0.00369     1.74942   
    48. RY*(   7) C   2                  0.00287     2.02453   
    49. RY*(   8) C   2                  0.00281     2.02082   
    50. RY*(   9) C   2                  0.00046     1.40692   
    51. RY*(   1) F   3                  0.00109     1.76696   
    52. RY*(   2) F   3                  0.00046     1.67573   
    53. RY*(   3) F   3                  0.00023     1.42651   
    54. RY*(   4) F   3                  0.00006     3.01855   
    55. RY*(   5) F   3                  0.00004     1.68796   
    56. RY*(   6) F   3                  0.00002     3.23512   
    57. RY*(   7) F   3                  0.00000     3.07215   
    58. RY*(   8) F   3                  0.00001     2.66762   
    59. RY*(   9) F   3                  0.00001     3.04352   
    60. RY*(   1) F   4                  0.00137     1.77530   
    61. RY*(   2) F   4                  0.00044     1.68734   
    62. RY*(   3) F   4                  0.00022     1.40591   
    63. RY*(   4) F   4                  0.00007     3.04001   
    64. RY*(   5) F   4                  0.00004     1.49500   
    65. RY*(   6) F   4                  0.00001     3.04850   
    66. RY*(   7) F   4                  0.00002     2.78460   
    67. RY*(   8) F   4                  0.00001     3.30814   
    68. RY*(   9) F   4                  0.00001     3.11211   
    69. RY*(   1) C   5                  0.00520     0.73375   
    70. RY*(   2) C   5                  0.00407     0.63358   
    71. RY*(   3) C   5                  0.00221     0.64714   
    72. RY*(   4) C   5                  0.00100     0.73231   
    73. RY*(   5) C   5                  0.00030     2.13775   
    74. RY*(   6) C   5                  0.00020     2.18785   
    75. RY*(   7) C   5                  0.00017     2.18252   
    76. RY*(   8) C   5                  0.00011     2.22438   
    77. RY*(   9) C   5                  0.00004     2.04490   
    78. RY*(   1) C   6                  0.02336     0.55770   
    79. RY*(   2) C   6                  0.01236     1.21051   
    80. RY*(   3) C   6                  0.00478     0.82238   
    81. RY*(   4) C   6                  0.00477     1.90312   
    82. RY*(   5) C   6                  0.00264     1.39732   
    83. RY*(   6) C   6                  0.00159     2.10754   
    84. RY*(   7) C   6                  0.00041     1.07093   
    85. RY*(   8) C   6                  0.00013     1.42613   
    86. RY*(   9) C   6                  0.00003     2.07971   
    87. RY*(   1) O   7                  0.00254     1.38018   
    88. RY*(   2) O   7                  0.00086     1.14041   
    89. RY*(   3) O   7                  0.00076     1.37333   
    90. RY*(   4) O   7                  0.00011     1.43876   
    91. RY*(   5) O   7                  0.00002     2.49498   
    92. RY*(   6) O   7                  0.00002     3.12499   
    93. RY*(   7) O   7                  0.00000     2.62198   
    94. RY*(   8) O   7                  0.00001     2.82308   
    95. RY*(   9) O   7                  0.00001     2.86589   
    96. RY*(   1) O   8                  0.00255     1.14882   
    97. RY*(   2) O   8                  0.00058     1.06725   
    98. RY*(   3) O   8                  0.00017     1.57038   
    99. RY*(   4) O   8                  0.00008     1.41795   
   100. RY*(   5) O   8                  0.00001     2.72067   
   101. RY*(   6) O   8                  0.00000     2.81690   
   102. RY*(   7) O   8                  0.00000     2.67897   
   103. RY*(   8) O   8                  0.00001     2.86840   
   104. RY*(   9) O   8                  0.00000     2.80660   
   105. RY*(   1) H   9                  0.00239     0.34164   
   106. RY*(   2) H   9                  0.00020     1.80413   
   107. RY*(   3) H   9                  0.00017     1.83064   
   108. RY*(   4) H   9                  0.00004     2.26552   
   109. RY*(   1) H  10                  0.00266     0.34866   
   110. RY*(   2) H  10                  0.00016     1.77222   
   111. RY*(   3) H  10                  0.00013     1.79075   
   112. RY*(   4) H  10                  0.00004     2.29349   
   113. RY*(   1) H  11                  0.00324     0.46917   
   114. RY*(   2) H  11                  0.00115     1.58807   
   115. RY*(   3) H  11                  0.00083     1.73387   
   116. RY*(   4) H  11                  0.00004     2.30695   
   117. BD*(   1) F   1 - C   2          0.10496     0.21300  43(g),118(g),122(v),48(g)
                                                    45(g)
   118. BD*(   1) C   2 - F   3          0.10224     0.21534  121(v),49(g),42(g),44(g)
                                                    117(g),47(g)
   119. BD*(   1) C   2 - F   4          0.10138     0.22207  48(g),42(g),43(g),123(v)
   120. BD*(   1) C   2 - C   5          0.05568     0.32559   
   121. BD*(   1) C   5 - C   6          0.06596     0.35572   
   122. BD*(   1) C   5 - H   9          0.01091     0.40218   
   123. BD*(   1) C   5 - H  10          0.00869     0.41835   
   124. BD*(   1) C   6 - O   7          0.10017     0.34477  120(v),79(g),127(g),123(v)
                                                    87(g),121(g),78(g),125(g)
                                                    84(g)
   125. BD*(   1) C   6 - O   8          0.02352     0.60469   
   126. BD*(   2) C   6 - O   8          0.21172    -0.00622  81(g),97(g),120(v),122(v)
                                                    85(g)
   127. BD*(   1) O   7 - H  11          0.01376     0.37330   
       -------------------------------
              Total Lewis   63.03598  ( 98.4937%)
        Valence non-Lewis    0.79900  (  1.2484%)
        Rydberg non-Lewis    0.16502  (  0.2578%)
       -------------------------------
            Total unit  1   64.00000  (100.0000%)
           Charge unit  1    0.00000
 Unable to Open any file for archive entry.
 1\1\GINC-COMPUTE-0-8\SP\RB3LYP\def2SVP\C3H3F3O2\ZAHRT2\13-Mar-2021\0\\
 # b3lyp/def2svp geom=NewRedundant pop=NBO\\36\\0,1\F,0,-1.3117417289,-
 0.0036760628,-1.4605953365\C,0,-1.2484945552,0.4274111582,-0.188715761
 3\F,0,-2.4710993051,0.2843666401,0.3506838674\F,0,-0.9713884963,1.7361
 675764,-0.2141214398\C,0,-0.2323589663,-0.3692627935,0.6094762364\C,0,
 1.1309772859,-0.4969673912,-0.0443085236\O,0,1.6444410794,0.6968675988
 ,-0.3830785112\O,0,1.7011663867,-1.5409275276,-0.2195203524\H,0,-0.121
 6103812,0.1197309657,1.5895995387\H,0,-0.6268741123,-1.3809878117,0.76
 13764866\H,0,2.5069827934,0.5272776477,-0.8007962043\\Version=ES64L-G1
 6RevC.01\State=1-A\HF=-565.7002628\RMSD=8.569e-09\Dipole=0.4235317,0.2
 124151,0.3988755\Quadrupole=1.3696022,-3.4764284,2.1068262,3.8746043,-
 1.2906383,-0.7539901\PG=C01 [X(C3H3F3O2)]\\@
 The archive entry for this job was punched.


 WHEN A MATHEMATICIAN ENGAGED IN INVESTIGATING
 PHYSICAL ACTIONS AND RESULTS HAS ARRIVED AT HIS
 CONCLUSIONS, MAY THEY NOT BE EXPRESSED IN COMMON
 LANGUAGE AS FULLY, CLEARLY, AND DEFINITELY AS IN
 MATHEMATICAL FORMULAE?
           - LETTER FROM M. FARADAY TO J.C. MAXWELL, 1857.
 File lengths (MBytes):  RWF=     10 Int=      0 D2E=      0 Chk=      2 Scr=      1
 Normal termination of Gaussian 16
