# Supplementary material for: Machine-Learning-Guided Discovery of Electrochemical Reactions
Source: J Am Chem Soc. 2022 Dec 2;144(49):22599–610. doi: 10.1021/jacs.2c08997 (PMC9756344; doi:10.1021/jacs.2c08997)
Supplement: Supplementary file 4 — ja2c08997_si_004.zip [file ja2c08997_si_004.zip › Reactivity Prediction/Nlogs_notimes/37.log]

 Entering Gaussian System, Link 0=g16
 Input=37.com
 Output=37.log
 Initial command:
  
 Copyright (c) 1988-2019, Gaussian, Inc.  All Rights Reserved.
  
 This is part of the Gaussian(R) 16 program.  It is based on
 the Gaussian(R) 09 system (copyright 2009, Gaussian, Inc.),
 the Gaussian(R) 03 system (copyright 2003, Gaussian, Inc.),
 the Gaussian(R) 98 system (copyright 1998, Gaussian, Inc.),
 the Gaussian(R) 94 system (copyright 1995, Gaussian, Inc.),
 the Gaussian 92(TM) system (copyright 1992, Gaussian, Inc.),
 the Gaussian 90(TM) system (copyright 1990, Gaussian, Inc.),
 the Gaussian 88(TM) system (copyright 1988, Gaussian, Inc.),
 the Gaussian 86(TM) system (copyright 1986, Carnegie Mellon
 University), and the Gaussian 82(TM) system (copyright 1983,
 Carnegie Mellon University). Gaussian is a federally registered
 trademark of Gaussian, Inc.
  
 This software contains proprietary and confidential information,
 including trade secrets, belonging to Gaussian, Inc.
  
 This software is provided under written license and may be
 used, copied, transmitted, or stored only in accord with that
 written license.
  
 The following legend is applicable only to US Government
 contracts under FAR:
  
                    RESTRICTED RIGHTS LEGEND
  
 Use, reproduction and disclosure by the US Government is
 subject to restrictions as set forth in subparagraphs (a)
 and (c) of the Commercial Computer Software - Restricted
 Rights clause in FAR 52.227-19.
  
 Gaussian, Inc.
 340 Quinnipiac St., Bldg. 40, Wallingford CT 06492
  
  
 ---------------------------------------------------------------
 Warning -- This program may not be used in any manner that
 competes with the business of Gaussian, Inc. or will provide
 assistance to any competitor of Gaussian, Inc.  The licensee
 of this program is prohibited from giving any competitor of
 Gaussian, Inc. access to this program.  By using this program,
 the user acknowledges that Gaussian, Inc. is engaged in the
 business of creating and licensing software in the field of
 computational chemistry and represents and warrants to the
 licensee that it is not a competitor of Gaussian, Inc. and that
 it will not use this program in any manner prohibited above.
 ---------------------------------------------------------------
  

 Cite this work as:
 Gaussian 16, Revision C.01,
 M. J. Frisch, G. W. Trucks, H. B. Schlegel, G. E. Scuseria, 
 M. A. Robb, J. R. Cheeseman, G. Scalmani, V. Barone, 
 G. A. Petersson, H. Nakatsuji, X. Li, M. Caricato, A. V. Marenich, 
 J. Bloino, B. G. Janesko, R. Gomperts, B. Mennucci, H. P. Hratchian, 
 J. V. Ortiz, A. F. Izmaylov, J. L. Sonnenberg, D. Williams-Young, 
 F. Ding, F. Lipparini, F. Egidi, J. Goings, B. Peng, A. Petrone, 
 T. Henderson, D. Ranasinghe, V. G. Zakrzewski, J. Gao, N. Rega, 
 G. Zheng, W. Liang, M. Hada, M. Ehara, K. Toyota, R. Fukuda, 
 J. Hasegawa, M. Ishida, T. Nakajima, Y. Honda, O. Kitao, H. Nakai, 
 T. Vreven, K. Throssell, J. A. Montgomery, Jr., J. E. Peralta, 
 F. Ogliaro, M. J. Bearpark, J. J. Heyd, E. N. Brothers, K. N. Kudin, 
 V. N. Staroverov, T. A. Keith, R. Kobayashi, J. Normand, 
 K. Raghavachari, A. P. Rendell, J. C. Burant, S. S. Iyengar, 
 J. Tomasi, M. Cossi, J. M. Millam, M. Klene, C. Adamo, R. Cammi, 
 J. W. Ochterski, R. L. Martin, K. Morokuma, O. Farkas, 
 J. B. Foresman, and D. J. Fox, Gaussian, Inc., Wallingford CT, 2019.
 
 ******************************************
 Gaussian 16:  ES64L-G16RevC.01  3-Jul-2019
                13-Mar-2021 
 ******************************************
 %nprocshared=16
 Will use up to   16 processors via shared memory.
 %mem=7GB
 -----------------------------------------
 # b3lyp/def2svp geom=NewRedundant pop=NBO
 -----------------------------------------
 1/29=4000,38=1,172=1/1;
 2/12=2,17=6,18=5,40=1/2;
 3/5=43,7=101,11=2,25=1,30=1,74=-5/1,2,3;
 4//1;
 5/5=2,38=5/2;
 6/7=2,8=2,9=2,10=2,28=1,40=1/1,7;
 99/5=1,9=1/99;
 --
 37
 --
 Symbolic Z-matrix:
 Charge =  0 Multiplicity = 1
 Cl                   -2.15927   2.25148   0.42002 
 C                    -0.86515   0.97789   0.57158 
 C                     0.37346   1.39399  -0.21483 
 C                     1.46219   0.31632  -0.116 
 C                     0.93998  -1.05221  -0.56641 
 C                    -0.31587  -1.45087   0.21613 
 C                    -1.4054   -0.37401   0.11744 
 H                    -0.62961   0.94291   1.64641 
 H                     0.74117   2.36386   0.15391 
 H                     0.08337   1.53993  -1.26961 
 H                     1.81239   0.24657   0.93004 
 H                     2.33636   0.61585  -0.71657 
 H                     1.72353  -1.81881  -0.45059 
 H                     0.69755  -1.01079  -1.64389 
 H                    -0.71133  -2.41322  -0.14729 
 H                    -0.05019  -1.60463   1.27796 
 H                    -2.28629  -0.6451    0.71941 
 H                    -1.7469   -0.27915  -0.92773 
 
                          Input orientation:                          
 ---------------------------------------------------------------------
 Center     Atomic      Atomic             Coordinates (Angstroms)
 Number     Number       Type             X           Y           Z
 ---------------------------------------------------------------------
      1         17           0       -2.159268    2.251479    0.420019
      2          6           0       -0.865154    0.977895    0.571580
      3          6           0        0.373463    1.393989   -0.214834
      4          6           0        1.462190    0.316322   -0.115997
      5          6           0        0.939983   -1.052211   -0.566406
      6          6           0       -0.315867   -1.450872    0.216129
      7          6           0       -1.405404   -0.374009    0.117443
      8          1           0       -0.629610    0.942906    1.646412
      9          1           0        0.741166    2.363856    0.153911
     10          1           0        0.083372    1.539934   -1.269609
     11          1           0        1.812389    0.246567    0.930042
     12          1           0        2.336361    0.615854   -0.716569
     13          1           0        1.723532   -1.818810   -0.450586
     14          1           0        0.697554   -1.010794   -1.643887
     15          1           0       -0.711335   -2.413222   -0.147286
     16          1           0       -0.050188   -1.604631    1.277956
     17          1           0       -2.286289   -0.645103    0.719414
     18          1           0       -1.746896   -0.279152   -0.927731
 ---------------------------------------------------------------------
                    Distance matrix (angstroms):
                    1          2          3          4          5
     1  Cl   0.000000
     2  C    1.822010   0.000000
     3  C    2.748282   1.525042   0.000000
     4  C    4.140906   2.515347   1.535078   0.000000
     5  C    4.636029   2.945312   2.535438   1.532466   0.000000
     6  C    4.140906   2.515347   2.958740   2.528787   1.532466
     7  C    2.748282   1.525042   2.529939   2.958740   2.535438
     8  H    2.357172   1.100895   2.161913   2.806121   3.367592
     9  H    2.914783   2.162314   1.100827   2.187493   3.496842
    10  H    2.896649   2.146059   1.103632   2.174670   2.819131
    11  H    4.478154   2.798674   2.167448   1.105307   2.165012
    12  H    4.917091   3.469884   2.170300   1.102081   2.180565
    13  H    5.692218   3.945589   3.492899   2.176933   1.102287
    14  H    4.802454   3.362325   2.816063   2.163412   1.105193
    15  H    4.917091   3.469884   3.959319   3.489354   2.180565
    16  H    4.478154   2.798674   3.376333   2.814329   2.165012
    17  H    2.914783   2.162314   3.479224   3.958957   3.496842
    18  H    2.896649   2.146059   2.793483   3.363292   2.819131
                    6          7          8          9         10
     6  C    0.000000
     7  C    1.535078   0.000000
     8  H    2.806121   2.161913   0.000000
     9  H    3.958957   3.479224   2.475012   0.000000
    10  H    3.363292   2.793483   3.060713   1.771427   0.000000
    11  H    2.814329   3.376333   2.638453   2.496560   3.082332
    12  H    3.489354   3.959319   3.806261   2.521486   2.497146
    13  H    2.176933   3.492899   4.190674   4.338796   3.826498
    14  H    2.163412   2.816063   4.050231   3.823904   2.650192
    15  H    1.102081   2.170300   3.806261   5.002095   4.185524
    16  H    1.105307   2.167448   2.638453   4.199834   4.049224
    17  H    2.187493   1.100827   2.475012   4.305708   3.787598
    18  H    2.174670   1.103632   3.060713   3.787598   2.603044
                   11         12         13         14         15
    11  H    0.000000
    12  H    1.766988   0.000000
    13  H    2.485922   2.524657   0.000000
    14  H    3.073910   2.488290   1.769036   0.000000
    15  H    3.821557   4.334493   2.524657   2.488290   0.000000
    16  H    2.648994   3.821557   2.485922   3.073910   1.766988
    17  H    4.199834   5.002095   4.338796   3.823904   2.521486
    18  H    4.049224   4.185524   3.826498   2.650192   2.497146
                   16         17         18
    16  H    0.000000
    17  H    2.496560   0.000000
    18  H    3.082332   1.771427   0.000000
 Stoichiometry    C6H11Cl
 Framework group  CS[SG(C2H3Cl),X(C4H8)]
 Deg. of freedom    27
 Full point group                 CS      NOp   2
 Largest Abelian subgroup         CS      NOp   2
 Largest concise Abelian subgroup CS      NOp   2
                         Standard orientation:                         
 ---------------------------------------------------------------------
 Center     Atomic      Atomic             Coordinates (Angstroms)
 Number     Number       Type             X           Y           Z
 ---------------------------------------------------------------------
      1         17           0       -0.469647    2.334620   -0.000000
      2          6           0       -0.504381    0.512941   -0.000000
      3          6           0        0.157509   -0.023256    1.264969
      4          6           0        0.157509   -1.558334    1.264394
      5          6           0        0.817161   -2.119242    0.000000
      6          6           0        0.157509   -1.558334   -1.264394
      7          6           0        0.157509   -0.023256   -1.264969
      8          1           0       -1.573932    0.252118   -0.000000
      9          1           0       -0.358880    0.372756    2.152854
     10          1           0        1.194436    0.352842    1.301522
     11          1           0       -0.884160   -1.923049    1.324497
     12          1           0        0.668894   -1.929714    2.167247
     13          1           0        0.771708   -3.220592    0.000000
     14          1           0        1.888767   -1.848853    0.000000
     15          1           0        0.668894   -1.929714   -2.167247
     16          1           0       -0.884160   -1.923049   -1.324497
     17          1           0       -0.358880    0.372756   -2.152854
     18          1           0        1.194436    0.352842   -1.301522
 ---------------------------------------------------------------------
 Rotational constants (GHZ):           4.2812673           1.3803672           1.1152842
 Standard basis: def2SVP (5D, 7F)
 There are    98 symmetry adapted cartesian basis functions of A'  symmetry.
 There are    66 symmetry adapted cartesian basis functions of A"  symmetry.
 There are    93 symmetry adapted basis functions of A'  symmetry.
 There are    64 symmetry adapted basis functions of A"  symmetry.
   157 basis functions,   264 primitive gaussians,   164 cartesian basis functions
    32 alpha electrons       32 beta electrons
       nuclear repulsion energy       379.2286992710 Hartrees.
 NAtoms=   18 NActive=   18 NUniq=   12 SFac= 2.25D+00 NAtFMM=   60 NAOKFM=F Big=F
 Integral buffers will be    131072 words long.
 Raffenetti 2 integral format.
 Two-electron integral symmetry is turned on.
 One-electron integrals computed using PRISM.
   2 Symmetry operations used in ECPInt.
 ECPInt:  NShTT=    3003 NPrTT=   10719 LenC2=    2986 LenP2D=    8854.
 LDataN:  DoStor=T MaxTD1= 4 Len=   56
 NBasis=   157 RedAO= T EigKep=  1.51D-03  NBF=    93    64
 NBsUse=   157 1.00D-06 EigRej= -1.00D+00 NBFU=    93    64
 ExpMin= 1.22D-01 ExpMax= 1.04D+04 ExpMxC= 1.57D+03 IAcc=3 IRadAn=         5 AccDes= 0.00D+00
 Harris functional with IExCor=  402 and IRadAn=       5 diagonalized for initial guess.
 HarFok:  IExCor=  402 AccDes= 0.00D+00 IRadAn=         5 IDoV= 1 UseB2=F ITyADJ=14
 ICtDFT=  3500011 ScaDFX=  1.000000  1.000000  1.000000  1.000000
 FoFCou: FMM=F IPFlag=           0 FMFlag=      100000 FMFlg1=           0
         NFxFlg=           0 DoJE=T BraDBF=F KetDBF=T FulRan=T
         wScrn=  0.000000 ICntrl=       500 IOpCl=  0 I1Cent=   200000004 NGrid=           0
         NMat0=    1 NMatS0=      1 NMatT0=    0 NMatD0=    1 NMtDS0=    0 NMtDT0=    0
 Petite list used in FoFCou.
 Initial guess orbital symmetries:
       Occupied  (A') (A') (A") (A') (A") (A') (A') (A') (A') (A")
                 (A') (A') (A') (A") (A') (A") (A') (A') (A') (A')
                 (A") (A') (A") (A") (A') (A") (A') (A") (A') (A')
                 (A") (A')
       Virtual   (A') (A') (A') (A") (A') (A') (A") (A') (A") (A')
                 (A') (A") (A') (A") (A') (A") (A') (A") (A') (A")
                 (A') (A') (A") (A") (A') (A') (A") (A') (A') (A")
                 (A') (A") (A') (A") (A') (A") (A') (A') (A') (A")
                 (A') (A") (A') (A') (A") (A') (A') (A") (A') (A')
                 (A") (A') (A') (A") (A') (A") (A') (A') (A") (A")
                 (A') (A') (A") (A") (A") (A') (A') (A") (A') (A')
                 (A") (A') (A") (A") (A') (A") (A') (A") (A') (A')
                 (A') (A') (A") (A') (A") (A") (A') (A") (A') (A')
                 (A") (A') (A") (A') (A") (A") (A') (A") (A') (A")
                 (A') (A') (A') (A") (A') (A") (A') (A') (A") (A")
                 (A') (A") (A') (A') (A") (A") (A') (A') (A") (A')
                 (A") (A') (A") (A') (A')
 The electronic state of the initial guess is 1-A'.
 Requested convergence on RMS density matrix=1.00D-08 within 128 cycles.
 Requested convergence on MAX density matrix=1.00D-06.
 Requested convergence on             energy=1.00D-06.
 No special actions if energy rises.
 Integral accuracy reduced to 1.0D-05 until final iterations.
 Initial convergence to 1.0D-05 achieved.  Increase integral accuracy.
 SCF Done:  E(RB3LYP) =  -695.180825480     A.U. after   12 cycles
            NFock= 12  Conv=0.44D-08     -V/T= 2.0057

 **********************************************************************

            Population analysis using the SCF Density.

 **********************************************************************

 Orbital symmetries:
       Occupied  (A') (A') (A") (A') (A") (A') (A') (A') (A') (A")
                 (A') (A') (A') (A") (A') (A") (A') (A') (A') (A')
                 (A") (A') (A") (A') (A") (A') (A") (A') (A') (A")
                 (A') (A")
       Virtual   (A') (A') (A') (A") (A') (A') (A') (A") (A') (A")
                 (A') (A") (A') (A') (A") (A") (A') (A") (A') (A")
                 (A') (A') (A") (A") (A') (A') (A") (A') (A") (A')
                 (A') (A') (A") (A') (A') (A") (A") (A') (A') (A")
                 (A') (A") (A') (A") (A') (A') (A') (A") (A') (A')
                 (A") (A') (A') (A") (A') (A") (A') (A') (A") (A")
                 (A') (A') (A") (A") (A") (A') (A') (A") (A') (A')
                 (A") (A') (A") (A") (A") (A') (A') (A") (A') (A')
                 (A') (A') (A") (A') (A") (A") (A') (A") (A') (A')
                 (A") (A') (A") (A') (A") (A") (A') (A") (A') (A")
                 (A') (A') (A') (A") (A') (A") (A') (A') (A") (A")
                 (A') (A") (A') (A') (A") (A") (A') (A') (A") (A')
                 (A") (A') (A") (A') (A')
 The electronic state is 1-A'.
 Alpha  occ. eigenvalues -- -101.47480 -10.23961 -10.19157 -10.19155 -10.19134
 Alpha  occ. eigenvalues --  -10.19132 -10.18889  -9.42964  -7.19848  -7.18868
 Alpha  occ. eigenvalues --   -7.18859  -0.86050  -0.80507  -0.74545  -0.71882
 Alpha  occ. eigenvalues --   -0.61470  -0.59806  -0.56001  -0.48766  -0.45469
 Alpha  occ. eigenvalues --   -0.44864  -0.44437  -0.40170  -0.39206  -0.39164
 Alpha  occ. eigenvalues --   -0.36354  -0.35373  -0.32999  -0.32168  -0.32113
 Alpha  occ. eigenvalues --   -0.28185  -0.28098
 Alpha virt. eigenvalues --    0.02828   0.05855   0.07422   0.08350   0.09585
 Alpha virt. eigenvalues --    0.12334   0.12730   0.13146   0.13530   0.13994
 Alpha virt. eigenvalues --    0.14659   0.15067   0.20515   0.21612   0.21717
 Alpha virt. eigenvalues --    0.23968   0.24797   0.25926   0.39635   0.41803
 Alpha virt. eigenvalues --    0.42086   0.42747   0.44321   0.45596   0.46077
 Alpha virt. eigenvalues --    0.52041   0.58990   0.59461   0.61159   0.61451
 Alpha virt. eigenvalues --    0.61806   0.63287   0.63758   0.64553   0.65487
 Alpha virt. eigenvalues --    0.65706   0.65912   0.66109   0.66745   0.68277
 Alpha virt. eigenvalues --    0.68829   0.69390   0.70217   0.70286   0.70845
 Alpha virt. eigenvalues --    0.73467   0.75435   0.78679   0.81287   0.82374
 Alpha virt. eigenvalues --    0.84442   0.86100   0.90442   0.95580   0.99767
 Alpha virt. eigenvalues --    1.02474   1.04636   1.08543   1.10173   1.15229
 Alpha virt. eigenvalues --    1.22280   1.23054   1.24795   1.28150   1.33554
 Alpha virt. eigenvalues --    1.33816   1.37619   1.40268   1.45950   1.56706
 Alpha virt. eigenvalues --    1.62879   1.64926   1.71041   1.73393   1.74073
 Alpha virt. eigenvalues --    1.74311   1.75517   1.76961   1.77698   1.80805
 Alpha virt. eigenvalues --    1.82957   1.83376   1.83970   1.85293   1.86247
 Alpha virt. eigenvalues --    1.87104   1.87282   1.88980   1.89827   1.92977
 Alpha virt. eigenvalues --    1.94487   1.99384   1.99667   2.00644   2.03045
 Alpha virt. eigenvalues --    2.07883   2.12877   2.19043   2.22057   2.23444
 Alpha virt. eigenvalues --    2.25539   2.28569   2.35960   2.42757   2.43351
 Alpha virt. eigenvalues --    2.44687   2.45612   2.52131   2.53269   2.56491
 Alpha virt. eigenvalues --    2.58802   2.60938   2.66432   2.74704   2.80087
 Alpha virt. eigenvalues --    2.86331   2.86670   2.90754   2.91080   2.95718
 Alpha virt. eigenvalues --    2.99911   3.02543   3.05439   3.06608   3.12821
          Condensed to atoms (all electrons):
               1          2          3          4          5          6
     1  Cl  17.027182   0.261978  -0.066315   0.005165   0.000107   0.005165
     2  C    0.261978   4.902656   0.365234  -0.037280  -0.016389  -0.037280
     3  C   -0.066315   0.365234   4.724185   0.380407  -0.051004  -0.011613
     4  C    0.005165  -0.037280   0.380407   4.645955   0.433229  -0.066742
     5  C    0.000107  -0.016389  -0.051004   0.433229   4.602021   0.433229
     6  C    0.005165  -0.037280  -0.011613  -0.066742   0.433229   4.645955
     7  C   -0.066315   0.365234  -0.052611  -0.011613  -0.051004   0.380407
     8  H   -0.030011   0.367229  -0.030760  -0.001521  -0.005401  -0.001521
     9  H    0.005949  -0.018300   0.343962  -0.006487   0.007778   0.000188
    10  H    0.007022  -0.018334   0.343891  -0.013264  -0.005345  -0.005395
    11  H   -0.000057  -0.006541  -0.019800   0.354110  -0.023691  -0.005092
    12  H   -0.000167   0.007576  -0.010325   0.347188  -0.012435   0.008795
    13  H    0.000008   0.001263   0.008041  -0.013689   0.348636  -0.013689
    14  H   -0.000066  -0.007226  -0.003829  -0.024735   0.358695  -0.024735
    15  H   -0.000167   0.007576   0.000709   0.008795  -0.012435   0.347188
    16  H   -0.000057  -0.006541  -0.007560  -0.005092  -0.023691   0.354110
    17  H    0.005949  -0.018300   0.010946   0.000188   0.007778  -0.006487
    18  H    0.007022  -0.018334  -0.011832  -0.005395  -0.005345  -0.013264
               7          8          9         10         11         12
     1  Cl  -0.066315  -0.030011   0.005949   0.007022  -0.000057  -0.000167
     2  C    0.365234   0.367229  -0.018300  -0.018334  -0.006541   0.007576
     3  C   -0.052611  -0.030760   0.343962   0.343891  -0.019800  -0.010325
     4  C   -0.011613  -0.001521  -0.006487  -0.013264   0.354110   0.347188
     5  C   -0.051004  -0.005401   0.007778  -0.005345  -0.023691  -0.012435
     6  C    0.380407  -0.001521   0.000188  -0.005395  -0.005092   0.008795
     7  C    4.724185  -0.030760   0.010946  -0.011832  -0.007560   0.000709
     8  H   -0.030760   0.686049  -0.009816   0.009967   0.006807  -0.000239
     9  H    0.010946  -0.009816   0.704182  -0.030592  -0.008817  -0.005907
    10  H   -0.011832   0.009967  -0.030592   0.709736   0.009191  -0.009550
    11  H   -0.007560   0.006807  -0.008817   0.009191   0.729392  -0.029755
    12  H    0.000709  -0.000239  -0.005907  -0.009550  -0.029755   0.712938
    13  H    0.008041   0.000005  -0.000396   0.000003  -0.008722  -0.004646
    14  H   -0.003829   0.000455  -0.000037   0.005763   0.009659  -0.008657
    15  H   -0.010325  -0.000239   0.000054  -0.000059  -0.000145  -0.000452
    16  H   -0.019800   0.006807   0.000010   0.000532   0.006578  -0.000145
    17  H    0.343962  -0.009816  -0.000530  -0.000311   0.000010   0.000054
    18  H    0.343891   0.009967  -0.000311   0.008642   0.000532  -0.000059
              13         14         15         16         17         18
     1  Cl   0.000008  -0.000066  -0.000167  -0.000057   0.005949   0.007022
     2  C    0.001263  -0.007226   0.007576  -0.006541  -0.018300  -0.018334
     3  C    0.008041  -0.003829   0.000709  -0.007560   0.010946  -0.011832
     4  C   -0.013689  -0.024735   0.008795  -0.005092   0.000188  -0.005395
     5  C    0.348636   0.358695  -0.012435  -0.023691   0.007778  -0.005345
     6  C   -0.013689  -0.024735   0.347188   0.354110  -0.006487  -0.013264
     7  C    0.008041  -0.003829  -0.010325  -0.019800   0.343962   0.343891
     8  H    0.000005   0.000455  -0.000239   0.006807  -0.009816   0.009967
     9  H   -0.000396  -0.000037   0.000054   0.000010  -0.000530  -0.000311
    10  H    0.000003   0.005763  -0.000059   0.000532  -0.000311   0.008642
    11  H   -0.008722   0.009659  -0.000145   0.006578   0.000010   0.000532
    12  H   -0.004646  -0.008657  -0.000452  -0.000145   0.000054  -0.000059
    13  H    0.718358  -0.030414  -0.004646  -0.008722  -0.000396   0.000003
    14  H   -0.030414   0.726819  -0.008657   0.009659  -0.000037   0.005763
    15  H   -0.004646  -0.008657   0.712938  -0.029755  -0.005907  -0.009550
    16  H   -0.008722   0.009659  -0.029755   0.729392  -0.008817   0.009191
    17  H   -0.000396  -0.000037  -0.005907  -0.008817   0.704182  -0.030592
    18  H    0.000003   0.005763  -0.009550   0.009191  -0.030592   0.709736
 Mulliken charges:
               1
     1  Cl  -0.162392
     2  C   -0.094221
     3  C    0.088272
     4  C    0.010782
     5  C    0.015267
     6  C    0.010782
     7  C    0.088272
     8  H    0.032798
     9  H    0.008124
    10  H   -0.000067
    11  H   -0.006098
    12  H    0.005078
    13  H    0.000961
    14  H   -0.004593
    15  H    0.005078
    16  H   -0.006098
    17  H    0.008124
    18  H   -0.000067
 Sum of Mulliken charges =  -0.00000
 Mulliken charges with hydrogens summed into heavy atoms:
               1
     1  Cl  -0.162392
     2  C   -0.061423
     3  C    0.096329
     4  C    0.009761
     5  C    0.011635
     6  C    0.009761
     7  C    0.096329
 Electronic spatial extent (au):  <R**2>=           1065.4476
 Charge=             -0.0000 electrons
 Dipole moment (field-independent basis, Debye):
    X=              0.1366    Y=             -2.1761    Z=             -0.0000  Tot=              2.1804
 Quadrupole moment (field-independent basis, Debye-Ang):
   XX=            -50.8677   YY=            -55.7401   ZZ=            -50.7772
   XY=              0.8397   XZ=             -0.0000   YZ=              0.0000
 Traceless Quadrupole moment (field-independent basis, Debye-Ang):
   XX=              1.5940   YY=             -3.2784   ZZ=              1.6845
   XY=              0.8397   XZ=             -0.0000   YZ=              0.0000
 Octapole moment (field-independent basis, Debye-Ang**2):
  XXX=             -2.7857  YYY=              3.9528  ZZZ=             -0.0000  XYY=              1.2332
  XXY=              2.9087  XXZ=              0.0000  XZZ=             -0.5038  YZZ=              3.1924
  YYZ=             -0.0000  XYZ=             -0.0000
 Hexadecapole moment (field-independent basis, Debye-Ang**3):
 XXXX=           -155.5018 YYYY=           -888.1034 ZZZZ=           -363.3502 XXXY=             92.8410
 XXXZ=              0.0000 YYYX=             94.1351 YYYZ=             -0.0000 ZZZX=              0.0000
 ZZZY=             -0.0000 XXYY=           -178.7251 XXZZ=            -86.9975 YYZZ=           -211.9063
 XXYZ=             -0.0000 YYXZ=              0.0000 ZZXY=             27.8152
 N-N= 3.792286992710D+02 E-N=-2.394869755446D+03  KE= 6.912504441802D+02
 Symmetry A'   KE= 5.647657792695D+02
 Symmetry A"   KE= 1.264846649107D+02
 ******************************Gaussian NBO Version 3.1******************************
             N A T U R A L   A T O M I C   O R B I T A L   A N D
          N A T U R A L   B O N D   O R B I T A L   A N A L Y S I S
 ******************************Gaussian NBO Version 3.1******************************
       /RESON  / : Allow strongly delocalized NBO set

 Analyzing the SCF density

 Job title: 37                                                              

 Storage needed:     75094 in NPA,     99409 in NBO ( 939522296 available)
 GSVD:  LWork=       14857 too small for GESVD, short by        4115 words or        4115 for optimal perf.


 NATURAL POPULATIONS:  Natural atomic orbital occupancies 
                                                          
   NAO  Atom  No  lang   Type(AO)    Occupancy      Energy
 ----------------------------------------------------------
     1   Cl    1  S      Cor( 1S)     2.00000    -100.70703
     2   Cl    1  S      Cor( 2S)     1.99982      -9.88548
     3   Cl    1  S      Val( 3S)     1.84645      -0.96976
     4   Cl    1  S      Ryd( 4S)     0.00187       0.65141
     5   Cl    1  px     Cor( 2p)     1.99999      -7.18354
     6   Cl    1  px     Val( 3p)     1.97576      -0.29282
     7   Cl    1  px     Ryd( 4p)     0.00070       0.96740
     8   Cl    1  py     Cor( 2p)     1.99992      -7.19180
     9   Cl    1  py     Val( 3p)     1.30286      -0.25427
    10   Cl    1  py     Ryd( 4p)     0.00123       1.00983
    11   Cl    1  pz     Cor( 2p)     1.99999      -7.18362
    12   Cl    1  pz     Val( 3p)     1.97195      -0.29221
    13   Cl    1  pz     Ryd( 4p)     0.00083       0.97585
    14   Cl    1  dxy    Ryd( 3d)     0.00152       0.96865
    15   Cl    1  dxz    Ryd( 3d)     0.00004       0.84140
    16   Cl    1  dyz    Ryd( 3d)     0.00140       0.95305
    17   Cl    1  dx2y2  Ryd( 3d)     0.00394       1.05705
    18   Cl    1  dz2    Ryd( 3d)     0.00135       0.92491

    19    C    2  S      Cor( 1S)     1.99884     -10.12412
    20    C    2  S      Val( 2S)     1.00362      -0.25833
    21    C    2  S      Ryd( 3S)     0.00150       0.92046
    22    C    2  px     Val( 2p)     1.20253      -0.10425
    23    C    2  px     Ryd( 3p)     0.00385       0.67987
    24    C    2  py     Val( 2p)     0.86496      -0.15669
    25    C    2  py     Ryd( 3p)     0.00625       0.75847
    26    C    2  pz     Val( 2p)     1.07829      -0.10811
    27    C    2  pz     Ryd( 3p)     0.00489       0.59519
    28    C    2  dxy    Ryd( 3d)     0.00073       2.02536
    29    C    2  dxz    Ryd( 3d)     0.00075       2.15358
    30    C    2  dyz    Ryd( 3d)     0.00089       2.03412
    31    C    2  dx2y2  Ryd( 3d)     0.00237       2.22858
    32    C    2  dz2    Ryd( 3d)     0.00152       2.21456

    33    C    3  S      Cor( 1S)     1.99903     -10.06382
    34    C    3  S      Val( 2S)     1.01055      -0.21097
    35    C    3  S      Ryd( 3S)     0.00121       0.95012
    36    C    3  px     Val( 2p)     1.20370      -0.08324
    37    C    3  px     Ryd( 3p)     0.00399       0.72912
    38    C    3  py     Val( 2p)     1.07811      -0.07798
    39    C    3  py     Ryd( 3p)     0.00397       0.58527
    40    C    3  pz     Val( 2p)     1.13751      -0.08238
    41    C    3  pz     Ryd( 3p)     0.00440       0.66513
    42    C    3  dxy    Ryd( 3d)     0.00055       2.17915
    43    C    3  dxz    Ryd( 3d)     0.00057       2.25294
    44    C    3  dyz    Ryd( 3d)     0.00054       2.16233
    45    C    3  dx2y2  Ryd( 3d)     0.00076       2.31718
    46    C    3  dz2    Ryd( 3d)     0.00070       2.28522

    47    C    4  S      Cor( 1S)     1.99911     -10.06773
    48    C    4  S      Val( 2S)     1.01121      -0.20875
    49    C    4  S      Ryd( 3S)     0.00082       0.96927
    50    C    4  px     Val( 2p)     1.19634      -0.07908
    51    C    4  px     Ryd( 3p)     0.00322       0.72165
    52    C    4  py     Val( 2p)     1.06387      -0.07271
    53    C    4  py     Ryd( 3p)     0.00199       0.57537
    54    C    4  pz     Val( 2p)     1.14457      -0.07652
    55    C    4  pz     Ryd( 3p)     0.00420       0.67374
    56    C    4  dxy    Ryd( 3d)     0.00052       2.16343
    57    C    4  dxz    Ryd( 3d)     0.00055       2.25675
    58    C    4  dyz    Ryd( 3d)     0.00059       2.15479
    59    C    4  dx2y2  Ryd( 3d)     0.00084       2.31860
    60    C    4  dz2    Ryd( 3d)     0.00073       2.29467

    61    C    5  S      Cor( 1S)     1.99911     -10.06498
    62    C    5  S      Val( 2S)     1.01094      -0.20695
    63    C    5  S      Ryd( 3S)     0.00083       0.96571
    64    C    5  px     Val( 2p)     1.16847      -0.07430
    65    C    5  px     Ryd( 3p)     0.00172       0.62326
    66    C    5  py     Val( 2p)     1.19885      -0.07679
    67    C    5  py     Ryd( 3p)     0.00566       0.78036
    68    C    5  pz     Val( 2p)     1.03894      -0.07137
    69    C    5  pz     Ryd( 3p)     0.00185       0.56829
    70    C    5  dxy    Ryd( 3d)     0.00030       2.12407
    71    C    5  dxz    Ryd( 3d)     0.00062       2.16882
    72    C    5  dyz    Ryd( 3d)     0.00047       2.12496
    73    C    5  dx2y2  Ryd( 3d)     0.00090       2.48789
    74    C    5  dz2    Ryd( 3d)     0.00092       2.29279

    75    C    6  S      Cor( 1S)     1.99911     -10.06773
    76    C    6  S      Val( 2S)     1.01121      -0.20875
    77    C    6  S      Ryd( 3S)     0.00082       0.96927
    78    C    6  px     Val( 2p)     1.19634      -0.07908
    79    C    6  px     Ryd( 3p)     0.00322       0.72165
    80    C    6  py     Val( 2p)     1.06387      -0.07271
    81    C    6  py     Ryd( 3p)     0.00199       0.57537
    82    C    6  pz     Val( 2p)     1.14457      -0.07652
    83    C    6  pz     Ryd( 3p)     0.00420       0.67374
    84    C    6  dxy    Ryd( 3d)     0.00052       2.16343
    85    C    6  dxz    Ryd( 3d)     0.00055       2.25675
    86    C    6  dyz    Ryd( 3d)     0.00059       2.15479
    87    C    6  dx2y2  Ryd( 3d)     0.00084       2.31860
    88    C    6  dz2    Ryd( 3d)     0.00073       2.29467

    89    C    7  S      Cor( 1S)     1.99903     -10.06382
    90    C    7  S      Val( 2S)     1.01055      -0.21097
    91    C    7  S      Ryd( 3S)     0.00121       0.95012
    92    C    7  px     Val( 2p)     1.20370      -0.08324
    93    C    7  px     Ryd( 3p)     0.00399       0.72912
    94    C    7  py     Val( 2p)     1.07811      -0.07798
    95    C    7  py     Ryd( 3p)     0.00397       0.58527
    96    C    7  pz     Val( 2p)     1.13751      -0.08238
    97    C    7  pz     Ryd( 3p)     0.00440       0.66513
    98    C    7  dxy    Ryd( 3d)     0.00055       2.17915
    99    C    7  dxz    Ryd( 3d)     0.00057       2.25294
   100    C    7  dyz    Ryd( 3d)     0.00054       2.16233
   101    C    7  dx2y2  Ryd( 3d)     0.00076       2.31718
   102    C    7  dz2    Ryd( 3d)     0.00070       2.28522

   103    H    8  S      Val( 1S)     0.76404       0.07811
   104    H    8  S      Ryd( 2S)     0.00331       0.34326
   105    H    8  px     Ryd( 2p)     0.00075       2.33215
   106    H    8  py     Ryd( 2p)     0.00006       1.93803
   107    H    8  pz     Ryd( 2p)     0.00011       1.78726

   108    H    9  S      Val( 1S)     0.76166       0.08367
   109    H    9  S      Ryd( 2S)     0.00298       0.35410
   110    H    9  px     Ryd( 2p)     0.00027       1.95384
   111    H    9  py     Ryd( 2p)     0.00022       1.90214
   112    H    9  pz     Ryd( 2p)     0.00050       2.18001

   113    H   10  S      Val( 1S)     0.77402       0.07176
   114    H   10  S      Ryd( 2S)     0.00390       0.37526
   115    H   10  px     Ryd( 2p)     0.00062       2.31204
   116    H   10  py     Ryd( 2p)     0.00021       1.88627
   117    H   10  pz     Ryd( 2p)     0.00016       1.84441

   118    H   11  S      Val( 1S)     0.78568       0.06568
   119    H   11  S      Ryd( 2S)     0.00288       0.37054
   120    H   11  px     Ryd( 2p)     0.00063       2.30656
   121    H   11  py     Ryd( 2p)     0.00022       1.85123
   122    H   11  pz     Ryd( 2p)     0.00017       1.84923

   123    H   12  S      Val( 1S)     0.76774       0.08000
   124    H   12  S      Ryd( 2S)     0.00210       0.35010
   125    H   12  px     Ryd( 2p)     0.00028       1.95417
   126    H   12  py     Ryd( 2p)     0.00021       1.87162
   127    H   12  pz     Ryd( 2p)     0.00052       2.18814

   128    H   13  S      Val( 1S)     0.77131       0.07960
   129    H   13  S      Ryd( 2S)     0.00209       0.35092
   130    H   13  px     Ryd( 2p)     0.00017       1.84014
   131    H   13  py     Ryd( 2p)     0.00071       2.37574
   132    H   13  pz     Ryd( 2p)     0.00013       1.80156

   133    H   14  S      Val( 1S)     0.78507       0.06831
   134    H   14  S      Ryd( 2S)     0.00285       0.37236
   135    H   14  px     Ryd( 2p)     0.00069       2.33769
   136    H   14  py     Ryd( 2p)     0.00019       1.90613
   137    H   14  pz     Ryd( 2p)     0.00013       1.77184

   138    H   15  S      Val( 1S)     0.76774       0.08000
   139    H   15  S      Ryd( 2S)     0.00210       0.35010
   140    H   15  px     Ryd( 2p)     0.00028       1.95417
   141    H   15  py     Ryd( 2p)     0.00021       1.87162
   142    H   15  pz     Ryd( 2p)     0.00052       2.18814

   143    H   16  S      Val( 1S)     0.78568       0.06568
   144    H   16  S      Ryd( 2S)     0.00288       0.37054
   145    H   16  px     Ryd( 2p)     0.00063       2.30656
   146    H   16  py     Ryd( 2p)     0.00022       1.85123
   147    H   16  pz     Ryd( 2p)     0.00017       1.84923

   148    H   17  S      Val( 1S)     0.76166       0.08367
   149    H   17  S      Ryd( 2S)     0.00298       0.35410
   150    H   17  px     Ryd( 2p)     0.00027       1.95384
   151    H   17  py     Ryd( 2p)     0.00022       1.90214
   152    H   17  pz     Ryd( 2p)     0.00050       2.18001

   153    H   18  S      Val( 1S)     0.77402       0.07176
   154    H   18  S      Ryd( 2S)     0.00390       0.37526
   155    H   18  px     Ryd( 2p)     0.00062       2.31204
   156    H   18  py     Ryd( 2p)     0.00021       1.88627
   157    H   18  pz     Ryd( 2p)     0.00016       1.84441

 WARNING:  1 low occupancy (<1.9990e) core orbital  found on  C    2


 Summary of Natural Population Analysis:                  
                                                          
                                       Natural Population 
                Natural  -----------------------------------------------
    Atom  No    Charge         Core      Valence    Rydberg      Total
 -----------------------------------------------------------------------
     Cl    1   -0.10964      9.99972     7.09703    0.01288    17.10964
      C    2   -0.17099      1.99884     4.14940    0.02275     6.17099
      C    3   -0.44558      1.99903     4.42987    0.01668     6.44558
      C    4   -0.42855      1.99911     4.41598    0.01346     6.42855
      C    5   -0.42957      1.99911     4.41719    0.01327     6.42957
      C    6   -0.42855      1.99911     4.41598    0.01346     6.42855
      C    7   -0.44558      1.99903     4.42987    0.01668     6.44558
      H    8    0.23173      0.00000     0.76404    0.00424     0.76827
      H    9    0.23438      0.00000     0.76166    0.00397     0.76562
      H   10    0.22108      0.00000     0.77402    0.00489     0.77892
      H   11    0.21042      0.00000     0.78568    0.00390     0.78958
      H   12    0.22915      0.00000     0.76774    0.00311     0.77085
      H   13    0.22561      0.00000     0.77131    0.00309     0.77439
      H   14    0.21107      0.00000     0.78507    0.00386     0.78893
      H   15    0.22915      0.00000     0.76774    0.00311     0.77085
      H   16    0.21042      0.00000     0.78568    0.00390     0.78958
      H   17    0.23438      0.00000     0.76166    0.00397     0.76562
      H   18    0.22108      0.00000     0.77402    0.00489     0.77892
 =======================================================================
   * Total *    0.00000     21.99395    41.85395    0.15210    64.00000

                                 Natural Population      
 --------------------------------------------------------
   Core                      21.99395 ( 99.9725% of  22)
   Valence                   41.85395 ( 99.6523% of  42)
   Natural Minimal Basis     63.84790 ( 99.7623% of  64)
   Natural Rydberg Basis      0.15210 (  0.2377% of  64)
 --------------------------------------------------------

    Atom  No          Natural Electron Configuration
 ----------------------------------------------------------------------------
     Cl    1      [core]3S( 1.85)3p( 5.25)3d( 0.01)
      C    2      [core]2S( 1.00)2p( 3.15)3p( 0.01)3d( 0.01)
      C    3      [core]2S( 1.01)2p( 3.42)3p( 0.01)
      C    4      [core]2S( 1.01)2p( 3.40)3p( 0.01)
      C    5      [core]2S( 1.01)2p( 3.41)3p( 0.01)
      C    6      [core]2S( 1.01)2p( 3.40)3p( 0.01)
      C    7      [core]2S( 1.01)2p( 3.42)3p( 0.01)
      H    8            1S( 0.76)
      H    9            1S( 0.76)
      H   10            1S( 0.77)
      H   11            1S( 0.79)
      H   12            1S( 0.77)
      H   13            1S( 0.77)
      H   14            1S( 0.79)
      H   15            1S( 0.77)
      H   16            1S( 0.79)
      H   17            1S( 0.76)
      H   18            1S( 0.77)


 NATURAL BOND ORBITAL ANALYSIS:

                       Occupancies       Lewis Structure    Low   High
           Occ.    -------------------  -----------------   occ   occ
  Cycle   Thresh.   Lewis   Non-Lewis     CR  BD  3C  LP    (L)   (NL)   Dev
 =============================================================================
   1(1)    1.90    63.54898   0.45102     11  18   0   3     0      0    0.02
 -----------------------------------------------------------------------------

 Structure accepted: No low occupancy Lewis orbitals

 WARNING:  1 low occupancy (<1.9990e) core orbital  found on  C    2

 --------------------------------------------------------
   Core                     21.99395 ( 99.972% of  22)
   Valence Lewis            41.55503 ( 98.941% of  42)
  ==================       ============================
   Total Lewis              63.54898 ( 99.295% of  64)
  -----------------------------------------------------
   Valence non-Lewis         0.34337 (  0.537% of  64)
   Rydberg non-Lewis         0.10765 (  0.168% of  64)
  ==================       ============================
   Total non-Lewis           0.45102 (  0.705% of  64)
 --------------------------------------------------------


       (Occupancy)   Bond orbital/ Coefficients/ Hybrids
 ---------------------------------------------------------------------------------
     1. (1.98609) BD ( 1)Cl   1 - C   2  
                ( 57.66%)   0.7593*Cl   1 s( 17.89%)p 4.57( 81.69%)d 0.02(  0.42%)
                                            0.0000 -0.0002 -0.4214  0.0358  0.0000
                                            0.0298  0.0021 -0.0001  0.9028  0.0290
                                            0.0000  0.0000  0.0000 -0.0028  0.0000
                                            0.0000  0.0565  0.0323
                ( 42.34%)   0.6507* C   2 s( 15.49%)p 5.44( 84.25%)d 0.02(  0.26%)
                                           -0.0001 -0.3936 -0.0026 -0.0259  0.0145
                                           -0.9173  0.0157 -0.0000  0.0000 -0.0021
                                           -0.0000  0.0000  0.0440  0.0252
     2. (1.98102) BD ( 1) C   2 - C   3  
                ( 51.08%)   0.7147* C   2 s( 30.40%)p 2.29( 69.56%)d 0.00(  0.04%)
                                            0.0002  0.5514  0.0029  0.3670 -0.0094
                                           -0.2464  0.0187  0.7067  0.0169 -0.0055
                                            0.0142 -0.0091  0.0011  0.0111
                ( 48.92%)   0.6994* C   3 s( 27.67%)p 2.61( 72.29%)d 0.00(  0.05%)
                                            0.0003  0.5260  0.0051 -0.3705 -0.0129
                                            0.3172  0.0254 -0.6957  0.0093 -0.0054
                                            0.0137 -0.0103  0.0014  0.0123
     3. (1.98102) BD ( 1) C   2 - C   7  
                ( 51.08%)   0.7147* C   2 s( 30.40%)p 2.29( 69.56%)d 0.00(  0.04%)
                                            0.0002  0.5514  0.0029  0.3670 -0.0094
                                           -0.2464  0.0187 -0.7067 -0.0169 -0.0055
                                           -0.0142  0.0091  0.0011  0.0111
                ( 48.92%)   0.6994* C   7 s( 27.67%)p 2.61( 72.29%)d 0.00(  0.05%)
                                            0.0003  0.5260  0.0051 -0.3705 -0.0129
                                            0.3172  0.0254  0.6957 -0.0093 -0.0054
                                           -0.0137  0.0103  0.0014  0.0123
     4. (1.97695) BD ( 1) C   2 - H   8  
                ( 62.20%)   0.7887* C   2 s( 23.62%)p 3.23( 76.33%)d 0.00(  0.05%)
                                            0.0002 -0.4860  0.0056  0.8540  0.0056
                                            0.1837 -0.0158  0.0000 -0.0000 -0.0077
                                            0.0000 -0.0000 -0.0173  0.0113
                ( 37.80%)   0.6148* H   8 s( 99.91%)p 0.00(  0.09%)
                                           -0.9995  0.0065 -0.0295 -0.0042  0.0000
     5. (1.97308) BD ( 1) C   3 - C   4  
                ( 50.38%)   0.7098* C   3 s( 27.92%)p 2.58( 72.04%)d 0.00(  0.04%)
                                            0.0001  0.5283  0.0017  0.0004  0.0006
                                           -0.8480 -0.0042  0.0126  0.0330  0.0011
                                            0.0008  0.0030 -0.0182 -0.0099
                ( 49.62%)   0.7044* C   4 s( 27.57%)p 2.62( 72.38%)d 0.00(  0.05%)
                                            0.0003  0.5251 -0.0005 -0.0019  0.0023
                                            0.8501  0.0035  0.0077  0.0334 -0.0001
                                           -0.0000 -0.0018 -0.0186 -0.0104
     6. (1.97797) BD ( 1) C   3 - H   9  
                ( 61.86%)   0.7865* C   3 s( 22.61%)p 3.42( 77.35%)d 0.00(  0.04%)
                                           -0.0001  0.4755  0.0043 -0.4081  0.0207
                                            0.3065  0.0006  0.7160 -0.0035 -0.0062
                                           -0.0140  0.0097  0.0024  0.0084
                ( 38.14%)   0.6176* H   9 s( 99.92%)p 0.00(  0.08%)
                                            0.9996 -0.0030  0.0120 -0.0122 -0.0236
     7. (1.97634) BD ( 1) C   3 - H  10  
                ( 61.37%)   0.7834* C   3 s( 21.69%)p 3.61( 78.27%)d 0.00(  0.04%)
                                           -0.0002  0.4657 -0.0075  0.8337 -0.0073
                                            0.2918  0.0083  0.0415  0.0238  0.0110
                                           -0.0013 -0.0004  0.0142 -0.0106
                ( 38.63%)   0.6215* H  10 s( 99.92%)p 0.00(  0.08%)
                                            0.9996 -0.0052 -0.0263 -0.0120 -0.0034
     8. (1.98139) BD ( 1) C   4 - C   5  
                ( 50.12%)   0.7079* C   4 s( 28.00%)p 2.57( 71.95%)d 0.00(  0.04%)
                                           -0.0002 -0.5292 -0.0019 -0.3686 -0.0115
                                            0.3200  0.0279  0.6929 -0.0124  0.0049
                                            0.0131 -0.0097 -0.0012 -0.0121
                ( 49.88%)   0.7063* C   5 s( 27.77%)p 2.60( 72.19%)d 0.00(  0.04%)
                                           -0.0002 -0.5270 -0.0014  0.3620 -0.0052
                                           -0.3007  0.0251 -0.7066 -0.0195  0.0069
                                            0.0131 -0.0116 -0.0007 -0.0097
     9. (1.97825) BD ( 1) C   4 - H  11  
                ( 60.80%)   0.7797* C   4 s( 21.73%)p 3.60( 78.22%)d 0.00(  0.05%)
                                            0.0001 -0.4661  0.0070  0.8335 -0.0063
                                            0.2908  0.0110 -0.0475 -0.0207 -0.0106
                                            0.0003  0.0005 -0.0154  0.0105
                ( 39.20%)   0.6261* H  11 s( 99.92%)p 0.00(  0.08%)
                                           -0.9996  0.0044 -0.0262 -0.0111  0.0042
    10. (1.97774) BD ( 1) C   4 - H  12  
                ( 61.53%)   0.7844* C   4 s( 22.57%)p 3.43( 77.39%)d 0.00(  0.04%)
                                           -0.0001  0.4750  0.0066  0.4103 -0.0169
                                           -0.2986 -0.0025  0.7184 -0.0056 -0.0050
                                            0.0138 -0.0095  0.0026  0.0101
                ( 38.47%)   0.6203* H  12 s( 99.92%)p 0.00(  0.08%)
                                            0.9996 -0.0024 -0.0121  0.0104 -0.0239
    11. (1.98139) BD ( 1) C   5 - C   6  
                ( 49.88%)   0.7063* C   5 s( 27.77%)p 2.60( 72.19%)d 0.00(  0.04%)
                                            0.0002  0.5270  0.0014 -0.3620  0.0052
                                            0.3007 -0.0251 -0.7066 -0.0195 -0.0069
                                            0.0131 -0.0116  0.0007  0.0097
                ( 50.12%)   0.7079* C   6 s( 28.00%)p 2.57( 71.95%)d 0.00(  0.04%)
                                            0.0002  0.5292  0.0019  0.3686  0.0115
                                           -0.3200 -0.0279  0.6929 -0.0124 -0.0049
                                            0.0131 -0.0097  0.0012  0.0121
    12. (1.97866) BD ( 1) C   5 - H  13  
                ( 61.37%)   0.7834* C   5 s( 22.63%)p 3.42( 77.33%)d 0.00(  0.04%)
                                            0.0001 -0.4757 -0.0055  0.0381 -0.0144
                                            0.8784 -0.0111  0.0000  0.0000 -0.0024
                                            0.0000 -0.0000  0.0173  0.0107
                ( 38.63%)   0.6215* H  13 s( 99.92%)p 0.00(  0.08%)
                                           -0.9996  0.0024  0.0004 -0.0287  0.0000
    13. (1.97773) BD ( 1) C   5 - H  14  
                ( 60.82%)   0.7799* C   5 s( 21.72%)p 3.60( 78.24%)d 0.00(  0.05%)
                                           -0.0001  0.4660 -0.0072  0.8577  0.0038
                                            0.2147 -0.0232 -0.0000 -0.0000  0.0103
                                           -0.0000  0.0000  0.0150 -0.0110
                ( 39.18%)   0.6260* H  14 s( 99.92%)p 0.00(  0.08%)
                                            0.9996 -0.0044 -0.0284 -0.0041  0.0000
    14. (1.97308) BD ( 1) C   6 - C   7  
                ( 49.62%)   0.7044* C   6 s( 27.57%)p 2.62( 72.38%)d 0.00(  0.05%)
                                            0.0003  0.5251 -0.0005 -0.0019  0.0023
                                            0.8501  0.0035 -0.0077 -0.0334 -0.0001
                                            0.0000  0.0018 -0.0186 -0.0104
                ( 50.38%)   0.7098* C   7 s( 27.92%)p 2.58( 72.04%)d 0.00(  0.04%)
                                            0.0001  0.5283  0.0017  0.0004  0.0006
                                           -0.8480 -0.0042 -0.0126 -0.0330  0.0011
                                           -0.0008 -0.0030 -0.0182 -0.0099
    15. (1.97774) BD ( 1) C   6 - H  15  
                ( 61.53%)   0.7844* C   6 s( 22.57%)p 3.43( 77.39%)d 0.00(  0.04%)
                                            0.0001 -0.4750 -0.0066 -0.4103  0.0169
                                            0.2986  0.0025  0.7184 -0.0056  0.0050
                                            0.0138 -0.0095 -0.0026 -0.0101
                ( 38.47%)   0.6203* H  15 s( 99.92%)p 0.00(  0.08%)
                                           -0.9996  0.0024  0.0121 -0.0104 -0.0239
    16. (1.97825) BD ( 1) C   6 - H  16  
                ( 60.80%)   0.7797* C   6 s( 21.73%)p 3.60( 78.22%)d 0.00(  0.05%)
                                            0.0001 -0.4661  0.0070  0.8335 -0.0063
                                            0.2908  0.0110  0.0475  0.0207 -0.0106
                                           -0.0003 -0.0005 -0.0154  0.0105
                ( 39.20%)   0.6261* H  16 s( 99.92%)p 0.00(  0.08%)
                                           -0.9996  0.0044 -0.0262 -0.0111 -0.0042
    17. (1.97797) BD ( 1) C   7 - H  17  
                ( 61.86%)   0.7865* C   7 s( 22.61%)p 3.42( 77.35%)d 0.00(  0.04%)
                                            0.0001 -0.4755 -0.0043  0.4081 -0.0207
                                           -0.3065 -0.0006  0.7160 -0.0035  0.0062
                                           -0.0140  0.0097 -0.0024 -0.0084
                ( 38.14%)   0.6176* H  17 s( 99.92%)p 0.00(  0.08%)
                                           -0.9996  0.0030 -0.0120  0.0122 -0.0236
    18. (1.97634) BD ( 1) C   7 - H  18  
                ( 61.37%)   0.7834* C   7 s( 21.69%)p 3.61( 78.27%)d 0.00(  0.04%)
                                           -0.0002  0.4657 -0.0075  0.8337 -0.0073
                                            0.2918  0.0083 -0.0415 -0.0238  0.0110
                                            0.0013  0.0004  0.0142 -0.0106
                ( 38.63%)   0.6215* H  18 s( 99.92%)p 0.00(  0.08%)
                                            0.9996 -0.0052 -0.0263 -0.0120  0.0034
    19. (2.00000) CR ( 1)Cl   1           s(100.00%)
                                            1.0000  0.0000  0.0000 -0.0000 -0.0000
                                           -0.0000  0.0000  0.0000 -0.0000 -0.0000
                                            0.0000  0.0000  0.0000  0.0000  0.0000
                                            0.0000 -0.0000 -0.0000
    20. (1.99982) CR ( 2)Cl   1           s(100.00%)p 0.00(  0.00%)
                                            0.0000  1.0000  0.0001  0.0000 -0.0000
                                           -0.0001  0.0000 -0.0000  0.0002  0.0000
                                            0.0000  0.0000  0.0000  0.0000  0.0000
                                            0.0000  0.0000  0.0000
    21. (1.99999) CR ( 3)Cl   1           s(  0.00%)p 1.00(100.00%)
                                           -0.0000 -0.0000  0.0000 -0.0000  1.0000
                                           -0.0001  0.0000 -0.0000  0.0000 -0.0000
                                            0.0000  0.0000  0.0000  0.0000  0.0000
                                            0.0000 -0.0000  0.0000
    22. (1.99992) CR ( 4)Cl   1           s(  0.00%)p 1.00(100.00%)
                                            0.0000 -0.0000  0.0001  0.0000 -0.0000
                                           -0.0000  0.0000  1.0000  0.0002  0.0000
                                            0.0000  0.0000  0.0000  0.0000  0.0000
                                            0.0000  0.0000  0.0000
    23. (1.99999) CR ( 5)Cl   1           s(  0.00%)p 1.00(100.00%)
                                            0.0000  0.0000  0.0000  0.0000  0.0000
                                            0.0000  0.0000  0.0000  0.0000  0.0000
                                            1.0000 -0.0001  0.0000  0.0000  0.0000
                                            0.0000  0.0000  0.0000
    24. (1.99884) CR ( 1) C   2           s(100.00%)p 0.00(  0.00%)
                                            1.0000 -0.0001 -0.0000 -0.0003  0.0000
                                            0.0000 -0.0000  0.0000 -0.0000  0.0000
                                            0.0000 -0.0000  0.0000 -0.0000
    25. (1.99903) CR ( 1) C   3           s(100.00%)p 0.00(  0.00%)
                                            1.0000 -0.0001 -0.0000  0.0002  0.0000
                                            0.0001 -0.0000  0.0003 -0.0000  0.0000
                                           -0.0000  0.0000  0.0000 -0.0000
    26. (1.99911) CR ( 1) C   4           s(100.00%)p 0.00(  0.00%)
                                            1.0000 -0.0002 -0.0000 -0.0002 -0.0000
                                           -0.0002  0.0000  0.0002 -0.0000  0.0000
                                            0.0000 -0.0000  0.0000 -0.0000
    27. (1.99911) CR ( 1) C   5           s(100.00%)p 0.00(  0.00%)
                                            1.0000 -0.0001 -0.0000  0.0003 -0.0000
                                           -0.0002  0.0000  0.0000  0.0000  0.0000
                                            0.0000 -0.0000  0.0000 -0.0000
    28. (1.99911) CR ( 1) C   6           s(100.00%)p 0.00(  0.00%)
                                            1.0000 -0.0002 -0.0000 -0.0002 -0.0000
                                           -0.0002  0.0000 -0.0002  0.0000  0.0000
                                           -0.0000  0.0000  0.0000 -0.0000
    29. (1.99903) CR ( 1) C   7           s(100.00%)p 0.00(  0.00%)
                                            1.0000 -0.0001 -0.0000  0.0002  0.0000
                                            0.0001 -0.0000 -0.0003  0.0000  0.0000
                                            0.0000 -0.0000  0.0000 -0.0000
    30. (1.99461) LP ( 1)Cl   1           s( 82.06%)p 0.22( 17.93%)d 0.00(  0.01%)
                                            0.0000 -0.0002  0.9058  0.0093 -0.0000
                                            0.0558 -0.0003 -0.0001  0.4198  0.0058
                                            0.0000  0.0000  0.0000 -0.0010  0.0000
                                            0.0000  0.0080  0.0047
    31. (1.97694) LP ( 2)Cl   1           s(  0.15%)p99.99( 99.84%)d 0.12(  0.02%)
                                           -0.0000 -0.0001  0.0381 -0.0028 -0.0001
                                           -0.9979  0.0087 -0.0000  0.0507 -0.0017
                                           -0.0000 -0.0000 -0.0000  0.0133 -0.0000
                                           -0.0000  0.0015  0.0015
    32. (1.97247) LP ( 3)Cl   1           s(  0.00%)p 1.00( 99.98%)d 0.00(  0.02%)
                                            0.0000  0.0000  0.0000  0.0000  0.0000
                                            0.0000  0.0000  0.0000  0.0000  0.0000
                                            0.0001  0.9999 -0.0083  0.0000 -0.0008
                                           -0.0138  0.0000  0.0000
    33. (0.00181) RY*( 1)Cl   1           s(  3.69%)p 8.89( 32.85%)d17.18( 63.46%)
                                            0.0000 -0.0000  0.0027  0.1922  0.0000
                                            0.0043 -0.5455  0.0000 -0.0129  0.1752
                                            0.0000  0.0000  0.0000  0.7819  0.0000
                                            0.0000  0.1233 -0.0899
    34. (0.00171) RY*( 2)Cl   1           s(  0.00%)p 1.00( 40.27%)d 1.48( 59.73%)
                                            0.0000  0.0000  0.0000  0.0000  0.0000
                                            0.0000  0.0000  0.0000  0.0000  0.0000
                                           -0.0000  0.0053 -0.6346  0.0000 -0.0464
                                            0.7715  0.0000  0.0000
    35. (0.00064) RY*( 3)Cl   1           s( 40.26%)p 0.90( 36.25%)d 0.58( 23.49%)
                                            0.0000 -0.0000  0.0161  0.6343  0.0000
                                           -0.0083  0.0337  0.0000 -0.0653  0.5975
                                            0.0000  0.0000  0.0000 -0.2945  0.0000
                                            0.0000  0.3237  0.2082
    36. (0.00011) RY*( 4)Cl   1           s( 12.11%)p 0.74(  8.97%)d 6.52( 78.92%)
                                           -0.0000  0.0000 -0.0128  0.3478 -0.0000
                                            0.0006  0.1948 -0.0000  0.0365  0.2244
                                           -0.0000 -0.0000 -0.0000  0.0598 -0.0000
                                           -0.0000 -0.7351 -0.4953
    37. (0.00004) RY*( 5)Cl   1           s(  0.00%)p 1.00(  5.11%)d18.57( 94.89%)
    38. (0.00005) RY*( 6)Cl   1           s(  0.12%)p57.71(  6.82%)d99.99( 93.06%)
    39. (0.00000) RY*( 7)Cl   1           s(  0.00%)p 1.00( 54.64%)d 0.83( 45.36%)
    40. (0.00001) RY*( 8)Cl   1           s(  0.16%)p99.99( 59.69%)d99.99( 40.15%)
    41. (0.00001) RY*( 9)Cl   1           s( 43.56%)p 1.28( 55.97%)d 0.01(  0.47%)
    42. (0.00579) RY*( 1) C   2           s(  1.46%)p62.72( 91.31%)d 4.97(  7.23%)
                                           -0.0000  0.0180  0.1193 -0.0041 -0.0430
                                           -0.0377 -0.9539  0.0000  0.0000 -0.1270
                                            0.0000 -0.0000 -0.2168 -0.0958
    43. (0.00495) RY*( 2) C   2           s(  0.00%)p 1.00( 92.07%)d 0.09(  7.93%)
                                            0.0000 -0.0000 -0.0000 -0.0000  0.0000
                                            0.0000 -0.0000 -0.0260  0.9592  0.0000
                                           -0.0264 -0.2804 -0.0000 -0.0000
    44. (0.00396) RY*( 3) C   2           s(  0.93%)p93.77( 87.33%)d12.60( 11.74%)
                                            0.0000 -0.0191  0.0946 -0.0040 -0.9334
                                           -0.0117  0.0434 -0.0000 -0.0000  0.2854
                                            0.0000  0.0000 -0.1633  0.0962
    45. (0.00167) RY*( 4) C   2           s( 78.97%)p 0.06(  4.55%)d 0.21( 16.49%)
                                            0.0000 -0.0065  0.8886 -0.0149  0.0776
                                           -0.0048  0.1980  0.0000  0.0000 -0.2698
                                            0.0000 -0.0000 -0.2848  0.1047
    46. (0.00071) RY*( 5) C   2           s(  0.08%)p36.11(  2.99%)d99.99( 96.93%)
                                            0.0000  0.0096  0.0271 -0.0113  0.0332
                                            0.0349 -0.1656 -0.0000  0.0000 -0.0023
                                            0.0000 -0.0000  0.3224  0.9303
    47. (0.00040) RY*( 6) C   2           s(  0.00%)p 1.00(  7.54%)d12.27( 92.46%)
                                           -0.0000 -0.0000  0.0000 -0.0000 -0.0000
                                            0.0000  0.0000  0.0086  0.2744  0.0000
                                           -0.1417  0.9511 -0.0000 -0.0000
    48. (0.00034) RY*( 7) C   2           s(  0.00%)p 1.00(  0.45%)d99.99( 99.55%)
                                            0.0000  0.0000 -0.0000  0.0000  0.0000
                                           -0.0000 -0.0000 -0.0197  0.0644  0.0000
                                            0.9893  0.1291  0.0000 -0.0000
    49. (0.00024) RY*( 8) C   2           s( 17.94%)p 0.11(  2.01%)d 4.46( 80.05%)
                                           -0.0000  0.0075  0.4235  0.0175 -0.0129
                                            0.0197 -0.1388  0.0000  0.0000  0.3734
                                            0.0000 -0.0000  0.7563 -0.2984
    50. (0.00007) RY*( 9) C   2           s(  0.71%)p16.95( 12.06%)d99.99( 87.23%)
    51. (0.00602) RY*( 1) C   3           s(  5.44%)p16.48( 89.68%)d 0.90(  4.88%)
                                           -0.0000  0.0217  0.2323  0.0234  0.7003
                                           -0.0080 -0.2162 -0.0274 -0.5985 -0.0903
                                           -0.0987  0.0985 -0.0690  0.1284
    52. (0.00316) RY*( 2) C   3           s(  1.09%)p88.57( 96.96%)d 1.77(  1.94%)
                                           -0.0000 -0.0134  0.1038  0.0085  0.2076
                                           -0.0135  0.9610  0.0118 -0.0504 -0.0466
                                           -0.0389 -0.0897 -0.0832  0.0273
    53. (0.00119) RY*( 3) C   3           s( 30.91%)p 1.52( 46.89%)d 0.72( 22.21%)
                                           -0.0000 -0.0178  0.5556  0.0011  0.3055
                                            0.0159 -0.1436  0.0015  0.5955 -0.2954
                                            0.0866 -0.3314 -0.1070 -0.0777
    54. (0.00077) RY*( 4) C   3           s( 51.02%)p 0.78( 39.83%)d 0.18(  9.15%)
                                            0.0000  0.0102  0.7142  0.0038 -0.5050
                                           -0.0022  0.0156  0.0086 -0.3779  0.1485
                                           -0.0367 -0.0087 -0.0962 -0.2425
    55. (0.00027) RY*( 5) C   3           s(  0.07%)p35.36(  2.44%)d99.99( 97.49%)
                                           -0.0000  0.0022  0.0262  0.0040 -0.0964
                                           -0.0077  0.0681  0.0029 -0.1022 -0.7097
                                            0.3603  0.3969  0.3738 -0.2100
    56. (0.00017) RY*( 6) C   3           s(  0.09%)p99.99(  8.94%)d99.99( 90.97%)
                                           -0.0000  0.0080  0.0284  0.0107 -0.1857
                                           -0.0202 -0.0146  0.0173 -0.2322 -0.1389
                                            0.2555 -0.5952  0.3442  0.5936
    57. (0.00015) RY*( 7) C   3           s(  8.52%)p 0.97(  8.23%)d 9.77( 83.25%)
                                           -0.0000 -0.0081  0.2918 -0.0092  0.1726
                                           -0.0094  0.0557 -0.0033  0.2218  0.5115
                                            0.1565  0.3648  0.6141  0.1901
    58. (0.00002) RY*( 8) C   3           s(  0.15%)p 5.02(  0.78%)d99.99( 99.07%)
    59. (0.00002) RY*( 9) C   3           s(  2.82%)p 2.24(  6.32%)d32.24( 90.86%)
    60. (0.00505) RY*( 1) C   4           s(  5.69%)p15.54( 88.41%)d 1.04(  5.90%)
                                           -0.0000  0.0235  0.2374 -0.0214 -0.6847
                                            0.0120  0.1414 -0.0271 -0.6276 -0.0889
                                            0.1094 -0.1066 -0.0661  0.1531
    61. (0.00151) RY*( 2) C   4           s(  8.76%)p 6.70( 58.66%)d 3.72( 32.59%)
                                            0.0000 -0.0216  0.2951 -0.0049 -0.4519
                                           -0.0087 -0.3597  0.0081  0.5028 -0.2872
                                            0.0063  0.4248 -0.2432 -0.0613
    62. (0.00119) RY*( 3) C   4           s(  0.37%)p99.99( 93.15%)d17.63(  6.48%)
                                            0.0000 -0.0024  0.0606 -0.0061  0.2538
                                            0.0178 -0.8171  0.0125 -0.4461  0.1449
                                            0.1156  0.0651 -0.1535 -0.0516
    63. (0.00039) RY*( 4) C   4           s( 76.91%)p 0.21( 16.13%)d 0.09(  6.95%)
                                            0.0000  0.0056  0.8770 -0.0014  0.3346
                                           -0.0009  0.2047  0.0028 -0.0863  0.0508
                                           -0.1354  0.0939  0.1042 -0.1701
    64. (0.00028) RY*( 5) C   4           s(  0.23%)p20.01(  4.55%)d99.99( 95.22%)
                                           -0.0000  0.0006  0.0477  0.0013 -0.0249
                                           -0.0072  0.1884 -0.0042  0.0965  0.7245
                                            0.3577  0.3345 -0.3126  0.2997
    65. (0.00014) RY*( 6) C   4           s(  0.00%)p 1.00(  2.12%)d46.19( 97.88%)
                                            0.0000 -0.0014  0.0037 -0.0064  0.0080
                                            0.0239 -0.1354  0.0131 -0.0449 -0.0079
                                           -0.3204  0.3525  0.5435  0.6756
    66. (0.00006) RY*( 7) C   4           s(  0.97%)p26.00( 25.22%)d76.10( 73.81%)
    67. (0.00002) RY*( 8) C   4           s(  0.33%)p 2.53(  0.84%)d99.99( 98.83%)
    68. (0.00001) RY*( 9) C   4           s(  6.86%)p 1.60( 10.98%)d11.97( 82.16%)
    69. (0.00499) RY*( 1) C   5           s(  6.12%)p14.37( 87.93%)d 0.97(  5.95%)
                                           -0.0000  0.0222  0.2464  0.0072  0.3652
                                            0.0351  0.8630  0.0000  0.0000 -0.0608
                                           -0.0000  0.0000 -0.2311 -0.0486
    70. (0.00150) RY*( 2) C   5           s(  8.75%)p 6.69( 58.52%)d 3.74( 32.73%)
                                            0.0000 -0.0211  0.2951  0.0105  0.6765
                                           -0.0078 -0.3569  0.0000  0.0000  0.1275
                                            0.0000 -0.0000 -0.1012  0.5485
    71. (0.00120) RY*( 3) C   5           s(  0.00%)p 1.00( 94.01%)d 0.06(  5.99%)
                                            0.0000  0.0000  0.0000 -0.0000  0.0000
                                            0.0000 -0.0000 -0.0229  0.9693  0.0000
                                            0.2418  0.0379 -0.0000  0.0000
    72. (0.00040) RY*( 4) C   5           s( 77.35%)p 0.20( 15.81%)d 0.09(  6.84%)
                                            0.0000  0.0049  0.8795  0.0026 -0.3974
                                           -0.0038 -0.0091 -0.0000 -0.0000  0.0680
                                            0.0000 -0.0000  0.2491  0.0414
    73. (0.00028) RY*( 5) C   5           s(  0.00%)p 1.00(  4.44%)d21.51( 95.56%)
                                           -0.0000  0.0000 -0.0000 -0.0000 -0.0000
                                            0.0000  0.0000  0.0092 -0.2105 -0.0000
                                            0.7459  0.6319  0.0000 -0.0000
    74. (0.00014) RY*( 6) C   5           s(  0.00%)p 1.00(  1.61%)d61.15( 98.39%)
                                            0.0000 -0.0000  0.0000  0.0000  0.0000
                                           -0.0000 -0.0000 -0.0276  0.1238  0.0000
                                           -0.6204  0.7740 -0.0000  0.0000
    75. (0.00006) RY*( 7) C   5           s(  1.15%)p22.77( 26.18%)d63.21( 72.67%)
    76. (0.00001) RY*( 8) C   5           s(  5.81%)p 1.61(  9.34%)d14.59( 84.84%)
    77. (0.00001) RY*( 9) C   5           s(  0.93%)p 2.39(  2.22%)d99.99( 96.85%)
    78. (0.00505) RY*( 1) C   6           s(  5.69%)p15.54( 88.41%)d 1.04(  5.90%)
                                           -0.0000  0.0235  0.2374 -0.0214 -0.6847
                                            0.0120  0.1414  0.0271  0.6276 -0.0889
                                           -0.1094  0.1066 -0.0661  0.1531
    79. (0.00151) RY*( 2) C   6           s(  8.76%)p 6.70( 58.66%)d 3.72( 32.59%)
                                            0.0000 -0.0216  0.2951 -0.0049 -0.4519
                                           -0.0087 -0.3597 -0.0081 -0.5028 -0.2872
                                           -0.0063 -0.4248 -0.2432 -0.0613
    80. (0.00119) RY*( 3) C   6           s(  0.37%)p99.99( 93.15%)d17.63(  6.48%)
                                            0.0000 -0.0024  0.0606 -0.0061  0.2538
                                            0.0178 -0.8171 -0.0125  0.4461  0.1449
                                           -0.1156 -0.0651 -0.1535 -0.0516
    81. (0.00039) RY*( 4) C   6           s( 76.91%)p 0.21( 16.13%)d 0.09(  6.95%)
                                            0.0000  0.0056  0.8770 -0.0014  0.3346
                                           -0.0009  0.2047 -0.0028  0.0863  0.0508
                                            0.1354 -0.0939  0.1042 -0.1701
    82. (0.00028) RY*( 5) C   6           s(  0.23%)p20.01(  4.55%)d99.99( 95.22%)
                                           -0.0000  0.0006  0.0477  0.0013 -0.0249
                                           -0.0072  0.1884  0.0042 -0.0965  0.7245
                                           -0.3577 -0.3345 -0.3126  0.2997
    83. (0.00014) RY*( 6) C   6           s(  0.00%)p 1.00(  2.12%)d46.19( 97.88%)
                                            0.0000 -0.0014  0.0037 -0.0064  0.0080
                                            0.0239 -0.1354 -0.0131  0.0449 -0.0079
                                            0.3204 -0.3525  0.5435  0.6756
    84. (0.00006) RY*( 7) C   6           s(  0.97%)p26.00( 25.22%)d76.10( 73.81%)
    85. (0.00002) RY*( 8) C   6           s(  0.33%)p 2.53(  0.84%)d99.99( 98.83%)
    86. (0.00001) RY*( 9) C   6           s(  6.86%)p 1.60( 10.98%)d11.97( 82.16%)
    87. (0.00602) RY*( 1) C   7           s(  5.44%)p16.48( 89.68%)d 0.90(  4.88%)
                                           -0.0000  0.0217  0.2323  0.0234  0.7003
                                           -0.0080 -0.2162  0.0274  0.5985 -0.0903
                                            0.0987 -0.0985 -0.0690  0.1284
    88. (0.00316) RY*( 2) C   7           s(  1.09%)p88.57( 96.96%)d 1.77(  1.94%)
                                           -0.0000 -0.0134  0.1038  0.0085  0.2076
                                           -0.0135  0.9610 -0.0118  0.0504 -0.0466
                                            0.0389  0.0897 -0.0832  0.0273
    89. (0.00119) RY*( 3) C   7           s( 30.91%)p 1.52( 46.89%)d 0.72( 22.21%)
                                            0.0000 -0.0178  0.5556  0.0011  0.3055
                                            0.0159 -0.1436 -0.0015 -0.5955 -0.2954
                                           -0.0866  0.3314 -0.1070 -0.0777
    90. (0.00077) RY*( 4) C   7           s( 51.02%)p 0.78( 39.83%)d 0.18(  9.15%)
                                            0.0000  0.0102  0.7142  0.0038 -0.5050
                                           -0.0022  0.0156 -0.0086  0.3779  0.1485
                                            0.0367  0.0087 -0.0962 -0.2425
    91. (0.00027) RY*( 5) C   7           s(  0.07%)p35.36(  2.44%)d99.99( 97.49%)
                                           -0.0000  0.0022  0.0262  0.0040 -0.0964
                                           -0.0077  0.0681 -0.0029  0.1022 -0.7097
                                           -0.3603 -0.3969  0.3738 -0.2100
    92. (0.00017) RY*( 6) C   7           s(  0.09%)p99.99(  8.94%)d99.99( 90.97%)
                                           -0.0000  0.0080  0.0284  0.0107 -0.1857
                                           -0.0202 -0.0146 -0.0173  0.2322 -0.1389
                                           -0.2555  0.5952  0.3442  0.5936
    93. (0.00015) RY*( 7) C   7           s(  8.52%)p 0.97(  8.23%)d 9.77( 83.25%)
                                           -0.0000 -0.0081  0.2918 -0.0092  0.1726
                                           -0.0094  0.0557  0.0033 -0.2218  0.5115
                                           -0.1565 -0.3648  0.6141  0.1901
    94. (0.00002) RY*( 8) C   7           s(  0.15%)p 5.02(  0.78%)d99.99( 99.07%)
    95. (0.00002) RY*( 9) C   7           s(  2.82%)p 2.24(  6.32%)d32.24( 90.86%)
    96. (0.00335) RY*( 1) H   8           s( 99.78%)p 0.00(  0.22%)
                                            0.0072  0.9989 -0.0269  0.0381  0.0000
    97. (0.00011) RY*( 2) H   8           s(  0.00%)p 1.00(100.00%)
                                            0.0000  0.0000  0.0000  0.0000  1.0000
    98. (0.00008) RY*( 3) H   8           s(  0.24%)p99.99( 99.76%)
    99. (0.00003) RY*( 4) H   8           s(  0.06%)p99.99( 99.94%)
   100. (0.00299) RY*( 1) H   9           s( 99.78%)p 0.00(  0.22%)
                                            0.0043  0.9989 -0.0170  0.0099  0.0427
   101. (0.00017) RY*( 2) H   9           s(  0.00%)p 1.00(100.00%)
                                           -0.0037  0.0047  0.9526  0.2090  0.2210
   102. (0.00011) RY*( 3) H   9           s(  0.01%)p 1.00( 99.99%)
                                            0.0019  0.0079 -0.0967  0.8968 -0.4317
   103. (0.00004) RY*( 4) H   9           s(  0.30%)p99.99( 99.70%)
   104. (0.00393) RY*( 1) H  10           s( 99.79%)p 0.00(  0.21%)
                                            0.0065  0.9989  0.0438  0.0117 -0.0012
   105. (0.00017) RY*( 2) H  10           s(  0.02%)p99.99( 99.98%)
                                           -0.0033  0.0140 -0.3624  0.2503  0.8977
   106. (0.00011) RY*( 3) H  10           s(  0.00%)p 1.00(100.00%)
                                            0.0008  0.0035 -0.3217  0.8705 -0.3726
   107. (0.00004) RY*( 4) H  10           s(  0.27%)p99.99( 99.73%)
   108. (0.00291) RY*( 1) H  11           s( 99.62%)p 0.00(  0.38%)
                                            0.0061  0.9981 -0.0597 -0.0150  0.0039
   109. (0.00018) RY*( 2) H  11           s(  0.03%)p99.99( 99.97%)
                                           -0.0032  0.0161  0.4116 -0.3520  0.8405
   110. (0.00013) RY*( 3) H  11           s(  0.00%)p 1.00(100.00%)
                                            0.0001  0.0059  0.2743 -0.8317 -0.4827
   111. (0.00004) RY*( 4) H  11           s(  0.43%)p99.99( 99.57%)
   112. (0.00211) RY*( 1) H  12           s( 99.54%)p 0.00(  0.46%)
                                            0.0044  0.9977  0.0182 -0.0338  0.0561
   113. (0.00017) RY*( 2) H  12           s(  0.00%)p 1.00(100.00%)
                                            0.0040  0.0039  0.8982  0.4270 -0.1042
   114. (0.00013) RY*( 3) H  12           s(  0.00%)p 1.00(100.00%)
                                           -0.0004  0.0053 -0.3253  0.8052  0.4958
   115. (0.00004) RY*( 4) H  12           s(  0.54%)p99.99( 99.46%)
   116. (0.00210) RY*( 1) H  13           s( 99.51%)p 0.00(  0.49%)
                                            0.0044  0.9975  0.0095 -0.0692  0.0000
   117. (0.00017) RY*( 2) H  13           s(  0.00%)p 1.00(100.00%)
                                            0.0038 -0.0009 -0.9890 -0.1481 -0.0000
   118. (0.00013) RY*( 3) H  13           s(  0.00%)p 1.00(100.00%)
                                            0.0000  0.0000  0.0000  0.0000  1.0000
   119. (0.00004) RY*( 4) H  13           s(  0.57%)p99.99( 99.43%)
   120. (0.00287) RY*( 1) H  14           s( 99.61%)p 0.00(  0.39%)
                                            0.0062  0.9980  0.0622  0.0085  0.0000
   121. (0.00018) RY*( 2) H  14           s(  0.01%)p 1.00( 99.99%)
                                           -0.0036  0.0076  0.0160 -0.9998 -0.0000
   122. (0.00013) RY*( 3) H  14           s(  0.00%)p 1.00(100.00%)
                                            0.0000  0.0000  0.0000  0.0000  1.0000
   123. (0.00004) RY*( 4) H  14           s(  0.47%)p99.99( 99.53%)
   124. (0.00211) RY*( 1) H  15           s( 99.54%)p 0.00(  0.46%)
                                            0.0044  0.9977  0.0182 -0.0338 -0.0561
   125. (0.00017) RY*( 2) H  15           s(  0.00%)p 1.00(100.00%)
                                            0.0040  0.0039  0.8982  0.4270  0.1042
   126. (0.00013) RY*( 3) H  15           s(  0.00%)p 1.00(100.00%)
                                           -0.0004  0.0053 -0.3253  0.8052 -0.4958
   127. (0.00004) RY*( 4) H  15           s(  0.54%)p99.99( 99.46%)
   128. (0.00291) RY*( 1) H  16           s( 99.62%)p 0.00(  0.38%)
                                            0.0061  0.9981 -0.0597 -0.0150 -0.0039
   129. (0.00018) RY*( 2) H  16           s(  0.03%)p99.99( 99.97%)
                                           -0.0032  0.0161  0.4116 -0.3520 -0.8405
   130. (0.00013) RY*( 3) H  16           s(  0.00%)p 1.00(100.00%)
                                            0.0001  0.0059  0.2743 -0.8317  0.4827
   131. (0.00004) RY*( 4) H  16           s(  0.43%)p99.99( 99.57%)
   132. (0.00299) RY*( 1) H  17           s( 99.78%)p 0.00(  0.22%)
                                            0.0043  0.9989 -0.0170  0.0099 -0.0427
   133. (0.00017) RY*( 2) H  17           s(  0.00%)p 1.00(100.00%)
                                           -0.0037  0.0047  0.9526  0.2090 -0.2210
   134. (0.00011) RY*( 3) H  17           s(  0.01%)p 1.00( 99.99%)
                                            0.0019  0.0079 -0.0967  0.8968  0.4317
   135. (0.00004) RY*( 4) H  17           s(  0.30%)p99.99( 99.70%)
   136. (0.00393) RY*( 1) H  18           s( 99.79%)p 0.00(  0.21%)
                                            0.0065  0.9989  0.0438  0.0117  0.0012
   137. (0.00017) RY*( 2) H  18           s(  0.02%)p99.99( 99.98%)
                                           -0.0033  0.0140 -0.3624  0.2503 -0.8977
   138. (0.00011) RY*( 3) H  18           s(  0.00%)p 1.00(100.00%)
                                            0.0008  0.0035 -0.3217  0.8705  0.3726
   139. (0.00004) RY*( 4) H  18           s(  0.27%)p99.99( 99.73%)
   140. (0.03858) BD*( 1)Cl   1 - C   2  
                ( 42.34%)   0.6507*Cl   1 s( 17.89%)p 4.57( 81.69%)d 0.02(  0.42%)
                                           -0.0000  0.0002  0.4214 -0.0358 -0.0000
                                           -0.0298 -0.0021  0.0001 -0.9028 -0.0290
                                           -0.0000 -0.0000 -0.0000  0.0028 -0.0000
                                           -0.0000 -0.0565 -0.0323
                ( 57.66%)  -0.7593* C   2 s( 15.49%)p 5.44( 84.25%)d 0.02(  0.26%)
                                            0.0001  0.3936  0.0026  0.0259 -0.0145
                                            0.9173 -0.0157  0.0000 -0.0000  0.0021
                                            0.0000 -0.0000 -0.0440 -0.0252
   141. (0.02756) BD*( 1) C   2 - C   3  
                ( 48.92%)   0.6994* C   2 s( 30.40%)p 2.29( 69.56%)d 0.00(  0.04%)
                                           -0.0002 -0.5514 -0.0029 -0.3670  0.0094
                                            0.2464 -0.0187 -0.7067 -0.0169  0.0055
                                           -0.0142  0.0091 -0.0011 -0.0111
                ( 51.08%)  -0.7147* C   3 s( 27.67%)p 2.61( 72.29%)d 0.00(  0.05%)
                                           -0.0003 -0.5260 -0.0051  0.3705  0.0129
                                           -0.3172 -0.0254  0.6957 -0.0093  0.0054
                                           -0.0137  0.0103 -0.0014 -0.0123
   142. (0.02756) BD*( 1) C   2 - C   7  
                ( 48.92%)   0.6994* C   2 s( 30.40%)p 2.29( 69.56%)d 0.00(  0.04%)
                                           -0.0002 -0.5514 -0.0029 -0.3670  0.0094
                                            0.2464 -0.0187  0.7067  0.0169  0.0055
                                            0.0142 -0.0091 -0.0011 -0.0111
                ( 51.08%)  -0.7147* C   7 s( 27.67%)p 2.61( 72.29%)d 0.00(  0.05%)
                                           -0.0003 -0.5260 -0.0051  0.3705  0.0129
                                           -0.3172 -0.0254 -0.6957  0.0093  0.0054
                                            0.0137 -0.0103 -0.0014 -0.0123
   143. (0.02794) BD*( 1) C   2 - H   8  
                ( 37.80%)   0.6148* C   2 s( 23.62%)p 3.23( 76.33%)d 0.00(  0.05%)
                                           -0.0002  0.4860 -0.0056 -0.8540 -0.0056
                                           -0.1837  0.0158 -0.0000  0.0000  0.0077
                                           -0.0000  0.0000  0.0173 -0.0113
                ( 62.20%)  -0.7887* H   8 s( 99.91%)p 0.00(  0.09%)
                                            0.9995 -0.0065  0.0295  0.0042 -0.0000
   144. (0.01872) BD*( 1) C   3 - C   4  
                ( 49.62%)   0.7044* C   3 s( 27.92%)p 2.58( 72.04%)d 0.00(  0.04%)
                                           -0.0001 -0.5283 -0.0017 -0.0004 -0.0006
                                            0.8480  0.0042 -0.0126 -0.0330 -0.0011
                                           -0.0008 -0.0030  0.0182  0.0099
                ( 50.38%)  -0.7098* C   4 s( 27.57%)p 2.62( 72.38%)d 0.00(  0.05%)
                                           -0.0003 -0.5251  0.0005  0.0019 -0.0023
                                           -0.8501 -0.0035 -0.0077 -0.0334  0.0001
                                            0.0000  0.0018  0.0186  0.0104
   145. (0.01274) BD*( 1) C   3 - H   9  
                ( 38.14%)   0.6176* C   3 s( 22.61%)p 3.42( 77.35%)d 0.00(  0.04%)
                                            0.0001 -0.4755 -0.0043  0.4081 -0.0207
                                           -0.3065 -0.0006 -0.7160  0.0035  0.0062
                                            0.0140 -0.0097 -0.0024 -0.0084
                ( 61.86%)  -0.7865* H   9 s( 99.92%)p 0.00(  0.08%)
                                           -0.9996  0.0030 -0.0120  0.0122  0.0236
   146. (0.01821) BD*( 1) C   3 - H  10  
                ( 38.63%)   0.6215* C   3 s( 21.69%)p 3.61( 78.27%)d 0.00(  0.04%)
                                            0.0002 -0.4657  0.0075 -0.8337  0.0073
                                           -0.2918 -0.0083 -0.0415 -0.0238 -0.0110
                                            0.0013  0.0004 -0.0142  0.0106
                ( 61.37%)  -0.7834* H  10 s( 99.92%)p 0.00(  0.08%)
                                           -0.9996  0.0052  0.0263  0.0120  0.0034
   147. (0.01620) BD*( 1) C   4 - C   5  
                ( 49.88%)   0.7063* C   4 s( 28.00%)p 2.57( 71.95%)d 0.00(  0.04%)
                                            0.0002  0.5292  0.0019  0.3686  0.0115
                                           -0.3200 -0.0279 -0.6929  0.0124 -0.0049
                                           -0.0131  0.0097  0.0012  0.0121
                ( 50.12%)  -0.7079* C   5 s( 27.77%)p 2.60( 72.19%)d 0.00(  0.04%)
                                            0.0002  0.5270  0.0014 -0.3620  0.0052
                                            0.3007 -0.0251  0.7066  0.0195 -0.0069
                                           -0.0131  0.0116  0.0007  0.0097
   148. (0.01775) BD*( 1) C   4 - H  11  
                ( 39.20%)   0.6261* C   4 s( 21.73%)p 3.60( 78.22%)d 0.00(  0.05%)
                                           -0.0001  0.4661 -0.0070 -0.8335  0.0063
                                           -0.2908 -0.0110  0.0475  0.0207  0.0106
                                           -0.0003 -0.0005  0.0154 -0.0105
                ( 60.80%)  -0.7797* H  11 s( 99.92%)p 0.00(  0.08%)
                                            0.9996 -0.0044  0.0262  0.0111 -0.0042
   149. (0.01220) BD*( 1) C   4 - H  12  
                ( 38.47%)   0.6203* C   4 s( 22.57%)p 3.43( 77.39%)d 0.00(  0.04%)
                                            0.0001 -0.4750 -0.0066 -0.4103  0.0169
                                            0.2986  0.0025 -0.7184  0.0056  0.0050
                                           -0.0138  0.0095 -0.0026 -0.0101
                ( 61.53%)  -0.7844* H  12 s( 99.92%)p 0.00(  0.08%)
                                           -0.9996  0.0024  0.0121 -0.0104  0.0239
   150. (0.01620) BD*( 1) C   5 - C   6  
                ( 50.12%)   0.7079* C   5 s( 27.77%)p 2.60( 72.19%)d 0.00(  0.04%)
                                            0.0002  0.5270  0.0014 -0.3620  0.0052
                                            0.3007 -0.0251 -0.7066 -0.0195 -0.0069
                                            0.0131 -0.0116  0.0007  0.0097
                ( 49.88%)  -0.7063* C   6 s( 28.00%)p 2.57( 71.95%)d 0.00(  0.04%)
                                            0.0002  0.5292  0.0019  0.3686  0.0115
                                           -0.3200 -0.0279  0.6929 -0.0124 -0.0049
                                            0.0131 -0.0097  0.0012  0.0121
   151. (0.01235) BD*( 1) C   5 - H  13  
                ( 38.63%)   0.6215* C   5 s( 22.63%)p 3.42( 77.33%)d 0.00(  0.04%)
                                           -0.0001  0.4757  0.0055 -0.0381  0.0144
                                           -0.8784  0.0111 -0.0000 -0.0000  0.0024
                                           -0.0000  0.0000 -0.0173 -0.0107
                ( 61.37%)  -0.7834* H  13 s( 99.92%)p 0.00(  0.08%)
                                            0.9996 -0.0024 -0.0004  0.0287 -0.0000
   152. (0.01774) BD*( 1) C   5 - H  14  
                ( 39.18%)   0.6260* C   5 s( 21.72%)p 3.60( 78.24%)d 0.00(  0.05%)
                                            0.0001 -0.4660  0.0072 -0.8577 -0.0038
                                           -0.2147  0.0232  0.0000  0.0000 -0.0103
                                            0.0000 -0.0000 -0.0150  0.0110
                ( 60.82%)  -0.7799* H  14 s( 99.92%)p 0.00(  0.08%)
                                           -0.9996  0.0044  0.0284  0.0041 -0.0000
   153. (0.01872) BD*( 1) C   6 - C   7  
                ( 50.38%)   0.7098* C   6 s( 27.57%)p 2.62( 72.38%)d 0.00(  0.05%)
                                            0.0003  0.5251 -0.0005 -0.0019  0.0023
                                            0.8501  0.0035 -0.0077 -0.0334 -0.0001
                                            0.0000  0.0018 -0.0186 -0.0104
                ( 49.62%)  -0.7044* C   7 s( 27.92%)p 2.58( 72.04%)d 0.00(  0.04%)
                                            0.0001  0.5283  0.0017  0.0004  0.0006
                                           -0.8480 -0.0042 -0.0126 -0.0330  0.0011
                                           -0.0008 -0.0030 -0.0182 -0.0099
   154. (0.01220) BD*( 1) C   6 - H  15  
                ( 38.47%)   0.6203* C   6 s( 22.57%)p 3.43( 77.39%)d 0.00(  0.04%)
                                           -0.0001  0.4750  0.0066  0.4103 -0.0169
                                           -0.2986 -0.0025 -0.7184  0.0056 -0.0050
                                           -0.0138  0.0095  0.0026  0.0101
                ( 61.53%)  -0.7844* H  15 s( 99.92%)p 0.00(  0.08%)
                                            0.9996 -0.0024 -0.0121  0.0104  0.0239
   155. (0.01775) BD*( 1) C   6 - H  16  
                ( 39.20%)   0.6261* C   6 s( 21.73%)p 3.60( 78.22%)d 0.00(  0.05%)
                                           -0.0001  0.4661 -0.0070 -0.8335  0.0063
                                           -0.2908 -0.0110 -0.0475 -0.0207  0.0106
                                            0.0003  0.0005  0.0154 -0.0105
                ( 60.80%)  -0.7797* H  16 s( 99.92%)p 0.00(  0.08%)
                                            0.9996 -0.0044  0.0262  0.0111  0.0042
   156. (0.01274) BD*( 1) C   7 - H  17  
                ( 38.14%)   0.6176* C   7 s( 22.61%)p 3.42( 77.35%)d 0.00(  0.04%)
                                           -0.0001  0.4755  0.0043 -0.4081  0.0207
                                            0.3065  0.0006 -0.7160  0.0035 -0.0062
                                            0.0140 -0.0097  0.0024  0.0084
                ( 61.86%)  -0.7865* H  17 s( 99.92%)p 0.00(  0.08%)
                                            0.9996 -0.0030  0.0120 -0.0122  0.0236
   157. (0.01821) BD*( 1) C   7 - H  18  
                ( 38.63%)   0.6215* C   7 s( 21.69%)p 3.61( 78.27%)d 0.00(  0.04%)
                                            0.0002 -0.4657  0.0075 -0.8337  0.0073
                                           -0.2918 -0.0083  0.0415  0.0238 -0.0110
                                           -0.0013 -0.0004 -0.0142  0.0106
                ( 61.37%)  -0.7834* H  18 s( 99.92%)p 0.00(  0.08%)
                                           -0.9996  0.0052  0.0263  0.0120 -0.0034


 NHO Directionality and "Bond Bending" (deviations from line of nuclear centers)

         [Thresholds for printing:  angular deviation  >  1.0 degree]
                                    hybrid p-character > 25.0%
                                    orbital occupancy  >  0.10e

                                Line of Centers        Hybrid 1              Hybrid 2
                                ---------------  -------------------   ------------------
                NBO               Theta   Phi    Theta   Phi    Dev    Theta   Phi    Dev
 ========================================================================================
     2. BD (   1) C   2 - C   3    34.0  321.0    30.4  327.5   5.0    143.2  138.2   3.3
     3. BD (   1) C   2 - C   7   146.0  321.0   149.6  327.5   5.0     36.8  138.2   3.3
     4. BD (   1) C   2 - H   8    90.0  193.7    90.0  191.1   2.7      --     --    --
     5. BD (   1) C   3 - C   4    90.0  270.0    86.9  270.1   3.1     87.2   90.0   2.7
     6. BD (   1) C   3 - H   9    36.2  142.5    34.8  141.6   1.6      --     --    --
     7. BD (   1) C   3 - H  10    88.1   19.9    85.8   20.0   2.4      --     --    --
     8. BD (   1) C   4 - C   5   145.6  319.6   142.9  317.5   3.0     31.8  142.3   3.0
     9. BD (   1) C   4 - H  11    86.9  199.3    85.6  200.0   1.5      --     --    --
    11. BD (   1) C   5 - C   6   145.6  139.6   148.2  142.3   3.0     37.1  317.5   3.0
    13. BD (   1) C   5 - H  14    90.0   14.2    90.0   12.5   1.6      --     --    --
    14. BD (   1) C   6 - C   7    90.0   90.0    92.8   90.0   2.7     93.1  270.1   3.1
    16. BD (   1) C   6 - H  16    93.1  199.3    94.4  200.0   1.5      --     --    --
    17. BD (   1) C   7 - H  17   143.8  142.5   145.2  141.6   1.6      --     --    --
    18. BD (   1) C   7 - H  18    91.9   19.9    94.2   20.0   2.4      --     --    --
    31. LP (   2)Cl   1             --     --     90.0  177.2   --       --     --    --
    32. LP (   3)Cl   1             --     --      0.0    0.0   --       --     --    --


 Second Order Perturbation Theory Analysis of Fock Matrix in NBO Basis

     Threshold for printing:   0.50 kcal/mol
                                                                              E(2)  E(j)-E(i) F(i,j)
         Donor NBO (i)                     Acceptor NBO (j)                 kcal/mol   a.u.    a.u. 
 ===================================================================================================

 within unit  1
   1. BD (   1)Cl   1 - C   2        / 52. RY*(   2) C   3                    0.60    1.27    0.025
   1. BD (   1)Cl   1 - C   2        / 88. RY*(   2) C   7                    0.60    1.27    0.025
   1. BD (   1)Cl   1 - C   2        /144. BD*(   1) C   3 - C   4            2.50    1.04    0.046
   1. BD (   1)Cl   1 - C   2        /153. BD*(   1) C   6 - C   7            2.50    1.04    0.046
   2. BD (   1) C   2 - C   3        / 60. RY*(   1) C   4                    1.13    1.62    0.038
   2. BD (   1) C   2 - C   3        / 87. RY*(   1) C   7                    1.38    1.60    0.042
   2. BD (   1) C   2 - C   3        /142. BD*(   1) C   2 - C   7            1.50    1.00    0.035
   2. BD (   1) C   2 - C   3        /143. BD*(   1) C   2 - H   8            0.68    1.07    0.024
   2. BD (   1) C   2 - C   3        /144. BD*(   1) C   3 - C   4            1.14    1.01    0.030
   2. BD (   1) C   2 - C   3        /145. BD*(   1) C   3 - H   9            0.80    1.08    0.026
   2. BD (   1) C   2 - C   3        /146. BD*(   1) C   3 - H  10            0.60    1.06    0.023
   2. BD (   1) C   2 - C   3        /149. BD*(   1) C   4 - H  12            1.75    1.07    0.039
   2. BD (   1) C   2 - C   3        /156. BD*(   1) C   7 - H  17            1.91    1.08    0.040
   3. BD (   1) C   2 - C   7        / 51. RY*(   1) C   3                    1.38    1.60    0.042
   3. BD (   1) C   2 - C   7        / 78. RY*(   1) C   6                    1.13    1.62    0.038
   3. BD (   1) C   2 - C   7        /141. BD*(   1) C   2 - C   3            1.50    1.00    0.035
   3. BD (   1) C   2 - C   7        /143. BD*(   1) C   2 - H   8            0.68    1.07    0.024
   3. BD (   1) C   2 - C   7        /145. BD*(   1) C   3 - H   9            1.91    1.08    0.040
   3. BD (   1) C   2 - C   7        /153. BD*(   1) C   6 - C   7            1.14    1.01    0.030
   3. BD (   1) C   2 - C   7        /154. BD*(   1) C   6 - H  15            1.75    1.07    0.039
   3. BD (   1) C   2 - C   7        /156. BD*(   1) C   7 - H  17            0.80    1.08    0.026
   3. BD (   1) C   2 - C   7        /157. BD*(   1) C   7 - H  18            0.60    1.06    0.023
   4. BD (   1) C   2 - H   8        / 33. RY*(   1)Cl   1                    0.78    1.36    0.029
   4. BD (   1) C   2 - H   8        /146. BD*(   1) C   3 - H  10            3.07    0.95    0.048
   4. BD (   1) C   2 - H   8        /157. BD*(   1) C   7 - H  18            3.07    0.95    0.048
   5. BD (   1) C   3 - C   4        / 42. RY*(   1) C   2                    0.87    1.51    0.033
   5. BD (   1) C   3 - C   4        / 69. RY*(   1) C   5                    1.03    1.60    0.036
   5. BD (   1) C   3 - C   4        /140. BD*(   1)Cl   1 - C   2            3.80    0.71    0.046
   5. BD (   1) C   3 - C   4        /141. BD*(   1) C   2 - C   3            1.22    0.97    0.031
   5. BD (   1) C   3 - C   4        /145. BD*(   1) C   3 - H   9            0.72    1.05    0.025
   5. BD (   1) C   3 - C   4        /146. BD*(   1) C   3 - H  10            0.55    1.03    0.021
   5. BD (   1) C   3 - C   4        /147. BD*(   1) C   4 - C   5            1.02    0.99    0.028
   5. BD (   1) C   3 - C   4        /149. BD*(   1) C   4 - H  12            0.67    1.04    0.024
   5. BD (   1) C   3 - C   4        /151. BD*(   1) C   5 - H  13            1.94    1.05    0.040
   6. BD (   1) C   3 - H   9        / 61. RY*(   2) C   4                    0.54    1.63    0.027
   6. BD (   1) C   3 - H   9        /142. BD*(   1) C   2 - C   7            3.60    0.87    0.050
   6. BD (   1) C   3 - H   9        /147. BD*(   1) C   4 - C   5            3.27    0.88    0.048
   7. BD (   1) C   3 - H  10        / 43. RY*(   2) C   2                    0.73    1.17    0.026
   7. BD (   1) C   3 - H  10        /143. BD*(   1) C   2 - H   8            3.39    0.93    0.050
   7. BD (   1) C   3 - H  10        /148. BD*(   1) C   4 - H  11            3.11    0.92    0.048
   8. BD (   1) C   4 - C   5        / 51. RY*(   1) C   3                    1.09    1.57    0.037
   8. BD (   1) C   4 - C   5        / 78. RY*(   1) C   6                    1.01    1.59    0.036
   8. BD (   1) C   4 - C   5        /144. BD*(   1) C   3 - C   4            1.03    0.98    0.028
   8. BD (   1) C   4 - C   5        /145. BD*(   1) C   3 - H   9            1.98    1.05    0.041
   8. BD (   1) C   4 - C   5        /148. BD*(   1) C   4 - H  11            0.52    1.03    0.021
   8. BD (   1) C   4 - C   5        /149. BD*(   1) C   4 - H  12            0.76    1.04    0.025
   8. BD (   1) C   4 - C   5        /150. BD*(   1) C   5 - C   6            1.05    0.98    0.029
   8. BD (   1) C   4 - C   5        /151. BD*(   1) C   5 - H  13            0.71    1.04    0.024
   8. BD (   1) C   4 - C   5        /152. BD*(   1) C   5 - H  14            0.51    1.03    0.021
   8. BD (   1) C   4 - C   5        /154. BD*(   1) C   6 - H  15            2.04    1.04    0.041
   9. BD (   1) C   4 - H  11        /146. BD*(   1) C   3 - H  10            3.21    0.92    0.049
   9. BD (   1) C   4 - H  11        /152. BD*(   1) C   5 - H  14            3.18    0.92    0.048
  10. BD (   1) C   4 - H  12        / 70. RY*(   2) C   5                    0.56    1.63    0.027
  10. BD (   1) C   4 - H  12        /141. BD*(   1) C   2 - C   3            3.60    0.87    0.050
  10. BD (   1) C   4 - H  12        /150. BD*(   1) C   5 - C   6            3.35    0.88    0.048
  11. BD (   1) C   5 - C   6        / 60. RY*(   1) C   4                    1.01    1.59    0.036
  11. BD (   1) C   5 - C   6        / 87. RY*(   1) C   7                    1.09    1.57    0.037
  11. BD (   1) C   5 - C   6        /147. BD*(   1) C   4 - C   5            1.05    0.98    0.029
  11. BD (   1) C   5 - C   6        /149. BD*(   1) C   4 - H  12            2.04    1.04    0.041
  11. BD (   1) C   5 - C   6        /151. BD*(   1) C   5 - H  13            0.71    1.04    0.024
  11. BD (   1) C   5 - C   6        /152. BD*(   1) C   5 - H  14            0.51    1.03    0.021
  11. BD (   1) C   5 - C   6        /153. BD*(   1) C   6 - C   7            1.03    0.98    0.028
  11. BD (   1) C   5 - C   6        /154. BD*(   1) C   6 - H  15            0.76    1.04    0.025
  11. BD (   1) C   5 - C   6        /155. BD*(   1) C   6 - H  16            0.52    1.03    0.021
  11. BD (   1) C   5 - C   6        /156. BD*(   1) C   7 - H  17            1.98    1.05    0.041
  12. BD (   1) C   5 - H  13        / 61. RY*(   2) C   4                    0.54    1.62    0.027
  12. BD (   1) C   5 - H  13        / 79. RY*(   2) C   6                    0.54    1.62    0.027
  12. BD (   1) C   5 - H  13        /144. BD*(   1) C   3 - C   4            3.46    0.87    0.049
  12. BD (   1) C   5 - H  13        /153. BD*(   1) C   6 - C   7            3.46    0.87    0.049
  13. BD (   1) C   5 - H  14        /148. BD*(   1) C   4 - H  11            3.24    0.92    0.049
  13. BD (   1) C   5 - H  14        /155. BD*(   1) C   6 - H  16            3.24    0.92    0.049
  14. BD (   1) C   6 - C   7        / 42. RY*(   1) C   2                    0.87    1.51    0.033
  14. BD (   1) C   6 - C   7        / 69. RY*(   1) C   5                    1.03    1.60    0.036
  14. BD (   1) C   6 - C   7        /140. BD*(   1)Cl   1 - C   2            3.80    0.71    0.046
  14. BD (   1) C   6 - C   7        /142. BD*(   1) C   2 - C   7            1.22    0.97    0.031
  14. BD (   1) C   6 - C   7        /150. BD*(   1) C   5 - C   6            1.02    0.99    0.028
  14. BD (   1) C   6 - C   7        /151. BD*(   1) C   5 - H  13            1.94    1.05    0.040
  14. BD (   1) C   6 - C   7        /154. BD*(   1) C   6 - H  15            0.67    1.04    0.024
  14. BD (   1) C   6 - C   7        /156. BD*(   1) C   7 - H  17            0.72    1.05    0.025
  14. BD (   1) C   6 - C   7        /157. BD*(   1) C   7 - H  18            0.55    1.03    0.021
  15. BD (   1) C   6 - H  15        / 70. RY*(   2) C   5                    0.56    1.63    0.027
  15. BD (   1) C   6 - H  15        /142. BD*(   1) C   2 - C   7            3.60    0.87    0.050
  15. BD (   1) C   6 - H  15        /147. BD*(   1) C   4 - C   5            3.35    0.88    0.048
  16. BD (   1) C   6 - H  16        /152. BD*(   1) C   5 - H  14            3.18    0.92    0.048
  16. BD (   1) C   6 - H  16        /157. BD*(   1) C   7 - H  18            3.21    0.92    0.049
  17. BD (   1) C   7 - H  17        / 79. RY*(   2) C   6                    0.54    1.63    0.027
  17. BD (   1) C   7 - H  17        /141. BD*(   1) C   2 - C   3            3.60    0.87    0.050
  17. BD (   1) C   7 - H  17        /150. BD*(   1) C   5 - C   6            3.27    0.88    0.048
  18. BD (   1) C   7 - H  18        / 43. RY*(   2) C   2                    0.73    1.17    0.026
  18. BD (   1) C   7 - H  18        /143. BD*(   1) C   2 - H   8            3.39    0.93    0.050
  18. BD (   1) C   7 - H  18        /155. BD*(   1) C   6 - H  16            3.11    0.92    0.048
  20. CR (   2)Cl   1                / 42. RY*(   1) C   2                    1.33   10.80    0.107
  24. CR (   1) C   2                / 54. RY*(   4) C   3                    0.85   11.05    0.087
  24. CR (   1) C   2                / 90. RY*(   4) C   7                    0.85   11.05    0.087
  24. CR (   1) C   2                / 96. RY*(   1) H   8                    0.73   10.47    0.078
  24. CR (   1) C   2                /140. BD*(   1)Cl   1 - C   2            1.53   10.24    0.113
  25. CR (   1) C   3                / 43. RY*(   2) C   2                    1.50   10.75    0.113
  25. CR (   1) C   3                / 62. RY*(   3) C   4                    0.84   10.74    0.085
  25. CR (   1) C   3                /100. RY*(   1) H   9                    0.62   10.43    0.072
  25. CR (   1) C   3                /104. RY*(   1) H  10                    0.64   10.45    0.073
  26. CR (   1) C   4                / 52. RY*(   2) C   3                    1.04   10.69    0.094
  26. CR (   1) C   4                / 71. RY*(   3) C   5                    0.90   10.73    0.088
  26. CR (   1) C   4                /108. RY*(   1) H  11                    0.60   10.46    0.071
  26. CR (   1) C   4                /112. RY*(   1) H  12                    0.59   10.44    0.070
  27. CR (   1) C   5                / 62. RY*(   3) C   4                    0.92   10.74    0.089
  27. CR (   1) C   5                / 80. RY*(   3) C   6                    0.92   10.74    0.089
  27. CR (   1) C   5                /116. RY*(   1) H  13                    0.59   10.44    0.070
  27. CR (   1) C   5                /120. RY*(   1) H  14                    0.60   10.46    0.071
  28. CR (   1) C   6                / 71. RY*(   3) C   5                    0.90   10.73    0.088
  28. CR (   1) C   6                / 88. RY*(   2) C   7                    1.04   10.69    0.094
  28. CR (   1) C   6                /124. RY*(   1) H  15                    0.59   10.44    0.070
  28. CR (   1) C   6                /128. RY*(   1) H  16                    0.60   10.46    0.071
  29. CR (   1) C   7                / 43. RY*(   2) C   2                    1.50   10.75    0.113
  29. CR (   1) C   7                / 80. RY*(   3) C   6                    0.84   10.74    0.085
  29. CR (   1) C   7                /132. RY*(   1) H  17                    0.62   10.43    0.072
  29. CR (   1) C   7                /136. RY*(   1) H  18                    0.64   10.45    0.073
  30. LP (   1)Cl   1                / 42. RY*(   1) C   2                    1.98    1.81    0.053
  30. LP (   1)Cl   1                / 45. RY*(   4) C   2                    0.82    2.02    0.036
  31. LP (   2)Cl   1                / 44. RY*(   3) C   2                    1.04    1.11    0.030
  31. LP (   2)Cl   1                /141. BD*(   1) C   2 - C   3            0.98    0.68    0.023
  31. LP (   2)Cl   1                /142. BD*(   1) C   2 - C   7            0.98    0.68    0.023
  31. LP (   2)Cl   1                /143. BD*(   1) C   2 - H   8            3.89    0.75    0.048
  32. LP (   3)Cl   1                / 43. RY*(   2) C   2                    0.74    0.98    0.024
  32. LP (   3)Cl   1                /141. BD*(   1) C   2 - C   3            2.48    0.68    0.037
  32. LP (   3)Cl   1                /142. BD*(   1) C   2 - C   7            2.48    0.68    0.037
  32. LP (   3)Cl   1                /144. BD*(   1) C   3 - C   4            0.82    0.68    0.021
  32. LP (   3)Cl   1                /153. BD*(   1) C   6 - C   7            0.82    0.68    0.021


 Natural Bond Orbitals (Summary):

                                                            Principal Delocalizations
           NBO                        Occupancy    Energy   (geminal,vicinal,remote)
 ====================================================================================
 Molecular unit  1  (C6H11Cl)
     1. BD (   1)Cl   1 - C   2          1.98609    -0.64772  144(v),153(v),52(v),88(v)
     2. BD (   1) C   2 - C   3          1.98102    -0.61903  156(v),149(v),142(g),87(v)
                                                    144(g),60(v),145(g),143(g)
                                                    146(g)
     3. BD (   1) C   2 - C   7          1.98102    -0.61903  145(v),154(v),141(g),51(v)
                                                    153(g),78(v),156(g),143(g)
                                                    157(g)
     4. BD (   1) C   2 - H   8          1.97695    -0.50636  146(v),157(v),33(v)
     5. BD (   1) C   3 - C   4          1.97308    -0.58953  140(v),151(v),141(g),69(v)
                                                    147(g),42(v),145(g),149(g)
                                                    146(g)
     6. BD (   1) C   3 - H   9          1.97797    -0.48144  142(v),147(v),61(v)
     7. BD (   1) C   3 - H  10          1.97634    -0.47933  143(v),148(v),43(v)
     8. BD (   1) C   4 - C   5          1.98139    -0.58889  154(v),145(v),51(v),150(g)
                                                    144(g),78(v),149(g),151(g)
                                                    148(g),152(g)
     9. BD (   1) C   4 - H  11          1.97825    -0.47983  146(v),152(v)
    10. BD (   1) C   4 - H  12          1.97774    -0.48054  141(v),150(v),70(v)
    11. BD (   1) C   5 - C   6          1.98139    -0.58889  149(v),156(v),87(v),147(g)
                                                    153(g),60(v),154(g),151(g)
                                                    155(g),152(g)
    12. BD (   1) C   5 - H  13          1.97866    -0.47941  144(v),153(v),61(v),79(v)
    13. BD (   1) C   5 - H  14          1.97773    -0.47729  148(v),155(v)
    14. BD (   1) C   6 - C   7          1.97308    -0.58953  140(v),151(v),142(g),69(v)
                                                    150(g),42(v),156(g),154(g)
                                                    157(g)
    15. BD (   1) C   6 - H  15          1.97774    -0.48054  142(v),147(v),70(v)
    16. BD (   1) C   6 - H  16          1.97825    -0.47983  157(v),152(v)
    17. BD (   1) C   7 - H  17          1.97797    -0.48144  141(v),150(v),79(v)
    18. BD (   1) C   7 - H  18          1.97634    -0.47933  143(v),155(v),43(v)
    19. CR (   1)Cl   1                  2.00000  -100.70703   
    20. CR (   2)Cl   1                  1.99982    -9.88588  42(v)
    21. CR (   3)Cl   1                  1.99999    -7.18357   
    22. CR (   4)Cl   1                  1.99992    -7.19174   
    23. CR (   5)Cl   1                  1.99999    -7.18364   
    24. CR (   1) C   2                  1.99884   -10.12391  140(g),54(v),90(v),96(v)
    25. CR (   1) C   3                  1.99903   -10.06371  43(v),62(v),104(v),100(v)
    26. CR (   1) C   4                  1.99911   -10.06748  52(v),71(v),108(v),112(v)
    27. CR (   1) C   5                  1.99911   -10.06477  62(v),80(v),120(v),116(v)
    28. CR (   1) C   6                  1.99911   -10.06748  88(v),71(v),128(v),124(v)
    29. CR (   1) C   7                  1.99903   -10.06371  43(v),80(v),136(v),132(v)
    30. LP (   1)Cl   1                  1.99461    -0.89295  42(v),45(v)
    31. LP (   2)Cl   1                  1.97694    -0.29393  143(v),44(v),141(v),142(v)
    32. LP (   3)Cl   1                  1.97247    -0.29223  141(v),142(v),144(r),153(r)
                                                    43(v)
    33. RY*(   1)Cl   1                  0.00181     0.85218   
    34. RY*(   2)Cl   1                  0.00171     0.85194   
    35. RY*(   3)Cl   1                  0.00064     0.79922   
    36. RY*(   4)Cl   1                  0.00011     1.25786   
    37. RY*(   5)Cl   1                  0.00004     0.86039   
    38. RY*(   6)Cl   1                  0.00005     0.84419   
    39. RY*(   7)Cl   1                  0.00000     1.05800   
    40. RY*(   8)Cl   1                  0.00001     1.05858   
    41. RY*(   9)Cl   1                  0.00001     0.75423   
    42. RY*(   1) C   2                  0.00579     0.91704   
    43. RY*(   2) C   2                  0.00495     0.69068   
    44. RY*(   3) C   2                  0.00396     0.81363   
    45. RY*(   4) C   2                  0.00167     1.12491   
    46. RY*(   5) C   2                  0.00071     2.08631   
    47. RY*(   6) C   2                  0.00040     1.98212   
    48. RY*(   7) C   2                  0.00034     2.10212   
    49. RY*(   8) C   2                  0.00024     2.04266   
    50. RY*(   9) C   2                  0.00007     1.83655   
    51. RY*(   1) C   3                  0.00602     0.98470   
    52. RY*(   2) C   3                  0.00316     0.61998   
    53. RY*(   3) C   3                  0.00119     1.05175   
    54. RY*(   4) C   3                  0.00077     0.93017   
    55. RY*(   5) C   3                  0.00027     2.00226   
    56. RY*(   6) C   3                  0.00017     2.09689   
    57. RY*(   7) C   3                  0.00015     2.00332   
    58. RY*(   8) C   3                  0.00002     2.21736   
    59. RY*(   9) C   3                  0.00002     2.20465   
    60. RY*(   1) C   4                  0.00505     0.99777   
    61. RY*(   2) C   4                  0.00151     1.14393   
    62. RY*(   3) C   4                  0.00119     0.67484   
    63. RY*(   4) C   4                  0.00039     1.01452   
    64. RY*(   5) C   4                  0.00028     1.95790   
    65. RY*(   6) C   4                  0.00014     2.21546   
    66. RY*(   7) C   4                  0.00006     1.89086   
    67. RY*(   8) C   4                  0.00002     2.20895   
    68. RY*(   9) C   4                  0.00001     2.01062   
    69. RY*(   1) C   5                  0.00499     1.00641   
    70. RY*(   2) C   5                  0.00150     1.14491   
    71. RY*(   3) C   5                  0.00120     0.66383   
    72. RY*(   4) C   5                  0.00040     1.01152   
    73. RY*(   5) C   5                  0.00028     1.96417   
    74. RY*(   6) C   5                  0.00014     2.22455   
    75. RY*(   7) C   5                  0.00006     1.86589   
    76. RY*(   8) C   5                  0.00001     2.15477   
    77. RY*(   9) C   5                  0.00001     2.08614   
    78. RY*(   1) C   6                  0.00505     0.99777   
    79. RY*(   2) C   6                  0.00151     1.14393   
    80. RY*(   3) C   6                  0.00119     0.67484   
    81. RY*(   4) C   6                  0.00039     1.01452   
    82. RY*(   5) C   6                  0.00028     1.95790   
    83. RY*(   6) C   6                  0.00014     2.21546   
    84. RY*(   7) C   6                  0.00006     1.89086   
    85. RY*(   8) C   6                  0.00002     2.20895   
    86. RY*(   9) C   6                  0.00001     2.01062   
    87. RY*(   1) C   7                  0.00602     0.98470   
    88. RY*(   2) C   7                  0.00316     0.61998   
    89. RY*(   3) C   7                  0.00119     1.05175   
    90. RY*(   4) C   7                  0.00077     0.93017   
    91. RY*(   5) C   7                  0.00027     2.00226   
    92. RY*(   6) C   7                  0.00017     2.09689   
    93. RY*(   7) C   7                  0.00015     2.00332   
    94. RY*(   8) C   7                  0.00002     2.21736   
    95. RY*(   9) C   7                  0.00002     2.20465   
    96. RY*(   1) H   8                  0.00335     0.34848   
    97. RY*(   2) H   8                  0.00011     1.78726   
    98. RY*(   3) H   8                  0.00008     2.07615   
    99. RY*(   4) H   8                  0.00003     2.17890   
   100. RY*(   1) H   9                  0.00299     0.36840   
   101. RY*(   2) H   9                  0.00017     1.85510   
   102. RY*(   3) H   9                  0.00011     1.82319   
   103. RY*(   4) H   9                  0.00004     2.33477   
   104. RY*(   1) H  10                  0.00393     0.38749   
   105. RY*(   2) H  10                  0.00017     1.89514   
   106. RY*(   3) H  10                  0.00011     1.80097   
   107. RY*(   4) H  10                  0.00004     2.32513   
   108. RY*(   1) H  11                  0.00291     0.39050   
   109. RY*(   2) H  11                  0.00018     1.89809   
   110. RY*(   3) H  11                  0.00013     1.76873   
   111. RY*(   4) H  11                  0.00004     2.31146   
   112. RY*(   1) H  12                  0.00211     0.37424   
   113. RY*(   2) H  12                  0.00017     1.85500   
   114. RY*(   3) H  12                  0.00013     1.80390   
   115. RY*(   4) H  12                  0.00004     2.32258   
   116. RY*(   1) H  13                  0.00210     0.37651   
   117. RY*(   2) H  13                  0.00017     1.85922   
   118. RY*(   3) H  13                  0.00013     1.80156   
   119. RY*(   4) H  13                  0.00004     2.32278   
   120. RY*(   1) H  14                  0.00287     0.39304   
   121. RY*(   2) H  14                  0.00018     1.90193   
   122. RY*(   3) H  14                  0.00013     1.77184   
   123. RY*(   4) H  14                  0.00004     2.31245   
   124. RY*(   1) H  15                  0.00211     0.37424   
   125. RY*(   2) H  15                  0.00017     1.85500   
   126. RY*(   3) H  15                  0.00013     1.80390   
   127. RY*(   4) H  15                  0.00004     2.32258   
   128. RY*(   1) H  16                  0.00291     0.39050   
   129. RY*(   2) H  16                  0.00018     1.89809   
   130. RY*(   3) H  16                  0.00013     1.76873   
   131. RY*(   4) H  16                  0.00004     2.31146   
   132. RY*(   1) H  17                  0.00299     0.36840   
   133. RY*(   2) H  17                  0.00017     1.85510   
   134. RY*(   3) H  17                  0.00011     1.82319   
   135. RY*(   4) H  17                  0.00004     2.33477   
   136. RY*(   1) H  18                  0.00393     0.38749   
   137. RY*(   2) H  18                  0.00017     1.89514   
   138. RY*(   3) H  18                  0.00011     1.80097   
   139. RY*(   4) H  18                  0.00004     2.32513   
   140. BD*(   1)Cl   1 - C   2          0.03858     0.11998   
   141. BD*(   1) C   2 - C   3          0.02756     0.38545   
   142. BD*(   1) C   2 - C   7          0.02756     0.38545   
   143. BD*(   1) C   2 - H   8          0.02794     0.45179   
   144. BD*(   1) C   3 - C   4          0.01872     0.39210   
   145. BD*(   1) C   3 - H   9          0.01274     0.45728   
   146. BD*(   1) C   3 - H  10          0.01821     0.44177   
   147. BD*(   1) C   4 - C   5          0.01620     0.39565   
   148. BD*(   1) C   4 - H  11          0.01775     0.43856   
   149. BD*(   1) C   4 - H  12          0.01220     0.45543   
   150. BD*(   1) C   5 - C   6          0.01620     0.39565   
   151. BD*(   1) C   5 - H  13          0.01235     0.45562   
   152. BD*(   1) C   5 - H  14          0.01774     0.44108   
   153. BD*(   1) C   6 - C   7          0.01872     0.39210   
   154. BD*(   1) C   6 - H  15          0.01220     0.45543   
   155. BD*(   1) C   6 - H  16          0.01775     0.43856   
   156. BD*(   1) C   7 - H  17          0.01274     0.45728   
   157. BD*(   1) C   7 - H  18          0.01821     0.44177   
       -------------------------------
              Total Lewis   63.54898  ( 99.2953%)
        Valence non-Lewis    0.34337  (  0.5365%)
        Rydberg non-Lewis    0.10765  (  0.1682%)
       -------------------------------
            Total unit  1   64.00000  (100.0000%)
           Charge unit  1    0.00000
 Unable to Open any file for archive entry.
 1\1\GINC-COMPUTE-0-2\SP\RB3LYP\def2SVP\C6H11Cl1\ZAHRT2\13-Mar-2021\0\\
 # b3lyp/def2svp geom=NewRedundant pop=NBO\\37\\0,1\Cl,0,-2.1592680147,
 2.2514793711,0.4200191815\C,0,-0.865153974,0.9778945681,0.5715797202\C
 ,0,0.3734626011,1.3939893872,-0.214834064\C,0,1.4621895884,0.316321596
 9,-0.1159967231\C,0,0.9399830843,-1.0522114072,-0.5664064856\C,0,-0.31
 58669694,-1.4508719309,0.216128881\C,0,-1.4054035213,-0.3740087592,0.1
 174427599\H,0,-0.6296096079,0.9429057465,1.6464115954\H,0,0.741166297,
 2.3638564004,0.1539112546\H,0,0.0833719928,1.5399344522,-1.2696094371\
 H,0,1.8123894878,0.2465670521,0.9300422963\H,0,2.3363607854,0.61585422
 77,-0.7165690535\H,0,1.7235321892,-1.8188097005,-0.4505855991\H,0,0.69
 75543953,-1.0107936921,-1.6438868052\H,0,-0.7113349915,-2.4132216632,-
 0.1472858117\H,0,-0.0501878321,-1.6046308585,1.2779556487\H,0,-2.28628
 93699,-0.6451030373,0.7194138186\H,0,-1.7468962091,-0.2791517329,-0.92
 77311489\\Version=ES64L-G16RevC.01\State=1-A'\HF=-695.1808255\RMSD=4.4
 21e-09\Dipole=0.6048848,-0.6082449,0.0019056\Quadrupole=-0.5633515,-0.
 6873544,1.2507059,1.8773401,0.2685246,-0.2704863\PG=CS [SG(C2H3Cl1),X(
 C4H8)]\\@
 The archive entry for this job was punched.


 ON INDUCTION, OR "WHY DO YOU BELIEVE THE SUN WILL RISE TOMORROW?":

 ... THE FARMER WHO HAS FED THE CHICKEN EVERY DAY THROUGHOUT ITS
 LIFE AT LAST WRINGS ITS NECK INSTEAD, SHOWING THAT MORE REFINED VIEWS
 AS TO THE UNIFORMITY OF NATURE WOULD HAVE BEEN USEFUL TO THE CHICKEN.

                               -- BERTRAND RUSSELL
 File lengths (MBytes):  RWF=     20 Int=      0 D2E=      0 Chk=      3 Scr=      1
 Normal termination of Gaussian 16
