# Supplementary material for: Machine-Learning-Guided Discovery of Electrochemical Reactions
Source: J Am Chem Soc. 2022 Dec 2;144(49):22599–610. doi: 10.1021/jacs.2c08997 (PMC9756344; doi:10.1021/jacs.2c08997)
Supplement: Supplementary file 4 — ja2c08997_si_004.zip [file ja2c08997_si_004.zip › Reactivity Prediction/Nlogs_notimes/46.log]

 Entering Gaussian System, Link 0=g16
 Input=46.com
 Output=46.log
 Initial command:
  
 Copyright (c) 1988-2019, Gaussian, Inc.  All Rights Reserved.
  
 This is part of the Gaussian(R) 16 program.  It is based on
 the Gaussian(R) 09 system (copyright 2009, Gaussian, Inc.),
 the Gaussian(R) 03 system (copyright 2003, Gaussian, Inc.),
 the Gaussian(R) 98 system (copyright 1998, Gaussian, Inc.),
 the Gaussian(R) 94 system (copyright 1995, Gaussian, Inc.),
 the Gaussian 92(TM) system (copyright 1992, Gaussian, Inc.),
 the Gaussian 90(TM) system (copyright 1990, Gaussian, Inc.),
 the Gaussian 88(TM) system (copyright 1988, Gaussian, Inc.),
 the Gaussian 86(TM) system (copyright 1986, Carnegie Mellon
 University), and the Gaussian 82(TM) system (copyright 1983,
 Carnegie Mellon University). Gaussian is a federally registered
 trademark of Gaussian, Inc.
  
 This software contains proprietary and confidential information,
 including trade secrets, belonging to Gaussian, Inc.
  
 This software is provided under written license and may be
 used, copied, transmitted, or stored only in accord with that
 written license.
  
 The following legend is applicable only to US Government
 contracts under FAR:
  
                    RESTRICTED RIGHTS LEGEND
  
 Use, reproduction and disclosure by the US Government is
 subject to restrictions as set forth in subparagraphs (a)
 and (c) of the Commercial Computer Software - Restricted
 Rights clause in FAR 52.227-19.
  
 Gaussian, Inc.
 340 Quinnipiac St., Bldg. 40, Wallingford CT 06492
  
  
 ---------------------------------------------------------------
 Warning -- This program may not be used in any manner that
 competes with the business of Gaussian, Inc. or will provide
 assistance to any competitor of Gaussian, Inc.  The licensee
 of this program is prohibited from giving any competitor of
 Gaussian, Inc. access to this program.  By using this program,
 the user acknowledges that Gaussian, Inc. is engaged in the
 business of creating and licensing software in the field of
 computational chemistry and represents and warrants to the
 licensee that it is not a competitor of Gaussian, Inc. and that
 it will not use this program in any manner prohibited above.
 ---------------------------------------------------------------
  

 Cite this work as:
 Gaussian 16, Revision C.01,
 M. J. Frisch, G. W. Trucks, H. B. Schlegel, G. E. Scuseria, 
 M. A. Robb, J. R. Cheeseman, G. Scalmani, V. Barone, 
 G. A. Petersson, H. Nakatsuji, X. Li, M. Caricato, A. V. Marenich, 
 J. Bloino, B. G. Janesko, R. Gomperts, B. Mennucci, H. P. Hratchian, 
 J. V. Ortiz, A. F. Izmaylov, J. L. Sonnenberg, D. Williams-Young, 
 F. Ding, F. Lipparini, F. Egidi, J. Goings, B. Peng, A. Petrone, 
 T. Henderson, D. Ranasinghe, V. G. Zakrzewski, J. Gao, N. Rega, 
 G. Zheng, W. Liang, M. Hada, M. Ehara, K. Toyota, R. Fukuda, 
 J. Hasegawa, M. Ishida, T. Nakajima, Y. Honda, O. Kitao, H. Nakai, 
 T. Vreven, K. Throssell, J. A. Montgomery, Jr., J. E. Peralta, 
 F. Ogliaro, M. J. Bearpark, J. J. Heyd, E. N. Brothers, K. N. Kudin, 
 V. N. Staroverov, T. A. Keith, R. Kobayashi, J. Normand, 
 K. Raghavachari, A. P. Rendell, J. C. Burant, S. S. Iyengar, 
 J. Tomasi, M. Cossi, J. M. Millam, M. Klene, C. Adamo, R. Cammi, 
 J. W. Ochterski, R. L. Martin, K. Morokuma, O. Farkas, 
 J. B. Foresman, and D. J. Fox, Gaussian, Inc., Wallingford CT, 2019.
 
 ******************************************
 Gaussian 16:  ES64L-G16RevC.01  3-Jul-2019
                13-Mar-2021 
 ******************************************
 %nprocshared=16
 Will use up to   16 processors via shared memory.
 %mem=7GB
 -----------------------------------------
 # b3lyp/def2svp geom=NewRedundant pop=NBO
 -----------------------------------------
 1/29=4000,38=1,172=1/1;
 2/12=2,17=6,18=5,40=1/2;
 3/5=43,7=101,11=2,25=1,30=1,74=-5/1,2,3;
 4//1;
 5/5=2,38=5/2;
 6/7=2,8=2,9=2,10=2,28=1,40=1/1,7;
 99/5=1,9=1/99;
 --
 46
 --
 Symbolic Z-matrix:
 Charge =  0 Multiplicity = 1
 O                     3.1038   -0.88551  -0.11566 
 C                     2.06123  -0.3926   -0.44556 
 O                     1.95595   0.3148   -1.59162 
 C                     0.78381  -0.47486   0.38954 
 C                    -0.50204  -0.45574  -0.40785 
 C                    -1.77527   0.04582   0.20944 
 C                    -1.10363   0.86616  -0.86169 
 H                     1.03839   0.61096  -1.70257 
 H                     0.86616  -1.38106   1.00717 
 H                     0.80284   0.38094   1.08832 
 H                    -0.60876  -1.29033  -1.10981 
 H                    -2.70776  -0.46535  -0.04223 
 H                    -1.72971   0.41651   1.23747 
 H                    -1.57484   0.91741  -1.84714 
 H                    -0.61017   1.79286  -0.54989 
 
                          Input orientation:                          
 ---------------------------------------------------------------------
 Center     Atomic      Atomic             Coordinates (Angstroms)
 Number     Number       Type             X           Y           Z
 ---------------------------------------------------------------------
      1          8           0        3.103802   -0.885511   -0.115656
      2          6           0        2.061235   -0.392604   -0.445562
      3          8           0        1.955955    0.314800   -1.591618
      4          6           0        0.783808   -0.474865    0.389539
      5          6           0       -0.502041   -0.455739   -0.407849
      6          6           0       -1.775275    0.045823    0.209439
      7          6           0       -1.103627    0.866164   -0.861689
      8          1           0        1.038391    0.610958   -1.702571
      9          1           0        0.866158   -1.381063    1.007165
     10          1           0        0.802838    0.380943    1.088320
     11          1           0       -0.608764   -1.290334   -1.109809
     12          1           0       -2.707762   -0.465354   -0.042225
     13          1           0       -1.729710    0.416512    1.237466
     14          1           0       -1.574841    0.917407   -1.847139
     15          1           0       -0.610167    1.792863   -0.549886
 ---------------------------------------------------------------------
                    Distance matrix (angstroms):
                    1          2          3          4          5
     1  O    0.000000
     2  C    1.199476   0.000000
     3  O    2.221883   1.350907   0.000000
     4  C    2.409611   1.528391   2.433616   0.000000
     5  C    3.643101   2.564330   2.834922   1.513142   0.000000
     6  C    4.977797   3.916637   4.151895   2.617719   1.501244
     7  C    4.618159   3.431328   3.193406   2.631794   1.521613
     8  H    3.003938   1.906153   0.970538   2.370812   2.277515
     9  H    2.552127   2.125012   3.288964   1.099745   2.174961
    10  H    2.889273   2.129490   2.918239   1.105017   2.154359
    11  H    3.864630   2.894138   3.063719   2.202791   1.095759
    12  H    5.827195   4.786575   4.975893   3.518177   2.235840
    13  H    5.185464   4.225933   4.647385   2.798446   2.230483
    14  H    5.304549   4.111154   3.590953   3.536152   2.260085
    15  H    4.599545   3.453047   3.139245   2.822813   2.255676
                    6          7          8          9         10
     6  C    0.000000
     7  C    1.507111   0.000000
     8  H    3.448459   2.315265   0.000000
     9  H    3.106370   3.524585   3.367563   0.000000
    10  H    2.744340   2.769942   2.810242   1.765010   0.000000
    11  H    2.210538   2.226418   2.584453   2.581706   3.101218
    12  H    1.092781   2.240025   4.236609   3.835707   3.784001
    13  H    1.093768   2.236206   4.042772   3.165887   2.537185
    14  H    2.242619   1.093517   2.635107   4.403236   3.815503
    15  H    2.232979   1.095214   2.333093   3.831155   2.583373
                   11         12         13         14         15
    11  H    0.000000
    12  H    2.495220   0.000000
    13  H    3.111197   1.836270   0.000000
    14  H    2.520135   2.540325   3.128844   0.000000
    15  H    3.133627   3.123646   2.518401   1.838446   0.000000
 Stoichiometry    C5H8O2
 Framework group  C1[X(C5H8O2)]
 Deg. of freedom    39
 Full point group                 C1      NOp   1
 Largest Abelian subgroup         C1      NOp   1
 Largest concise Abelian subgroup C1      NOp   1
                         Standard orientation:                         
 ---------------------------------------------------------------------
 Center     Atomic      Atomic             Coordinates (Angstroms)
 Number     Number       Type             X           Y           Z
 ---------------------------------------------------------------------
      1          8           0       -2.569816   -0.565652    0.007856
      2          6           0       -1.480570   -0.064271   -0.022194
      3          8           0       -1.327861    1.276370    0.043463
      4          6           0       -0.185296   -0.861393   -0.173323
      5          6           0        1.027245   -0.238975    0.483900
      6          6           0        2.407762   -0.534272   -0.026693
      7          6           0        1.822816    0.838494   -0.238201
      8          1           0       -0.381731    1.492346    0.031802
      9          1           0       -0.386172   -1.870184    0.215817
     10          1           0       -0.004986   -0.976112   -1.257477
     11          1           0        0.936592   -0.113702    1.568693
     12          1           0        3.215455   -0.643288    0.701260
     13          1           0        2.497673   -1.188614   -0.898519
     14          1           0        2.228731    1.670193    0.344286
     15          1           0        1.524116    1.106114   -1.257344
 ---------------------------------------------------------------------
 Rotational constants (GHZ):           6.6202054           1.5891795           1.3575041
 Standard basis: def2SVP (5D, 7F)
 There are   145 symmetry adapted cartesian basis functions of A   symmetry.
 There are   138 symmetry adapted basis functions of A   symmetry.
   138 basis functions,   231 primitive gaussians,   145 cartesian basis functions
    27 alpha electrons       27 beta electrons
       nuclear repulsion energy       299.9942498019 Hartrees.
 NAtoms=   15 NActive=   15 NUniq=   15 SFac= 1.00D+00 NAtFMM=   60 NAOKFM=F Big=F
 Integral buffers will be    131072 words long.
 Raffenetti 2 integral format.
 Two-electron integral symmetry is turned on.
 One-electron integrals computed using PRISM.
   1 Symmetry operations used in ECPInt.
 ECPInt:  NShTT=    2211 NPrTT=    7865 LenC2=    2193 LenP2D=    6462.
 LDataN:  DoStor=T MaxTD1= 4 Len=   56
 NBasis=   138 RedAO= T EigKep=  1.41D-03  NBF=   138
 NBsUse=   138 1.00D-06 EigRej= -1.00D+00 NBFU=   138
 ExpMin= 1.22D-01 ExpMax= 2.27D+03 ExpMxC= 3.41D+02 IAcc=3 IRadAn=         5 AccDes= 0.00D+00
 Harris functional with IExCor=  402 and IRadAn=       5 diagonalized for initial guess.
 HarFok:  IExCor=  402 AccDes= 0.00D+00 IRadAn=         5 IDoV= 1 UseB2=F ITyADJ=14
 ICtDFT=  3500011 ScaDFX=  1.000000  1.000000  1.000000  1.000000
 FoFCou: FMM=F IPFlag=           0 FMFlag=      100000 FMFlg1=           0
         NFxFlg=           0 DoJE=T BraDBF=F KetDBF=T FulRan=T
         wScrn=  0.000000 ICntrl=       500 IOpCl=  0 I1Cent=   200000004 NGrid=           0
         NMat0=    1 NMatS0=      1 NMatT0=    0 NMatD0=    1 NMtDS0=    0 NMtDT0=    0
 Petite list used in FoFCou.
 Requested convergence on RMS density matrix=1.00D-08 within 128 cycles.
 Requested convergence on MAX density matrix=1.00D-06.
 Requested convergence on             energy=1.00D-06.
 No special actions if energy rises.
 Integral accuracy reduced to 1.0D-05 until final iterations.
 Initial convergence to 1.0D-05 achieved.  Increase integral accuracy.
 SCF Done:  E(RB3LYP) =  -345.524243947     A.U. after   14 cycles
            NFock= 14  Conv=0.57D-08     -V/T= 2.0099

 **********************************************************************

            Population analysis using the SCF Density.

 **********************************************************************

 Orbital symmetries:
       Occupied  (A) (A) (A) (A) (A) (A) (A) (A) (A) (A) (A) (A)
                 (A) (A) (A) (A) (A) (A) (A) (A) (A) (A) (A) (A)
                 (A) (A) (A)
       Virtual   (A) (A) (A) (A) (A) (A) (A) (A) (A) (A) (A) (A)
                 (A) (A) (A) (A) (A) (A) (A) (A) (A) (A) (A) (A)
                 (A) (A) (A) (A) (A) (A) (A) (A) (A) (A) (A) (A)
                 (A) (A) (A) (A) (A) (A) (A) (A) (A) (A) (A) (A)
                 (A) (A) (A) (A) (A) (A) (A) (A) (A) (A) (A) (A)
                 (A) (A) (A) (A) (A) (A) (A) (A) (A) (A) (A) (A)
                 (A) (A) (A) (A) (A) (A) (A) (A) (A) (A) (A) (A)
                 (A) (A) (A) (A) (A) (A) (A) (A) (A) (A) (A) (A)
                 (A) (A) (A) (A) (A) (A) (A) (A) (A) (A) (A) (A)
                 (A) (A) (A)
 The electronic state is 1-A.
 Alpha  occ. eigenvalues --  -19.17372 -19.11179 -10.31133 -10.22462 -10.21841
 Alpha  occ. eigenvalues --  -10.21414 -10.21367  -1.08580  -1.00369  -0.88314
 Alpha  occ. eigenvalues --   -0.75400  -0.62312  -0.61313  -0.59524  -0.53533
 Alpha  occ. eigenvalues --   -0.50268  -0.49038  -0.46046  -0.43692  -0.40885
 Alpha  occ. eigenvalues --   -0.39018  -0.38036  -0.37519  -0.33004  -0.32008
 Alpha  occ. eigenvalues --   -0.31399  -0.26702
 Alpha virt. eigenvalues --    0.00838   0.04311   0.05363   0.06264   0.08609
 Alpha virt. eigenvalues --    0.09950   0.11689   0.13570   0.14169   0.15751
 Alpha virt. eigenvalues --    0.20067   0.20963   0.24165   0.26791   0.29144
 Alpha virt. eigenvalues --    0.34508   0.37035   0.41155   0.42965   0.45484
 Alpha virt. eigenvalues --    0.48053   0.49965   0.51130   0.53496   0.54544
 Alpha virt. eigenvalues --    0.56722   0.59077   0.60552   0.62135   0.63804
 Alpha virt. eigenvalues --    0.64204   0.64952   0.65910   0.65987   0.66997
 Alpha virt. eigenvalues --    0.67727   0.68348   0.69522   0.76732   0.81535
 Alpha virt. eigenvalues --    0.82443   0.83919   0.88790   0.95387   1.01014
 Alpha virt. eigenvalues --    1.04622   1.08696   1.12363   1.13901   1.23346
 Alpha virt. eigenvalues --    1.28745   1.30631   1.34323   1.36419   1.43081
 Alpha virt. eigenvalues --    1.44219   1.49472   1.51457   1.56973   1.58262
 Alpha virt. eigenvalues --    1.62307   1.63283   1.64931   1.67816   1.70444
 Alpha virt. eigenvalues --    1.72159   1.73566   1.74436   1.76411   1.79682
 Alpha virt. eigenvalues --    1.80019   1.84102   1.89822   1.91324   1.94399
 Alpha virt. eigenvalues --    1.96642   1.97906   2.03170   2.05951   2.12548
 Alpha virt. eigenvalues --    2.14609   2.18172   2.20375   2.23546   2.27131
 Alpha virt. eigenvalues --    2.30794   2.35195   2.37350   2.44154   2.50682
 Alpha virt. eigenvalues --    2.56315   2.60318   2.61369   2.65024   2.70672
 Alpha virt. eigenvalues --    2.73301   2.78230   2.82384   2.85779   2.88855
 Alpha virt. eigenvalues --    2.91889   2.96201   2.98857   3.05483   3.06610
 Alpha virt. eigenvalues --    3.08311   3.20967   3.35837   3.42295   3.65925
 Alpha virt. eigenvalues --    3.81995
          Condensed to atoms (all electrons):
               1          2          3          4          5          6
     1  O    7.614515   0.738045  -0.076103  -0.104414   0.004061  -0.000100
     2  C    0.738045   4.575521   0.375851   0.222913  -0.008554   0.007230
     3  O   -0.076103   0.375851   7.669034  -0.144170   0.015550   0.000701
     4  C   -0.104414   0.222913  -0.144170   5.193558   0.189375  -0.003818
     5  C    0.004061  -0.008554   0.015550   0.189375   5.179101   0.215037
     6  C   -0.000100   0.007230   0.000701  -0.003818   0.215037   4.800194
     7  C    0.000029  -0.011639  -0.003745  -0.035547   0.261307   0.274422
     8  H    0.003934  -0.006740   0.322959  -0.003417   0.000536  -0.002484
     9  H    0.009238   0.007208   0.005592   0.316082  -0.011531  -0.007383
    10  H    0.002062   0.001043   0.001326   0.314191   0.004219  -0.011749
    11  H    0.000294   0.001092   0.000263  -0.045501   0.394871  -0.016350
    12  H    0.000001  -0.000339  -0.000014   0.001667   0.005088   0.362052
    13  H    0.000001   0.000921  -0.000018  -0.014108  -0.004231   0.376646
    14  H   -0.000000   0.000976   0.000085   0.001890  -0.008278   0.001446
    15  H   -0.000031  -0.002051   0.000653   0.001309  -0.027071  -0.005774
               7          8          9         10         11         12
     1  O    0.000029   0.003934   0.009238   0.002062   0.000294   0.000001
     2  C   -0.011639  -0.006740   0.007208   0.001043   0.001092  -0.000339
     3  O   -0.003745   0.322959   0.005592   0.001326   0.000263  -0.000014
     4  C   -0.035547  -0.003417   0.316082   0.314191  -0.045501   0.001667
     5  C    0.261307   0.000536  -0.011531   0.004219   0.394871   0.005088
     6  C    0.274422  -0.002484  -0.007383  -0.011749  -0.016350   0.362052
     7  C    4.852245   0.021528   0.009537  -0.006599  -0.025275  -0.001781
     8  H    0.021528   0.491784   0.000094  -0.001182  -0.001587   0.000130
     9  H    0.009537   0.000094   0.656970  -0.014467  -0.006601   0.000488
    10  H   -0.006599  -0.001182  -0.014467   0.665879   0.008307  -0.000160
    11  H   -0.025275  -0.001587  -0.006601   0.008307   0.664951  -0.010151
    12  H   -0.001781   0.000130   0.000488  -0.000160  -0.010151   0.645666
    13  H   -0.007448   0.000114   0.000722   0.006071   0.003451  -0.029801
    14  H    0.367288   0.000208  -0.000319  -0.000038  -0.008655  -0.012200
    15  H    0.382755   0.002525   0.000031   0.003732   0.004022   0.003024
              13         14         15
     1  O    0.000001  -0.000000  -0.000031
     2  C    0.000921   0.000976  -0.002051
     3  O   -0.000018   0.000085   0.000653
     4  C   -0.014108   0.001890   0.001309
     5  C   -0.004231  -0.008278  -0.027071
     6  C    0.376646   0.001446  -0.005774
     7  C   -0.007448   0.367288   0.382755
     8  H    0.000114   0.000208   0.002525
     9  H    0.000722  -0.000319   0.000031
    10  H    0.006071  -0.000038   0.003732
    11  H    0.003451  -0.008655   0.004022
    12  H   -0.029801  -0.012200   0.003024
    13  H    0.643066   0.003045  -0.011711
    14  H    0.003045   0.642652  -0.032951
    15  H   -0.011711  -0.032951   0.638561
 Mulliken charges:
               1
     1  O   -0.191532
     2  C    0.098522
     3  O   -0.167964
     4  C    0.109989
     5  C   -0.209480
     6  C    0.009931
     7  C   -0.077075
     8  H    0.171598
     9  H    0.034339
    10  H    0.027365
    11  H    0.036868
    12  H    0.036330
    13  H    0.033280
    14  H    0.044852
    15  H    0.042978
 Sum of Mulliken charges =  -0.00000
 Mulliken charges with hydrogens summed into heavy atoms:
               1
     1  O   -0.191532
     2  C    0.098522
     3  O    0.003634
     4  C    0.171693
     5  C   -0.172612
     6  C    0.079540
     7  C    0.010755
 Electronic spatial extent (au):  <R**2>=            865.5843
 Charge=             -0.0000 electrons
 Dipole moment (field-independent basis, Debye):
    X=              4.7600    Y=              0.2295    Z=             -0.1461  Tot=              4.7678
 Quadrupole moment (field-independent basis, Debye-Ang):
   XX=            -53.1457   YY=            -41.9290   ZZ=            -39.8543
   XY=              0.1031   XZ=              0.9256   YZ=              0.4003
 Traceless Quadrupole moment (field-independent basis, Debye-Ang):
   XX=             -8.1694   YY=              3.0473   ZZ=              5.1220
   XY=              0.1031   XZ=              0.9256   YZ=              0.4003
 Octapole moment (field-independent basis, Debye-Ang**2):
  XXX=             20.0645  YYY=              4.2053  ZZZ=             -0.0996  XYY=              1.3943
  XXY=              3.1668  XXZ=              2.8385  XZZ=             -3.8356  YZZ=              0.6651
  YYZ=             -0.3309  XYZ=              1.5691
 Hexadecapole moment (field-independent basis, Debye-Ang**3):
 XXXX=           -884.4908 YYYY=           -204.9041 ZZZZ=            -74.9930 XXXY=            -19.6202
 XXXZ=             13.5487 YYYX=              6.5003 YYYZ=              1.1385 ZZZX=              0.4740
 ZZZY=              0.7800 XXYY=           -178.4023 XXZZ=           -142.0984 YYZZ=            -47.5468
 XXYZ=              2.9220 YYXZ=             -0.7026 ZZXY=             -0.3358
 N-N= 2.999942498019D+02 E-N=-1.405213309290D+03  KE= 3.421285145622D+02
 ******************************Gaussian NBO Version 3.1******************************
             N A T U R A L   A T O M I C   O R B I T A L   A N D
          N A T U R A L   B O N D   O R B I T A L   A N A L Y S I S
 ******************************Gaussian NBO Version 3.1******************************
       /RESON  / : Allow strongly delocalized NBO set

 Analyzing the SCF density

 Job title: 46                                                              

 Storage needed:     57960 in NPA,     76829 in NBO ( 939522821 available)
 GSVD:  LWork=       11610 too small for GESVD, short by        2727 words or        2727 for optimal perf.


 NATURAL POPULATIONS:  Natural atomic orbital occupancies 
                                                          
   NAO  Atom  No  lang   Type(AO)    Occupancy      Energy
 ----------------------------------------------------------
     1    O    1  S      Cor( 1S)     1.99971     -18.85844
     2    O    1  S      Val( 2S)     1.69027      -0.85077
     3    O    1  S      Ryd( 3S)     0.00197       1.46008
     4    O    1  px     Val( 2p)     1.65996      -0.30036
     5    O    1  px     Ryd( 3p)     0.00116       1.06426
     6    O    1  py     Val( 2p)     1.79808      -0.25935
     7    O    1  py     Ryd( 3p)     0.00216       1.14370
     8    O    1  pz     Val( 2p)     1.42311      -0.23582
     9    O    1  pz     Ryd( 3p)     0.00057       1.07749
    10    O    1  dxy    Ryd( 3d)     0.00143       3.15099
    11    O    1  dxz    Ryd( 3d)     0.00174       2.85279
    12    O    1  dyz    Ryd( 3d)     0.00034       2.70199
    13    O    1  dx2y2  Ryd( 3d)     0.00147       3.11538
    14    O    1  dz2    Ryd( 3d)     0.00036       2.87466

    15    C    2  S      Cor( 1S)     1.99931     -10.20668
    16    C    2  S      Val( 2S)     0.74825      -0.12892
    17    C    2  S      Ryd( 3S)     0.00566       0.50648
    18    C    2  px     Val( 2p)     0.84080      -0.00073
    19    C    2  px     Ryd( 3p)     0.01926       0.60331
    20    C    2  py     Val( 2p)     0.72660      -0.00743
    21    C    2  py     Ryd( 3p)     0.01122       0.61322
    22    C    2  pz     Val( 2p)     0.77653      -0.12631
    23    C    2  pz     Ryd( 3p)     0.00247       0.51655
    24    C    2  dxy    Ryd( 3d)     0.00405       2.34217
    25    C    2  dxz    Ryd( 3d)     0.00283       1.94645
    26    C    2  dyz    Ryd( 3d)     0.00261       1.89055
    27    C    2  dx2y2  Ryd( 3d)     0.00497       2.35358
    28    C    2  dz2    Ryd( 3d)     0.00090       2.11482

    29    O    3  S      Cor( 1S)     1.99968     -18.98098
    30    O    3  S      Val( 2S)     1.66771      -0.88908
    31    O    3  S      Ryd( 3S)     0.00192       1.49237
    32    O    3  px     Val( 2p)     1.62572      -0.32193
    33    O    3  px     Ryd( 3p)     0.00158       1.28942
    34    O    3  py     Val( 2p)     1.58809      -0.34458
    35    O    3  py     Ryd( 3p)     0.00183       1.12226
    36    O    3  pz     Val( 2p)     1.81157      -0.32658
    37    O    3  pz     Ryd( 3p)     0.00120       0.99986
    38    O    3  dxy    Ryd( 3d)     0.00092       2.93236
    39    O    3  dxz    Ryd( 3d)     0.00060       2.73978
    40    O    3  dyz    Ryd( 3d)     0.00088       2.71832
    41    O    3  dx2y2  Ryd( 3d)     0.00161       3.38486
    42    O    3  dz2    Ryd( 3d)     0.00071       3.02429

    43    C    4  S      Cor( 1S)     1.99902     -10.09071
    44    C    4  S      Val( 2S)     1.04404      -0.23932
    45    C    4  S      Ryd( 3S)     0.00193       0.86848
    46    C    4  px     Val( 2p)     1.08395      -0.10991
    47    C    4  px     Ryd( 3p)     0.00423       0.62476
    48    C    4  py     Val( 2p)     1.20145      -0.11089
    49    C    4  py     Ryd( 3p)     0.00404       0.65416
    50    C    4  pz     Val( 2p)     1.20985      -0.10810
    51    C    4  pz     Ryd( 3p)     0.00335       0.69194
    52    C    4  dxy    Ryd( 3d)     0.00090       2.21086
    53    C    4  dxz    Ryd( 3d)     0.00036       2.10385
    54    C    4  dyz    Ryd( 3d)     0.00028       2.14449
    55    C    4  dx2y2  Ryd( 3d)     0.00061       2.24759
    56    C    4  dz2    Ryd( 3d)     0.00078       2.39054

    57    C    5  S      Cor( 1S)     1.99897     -10.10115
    58    C    5  S      Val( 2S)     0.93043      -0.20556
    59    C    5  S      Ryd( 3S)     0.00346       0.75802
    60    C    5  px     Val( 2p)     1.02901      -0.10360
    61    C    5  px     Ryd( 3p)     0.00424       0.63253
    62    C    5  py     Val( 2p)     1.11318      -0.11711
    63    C    5  py     Ryd( 3p)     0.00261       0.59224
    64    C    5  pz     Val( 2p)     1.18248      -0.09804
    65    C    5  pz     Ryd( 3p)     0.00373       0.82021
    66    C    5  dxy    Ryd( 3d)     0.00099       2.16059
    67    C    5  dxz    Ryd( 3d)     0.00084       2.20391
    68    C    5  dyz    Ryd( 3d)     0.00061       2.09128
    69    C    5  dx2y2  Ryd( 3d)     0.00095       2.13179
    70    C    5  dz2    Ryd( 3d)     0.00079       2.37972

    71    C    6  S      Cor( 1S)     1.99906     -10.09340
    72    C    6  S      Val( 2S)     1.00401      -0.22027
    73    C    6  S      Ryd( 3S)     0.00109       0.71879
    74    C    6  px     Val( 2p)     1.09310      -0.08809
    75    C    6  px     Ryd( 3p)     0.00376       0.52613
    76    C    6  py     Val( 2p)     1.09108      -0.09753
    77    C    6  py     Ryd( 3p)     0.00279       0.50360
    78    C    6  pz     Val( 2p)     1.20381      -0.08977
    79    C    6  pz     Ryd( 3p)     0.00308       0.68822
    80    C    6  dxy    Ryd( 3d)     0.00084       2.09631
    81    C    6  dxz    Ryd( 3d)     0.00068       2.34280
    82    C    6  dyz    Ryd( 3d)     0.00057       2.24696
    83    C    6  dx2y2  Ryd( 3d)     0.00094       2.29241
    84    C    6  dz2    Ryd( 3d)     0.00051       2.17827

    85    C    7  S      Cor( 1S)     1.99909     -10.09960
    86    C    7  S      Val( 2S)     1.01516      -0.23581
    87    C    7  S      Ryd( 3S)     0.00185       0.73769
    88    C    7  px     Val( 2p)     1.16616      -0.12060
    89    C    7  px     Ryd( 3p)     0.00218       0.58813
    90    C    7  py     Val( 2p)     1.07406      -0.09301
    91    C    7  py     Ryd( 3p)     0.00388       0.52023
    92    C    7  pz     Val( 2p)     1.19646      -0.09371
    93    C    7  pz     Ryd( 3p)     0.00243       0.67907
    94    C    7  dxy    Ryd( 3d)     0.00084       2.25286
    95    C    7  dxz    Ryd( 3d)     0.00053       2.12986
    96    C    7  dyz    Ryd( 3d)     0.00075       2.34067
    97    C    7  dx2y2  Ryd( 3d)     0.00083       2.09714
    98    C    7  dz2    Ryd( 3d)     0.00055       2.29936

    99    H    8  S      Val( 1S)     0.50412       0.09013
   100    H    8  S      Ryd( 2S)     0.00107       0.46548
   101    H    8  px     Ryd( 2p)     0.00220       2.44974
   102    H    8  py     Ryd( 2p)     0.00112       1.83011
   103    H    8  pz     Ryd( 2p)     0.00132       1.65359

   104    H    9  S      Val( 1S)     0.74180       0.07071
   105    H    9  S      Ryd( 2S)     0.00319       0.34057
   106    H    9  px     Ryd( 2p)     0.00017       1.84437
   107    H    9  py     Ryd( 2p)     0.00062       2.27514
   108    H    9  pz     Ryd( 2p)     0.00023       1.87126

   109    H   10  S      Val( 1S)     0.75407       0.04375
   110    H   10  S      Ryd( 2S)     0.00212       0.35834
   111    H   10  px     Ryd( 2p)     0.00019       1.79733
   112    H   10  py     Ryd( 2p)     0.00024       1.80943
   113    H   10  pz     Ryd( 2p)     0.00069       2.32151

   114    H   11  S      Val( 1S)     0.75838       0.07608
   115    H   11  S      Ryd( 2S)     0.00232       0.32106
   116    H   11  px     Ryd( 2p)     0.00008       1.91655
   117    H   11  py     Ryd( 2p)     0.00016       1.75147
   118    H   11  pz     Ryd( 2p)     0.00074       2.34472

   119    H   12  S      Val( 1S)     0.76946       0.06826
   120    H   12  S      Ryd( 2S)     0.00139       0.31738
   121    H   12  px     Ryd( 2p)     0.00048       2.08998
   122    H   12  py     Ryd( 2p)     0.00015       1.75999
   123    H   12  pz     Ryd( 2p)     0.00040       2.02518

   124    H   13  S      Val( 1S)     0.77524       0.06287
   125    H   13  S      Ryd( 2S)     0.00147       0.33230
   126    H   13  px     Ryd( 2p)     0.00012       1.79157
   127    H   13  py     Ryd( 2p)     0.00037       1.94350
   128    H   13  pz     Ryd( 2p)     0.00052       2.13036

   129    H   14  S      Val( 1S)     0.76691       0.06505
   130    H   14  S      Ryd( 2S)     0.00139       0.31209
   131    H   14  px     Ryd( 2p)     0.00028       1.79277
   132    H   14  py     Ryd( 2p)     0.00046       2.13918
   133    H   14  pz     Ryd( 2p)     0.00028       1.95192

   134    H   15  S      Val( 1S)     0.77455       0.05536
   135    H   15  S      Ryd( 2S)     0.00171       0.33142
   136    H   15  px     Ryd( 2p)     0.00021       1.73129
   137    H   15  py     Ryd( 2p)     0.00013       1.85972
   138    H   15  pz     Ryd( 2p)     0.00068       2.26578

 WARNING:  1 low occupancy (<1.9990e) core orbital  found on  C    5


 Summary of Natural Population Analysis:                  
                                                          
                                       Natural Population 
                Natural  -----------------------------------------------
    Atom  No    Charge         Core      Valence    Rydberg      Total
 -----------------------------------------------------------------------
      O    1   -0.58234      1.99971     6.57143    0.01120     8.58234
      C    2    0.85453      1.99931     3.09219    0.05397     5.14547
      O    3   -0.70401      1.99968     6.69309    0.01124     8.70401
      C    4   -0.55478      1.99902     4.53929    0.01647     6.55478
      C    5   -0.27231      1.99897     4.25511    0.01823     6.27231
      C    6   -0.40532      1.99906     4.39200    0.01426     6.40532
      C    7   -0.46476      1.99909     4.45184    0.01382     6.46476
      H    8    0.49017      0.00000     0.50412    0.00571     0.50983
      H    9    0.25400      0.00000     0.74180    0.00420     0.74600
      H   10    0.24270      0.00000     0.75407    0.00323     0.75730
      H   11    0.23831      0.00000     0.75838    0.00331     0.76169
      H   12    0.22813      0.00000     0.76946    0.00241     0.77187
      H   13    0.22227      0.00000     0.77524    0.00248     0.77773
      H   14    0.23069      0.00000     0.76691    0.00241     0.76931
      H   15    0.22272      0.00000     0.77455    0.00273     0.77728
 =======================================================================
   * Total *   -0.00000     13.99485    39.83948    0.16567    54.00000

                                 Natural Population      
 --------------------------------------------------------
   Core                      13.99485 ( 99.9632% of  14)
   Valence                   39.83948 ( 99.5987% of  40)
   Natural Minimal Basis     53.83433 ( 99.6932% of  54)
   Natural Rydberg Basis      0.16567 (  0.3068% of  54)
 --------------------------------------------------------

    Atom  No          Natural Electron Configuration
 ----------------------------------------------------------------------------
      O    1      [core]2S( 1.69)2p( 4.88)3d( 0.01)
      C    2      [core]2S( 0.75)2p( 2.34)3S( 0.01)3p( 0.03)3d( 0.02)
      O    3      [core]2S( 1.67)2p( 5.03)
      C    4      [core]2S( 1.04)2p( 3.50)3p( 0.01)
      C    5      [core]2S( 0.93)2p( 3.32)3p( 0.01)
      C    6      [core]2S( 1.00)2p( 3.39)3p( 0.01)
      C    7      [core]2S( 1.02)2p( 3.44)3p( 0.01)
      H    8            1S( 0.50)
      H    9            1S( 0.74)
      H   10            1S( 0.75)
      H   11            1S( 0.76)
      H   12            1S( 0.77)
      H   13            1S( 0.78)
      H   14            1S( 0.77)
      H   15            1S( 0.77)


 NATURAL BOND ORBITAL ANALYSIS:

                       Occupancies       Lewis Structure    Low   High
           Occ.    -------------------  -----------------   occ   occ
  Cycle   Thresh.   Lewis   Non-Lewis     CR  BD  3C  LP    (L)   (NL)   Dev
 =============================================================================
   1(1)    1.90    52.96256   1.03744      7  17   0   3     4      2    0.16
   2(2)    1.90    52.06386   1.93614      7  18   0   2     2      2    1.03
   3(3)    1.90    52.77418   1.22582      7  16   0   4     2      2    0.78
   4(4)    1.90    52.96256   1.03744      7  17   0   3     4      2    0.16
   5(1)    1.80    53.24542   0.75458      7  16   0   4     0      2    0.16
   6(2)    1.80    53.24542   0.75458      7  16   0   4     0      2    0.16
   7(1)    1.70    53.24542   0.75458      7  16   0   4     0      2    0.16
   8(2)    1.70    53.24542   0.75458      7  16   0   4     0      2    0.16
   9(1)    1.60    53.24542   0.75458      7  16   0   4     0      2    0.16
  10(2)    1.60    53.24542   0.75458      7  16   0   4     0      2    0.16
  11(1)    1.50    52.50087   1.49913      7  16   0   4     0      4    0.73
  12(2)    1.50    53.24542   0.75458      7  16   0   4     0      2    0.16
  13(3)    1.50    52.06102   1.93898      7  16   0   4     1      4    0.73
  14(4)    1.50    53.24542   0.75458      7  16   0   4     0      2    0.16
  15(1)    1.80    53.24542   0.75458      7  16   0   4     0      2    0.16
 -----------------------------------------------------------------------------

 Structure accepted: RESONANCE keyword permits strongly delocalized structure

 WARNING:  1 low occupancy (<1.9990e) core orbital  found on  C    5

 --------------------------------------------------------
   Core                     13.99485 ( 99.963% of  14)
   Valence Lewis            39.25057 ( 98.126% of  40)
  ==================       ============================
   Total Lewis              53.24542 ( 98.603% of  54)
  -----------------------------------------------------
   Valence non-Lewis         0.63532 (  1.177% of  54)
   Rydberg non-Lewis         0.11925 (  0.221% of  54)
  ==================       ============================
   Total non-Lewis           0.75458 (  1.397% of  54)
 --------------------------------------------------------


       (Occupancy)   Bond orbital/ Coefficients/ Hybrids
 ---------------------------------------------------------------------------------
     1. (1.99488) BD ( 1) O   1 - C   2  
                ( 66.78%)   0.8172* O   1 s( 43.62%)p 1.29( 56.29%)d 0.00(  0.09%)
                                           -0.0001  0.6599 -0.0273  0.6710 -0.0215
                                            0.3034 -0.0109  0.1417 -0.0004  0.0199
                                            0.0046  0.0017  0.0170 -0.0131
                ( 33.22%)   0.5764* C   2 s( 32.53%)p 2.07( 67.23%)d 0.01(  0.24%)
                                           -0.0001  0.5688 -0.0419 -0.7299 -0.0615
                                           -0.3203 -0.0071  0.1821 -0.0009  0.0311
                                           -0.0111 -0.0052  0.0292 -0.0218
     2. (1.99151) BD ( 2) O   1 - C   2  
                ( 68.07%)   0.8251* O   1 s(  1.16%)p84.95( 98.69%)d 0.13(  0.15%)
                                            0.0000 -0.1077  0.0040 -0.0581  0.0030
                                           -0.0978  0.0022  0.9869 -0.0058 -0.0042
                                            0.0348  0.0155 -0.0001  0.0003
                ( 31.93%)   0.5650* C   2 s(  0.77%)p99.99( 98.82%)d 0.52(  0.41%)
                                            0.0000 -0.0877  0.0079  0.1770  0.0065
                                           -0.0048  0.0024  0.9775 -0.0370 -0.0034
                                           -0.0567 -0.0264 -0.0089  0.0070
     3. (1.99626) BD ( 1) C   2 - O   3  
                ( 30.39%)   0.5513* C   2 s( 26.95%)p 2.70( 72.71%)d 0.01(  0.34%)
                                            0.0001 -0.5190  0.0110 -0.0445  0.0262
                                           -0.8485 -0.0517 -0.0429 -0.0032 -0.0149
                                           -0.0014 -0.0044  0.0499  0.0267
                ( 69.61%)   0.8343* O   3 s( 35.87%)p 1.79( 64.07%)d 0.00(  0.07%)
                                            0.0000 -0.5989  0.0013  0.1024  0.0094
                                            0.7929  0.0042  0.0381  0.0001  0.0056
                                            0.0003 -0.0026  0.0211  0.0140
     4. (1.98545) BD ( 1) C   2 - C   4  
                ( 46.95%)   0.6852* C   2 s( 39.45%)p 1.53( 60.48%)d 0.00(  0.06%)
                                            0.0002  0.6273  0.0328  0.6548 -0.0278
                                           -0.4133 -0.0168 -0.0646 -0.0034 -0.0175
                                           -0.0031  0.0014  0.0149 -0.0085
                ( 53.05%)   0.7283* C   4 s( 25.56%)p 2.91( 74.39%)d 0.00(  0.05%)
                                            0.0002  0.5056  0.0009 -0.7161 -0.0118
                                            0.4695 -0.0095  0.1013 -0.0092 -0.0194
                                           -0.0031  0.0024  0.0064 -0.0100
     5. (1.98569) BD ( 1) O   3 - H   8  
                ( 75.01%)   0.8661* O   3 s( 23.43%)p 3.26( 76.49%)d 0.00(  0.08%)
                                            0.0002  0.4839  0.0138  0.8351  0.0194
                                            0.2572  0.0307 -0.0088  0.0016 -0.0028
                                           -0.0015  0.0000  0.0244 -0.0137
                ( 24.99%)   0.4999* H   8 s( 99.56%)p 0.00(  0.44%)
                                            0.9978 -0.0034 -0.0635 -0.0204 -0.0002
     6. (1.97867) BD ( 1) C   4 - C   5  
                ( 49.68%)   0.7049* C   4 s( 29.68%)p 2.37( 70.29%)d 0.00(  0.04%)
                                            0.0002  0.5447  0.0100  0.6668  0.0055
                                            0.3520 -0.0134  0.3660  0.0097  0.0129
                                            0.0103  0.0081  0.0059 -0.0047
                ( 50.32%)   0.7093* C   5 s( 30.71%)p 2.25( 69.25%)d 0.00(  0.04%)
                                            0.0002  0.5542 -0.0008 -0.6703 -0.0031
                                           -0.3386 -0.0193 -0.3573  0.0228  0.0091
                                            0.0127  0.0063  0.0090 -0.0000
     7. (1.96959) BD ( 1) C   4 - H   9  
                ( 62.75%)   0.7921* C   4 s( 23.12%)p 3.32( 76.85%)d 0.00(  0.04%)
                                            0.0002 -0.4808 -0.0008  0.1427  0.0003
                                            0.8040 -0.0013 -0.3185  0.0141 -0.0067
                                            0.0037  0.0101  0.0130  0.0049
                ( 37.25%)   0.6103* H   9 s( 99.91%)p 0.00(  0.09%)
                                           -0.9996  0.0032 -0.0052 -0.0274  0.0097
     8. (1.96106) BD ( 1) C   4 - H  10  
                ( 61.93%)   0.7870* C   4 s( 21.61%)p 3.63( 78.35%)d 0.00(  0.04%)
                                            0.0002 -0.4648  0.0052 -0.1452  0.0104
                                            0.0919  0.0191  0.8680 -0.0023  0.0001
                                            0.0033  0.0003 -0.0002 -0.0198
                ( 38.07%)   0.6170* H  10 s( 99.91%)p 0.00(  0.09%)
                                           -0.9996  0.0021  0.0041 -0.0066 -0.0284
     9. (1.95144) BD ( 1) C   5 - C   6  
                ( 51.19%)   0.7154* C   5 s( 22.71%)p 3.40( 77.23%)d 0.00(  0.06%)
                                            0.0001  0.4763  0.0136  0.7206 -0.0044
                                           -0.4763 -0.0031 -0.1605  0.0210 -0.0101
                                           -0.0138  0.0041  0.0153 -0.0080
                ( 48.81%)   0.6987* C   6 s( 23.22%)p 3.30( 76.71%)d 0.00(  0.07%)
                                            0.0004  0.4819  0.0036 -0.7653  0.0132
                                           -0.1556 -0.0100  0.3960  0.0096 -0.0062
                                           -0.0142  0.0028  0.0194 -0.0083
    10. (1.94930) BD ( 1) C   5 - C   7  
                ( 50.17%)   0.7083* C   5 s( 20.80%)p 3.80( 79.13%)d 0.00(  0.07%)
                                           -0.0001 -0.4559  0.0109 -0.1541 -0.0094
                                           -0.8053 -0.0029  0.3444 -0.0204 -0.0131
                                            0.0089  0.0176  0.0092  0.0051
                ( 49.83%)   0.7059* C   7 s( 22.74%)p 3.39( 77.20%)d 0.00(  0.06%)
                                           -0.0003 -0.4767  0.0109  0.6910 -0.0149
                                            0.3377 -0.0051 -0.4245 -0.0049 -0.0159
                                            0.0128  0.0138  0.0010  0.0049
    11. (1.97693) BD ( 1) C   5 - H  11  
                ( 62.30%)   0.7893* C   5 s( 25.68%)p 2.89( 74.29%)d 0.00(  0.03%)
                                           -0.0003  0.5067 -0.0087 -0.0827 -0.0024
                                            0.0938 -0.0092  0.8527 -0.0014  0.0001
                                            0.0006  0.0060  0.0002  0.0159
                ( 37.70%)   0.6140* H  11 s( 99.91%)p 0.00(  0.09%)
                                            0.9996 -0.0046  0.0013 -0.0026 -0.0295
    12. (1.95740) BD ( 1) C   6 - C   7  
                ( 49.15%)   0.7011* C   6 s( 21.83%)p 3.58( 78.10%)d 0.00(  0.07%)
                                            0.0002  0.4672  0.0065 -0.0196  0.0191
                                            0.8389  0.0013 -0.2767 -0.0037 -0.0143
                                            0.0031 -0.0067 -0.0166 -0.0118
                ( 50.85%)   0.7131* C   7 s( 22.25%)p 3.49( 77.69%)d 0.00(  0.06%)
                                            0.0002  0.4716  0.0103  0.6076  0.0077
                                           -0.6366  0.0119 -0.0467 -0.0043 -0.0162
                                            0.0024 -0.0042 -0.0136 -0.0115
    13. (1.98554) BD ( 1) C   6 - H  12  
                ( 61.58%)   0.7848* C   6 s( 27.49%)p 2.64( 72.49%)d 0.00(  0.03%)
                                           -0.0002  0.5243 -0.0024  0.6370  0.0045
                                           -0.0936 -0.0173  0.5565 -0.0186  0.0002
                                            0.0146  0.0008  0.0060  0.0061
                ( 38.42%)   0.6198* H  12 s( 99.91%)p 0.00(  0.09%)
                                            0.9996 -0.0022 -0.0224  0.0045 -0.0182
    14. (1.98658) BD ( 1) C   6 - H  13  
                ( 61.35%)   0.7832* C   6 s( 27.33%)p 2.66( 72.64%)d 0.00(  0.03%)
                                            0.0002 -0.5228  0.0074 -0.0844 -0.0258
                                            0.5121  0.0070  0.6753 -0.0130 -0.0008
                                           -0.0019 -0.0133  0.0038 -0.0101
                ( 38.65%)   0.6217* H  13 s( 99.92%)p 0.00(  0.08%)
                                           -0.9996  0.0025  0.0044 -0.0181 -0.0221
    15. (1.98699) BD ( 1) C   7 - H  14  
                ( 61.75%)   0.7858* C   7 s( 27.58%)p 2.62( 72.39%)d 0.00(  0.03%)
                                           -0.0002  0.5252  0.0011  0.3131  0.0015
                                            0.6558  0.0128  0.4419 -0.0182  0.0066
                                            0.0074  0.0126 -0.0048  0.0023
                ( 38.25%)   0.6185* H  14 s( 99.91%)p 0.00(  0.09%)
                                            0.9996 -0.0023 -0.0119 -0.0229 -0.0138
    16. (1.98735) BD ( 1) C   7 - H  15  
                ( 61.41%)   0.7836* C   7 s( 27.31%)p 2.66( 72.66%)d 0.00(  0.03%)
                                           -0.0002  0.5225 -0.0061 -0.2326  0.0178
                                            0.2233  0.0239 -0.7885 -0.0012 -0.0012
                                            0.0099 -0.0027  0.0016  0.0139
                ( 38.59%)   0.6212* H  15 s( 99.92%)p 0.00(  0.08%)
                                            0.9996 -0.0028  0.0049 -0.0083  0.0274
    17. (1.99971) CR ( 1) O   1           s(100.00%)p 0.00(  0.00%)
                                            1.0000 -0.0004 -0.0000  0.0003 -0.0000
                                            0.0003  0.0000 -0.0000  0.0000  0.0000
                                           -0.0000 -0.0000  0.0000 -0.0000
    18. (1.99931) CR ( 1) C   2           s(100.00%)p 0.00(  0.00%)
                                            1.0000 -0.0001 -0.0000 -0.0002 -0.0000
                                            0.0001  0.0000  0.0000  0.0000  0.0000
                                            0.0000  0.0000 -0.0000 -0.0000
    19. (1.99968) CR ( 1) O   3           s(100.00%)p 0.00(  0.00%)
                                            1.0000 -0.0002 -0.0000 -0.0001 -0.0000
                                           -0.0002 -0.0000 -0.0000 -0.0000 -0.0000
                                           -0.0000  0.0000 -0.0000  0.0000
    20. (1.99902) CR ( 1) C   4           s(100.00%)p 0.00(  0.00%)
                                            1.0000  0.0000 -0.0000  0.0000 -0.0000
                                           -0.0004 -0.0000 -0.0002 -0.0000  0.0000
                                           -0.0000 -0.0000 -0.0000  0.0000
    21. (1.99897) CR ( 1) C   5           s(100.00%)p 0.00(  0.00%)
                                            1.0000 -0.0001 -0.0000 -0.0000 -0.0000
                                            0.0001  0.0000  0.0004 -0.0000 -0.0000
                                            0.0000  0.0000 -0.0000  0.0000
    22. (1.99906) CR ( 1) C   6           s(100.00%)p 0.00(  0.00%)
                                            1.0000 -0.0001 -0.0000  0.0004 -0.0000
                                           -0.0002 -0.0000 -0.0001 -0.0000  0.0000
                                            0.0000  0.0000 -0.0000  0.0000
    23. (1.99910) CR ( 1) C   7           s(100.00%)p 0.00(  0.00%)
                                            1.0000 -0.0001  0.0000  0.0001 -0.0000
                                            0.0004  0.0000 -0.0002 -0.0000 -0.0000
                                            0.0000  0.0000  0.0000  0.0000
    24. (1.97624) LP ( 1) O   1           s( 55.26%)p 0.81( 44.72%)d 0.00(  0.02%)
                                            0.0006  0.7432  0.0164 -0.6119 -0.0007
                                           -0.2693 -0.0023  0.0183 -0.0001 -0.0078
                                            0.0007  0.0001 -0.0072  0.0079
    25. (1.84215) LP ( 2) O   1           s(  0.01%)p99.99( 99.90%)d 6.12(  0.09%)
                                            0.0001  0.0121  0.0009  0.4124  0.0057
                                           -0.9081 -0.0116 -0.0644 -0.0013 -0.0196
                                           -0.0022  0.0000  0.0225 -0.0005
    26. (1.97404) LP ( 1) O   3           s( 40.69%)p 1.46( 59.27%)d 0.00(  0.04%)
                                            0.0001  0.6379 -0.0034 -0.5375  0.0050
                                            0.5483 -0.0079  0.0551 -0.0007  0.0196
                                            0.0017 -0.0015 -0.0002  0.0077
    27. (1.81348) LP ( 2) O   3           s(  0.01%)p 1.00( 99.92%)d 0.00(  0.08%)
                                           -0.0000  0.0081  0.0001 -0.0332  0.0006
                                            0.0583 -0.0011 -0.9972  0.0146  0.0018
                                           -0.0177  0.0213  0.0005  0.0029
    28. (0.00217) RY*( 1) O   1           s(  0.06%)p99.99( 98.74%)d20.89(  1.20%)
                                           -0.0000  0.0022  0.0239  0.0041 -0.4222
                                           -0.0086  0.8978 -0.0010  0.0543 -0.0750
                                           -0.0085  0.0031  0.0793 -0.0048
    29. (0.00060) RY*( 2) O   1           s(  0.94%)p99.99( 97.12%)d 2.07(  1.94%)
                                            0.0000  0.0012  0.0968  0.0033  0.0820
                                            0.0007 -0.0241  0.0095  0.9817  0.0053
                                           -0.0531 -0.1279  0.0123 -0.0087
    30. (0.00047) RY*( 3) O   1           s( 95.75%)p 0.02(  1.70%)d 0.03(  2.56%)
                                            0.0000  0.0057  0.9785  0.0247  0.0716
                                            0.0122  0.0167 -0.0012 -0.1039  0.1293
                                            0.0081 -0.0008  0.0903 -0.0248
    31. (0.00009) RY*( 4) O   1           s(  0.68%)p99.99( 98.87%)d 0.67(  0.45%)
    32. (0.00003) RY*( 5) O   1           s(  2.51%)p 0.07(  0.18%)d38.75( 97.31%)
    33. (0.00000) RY*( 6) O   1           s(  0.00%)p 1.00(  0.44%)d99.99( 99.56%)
    34. (0.00000) RY*( 7) O   1           s(  0.00%)p 1.00(  1.72%)d57.11( 98.28%)
    35. (0.00000) RY*( 8) O   1           s(  0.00%)p 1.00(  1.51%)d65.01( 98.48%)
    36. (0.00000) RY*( 9) O   1           s(  0.00%)p 1.00(  0.12%)d99.99( 99.88%)
    37. (0.01845) RY*( 1) C   2           s( 13.30%)p 6.49( 86.39%)d 0.02(  0.31%)
                                            0.0000  0.0580  0.3601 -0.0426  0.8702
                                           -0.0245  0.3217  0.0032 -0.0273 -0.0032
                                            0.0174  0.0103 -0.0509 -0.0066
    38. (0.01411) RY*( 2) C   2           s(  0.98%)p68.05( 66.94%)d32.61( 32.07%)
                                            0.0000  0.0352  0.0927 -0.0226  0.2652
                                            0.0685 -0.7671  0.0040 -0.0732 -0.3837
                                           -0.0369 -0.0040  0.4119  0.0502
    39. (0.00455) RY*( 3) C   2           s(  0.02%)p29.11(  0.44%)d99.99( 99.55%)
                                            0.0000 -0.0019  0.0121  0.0038 -0.0228
                                           -0.0027  0.0060  0.0578  0.0218 -0.0001
                                            0.6226  0.7744  0.0903  0.0011
    40. (0.00323) RY*( 4) C   2           s(  9.87%)p 3.01( 29.74%)d 6.12( 60.39%)
                                            0.0000  0.0050  0.3142 -0.0226 -0.0150
                                           -0.0161 -0.4557 -0.0123 -0.2976  0.2571
                                           -0.0264  0.1132 -0.7240  0.0063
    41. (0.00264) RY*( 5) C   2           s( 16.21%)p 2.61( 42.32%)d 2.56( 41.47%)
                                            0.0000 -0.0079  0.4025 -0.0357 -0.2901
                                            0.0031  0.3045 -0.0278 -0.4942 -0.5127
                                           -0.2901  0.2251  0.0583  0.1167
    42. (0.00198) RY*( 6) C   2           s(  2.62%)p11.04( 28.91%)d26.15( 68.47%)
                                            0.0000  0.0029  0.1618 -0.0280 -0.0875
                                           -0.0203  0.0122  0.0297  0.5284 -0.6283
                                            0.2727 -0.1929 -0.4159 -0.0732
    43. (0.00060) RY*( 7) C   2           s( 55.27%)p 0.23( 12.67%)d 0.58( 32.06%)
                                            0.0000 -0.0136  0.7433 -0.0133 -0.2710
                                            0.0261 -0.0237  0.0149  0.2272  0.3471
                                            0.1948 -0.2221  0.3311  0.0567
    44. (0.00005) RY*( 8) C   2           s(  0.12%)p99.99( 24.19%)d99.99( 75.69%)
    45. (0.00002) RY*( 9) C   2           s(  1.90%)p 4.82(  9.17%)d46.79( 88.93%)
    46. (0.00196) RY*( 1) O   3           s( 78.08%)p 0.26( 20.29%)d 0.02(  1.62%)
                                            0.0000 -0.0034  0.8836 -0.0087  0.3159
                                           -0.0086 -0.3147 -0.0003 -0.0628  0.0514
                                           -0.0051 -0.0041  0.1158  0.0124
    47. (0.00090) RY*( 2) O   3           s(  6.68%)p12.70( 84.89%)d 1.26(  8.43%)
                                           -0.0000  0.0004  0.2585 -0.0003 -0.5396
                                            0.0006  0.1113  0.0088  0.7384  0.1932
                                           -0.0856 -0.1667  0.1082 -0.0102
    48. (0.00081) RY*( 3) O   3           s(  5.65%)p15.01( 84.82%)d 1.69(  9.53%)
                                           -0.0000  0.0006  0.2377 -0.0001 -0.6469
                                            0.0025  0.2210 -0.0079 -0.6171  0.2075
                                            0.1114  0.1471  0.1348 -0.0031
    49. (0.00006) RY*( 4) O   3           s(  1.19%)p64.46( 76.89%)d18.38( 21.92%)
    50. (0.00003) RY*( 5) O   3           s(  0.07%)p99.99(  9.67%)d99.99( 90.27%)
    51. (0.00000) RY*( 6) O   3           s(  0.00%)p 1.00(  2.57%)d37.96( 97.43%)
    52. (0.00000) RY*( 7) O   3           s(  0.03%)p99.99(  4.91%)d99.99( 95.07%)
    53. (0.00000) RY*( 8) O   3           s(  8.22%)p 1.85( 15.23%)d 9.31( 76.55%)
    54. (0.00001) RY*( 9) O   3           s(  0.09%)p11.56(  1.00%)d99.99( 98.91%)
    55. (0.00647) RY*( 1) C   4           s(  2.47%)p38.92( 96.25%)d 0.51(  1.27%)
                                            0.0000  0.0123  0.1568  0.0025  0.6747
                                            0.0113  0.4970 -0.0174 -0.5098  0.0488
                                           -0.0366 -0.0324 -0.0100 -0.0886
    56. (0.00276) RY*( 2) C   4           s( 14.00%)p 5.75( 80.56%)d 0.39(  5.44%)
                                            0.0000  0.0124  0.3739 -0.0037 -0.3715
                                            0.0036  0.7376 -0.0066  0.3513  0.1707
                                           -0.0083  0.0645 -0.1387  0.0427
    57. (0.00182) RY*( 3) C   4           s( 51.11%)p 0.85( 43.25%)d 0.11(  5.64%)
                                           -0.0000 -0.0135  0.7148  0.0077 -0.3588
                                           -0.0036 -0.2582 -0.0041 -0.4868 -0.0181
                                            0.0205 -0.0723  0.1839 -0.1287
    58. (0.00146) RY*( 4) C   4           s( 24.72%)p 2.50( 61.72%)d 0.55( 13.55%)
                                            0.0000  0.0011  0.4972 -0.0162  0.4918
                                           -0.0147 -0.1887 -0.0026  0.5825 -0.1499
                                            0.0945 -0.0181  0.3160  0.0629
    59. (0.00021) RY*( 5) C   4           s(  1.14%)p 4.29(  4.91%)d82.17( 93.95%)
                                           -0.0000 -0.0025  0.1069 -0.0044  0.0938
                                            0.0057 -0.1797  0.0010  0.0889  0.3929
                                           -0.8620  0.1469 -0.1161 -0.0846
    60. (0.00015) RY*( 6) C   4           s(  0.42%)p12.64(  5.29%)d99.99( 94.29%)
                                           -0.0000 -0.0040  0.0646 -0.0259  0.1118
                                            0.0059 -0.1979 -0.0013 -0.0228  0.8134
                                            0.4462  0.1150 -0.1382  0.2236
    61. (0.00011) RY*( 7) C   4           s(  5.86%)p 0.84(  4.93%)d15.23( 89.22%)
                                           -0.0000 -0.0033  0.2420  0.0023  0.1189
                                            0.0085 -0.1839 -0.0010  0.0353 -0.2778
                                            0.0756 -0.0107 -0.8993  0.0207
    62. (0.00010) RY*( 8) C   4           s(  0.30%)p10.23(  3.11%)d99.99( 96.58%)
                                           -0.0000 -0.0004  0.0551 -0.0003 -0.0169
                                           -0.0036  0.0184  0.0178 -0.1737 -0.2171
                                           -0.1190  0.5012  0.0716  0.8051
    63. (0.00001) RY*( 9) C   4           s(  0.01%)p 1.00(  0.11%)d99.99( 99.88%)
    64. (0.00569) RY*( 1) C   5           s( 15.77%)p 4.83( 76.17%)d 0.51(  8.06%)
                                           -0.0000  0.0166  0.3968 -0.0045  0.7096
                                           -0.0034  0.2238 -0.0046 -0.4561  0.1866
                                           -0.0843  0.0317  0.1583  0.1123
    65. (0.00418) RY*( 2) C   5           s( 44.17%)p 1.08( 47.92%)d 0.18(  7.91%)
                                            0.0000 -0.0047  0.6646 -0.0141 -0.3433
                                            0.0116  0.4725  0.0143  0.3709  0.1262
                                           -0.0396 -0.0347  0.2064 -0.1333
    66. (0.00231) RY*( 3) C   5           s(  0.11%)p99.99( 82.97%)d99.99( 16.92%)
                                           -0.0000  0.0249 -0.0220 -0.0028 -0.5388
                                            0.0043  0.2858 -0.0215 -0.6761 -0.2036
                                           -0.1106  0.0051  0.0575  0.3350
    67. (0.00117) RY*( 4) C   5           s( 20.90%)p 3.08( 64.48%)d 0.70( 14.62%)
                                            0.0000 -0.0086  0.4571  0.0032 -0.2194
                                            0.0115 -0.7590 -0.0015 -0.1428  0.2438
                                           -0.2767 -0.0391  0.0080  0.0928
    68. (0.00035) RY*( 5) C   5           s(  0.88%)p 6.89(  6.05%)d99.99( 93.07%)
                                            0.0000 -0.0037  0.0936 -0.0007  0.0564
                                            0.0187 -0.2380  0.0009 -0.0187 -0.5157
                                            0.3610 -0.2631  0.6806 -0.0450
    69. (0.00027) RY*( 6) C   5           s(  0.57%)p 3.12(  1.77%)d99.99( 97.66%)
                                           -0.0000 -0.0007  0.0753  0.0234 -0.1026
                                            0.0106 -0.0763 -0.0081 -0.0253  0.3308
                                            0.7545  0.4597  0.0180  0.2938
    70. (0.00016) RY*( 7) C   5           s(  2.63%)p 0.35(  0.93%)d36.64( 96.44%)
                                            0.0000  0.0040  0.1622 -0.0080  0.0294
                                            0.0214 -0.0728 -0.0038 -0.0511 -0.4688
                                           -0.1628  0.7805 -0.0409 -0.3276
    71. (0.00010) RY*( 8) C   5           s( 14.38%)p 0.09(  1.28%)d 5.87( 84.34%)
                                           -0.0000  0.0134  0.3789  0.0003  0.0543
                                           -0.0054 -0.0254 -0.0005 -0.0960 -0.3909
                                            0.3618 -0.3085 -0.6791 -0.0577
    72. (0.00006) RY*( 9) C   5           s(  0.69%)p26.80( 18.52%)d99.99( 80.79%)
    73. (0.00478) RY*( 1) C   6           s( 12.93%)p 5.85( 75.67%)d 0.88( 11.40%)
                                           -0.0000  0.0254  0.3587 -0.0057 -0.7415
                                           -0.0101  0.3413 -0.0156 -0.3000 -0.2478
                                            0.1558  0.0613  0.1316 -0.0851
    74. (0.00390) RY*( 2) C   6           s(  0.84%)p99.99( 89.30%)d11.78(  9.86%)
                                            0.0000  0.0061  0.0913  0.0183  0.0806
                                            0.0013  0.6289  0.0198  0.7001 -0.1520
                                           -0.1151  0.2352 -0.0832  0.0057
    75. (0.00062) RY*( 3) C   6           s( 21.06%)p 3.21( 67.52%)d 0.54( 11.42%)
                                            0.0000  0.0015  0.4589  0.0086 -0.3261
                                            0.0111 -0.5957 -0.0043  0.4623  0.2104
                                           -0.1560  0.2120  0.0088  0.0241
    76. (0.00023) RY*( 4) C   6           s( 42.31%)p 0.77( 32.59%)d 0.59( 25.09%)
                                            0.0000 -0.0212  0.6501 -0.0031  0.5132
                                           -0.0111 -0.0565  0.0071 -0.2433 -0.3557
                                            0.1637  0.2262 -0.1959  0.0898
    77. (0.00020) RY*( 5) C   6           s(  0.01%)p99.99(  2.29%)d99.99( 97.70%)
                                           -0.0000  0.0013  0.0111 -0.0032  0.0536
                                           -0.0066  0.0972  0.0039 -0.1025  0.4634
                                            0.2451  0.3669 -0.2601 -0.7070
    78. (0.00007) RY*( 6) C   6           s( 12.65%)p 0.31(  3.98%)d 6.59( 83.37%)
    79. (0.00003) RY*( 7) C   6           s(  6.97%)p 1.73( 12.06%)d11.63( 80.98%)
    80. (0.00001) RY*( 8) C   6           s(  3.32%)p 2.24(  7.43%)d26.88( 89.25%)
    81. (0.00001) RY*( 9) C   6           s(  0.03%)p99.99(  9.23%)d99.99( 90.74%)
    82. (0.00478) RY*( 1) C   7           s( 24.42%)p 2.60( 63.61%)d 0.49( 11.96%)
                                           -0.0000  0.0244  0.4936 -0.0098 -0.3109
                                            0.0037 -0.7340 -0.0132 -0.0206  0.1629
                                            0.1079 -0.0440 -0.2767 -0.0544
    83. (0.00299) RY*( 2) C   7           s(  0.12%)p99.99( 88.02%)d98.13( 11.86%)
                                            0.0000  0.0004  0.0348  0.0149  0.4824
                                            0.0145 -0.1645  0.0089  0.7873 -0.0479
                                            0.0938 -0.2883 -0.0757  0.1364
    84. (0.00108) RY*( 3) C   7           s( 21.16%)p 3.30( 69.85%)d 0.43(  8.99%)
                                           -0.0000  0.0022  0.4600 -0.0048 -0.5646
                                           -0.0013  0.5141  0.0062  0.3396  0.0466
                                            0.0192 -0.1730  0.0844  0.2243
    85. (0.00034) RY*( 4) C   7           s( 32.25%)p 1.49( 48.16%)d 0.61( 19.58%)
                                            0.0000 -0.0246  0.5674 -0.0161  0.5081
                                           -0.0005  0.3096  0.0089 -0.3568 -0.1236
                                            0.2126 -0.0117 -0.3591  0.0791
    86. (0.00023) RY*( 5) C   7           s(  2.32%)p 0.33(  0.76%)d41.69( 96.92%)
                                           -0.0000  0.0031  0.1524 -0.0055  0.0368
                                            0.0019 -0.0448  0.0040 -0.0646 -0.1498
                                            0.5617 -0.2362  0.6114 -0.4490
    87. (0.00008) RY*( 6) C   7           s( 11.05%)p 0.34(  3.77%)d 7.71( 85.18%)
    88. (0.00004) RY*( 7) C   7           s(  2.55%)p 4.83( 12.35%)d33.31( 85.10%)
    89. (0.00001) RY*( 8) C   7           s(  3.42%)p 1.98(  6.78%)d26.28( 89.80%)
    90. (0.00002) RY*( 9) C   7           s(  2.80%)p 2.42(  6.77%)d32.25( 90.42%)
    91. (0.00186) RY*( 1) H   8           s( 51.44%)p 0.94( 48.56%)
                                            0.0041  0.7172 -0.1866  0.6652 -0.0909
    92. (0.00132) RY*( 2) H   8           s(  0.00%)p 1.00(100.00%)
                                            0.0004  0.0065  0.0508 -0.1282 -0.9904
    93. (0.00032) RY*( 3) H   8           s( 36.26%)p 1.76( 63.74%)
                                            0.0342  0.6012  0.6505 -0.4528  0.0960
    94. (0.00008) RY*( 4) H   8           s( 12.74%)p 6.85( 87.26%)
    95. (0.00321) RY*( 1) H   9           s( 99.49%)p 0.01(  0.51%)
                                            0.0046  0.9975 -0.0339 -0.0535 -0.0324
    96. (0.00017) RY*( 2) H   9           s(  0.01%)p99.99( 99.99%)
                                            0.0049  0.0092 -0.6985  0.1973  0.6878
    97. (0.00012) RY*( 3) H   9           s(  0.19%)p99.99( 99.81%)
                                            0.0055  0.0431  0.6896 -0.0694  0.7196
    98. (0.00004) RY*( 4) H   9           s(  0.39%)p99.99( 99.61%)
    99. (0.00214) RY*( 1) H  10           s( 98.85%)p 0.01(  1.15%)
                                            0.0050  0.9942  0.0594 -0.0193 -0.0874
   100. (0.00022) RY*( 2) H  10           s(  0.00%)p 1.00(100.00%)
                                           -0.0010  0.0063 -0.0489 -0.9666  0.2516
   101. (0.00018) RY*( 3) H  10           s(  0.14%)p99.99( 99.86%)
                                            0.0029  0.0372 -0.9714 -0.0116 -0.2344
   102. (0.00003) RY*( 4) H  10           s(  1.10%)p90.09( 98.90%)
   103. (0.00234) RY*( 1) H  11           s( 99.84%)p 0.00(  0.16%)
                                            0.0055  0.9992  0.0115  0.0227  0.0307
   104. (0.00017) RY*( 2) H  11           s(  0.03%)p99.99( 99.97%)
                                           -0.0021  0.0158  0.3902 -0.9203  0.0231
   105. (0.00008) RY*( 3) H  11           s(  0.15%)p99.99( 99.85%)
   106. (0.00004) RY*( 4) H  11           s(  0.08%)p99.99( 99.92%)
   107. (0.00140) RY*( 1) H  12           s( 99.12%)p 0.01(  0.88%)
                                            0.0048  0.9956  0.0556 -0.0134  0.0744
   108. (0.00019) RY*( 2) H  12           s(  0.02%)p99.99( 99.98%)
                                            0.0005  0.0138  0.5289  0.7192 -0.4504
   109. (0.00011) RY*( 3) H  12           s(  0.39%)p99.99( 99.61%)
                                           -0.0146  0.0610 -0.0576 -0.4989 -0.8624
   110. (0.00003) RY*( 4) H  12           s(  0.55%)p99.99( 99.45%)
   111. (0.00148) RY*( 1) H  13           s( 98.99%)p 0.01(  1.01%)
                                            0.0052  0.9949 -0.0031 -0.0377 -0.0929
   112. (0.00020) RY*( 2) H  13           s(  0.03%)p99.99( 99.97%)
                                           -0.0000  0.0164 -0.5203 -0.7065  0.4795
   113. (0.00011) RY*( 3) H  13           s(  0.56%)p99.99( 99.44%)
                                           -0.0142  0.0737  0.6529  0.0320  0.7531
   114. (0.00003) RY*( 4) H  13           s(  0.50%)p99.99( 99.50%)
   115. (0.00141) RY*( 1) H  14           s( 99.17%)p 0.01(  0.83%)
                                            0.0044  0.9958 -0.0114  0.0608  0.0666
   116. (0.00019) RY*( 2) H  14           s(  0.25%)p99.99( 99.75%)
                                            0.0002  0.0499  0.8928 -0.2295 -0.3844
   117. (0.00011) RY*( 3) H  14           s(  0.30%)p99.99( 99.70%)
                                           -0.0153  0.0524 -0.3784  0.0807 -0.9205
   118. (0.00003) RY*( 4) H  14           s(  0.37%)p99.99( 99.63%)
   119. (0.00173) RY*( 1) H  15           s( 99.29%)p 0.01(  0.71%)
                                            0.0048  0.9965 -0.0563  0.0107 -0.0615
   120. (0.00020) RY*( 2) H  15           s(  0.13%)p99.99( 99.87%)
                                            0.0015  0.0362  0.9151 -0.2692 -0.2978
   121. (0.00011) RY*( 3) H  15           s(  0.34%)p99.99( 99.66%)
                                           -0.0145  0.0563  0.3990  0.6373  0.6567
   122. (0.00003) RY*( 4) H  15           s(  0.32%)p99.99( 99.68%)
   123. (0.02501) BD*( 1) O   1 - C   2  
                ( 33.22%)   0.5764* O   1 s( 43.62%)p 1.29( 56.29%)d 0.00(  0.09%)
                                            0.0001 -0.6599  0.0273 -0.6710  0.0215
                                           -0.3034  0.0109 -0.1417  0.0004 -0.0199
                                           -0.0046 -0.0017 -0.0170  0.0131
                ( 66.78%)  -0.8172* C   2 s( 32.53%)p 2.07( 67.23%)d 0.01(  0.24%)
                                            0.0001 -0.5688  0.0419  0.7299  0.0615
                                            0.3203  0.0071 -0.1821  0.0009 -0.0311
                                            0.0111  0.0052 -0.0292  0.0218
   124. (0.20280) BD*( 2) O   1 - C   2  
                ( 31.93%)   0.5650* O   1 s(  1.16%)p84.95( 98.69%)d 0.13(  0.15%)
                                           -0.0000  0.1077 -0.0040  0.0581 -0.0030
                                            0.0978 -0.0022 -0.9869  0.0058  0.0042
                                           -0.0348 -0.0155  0.0001 -0.0003
                ( 68.07%)  -0.8251* C   2 s(  0.77%)p99.99( 98.82%)d 0.52(  0.41%)
                                           -0.0000  0.0877 -0.0079 -0.1770 -0.0065
                                            0.0048 -0.0024 -0.9775  0.0370  0.0034
                                            0.0567  0.0264  0.0089 -0.0070
   125. (0.10082) BD*( 1) C   2 - O   3  
                ( 69.61%)   0.8343* C   2 s( 26.95%)p 2.70( 72.71%)d 0.01(  0.34%)
                                            0.0001 -0.5190  0.0110 -0.0445  0.0262
                                           -0.8485 -0.0517 -0.0429 -0.0032 -0.0149
                                           -0.0014 -0.0044  0.0499  0.0267
                ( 30.39%)  -0.5513* O   3 s( 35.87%)p 1.79( 64.07%)d 0.00(  0.07%)
                                            0.0000 -0.5989  0.0013  0.1024  0.0094
                                            0.7929  0.0042  0.0381  0.0001  0.0056
                                            0.0003 -0.0026  0.0211  0.0140
   126. (0.07202) BD*( 1) C   2 - C   4  
                ( 53.05%)   0.7283* C   2 s( 39.45%)p 1.53( 60.48%)d 0.00(  0.06%)
                                            0.0002  0.6273  0.0328  0.6548 -0.0278
                                           -0.4133 -0.0168 -0.0646 -0.0034 -0.0175
                                           -0.0031  0.0014  0.0149 -0.0085
                ( 46.95%)  -0.6852* C   4 s( 25.56%)p 2.91( 74.39%)d 0.00(  0.05%)
                                            0.0002  0.5056  0.0009 -0.7161 -0.0118
                                            0.4695 -0.0095  0.1013 -0.0092 -0.0194
                                           -0.0031  0.0024  0.0064 -0.0100
   127. (0.01332) BD*( 1) O   3 - H   8  
                ( 24.99%)   0.4999* O   3 s( 23.43%)p 3.26( 76.49%)d 0.00(  0.08%)
                                           -0.0002 -0.4839 -0.0138 -0.8351 -0.0194
                                           -0.2572 -0.0307  0.0088 -0.0016  0.0028
                                            0.0015 -0.0000 -0.0244  0.0137
                ( 75.01%)  -0.8661* H   8 s( 99.56%)p 0.00(  0.44%)
                                           -0.9978  0.0034  0.0635  0.0204  0.0002
   128. (0.02358) BD*( 1) C   4 - C   5  
                ( 50.32%)   0.7093* C   4 s( 29.68%)p 2.37( 70.29%)d 0.00(  0.04%)
                                            0.0002  0.5447  0.0100  0.6668  0.0055
                                            0.3520 -0.0134  0.3660  0.0097  0.0129
                                            0.0103  0.0081  0.0059 -0.0047
                ( 49.68%)  -0.7049* C   5 s( 30.71%)p 2.25( 69.25%)d 0.00(  0.04%)
                                            0.0002  0.5542 -0.0008 -0.6703 -0.0031
                                           -0.3386 -0.0193 -0.3573  0.0228  0.0091
                                            0.0127  0.0063  0.0090 -0.0000
   129. (0.01395) BD*( 1) C   4 - H   9  
                ( 37.25%)   0.6103* C   4 s( 23.12%)p 3.32( 76.85%)d 0.00(  0.04%)
                                           -0.0002  0.4808  0.0008 -0.1427 -0.0003
                                           -0.8040  0.0013  0.3185 -0.0141  0.0067
                                           -0.0037 -0.0101 -0.0130 -0.0049
                ( 62.75%)  -0.7921* H   9 s( 99.91%)p 0.00(  0.09%)
                                            0.9996 -0.0032  0.0052  0.0274 -0.0097
   130. (0.01325) BD*( 1) C   4 - H  10  
                ( 38.07%)   0.6170* C   4 s( 21.61%)p 3.63( 78.35%)d 0.00(  0.04%)
                                           -0.0002  0.4648 -0.0052  0.1452 -0.0104
                                           -0.0919 -0.0191 -0.8680  0.0023 -0.0001
                                           -0.0033 -0.0003  0.0002  0.0198
                ( 61.93%)  -0.7870* H  10 s( 99.91%)p 0.00(  0.09%)
                                            0.9996 -0.0021 -0.0041  0.0066  0.0284
   131. (0.03304) BD*( 1) C   5 - C   6  
                ( 48.81%)   0.6987* C   5 s( 22.71%)p 3.40( 77.23%)d 0.00(  0.06%)
                                           -0.0001 -0.4763 -0.0136 -0.7206  0.0044
                                            0.4763  0.0031  0.1605 -0.0210  0.0101
                                            0.0138 -0.0041 -0.0153  0.0080
                ( 51.19%)  -0.7154* C   6 s( 23.22%)p 3.30( 76.71%)d 0.00(  0.07%)
                                           -0.0004 -0.4819 -0.0036  0.7653 -0.0132
                                            0.1556  0.0100 -0.3960 -0.0096  0.0062
                                            0.0142 -0.0028 -0.0194  0.0083
   132. (0.03748) BD*( 1) C   5 - C   7  
                ( 49.83%)   0.7059* C   5 s( 20.80%)p 3.80( 79.13%)d 0.00(  0.07%)
                                            0.0001  0.4559 -0.0109  0.1541  0.0094
                                            0.8053  0.0029 -0.3444  0.0204  0.0131
                                           -0.0089 -0.0176 -0.0092 -0.0051
                ( 50.17%)  -0.7083* C   7 s( 22.74%)p 3.39( 77.20%)d 0.00(  0.06%)
                                            0.0003  0.4767 -0.0109 -0.6910  0.0149
                                           -0.3377  0.0051  0.4245  0.0049  0.0159
                                           -0.0128 -0.0138 -0.0010 -0.0049
   133. (0.02221) BD*( 1) C   5 - H  11  
                ( 37.70%)   0.6140* C   5 s( 25.68%)p 2.89( 74.29%)d 0.00(  0.03%)
                                            0.0003 -0.5067  0.0087  0.0827  0.0024
                                           -0.0938  0.0092 -0.8527  0.0014 -0.0001
                                           -0.0006 -0.0060 -0.0002 -0.0159
                ( 62.30%)  -0.7893* H  11 s( 99.91%)p 0.00(  0.09%)
                                           -0.9996  0.0046 -0.0013  0.0026  0.0295
   134. (0.02708) BD*( 1) C   6 - C   7  
                ( 50.85%)   0.7131* C   6 s( 21.83%)p 3.58( 78.10%)d 0.00(  0.07%)
                                            0.0002  0.4672  0.0065 -0.0196  0.0191
                                            0.8389  0.0013 -0.2767 -0.0037 -0.0143
                                            0.0031 -0.0067 -0.0166 -0.0118
                ( 49.15%)  -0.7011* C   7 s( 22.25%)p 3.49( 77.69%)d 0.00(  0.06%)
                                            0.0002  0.4716  0.0103  0.6076  0.0077
                                           -0.6366  0.0119 -0.0467 -0.0043 -0.0162
                                            0.0024 -0.0042 -0.0136 -0.0115
   135. (0.01195) BD*( 1) C   6 - H  12  
                ( 38.42%)   0.6198* C   6 s( 27.49%)p 2.64( 72.49%)d 0.00(  0.03%)
                                            0.0002 -0.5243  0.0024 -0.6370 -0.0045
                                            0.0936  0.0173 -0.5565  0.0186 -0.0002
                                           -0.0146 -0.0008 -0.0060 -0.0061
                ( 61.58%)  -0.7848* H  12 s( 99.91%)p 0.00(  0.09%)
                                           -0.9996  0.0022  0.0224 -0.0045  0.0182
   136. (0.01307) BD*( 1) C   6 - H  13  
                ( 38.65%)   0.6217* C   6 s( 27.33%)p 2.66( 72.64%)d 0.00(  0.03%)
                                           -0.0002  0.5228 -0.0074  0.0844  0.0258
                                           -0.5121 -0.0070 -0.6753  0.0130  0.0008
                                            0.0019  0.0133 -0.0038  0.0101
                ( 61.35%)  -0.7832* H  13 s( 99.92%)p 0.00(  0.08%)
                                            0.9996 -0.0025 -0.0044  0.0181  0.0221
   137. (0.01227) BD*( 1) C   7 - H  14  
                ( 38.25%)   0.6185* C   7 s( 27.58%)p 2.62( 72.39%)d 0.00(  0.03%)
                                            0.0002 -0.5252 -0.0011 -0.3131 -0.0015
                                           -0.6558 -0.0128 -0.4419  0.0182 -0.0066
                                           -0.0074 -0.0126  0.0048 -0.0023
                ( 61.75%)  -0.7858* H  14 s( 99.91%)p 0.00(  0.09%)
                                           -0.9996  0.0023  0.0119  0.0229  0.0138
   138. (0.01347) BD*( 1) C   7 - H  15  
                ( 38.59%)   0.6212* C   7 s( 27.31%)p 2.66( 72.66%)d 0.00(  0.03%)
                                            0.0002 -0.5225  0.0061  0.2326 -0.0178
                                           -0.2233 -0.0239  0.7885  0.0012  0.0012
                                           -0.0099  0.0027 -0.0016 -0.0139
                ( 61.41%)  -0.7836* H  15 s( 99.92%)p 0.00(  0.08%)
                                           -0.9996  0.0028 -0.0049  0.0083 -0.0274


 NHO Directionality and "Bond Bending" (deviations from line of nuclear centers)

         [Thresholds for printing:  angular deviation  >  1.0 degree]
                                    hybrid p-character > 25.0%
                                    orbital occupancy  >  0.10e

                                Line of Centers        Hybrid 1              Hybrid 2
                                ---------------  -------------------   ------------------
                NBO               Theta   Phi    Theta   Phi    Dev    Theta   Phi    Dev
 ========================================================================================
     1. BD (   1) O   1 - C   2    91.4   24.7    78.8   24.2  12.7     78.1  202.5  10.7
     2. BD (   2) O   1 - C   2    91.4   24.7   173.6   60.0  83.3    169.0  179.2  81.5
     3. BD (   1) C   2 - O   3    87.2   83.5    87.1   88.8   5.3     92.7  262.0   1.5
     4. BD (   1) C   2 - C   4    95.7  328.4    95.1  325.6   2.9      --     --    --
     5. BD (   1) O   3 - H   8    90.7   12.9    90.5   18.6   5.8      --     --    --
     6. BD (   1) C   4 - C   5    64.3   27.2     --     --    --     113.7  208.0   2.2
     7. BD (   1) C   4 - H   9    69.3  258.7    69.5  259.9   1.1      --     --    --
     8. BD (   1) C   4 - H  10   168.8  327.5   168.6  320.5   1.4      --     --    --
     9. BD (   1) C   5 - C   6   109.9  347.9    99.2  326.2  23.5     62.2  192.4  23.7
    10. BD (   1) C   5 - C   7   118.3   53.6   111.4   78.6  23.7     60.3  206.2  23.9
    11. BD (   1) C   5 - H  11     8.1  125.9     8.0  135.1   1.3      --     --    --
    12. BD (   1) C   6 - C   7    98.1  113.1   108.5   90.0  24.7     93.3  314.6  24.3
    13. BD (   1) C   6 - H  12    48.2  352.3    50.4  350.2   2.7      --     --    --
    14. BD (   1) C   6 - H  13   142.9  277.8   141.3  282.0   3.0      --     --    --
    15. BD (   1) C   7 - H  14    57.8   64.0    60.2   64.8   2.5      --     --    --
    16. BD (   1) C   7 - H  15   158.5  138.1   157.5  131.0   2.9      --     --    --
    24. LP (   1) O   1             --     --     88.4  203.9   --       --     --    --
    25. LP (   2) O   1             --     --     93.7  294.4   --       --     --    --
    26. LP (   1) O   3             --     --     85.9  134.6   --       --     --    --
    27. LP (   2) O   3             --     --    176.2  119.6   --       --     --    --
   124. BD*(   2) O   1 - C   2    91.4   24.7   173.6   60.0  83.3    169.0  179.2  81.5
   125. BD*(   1) C   2 - O   3    87.2   83.5    87.1   88.8   5.3     92.7  262.0   1.5


 Second Order Perturbation Theory Analysis of Fock Matrix in NBO Basis

     Threshold for printing:   0.50 kcal/mol
                                                                              E(2)  E(j)-E(i) F(i,j)
         Donor NBO (i)                     Acceptor NBO (j)                 kcal/mol   a.u.    a.u. 
 ===================================================================================================

 within unit  1
   1. BD (   1) O   1 - C   2        / 37. RY*(   1) C   2                    1.99    1.60    0.051
   1. BD (   1) O   1 - C   2        /126. BD*(   1) C   2 - C   4            1.34    1.44    0.040
   1. BD (   1) O   1 - C   2        /127. BD*(   1) O   3 - H   8            1.33    1.48    0.040
   1. BD (   1) O   1 - C   2        /128. BD*(   1) C   4 - C   5            0.55    1.47    0.026
   2. BD (   2) O   1 - C   2        /124. BD*(   2) O   1 - C   2            0.74    0.43    0.017
   2. BD (   2) O   1 - C   2        /128. BD*(   1) C   4 - C   5            0.89    0.80    0.024
   2. BD (   2) O   1 - C   2        /130. BD*(   1) C   4 - H  10            1.54    0.81    0.032
   3. BD (   1) C   2 - O   3        / 55. RY*(   1) C   4                    0.56    1.76    0.028
   3. BD (   1) C   2 - O   3        /129. BD*(   1) C   4 - H   9            0.72    1.37    0.028
   4. BD (   1) C   2 - C   4        / 28. RY*(   1) O   1                    1.62    1.82    0.049
   4. BD (   1) C   2 - C   4        / 65. RY*(   2) C   5                    0.96    1.47    0.034
   4. BD (   1) C   2 - C   4        /123. BD*(   1) O   1 - C   2            1.36    1.27    0.037
   4. BD (   1) C   2 - C   4        /128. BD*(   1) C   4 - C   5            1.28    1.04    0.033
   4. BD (   1) C   2 - C   4        /130. BD*(   1) C   4 - H  10            0.50    1.05    0.021
   4. BD (   1) C   2 - C   4        /131. BD*(   1) C   5 - C   6            2.85    0.99    0.048
   5. BD (   1) O   3 - H   8        / 38. RY*(   2) C   2                    1.11    1.92    0.041
   5. BD (   1) O   3 - H   8        / 41. RY*(   5) C   2                    1.04    2.03    0.041
   5. BD (   1) O   3 - H   8        / 42. RY*(   6) C   2                    0.60    2.46    0.034
   5. BD (   1) O   3 - H   8        /123. BD*(   1) O   1 - C   2            5.36    1.38    0.077
   6. BD (   1) C   4 - C   5        / 40. RY*(   4) C   2                    0.64    2.23    0.034
   6. BD (   1) C   4 - C   5        / 74. RY*(   2) C   6                    1.04    1.51    0.036
   6. BD (   1) C   4 - C   5        / 83. RY*(   2) C   7                    0.77    1.56    0.031
   6. BD (   1) C   4 - C   5        /123. BD*(   1) O   1 - C   2            2.34    1.27    0.049
   6. BD (   1) C   4 - C   5        /124. BD*(   2) O   1 - C   2            1.15    0.68    0.026
   6. BD (   1) C   4 - C   5        /126. BD*(   1) C   2 - C   4            0.69    1.01    0.024
   6. BD (   1) C   4 - C   5        /129. BD*(   1) C   4 - H   9            0.90    1.08    0.028
   6. BD (   1) C   4 - C   5        /130. BD*(   1) C   4 - H  10            0.71    1.05    0.024
   6. BD (   1) C   4 - C   5        /131. BD*(   1) C   5 - C   6            1.23    0.99    0.031
   6. BD (   1) C   4 - C   5        /132. BD*(   1) C   5 - C   7            0.78    0.95    0.024
   6. BD (   1) C   4 - C   5        /133. BD*(   1) C   5 - H  11            0.65    1.10    0.024
   6. BD (   1) C   4 - C   5        /135. BD*(   1) C   6 - H  12            0.99    1.09    0.029
   6. BD (   1) C   4 - C   5        /137. BD*(   1) C   7 - H  14            1.04    1.09    0.030
   7. BD (   1) C   4 - H   9        / 37. RY*(   1) C   2                    0.57    1.03    0.022
   7. BD (   1) C   4 - H   9        / 66. RY*(   3) C   5                    0.75    1.53    0.030
   7. BD (   1) C   4 - H   9        /124. BD*(   2) O   1 - C   2            0.80    0.54    0.019
   7. BD (   1) C   4 - H   9        /125. BD*(   1) C   2 - O   3            4.52    0.87    0.057
   7. BD (   1) C   4 - H   9        /128. BD*(   1) C   4 - C   5            0.81    0.90    0.024
   7. BD (   1) C   4 - H   9        /132. BD*(   1) C   5 - C   7            4.49    0.81    0.054
   8. BD (   1) C   4 - H  10        / 41. RY*(   5) C   2                    0.65    1.78    0.031
   8. BD (   1) C   4 - H  10        /123. BD*(   1) O   1 - C   2            0.92    1.14    0.029
   8. BD (   1) C   4 - H  10        /124. BD*(   2) O   1 - C   2            5.52    0.54    0.051
   8. BD (   1) C   4 - H  10        /133. BD*(   1) C   5 - H  11            3.77    0.96    0.054
   9. BD (   1) C   5 - C   6        / 56. RY*(   2) C   4                    1.03    1.26    0.032
   9. BD (   1) C   5 - C   6        / 82. RY*(   1) C   7                    2.29    1.31    0.049
   9. BD (   1) C   5 - C   6        /126. BD*(   1) C   2 - C   4            2.72    0.93    0.045
   9. BD (   1) C   5 - C   6        /128. BD*(   1) C   4 - C   5            1.71    0.96    0.036
   9. BD (   1) C   5 - C   6        /132. BD*(   1) C   5 - C   7            5.94    0.87    0.064
   9. BD (   1) C   5 - C   6        /133. BD*(   1) C   5 - H  11            0.92    1.02    0.027
   9. BD (   1) C   5 - C   6        /134. BD*(   1) C   6 - C   7            5.90    0.89    0.065
   9. BD (   1) C   5 - C   6        /135. BD*(   1) C   6 - H  12            0.64    1.02    0.023
   9. BD (   1) C   5 - C   6        /136. BD*(   1) C   6 - H  13            0.51    1.01    0.020
   9. BD (   1) C   5 - C   6        /137. BD*(   1) C   7 - H  14            3.35    1.01    0.052
   9. BD (   1) C   5 - C   6        /138. BD*(   1) C   7 - H  15            3.27    1.00    0.052
  10. BD (   1) C   5 - C   7        / 55. RY*(   1) C   4                    1.09    1.38    0.035
  10. BD (   1) C   5 - C   7        / 58. RY*(   4) C   4                    0.59    1.46    0.027
  10. BD (   1) C   5 - C   7        / 73. RY*(   1) C   6                    2.07    1.29    0.047
  10. BD (   1) C   5 - C   7        /127. BD*(   1) O   3 - H   8            0.90    0.96    0.027
  10. BD (   1) C   5 - C   7        /128. BD*(   1) C   4 - C   5            1.06    0.95    0.029
  10. BD (   1) C   5 - C   7        /129. BD*(   1) C   4 - H   9            2.14    0.99    0.041
  10. BD (   1) C   5 - C   7        /131. BD*(   1) C   5 - C   6            6.25    0.90    0.067
  10. BD (   1) C   5 - C   7        /133. BD*(   1) C   5 - H  11            0.65    1.01    0.023
  10. BD (   1) C   5 - C   7        /134. BD*(   1) C   6 - C   7            7.28    0.88    0.072
  10. BD (   1) C   5 - C   7        /135. BD*(   1) C   6 - H  12            3.13    1.01    0.051
  10. BD (   1) C   5 - C   7        /136. BD*(   1) C   6 - H  13            3.09    1.00    0.050
  10. BD (   1) C   5 - C   7        /137. BD*(   1) C   7 - H  14            0.52    1.00    0.021
  11. BD (   1) C   5 - H  11        / 55. RY*(   1) C   4                    0.75    1.35    0.028
  11. BD (   1) C   5 - H  11        / 73. RY*(   1) C   6                    0.61    1.25    0.025
  11. BD (   1) C   5 - H  11        /130. BD*(   1) C   4 - H  10            2.62    0.93    0.044
  11. BD (   1) C   5 - H  11        /136. BD*(   1) C   6 - H  13            1.73    0.97    0.037
  11. BD (   1) C   5 - H  11        /138. BD*(   1) C   7 - H  15            1.71    0.96    0.036
  12. BD (   1) C   6 - C   7        / 64. RY*(   1) C   5                    1.51    1.37    0.041
  12. BD (   1) C   6 - C   7        / 65. RY*(   2) C   5                    0.64    1.38    0.027
  12. BD (   1) C   6 - C   7        /128. BD*(   1) C   4 - C   5            4.69    0.95    0.060
  12. BD (   1) C   6 - C   7        /130. BD*(   1) C   4 - H  10            0.51    0.96    0.020
  12. BD (   1) C   6 - C   7        /131. BD*(   1) C   5 - C   6            6.45    0.89    0.068
  12. BD (   1) C   6 - C   7        /132. BD*(   1) C   5 - C   7            7.43    0.86    0.071
  12. BD (   1) C   6 - C   7        /133. BD*(   1) C   5 - H  11            3.31    1.00    0.052
  12. BD (   1) C   6 - C   7        /135. BD*(   1) C   6 - H  12            0.51    1.00    0.020
  12. BD (   1) C   6 - C   7        /137. BD*(   1) C   7 - H  14            0.62    1.00    0.022
  12. BD (   1) C   6 - C   7        /138. BD*(   1) C   7 - H  15            0.55    0.99    0.021
  13. BD (   1) C   6 - H  12        / 64. RY*(   1) C   5                    0.60    1.34    0.025
  13. BD (   1) C   6 - H  12        / 82. RY*(   1) C   7                    0.61    1.27    0.025
  13. BD (   1) C   6 - H  12        /128. BD*(   1) C   4 - C   5            1.99    0.92    0.038
  13. BD (   1) C   6 - H  12        /138. BD*(   1) C   7 - H  15            1.53    0.96    0.034
  14. BD (   1) C   6 - H  13        / 64. RY*(   1) C   5                    0.64    1.34    0.026
  14. BD (   1) C   6 - H  13        / 83. RY*(   2) C   7                    0.63    1.45    0.027
  14. BD (   1) C   6 - H  13        /133. BD*(   1) C   5 - H  11            1.88    0.98    0.038
  14. BD (   1) C   6 - H  13        /137. BD*(   1) C   7 - H  14            1.56    0.97    0.035
  15. BD (   1) C   7 - H  14        / 64. RY*(   1) C   5                    0.52    1.35    0.024
  15. BD (   1) C   7 - H  14        / 73. RY*(   1) C   6                    0.74    1.26    0.027
  15. BD (   1) C   7 - H  14        /128. BD*(   1) C   4 - C   5            1.80    0.93    0.037
  15. BD (   1) C   7 - H  14        /136. BD*(   1) C   6 - H  13            1.47    0.98    0.034
  16. BD (   1) C   7 - H  15        / 64. RY*(   1) C   5                    0.63    1.35    0.026
  16. BD (   1) C   7 - H  15        / 74. RY*(   2) C   6                    0.79    1.40    0.030
  16. BD (   1) C   7 - H  15        /133. BD*(   1) C   5 - H  11            1.66    0.99    0.036
  16. BD (   1) C   7 - H  15        /135. BD*(   1) C   6 - H  12            1.46    0.98    0.034
  17. CR (   1) O   1                / 37. RY*(   1) C   2                    7.80   19.39    0.349
  17. CR (   1) O   1                /126. BD*(   1) C   2 - C   4            0.78   19.23    0.111
  18. CR (   1) C   2                / 56. RY*(   2) C   4                    0.71   10.90    0.078
  18. CR (   1) C   2                /127. BD*(   1) O   3 - H   8            0.59   10.62    0.071
  19. CR (   1) O   3                / 38. RY*(   2) C   2                    3.14   20.15    0.225
  19. CR (   1) O   3                / 40. RY*(   4) C   2                    0.52   20.57    0.092
  19. CR (   1) O   3                / 93. RY*(   3) H   8                    0.58   20.64    0.098
  20. CR (   1) C   4                / 38. RY*(   2) C   2                    0.99   11.25    0.094
  20. CR (   1) C   4                / 67. RY*(   4) C   5                    0.86   10.92    0.086
  20. CR (   1) C   4                / 95. RY*(   1) H   9                    0.71   10.45    0.077
  20. CR (   1) C   4                / 99. RY*(   1) H  10                    0.71   10.49    0.077
  20. CR (   1) C   4                /123. BD*(   1) O   1 - C   2            0.53   10.72    0.067
  21. CR (   1) C   5                / 58. RY*(   4) C   4                    0.87   11.01    0.087
  21. CR (   1) C   5                / 73. RY*(   1) C   6                    0.64   10.84    0.075
  21. CR (   1) C   5                / 82. RY*(   1) C   7                    0.81   10.85    0.084
  21. CR (   1) C   5                /103. RY*(   1) H  11                    0.71   10.43    0.077
  22. CR (   1) C   6                / 64. RY*(   1) C   5                    1.00   10.91    0.093
  22. CR (   1) C   6                / 82. RY*(   1) C   7                    0.55   10.84    0.069
  22. CR (   1) C   6                /107. RY*(   1) H  12                    0.74   10.45    0.079
  22. CR (   1) C   6                /111. RY*(   1) H  13                    0.73   10.47    0.078
  22. CR (   1) C   6                /128. BD*(   1) C   4 - C   5            0.59   10.49    0.071
  23. CR (   1) C   7                / 64. RY*(   1) C   5                    0.92   10.92    0.089
  23. CR (   1) C   7                / 73. RY*(   1) C   6                    0.60   10.84    0.072
  23. CR (   1) C   7                /115. RY*(   1) H  14                    0.76   10.44    0.080
  23. CR (   1) C   7                /119. RY*(   1) H  15                    0.74   10.46    0.079
  23. CR (   1) C   7                /128. BD*(   1) C   4 - C   5            0.51   10.50    0.066
  24. LP (   1) O   1                / 37. RY*(   1) C   2                   15.55    1.17    0.121
  24. LP (   1) O   1                /125. BD*(   1) C   2 - O   3            0.97    1.01    0.028
  24. LP (   1) O   1                /126. BD*(   1) C   2 - C   4            2.70    1.01    0.047
  25. LP (   2) O   1                / 35. RY*(   8) O   1                    0.66    3.23    0.043
  25. LP (   2) O   1                / 38. RY*(   2) C   2                    3.57    1.41    0.066
  25. LP (   2) O   1                / 40. RY*(   4) C   2                    2.26    1.84    0.060
  25. LP (   2) O   1                / 41. RY*(   5) C   2                    0.98    1.52    0.036
  25. LP (   2) O   1                /125. BD*(   1) C   2 - O   3           33.58    0.61    0.130
  25. LP (   2) O   1                /126. BD*(   1) C   2 - C   4           18.98    0.62    0.099
  26. LP (   1) O   3                / 38. RY*(   2) C   2                    3.23    1.73    0.067
  26. LP (   1) O   3                / 91. RY*(   1) H   8                    1.08    1.64    0.038
  26. LP (   1) O   3                /123. BD*(   1) O   1 - C   2            1.44    1.20    0.037
  26. LP (   1) O   3                /126. BD*(   1) C   2 - C   4            6.07    0.94    0.068
  27. LP (   2) O   3                / 39. RY*(   3) C   2                    2.23    2.25    0.066
  27. LP (   2) O   3                / 92. RY*(   2) H   8                    1.70    1.98    0.054
  27. LP (   2) O   3                /124. BD*(   2) O   1 - C   2           42.66    0.37    0.112
 124. BD*(   2) O   1 - C   2        / 29. RY*(   2) O   1                    1.20    1.06    0.100
 124. BD*(   2) O   1 - C   2        / 39. RY*(   3) C   2                    1.56    1.89    0.150
 124. BD*(   2) O   1 - C   2        / 44. RY*(   8) C   2                    0.57    1.59    0.085
 124. BD*(   2) O   1 - C   2        /123. BD*(   1) O   1 - C   2            2.40    0.59    0.100
 124. BD*(   2) O   1 - C   2        /130. BD*(   1) C   4 - H  10            1.03    0.37    0.053
 125. BD*(   1) C   2 - O   3        / 38. RY*(   2) C   2                    2.02    0.80    0.150
 125. BD*(   1) C   2 - O   3        / 40. RY*(   4) C   2                    0.60    1.23    0.106
 125. BD*(   1) C   2 - O   3        / 43. RY*(   7) C   2                    0.73    0.74    0.092
 125. BD*(   1) C   2 - O   3        / 46. RY*(   1) O   3                    0.81    1.20    0.123
 125. BD*(   1) C   2 - O   3        / 49. RY*(   4) O   3                    1.16    1.16    0.146
 125. BD*(   1) C   2 - O   3        /127. BD*(   1) O   3 - H   8            2.87    0.04    0.042
 125. BD*(   1) C   2 - O   3        /128. BD*(   1) C   4 - C   5            3.81    0.04    0.041
 125. BD*(   1) C   2 - O   3        /129. BD*(   1) C   4 - H   9            1.20    0.07    0.035


 Natural Bond Orbitals (Summary):

                                                            Principal Delocalizations
           NBO                        Occupancy    Energy   (geminal,vicinal,remote)
 ====================================================================================
 Molecular unit  1  (C5H8O2)
     1. BD (   1) O   1 - C   2          1.99488    -1.06535  37(g),126(g),127(v),128(v)
     2. BD (   2) O   1 - C   2          1.99151    -0.39644  130(v),128(v),124(g)
     3. BD (   1) C   2 - O   3          1.99626    -0.92746  129(v),55(v)
     4. BD (   1) C   2 - C   4          1.98545    -0.64231  131(v),28(v),123(g),128(g)
                                                    65(v)
     5. BD (   1) O   3 - H   8          1.98569    -0.75280  123(v),38(v),41(v),42(v)
     6. BD (   1) C   4 - C   5          1.97867    -0.63917  123(v),124(v),131(g),74(v)
                                                    137(v),135(v),129(g),132(g)
                                                    83(v),130(g),126(g),133(g)
                                                    40(v)
     7. BD (   1) C   4 - H   9          1.96959    -0.50041  125(v),132(v),124(v),128(g)
                                                    66(v),37(v)
     8. BD (   1) C   4 - H  10          1.96106    -0.50592  124(v),133(v),123(v),41(v)
     9. BD (   1) C   5 - C   6          1.95144    -0.55954  132(g),134(g),137(v),138(v)
                                                    126(v),82(v),128(g),56(v)
                                                    133(g),135(g),136(g)
    10. BD (   1) C   5 - C   7          1.94930    -0.55279  134(g),131(g),135(v),136(v)
                                                    129(v),73(v),55(v),128(g)
                                                    127(r),133(g),58(v),137(g)
    11. BD (   1) C   5 - H  11          1.97693    -0.51699  130(v),136(v),138(v),55(v)
                                                    73(v)
    12. BD (   1) C   6 - C   7          1.95740    -0.54763  132(g),131(g),128(v),133(v)
                                                    64(v),65(v),137(g),138(g)
                                                    135(g),130(r)
    13. BD (   1) C   6 - H  12          1.98554    -0.51895  128(v),138(v),82(v),64(v)
    14. BD (   1) C   6 - H  13          1.98658    -0.51985  133(v),137(v),64(v),83(v)
    15. BD (   1) C   7 - H  14          1.98699    -0.52593  128(v),136(v),73(v),64(v)
    16. BD (   1) C   7 - H  15          1.98735    -0.52850  133(v),135(v),74(v),64(v)
    17. CR (   1) O   1                  1.99971   -18.86001  37(v),126(v)
    18. CR (   1) C   2                  1.99931   -10.20661  56(v),127(v)
    19. CR (   1) O   3                  1.99968   -18.98160  38(v),93(v),40(v)
    20. CR (   1) C   4                  1.99902   -10.09078  38(v),67(v),95(v),99(v)
                                                    123(v)
    21. CR (   1) C   5                  1.99897   -10.10107  58(v),82(v),103(v),73(v)
    22. CR (   1) C   6                  1.99906   -10.09324  64(v),107(v),111(v),128(v)
                                                    82(v)
    23. CR (   1) C   7                  1.99910   -10.09950  64(v),115(v),119(v),73(v)
                                                    128(v)
    24. LP (   1) O   1                  1.97624    -0.64179  37(v),126(v),125(v)
    25. LP (   2) O   1                  1.84215    -0.24848  125(v),126(v),38(v),40(v)
                                                    41(v),35(g)
    26. LP (   1) O   3                  1.97404    -0.56737  126(v),38(v),123(v),91(v)
    27. LP (   2) O   3                  1.81348    -0.32773  124(v),39(v),92(v)
    28. RY*(   1) O   1                  0.00217     1.17535   
    29. RY*(   2) O   1                  0.00060     1.10209   
    30. RY*(   3) O   1                  0.00047     1.55925   
    31. RY*(   4) O   1                  0.00009     1.01577   
    32. RY*(   5) O   1                  0.00003     3.27481   
    33. RY*(   6) O   1                  0.00000     2.85085   
    34. RY*(   7) O   1                  0.00000     2.68181   
    35. RY*(   8) O   1                  0.00000     2.98581   
    36. RY*(   9) O   1                  0.00000     2.78643   
    37. RY*(   1) C   2                  0.01845     0.53293   
    38. RY*(   2) C   2                  0.01411     1.16348   
    39. RY*(   3) C   2                  0.00455     1.92434   
    40. RY*(   4) C   2                  0.00323     1.59016   
    41. RY*(   5) C   2                  0.00264     1.27419   
    42. RY*(   6) C   2                  0.00198     1.70318   
    43. RY*(   7) C   2                  0.00060     1.10216   
    44. RY*(   8) C   2                  0.00005     1.62928   
    45. RY*(   9) C   2                  0.00002     1.91128   
    46. RY*(   1) O   3                  0.00196     1.56823   
    47. RY*(   2) O   3                  0.00090     1.22588   
    48. RY*(   3) O   3                  0.00081     1.27398   
    49. RY*(   4) O   3                  0.00006     1.52795   
    50. RY*(   5) O   3                  0.00003     2.89053   
    51. RY*(   6) O   3                  0.00000     2.69649   
    52. RY*(   7) O   3                  0.00000     2.65693   
    53. RY*(   8) O   3                  0.00000     2.87174   
    54. RY*(   9) O   3                  0.00001     2.98752   
    55. RY*(   1) C   4                  0.00647     0.83139   
    56. RY*(   2) C   4                  0.00276     0.69757   
    57. RY*(   3) C   4                  0.00182     0.83680   
    58. RY*(   4) C   4                  0.00146     0.90991   
    59. RY*(   5) C   4                  0.00021     1.96300   
    60. RY*(   6) C   4                  0.00015     2.13913   
    61. RY*(   7) C   4                  0.00011     2.03784   
    62. RY*(   8) C   4                  0.00010     2.35145   
    63. RY*(   9) C   4                  0.00001     2.15464   
    64. RY*(   1) C   5                  0.00569     0.81947   
    65. RY*(   2) C   5                  0.00418     0.82908   
    66. RY*(   3) C   5                  0.00231     1.02863   
    67. RY*(   4) C   5                  0.00117     0.83353   
    68. RY*(   5) C   5                  0.00035     1.97696   
    69. RY*(   6) C   5                  0.00027     2.21454   
    70. RY*(   7) C   5                  0.00016     2.06611   
    71. RY*(   8) C   5                  0.00010     1.95948   
    72. RY*(   9) C   5                  0.00006     2.03332   
    73. RY*(   1) C   6                  0.00478     0.73701   
    74. RY*(   2) C   6                  0.00390     0.87421   
    75. RY*(   3) C   6                  0.00062     0.74853   
    76. RY*(   4) C   6                  0.00023     0.96121   
    77. RY*(   5) C   6                  0.00020     1.99849   
    78. RY*(   6) C   6                  0.00007     1.93074   
    79. RY*(   7) C   6                  0.00003     1.97529   
    80. RY*(   8) C   6                  0.00001     2.19057   
    81. RY*(   9) C   6                  0.00001     2.16322   
    82. RY*(   1) C   7                  0.00478     0.74921   
    83. RY*(   2) C   7                  0.00299     0.92569   
    84. RY*(   3) C   7                  0.00108     0.79014   
    85. RY*(   4) C   7                  0.00034     0.84286   
    86. RY*(   5) C   7                  0.00023     2.00227   
    87. RY*(   6) C   7                  0.00008     1.91576   
    88. RY*(   7) C   7                  0.00004     2.01401   
    89. RY*(   8) C   7                  0.00001     2.18383   
    90. RY*(   9) C   7                  0.00002     2.21061   
    91. RY*(   1) H   8                  0.00186     1.07417   
    92. RY*(   2) H   8                  0.00132     1.65201   
    93. RY*(   3) H   8                  0.00032     1.65581   
    94. RY*(   4) H   8                  0.00008     1.98761   
    95. RY*(   1) H   9                  0.00321     0.35735   
    96. RY*(   2) H   9                  0.00017     1.86571   
    97. RY*(   3) H   9                  0.00012     1.80152   
    98. RY*(   4) H   9                  0.00004     2.29793   
    99. RY*(   1) H  10                  0.00214     0.40025   
   100. RY*(   2) H  10                  0.00022     1.81942   
   101. RY*(   3) H  10                  0.00018     1.77846   
   102. RY*(   4) H  10                  0.00003     2.28044   
   103. RY*(   1) H  11                  0.00234     0.32942   
   104. RY*(   2) H  11                  0.00017     1.73687   
   105. RY*(   3) H  11                  0.00008     2.04171   
   106. RY*(   4) H  11                  0.00004     2.21614   
   107. RY*(   1) H  12                  0.00140     0.35527   
   108. RY*(   2) H  12                  0.00019     1.68135   
   109. RY*(   3) H  12                  0.00011     1.97703   
   110. RY*(   4) H  12                  0.00003     2.17020   
   111. RY*(   1) H  13                  0.00148     0.37229   
   112. RY*(   2) H  13                  0.00020     1.66887   
   113. RY*(   3) H  13                  0.00011     1.97815   
   114. RY*(   4) H  13                  0.00003     2.16986   
   115. RY*(   1) H  14                  0.00141     0.34342   
   116. RY*(   2) H  14                  0.00019     1.69531   
   117. RY*(   3) H  14                  0.00011     1.97936   
   118. RY*(   4) H  14                  0.00003     2.16916   
   119. RY*(   1) H  15                  0.00173     0.35971   
   120. RY*(   2) H  15                  0.00020     1.66942   
   121. RY*(   3) H  15                  0.00011     1.97853   
   122. RY*(   4) H  15                  0.00003     2.17198   
   123. BD*(   1) O   1 - C   2          0.02501     0.63077   
   124. BD*(   2) O   1 - C   2          0.20280     0.03826  123(g),39(g),29(g),130(v)
                                                    44(g)
   125. BD*(   1) C   2 - O   3          0.10082     0.36502  126(g),128(v),127(g),38(g)
                                                    49(g),129(v),46(g),43(g)
                                                    40(g)
   126. BD*(   1) C   2 - C   4          0.07202     0.37050   
   127. BD*(   1) O   3 - H   8          0.01332     0.40976   
   128. BD*(   1) C   4 - C   5          0.02358     0.40009   
   129. BD*(   1) C   4 - H   9          0.01395     0.43842   
   130. BD*(   1) C   4 - H  10          0.01325     0.41223   
   131. BD*(   1) C   5 - C   6          0.03304     0.34676   
   132. BD*(   1) C   5 - C   7          0.03748     0.30837   
   133. BD*(   1) C   5 - H  11          0.02221     0.45727   
   134. BD*(   1) C   6 - C   7          0.02708     0.32986   
   135. BD*(   1) C   6 - H  12          0.01195     0.45565   
   136. BD*(   1) C   6 - H  13          0.01307     0.45000   
   137. BD*(   1) C   7 - H  14          0.01227     0.45093   
   138. BD*(   1) C   7 - H  15          0.01347     0.44132   
       -------------------------------
              Total Lewis   53.24542  ( 98.6026%)
        Valence non-Lewis    0.63532  (  1.1765%)
        Rydberg non-Lewis    0.11925  (  0.2208%)
       -------------------------------
            Total unit  1   54.00000  (100.0000%)
           Charge unit  1    0.00000
 Unable to Open any file for archive entry.
 1\1\GINC-COMPUTE-0-6\SP\RB3LYP\def2SVP\C5H8O2\ZAHRT2\13-Mar-2021\0\\# 
 b3lyp/def2svp geom=NewRedundant pop=NBO\\46\\0,1\O,0,3.1038021116,-0.8
 855114421,-0.1156563109\C,0,2.0612345926,-0.3926043304,-0.4455615937\O
 ,0,1.9559548189,0.3147998035,-1.5916184071\C,0,0.7838077316,-0.4748648
 282,0.3895392539\C,0,-0.5020406065,-0.4557387482,-0.4078486652\C,0,-1.
 7752746328,0.0458231587,0.2094387023\C,0,-1.1036269262,0.8661644678,-0
 .8616886195\H,0,1.0383905061,0.6109583464,-1.7025706245\H,0,0.86615751
 84,-1.3810633001,1.0071652898\H,0,0.8028379693,0.3809429994,1.08831962
 16\H,0,-0.6087637688,-1.2903340273,-1.109808845\H,0,-2.7077622224,-0.4
 653538338,-0.0422254337\H,0,-1.729709511,0.4165123436,1.2374663302\H,0
 ,-1.5748405277,0.9174067104,-1.8471385588\H,0,-0.610167053,1.792862680
 4,-0.5498855252\\Version=ES64L-G16RevC.01\State=1-A\HF=-345.5242439\RM
 SD=5.732e-09\Dipole=-1.8240902,0.4297469,0.0809752\Quadrupole=-5.48001
 77,2.5810018,2.8990159,2.1395277,1.164705,0.5899247\PG=C01 [X(C5H8O2)]
 \\@
 The archive entry for this job was punched.


 ONE OF THE BENEFITS OF A COLLEGE EDUCATION
 IS TO SHOW THE BOY ITS LITTLE AVAIL 
                                    EMERSON IN 'CULTURE'
 File lengths (MBytes):  RWF=     15 Int=      0 D2E=      0 Chk=      2 Scr=      1
 Normal termination of Gaussian 16
