# Supplementary material for: Machine-Learning-Guided Discovery of Electrochemical Reactions
Source: J Am Chem Soc. 2022 Dec 2;144(49):22599–610. doi: 10.1021/jacs.2c08997 (PMC9756344; doi:10.1021/jacs.2c08997)
Supplement: Supplementary file 4 — ja2c08997_si_004.zip [file ja2c08997_si_004.zip › Reactivity Prediction/Nlogs_notimes/47.log]

 Entering Gaussian System, Link 0=g16
 Input=47.com
 Output=47.log
 Initial command:
  
 Copyright (c) 1988-2019, Gaussian, Inc.  All Rights Reserved.
  
 This is part of the Gaussian(R) 16 program.  It is based on
 the Gaussian(R) 09 system (copyright 2009, Gaussian, Inc.),
 the Gaussian(R) 03 system (copyright 2003, Gaussian, Inc.),
 the Gaussian(R) 98 system (copyright 1998, Gaussian, Inc.),
 the Gaussian(R) 94 system (copyright 1995, Gaussian, Inc.),
 the Gaussian 92(TM) system (copyright 1992, Gaussian, Inc.),
 the Gaussian 90(TM) system (copyright 1990, Gaussian, Inc.),
 the Gaussian 88(TM) system (copyright 1988, Gaussian, Inc.),
 the Gaussian 86(TM) system (copyright 1986, Carnegie Mellon
 University), and the Gaussian 82(TM) system (copyright 1983,
 Carnegie Mellon University). Gaussian is a federally registered
 trademark of Gaussian, Inc.
  
 This software contains proprietary and confidential information,
 including trade secrets, belonging to Gaussian, Inc.
  
 This software is provided under written license and may be
 used, copied, transmitted, or stored only in accord with that
 written license.
  
 The following legend is applicable only to US Government
 contracts under FAR:
  
                    RESTRICTED RIGHTS LEGEND
  
 Use, reproduction and disclosure by the US Government is
 subject to restrictions as set forth in subparagraphs (a)
 and (c) of the Commercial Computer Software - Restricted
 Rights clause in FAR 52.227-19.
  
 Gaussian, Inc.
 340 Quinnipiac St., Bldg. 40, Wallingford CT 06492
  
  
 ---------------------------------------------------------------
 Warning -- This program may not be used in any manner that
 competes with the business of Gaussian, Inc. or will provide
 assistance to any competitor of Gaussian, Inc.  The licensee
 of this program is prohibited from giving any competitor of
 Gaussian, Inc. access to this program.  By using this program,
 the user acknowledges that Gaussian, Inc. is engaged in the
 business of creating and licensing software in the field of
 computational chemistry and represents and warrants to the
 licensee that it is not a competitor of Gaussian, Inc. and that
 it will not use this program in any manner prohibited above.
 ---------------------------------------------------------------
  

 Cite this work as:
 Gaussian 16, Revision C.01,
 M. J. Frisch, G. W. Trucks, H. B. Schlegel, G. E. Scuseria, 
 M. A. Robb, J. R. Cheeseman, G. Scalmani, V. Barone, 
 G. A. Petersson, H. Nakatsuji, X. Li, M. Caricato, A. V. Marenich, 
 J. Bloino, B. G. Janesko, R. Gomperts, B. Mennucci, H. P. Hratchian, 
 J. V. Ortiz, A. F. Izmaylov, J. L. Sonnenberg, D. Williams-Young, 
 F. Ding, F. Lipparini, F. Egidi, J. Goings, B. Peng, A. Petrone, 
 T. Henderson, D. Ranasinghe, V. G. Zakrzewski, J. Gao, N. Rega, 
 G. Zheng, W. Liang, M. Hada, M. Ehara, K. Toyota, R. Fukuda, 
 J. Hasegawa, M. Ishida, T. Nakajima, Y. Honda, O. Kitao, H. Nakai, 
 T. Vreven, K. Throssell, J. A. Montgomery, Jr., J. E. Peralta, 
 F. Ogliaro, M. J. Bearpark, J. J. Heyd, E. N. Brothers, K. N. Kudin, 
 V. N. Staroverov, T. A. Keith, R. Kobayashi, J. Normand, 
 K. Raghavachari, A. P. Rendell, J. C. Burant, S. S. Iyengar, 
 J. Tomasi, M. Cossi, J. M. Millam, M. Klene, C. Adamo, R. Cammi, 
 J. W. Ochterski, R. L. Martin, K. Morokuma, O. Farkas, 
 J. B. Foresman, and D. J. Fox, Gaussian, Inc., Wallingford CT, 2019.
 
 ******************************************
 Gaussian 16:  ES64L-G16RevC.01  3-Jul-2019
                13-Mar-2021 
 ******************************************
 %nprocshared=16
 Will use up to   16 processors via shared memory.
 %mem=7GB
 -----------------------------------------
 # b3lyp/def2svp geom=NewRedundant pop=NBO
 -----------------------------------------
 1/29=4000,38=1,172=1/1;
 2/12=2,17=6,18=5,40=1/2;
 3/5=43,7=101,11=2,25=1,30=1,74=-5/1,2,3;
 4//1;
 5/5=2,38=5/2;
 6/7=2,8=2,9=2,10=2,28=1,40=1/1,7;
 99/5=1,9=1/99;
 --
 47
 --
 Symbolic Z-matrix:
 Charge =  0 Multiplicity = 1
 O                     1.68274   1.01242  -0.4277 
 C                     1.66058  -0.21783   0.13991 
 C                     0.26051  -0.73144   0.34389 
 C                    -0.70258   0.27255   1.05487 
 C                    -1.36482   0.59508  -0.30708 
 C                    -0.65587  -0.63843  -0.91809 
 O                     2.67377  -0.80245   0.43392 
 H                     2.61908   1.25772  -0.51876 
 H                     0.3531   -1.72324   0.80403 
 H                    -0.23022   1.1069    1.59284 
 H                    -1.3775   -0.25387   1.74541 
 H                    -0.99362   1.53705  -0.73323 
 H                    -2.46451   0.60096  -0.33583 
 H                    -1.31272  -1.51746  -0.99123 
 H                    -0.14794  -0.49798  -1.88296 
 
                          Input orientation:                          
 ---------------------------------------------------------------------
 Center     Atomic      Atomic             Coordinates (Angstroms)
 Number     Number       Type             X           Y           Z
 ---------------------------------------------------------------------
      1          8           0        1.682737    1.012423   -0.427698
      2          6           0        1.660576   -0.217828    0.139905
      3          6           0        0.260510   -0.731437    0.343888
      4          6           0       -0.702579    0.272546    1.054869
      5          6           0       -1.364817    0.595076   -0.307078
      6          6           0       -0.655874   -0.638432   -0.918094
      7          8           0        2.673771   -0.802446    0.433924
      8          1           0        2.619084    1.257720   -0.518755
      9          1           0        0.353097   -1.723239    0.804030
     10          1           0       -0.230223    1.106904    1.592845
     11          1           0       -1.377499   -0.253865    1.745410
     12          1           0       -0.993616    1.537054   -0.733231
     13          1           0       -2.464509    0.600961   -0.335826
     14          1           0       -1.312716   -1.517456   -0.991227
     15          1           0       -0.147941   -0.497980   -1.882961
 ---------------------------------------------------------------------
                    Distance matrix (angstroms):
                    1          2          3          4          5
     1  O    0.000000
     2  C    1.355058   0.000000
     3  C    2.378890   1.505186   0.000000
     4  C    2.904334   2.581110   1.562376   0.000000
     5  C    3.078361   3.164428   2.196607   1.548381   0.000000
     6  C    2.904292   2.581125   1.562372   2.173625   1.548381
     7  O    2.240154   1.206147   2.415984   3.597350   4.337320
     8  H    0.972218   1.878780   3.203712   3.805300   4.044177
     9  H    3.281607   2.101624   1.097258   2.271680   3.091986
    10  H    2.784050   2.727832   2.276008   1.099406   2.271338
    11  H    3.961177   3.436400   2.208034   1.099760   2.221164
    12  H    2.744349   3.299501   2.806968   2.209295   1.098507
    13  H    4.168619   4.232382   3.108541   2.268543   1.100084
    14  H    3.961135   3.436417   2.208030   2.786195   2.221163
    15  H    2.783970   2.727858   2.276003   3.087423   2.271336
                    6          7          8          9         10
     6  C    0.000000
     7  O    3.597414   0.000000
     8  H    3.805288   2.270434   0.000000
     9  H    2.271682   2.523959   3.971218   0.000000
    10  H    3.087424   3.663591   3.549668   2.995364   0.000000
    11  H    2.786196   4.293452   4.835701   2.457686   1.786397
    12  H    2.209295   4.503913   3.629824   3.847898   2.485644
    13  H    2.268544   5.381820   5.129104   3.826236   2.994626
    14  H    1.099760   4.293528   4.835689   2.457688   3.838813
    15  H    1.099405   3.663702   3.549644   2.995366   3.829315
                   11         12         13         14         15
    11  H    0.000000
    12  H    3.081951   0.000000
    13  H    2.498773   1.788219   0.000000
    14  H    3.014969   3.081950   2.498773   0.000000
    15  H    3.838813   2.485640   2.994626   1.786399   0.000000
 Stoichiometry    C5H8O2
 Framework group  C1[X(C5H8O2)]
 Deg. of freedom    39
 Full point group                 C1      NOp   1
 Largest Abelian subgroup         C1      NOp   1
 Largest concise Abelian subgroup C1      NOp   1
                         Standard orientation:                         
 ---------------------------------------------------------------------
 Center     Atomic      Atomic             Coordinates (Angstroms)
 Number     Number       Type             X           Y           Z
 ---------------------------------------------------------------------
      1          8           0       -1.062572    1.268169   -0.000111
      2          6           0       -1.185964   -0.081259    0.000022
      3          6           0        0.147106   -0.780195    0.000129
      4          6           0        1.147458   -0.271333   -1.086781
      5          6           0        1.921975    0.513992   -0.000102
      6          6           0        1.147494   -0.271001    1.086844
      7          8           0       -2.263741   -0.622726    0.000035
      8          1           0       -1.965724    1.628065   -0.000186
      9          1           0       -0.062323   -1.857281    0.000292
     10          1           0        0.717121    0.310077   -1.914709
     11          1           0        1.727268   -1.105855   -1.507336
     12          1           0        1.663804    1.581731   -0.000260
     13          1           0        3.017434    0.413221   -0.000105
     14          1           0        1.727319   -1.105394    1.507633
     15          1           0        0.717184    0.310665    1.914606
 ---------------------------------------------------------------------
 Rotational constants (GHZ):           5.2631913           1.9756197           1.8635335
 Standard basis: def2SVP (5D, 7F)
 There are   145 symmetry adapted cartesian basis functions of A   symmetry.
 There are   138 symmetry adapted basis functions of A   symmetry.
   138 basis functions,   231 primitive gaussians,   145 cartesian basis functions
    27 alpha electrons       27 beta electrons
       nuclear repulsion energy       309.6772103737 Hartrees.
 NAtoms=   15 NActive=   15 NUniq=   15 SFac= 1.00D+00 NAtFMM=   60 NAOKFM=F Big=F
 Integral buffers will be    131072 words long.
 Raffenetti 2 integral format.
 Two-electron integral symmetry is turned on.
 One-electron integrals computed using PRISM.
   1 Symmetry operations used in ECPInt.
 ECPInt:  NShTT=    2211 NPrTT=    7865 LenC2=    2202 LenP2D=    6552.
 LDataN:  DoStor=T MaxTD1= 4 Len=   56
 NBasis=   138 RedAO= T EigKep=  6.97D-04  NBF=   138
 NBsUse=   138 1.00D-06 EigRej= -1.00D+00 NBFU=   138
 ExpMin= 1.22D-01 ExpMax= 2.27D+03 ExpMxC= 3.41D+02 IAcc=3 IRadAn=         5 AccDes= 0.00D+00
 Harris functional with IExCor=  402 and IRadAn=       5 diagonalized for initial guess.
 HarFok:  IExCor=  402 AccDes= 0.00D+00 IRadAn=         5 IDoV= 1 UseB2=F ITyADJ=14
 ICtDFT=  3500011 ScaDFX=  1.000000  1.000000  1.000000  1.000000
 FoFCou: FMM=F IPFlag=           0 FMFlag=      100000 FMFlg1=           0
         NFxFlg=           0 DoJE=T BraDBF=F KetDBF=T FulRan=T
         wScrn=  0.000000 ICntrl=       500 IOpCl=  0 I1Cent=   200000004 NGrid=           0
         NMat0=    1 NMatS0=      1 NMatT0=    0 NMatD0=    1 NMtDS0=    0 NMtDT0=    0
 Petite list used in FoFCou.
 Requested convergence on RMS density matrix=1.00D-08 within 128 cycles.
 Requested convergence on MAX density matrix=1.00D-06.
 Requested convergence on             energy=1.00D-06.
 No special actions if energy rises.
 Integral accuracy reduced to 1.0D-05 until final iterations.
 Initial convergence to 1.0D-05 achieved.  Increase integral accuracy.
 SCF Done:  E(RB3LYP) =  -345.532474262     A.U. after   14 cycles
            NFock= 14  Conv=0.39D-08     -V/T= 2.0098

 **********************************************************************

            Population analysis using the SCF Density.

 **********************************************************************

 Orbital symmetries:
       Occupied  (A) (A) (A) (A) (A) (A) (A) (A) (A) (A) (A) (A)
                 (A) (A) (A) (A) (A) (A) (A) (A) (A) (A) (A) (A)
                 (A) (A) (A)
       Virtual   (A) (A) (A) (A) (A) (A) (A) (A) (A) (A) (A) (A)
                 (A) (A) (A) (A) (A) (A) (A) (A) (A) (A) (A) (A)
                 (A) (A) (A) (A) (A) (A) (A) (A) (A) (A) (A) (A)
                 (A) (A) (A) (A) (A) (A) (A) (A) (A) (A) (A) (A)
                 (A) (A) (A) (A) (A) (A) (A) (A) (A) (A) (A) (A)
                 (A) (A) (A) (A) (A) (A) (A) (A) (A) (A) (A) (A)
                 (A) (A) (A) (A) (A) (A) (A) (A) (A) (A) (A) (A)
                 (A) (A) (A) (A) (A) (A) (A) (A) (A) (A) (A) (A)
                 (A) (A) (A) (A) (A) (A) (A) (A) (A) (A) (A) (A)
                 (A) (A) (A)
 The electronic state is 1-A.
 Alpha  occ. eigenvalues --  -19.18120 -19.12164 -10.31388 -10.20306 -10.19536
 Alpha  occ. eigenvalues --  -10.19532 -10.18735  -1.09585  -1.00249  -0.84994
 Alpha  occ. eigenvalues --   -0.70113  -0.66239  -0.61604  -0.55459  -0.49711
 Alpha  occ. eigenvalues --   -0.49451  -0.46696  -0.45573  -0.42897  -0.39855
 Alpha  occ. eigenvalues --   -0.39431  -0.36642  -0.33889  -0.32630  -0.32323
 Alpha  occ. eigenvalues --   -0.31379  -0.27150
 Alpha virt. eigenvalues --    0.00408   0.04344   0.05813   0.08305   0.09970
 Alpha virt. eigenvalues --    0.10549   0.14294   0.14661   0.15088   0.16405
 Alpha virt. eigenvalues --    0.18242   0.23372   0.23491   0.27945   0.30339
 Alpha virt. eigenvalues --    0.33763   0.42315   0.43252   0.43710   0.46092
 Alpha virt. eigenvalues --    0.49140   0.52690   0.53685   0.54446   0.57025
 Alpha virt. eigenvalues --    0.59336   0.60521   0.60772   0.61412   0.64742
 Alpha virt. eigenvalues --    0.65186   0.66608   0.66923   0.67747   0.69085
 Alpha virt. eigenvalues --    0.69663   0.70720   0.71222   0.74620   0.80835
 Alpha virt. eigenvalues --    0.86978   0.92236   0.93017   0.99542   1.01820
 Alpha virt. eigenvalues --    1.04623   1.09293   1.14574   1.20321   1.27167
 Alpha virt. eigenvalues --    1.28960   1.31989   1.32589   1.36888   1.41000
 Alpha virt. eigenvalues --    1.41654   1.44249   1.56366   1.57243   1.63339
 Alpha virt. eigenvalues --    1.63442   1.64596   1.71124   1.73864   1.74290
 Alpha virt. eigenvalues --    1.76109   1.78416   1.80594   1.81710   1.84101
 Alpha virt. eigenvalues --    1.85306   1.89321   1.89329   1.94186   1.95371
 Alpha virt. eigenvalues --    1.96343   1.96656   2.00202   2.04287   2.06240
 Alpha virt. eigenvalues --    2.13719   2.17183   2.23423   2.29406   2.30836
 Alpha virt. eigenvalues --    2.31463   2.37550   2.39223   2.46953   2.49849
 Alpha virt. eigenvalues --    2.56765   2.58879   2.64509   2.70957   2.73235
 Alpha virt. eigenvalues --    2.76109   2.79613   2.80992   2.86436   2.88233
 Alpha virt. eigenvalues --    2.90809   2.93255   2.95327   2.96487   3.07452
 Alpha virt. eigenvalues --    3.16814   3.20179   3.23432   3.52108   3.64040
 Alpha virt. eigenvalues --    3.77497
          Condensed to atoms (all electrons):
               1          2          3          4          5          6
     1  O    7.709718   0.397371  -0.167878   0.009904   0.001677   0.009904
     2  C    0.397371   4.579410   0.218339  -0.020434  -0.004328  -0.020430
     3  C   -0.167878   0.218339   5.391867   0.310873  -0.116699   0.310860
     4  C    0.009904  -0.020434   0.310873   4.700864   0.400785  -0.156775
     5  C    0.001677  -0.004328  -0.116699   0.400785   4.642734   0.400786
     6  C    0.009904  -0.020430   0.310860  -0.156775   0.400786   4.700868
     7  O   -0.087179   0.722554  -0.095602   0.001975  -0.000072   0.001976
     8  H    0.299713  -0.010489   0.020464  -0.001335   0.000110  -0.001335
     9  H    0.005558  -0.010496   0.313638  -0.000065   0.005262  -0.000067
    10  H    0.003281  -0.007162  -0.015624   0.351353  -0.000759   0.008048
    11  H    0.000093   0.005981   0.003928   0.328156  -0.004296  -0.002159
    12  H    0.008157   0.001153   0.000751  -0.005797   0.339414  -0.005798
    13  H    0.000117   0.000101  -0.001036   0.003254   0.333773   0.003255
    14  H    0.000093   0.005981   0.003930  -0.002159  -0.004295   0.328152
    15  H    0.003282  -0.007164  -0.015621   0.008047  -0.000758   0.351353
               7          8          9         10         11         12
     1  O   -0.087179   0.299713   0.005558   0.003281   0.000093   0.008157
     2  C    0.722554  -0.010489  -0.010496  -0.007162   0.005981   0.001153
     3  C   -0.095602   0.020464   0.313638  -0.015624   0.003928   0.000751
     4  C    0.001975  -0.001335  -0.000065   0.351353   0.328156  -0.005797
     5  C   -0.000072   0.000110   0.005262  -0.000759  -0.004296   0.339414
     6  C    0.001976  -0.001335  -0.000067   0.008048  -0.002159  -0.005798
     7  O    7.640851   0.010815   0.008181   0.000338  -0.000155   0.000042
     8  H    0.010815   0.504351  -0.000777  -0.000618   0.000068   0.000159
     9  H    0.008181  -0.000777   0.685516   0.003544  -0.015282  -0.001005
    10  H    0.000338  -0.000618   0.003544   0.691286  -0.031685  -0.016662
    11  H   -0.000155   0.000068  -0.015282  -0.031685   0.713116   0.008211
    12  H    0.000042   0.000159  -0.001005  -0.016662   0.008211   0.697790
    13  H    0.000010  -0.000031  -0.000384   0.004237  -0.017568  -0.034586
    14  H   -0.000155   0.000068  -0.015281  -0.001310   0.003616   0.008211
    15  H    0.000337  -0.000618   0.003544  -0.000545  -0.001310  -0.016662
              13         14         15
     1  O    0.000117   0.000093   0.003282
     2  C    0.000101   0.005981  -0.007164
     3  C   -0.001036   0.003930  -0.015621
     4  C    0.003254  -0.002159   0.008047
     5  C    0.333773  -0.004295  -0.000758
     6  C    0.003255   0.328152   0.351353
     7  O    0.000010  -0.000155   0.000337
     8  H   -0.000031   0.000068  -0.000618
     9  H   -0.000384  -0.015281   0.003544
    10  H    0.004237  -0.001310  -0.000545
    11  H   -0.017568   0.003616  -0.001310
    12  H   -0.034586   0.008211  -0.016662
    13  H    0.718576  -0.017568   0.004237
    14  H   -0.017568   0.713119  -0.031685
    15  H    0.004237  -0.031685   0.691286
 Mulliken charges:
               1
     1  O   -0.193812
     2  C    0.149613
     3  C   -0.162190
     4  C    0.071352
     5  C    0.006666
     6  C    0.071362
     7  O   -0.203915
     8  H    0.179454
     9  H    0.018112
    10  H    0.012279
    11  H    0.009286
    12  H    0.016620
    13  H    0.003612
    14  H    0.009283
    15  H    0.012278
 Sum of Mulliken charges =  -0.00000
 Mulliken charges with hydrogens summed into heavy atoms:
               1
     1  O   -0.014358
     2  C    0.149613
     3  C   -0.144078
     4  C    0.092916
     5  C    0.026898
     6  C    0.092923
     7  O   -0.203915
 Electronic spatial extent (au):  <R**2>=            733.2737
 Charge=             -0.0000 electrons
 Dipole moment (field-independent basis, Debye):
    X=              1.5051    Y=              1.0264    Z=             -0.0001  Tot=              1.8218
 Quadrupole moment (field-independent basis, Debye-Ang):
   XX=            -44.9095   YY=            -40.7321   ZZ=            -41.4042
   XY=             -6.4673   XZ=              0.0006   YZ=             -0.0003
 Traceless Quadrupole moment (field-independent basis, Debye-Ang):
   XX=             -2.5609   YY=              1.6165   ZZ=              0.9444
   XY=             -6.4673   XZ=              0.0006   YZ=             -0.0003
 Octapole moment (field-independent basis, Debye-Ang**2):
  XXX=             -2.6902  YYY=              6.2296  ZZZ=             -0.0006  XYY=             -8.0260
  XXY=             15.3425  XXZ=             -0.0013  XZZ=             -5.7189  YZZ=              1.4791
  YYZ=             -0.0004  XYZ=              0.0005
 Hexadecapole moment (field-independent basis, Debye-Ang**3):
 XXXX=           -603.3578 YYYY=           -171.0550 ZZZZ=           -166.8143 XXXY=            -43.4855
 XXXZ=              0.0041 YYYX=            -17.5688 YYYZ=             -0.0026 ZZZX=              0.0010
 ZZZY=             -0.0010 XXYY=           -114.6598 XXZZ=           -124.3334 YYZZ=            -58.1343
 XXYZ=             -0.0022 YYXZ=              0.0016 ZZXY=             -2.1417
 N-N= 3.096772103737D+02 E-N=-1.425200933278D+03  KE= 3.421740129515D+02
 ******************************Gaussian NBO Version 3.1******************************
             N A T U R A L   A T O M I C   O R B I T A L   A N D
          N A T U R A L   B O N D   O R B I T A L   A N A L Y S I S
 ******************************Gaussian NBO Version 3.1******************************
       /RESON  / : Allow strongly delocalized NBO set

 Analyzing the SCF density

 Job title: 47                                                              

 Storage needed:     57960 in NPA,     76829 in NBO ( 939522821 available)
 GSVD:  LWork=       11610 too small for GESVD, short by        2727 words or        2727 for optimal perf.


 NATURAL POPULATIONS:  Natural atomic orbital occupancies 
                                                          
   NAO  Atom  No  lang   Type(AO)    Occupancy      Energy
 ----------------------------------------------------------
     1    O    1  S      Cor( 1S)     1.99969     -18.99031
     2    O    1  S      Val( 2S)     1.68012      -0.90268
     3    O    1  S      Ryd( 3S)     0.00202       1.45976
     4    O    1  px     Val( 2p)     1.66837      -0.33525
     5    O    1  px     Ryd( 3p)     0.00133       1.25959
     6    O    1  py     Val( 2p)     1.53858      -0.34722
     7    O    1  py     Ryd( 3p)     0.00172       1.08869
     8    O    1  pz     Val( 2p)     1.82416      -0.33513
     9    O    1  pz     Ryd( 3p)     0.00101       0.99767
    10    O    1  dxy    Ryd( 3d)     0.00097       3.01313
    11    O    1  dxz    Ryd( 3d)     0.00065       2.72725
    12    O    1  dyz    Ryd( 3d)     0.00063       2.71280
    13    O    1  dx2y2  Ryd( 3d)     0.00141       3.25915
    14    O    1  dz2    Ryd( 3d)     0.00064       3.03115

    15    C    2  S      Cor( 1S)     1.99924     -10.20555
    16    C    2  S      Val( 2S)     0.74663      -0.12574
    17    C    2  S      Ryd( 3S)     0.00515       0.52565
    18    C    2  px     Val( 2p)     0.86010      -0.00940
    19    C    2  px     Ryd( 3p)     0.02064       0.60589
    20    C    2  py     Val( 2p)     0.71767      -0.01513
    21    C    2  py     Ryd( 3p)     0.01387       0.63176
    22    C    2  pz     Val( 2p)     0.76099      -0.12920
    23    C    2  pz     Ryd( 3p)     0.00310       0.52167
    24    C    2  dxy    Ryd( 3d)     0.00362       2.36906
    25    C    2  dxz    Ryd( 3d)     0.00285       1.92338
    26    C    2  dyz    Ryd( 3d)     0.00259       1.87648
    27    C    2  dx2y2  Ryd( 3d)     0.00498       2.38609
    28    C    2  dz2    Ryd( 3d)     0.00089       2.13520

    29    C    3  S      Cor( 1S)     1.99893     -10.08215
    30    C    3  S      Val( 2S)     0.98746      -0.20733
    31    C    3  S      Ryd( 3S)     0.00212       0.92457
    32    C    3  px     Val( 2p)     1.06367      -0.09960
    33    C    3  px     Ryd( 3p)     0.00476       0.70441
    34    C    3  py     Val( 2p)     1.20647      -0.08881
    35    C    3  py     Ryd( 3p)     0.00710       0.87009
    36    C    3  pz     Val( 2p)     1.06719      -0.09946
    37    C    3  pz     Ryd( 3p)     0.00136       0.59899
    38    C    3  dxy    Ryd( 3d)     0.00108       2.22222
    39    C    3  dxz    Ryd( 3d)     0.00063       2.17455
    40    C    3  dyz    Ryd( 3d)     0.00060       2.02664
    41    C    3  dx2y2  Ryd( 3d)     0.00062       2.36474
    42    C    3  dz2    Ryd( 3d)     0.00097       2.14629

    43    C    4  S      Cor( 1S)     1.99916     -10.07659
    44    C    4  S      Val( 2S)     1.03329      -0.22068
    45    C    4  S      Ryd( 3S)     0.00097       0.89983
    46    C    4  px     Val( 2p)     1.08790      -0.08499
    47    C    4  px     Ryd( 3p)     0.00277       0.64177
    48    C    4  py     Val( 2p)     1.16204      -0.07997
    49    C    4  py     Ryd( 3p)     0.00295       0.71231
    50    C    4  pz     Val( 2p)     1.11375      -0.06794
    51    C    4  pz     Ryd( 3p)     0.00391       0.53910
    52    C    4  dxy    Ryd( 3d)     0.00074       2.26333
    53    C    4  dxz    Ryd( 3d)     0.00078       2.30696
    54    C    4  dyz    Ryd( 3d)     0.00072       2.36619
    55    C    4  dx2y2  Ryd( 3d)     0.00035       2.04179
    56    C    4  dz2    Ryd( 3d)     0.00091       2.13237

    57    C    5  S      Cor( 1S)     1.99916     -10.06863
    58    C    5  S      Val( 2S)     1.03478      -0.21708
    59    C    5  S      Ryd( 3S)     0.00063       0.90238
    60    C    5  px     Val( 2p)     1.17709      -0.06447
    61    C    5  px     Ryd( 3p)     0.00447       0.72004
    62    C    5  py     Val( 2p)     1.17075      -0.06809
    63    C    5  py     Ryd( 3p)     0.00253       0.64219
    64    C    5  pz     Val( 2p)     1.02880      -0.08015
    65    C    5  pz     Ryd( 3p)     0.00134       0.53171
    66    C    5  dxy    Ryd( 3d)     0.00064       2.21070
    67    C    5  dxz    Ryd( 3d)     0.00057       2.13920
    68    C    5  dyz    Ryd( 3d)     0.00060       2.14500
    69    C    5  dx2y2  Ryd( 3d)     0.00078       2.49627
    70    C    5  dz2    Ryd( 3d)     0.00088       2.18633

    71    C    6  S      Cor( 1S)     1.99916     -10.07659
    72    C    6  S      Val( 2S)     1.03329      -0.22068
    73    C    6  S      Ryd( 3S)     0.00097       0.89983
    74    C    6  px     Val( 2p)     1.08790      -0.08499
    75    C    6  px     Ryd( 3p)     0.00277       0.64177
    76    C    6  py     Val( 2p)     1.16205      -0.07997
    77    C    6  py     Ryd( 3p)     0.00295       0.71235
    78    C    6  pz     Val( 2p)     1.11375      -0.06794
    79    C    6  pz     Ryd( 3p)     0.00391       0.53908
    80    C    6  dxy    Ryd( 3d)     0.00074       2.26331
    81    C    6  dxz    Ryd( 3d)     0.00078       2.30697
    82    C    6  dyz    Ryd( 3d)     0.00072       2.36633
    83    C    6  dx2y2  Ryd( 3d)     0.00035       2.04177
    84    C    6  dz2    Ryd( 3d)     0.00091       2.13227

    85    O    7  S      Cor( 1S)     1.99971     -18.86830
    86    O    7  S      Val( 2S)     1.69304      -0.86313
    87    O    7  S      Ryd( 3S)     0.00150       1.47869
    88    O    7  px     Val( 2p)     1.66366      -0.30893
    89    O    7  px     Ryd( 3p)     0.00117       1.05488
    90    O    7  py     Val( 2p)     1.80174      -0.27375
    91    O    7  py     Ryd( 3p)     0.00236       1.13509
    92    O    7  pz     Val( 2p)     1.43478      -0.24656
    93    O    7  pz     Ryd( 3p)     0.00045       1.06842
    94    O    7  dxy    Ryd( 3d)     0.00132       3.16226
    95    O    7  dxz    Ryd( 3d)     0.00161       2.83045
    96    O    7  dyz    Ryd( 3d)     0.00045       2.69539
    97    O    7  dx2y2  Ryd( 3d)     0.00147       3.08068
    98    O    7  dz2    Ryd( 3d)     0.00035       2.86203

    99    H    8  S      Val( 1S)     0.50963       0.07328
   100    H    8  S      Ryd( 2S)     0.00372       0.37673
   101    H    8  px     Ryd( 2p)     0.00207       2.33565
   102    H    8  py     Ryd( 2p)     0.00109       1.90270
   103    H    8  pz     Ryd( 2p)     0.00119       1.60698

   104    H    9  S      Val( 1S)     0.75144       0.09578
   105    H    9  S      Ryd( 2S)     0.00249       0.34121
   106    H    9  px     Ryd( 2p)     0.00016       1.98748
   107    H    9  py     Ryd( 2p)     0.00072       2.36047
   108    H    9  pz     Ryd( 2p)     0.00008       1.78189

   109    H   10  S      Val( 1S)     0.77549       0.08135
   110    H   10  S      Ryd( 2S)     0.00205       0.34426
   111    H   10  px     Ryd( 2p)     0.00020       1.84894
   112    H   10  py     Ryd( 2p)     0.00031       1.97809
   113    H   10  pz     Ryd( 2p)     0.00049       2.17457

   114    H   11  S      Val( 1S)     0.77452       0.07442
   115    H   11  S      Ryd( 2S)     0.00204       0.34029
   116    H   11  px     Ryd( 2p)     0.00030       1.91702
   117    H   11  py     Ryd( 2p)     0.00047       2.10254
   118    H   11  pz     Ryd( 2p)     0.00024       1.93854

   119    H   12  S      Val( 1S)     0.77166       0.08555
   120    H   12  S      Ryd( 2S)     0.00229       0.36001
   121    H   12  px     Ryd( 2p)     0.00017       1.93004
   122    H   12  py     Ryd( 2p)     0.00068       2.36083
   123    H   12  pz     Ryd( 2p)     0.00014       1.72052

   124    H   13  S      Val( 1S)     0.78367       0.08138
   125    H   13  S      Ryd( 2S)     0.00184       0.33680
   126    H   13  px     Ryd( 2p)     0.00074       2.37120
   127    H   13  py     Ryd( 2p)     0.00014       1.90857
   128    H   13  pz     Ryd( 2p)     0.00012       1.72095

   129    H   14  S      Val( 1S)     0.77452       0.07442
   130    H   14  S      Ryd( 2S)     0.00204       0.34029
   131    H   14  px     Ryd( 2p)     0.00030       1.91703
   132    H   14  py     Ryd( 2p)     0.00047       2.10244
   133    H   14  pz     Ryd( 2p)     0.00024       1.93863

   134    H   15  S      Val( 1S)     0.77549       0.08135
   135    H   15  S      Ryd( 2S)     0.00205       0.34426
   136    H   15  px     Ryd( 2p)     0.00020       1.84894
   137    H   15  py     Ryd( 2p)     0.00031       1.97820
   138    H   15  pz     Ryd( 2p)     0.00049       2.17446

 WARNING:  1 low occupancy (<1.9990e) core orbital  found on  C    3


 Summary of Natural Population Analysis:                  
                                                          
                                       Natural Population 
                Natural  -----------------------------------------------
    Atom  No    Charge         Core      Valence    Rydberg      Total
 -----------------------------------------------------------------------
      O    1   -0.72132      1.99969     6.71123    0.01039     8.72132
      C    2    0.85768      1.99924     3.08539    0.05769     5.14232
      C    3   -0.34296      1.99893     4.32479    0.01923     6.34296
      C    4   -0.41024      1.99916     4.39699    0.01409     6.41024
      C    5   -0.42302      1.99916     4.41143    0.01243     6.42302
      C    6   -0.41024      1.99916     4.39699    0.01409     6.41024
      O    7   -0.60363      1.99971     6.59322    0.01069     8.60363
      H    8    0.48230      0.00000     0.50963    0.00807     0.51770
      H    9    0.24510      0.00000     0.75144    0.00346     0.75490
      H   10    0.22146      0.00000     0.77549    0.00306     0.77854
      H   11    0.22244      0.00000     0.77452    0.00304     0.77756
      H   12    0.22505      0.00000     0.77166    0.00329     0.77495
      H   13    0.21349      0.00000     0.78367    0.00284     0.78651
      H   14    0.22244      0.00000     0.77452    0.00304     0.77756
      H   15    0.22146      0.00000     0.77549    0.00306     0.77854
 =======================================================================
   * Total *   -0.00000     13.99506    39.83647    0.16847    54.00000

                                 Natural Population      
 --------------------------------------------------------
   Core                      13.99506 ( 99.9647% of  14)
   Valence                   39.83647 ( 99.5912% of  40)
   Natural Minimal Basis     53.83153 ( 99.6880% of  54)
   Natural Rydberg Basis      0.16847 (  0.3120% of  54)
 --------------------------------------------------------

    Atom  No          Natural Electron Configuration
 ----------------------------------------------------------------------------
      O    1      [core]2S( 1.68)2p( 5.03)
      C    2      [core]2S( 0.75)2p( 2.34)3S( 0.01)3p( 0.04)3d( 0.01)
      C    3      [core]2S( 0.99)2p( 3.34)3p( 0.01)
      C    4      [core]2S( 1.03)2p( 3.36)3p( 0.01)
      C    5      [core]2S( 1.03)2p( 3.38)3p( 0.01)
      C    6      [core]2S( 1.03)2p( 3.36)3p( 0.01)
      O    7      [core]2S( 1.69)2p( 4.90)3d( 0.01)
      H    8            1S( 0.51)
      H    9            1S( 0.75)
      H   10            1S( 0.78)
      H   11            1S( 0.77)
      H   12            1S( 0.77)
      H   13            1S( 0.78)
      H   14            1S( 0.77)
      H   15            1S( 0.78)


 NATURAL BOND ORBITAL ANALYSIS:

                       Occupancies       Lewis Structure    Low   High
           Occ.    -------------------  -----------------   occ   occ
  Cycle   Thresh.   Lewis   Non-Lewis     CR  BD  3C  LP    (L)   (NL)   Dev
 =============================================================================
   1(1)    1.90    53.07839   0.92161      7  17   0   3     4      3    0.16
   2(2)    1.90    52.16979   1.83021      7  18   0   2     2      2    1.01
   3(3)    1.90    52.69603   1.30397      7  17   0   3     4      3    0.16
   4(4)    1.90    52.16979   1.83021      7  18   0   2     2      2    1.01
   5(5)    1.90    52.69603   1.30397      7  17   0   3     4      3    0.16
   6(6)    1.90    52.16979   1.83021      7  18   0   2     2      2    1.01
   7(7)    1.90    52.69603   1.30397      7  17   0   3     4      3    0.16
   8(8)    1.90    52.16979   1.83021      7  18   0   2     2      2    1.01
   9(9)    1.90    52.69603   1.30397      7  17   0   3     4      3    0.16
  10(1)    1.80    53.34364   0.65636      7  16   0   4     0      2    0.16
  11(2)    1.80    53.34364   0.65636      7  16   0   4     0      2    0.16
  12(1)    1.70    53.34364   0.65636      7  16   0   4     0      2    0.16
  13(2)    1.70    53.34364   0.65636      7  16   0   4     0      2    0.16
  14(1)    1.60    53.34364   0.65636      7  16   0   4     0      2    0.16
  15(2)    1.60    53.34364   0.65636      7  16   0   4     0      2    0.16
  16(1)    1.50    53.34364   0.65636      7  16   0   4     0      2    0.16
  17(2)    1.50    52.13306   1.86694      7  16   0   4     2      4    0.74
  18(3)    1.50    53.34364   0.65636      7  16   0   4     0      2    0.16
  19(1)    1.70    53.34364   0.65636      7  16   0   4     0      2    0.16
 -----------------------------------------------------------------------------

 Structure accepted: RESONANCE keyword permits strongly delocalized structure

 WARNING:  1 low occupancy (<1.9990e) core orbital  found on  C    3

 --------------------------------------------------------
   Core                     13.99506 ( 99.965% of  14)
   Valence Lewis            39.34858 ( 98.371% of  40)
  ==================       ============================
   Total Lewis              53.34364 ( 98.785% of  54)
  -----------------------------------------------------
   Valence non-Lewis         0.53705 (  0.995% of  54)
   Rydberg non-Lewis         0.11931 (  0.221% of  54)
  ==================       ============================
   Total non-Lewis           0.65636 (  1.215% of  54)
 --------------------------------------------------------


       (Occupancy)   Bond orbital/ Coefficients/ Hybrids
 ---------------------------------------------------------------------------------
     1. (1.99521) BD ( 1) O   1 - C   2  
                ( 69.95%)   0.8364* O   1 s( 36.62%)p 1.73( 63.31%)d 0.00(  0.07%)
                                            0.0001 -0.6052  0.0022  0.0661 -0.0014
                                            0.7929  0.0023 -0.0001 -0.0000 -0.0120
                                            0.0000  0.0000  0.0174  0.0143
                ( 30.05%)   0.5481* C   2 s( 25.94%)p 2.84( 73.72%)d 0.01(  0.34%)
                                            0.0001 -0.5092  0.0125  0.0017  0.0058
                                           -0.8571 -0.0494  0.0001  0.0000 -0.0061
                                            0.0000  0.0000  0.0514  0.0273
     2. (1.98668) BD ( 1) O   1 - H   8  
                ( 74.78%)   0.8648* O   1 s( 20.74%)p 3.82( 79.18%)d 0.00(  0.08%)
                                           -0.0002 -0.4552 -0.0137  0.7877  0.0133
                                           -0.4126 -0.0311  0.0001  0.0000  0.0057
                                           -0.0000  0.0000 -0.0242  0.0129
                ( 25.22%)   0.5022* H   8 s( 99.56%)p 0.00(  0.44%)
                                           -0.9977  0.0116 -0.0612  0.0264 -0.0000
     3. (1.97460) BD ( 1) C   2 - C   3  
                ( 47.99%)   0.6928* C   2 s( 40.60%)p 1.46( 59.35%)d 0.00(  0.05%)
                                            0.0001  0.6365  0.0289  0.6722 -0.0289
                                           -0.3752 -0.0090  0.0001  0.0000 -0.0140
                                            0.0000 -0.0000  0.0159 -0.0085
                ( 52.01%)   0.7212* C   3 s( 26.36%)p 2.79( 73.58%)d 0.00(  0.05%)
                                            0.0003  0.5134  0.0065 -0.7512 -0.0223
                                            0.4133 -0.0171 -0.0001  0.0000 -0.0186
                                            0.0000 -0.0000  0.0083 -0.0116
     4. (1.99597) BD ( 1) C   2 - O   7  
                ( 33.19%)   0.5761* C   2 s( 33.20%)p 2.00( 66.55%)d 0.01(  0.25%)
                                            0.0001  0.5752 -0.0349 -0.7375 -0.0644
                                           -0.3421 -0.0200  0.0000 -0.0000  0.0326
                                           -0.0000 -0.0000  0.0294 -0.0231
                ( 66.81%)   0.8174* O   7 s( 44.36%)p 1.25( 55.55%)d 0.00(  0.09%)
                                           -0.0000  0.6656 -0.0238  0.6648  0.0199
                                            0.3361  0.0118  0.0000 -0.0000  0.0217
                                           -0.0000  0.0000  0.0147 -0.0132
     5. (1.98958) BD ( 2) C   2 - O   7  
                ( 31.05%)   0.5572* C   2 s(  0.00%)p 1.00( 99.56%)d 0.00(  0.44%)
                                            0.0000 -0.0000 -0.0000 -0.0000  0.0000
                                            0.0001 -0.0000  0.9972 -0.0340 -0.0000
                                           -0.0600 -0.0276  0.0000  0.0000
                ( 68.95%)   0.8304* O   7 s(  0.00%)p 1.00( 99.85%)d 0.00(  0.15%)
                                            0.0000 -0.0000  0.0000 -0.0001 -0.0000
                                            0.0001  0.0000  0.9993  0.0053  0.0000
                                            0.0337  0.0179 -0.0000 -0.0000
     6. (1.96021) BD ( 1) C   3 - C   4  
                ( 51.56%)   0.7180* C   3 s( 24.40%)p 3.10( 75.56%)d 0.00(  0.05%)
                                           -0.0000  0.4939 -0.0041  0.4565 -0.0161
                                            0.2141 -0.0370 -0.7067 -0.0167  0.0081
                                           -0.0132 -0.0126  0.0047  0.0063
                ( 48.44%)   0.6960* C   4 s( 24.80%)p 3.03( 75.14%)d 0.00(  0.06%)
                                            0.0005  0.4979 -0.0071 -0.6366 -0.0079
                                           -0.3319 -0.0174  0.4848 -0.0246  0.0088
                                           -0.0186 -0.0089  0.0066  0.0049
     7. (1.96022) BD ( 1) C   3 - C   6  
                ( 51.56%)   0.7180* C   3 s( 24.40%)p 3.10( 75.56%)d 0.00(  0.05%)
                                           -0.0000  0.4939 -0.0041  0.4565 -0.0161
                                            0.2144 -0.0370  0.7066  0.0167  0.0081
                                            0.0132  0.0126  0.0047  0.0063
                ( 48.44%)   0.6960* C   6 s( 24.80%)p 3.03( 75.14%)d 0.00(  0.06%)
                                            0.0005  0.4979 -0.0071 -0.6367 -0.0079
                                           -0.3320 -0.0174 -0.4846  0.0246  0.0088
                                            0.0186  0.0089  0.0066  0.0049
     8. (1.97658) BD ( 1) C   3 - H   9  
                ( 62.50%)   0.7906* C   3 s( 24.61%)p 3.06( 75.36%)d 0.00(  0.03%)
                                            0.0003 -0.4960 -0.0066  0.1332 -0.0029
                                            0.8578 -0.0070 -0.0001  0.0000 -0.0068
                                            0.0000  0.0000  0.0136  0.0093
                ( 37.50%)   0.6124* H   9 s( 99.91%)p 0.00(  0.09%)
                                           -0.9995  0.0028 -0.0070 -0.0292  0.0000
     9. (1.98461) BD ( 1) C   4 - C   5  
                ( 50.36%)   0.7096* C   4 s( 26.08%)p 2.83( 73.86%)d 0.00(  0.05%)
                                            0.0002  0.5107 -0.0000  0.5102  0.0173
                                            0.4934  0.0156  0.4835 -0.0230  0.0096
                                            0.0138  0.0144  0.0004  0.0056
                ( 49.64%)   0.7046* C   5 s( 25.38%)p 2.94( 74.57%)d 0.00(  0.05%)
                                            0.0002  0.5038 -0.0013 -0.3314  0.0229
                                           -0.3684  0.0095 -0.7065 -0.0204  0.0104
                                            0.0144  0.0142 -0.0008  0.0055
    10. (1.98996) BD ( 1) C   4 - H  10  
                ( 61.42%)   0.7837* C   4 s( 25.27%)p 2.96( 74.69%)d 0.00(  0.03%)
                                           -0.0000  0.5027  0.0047 -0.3396  0.0138
                                            0.4631 -0.0119 -0.6455 -0.0079 -0.0085
                                            0.0094 -0.0123 -0.0017  0.0055
                ( 38.58%)   0.6212* H  10 s( 99.91%)p 0.00(  0.09%)
                                            0.9996 -0.0030  0.0099 -0.0148  0.0234
    11. (1.98190) BD ( 1) C   4 - H  11  
                ( 61.25%)   0.7826* C   4 s( 23.70%)p 3.22( 76.26%)d 0.00(  0.04%)
                                            0.0001 -0.4868 -0.0011 -0.4664  0.0073
                                            0.6563 -0.0098  0.3373  0.0201  0.0152
                                            0.0050 -0.0078  0.0064  0.0074
                ( 38.75%)   0.6225* H  11 s( 99.92%)p 0.00(  0.08%)
                                           -0.9996  0.0024  0.0147 -0.0211 -0.0135
    12. (1.98461) BD ( 1) C   5 - C   6  
                ( 49.64%)   0.7046* C   5 s( 25.38%)p 2.94( 74.57%)d 0.00(  0.05%)
                                            0.0002  0.5038 -0.0013 -0.3314  0.0229
                                           -0.3682  0.0095  0.7066  0.0204  0.0104
                                           -0.0144 -0.0142 -0.0008  0.0055
                ( 50.36%)   0.7096* C   6 s( 26.08%)p 2.83( 73.86%)d 0.00(  0.05%)
                                            0.0002  0.5107 -0.0000  0.5102  0.0173
                                            0.4933  0.0156 -0.4837  0.0230  0.0096
                                           -0.0138 -0.0144  0.0004  0.0056
    13. (1.98289) BD ( 1) C   5 - H  12  
                ( 61.44%)   0.7838* C   5 s( 23.99%)p 3.17( 75.97%)d 0.00(  0.04%)
                                           -0.0001  0.4898 -0.0026 -0.1976  0.0218
                                            0.8486  0.0018 -0.0001 -0.0000 -0.0109
                                            0.0000 -0.0000 -0.0129 -0.0103
                ( 38.56%)   0.6210* H  12 s( 99.92%)p 0.00(  0.08%)
                                            0.9996 -0.0030  0.0054 -0.0286  0.0000
    14. (1.98968) BD ( 1) C   5 - H  13  
                ( 61.01%)   0.7811* C   5 s( 25.13%)p 2.98( 74.83%)d 0.00(  0.04%)
                                           -0.0000  0.5013  0.0048  0.8603 -0.0070
                                           -0.0888  0.0172 -0.0000 -0.0000 -0.0048
                                            0.0000 -0.0000  0.0153 -0.0101
                ( 38.99%)   0.6244* H  13 s( 99.91%)p 0.00(  0.09%)
                                            0.9996 -0.0027 -0.0292  0.0002  0.0000
    15. (1.98190) BD ( 1) C   6 - H  14  
                ( 61.25%)   0.7826* C   6 s( 23.70%)p 3.22( 76.26%)d 0.00(  0.04%)
                                            0.0001 -0.4868 -0.0011 -0.4664  0.0073
                                            0.6562 -0.0098 -0.3374 -0.0201  0.0152
                                           -0.0050  0.0078  0.0064  0.0074
                ( 38.75%)   0.6225* H  14 s( 99.92%)p 0.00(  0.08%)
                                           -0.9996  0.0024  0.0147 -0.0211  0.0135
    16. (1.98996) BD ( 1) C   6 - H  15  
                ( 61.42%)   0.7837* C   6 s( 25.27%)p 2.96( 74.69%)d 0.00(  0.03%)
                                           -0.0000  0.5027  0.0047 -0.3396  0.0138
                                            0.4633 -0.0119  0.6454  0.0079 -0.0085
                                           -0.0094  0.0123 -0.0017  0.0055
                ( 38.58%)   0.6212* H  15 s( 99.91%)p 0.00(  0.09%)
                                            0.9996 -0.0030  0.0099 -0.0148 -0.0234
    17. (1.99969) CR ( 1) O   1           s(100.00%)p 0.00(  0.00%)
                                            1.0000 -0.0002 -0.0000  0.0000  0.0000
                                           -0.0002 -0.0000  0.0000  0.0000  0.0000
                                           -0.0000 -0.0000 -0.0000  0.0000
    18. (1.99924) CR ( 1) C   2           s(100.00%)p 0.00(  0.00%)
                                            1.0000 -0.0000 -0.0000 -0.0000  0.0000
                                            0.0002  0.0000 -0.0000 -0.0000 -0.0000
                                           -0.0000 -0.0000 -0.0000 -0.0000
    19. (1.99893) CR ( 1) C   3           s(100.00%)p 0.00(  0.00%)
                                            1.0000  0.0000 -0.0000  0.0002  0.0000
                                           -0.0003  0.0000  0.0000 -0.0000  0.0000
                                           -0.0000 -0.0000 -0.0000  0.0000
    20. (1.99916) CR ( 1) C   4           s(100.00%)p 0.00(  0.00%)
                                            1.0000 -0.0002  0.0000  0.0003  0.0000
                                            0.0000  0.0000 -0.0004  0.0000 -0.0000
                                            0.0000  0.0000 -0.0000 -0.0000
    21. (1.99916) CR ( 1) C   5           s(100.00%)p 0.00(  0.00%)
                                            1.0000 -0.0001  0.0000  0.0001 -0.0000
                                            0.0002 -0.0000 -0.0000  0.0000 -0.0000
                                            0.0000 -0.0000 -0.0000 -0.0000
    22. (1.99916) CR ( 1) C   6           s(100.00%)p 0.00(  0.00%)
                                            1.0000 -0.0002  0.0000  0.0003  0.0000
                                            0.0000  0.0000  0.0004 -0.0000 -0.0000
                                           -0.0000 -0.0000 -0.0000 -0.0000
    23. (1.99971) CR ( 1) O   7           s(100.00%)p 0.00(  0.00%)
                                            1.0000 -0.0004 -0.0000  0.0003  0.0000
                                            0.0002 -0.0000 -0.0000  0.0000  0.0000
                                           -0.0000 -0.0000  0.0000 -0.0000
    24. (1.97560) LP ( 1) O   1           s( 42.62%)p 1.35( 57.35%)d 0.00(  0.04%)
                                            0.0002  0.6528 -0.0020  0.6112 -0.0073
                                            0.4470 -0.0038 -0.0000  0.0000 -0.0173
                                            0.0000 -0.0000 -0.0054  0.0063
    25. (1.82571) LP ( 2) O   1           s(  0.00%)p 1.00( 99.93%)d 0.00(  0.07%)
                                           -0.0000  0.0000  0.0000 -0.0000  0.0000
                                            0.0001 -0.0000  0.9996 -0.0133 -0.0000
                                           -0.0187 -0.0179  0.0000  0.0000
    26. (1.97366) LP ( 1) O   7           s( 55.66%)p 0.80( 44.32%)d 0.00(  0.02%)
                                            0.0006  0.7460  0.0140 -0.5887  0.0013
                                           -0.3107  0.0000  0.0000  0.0000 -0.0092
                                            0.0000  0.0000 -0.0056  0.0076
    27. (1.84905) LP ( 2) O   7           s(  0.01%)p 1.00( 99.91%)d 0.00(  0.08%)
                                           -0.0001  0.0087  0.0014 -0.4578  0.0056
                                            0.8884 -0.0114 -0.0001  0.0000  0.0163
                                           -0.0000 -0.0000 -0.0240 -0.0004
    28. (0.00217) RY*( 1) O   1           s( 75.35%)p 0.31( 23.30%)d 0.02(  1.36%)
                                            0.0000  0.0029  0.8680  0.0029  0.4307
                                           -0.0018 -0.2178 -0.0000  0.0000 -0.0951
                                            0.0000  0.0000  0.0667 -0.0071
    29. (0.00075) RY*( 2) O   1           s( 13.35%)p 5.69( 75.94%)d 0.80( 10.71%)
                                            0.0000 -0.0035  0.3653  0.0046 -0.8242
                                           -0.0034 -0.2829  0.0000  0.0003  0.3055
                                           -0.0000 -0.0000  0.0883  0.0773
    30. (0.00074) RY*( 3) O   1           s(  0.00%)p 1.00( 93.62%)d 0.07(  6.38%)
                                            0.0000 -0.0000  0.0001  0.0000 -0.0002
                                           -0.0000 -0.0002 -0.0076 -0.9676  0.0001
                                            0.0440  0.2487 -0.0000 -0.0000
    31. (0.00012) RY*( 4) O   1           s(  8.82%)p 7.95( 70.08%)d 2.39( 21.10%)
                                            0.0000 -0.0151  0.2965  0.0228 -0.3051
                                           -0.0242  0.7789  0.0000 -0.0001 -0.4593
                                            0.0001 -0.0000 -0.0007  0.0096
    32. (0.00004) RY*( 5) O   1           s(  0.08%)p99.99( 19.26%)d99.99( 80.66%)
    33. (0.00001) RY*( 6) O   1           s(  0.00%)p 1.00(  0.22%)d99.99( 99.78%)
    34. (0.00002) RY*( 7) O   1           s(  2.19%)p 4.97( 10.89%)d39.71( 86.92%)
    35. (0.00000) RY*( 8) O   1           s(  0.00%)p 1.00(  6.23%)d15.06( 93.77%)
    36. (0.00000) RY*( 9) O   1           s(  0.24%)p 2.86(  0.69%)d99.99( 99.06%)
    37. (0.02392) RY*( 1) C   2           s(  2.07%)p46.87( 96.94%)d 0.48(  0.99%)
                                           -0.0000  0.0413  0.1378 -0.0347  0.7655
                                           -0.0589  0.6154  0.0000 -0.0000 -0.0106
                                           -0.0000 -0.0000 -0.0988 -0.0071
    38. (0.01251) RY*( 2) C   2           s(  6.78%)p 8.73( 59.12%)d 5.03( 34.10%)
                                            0.0000  0.0408  0.2571 -0.0261  0.4887
                                            0.0500 -0.5910 -0.0000  0.0001 -0.3132
                                            0.0001  0.0000  0.4903  0.0507
    39. (0.00443) RY*( 3) C   2           s(  0.00%)p 1.00(  4.67%)d20.40( 95.33%)
                                            0.0000 -0.0000  0.0001 -0.0000 -0.0000
                                            0.0000 -0.0000  0.0662  0.2058  0.0001
                                            0.6485  0.7299 -0.0002 -0.0001
    40. (0.00400) RY*( 4) C   2           s( 47.02%)p 0.18(  8.40%)d 0.95( 44.58%)
                                            0.0000  0.0038  0.6857 -0.0173  0.0551
                                           -0.0057 -0.2839 -0.0000  0.0001  0.5124
                                           -0.0001 -0.0002 -0.4271 -0.0297
    41. (0.00320) RY*( 5) C   2           s(  0.00%)p 1.00( 73.24%)d 0.37( 26.76%)
                                            0.0000 -0.0000 -0.0000 -0.0000 -0.0001
                                            0.0000  0.0001  0.0310  0.8552 -0.0000
                                            0.2408 -0.4579  0.0001  0.0001
    42. (0.00157) RY*( 6) C   2           s(  2.29%)p 0.55(  1.27%)d42.14( 96.45%)
                                           -0.0000  0.0084  0.1511 -0.0368 -0.0516
                                           -0.0307 -0.0877  0.0000 -0.0000 -0.7632
                                            0.0000 -0.0001 -0.6172 -0.0322
    43. (0.00049) RY*( 7) C   2           s( 41.86%)p 0.83( 34.62%)d 0.56( 23.52%)
                                            0.0000 -0.0167  0.6467 -0.0257 -0.4054
                                            0.0212  0.4251 -0.0000 -0.0001 -0.2343
                                            0.0000  0.0001  0.4177  0.0769
    44. (0.00002) RY*( 8) C   2           s(  0.00%)p 1.00( 22.53%)d 3.44( 77.47%)
    45. (0.00003) RY*( 9) C   2           s(  0.25%)p 0.13(  0.03%)d99.99( 99.72%)
    46. (0.00639) RY*( 1) C   3           s(  2.15%)p43.57( 93.50%)d 2.03(  4.35%)
                                            0.0000  0.0460  0.1391  0.0164  0.6314
                                            0.0368  0.7312 -0.0000 -0.0001  0.1198
                                           -0.0000 -0.0000 -0.0579 -0.1607
    47. (0.00250) RY*( 2) C   3           s( 57.15%)p 0.64( 36.61%)d 0.11(  6.25%)
                                            0.0000 -0.0056  0.7559  0.0108 -0.5430
                                            0.0040  0.2666 -0.0000 -0.0001  0.2308
                                           -0.0000 -0.0000  0.0057 -0.0957
    48. (0.00177) RY*( 3) C   3           s( 25.04%)p 2.12( 53.18%)d 0.87( 21.78%)
                                           -0.0000 -0.0139  0.5002 -0.0026  0.4800
                                           -0.0088 -0.5490  0.0000  0.0000 -0.0159
                                           -0.0000 -0.0000  0.3397 -0.3196
    49. (0.00082) RY*( 4) C   3           s(  0.00%)p 1.00( 95.02%)d 0.05(  4.98%)
                                            0.0000 -0.0000  0.0001 -0.0000  0.0000
                                           -0.0000  0.0001 -0.0187  0.9746 -0.0001
                                           -0.2230 -0.0080  0.0000  0.0001
    50. (0.00051) RY*( 5) C   3           s( 12.21%)p 0.19(  2.30%)d 7.00( 85.49%)
                                            0.0000  0.0096  0.3493  0.0069  0.1338
                                           -0.0044  0.0707  0.0000 -0.0001 -0.6315
                                            0.0003  0.0002  0.0170  0.6752
    51. (0.00039) RY*( 6) C   3           s(  0.00%)p 1.00(  2.28%)d42.77( 97.72%)
                                            0.0000  0.0000  0.0000  0.0000  0.0000
                                            0.0000 -0.0000  0.0036 -0.1511 -0.0002
                                           -0.6860  0.7117 -0.0001 -0.0001
    52. (0.00021) RY*( 7) C   3           s(  1.71%)p 7.00( 11.96%)d50.50( 86.33%)
                                           -0.0000 -0.0027  0.1307 -0.0263  0.2365
                                            0.0081 -0.2508 -0.0000  0.0000  0.6483
                                           -0.0000  0.0001 -0.4043  0.5287
    53. (0.00011) RY*( 8) C   3           s(  0.00%)p 1.00(  2.76%)d35.20( 97.24%)
                                            0.0000 -0.0000 -0.0000  0.0000 -0.0000
                                           -0.0000  0.0000 -0.0293  0.1636  0.0001
                                            0.6923  0.7022 -0.0000 -0.0003
    54. (0.00007) RY*( 9) C   3           s(  1.98%)p 1.18(  2.33%)d48.23( 95.68%)
    55. (0.00431) RY*( 1) C   4           s(  0.09%)p99.99( 90.85%)d99.99(  9.07%)
                                            0.0000 -0.0071  0.0284 -0.0175 -0.6306
                                            0.0194  0.6007 -0.0087 -0.3863  0.0213
                                           -0.0892  0.1586 -0.0037 -0.2389
    56. (0.00315) RY*( 2) C   4           s( 14.11%)p 4.73( 66.70%)d 1.36( 19.19%)
                                           -0.0000  0.0275  0.3747 -0.0070 -0.2429
                                           -0.0018  0.3193  0.0114  0.7112 -0.2205
                                           -0.0258  0.0631 -0.0420  0.3700
    57. (0.00078) RY*( 3) C   4           s( 33.02%)p 1.81( 59.64%)d 0.22(  7.34%)
                                            0.0000 -0.0007  0.5746  0.0175 -0.4851
                                            0.0064 -0.5884  0.0038 -0.1208  0.0718
                                            0.1769 -0.1085  0.1422 -0.0703
    58. (0.00043) RY*( 4) C   4           s( 40.91%)p 1.16( 47.66%)d 0.28( 11.43%)
                                            0.0000 -0.0117  0.6395 -0.0135  0.5221
                                           -0.0152  0.3807  0.0011 -0.2422  0.0321
                                            0.1025 -0.1403  0.2751 -0.0860
    59. (0.00026) RY*( 5) C   4           s(  8.06%)p 0.69(  5.53%)d10.73( 86.42%)
                                            0.0000 -0.0096  0.2837 -0.0047  0.0952
                                           -0.0005 -0.0223  0.0011 -0.2137  0.1401
                                           -0.1267  0.0397 -0.8929  0.1724
    60. (0.00013) RY*( 6) C   4           s(  0.05%)p99.99( 21.27%)d99.99( 78.68%)
                                           -0.0000  0.0214  0.0083  0.0015 -0.0117
                                           -0.0040  0.1013 -0.0009  0.4497  0.5912
                                            0.0776 -0.2558 -0.1517 -0.5855
    61. (0.00004) RY*( 7) C   4           s(  1.75%)p 2.59(  4.51%)d53.71( 93.74%)
    62. (0.00003) RY*( 8) C   4           s(  0.50%)p 4.18(  2.09%)d99.99( 97.41%)
    63. (0.00004) RY*( 9) C   4           s(  1.66%)p 1.08(  1.80%)d58.15( 96.54%)
    64. (0.00390) RY*( 1) C   5           s(  8.64%)p 8.69( 75.06%)d 1.89( 16.30%)
                                           -0.0000  0.0247  0.2929 -0.0284 -0.8658
                                            0.0050 -0.0129 -0.0000  0.0000  0.1972
                                           -0.0000 -0.0000  0.2277 -0.2689
    65. (0.00248) RY*( 2) C   5           s(  1.64%)p50.38( 82.45%)d 9.72( 15.91%)
                                           -0.0000  0.0118  0.1274  0.0114  0.1255
                                           -0.0104 -0.8992  0.0000  0.0001  0.1315
                                           -0.0000 -0.0001 -0.2156 -0.3088
    66. (0.00057) RY*( 3) C   5           s(  0.00%)p 1.00( 87.78%)d 0.14( 12.22%)
                                           -0.0000 -0.0000 -0.0000 -0.0000  0.0000
                                           -0.0000  0.0001 -0.0253  0.9365 -0.0000
                                           -0.1978  0.2883 -0.0000 -0.0001
    67. (0.00027) RY*( 4) C   5           s( 84.72%)p 0.16( 13.78%)d 0.02(  1.50%)
                                            0.0000 -0.0133  0.9203  0.0022  0.2996
                                            0.0009  0.2191 -0.0000 -0.0000  0.0175
                                           -0.0000 -0.0000 -0.1089 -0.0536
    68. (0.00024) RY*( 5) C   5           s(  0.00%)p 1.00( 12.10%)d 7.26( 87.90%)
                                            0.0000  0.0000 -0.0000  0.0000 -0.0000
                                            0.0000 -0.0001  0.0120 -0.3477 -0.0001
                                           -0.6092  0.7126 -0.0001 -0.0002
    69. (0.00013) RY*( 6) C   5           s(  3.99%)p 4.47( 17.86%)d19.59( 78.15%)
                                           -0.0000  0.0196  0.1988  0.0005 -0.3082
                                           -0.0013 -0.2891  0.0000  0.0000 -0.4257
                                            0.0001  0.0002 -0.1904  0.7510
    70. (0.00004) RY*( 7) C   5           s(  0.00%)p 1.00(  0.20%)d99.99( 99.80%)
    71. (0.00002) RY*( 8) C   5           s(  1.14%)p 9.14( 10.45%)d77.39( 88.41%)
    72. (0.00002) RY*( 9) C   5           s(  0.00%)p 1.00(  0.39%)d99.99( 99.61%)
    73. (0.00431) RY*( 1) C   6           s(  0.09%)p99.99( 90.85%)d99.99(  9.07%)
                                            0.0000 -0.0071  0.0284 -0.0175 -0.6306
                                            0.0194  0.6008  0.0087  0.3862  0.0213
                                            0.0892 -0.1587 -0.0036 -0.2388
    74. (0.00315) RY*( 2) C   6           s( 14.11%)p 4.73( 66.70%)d 1.36( 19.19%)
                                           -0.0000  0.0275  0.3747 -0.0070 -0.2429
                                           -0.0018  0.3191 -0.0114 -0.7113 -0.2204
                                            0.0259 -0.0629 -0.0420  0.3700
    75. (0.00078) RY*( 3) C   6           s( 33.02%)p 1.81( 59.65%)d 0.22(  7.34%)
                                            0.0000 -0.0007  0.5746  0.0175 -0.4851
                                            0.0064 -0.5884 -0.0038  0.1210  0.0717
                                           -0.1769  0.1085  0.1421 -0.0704
    76. (0.00043) RY*( 4) C   6           s( 40.92%)p 1.16( 47.65%)d 0.28( 11.43%)
                                           -0.0000 -0.0117  0.6396 -0.0135  0.5221
                                           -0.0152  0.3807 -0.0010  0.2421  0.0320
                                           -0.1025  0.1403  0.2751 -0.0860
    77. (0.00026) RY*( 5) C   6           s(  8.06%)p 0.69(  5.53%)d10.73( 86.42%)
                                            0.0000 -0.0096  0.2837 -0.0047  0.0952
                                           -0.0005 -0.0223 -0.0011  0.2137  0.1401
                                            0.1267 -0.0399 -0.8928  0.1724
    78. (0.00013) RY*( 6) C   6           s(  0.05%)p99.99( 21.27%)d99.99( 78.68%)
                                           -0.0000  0.0214  0.0083  0.0015 -0.0117
                                           -0.0040  0.1012  0.0009 -0.4497  0.5912
                                           -0.0777  0.2554 -0.1518 -0.5857
    79. (0.00004) RY*( 7) C   6           s(  1.75%)p 2.59(  4.52%)d53.69( 93.74%)
    80. (0.00003) RY*( 8) C   6           s(  0.50%)p 4.19(  2.09%)d99.99( 97.41%)
    81. (0.00004) RY*( 9) C   6           s(  1.66%)p 1.08(  1.80%)d58.14( 96.54%)
    82. (0.00262) RY*( 1) O   7           s(  6.24%)p14.89( 92.96%)d 0.13(  0.80%)
                                            0.0000  0.0018  0.2498  0.0119  0.4340
                                           -0.0052 -0.8609  0.0000  0.0001 -0.0548
                                            0.0000  0.0000  0.0691 -0.0132
    83. (0.00048) RY*( 2) O   7           s(  0.00%)p 1.00( 97.58%)d 0.02(  2.42%)
                                            0.0000 -0.0000 -0.0000  0.0000 -0.0000
                                           -0.0000  0.0001 -0.0098  0.9878 -0.0000
                                            0.0590  0.1440 -0.0000 -0.0000
    84. (0.00027) RY*( 3) O   7           s( 87.40%)p 0.10(  8.44%)d 0.05(  4.16%)
                                           -0.0000  0.0059  0.9348  0.0186 -0.2417
                                            0.0154  0.1594 -0.0000 -0.0000  0.0705
                                           -0.0000  0.0000  0.1866  0.0428
    85. (0.00008) RY*( 4) O   7           s(  0.60%)p99.99( 85.31%)d23.61( 14.09%)
    86. (0.00001) RY*( 5) O   7           s(  1.14%)p 7.82(  8.94%)d78.68( 89.92%)
    87. (0.00001) RY*( 6) O   7           s(  3.89%)p 1.09(  4.23%)d23.61( 91.88%)
    88. (0.00000) RY*( 7) O   7           s(  0.00%)p 1.00(  2.12%)d46.28( 97.88%)
    89. (0.00000) RY*( 8) O   7           s(  0.00%)p 1.00(  0.45%)d99.99( 99.55%)
    90. (0.00000) RY*( 9) O   7           s(  0.70%)p 0.49(  0.34%)d99.99( 98.97%)
    91. (0.00394) RY*( 1) H   8           s( 95.48%)p 0.05(  4.52%)
                                            0.0189  0.9770 -0.0313  0.2103 -0.0000
    92. (0.00119) RY*( 2) H   8           s(  0.00%)p 1.00(100.00%)
                                            0.0000  0.0000 -0.0000  0.0001  1.0000
    93. (0.00077) RY*( 3) H   8           s(  3.01%)p32.20( 96.99%)
                                            0.0067  0.1734 -0.4541 -0.8739  0.0001
    94. (0.00003) RY*( 4) H   8           s(  1.95%)p50.21( 98.05%)
    95. (0.00250) RY*( 1) H   9           s( 99.76%)p 0.00(  0.24%)
                                            0.0042  0.9988  0.0107 -0.0479  0.0000
    96. (0.00013) RY*( 2) H   9           s(  0.06%)p99.99( 99.94%)
                                           -0.0016  0.0240 -0.9580  0.2859 -0.0000
    97. (0.00008) RY*( 3) H   9           s(  0.00%)p 1.00(100.00%)
    98. (0.00004) RY*( 4) H   9           s(  0.27%)p99.99( 99.73%)
    99. (0.00207) RY*( 1) H  10           s( 99.59%)p 0.00(  0.41%)
                                            0.0047  0.9980 -0.0386  0.0399 -0.0311
   100. (0.00016) RY*( 2) H  10           s(  0.15%)p99.99( 99.85%)
                                           -0.0069  0.0383  0.5350 -0.7458 -0.3951
   101. (0.00011) RY*( 3) H  10           s(  0.01%)p99.99( 99.99%)
                                           -0.0006  0.0103  0.8215  0.5688  0.0396
   102. (0.00004) RY*( 4) H  10           s(  0.33%)p99.99( 99.67%)
   103. (0.00206) RY*( 1) H  11           s( 99.32%)p 0.01(  0.68%)
                                            0.0047  0.9966  0.0280 -0.0693 -0.0344
   104. (0.00014) RY*( 2) H  11           s(  0.00%)p 1.00(100.00%)
                                            0.0032  0.0048  0.9102  0.2892  0.2963
   105. (0.00015) RY*( 3) H  11           s(  0.07%)p99.99( 99.93%)
                                           -0.0054  0.0251  0.0030  0.7106 -0.7031
   106. (0.00003) RY*( 4) H  11           s(  0.69%)p99.99( 99.31%)
   107. (0.00231) RY*( 1) H  12           s( 99.49%)p 0.01(  0.51%)
                                            0.0051  0.9974 -0.0241  0.0674 -0.0000
   108. (0.00014) RY*( 2) H  12           s(  0.09%)p99.99( 99.91%)
                                           -0.0076  0.0297  0.9961 -0.0830 -0.0000
   109. (0.00014) RY*( 3) H  12           s(  0.00%)p 1.00(100.00%)
                                            0.0000  0.0000  0.0000  0.0002  1.0000
   110. (0.00003) RY*( 4) H  12           s(  0.50%)p99.99( 99.50%)
   111. (0.00186) RY*( 1) H  13           s( 99.48%)p 0.01(  0.52%)
                                            0.0048  0.9974  0.0713 -0.0101 -0.0000
   112. (0.00014) RY*( 2) H  13           s(  0.06%)p99.99( 99.94%)
                                           -0.0058  0.0240 -0.1961  0.9803 -0.0001
   113. (0.00012) RY*( 3) H  13           s(  0.00%)p 1.00(100.00%)
                                            0.0000  0.0000  0.0000  0.0001  1.0000
   114. (0.00004) RY*( 4) H  13           s(  0.54%)p99.99( 99.46%)
   115. (0.00206) RY*( 1) H  14           s( 99.32%)p 0.01(  0.68%)
                                            0.0047  0.9966  0.0280 -0.0693  0.0344
   116. (0.00014) RY*( 2) H  14           s(  0.00%)p 1.00(100.00%)
                                            0.0032  0.0048  0.9102  0.2891 -0.2964
   117. (0.00015) RY*( 3) H  14           s(  0.07%)p99.99( 99.93%)
                                           -0.0054  0.0251  0.0030  0.7108  0.7029
   118. (0.00003) RY*( 4) H  14           s(  0.69%)p99.99( 99.31%)
   119. (0.00207) RY*( 1) H  15           s( 99.59%)p 0.00(  0.41%)
                                            0.0047  0.9980 -0.0386  0.0399  0.0311
   120. (0.00016) RY*( 2) H  15           s(  0.15%)p99.99( 99.85%)
                                           -0.0069  0.0383  0.5350 -0.7457  0.3953
   121. (0.00011) RY*( 3) H  15           s(  0.01%)p99.99( 99.99%)
                                           -0.0006  0.0103  0.8215  0.5688 -0.0398
   122. (0.00004) RY*( 4) H  15           s(  0.33%)p99.99( 99.67%)
   123. (0.10475) BD*( 1) O   1 - C   2  
                ( 30.05%)   0.5481* O   1 s( 36.62%)p 1.73( 63.31%)d 0.00(  0.07%)
                                           -0.0001  0.6052 -0.0022 -0.0661  0.0014
                                           -0.7929 -0.0023  0.0001  0.0000  0.0120
                                           -0.0000 -0.0000 -0.0174 -0.0143
                ( 69.95%)  -0.8364* C   2 s( 25.94%)p 2.84( 73.72%)d 0.01(  0.34%)
                                           -0.0001  0.5092 -0.0125 -0.0017 -0.0058
                                            0.8571  0.0494 -0.0001 -0.0000  0.0061
                                           -0.0000 -0.0000 -0.0514 -0.0273
   124. (0.01434) BD*( 1) O   1 - H   8  
                ( 25.22%)   0.5022* O   1 s( 20.74%)p 3.82( 79.18%)d 0.00(  0.08%)
                                            0.0002  0.4552  0.0137 -0.7877 -0.0133
                                            0.4126  0.0311 -0.0001 -0.0000 -0.0057
                                            0.0000 -0.0000  0.0242 -0.0129
                ( 74.78%)  -0.8648* H   8 s( 99.56%)p 0.00(  0.44%)
                                            0.9977 -0.0116  0.0612 -0.0264  0.0000
   125. (0.06372) BD*( 1) C   2 - C   3  
                ( 52.01%)   0.7212* C   2 s( 40.60%)p 1.46( 59.35%)d 0.00(  0.05%)
                                            0.0001  0.6365  0.0289  0.6722 -0.0289
                                           -0.3752 -0.0090  0.0001  0.0000 -0.0140
                                            0.0000 -0.0000  0.0159 -0.0085
                ( 47.99%)  -0.6928* C   3 s( 26.36%)p 2.79( 73.58%)d 0.00(  0.05%)
                                            0.0003  0.5134  0.0065 -0.7512 -0.0223
                                            0.4133 -0.0171 -0.0001  0.0000 -0.0186
                                            0.0000 -0.0000  0.0083 -0.0116
   126. (0.02241) BD*( 1) C   2 - O   7  
                ( 66.81%)   0.8174* C   2 s( 33.20%)p 2.00( 66.55%)d 0.01(  0.25%)
                                            0.0001  0.5752 -0.0349 -0.7375 -0.0644
                                           -0.3421 -0.0200  0.0000 -0.0000  0.0326
                                           -0.0000 -0.0000  0.0294 -0.0231
                ( 33.19%)  -0.5761* O   7 s( 44.36%)p 1.25( 55.55%)d 0.00(  0.09%)
                                           -0.0000  0.6656 -0.0238  0.6648  0.0199
                                            0.3361  0.0118  0.0000 -0.0000  0.0217
                                           -0.0000  0.0000  0.0147 -0.0132
   127. (0.20910) BD*( 2) C   2 - O   7  
                ( 68.95%)   0.8304* C   2 s(  0.00%)p 1.00( 99.56%)d 0.00(  0.44%)
                                            0.0000 -0.0000 -0.0000 -0.0000  0.0000
                                            0.0001 -0.0000  0.9972 -0.0340 -0.0000
                                           -0.0600 -0.0276  0.0000  0.0000
                ( 31.05%)  -0.5572* O   7 s(  0.00%)p 1.00( 99.85%)d 0.00(  0.15%)
                                            0.0000 -0.0000  0.0000 -0.0001 -0.0000
                                            0.0001  0.0000  0.9993  0.0053  0.0000
                                            0.0337  0.0179 -0.0000 -0.0000
   128. (0.01079) BD*( 1) C   3 - C   4  
                ( 48.44%)   0.6960* C   3 s( 24.40%)p 3.10( 75.56%)d 0.00(  0.05%)
                                            0.0000 -0.4939  0.0041 -0.4565  0.0161
                                           -0.2141  0.0370  0.7067  0.0167 -0.0081
                                            0.0132  0.0126 -0.0047 -0.0063
                ( 51.56%)  -0.7180* C   4 s( 24.80%)p 3.03( 75.14%)d 0.00(  0.06%)
                                           -0.0005 -0.4979  0.0071  0.6366  0.0079
                                            0.3319  0.0174 -0.4848  0.0246 -0.0088
                                            0.0186  0.0089 -0.0066 -0.0049
   129. (0.01079) BD*( 1) C   3 - C   6  
                ( 48.44%)   0.6960* C   3 s( 24.40%)p 3.10( 75.56%)d 0.00(  0.05%)
                                            0.0000 -0.4939  0.0041 -0.4565  0.0161
                                           -0.2144  0.0370 -0.7066 -0.0167 -0.0081
                                           -0.0132 -0.0126 -0.0047 -0.0063
                ( 51.56%)  -0.7180* C   6 s( 24.80%)p 3.03( 75.14%)d 0.00(  0.06%)
                                           -0.0005 -0.4979  0.0071  0.6367  0.0079
                                            0.3320  0.0174  0.4846 -0.0246 -0.0088
                                           -0.0186 -0.0089 -0.0066 -0.0049
   130. (0.01756) BD*( 1) C   3 - H   9  
                ( 37.50%)   0.6124* C   3 s( 24.61%)p 3.06( 75.36%)d 0.00(  0.03%)
                                           -0.0003  0.4960  0.0066 -0.1332  0.0029
                                           -0.8578  0.0070  0.0001 -0.0000  0.0068
                                           -0.0000 -0.0000 -0.0136 -0.0093
                ( 62.50%)  -0.7906* H   9 s( 99.91%)p 0.00(  0.09%)
                                            0.9995 -0.0028  0.0070  0.0292 -0.0000
   131. (0.00325) BD*( 1) C   4 - C   5  
                ( 49.64%)   0.7046* C   4 s( 26.08%)p 2.83( 73.86%)d 0.00(  0.05%)
                                           -0.0002 -0.5107  0.0000 -0.5102 -0.0173
                                           -0.4934 -0.0156 -0.4835  0.0230 -0.0096
                                           -0.0138 -0.0144 -0.0004 -0.0056
                ( 50.36%)  -0.7096* C   5 s( 25.38%)p 2.94( 74.57%)d 0.00(  0.05%)
                                           -0.0002 -0.5038  0.0013  0.3314 -0.0229
                                            0.3684 -0.0095  0.7065  0.0204 -0.0104
                                           -0.0144 -0.0142  0.0008 -0.0055
   132. (0.01359) BD*( 1) C   4 - H  10  
                ( 38.58%)   0.6212* C   4 s( 25.27%)p 2.96( 74.69%)d 0.00(  0.03%)
                                            0.0000 -0.5027 -0.0047  0.3396 -0.0138
                                           -0.4631  0.0119  0.6455  0.0079  0.0085
                                           -0.0094  0.0123  0.0017 -0.0055
                ( 61.42%)  -0.7837* H  10 s( 99.91%)p 0.00(  0.09%)
                                           -0.9996  0.0030 -0.0099  0.0148 -0.0234
   133. (0.01164) BD*( 1) C   4 - H  11  
                ( 38.75%)   0.6225* C   4 s( 23.70%)p 3.22( 76.26%)d 0.00(  0.04%)
                                           -0.0001  0.4868  0.0011  0.4664 -0.0073
                                           -0.6563  0.0098 -0.3373 -0.0201 -0.0152
                                           -0.0050  0.0078 -0.0064 -0.0074
                ( 61.25%)  -0.7826* H  11 s( 99.92%)p 0.00(  0.08%)
                                            0.9996 -0.0024 -0.0147  0.0211  0.0135
   134. (0.00325) BD*( 1) C   5 - C   6  
                ( 50.36%)   0.7096* C   5 s( 25.38%)p 2.94( 74.57%)d 0.00(  0.05%)
                                            0.0002  0.5038 -0.0013 -0.3314  0.0229
                                           -0.3682  0.0095  0.7066  0.0204  0.0104
                                           -0.0144 -0.0142 -0.0008  0.0055
                ( 49.64%)  -0.7046* C   6 s( 26.08%)p 2.83( 73.86%)d 0.00(  0.05%)
                                            0.0002  0.5107 -0.0000  0.5102  0.0173
                                            0.4933  0.0156 -0.4837  0.0230  0.0096
                                           -0.0138 -0.0144  0.0004  0.0056
   135. (0.01248) BD*( 1) C   5 - H  12  
                ( 38.56%)   0.6210* C   5 s( 23.99%)p 3.17( 75.97%)d 0.00(  0.04%)
                                            0.0001 -0.4898  0.0026  0.1976 -0.0218
                                           -0.8486 -0.0018  0.0001  0.0000  0.0109
                                           -0.0000  0.0000  0.0129  0.0103
                ( 61.44%)  -0.7838* H  12 s( 99.92%)p 0.00(  0.08%)
                                           -0.9996  0.0030 -0.0054  0.0286 -0.0000
   136. (0.01415) BD*( 1) C   5 - H  13  
                ( 38.99%)   0.6244* C   5 s( 25.13%)p 2.98( 74.83%)d 0.00(  0.04%)
                                            0.0000 -0.5013 -0.0048 -0.8603  0.0070
                                            0.0888 -0.0172  0.0000  0.0000  0.0048
                                           -0.0000  0.0000 -0.0153  0.0101
                ( 61.01%)  -0.7811* H  13 s( 99.91%)p 0.00(  0.09%)
                                           -0.9996  0.0027  0.0292 -0.0002 -0.0000
   137. (0.01164) BD*( 1) C   6 - H  14  
                ( 38.75%)   0.6225* C   6 s( 23.70%)p 3.22( 76.26%)d 0.00(  0.04%)
                                           -0.0001  0.4868  0.0011  0.4664 -0.0073
                                           -0.6562  0.0098  0.3374  0.0201 -0.0152
                                            0.0050 -0.0078 -0.0064 -0.0074
                ( 61.25%)  -0.7826* H  14 s( 99.92%)p 0.00(  0.08%)
                                            0.9996 -0.0024 -0.0147  0.0211 -0.0135
   138. (0.01359) BD*( 1) C   6 - H  15  
                ( 38.58%)   0.6212* C   6 s( 25.27%)p 2.96( 74.69%)d 0.00(  0.03%)
                                            0.0000 -0.5027 -0.0047  0.3396 -0.0138
                                           -0.4633  0.0119 -0.6454 -0.0079  0.0085
                                            0.0094 -0.0123  0.0017 -0.0055
                ( 61.42%)  -0.7837* H  15 s( 99.91%)p 0.00(  0.09%)
                                           -0.9996  0.0030 -0.0099  0.0148  0.0234


 NHO Directionality and "Bond Bending" (deviations from line of nuclear centers)

         [Thresholds for printing:  angular deviation  >  1.0 degree]
                                    hybrid p-character > 25.0%
                                    orbital occupancy  >  0.10e

                                Line of Centers        Hybrid 1              Hybrid 2
                                ---------------  -------------------   ------------------
                NBO               Theta   Phi    Theta   Phi    Dev    Theta   Phi    Dev
 ========================================================================================
     1. BD (   1) O   1 - C   2    90.0  264.8     --     --    --      90.0   90.5   5.7
     2. BD (   1) O   1 - H   8    90.0  158.3    90.0  151.0   7.3      --     --    --
     3. BD (   1) C   2 - C   3    90.0  332.3    90.0  329.1   3.2      --     --    --
     4. BD (   1) C   2 - O   7    90.0  206.7    90.0  204.3   2.4      --     --    --
     5. BD (   2) C   2 - O   7    90.0  206.7     0.0    0.0  90.0      0.0    0.0  90.0
     6. BD (   1) C   3 - C   4   134.1   27.0   146.7   21.9  13.0     57.9  208.5  12.0
     7. BD (   1) C   3 - C   6    45.9   27.0    33.3   21.9  13.0    122.1  208.5  12.0
     8. BD (   1) C   3 - H   9    90.0  259.0    90.0  261.3   2.3      --     --    --
     9. BD (   1) C   4 - C   5    45.4   45.4    57.9   44.0  12.5    146.9  229.3  12.6
    11. BD (   1) C   4 - H  11   112.5  304.8   114.3  305.4   1.9      --     --    --
    12. BD (   1) C   5 - C   6    45.4  225.4    33.1  229.3  12.6    122.2   44.0  12.5
    13. BD (   1) C   5 - H  12    90.0  103.6    90.0  101.7   1.9      --     --    --
    15. BD (   1) C   6 - H  14    67.5  304.8    65.7  305.4   1.9      --     --    --
    24. LP (   1) O   1             --     --     90.0   36.3   --       --     --    --
    25. LP (   2) O   1             --     --      0.0    0.0   --       --     --    --
    26. LP (   1) O   7             --     --     90.0  207.9   --       --     --    --
    27. LP (   2) O   7             --     --     90.0  117.3   --       --     --    --
   123. BD*(   1) O   1 - C   2    90.0  264.8     --     --    --      90.0   90.5   5.7
   127. BD*(   2) C   2 - O   7    90.0  206.7     0.0    0.0  90.0      0.0    0.0  90.0


 Second Order Perturbation Theory Analysis of Fock Matrix in NBO Basis

     Threshold for printing:   0.50 kcal/mol
                                                                              E(2)  E(j)-E(i) F(i,j)
         Donor NBO (i)                     Acceptor NBO (j)                 kcal/mol   a.u.    a.u. 
 ===================================================================================================

 within unit  1
   1. BD (   1) O   1 - C   2        / 46. RY*(   1) C   3                    1.32    1.92    0.045
   1. BD (   1) O   1 - C   2        /130. BD*(   1) C   3 - H   9            1.06    1.41    0.035
   2. BD (   1) O   1 - H   8        / 37. RY*(   1) C   2                    0.98    1.35    0.033
   2. BD (   1) O   1 - H   8        / 38. RY*(   2) C   2                    0.69    1.89    0.032
   2. BD (   1) O   1 - H   8        / 46. RY*(   1) C   3                    0.62    1.72    0.029
   2. BD (   1) O   1 - H   8        /125. BD*(   1) C   2 - C   3            4.93    1.14    0.068
   2. BD (   1) O   1 - H   8        /126. BD*(   1) C   2 - O   7            1.16    1.36    0.035
   3. BD (   1) C   2 - C   3        / 55. RY*(   1) C   4                    1.28    1.64    0.041
   3. BD (   1) C   2 - C   3        / 73. RY*(   1) C   6                    1.28    1.64    0.041
   3. BD (   1) C   2 - C   3        / 82. RY*(   1) O   7                    1.67    1.83    0.050
   3. BD (   1) C   2 - C   3        /124. BD*(   1) O   1 - H   8            3.16    1.04    0.051
   3. BD (   1) C   2 - C   3        /126. BD*(   1) C   2 - O   7            1.61    1.27    0.040
   3. BD (   1) C   2 - C   3        /128. BD*(   1) C   3 - C   4            1.08    0.99    0.029
   3. BD (   1) C   2 - C   3        /129. BD*(   1) C   3 - C   6            1.08    0.99    0.029
   3. BD (   1) C   2 - C   3        /133. BD*(   1) C   4 - H  11            0.92    1.10    0.029
   3. BD (   1) C   2 - C   3        /137. BD*(   1) C   6 - H  14            0.92    1.10    0.029
   4. BD (   1) C   2 - O   7        / 37. RY*(   1) C   2                    1.97    1.70    0.052
   4. BD (   1) C   2 - O   7        / 46. RY*(   1) C   3                    0.67    2.07    0.033
   4. BD (   1) C   2 - O   7        /125. BD*(   1) C   2 - C   3            2.16    1.49    0.052
   5. BD (   2) C   2 - O   7        / 30. RY*(   3) O   1                    0.57    1.46    0.026
   5. BD (   2) C   2 - O   7        /127. BD*(   2) C   2 - O   7            0.72    0.40    0.016
   5. BD (   2) C   2 - O   7        /128. BD*(   1) C   3 - C   4            1.68    0.73    0.031
   5. BD (   2) C   2 - O   7        /129. BD*(   1) C   3 - C   6            1.68    0.73    0.031
   6. BD (   1) C   3 - C   4        / 41. RY*(   5) C   2                    0.77    1.43    0.030
   6. BD (   1) C   3 - C   4        / 64. RY*(   1) C   5                    0.54    1.58    0.026
   6. BD (   1) C   3 - C   4        /125. BD*(   1) C   2 - C   3            0.76    0.96    0.024
   6. BD (   1) C   3 - C   4        /126. BD*(   1) C   2 - O   7            1.85    1.18    0.042
   6. BD (   1) C   3 - C   4        /127. BD*(   2) C   2 - O   7            3.56    0.57    0.042
   6. BD (   1) C   3 - C   4        /129. BD*(   1) C   3 - C   6            0.82    0.90    0.024
   6. BD (   1) C   3 - C   4        /130. BD*(   1) C   3 - H   9            0.87    1.03    0.027
   6. BD (   1) C   3 - C   4        /131. BD*(   1) C   4 - C   5            0.52    0.92    0.020
   6. BD (   1) C   3 - C   4        /136. BD*(   1) C   5 - H  13            2.61    1.02    0.046
   6. BD (   1) C   3 - C   4        /138. BD*(   1) C   6 - H  15            2.69    1.02    0.047
   7. BD (   1) C   3 - C   6        / 41. RY*(   5) C   2                    0.77    1.43    0.030
   7. BD (   1) C   3 - C   6        / 64. RY*(   1) C   5                    0.54    1.58    0.026
   7. BD (   1) C   3 - C   6        /125. BD*(   1) C   2 - C   3            0.76    0.96    0.024
   7. BD (   1) C   3 - C   6        /126. BD*(   1) C   2 - O   7            1.85    1.18    0.042
   7. BD (   1) C   3 - C   6        /127. BD*(   2) C   2 - O   7            3.56    0.57    0.042
   7. BD (   1) C   3 - C   6        /128. BD*(   1) C   3 - C   4            0.82    0.90    0.024
   7. BD (   1) C   3 - C   6        /130. BD*(   1) C   3 - H   9            0.87    1.03    0.027
   7. BD (   1) C   3 - C   6        /132. BD*(   1) C   4 - H  10            2.69    1.02    0.047
   7. BD (   1) C   3 - C   6        /134. BD*(   1) C   5 - C   6            0.52    0.92    0.020
   7. BD (   1) C   3 - C   6        /136. BD*(   1) C   5 - H  13            2.61    1.02    0.046
   8. BD (   1) C   3 - H   9        /123. BD*(   1) O   1 - C   2            5.17    0.84    0.060
   8. BD (   1) C   3 - H   9        /132. BD*(   1) C   4 - H  10            0.63    0.96    0.022
   8. BD (   1) C   3 - H   9        /138. BD*(   1) C   6 - H  15            0.63    0.96    0.022
   9. BD (   1) C   4 - C   5        /125. BD*(   1) C   2 - C   3            0.63    0.97    0.022
   9. BD (   1) C   4 - C   5        /128. BD*(   1) C   3 - C   4            0.62    0.90    0.021
   9. BD (   1) C   4 - C   5        /130. BD*(   1) C   3 - H   9            2.70    1.03    0.047
   9. BD (   1) C   4 - C   5        /132. BD*(   1) C   4 - H  10            0.60    1.02    0.022
   9. BD (   1) C   4 - C   5        /133. BD*(   1) C   4 - H  11            0.53    1.01    0.021
   9. BD (   1) C   4 - C   5        /134. BD*(   1) C   5 - C   6            0.57    0.92    0.020
   9. BD (   1) C   4 - C   5        /136. BD*(   1) C   5 - H  13            0.57    1.03    0.022
   9. BD (   1) C   4 - C   5        /138. BD*(   1) C   6 - H  15            2.83    1.02    0.048
  10. BD (   1) C   4 - H  10        / 65. RY*(   2) C   5                    0.77    1.41    0.029
  10. BD (   1) C   4 - H  10        /130. BD*(   1) C   3 - H   9            0.64    0.97    0.022
  11. BD (   1) C   4 - H  11        / 64. RY*(   1) C   5                    0.62    1.51    0.027
  11. BD (   1) C   4 - H  11        /125. BD*(   1) C   2 - C   3            2.21    0.90    0.040
  11. BD (   1) C   4 - H  11        /135. BD*(   1) C   5 - H  12            1.83    0.95    0.037
  12. BD (   1) C   5 - C   6        /125. BD*(   1) C   2 - C   3            0.63    0.97    0.022
  12. BD (   1) C   5 - C   6        /129. BD*(   1) C   3 - C   6            0.62    0.90    0.021
  12. BD (   1) C   5 - C   6        /130. BD*(   1) C   3 - H   9            2.70    1.03    0.047
  12. BD (   1) C   5 - C   6        /131. BD*(   1) C   4 - C   5            0.57    0.92    0.020
  12. BD (   1) C   5 - C   6        /132. BD*(   1) C   4 - H  10            2.83    1.02    0.048
  12. BD (   1) C   5 - C   6        /136. BD*(   1) C   5 - H  13            0.57    1.03    0.022
  12. BD (   1) C   5 - C   6        /137. BD*(   1) C   6 - H  14            0.53    1.01    0.021
  12. BD (   1) C   5 - C   6        /138. BD*(   1) C   6 - H  15            0.60    1.02    0.022
  13. BD (   1) C   5 - H  12        / 55. RY*(   1) C   4                    0.72    1.48    0.029
  13. BD (   1) C   5 - H  12        / 73. RY*(   1) C   6                    0.72    1.48    0.029
  13. BD (   1) C   5 - H  12        /133. BD*(   1) C   4 - H  11            1.98    0.94    0.039
  13. BD (   1) C   5 - H  12        /137. BD*(   1) C   6 - H  14            1.98    0.94    0.039
  14. BD (   1) C   5 - H  13        / 56. RY*(   2) C   4                    0.53    1.35    0.024
  14. BD (   1) C   5 - H  13        / 74. RY*(   2) C   6                    0.53    1.35    0.024
  14. BD (   1) C   5 - H  13        /132. BD*(   1) C   4 - H  10            0.53    0.95    0.020
  14. BD (   1) C   5 - H  13        /138. BD*(   1) C   6 - H  15            0.53    0.95    0.020
  15. BD (   1) C   6 - H  14        / 64. RY*(   1) C   5                    0.62    1.51    0.027
  15. BD (   1) C   6 - H  14        /125. BD*(   1) C   2 - C   3            2.21    0.90    0.040
  15. BD (   1) C   6 - H  14        /135. BD*(   1) C   5 - H  12            1.83    0.95    0.037
  16. BD (   1) C   6 - H  15        / 65. RY*(   2) C   5                    0.77    1.41    0.029
  16. BD (   1) C   6 - H  15        /130. BD*(   1) C   3 - H   9            0.64    0.97    0.022
  17. CR (   1) O   1                / 37. RY*(   1) C   2                    1.59   19.60    0.159
  17. CR (   1) O   1                / 38. RY*(   2) C   2                    2.12   20.15    0.185
  18. CR (   1) C   2                / 47. RY*(   2) C   3                    1.14   11.12    0.101
  18. CR (   1) C   2                /123. BD*(   1) O   1 - C   2            0.55   10.56    0.070
  19. CR (   1) C   3                / 38. RY*(   2) C   2                    0.97   11.24    0.093
  19. CR (   1) C   3                / 43. RY*(   7) C   2                    0.74   11.14    0.081
  19. CR (   1) C   3                / 57. RY*(   3) C   4                    0.59   10.90    0.071
  19. CR (   1) C   3                / 75. RY*(   3) C   6                    0.59   10.90    0.071
  19. CR (   1) C   3                / 95. RY*(   1) H   9                    0.71   10.44    0.077
  19. CR (   1) C   3                /126. BD*(   1) C   2 - O   7            0.67   10.70    0.076
  20. CR (   1) C   4                / 49. RY*(   4) C   3                    0.59   10.76    0.071
  20. CR (   1) C   4                / 66. RY*(   3) C   5                    0.64   10.79    0.074
  20. CR (   1) C   4                / 99. RY*(   1) H  10                    0.68   10.44    0.075
  20. CR (   1) C   4                /103. RY*(   1) H  11                    0.66   10.45    0.074
  21. CR (   1) C   5                /107. RY*(   1) H  12                    0.70   10.45    0.077
  21. CR (   1) C   5                /111. RY*(   1) H  13                    0.66   10.43    0.074
  22. CR (   1) C   6                / 49. RY*(   4) C   3                    0.59   10.76    0.071
  22. CR (   1) C   6                / 66. RY*(   3) C   5                    0.64   10.79    0.074
  22. CR (   1) C   6                /115. RY*(   1) H  14                    0.66   10.45    0.074
  22. CR (   1) C   6                /119. RY*(   1) H  15                    0.68   10.44    0.075
  23. CR (   1) O   7                / 37. RY*(   1) C   2                    7.14   19.48    0.335
  23. CR (   1) O   7                / 38. RY*(   2) C   2                    0.54   20.03    0.093
  23. CR (   1) O   7                /125. BD*(   1) C   2 - C   3            0.91   19.28    0.120
  24. LP (   1) O   1                / 37. RY*(   1) C   2                    3.18    1.21    0.055
  24. LP (   1) O   1                / 38. RY*(   2) C   2                    0.51    1.75    0.027
  24. LP (   1) O   1                / 40. RY*(   4) C   2                    1.04    1.91    0.040
  24. LP (   1) O   1                / 93. RY*(   3) H   8                    0.71    2.37    0.037
  24. LP (   1) O   1                /126. BD*(   1) C   2 - O   7            6.43    1.22    0.079
  25. LP (   2) O   1                / 39. RY*(   3) C   2                    1.97    2.21    0.062
  25. LP (   2) O   1                / 44. RY*(   8) C   2                    0.61    1.91    0.032
  25. LP (   2) O   1                / 92. RY*(   2) H   8                    1.77    1.94    0.055
  25. LP (   2) O   1                /127. BD*(   2) C   2 - O   7           44.79    0.35    0.113
  26. LP (   1) O   7                / 37. RY*(   1) C   2                   14.19    1.27    0.120
  26. LP (   1) O   7                /123. BD*(   1) O   1 - C   2            1.29    1.01    0.033
  26. LP (   1) O   7                /125. BD*(   1) C   2 - C   3            2.74    1.06    0.049
  27. LP (   2) O   7                / 38. RY*(   2) C   2                    3.43    1.42    0.065
  27. LP (   2) O   7                / 40. RY*(   4) C   2                    2.33    1.58    0.056
  27. LP (   2) O   7                / 43. RY*(   7) C   2                    1.16    1.32    0.036
  27. LP (   2) O   7                /123. BD*(   1) O   1 - C   2           33.79    0.61    0.130
  27. LP (   2) O   7                /125. BD*(   1) C   2 - C   3           17.26    0.67    0.098
 123. BD*(   1) O   1 - C   2        / 28. RY*(   1) O   1                    1.06    1.11    0.132
 123. BD*(   1) O   1 - C   2        / 37. RY*(   1) C   2                    0.82    0.26    0.052
 123. BD*(   1) O   1 - C   2        / 38. RY*(   2) C   2                    2.29    0.81    0.158
 123. BD*(   1) O   1 - C   2        / 43. RY*(   7) C   2                    1.04    0.71    0.106
 123. BD*(   1) O   1 - C   2        /124. BD*(   1) O   1 - H   8            1.59    0.04    0.029
 123. BD*(   1) O   1 - C   2        /126. BD*(   1) C   2 - O   7            0.62    0.27    0.046
 123. BD*(   1) O   1 - C   2        /130. BD*(   1) C   3 - H   9            0.80    0.12    0.036
 127. BD*(   2) C   2 - O   7        / 39. RY*(   3) C   2                    1.49    1.85    0.144
 127. BD*(   2) C   2 - O   7        / 44. RY*(   8) C   2                    0.63    1.55    0.087
 127. BD*(   2) C   2 - O   7        / 83. RY*(   2) O   7                    1.31    1.08    0.104
 127. BD*(   2) C   2 - O   7        /128. BD*(   1) C   3 - C   4            1.04    0.33    0.050
 127. BD*(   2) C   2 - O   7        /129. BD*(   1) C   3 - C   6            1.04    0.33    0.050


 Natural Bond Orbitals (Summary):

                                                            Principal Delocalizations
           NBO                        Occupancy    Energy   (geminal,vicinal,remote)
 ====================================================================================
 Molecular unit  1  (C5H8O2)
     1. BD (   1) O   1 - C   2          1.99521    -0.93440  46(v),130(v)
     2. BD (   1) O   1 - H   8          1.98668    -0.73679  125(v),126(v),37(v),38(v)
                                                    46(r)
     3. BD (   1) C   2 - C   3          1.97460    -0.64838  124(v),82(v),126(g),55(v)
                                                    73(v),128(g),129(g),133(v)
                                                    137(v)
     4. BD (   1) C   2 - O   7          1.99597    -1.08682  125(g),37(g),46(v)
     5. BD (   2) C   2 - O   7          1.98958    -0.38495  128(v),129(v),127(g),30(v)
     6. BD (   1) C   3 - C   4          1.96021    -0.55658  127(v),138(v),136(v),126(v)
                                                    130(g),129(g),41(v),125(g)
                                                    64(v),131(g)
     7. BD (   1) C   3 - C   6          1.96022    -0.55659  127(v),132(v),136(v),126(v)
                                                    130(g),128(g),41(v),125(g)
                                                    64(v),134(g)
     8. BD (   1) C   3 - H   9          1.97658    -0.49393  123(v),132(v),138(v)
     9. BD (   1) C   4 - C   5          1.98461    -0.55934  138(v),130(v),125(v),128(g)
                                                    132(g),136(g),134(g),133(g)
    10. BD (   1) C   4 - H  10          1.98996    -0.49672  65(v),130(v)
    11. BD (   1) C   4 - H  11          1.98190    -0.49029  125(v),135(v),64(v)
    12. BD (   1) C   5 - C   6          1.98461    -0.55934  132(v),130(v),125(v),129(g)
                                                    138(g),136(g),131(g),137(g)
    13. BD (   1) C   5 - H  12          1.98289    -0.48327  133(v),137(v),55(v),73(v)
    14. BD (   1) C   5 - H  13          1.98968    -0.49145  132(v),138(v),56(v),74(v)
    15. BD (   1) C   6 - H  14          1.98190    -0.49029  125(v),135(v),64(v)
    16. BD (   1) C   6 - H  15          1.98996    -0.49672  65(v),130(v)
    17. CR (   1) O   1                  1.99969   -18.99088  38(v),37(v)
    18. CR (   1) C   2                  1.99924   -10.20550  47(v),123(g)
    19. CR (   1) C   3                  1.99893   -10.08215  38(v),43(v),95(v),126(v)
                                                    57(v),75(v)
    20. CR (   1) C   4                  1.99916   -10.07625  99(v),103(v),66(v),49(v)
    21. CR (   1) C   5                  1.99916   -10.06843  107(v),111(v)
    22. CR (   1) C   6                  1.99916   -10.07625  119(v),115(v),66(v),49(v)
    23. CR (   1) O   7                  1.99971   -18.86994  37(v),125(v),38(v)
    24. LP (   1) O   1                  1.97560    -0.59388  126(v),37(v),40(v),93(v)
                                                    38(v)
    25. LP (   2) O   1                  1.82571    -0.33614  127(v),39(v),92(v),44(v)
    26. LP (   1) O   7                  1.97366    -0.65445  37(v),125(v),123(v)
    27. LP (   2) O   7                  1.84905    -0.26202  123(v),125(v),38(v),40(v)
                                                    43(v)
    28. RY*(   1) O   1                  0.00217     1.45660   
    29. RY*(   2) O   1                  0.00075     1.52842   
    30. RY*(   3) O   1                  0.00074     1.07992   
    31. RY*(   4) O   1                  0.00012     1.46300   
    32. RY*(   5) O   1                  0.00004     2.59720   
    33. RY*(   6) O   1                  0.00001     2.72561   
    34. RY*(   7) O   1                  0.00002     2.91498   
    35. RY*(   8) O   1                  0.00000     2.63321   
    36. RY*(   9) O   1                  0.00000     3.14663   
    37. RY*(   1) C   2                  0.02392     0.61376   
    38. RY*(   2) C   2                  0.01251     1.15799   
    39. RY*(   3) C   2                  0.00443     1.86927   
    40. RY*(   4) C   2                  0.00400     1.32055   
    41. RY*(   5) C   2                  0.00320     0.87718   
    42. RY*(   6) C   2                  0.00157     2.31544   
    43. RY*(   7) C   2                  0.00049     1.06237   
    44. RY*(   8) C   2                  0.00002     1.56918   
    45. RY*(   9) C   2                  0.00003     2.13402   
    46. RY*(   1) C   3                  0.00639     0.98282   
    47. RY*(   2) C   3                  0.00250     0.91385   
    48. RY*(   3) C   3                  0.00177     1.04353   
    49. RY*(   4) C   3                  0.00082     0.68819   
    50. RY*(   5) C   3                  0.00051     1.99596   
    51. RY*(   6) C   3                  0.00039     1.95125   
    52. RY*(   7) C   3                  0.00021     2.03498   
    53. RY*(   8) C   3                  0.00011     2.15363   
    54. RY*(   9) C   3                  0.00007     2.25819   
    55. RY*(   1) C   4                  0.00431     0.99401   
    56. RY*(   2) C   4                  0.00315     0.85803   
    57. RY*(   3) C   4                  0.00078     0.81311   
    58. RY*(   4) C   4                  0.00043     0.86805   
    59. RY*(   5) C   4                  0.00026     1.83516   
    60. RY*(   6) C   4                  0.00013     1.76216   
    61. RY*(   7) C   4                  0.00004     2.24797   
    62. RY*(   8) C   4                  0.00003     2.26808   
    63. RY*(   9) C   4                  0.00004     2.24441   
    64. RY*(   1) C   5                  0.00390     1.01876   
    65. RY*(   2) C   5                  0.00248     0.91126   
    66. RY*(   3) C   5                  0.00057     0.71185   
    67. RY*(   4) C   5                  0.00027     0.86201   
    68. RY*(   5) C   5                  0.00024     1.83263   
    69. RY*(   6) C   5                  0.00013     1.83739   
    70. RY*(   7) C   5                  0.00004     2.26140   
    71. RY*(   8) C   5                  0.00002     2.22970   
    72. RY*(   9) C   5                  0.00002     2.29479   
    73. RY*(   1) C   6                  0.00431     0.99400   
    74. RY*(   2) C   6                  0.00315     0.85803   
    75. RY*(   3) C   6                  0.00078     0.81307   
    76. RY*(   4) C   6                  0.00043     0.86808   
    77. RY*(   5) C   6                  0.00026     1.83517   
    78. RY*(   6) C   6                  0.00013     1.76216   
    79. RY*(   7) C   6                  0.00004     2.24796   
    80. RY*(   8) C   6                  0.00003     2.26810   
    81. RY*(   9) C   6                  0.00004     2.24441   
    82. RY*(   1) O   7                  0.00262     1.18657   
    83. RY*(   2) O   7                  0.00048     1.09510   
    84. RY*(   3) O   7                  0.00027     1.58904   
    85. RY*(   4) O   7                  0.00008     1.28615   
    86. RY*(   5) O   7                  0.00001     2.87750   
    87. RY*(   6) O   7                  0.00001     2.98301   
    88. RY*(   7) O   7                  0.00000     2.66973   
    89. RY*(   8) O   7                  0.00000     2.82864   
    90. RY*(   9) O   7                  0.00000     2.84398   
    91. RY*(   1) H   8                  0.00394     0.46624   
    92. RY*(   2) H   8                  0.00119     1.60698   
    93. RY*(   3) H   8                  0.00077     1.77625   
    94. RY*(   4) H   8                  0.00003     2.33916   
    95. RY*(   1) H   9                  0.00250     0.35510   
    96. RY*(   2) H   9                  0.00013     1.96793   
    97. RY*(   3) H   9                  0.00008     1.78189   
    98. RY*(   4) H   9                  0.00004     2.35705   
    99. RY*(   1) H  10                  0.00207     0.36436   
   100. RY*(   2) H  10                  0.00016     1.93778   
   101. RY*(   3) H  10                  0.00011     1.72634   
   102. RY*(   4) H  10                  0.00004     2.30852   
   103. RY*(   1) H  11                  0.00206     0.37205   
   104. RY*(   2) H  11                  0.00014     1.76660   
   105. RY*(   3) H  11                  0.00015     1.86329   
   106. RY*(   4) H  11                  0.00003     2.28802   
   107. RY*(   1) H  12                  0.00231     0.38501   
   108. RY*(   2) H  12                  0.00014     1.94860   
   109. RY*(   3) H  12                  0.00014     1.72052   
   110. RY*(   4) H  12                  0.00003     2.30869   
   111. RY*(   1) H  13                  0.00186     0.36351   
   112. RY*(   2) H  13                  0.00014     1.93771   
   113. RY*(   3) H  13                  0.00012     1.72095   
   114. RY*(   4) H  13                  0.00004     2.30658   
   115. RY*(   1) H  14                  0.00206     0.37205   
   116. RY*(   2) H  14                  0.00014     1.76660   
   117. RY*(   3) H  14                  0.00015     1.86329   
   118. RY*(   4) H  14                  0.00003     2.28802   
   119. RY*(   1) H  15                  0.00207     0.36436   
   120. RY*(   2) H  15                  0.00016     1.93778   
   121. RY*(   3) H  15                  0.00011     1.72634   
   122. RY*(   4) H  15                  0.00004     2.30853   
   123. BD*(   1) O   1 - C   2          0.10475     0.35092  129(v),128(v),38(g),124(g)
                                                    28(g),43(g),130(v),37(g)
                                                    126(g)
   124. BD*(   1) O   1 - H   8          0.01434     0.39029   
   125. BD*(   1) C   2 - C   3          0.06372     0.40753   
   126. BD*(   1) C   2 - O   7          0.02241     0.62224   
   127. BD*(   2) C   2 - O   7          0.20910     0.01587  39(g),83(g),128(v),129(v)
                                                    44(g)
   128. BD*(   1) C   3 - C   4          0.01079     0.34480   
   129. BD*(   1) C   3 - C   6          0.01079     0.34480   
   130. BD*(   1) C   3 - H   9          0.01756     0.47445   
   131. BD*(   1) C   4 - C   5          0.00325     0.36554   
   132. BD*(   1) C   4 - H  10          0.01359     0.46321   
   133. BD*(   1) C   4 - H  11          0.01164     0.45481   
   134. BD*(   1) C   5 - C   6          0.00325     0.36554   
   135. BD*(   1) C   5 - H  12          0.01248     0.46431   
   136. BD*(   1) C   5 - H  13          0.01415     0.46566   
   137. BD*(   1) C   6 - H  14          0.01164     0.45481   
   138. BD*(   1) C   6 - H  15          0.01359     0.46321   
       -------------------------------
              Total Lewis   53.34364  ( 98.7845%)
        Valence non-Lewis    0.53705  (  0.9945%)
        Rydberg non-Lewis    0.11931  (  0.2209%)
       -------------------------------
            Total unit  1   54.00000  (100.0000%)
           Charge unit  1    0.00000
 Unable to Open any file for archive entry.
 1\1\GINC-COMPUTE-0-6\SP\RB3LYP\def2SVP\C5H8O2\ZAHRT2\13-Mar-2021\0\\# 
 b3lyp/def2svp geom=NewRedundant pop=NBO\\47\\0,1\O,0,1.6827365346,1.01
 24226582,-0.4276980364\C,0,1.6605756774,-0.2178280253,0.1399054039\C,0
 ,0.2605102887,-0.7314373375,0.3438875333\C,0,-0.7025793754,0.272545943
 9,1.054868905\C,0,-1.3648166817,0.5950762864,-0.3070776333\C,0,-0.6558
 739945,-0.6384323727,-0.9180935099\O,0,2.67377127,-0.8024457367,0.4339
 237361\H,0,2.6190835941,1.2577203782,-0.5187550464\H,0,0.353097094,-1.
 7232393526,0.8040298618\H,0,-0.2302229045,1.1069044825,1.5928446101\H,
 0,-1.377499037,-0.2538654029,1.7454101147\H,0,-0.9936156438,1.53705366
 55,-0.733231403\H,0,-2.4645091945,0.6009608583,-0.3358263675\H,0,-1.31
 27164582,-1.5174557222,-0.9912270638\H,0,-0.1479411693,-0.4979803233,-
 1.8829611048\\Version=ES64L-G16RevC.01\State=1-A\HF=-345.5324743\RMSD=
 3.866e-09\Dipole=-0.5452437,0.4172993,-0.2056237\Quadrupole=-0.8412439
 ,0.3209317,0.5203122,4.5506114,-2.1380343,0.2839675\PG=C01 [X(C5H8O2)]
 \\@
 The archive entry for this job was punched.


 Discoveries are often made by not following instructions,
 by going off the main road, by trying the untried.
 -- Frank Tyger
 File lengths (MBytes):  RWF=     15 Int=      0 D2E=      0 Chk=      2 Scr=      1
 Normal termination of Gaussian 16
