# Supplementary material for: Machine-Learning-Guided Discovery of Electrochemical Reactions
Source: J Am Chem Soc. 2022 Dec 2;144(49):22599–610. doi: 10.1021/jacs.2c08997 (PMC9756344; doi:10.1021/jacs.2c08997)
Supplement: Supplementary file 4 — ja2c08997_si_004.zip [file ja2c08997_si_004.zip › Reactivity Prediction/Nlogs_notimes/55.log]

 Entering Gaussian System, Link 0=g16
 Input=55.com
 Output=55.log
 Initial command:
  
 Copyright (c) 1988-2019, Gaussian, Inc.  All Rights Reserved.
  
 This is part of the Gaussian(R) 16 program.  It is based on
 the Gaussian(R) 09 system (copyright 2009, Gaussian, Inc.),
 the Gaussian(R) 03 system (copyright 2003, Gaussian, Inc.),
 the Gaussian(R) 98 system (copyright 1998, Gaussian, Inc.),
 the Gaussian(R) 94 system (copyright 1995, Gaussian, Inc.),
 the Gaussian 92(TM) system (copyright 1992, Gaussian, Inc.),
 the Gaussian 90(TM) system (copyright 1990, Gaussian, Inc.),
 the Gaussian 88(TM) system (copyright 1988, Gaussian, Inc.),
 the Gaussian 86(TM) system (copyright 1986, Carnegie Mellon
 University), and the Gaussian 82(TM) system (copyright 1983,
 Carnegie Mellon University). Gaussian is a federally registered
 trademark of Gaussian, Inc.
  
 This software contains proprietary and confidential information,
 including trade secrets, belonging to Gaussian, Inc.
  
 This software is provided under written license and may be
 used, copied, transmitted, or stored only in accord with that
 written license.
  
 The following legend is applicable only to US Government
 contracts under FAR:
  
                    RESTRICTED RIGHTS LEGEND
  
 Use, reproduction and disclosure by the US Government is
 subject to restrictions as set forth in subparagraphs (a)
 and (c) of the Commercial Computer Software - Restricted
 Rights clause in FAR 52.227-19.
  
 Gaussian, Inc.
 340 Quinnipiac St., Bldg. 40, Wallingford CT 06492
  
  
 ---------------------------------------------------------------
 Warning -- This program may not be used in any manner that
 competes with the business of Gaussian, Inc. or will provide
 assistance to any competitor of Gaussian, Inc.  The licensee
 of this program is prohibited from giving any competitor of
 Gaussian, Inc. access to this program.  By using this program,
 the user acknowledges that Gaussian, Inc. is engaged in the
 business of creating and licensing software in the field of
 computational chemistry and represents and warrants to the
 licensee that it is not a competitor of Gaussian, Inc. and that
 it will not use this program in any manner prohibited above.
 ---------------------------------------------------------------
  

 Cite this work as:
 Gaussian 16, Revision C.01,
 M. J. Frisch, G. W. Trucks, H. B. Schlegel, G. E. Scuseria, 
 M. A. Robb, J. R. Cheeseman, G. Scalmani, V. Barone, 
 G. A. Petersson, H. Nakatsuji, X. Li, M. Caricato, A. V. Marenich, 
 J. Bloino, B. G. Janesko, R. Gomperts, B. Mennucci, H. P. Hratchian, 
 J. V. Ortiz, A. F. Izmaylov, J. L. Sonnenberg, D. Williams-Young, 
 F. Ding, F. Lipparini, F. Egidi, J. Goings, B. Peng, A. Petrone, 
 T. Henderson, D. Ranasinghe, V. G. Zakrzewski, J. Gao, N. Rega, 
 G. Zheng, W. Liang, M. Hada, M. Ehara, K. Toyota, R. Fukuda, 
 J. Hasegawa, M. Ishida, T. Nakajima, Y. Honda, O. Kitao, H. Nakai, 
 T. Vreven, K. Throssell, J. A. Montgomery, Jr., J. E. Peralta, 
 F. Ogliaro, M. J. Bearpark, J. J. Heyd, E. N. Brothers, K. N. Kudin, 
 V. N. Staroverov, T. A. Keith, R. Kobayashi, J. Normand, 
 K. Raghavachari, A. P. Rendell, J. C. Burant, S. S. Iyengar, 
 J. Tomasi, M. Cossi, J. M. Millam, M. Klene, C. Adamo, R. Cammi, 
 J. W. Ochterski, R. L. Martin, K. Morokuma, O. Farkas, 
 J. B. Foresman, and D. J. Fox, Gaussian, Inc., Wallingford CT, 2019.
 
 ******************************************
 Gaussian 16:  ES64L-G16RevC.01  3-Jul-2019
                13-Mar-2021 
 ******************************************
 %nprocshared=16
 Will use up to   16 processors via shared memory.
 %mem=7GB
 -----------------------------------------
 # b3lyp/def2svp geom=NewRedundant pop=NBO
 -----------------------------------------
 1/29=4000,38=1,172=1/1;
 2/12=2,17=6,18=5,40=1/2;
 3/5=43,7=101,11=2,25=1,30=1,74=-5/1,2,3;
 4//1;
 5/5=2,38=5/2;
 6/7=2,8=2,9=2,10=2,28=1,40=1/1,7;
 99/5=1,9=1/99;
 --
 55
 --
 Symbolic Z-matrix:
 Charge =  0 Multiplicity = 1
 O                     2.58651  -0.33904   0.15779 
 C                     1.27204  -0.02679  -0.26735 
 C                     0.46438  -1.32096  -0.25311 
 C                    -0.99532  -1.0813   -0.6508 
 C                    -1.65081  -0.01486   0.23416 
 C                    -0.84221   1.2873    0.22678 
 C                     0.61707   1.03532   0.62134 
 H                     3.1002    0.47877   0.16965 
 H                     1.28509   0.35757  -1.31117 
 H                     0.51676  -1.73771   0.76832 
 H                     0.94618  -2.05385  -0.91976 
 H                    -1.56075  -2.02592  -0.59869 
 H                    -1.03801  -0.75229  -1.70537 
 H                    -2.68563   0.17504  -0.09551 
 H                    -1.71558  -0.39416   1.27029 
 H                    -0.87529   1.72858  -0.78631 
 H                    -1.29648   2.0299    0.9029 
 H                     1.19882   1.97352   0.57093 
 H                     0.67303   0.68088   1.66589 
 
                          Input orientation:                          
 ---------------------------------------------------------------------
 Center     Atomic      Atomic             Coordinates (Angstroms)
 Number     Number       Type             X           Y           Z
 ---------------------------------------------------------------------
      1          8           0        2.586506   -0.339036    0.157794
      2          6           0        1.272041   -0.026785   -0.267346
      3          6           0        0.464384   -1.320963   -0.253112
      4          6           0       -0.995322   -1.081296   -0.650796
      5          6           0       -1.650814   -0.014864    0.234159
      6          6           0       -0.842206    1.287296    0.226779
      7          6           0        0.617073    1.035323    0.621342
      8          1           0        3.100195    0.478770    0.169651
      9          1           0        1.285093    0.357571   -1.311174
     10          1           0        0.516762   -1.737712    0.768324
     11          1           0        0.946180   -2.053851   -0.919756
     12          1           0       -1.560754   -2.025919   -0.598692
     13          1           0       -1.038009   -0.752286   -1.705365
     14          1           0       -2.685631    0.175040   -0.095513
     15          1           0       -1.715577   -0.394162    1.270295
     16          1           0       -0.875285    1.728582   -0.786308
     17          1           0       -1.296483    2.029896    0.902899
     18          1           0        1.198823    1.973518    0.570930
     19          1           0        0.673025    0.680877    1.665890
 ---------------------------------------------------------------------
                    Distance matrix (angstroms):
                    1          2          3          4          5
     1  O    0.000000
     2  C    1.416356   0.000000
     3  C    2.374116   1.525585   0.000000
     4  C    3.746233   2.529814   1.531775   0.000000
     5  C    4.250388   2.965591   2.533257   1.533001   0.000000
     6  C    3.795495   2.537914   2.956432   2.530575   1.532815
     7  C    2.445895   1.531934   2.517949   2.949276   2.529054
     8  H    0.965829   1.946459   3.219514   4.458722   4.777021
     9  H    2.082500   1.112420   2.147216   2.776100   3.338609
    10  H    2.571553   2.137833   1.104425   2.175128   2.819916
    11  H    2.606219   2.154257   1.101665   2.188066   3.497623
    12  H    4.540662   3.482966   2.171997   1.102153   2.178553
    13  H    4.096248   2.816129   2.165552   1.105525   2.163579
    14  H    5.303194   3.966538   3.490767   2.178042   1.102539
    15  H    4.443941   3.380113   2.816373   2.163680   1.105278
    16  H    4.141301   2.821639   3.373238   2.815703   2.163885
    17  H    4.609189   3.492381   3.957938   3.490585   2.180323
    18  H    2.728415   2.170087   3.474486   3.954589   3.491061
    19  H    2.641209   2.144063   2.780911   3.354947   2.816760
                    6          7          8          9         10
     6  C    0.000000
     7  C    1.532536   0.000000
     8  H    4.024861   2.584506   0.000000
     9  H    2.784797   2.154116   2.345662   0.000000
    10  H    3.360170   2.778738   3.456202   3.050386   0.000000
    11  H    3.959310   3.467894   3.498681   2.466380   1.770299
    12  H    3.489285   3.950014   5.346800   3.779881   2.503571
    13  H    2.816277   3.368739   4.707008   2.604606   3.083426
    14  H    2.176970   3.487380   5.799858   4.156657   3.828858
    15  H    2.163100   2.811729   5.016482   4.029033   2.653382
    16  H    1.105519   2.165461   4.275551   2.611970   4.045970
    17  H    1.102252   2.174891   4.719579   3.789898   4.183401
    18  H    2.180629   1.105072   2.451634   2.482145   3.778545
    19  H    2.175939   1.104465   2.858450   3.056479   2.584495
                   11         12         13         14         15
    11  H    0.000000
    12  H    2.527564   0.000000
    13  H    2.499652   1.766389   0.000000
    14  H    4.340205   2.522451   2.483187   0.000000
    15  H    3.825681   2.485903   3.072768   1.769301   0.000000
    16  H    4.200279   3.821170   2.650632   2.483554   3.072743
    17  H    5.002859   4.332926   3.822354   2.523301   2.487303
    18  H    4.301822   4.997877   4.197016   4.332165   3.819521
    19  H    3.773449   4.176703   4.043137   3.826092   2.649080
                   16         17         18         19
    16  H    0.000000
    17  H    1.766811   0.000000
    18  H    2.490786   2.517923   0.000000
    19  H    3.083541   2.506187   1.773787   0.000000
 Stoichiometry    C6H12O
 Framework group  C1[X(C6H12O)]
 Deg. of freedom    51
 Full point group                 C1      NOp   1
 Largest Abelian subgroup         C1      NOp   1
 Largest concise Abelian subgroup C1      NOp   1
                         Standard orientation:                         
 ---------------------------------------------------------------------
 Center     Atomic      Atomic             Coordinates (Angstroms)
 Number     Number       Type             X           Y           Z
 ---------------------------------------------------------------------
      1          8           0       -2.380717   -0.097974   -0.128650
      2          6           0       -1.039077   -0.017780    0.318155
      3          6           0       -0.315186   -1.267603   -0.173101
      4          6           0        1.166108   -1.253424    0.216644
      5          6           0        1.865424    0.017301   -0.279651
      6          6           0        1.140917    1.277011    0.207937
      7          6           0       -0.340650    1.250197   -0.183097
      8          1           0       -2.841982    0.699131    0.162353
      9          1           0       -1.002068   -0.015031    1.429956
     10          1           0       -0.418963   -1.305101   -1.272000
     11          1           0       -0.825581   -2.159375    0.224274
     12          1           0        1.669423   -2.150128   -0.180011
     13          1           0        1.255506   -1.309096    1.317142
     14          1           0        2.917986    0.029717    0.048300
     15          1           0        1.880515    0.014031   -1.384821
     16          1           0        1.226779    1.341365    1.308236
     17          1           0        1.624235    2.182540   -0.193787
     18          1           0       -0.860692    2.142282    0.210507
     19          1           0       -0.444638    1.279247   -1.282272
 ---------------------------------------------------------------------
 Rotational constants (GHZ):           4.2839433           2.2298183           1.6084300
 Standard basis: def2SVP (5D, 7F)
 There are   165 symmetry adapted cartesian basis functions of A   symmetry.
 There are   158 symmetry adapted basis functions of A   symmetry.
   158 basis functions,   259 primitive gaussians,   165 cartesian basis functions
    28 alpha electrons       28 beta electrons
       nuclear repulsion energy       329.7494892389 Hartrees.
 NAtoms=   19 NActive=   19 NUniq=   19 SFac= 1.00D+00 NAtFMM=   60 NAOKFM=F Big=F
 Integral buffers will be    131072 words long.
 Raffenetti 2 integral format.
 Two-electron integral symmetry is turned on.
 One-electron integrals computed using PRISM.
   1 Symmetry operations used in ECPInt.
 ECPInt:  NShTT=    3081 NPrTT=   10567 LenC2=    3076 LenP2D=    8942.
 LDataN:  DoStor=T MaxTD1= 4 Len=   56
 NBasis=   158 RedAO= T EigKep=  1.46D-03  NBF=   158
 NBsUse=   158 1.00D-06 EigRej= -1.00D+00 NBFU=   158
 ExpMin= 1.22D-01 ExpMax= 2.27D+03 ExpMxC= 3.41D+02 IAcc=3 IRadAn=         5 AccDes= 0.00D+00
 Harris functional with IExCor=  402 and IRadAn=       5 diagonalized for initial guess.
 HarFok:  IExCor=  402 AccDes= 0.00D+00 IRadAn=         5 IDoV= 1 UseB2=F ITyADJ=14
 ICtDFT=  3500011 ScaDFX=  1.000000  1.000000  1.000000  1.000000
 FoFCou: FMM=F IPFlag=           0 FMFlag=      100000 FMFlg1=           0
         NFxFlg=           0 DoJE=T BraDBF=F KetDBF=T FulRan=T
         wScrn=  0.000000 ICntrl=       500 IOpCl=  0 I1Cent=   200000004 NGrid=           0
         NMat0=    1 NMatS0=      1 NMatT0=    0 NMatD0=    1 NMtDS0=    0 NMtDT0=    0
 Petite list used in FoFCou.
 Requested convergence on RMS density matrix=1.00D-08 within 128 cycles.
 Requested convergence on MAX density matrix=1.00D-06.
 Requested convergence on             energy=1.00D-06.
 No special actions if energy rises.
 Integral accuracy reduced to 1.0D-05 until final iterations.
 Initial convergence to 1.0D-05 achieved.  Increase integral accuracy.
 SCF Done:  E(RB3LYP) =  -310.869702389     A.U. after   12 cycles
            NFock= 12  Conv=0.42D-08     -V/T= 2.0113

 **********************************************************************

            Population analysis using the SCF Density.

 **********************************************************************

 Orbital symmetries:
       Occupied  (A) (A) (A) (A) (A) (A) (A) (A) (A) (A) (A) (A)
                 (A) (A) (A) (A) (A) (A) (A) (A) (A) (A) (A) (A)
                 (A) (A) (A) (A)
       Virtual   (A) (A) (A) (A) (A) (A) (A) (A) (A) (A) (A) (A)
                 (A) (A) (A) (A) (A) (A) (A) (A) (A) (A) (A) (A)
                 (A) (A) (A) (A) (A) (A) (A) (A) (A) (A) (A) (A)
                 (A) (A) (A) (A) (A) (A) (A) (A) (A) (A) (A) (A)
                 (A) (A) (A) (A) (A) (A) (A) (A) (A) (A) (A) (A)
                 (A) (A) (A) (A) (A) (A) (A) (A) (A) (A) (A) (A)
                 (A) (A) (A) (A) (A) (A) (A) (A) (A) (A) (A) (A)
                 (A) (A) (A) (A) (A) (A) (A) (A) (A) (A) (A) (A)
                 (A) (A) (A) (A) (A) (A) (A) (A) (A) (A) (A) (A)
                 (A) (A) (A) (A) (A) (A) (A) (A) (A) (A) (A) (A)
                 (A) (A) (A) (A) (A) (A) (A) (A) (A) (A)
 The electronic state is 1-A.
 Alpha  occ. eigenvalues --  -19.12204 -10.22662 -10.18406 -10.18142 -10.18121
 Alpha  occ. eigenvalues --  -10.18003 -10.17460  -1.00223  -0.81981  -0.73560
 Alpha  occ. eigenvalues --   -0.72257  -0.60972  -0.59492  -0.54967  -0.50650
 Alpha  occ. eigenvalues --   -0.47417  -0.44420  -0.43844  -0.41698  -0.39223
 Alpha  occ. eigenvalues --   -0.38124  -0.36564  -0.34432  -0.33651  -0.32316
 Alpha  occ. eigenvalues --   -0.31900  -0.29876  -0.26324
 Alpha virt. eigenvalues --    0.04857   0.05912   0.07255   0.09126   0.11046
 Alpha virt. eigenvalues --    0.12971   0.13550   0.13818   0.14478   0.14976
 Alpha virt. eigenvalues --    0.15562   0.16086   0.19752   0.22659   0.23281
 Alpha virt. eigenvalues --    0.23884   0.26313   0.26941   0.29293   0.41245
 Alpha virt. eigenvalues --    0.42720   0.43626   0.45634   0.47190   0.48877
 Alpha virt. eigenvalues --    0.50058   0.57698   0.58693   0.60379   0.61647
 Alpha virt. eigenvalues --    0.62128   0.62723   0.63492   0.64308   0.65941
 Alpha virt. eigenvalues --    0.66439   0.66570   0.67132   0.67382   0.69694
 Alpha virt. eigenvalues --    0.70227   0.70751   0.71081   0.71430   0.71581
 Alpha virt. eigenvalues --    0.72783   0.74033   0.79171   0.86457   0.88336
 Alpha virt. eigenvalues --    0.98305   1.02450   1.06477   1.08222   1.10384
 Alpha virt. eigenvalues --    1.10973   1.18412   1.22289   1.23421   1.28040
 Alpha virt. eigenvalues --    1.31425   1.31843   1.35424   1.39134   1.41752
 Alpha virt. eigenvalues --    1.46844   1.54724   1.58812   1.63252   1.67138
 Alpha virt. eigenvalues --    1.70535   1.73169   1.74287   1.75219   1.75868
 Alpha virt. eigenvalues --    1.77009   1.78251   1.80092   1.80680   1.84000
 Alpha virt. eigenvalues --    1.84445   1.85069   1.86868   1.87913   1.88132
 Alpha virt. eigenvalues --    1.89895   1.90500   1.91508   1.94214   1.95004
 Alpha virt. eigenvalues --    1.98917   2.01131   2.03561   2.04256   2.07169
 Alpha virt. eigenvalues --    2.10261   2.17543   2.19619   2.23748   2.24877
 Alpha virt. eigenvalues --    2.27140   2.27841   2.34395   2.43595   2.44180
 Alpha virt. eigenvalues --    2.45699   2.45830   2.51597   2.52528   2.55453
 Alpha virt. eigenvalues --    2.59179   2.61505   2.66137   2.72334   2.78440
 Alpha virt. eigenvalues --    2.85374   2.86919   2.89121   2.91838   2.93024
 Alpha virt. eigenvalues --    2.98286   2.99419   3.01215   3.03598   3.06443
 Alpha virt. eigenvalues --    3.09331   3.13411   3.19550   3.39587   3.77998
          Condensed to atoms (all electrons):
               1          2          3          4          5          6
     1  O    7.753993   0.343349  -0.069879   0.004390   0.000116   0.006569
     2  C    0.343349   4.619880   0.338696  -0.023280  -0.019027  -0.034677
     3  C   -0.069879   0.338696   4.859861   0.342752  -0.045773  -0.009013
     4  C    0.004390  -0.023280   0.342752   4.672341   0.424855  -0.067698
     5  C    0.000116  -0.019027  -0.045773   0.424855   4.601724   0.442112
     6  C    0.006569  -0.034677  -0.009013  -0.067698   0.442112   4.695778
     7  C   -0.051549   0.405064  -0.061730  -0.005811  -0.052515   0.309311
     8  H    0.313517  -0.031154   0.012267  -0.000867   0.000054   0.000298
     9  H   -0.030023   0.362898  -0.049997   0.002376  -0.006162   0.005513
    10  H    0.007163  -0.011211   0.332055  -0.013487  -0.006011  -0.004451
    11  H    0.005208  -0.009365   0.332769  -0.006980   0.008141  -0.000116
    12  H   -0.000117   0.007055  -0.007702   0.343293  -0.012525   0.008693
    13  H   -0.000020  -0.008516  -0.016408   0.350513  -0.023601  -0.004878
    14  H    0.000003   0.001626   0.007633  -0.012751   0.345737  -0.014940
    15  H   -0.000028  -0.008364  -0.002503  -0.025072   0.358203  -0.025357
    16  H   -0.000021  -0.007360  -0.007684  -0.005010  -0.023250   0.352730
    17  H   -0.000160   0.007016   0.000382   0.009270  -0.013781   0.335798
    18  H   -0.000825  -0.021340   0.012596   0.000185   0.008494  -0.003923
    19  H    0.008272  -0.011331  -0.018424  -0.004154  -0.006041  -0.008351
               7          8          9         10         11         12
     1  O   -0.051549   0.313517  -0.030023   0.007163   0.005208  -0.000117
     2  C    0.405064  -0.031154   0.362898  -0.011211  -0.009365   0.007055
     3  C   -0.061730   0.012267  -0.049997   0.332055   0.332769  -0.007702
     4  C   -0.005811  -0.000867   0.002376  -0.013487  -0.006980   0.343293
     5  C   -0.052515   0.000054  -0.006162  -0.006011   0.008141  -0.012525
     6  C    0.309311   0.000298   0.005513  -0.004451  -0.000116   0.008693
     7  C    4.867695  -0.004421  -0.066128  -0.016624   0.012660   0.000728
     8  H   -0.004421   0.554116  -0.006100  -0.000461  -0.000442   0.000028
     9  H   -0.066128  -0.006100   0.801641   0.012537  -0.013124  -0.000365
    10  H   -0.016624  -0.000461   0.012537   0.724881  -0.031759  -0.009480
    11  H    0.012660  -0.000442  -0.013124  -0.031759   0.718008  -0.005992
    12  H    0.000728   0.000028  -0.000365  -0.009480  -0.005992   0.722251
    13  H   -0.008093   0.000011   0.007533   0.009396  -0.009036  -0.030516
    14  H    0.008306  -0.000004   0.000029   0.000036  -0.000405  -0.004652
    15  H   -0.003380   0.000004   0.000436   0.005672  -0.000077  -0.008948
    16  H   -0.018970  -0.000006   0.007687   0.000537  -0.000005  -0.000144
    17  H   -0.001313  -0.000023  -0.000555  -0.000098   0.000065  -0.000476
    18  H    0.331774   0.007758  -0.011254  -0.000296  -0.000588   0.000050
    19  H    0.326838  -0.001515   0.013029   0.009670  -0.000371  -0.000098
              13         14         15         16         17         18
     1  O   -0.000020   0.000003  -0.000028  -0.000021  -0.000160  -0.000825
     2  C   -0.008516   0.001626  -0.008364  -0.007360   0.007016  -0.021340
     3  C   -0.016408   0.007633  -0.002503  -0.007684   0.000382   0.012596
     4  C    0.350513  -0.012751  -0.025072  -0.005010   0.009270   0.000185
     5  C   -0.023601   0.345737   0.358203  -0.023250  -0.013781   0.008494
     6  C   -0.004878  -0.014940  -0.025357   0.352730   0.335798  -0.003923
     7  C   -0.008093   0.008306  -0.003380  -0.018970  -0.001313   0.331774
     8  H    0.000011  -0.000004   0.000004  -0.000006  -0.000023   0.007758
     9  H    0.007533   0.000029   0.000436   0.007687  -0.000555  -0.011254
    10  H    0.009396   0.000036   0.005672   0.000537  -0.000098  -0.000296
    11  H   -0.009036  -0.000405  -0.000077  -0.000005   0.000065  -0.000588
    12  H   -0.030516  -0.004652  -0.008948  -0.000144  -0.000476   0.000050
    13  H    0.735947  -0.008799   0.009793   0.006419  -0.000188   0.000027
    14  H   -0.008799   0.727121  -0.031397  -0.008778  -0.004349  -0.000447
    15  H    0.009793  -0.031397   0.732792   0.009747  -0.008929  -0.000009
    16  H    0.006419  -0.008778   0.009747   0.734888  -0.030918  -0.009212
    17  H   -0.000188  -0.004349  -0.008929  -0.030918   0.726482  -0.006737
    18  H    0.000027  -0.000447  -0.000009  -0.009212  -0.006737   0.745806
    19  H    0.000532   0.000052   0.005583   0.009487  -0.009896  -0.035157
              19
     1  O    0.008272
     2  C   -0.011331
     3  C   -0.018424
     4  C   -0.004154
     5  C   -0.006041
     6  C   -0.008351
     7  C    0.326838
     8  H   -0.001515
     9  H    0.013029
    10  H    0.009670
    11  H   -0.000371
    12  H   -0.000098
    13  H    0.000532
    14  H    0.000052
    15  H    0.005583
    16  H    0.009487
    17  H   -0.009896
    18  H   -0.035157
    19  H    0.729509
 Mulliken charges:
               1
     1  O   -0.289956
     2  C    0.100041
     3  C    0.050103
     4  C    0.015135
     5  C    0.019251
     6  C    0.016600
     7  C    0.028158
     8  H    0.156940
     9  H   -0.029968
    10  H   -0.008067
    11  H    0.001409
    12  H   -0.001084
    13  H   -0.010116
    14  H   -0.004019
    15  H   -0.008166
    16  H   -0.010135
    17  H   -0.001591
    18  H   -0.016903
    19  H   -0.007633
 Sum of Mulliken charges =  -0.00000
 Mulliken charges with hydrogens summed into heavy atoms:
               1
     1  O   -0.133016
     2  C    0.070073
     3  C    0.043445
     4  C    0.003935
     5  C    0.007066
     6  C    0.004874
     7  C    0.003623
 Electronic spatial extent (au):  <R**2>=            810.2730
 Charge=             -0.0000 electrons
 Dipole moment (field-independent basis, Debye):
    X=              0.6092    Y=              1.1562    Z=              0.7057  Tot=              1.4852
 Quadrupole moment (field-independent basis, Debye-Ang):
   XX=            -46.0545   YY=            -44.3684   ZZ=            -45.1121
   XY=             -3.8971   XZ=             -2.0259   YZ=              0.2276
 Traceless Quadrupole moment (field-independent basis, Debye-Ang):
   XX=             -0.8761   YY=              0.8099   ZZ=              0.0662
   XY=             -3.8971   XZ=             -2.0259   YZ=              0.2276
 Octapole moment (field-independent basis, Debye-Ang**2):
  XXX=            -14.2214  YYY=             -0.2784  ZZZ=             -0.5793  XYY=             -6.2857
  XXY=             11.8375  XXZ=              5.1265  XZZ=             -3.3913  YZZ=             -0.0377
  YYZ=             -0.1513  XYZ=             -0.6184
 Hexadecapole moment (field-independent basis, Debye-Ang**3):
 XXXX=           -572.0717 YYYY=           -362.7697 ZZZZ=           -107.1409 XXXY=            -35.7976
 XXXZ=            -10.6306 YYYX=             -1.8485 YYYZ=              0.1969 ZZZX=              0.4924
 ZZZY=              0.2187 XXYY=           -152.8250 XXZZ=           -119.2064 YYZZ=            -79.5796
 XXYZ=              1.9909 YYXZ=             -2.6437 ZZXY=             -0.3596
 N-N= 3.297494892389D+02 E-N=-1.380905245916D+03  KE= 3.073862314069D+02
 ******************************Gaussian NBO Version 3.1******************************
             N A T U R A L   A T O M I C   O R B I T A L   A N D
          N A T U R A L   B O N D   O R B I T A L   A N A L Y S I S
 ******************************Gaussian NBO Version 3.1******************************
       /RESON  / : Allow strongly delocalized NBO set

 Analyzing the SCF density

 Job title: 55                                                              

 Storage needed:     76152 in NPA,    100705 in NBO ( 939522101 available)
 GSVD:  LWork=       14314 too small for GESVD, short by        6347 words or        6347 for optimal perf.


 NATURAL POPULATIONS:  Natural atomic orbital occupancies 
                                                          
   NAO  Atom  No  lang   Type(AO)    Occupancy      Energy
 ----------------------------------------------------------
     1    O    1  S      Cor( 1S)     1.99973     -18.93075
     2    O    1  S      Val( 2S)     1.66530      -0.84206
     3    O    1  S      Ryd( 3S)     0.00126       1.42971
     4    O    1  px     Val( 2p)     1.49398      -0.27607
     5    O    1  px     Ryd( 3p)     0.00211       1.14856
     6    O    1  py     Val( 2p)     1.69664      -0.27388
     7    O    1  py     Ryd( 3p)     0.00208       1.20849
     8    O    1  pz     Val( 2p)     1.88196      -0.28428
     9    O    1  pz     Ryd( 3p)     0.00181       1.11352
    10    O    1  dxy    Ryd( 3d)     0.00089       3.06404
    11    O    1  dxz    Ryd( 3d)     0.00059       2.91458
    12    O    1  dyz    Ryd( 3d)     0.00090       2.93594
    13    O    1  dx2y2  Ryd( 3d)     0.00091       3.10669
    14    O    1  dz2    Ryd( 3d)     0.00082       2.91241

    15    C    2  S      Cor( 1S)     1.99890     -10.11193
    16    C    2  S      Val( 2S)     0.90987      -0.17241
    17    C    2  S      Ryd( 3S)     0.00318       0.90416
    18    C    2  px     Val( 2p)     0.75122      -0.05117
    19    C    2  px     Ryd( 3p)     0.00602       0.70120
    20    C    2  py     Val( 2p)     1.04420      -0.06931
    21    C    2  py     Ryd( 3p)     0.00318       0.62014
    22    C    2  pz     Val( 2p)     1.12902      -0.06794
    23    C    2  pz     Ryd( 3p)     0.00277       0.77296
    24    C    2  dxy    Ryd( 3d)     0.00162       2.19228
    25    C    2  dxz    Ryd( 3d)     0.00156       2.09593
    26    C    2  dyz    Ryd( 3d)     0.00064       2.09541
    27    C    2  dx2y2  Ryd( 3d)     0.00190       2.21854
    28    C    2  dz2    Ryd( 3d)     0.00161       2.44756

    29    C    3  S      Cor( 1S)     1.99907     -10.04885
    30    C    3  S      Val( 2S)     1.01470      -0.19707
    31    C    3  S      Ryd( 3S)     0.00145       0.96784
    32    C    3  px     Val( 2p)     1.07295      -0.06117
    33    C    3  px     Ryd( 3p)     0.00448       0.64156
    34    C    3  py     Val( 2p)     1.14383      -0.06703
    35    C    3  py     Ryd( 3p)     0.00439       0.68460
    36    C    3  pz     Val( 2p)     1.20217      -0.06726
    37    C    3  pz     Ryd( 3p)     0.00317       0.72655
    38    C    3  dxy    Ryd( 3d)     0.00073       2.27998
    39    C    3  dxz    Ryd( 3d)     0.00046       2.13752
    40    C    3  dyz    Ryd( 3d)     0.00039       2.17909
    41    C    3  dx2y2  Ryd( 3d)     0.00062       2.24064
    42    C    3  dz2    Ryd( 3d)     0.00091       2.45121

    43    C    4  S      Cor( 1S)     1.99911     -10.05763
    44    C    4  S      Val( 2S)     1.01008      -0.19820
    45    C    4  S      Ryd( 3S)     0.00079       0.97770
    46    C    4  px     Val( 2p)     1.07157      -0.06366
    47    C    4  px     Ryd( 3p)     0.00239       0.60749
    48    C    4  py     Val( 2p)     1.14041      -0.06639
    49    C    4  py     Ryd( 3p)     0.00416       0.67973
    50    C    4  pz     Val( 2p)     1.19532      -0.06850
    51    C    4  pz     Ryd( 3p)     0.00273       0.70892
    52    C    4  dxy    Ryd( 3d)     0.00075       2.25483
    53    C    4  dxz    Ryd( 3d)     0.00043       2.12086
    54    C    4  dyz    Ryd( 3d)     0.00039       2.17882
    55    C    4  dx2y2  Ryd( 3d)     0.00070       2.24457
    56    C    4  dz2    Ryd( 3d)     0.00095       2.44546

    57    C    5  S      Cor( 1S)     1.99911     -10.05736
    58    C    5  S      Val( 2S)     1.01085      -0.19937
    59    C    5  S      Ryd( 3S)     0.00083       0.97180
    60    C    5  px     Val( 2p)     1.17457      -0.06729
    61    C    5  px     Ryd( 3p)     0.00494       0.73231
    62    C    5  py     Val( 2p)     1.04001      -0.06378
    63    C    5  py     Ryd( 3p)     0.00183       0.57579
    64    C    5  pz     Val( 2p)     1.19021      -0.06829
    65    C    5  pz     Ryd( 3p)     0.00243       0.68636
    66    C    5  dxy    Ryd( 3d)     0.00059       2.19687
    67    C    5  dxz    Ryd( 3d)     0.00030       2.15939
    68    C    5  dyz    Ryd( 3d)     0.00050       2.11222
    69    C    5  dx2y2  Ryd( 3d)     0.00085       2.30646
    70    C    5  dz2    Ryd( 3d)     0.00098       2.46308

    71    C    6  S      Cor( 1S)     1.99911     -10.06017
    72    C    6  S      Val( 2S)     1.01012      -0.20107
    73    C    6  S      Ryd( 3S)     0.00083       0.97338
    74    C    6  px     Val( 2p)     1.06607      -0.06653
    75    C    6  px     Ryd( 3p)     0.00246       0.60071
    76    C    6  py     Val( 2p)     1.14437      -0.06912
    77    C    6  py     Ryd( 3p)     0.00406       0.67907
    78    C    6  pz     Val( 2p)     1.19630      -0.07114
    79    C    6  pz     Ryd( 3p)     0.00283       0.70549
    80    C    6  dxy    Ryd( 3d)     0.00074       2.24837
    81    C    6  dxz    Ryd( 3d)     0.00042       2.11579
    82    C    6  dyz    Ryd( 3d)     0.00040       2.17978
    83    C    6  dx2y2  Ryd( 3d)     0.00072       2.24449
    84    C    6  dz2    Ryd( 3d)     0.00095       2.44187

    85    C    7  S      Cor( 1S)     1.99907     -10.05459
    86    C    7  S      Val( 2S)     1.01923      -0.20456
    87    C    7  S      Ryd( 3S)     0.00118       0.96316
    88    C    7  px     Val( 2p)     1.08151      -0.07101
    89    C    7  px     Ryd( 3p)     0.00470       0.61474
    90    C    7  py     Val( 2p)     1.14304      -0.07332
    91    C    7  py     Ryd( 3p)     0.00404       0.68484
    92    C    7  pz     Val( 2p)     1.20280      -0.07367
    93    C    7  pz     Ryd( 3p)     0.00278       0.72393
    94    C    7  dxy    Ryd( 3d)     0.00072       2.27074
    95    C    7  dxz    Ryd( 3d)     0.00046       2.12686
    96    C    7  dyz    Ryd( 3d)     0.00041       2.17005
    97    C    7  dx2y2  Ryd( 3d)     0.00062       2.23536
    98    C    7  dz2    Ryd( 3d)     0.00091       2.44710

    99    H    8  S      Val( 1S)     0.54316       0.10644
   100    H    8  S      Ryd( 2S)     0.00174       0.42240
   101    H    8  px     Ryd( 2p)     0.00137       1.95326
   102    H    8  py     Ryd( 2p)     0.00189       2.21242
   103    H    8  pz     Ryd( 2p)     0.00155       1.76914

   104    H    9  S      Val( 1S)     0.81865       0.06535
   105    H    9  S      Ryd( 2S)     0.00372       0.37272
   106    H    9  px     Ryd( 2p)     0.00007       1.93868
   107    H    9  py     Ryd( 2p)     0.00020       1.81992
   108    H    9  pz     Ryd( 2p)     0.00077       2.36081

   109    H   10  S      Val( 1S)     0.77917       0.08115
   110    H   10  S      Ryd( 2S)     0.00391       0.38840
   111    H   10  px     Ryd( 2p)     0.00016       1.87537
   112    H   10  py     Ryd( 2p)     0.00017       1.86232
   113    H   10  pz     Ryd( 2p)     0.00069       2.38370

   114    H   11  S      Val( 1S)     0.76662       0.09328
   115    H   11  S      Ryd( 2S)     0.00292       0.36626
   116    H   11  px     Ryd( 2p)     0.00028       1.97492
   117    H   11  py     Ryd( 2p)     0.00050       2.20340
   118    H   11  pz     Ryd( 2p)     0.00023       1.92842

   119    H   12  S      Val( 1S)     0.77122       0.08727
   120    H   12  S      Ryd( 2S)     0.00210       0.35781
   121    H   12  px     Ryd( 2p)     0.00025       1.93390
   122    H   12  py     Ryd( 2p)     0.00052       2.19269
   123    H   12  pz     Ryd( 2p)     0.00024       1.91829

   124    H   13  S      Val( 1S)     0.78757       0.07379
   125    H   13  S      Ryd( 2S)     0.00299       0.37854
   126    H   13  px     Ryd( 2p)     0.00015       1.80708
   127    H   13  py     Ryd( 2p)     0.00017       1.85958
   128    H   13  pz     Ryd( 2p)     0.00069       2.37259

   129    H   14  S      Val( 1S)     0.77373       0.08511
   130    H   14  S      Ryd( 2S)     0.00210       0.35700
   131    H   14  px     Ryd( 2p)     0.00066       2.33339
   132    H   14  py     Ryd( 2p)     0.00013       1.80856
   133    H   14  pz     Ryd( 2p)     0.00021       1.89471

   134    H   15  S      Val( 1S)     0.78639       0.07478
   135    H   15  S      Ryd( 2S)     0.00288       0.37857
   136    H   15  px     Ryd( 2p)     0.00017       1.88364
   137    H   15  py     Ryd( 2p)     0.00013       1.77991
   138    H   15  pz     Ryd( 2p)     0.00071       2.37673

   139    H   16  S      Val( 1S)     0.78716       0.07143
   140    H   16  S      Ryd( 2S)     0.00301       0.37610
   141    H   16  px     Ryd( 2p)     0.00015       1.80158
   142    H   16  py     Ryd( 2p)     0.00017       1.86036
   143    H   16  pz     Ryd( 2p)     0.00070       2.36998

   144    H   17  S      Val( 1S)     0.77154       0.08446
   145    H   17  S      Ryd( 2S)     0.00224       0.35507
   146    H   17  px     Ryd( 2p)     0.00024       1.92062
   147    H   17  py     Ryd( 2p)     0.00052       2.19736
   148    H   17  pz     Ryd( 2p)     0.00024       1.91818

   149    H   18  S      Val( 1S)     0.78229       0.07058
   150    H   18  S      Ryd( 2S)     0.00301       0.36004
   151    H   18  px     Ryd( 2p)     0.00026       1.95060
   152    H   18  py     Ryd( 2p)     0.00054       2.18087
   153    H   18  pz     Ryd( 2p)     0.00024       1.91265

   154    H   19  S      Val( 1S)     0.77884       0.07624
   155    H   19  S      Ryd( 2S)     0.00443       0.38107
   156    H   19  px     Ryd( 2p)     0.00014       1.84822
   157    H   19  py     Ryd( 2p)     0.00016       1.85624
   158    H   19  pz     Ryd( 2p)     0.00070       2.37661

 WARNING:  1 low occupancy (<1.9990e) core orbital  found on  C    2


 Summary of Natural Population Analysis:                  
                                                          
                                       Natural Population 
                Natural  -----------------------------------------------
    Atom  No    Charge         Core      Valence    Rydberg      Total
 -----------------------------------------------------------------------
      O    1   -0.74897      1.99973     6.73788    0.01136     8.74897
      C    2    0.14431      1.99890     3.83431    0.02248     5.85569
      C    3   -0.44933      1.99907     4.43365    0.01661     6.44933
      C    4   -0.42979      1.99911     4.41738    0.01330     6.42979
      C    5   -0.42801      1.99911     4.41564    0.01325     6.42801
      C    6   -0.42937      1.99911     4.41686    0.01340     6.42937
      C    7   -0.46147      1.99907     4.44658    0.01582     6.46147
      H    8    0.45028      0.00000     0.54316    0.00656     0.54972
      H    9    0.17659      0.00000     0.81865    0.00476     0.82341
      H   10    0.21591      0.00000     0.77917    0.00492     0.78409
      H   11    0.22945      0.00000     0.76662    0.00393     0.77055
      H   12    0.22567      0.00000     0.77122    0.00311     0.77433
      H   13    0.20843      0.00000     0.78757    0.00400     0.79157
      H   14    0.22316      0.00000     0.77373    0.00311     0.77684
      H   15    0.20972      0.00000     0.78639    0.00389     0.79028
      H   16    0.20881      0.00000     0.78716    0.00402     0.79119
      H   17    0.22522      0.00000     0.77154    0.00324     0.77478
      H   18    0.21366      0.00000     0.78229    0.00405     0.78634
      H   19    0.21573      0.00000     0.77884    0.00543     0.78427
 =======================================================================
   * Total *    0.00000     13.99410    41.84865    0.15725    56.00000

                                 Natural Population      
 --------------------------------------------------------
   Core                      13.99410 ( 99.9579% of  14)
   Valence                   41.84865 ( 99.6396% of  42)
   Natural Minimal Basis     55.84275 ( 99.7192% of  56)
   Natural Rydberg Basis      0.15725 (  0.2808% of  56)
 --------------------------------------------------------

    Atom  No          Natural Electron Configuration
 ----------------------------------------------------------------------------
      O    1      [core]2S( 1.67)2p( 5.07)3p( 0.01)
      C    2      [core]2S( 0.91)2p( 2.92)3p( 0.01)3d( 0.01)
      C    3      [core]2S( 1.01)2p( 3.42)3p( 0.01)
      C    4      [core]2S( 1.01)2p( 3.41)3p( 0.01)
      C    5      [core]2S( 1.01)2p( 3.40)3p( 0.01)
      C    6      [core]2S( 1.01)2p( 3.41)3p( 0.01)
      C    7      [core]2S( 1.02)2p( 3.43)3p( 0.01)
      H    8            1S( 0.54)
      H    9            1S( 0.82)
      H   10            1S( 0.78)
      H   11            1S( 0.77)
      H   12            1S( 0.77)
      H   13            1S( 0.79)
      H   14            1S( 0.77)
      H   15            1S( 0.79)
      H   16            1S( 0.79)
      H   17            1S( 0.77)
      H   18            1S( 0.78)
      H   19            1S( 0.78)


 NATURAL BOND ORBITAL ANALYSIS:

                       Occupancies       Lewis Structure    Low   High
           Occ.    -------------------  -----------------   occ   occ
  Cycle   Thresh.   Lewis   Non-Lewis     CR  BD  3C  LP    (L)   (NL)   Dev
 =============================================================================
   1(1)    1.90    55.53447   0.46553      7  19   0   2     0      0    0.03
 -----------------------------------------------------------------------------

 Structure accepted: No low occupancy Lewis orbitals

 WARNING:  1 low occupancy (<1.9990e) core orbital  found on  C    2

 --------------------------------------------------------
   Core                     13.99410 ( 99.958% of  14)
   Valence Lewis            41.54037 ( 98.906% of  42)
  ==================       ============================
   Total Lewis              55.53447 ( 99.169% of  56)
  -----------------------------------------------------
   Valence non-Lewis         0.35531 (  0.634% of  56)
   Rydberg non-Lewis         0.11022 (  0.197% of  56)
  ==================       ============================
   Total non-Lewis           0.46553 (  0.831% of  56)
 --------------------------------------------------------


       (Occupancy)   Bond orbital/ Coefficients/ Hybrids
 ---------------------------------------------------------------------------------
     1. (1.99203) BD ( 1) O   1 - C   2  
                ( 67.90%)   0.8240* O   1 s( 34.26%)p 1.92( 65.67%)d 0.00(  0.07%)
                                           -0.0001  0.5853  0.0008  0.7589 -0.0014
                                            0.0581 -0.0050  0.2781 -0.0005  0.0096
                                            0.0161  0.0078  0.0140 -0.0076
                ( 32.10%)   0.5666* C   2 s( 20.15%)p 3.95( 79.57%)d 0.01(  0.28%)
                                            0.0000  0.4469  0.0422 -0.8520 -0.0306
                                           -0.0224 -0.0127 -0.2611 -0.0005  0.0019
                                            0.0265  0.0006  0.0419 -0.0192
     2. (1.98813) BD ( 1) O   1 - H   8  
                ( 72.86%)   0.8536* O   1 s( 19.46%)p 4.14( 80.46%)d 0.00(  0.08%)
                                            0.0002  0.4407  0.0190 -0.4827 -0.0342
                                            0.7154  0.0188  0.2414 -0.0001 -0.0110
                                           -0.0056  0.0172 -0.0183 -0.0070
                ( 27.14%)   0.5210* H   8 s( 99.62%)p 0.00(  0.38%)
                                            0.9981 -0.0043  0.0342 -0.0486 -0.0159
     3. (1.97301) BD ( 1) C   2 - C   3  
                ( 49.84%)   0.7060* C   2 s( 28.48%)p 2.51( 71.47%)d 0.00(  0.05%)
                                            0.0001  0.5337  0.0018  0.3836 -0.0321
                                           -0.7005 -0.0092 -0.2753  0.0047 -0.0142
                                           -0.0069  0.0108 -0.0089 -0.0068
                ( 50.16%)   0.7082* C   3 s( 27.72%)p 2.61( 72.24%)d 0.00(  0.05%)
                                            0.0004  0.5265  0.0025 -0.4039 -0.0293
                                            0.6929 -0.0118  0.2794  0.0053 -0.0138
                                           -0.0053  0.0103 -0.0093 -0.0076
     4. (1.97908) BD ( 1) C   2 - C   7  
                ( 49.18%)   0.7013* C   2 s( 28.82%)p 2.47( 71.13%)d 0.00(  0.05%)
                                            0.0002  0.5368 -0.0039  0.3497 -0.0207
                                            0.7127  0.0093 -0.2838  0.0053  0.0138
                                           -0.0071 -0.0105 -0.0096 -0.0077
                ( 50.82%)   0.7129* C   7 s( 27.95%)p 2.58( 72.01%)d 0.00(  0.04%)
                                            0.0003  0.5287  0.0001 -0.3910 -0.0299
                                           -0.6964  0.0130  0.2848  0.0033  0.0130
                                           -0.0056 -0.0106 -0.0089 -0.0072
     5. (1.97556) BD ( 1) C   2 - H   9  
                ( 59.74%)   0.7729* C   2 s( 22.48%)p 3.45( 77.46%)d 0.00(  0.05%)
                                           -0.0002  0.4738 -0.0184 -0.0219 -0.0177
                                            0.0039 -0.0050  0.8796 -0.0097 -0.0008
                                            0.0015  0.0006 -0.0015  0.0232
                ( 40.26%)   0.6345* H   9 s( 99.91%)p 0.00(  0.09%)
                                            0.9995 -0.0084  0.0007  0.0009 -0.0292
     6. (1.97830) BD ( 1) C   3 - C   4  
                ( 50.03%)   0.7073* C   3 s( 27.92%)p 2.58( 72.03%)d 0.00(  0.04%)
                                            0.0002  0.5284  0.0040  0.8207  0.0057
                                           -0.0093 -0.0319  0.2136  0.0017  0.0026
                                            0.0097  0.0012  0.0163 -0.0083
                ( 49.97%)   0.7069* C   4 s( 27.83%)p 2.59( 72.12%)d 0.00(  0.05%)
                                            0.0003  0.5275 -0.0008 -0.8209 -0.0020
                                           -0.0164 -0.0330 -0.2144 -0.0028 -0.0013
                                            0.0091 -0.0004  0.0170 -0.0088
     7. (1.97590) BD ( 1) C   3 - H  10  
                ( 61.12%)   0.7818* C   3 s( 21.69%)p 3.61( 78.27%)d 0.00(  0.04%)
                                            0.0002 -0.4656  0.0076  0.0717  0.0106
                                            0.0412  0.0227  0.8805 -0.0047 -0.0001
                                           -0.0026  0.0009 -0.0004 -0.0207
                ( 38.88%)   0.6236* H  10 s( 99.92%)p 0.00(  0.08%)
                                           -0.9996  0.0056 -0.0052 -0.0032 -0.0282
     8. (1.97756) BD ( 1) C   3 - H  11  
                ( 61.61%)   0.7849* C   3 s( 22.56%)p 3.43( 77.40%)d 0.00(  0.04%)
                                            0.0001 -0.4749 -0.0051  0.3960 -0.0036
                                            0.7187 -0.0048 -0.3166  0.0189 -0.0129
                                            0.0062  0.0110  0.0072  0.0053
                ( 38.39%)   0.6196* H  11 s( 99.92%)p 0.00(  0.08%)
                                           -0.9996  0.0032 -0.0147 -0.0232  0.0086
     9. (1.98120) BD ( 1) C   4 - C   5  
                ( 49.99%)   0.7071* C   4 s( 27.86%)p 2.59( 72.09%)d 0.00(  0.04%)
                                            0.0002  0.5279  0.0020  0.3975  0.0295
                                            0.6971 -0.0116 -0.2757 -0.0040  0.0127
                                           -0.0048 -0.0102 -0.0099 -0.0073
                ( 50.01%)   0.7072* C   5 s( 27.87%)p 2.59( 72.09%)d 0.00(  0.04%)
                                            0.0003  0.5279  0.0014 -0.3763  0.0258
                                           -0.7092 -0.0189  0.2745  0.0012  0.0143
                                           -0.0062 -0.0097 -0.0073 -0.0072
    10. (1.97901) BD ( 1) C   4 - H  12  
                ( 61.38%)   0.7835* C   4 s( 22.55%)p 3.43( 77.40%)d 0.00(  0.04%)
                                            0.0001 -0.4749 -0.0062 -0.4022  0.0026
                                            0.7145 -0.0053  0.3186 -0.0167  0.0132
                                            0.0059 -0.0107  0.0082  0.0054
                ( 38.62%)   0.6214* H  12 s( 99.92%)p 0.00(  0.08%)
                                           -0.9996  0.0024  0.0133 -0.0237 -0.0090
    11. (1.97806) BD ( 1) C   4 - H  13  
                ( 60.71%)   0.7792* C   4 s( 21.63%)p 3.62( 78.32%)d 0.00(  0.05%)
                                           -0.0001  0.4651 -0.0068  0.0703  0.0114
                                           -0.0445 -0.0202  0.8808 -0.0033 -0.0004
                                            0.0020 -0.0002 -0.0002  0.0213
                ( 39.29%)   0.6268* H  13 s( 99.92%)p 0.00(  0.08%)
                                            0.9996 -0.0045 -0.0039  0.0040 -0.0281
    12. (1.98093) BD ( 1) C   5 - C   6  
                ( 49.84%)   0.7060* C   5 s( 27.77%)p 2.60( 72.18%)d 0.00(  0.04%)
                                            0.0003  0.5270  0.0017 -0.3905  0.0252
                                            0.7040  0.0199  0.2696  0.0013 -0.0147
                                           -0.0063  0.0095 -0.0069 -0.0074
                ( 50.16%)   0.7082* C   6 s( 27.96%)p 2.58( 72.00%)d 0.00(  0.04%)
                                            0.0003  0.5287  0.0013  0.4121  0.0290
                                           -0.6897  0.0129 -0.2709 -0.0037 -0.0130
                                           -0.0049  0.0100 -0.0094 -0.0074
    13. (1.97894) BD ( 1) C   5 - H  14  
                ( 61.25%)   0.7826* C   5 s( 22.56%)p 3.43( 77.39%)d 0.00(  0.04%)
                                           -0.0001  0.4750  0.0053  0.8392 -0.0070
                                            0.0097 -0.0003  0.2631 -0.0166  0.0005
                                            0.0106  0.0002  0.0163 -0.0067
                ( 38.75%)   0.6225* H  14 s( 99.92%)p 0.00(  0.08%)
                                            0.9996 -0.0024 -0.0278 -0.0003 -0.0070
    14. (1.97786) BD ( 1) C   5 - H  15  
                ( 60.76%)   0.7795* C   5 s( 21.68%)p 3.61( 78.27%)d 0.00(  0.05%)
                                            0.0001 -0.4656  0.0072 -0.0142 -0.0231
                                            0.0026  0.0000  0.8843 -0.0023  0.0000
                                           -0.0013 -0.0000 -0.0005 -0.0213
                ( 39.24%)   0.6264* H  15 s( 99.92%)p 0.00(  0.08%)
                                           -0.9996  0.0044  0.0032 -0.0002 -0.0284
    15. (1.97838) BD ( 1) C   6 - C   7  
                ( 49.70%)   0.7050* C   6 s( 27.67%)p 2.61( 72.28%)d 0.00(  0.05%)
                                            0.0003  0.5260  0.0009 -0.8219 -0.0038
                                           -0.0032  0.0321 -0.2149 -0.0036  0.0021
                                            0.0091  0.0005  0.0171 -0.0088
                ( 50.30%)   0.7092* C   7 s( 28.12%)p 2.55( 71.84%)d 0.00(  0.04%)
                                            0.0002  0.5303  0.0042  0.8188  0.0037
                                            0.0309  0.0311  0.2147  0.0016 -0.0010
                                            0.0098 -0.0005  0.0162 -0.0081
    16. (1.97803) BD ( 1) C   6 - H  16  
                ( 60.73%)   0.7793* C   6 s( 21.64%)p 3.62( 78.32%)d 0.00(  0.05%)
                                           -0.0001  0.4651 -0.0071  0.0677  0.0115
                                            0.0517  0.0200  0.8805 -0.0036  0.0005
                                            0.0017  0.0006 -0.0002  0.0214
                ( 39.27%)   0.6267* H  16 s( 99.92%)p 0.00(  0.08%)
                                            0.9996 -0.0045 -0.0039 -0.0040 -0.0281
    17. (1.97928) BD ( 1) C   6 - H  17  
                ( 61.38%)   0.7834* C   6 s( 22.62%)p 3.42( 77.34%)d 0.00(  0.04%)
                                           -0.0001  0.4756  0.0058  0.3855 -0.0021
                                            0.7213 -0.0055 -0.3228  0.0167  0.0127
                                           -0.0056 -0.0109 -0.0088 -0.0053
                ( 38.62%)   0.6215* H  17 s( 99.92%)p 0.00(  0.08%)
                                            0.9996 -0.0026 -0.0130 -0.0238  0.0092
    18. (1.97837) BD ( 1) C   7 - H  18  
                ( 60.85%)   0.7800* C   7 s( 22.05%)p 3.53( 77.90%)d 0.00(  0.04%)
                                           -0.0001  0.4696  0.0052 -0.4126  0.0080
                                            0.7150 -0.0021  0.3118 -0.0176 -0.0136
                                           -0.0065  0.0110 -0.0073 -0.0057
                ( 39.15%)   0.6257* H  18 s( 99.92%)p 0.00(  0.08%)
                                            0.9996 -0.0029  0.0130 -0.0238 -0.0084
    19. (1.97668) BD ( 1) C   7 - H  19  
                ( 61.15%)   0.7820* C   7 s( 21.76%)p 3.59( 78.20%)d 0.00(  0.04%)
                                            0.0002 -0.4664  0.0063  0.0732  0.0100
                                           -0.0357 -0.0207  0.8802 -0.0031  0.0004
                                           -0.0027 -0.0004 -0.0004 -0.0207
                ( 38.85%)   0.6233* H  19 s( 99.92%)p 0.00(  0.08%)
                                           -0.9996  0.0058 -0.0048  0.0023 -0.0283
    20. (1.99973) CR ( 1) O   1           s(100.00%)p 0.00(  0.00%)
                                            1.0000 -0.0001 -0.0000  0.0002  0.0000
                                           -0.0001 -0.0000 -0.0000  0.0000  0.0000
                                            0.0000 -0.0000  0.0000  0.0000
    21. (1.99890) CR ( 1) C   2           s(100.00%)p 0.00(  0.00%)
                                            1.0000 -0.0001 -0.0000 -0.0001  0.0000
                                           -0.0001 -0.0000  0.0003 -0.0000 -0.0000
                                            0.0000  0.0000  0.0000  0.0000
    22. (1.99907) CR ( 1) C   3           s(100.00%)p 0.00(  0.00%)
                                            1.0000 -0.0002 -0.0000 -0.0000  0.0000
                                           -0.0004  0.0000 -0.0003 -0.0000  0.0000
                                            0.0000 -0.0000  0.0000  0.0000
    23. (1.99911) CR ( 1) C   4           s(100.00%)p 0.00(  0.00%)
                                            1.0000 -0.0002 -0.0000  0.0002 -0.0000
                                           -0.0002  0.0000  0.0002  0.0000 -0.0000
                                           -0.0000  0.0000 -0.0000  0.0000
    24. (1.99911) CR ( 1) C   5           s(100.00%)p 0.00(  0.00%)
                                            1.0000 -0.0002 -0.0000  0.0003 -0.0000
                                            0.0000 -0.0000 -0.0002 -0.0000  0.0000
                                            0.0000  0.0000  0.0000  0.0000
    25. (1.99911) CR ( 1) C   6           s(100.00%)p 0.00(  0.00%)
                                            1.0000 -0.0002 -0.0000  0.0002 -0.0000
                                            0.0002 -0.0000  0.0002  0.0000  0.0000
                                           -0.0000 -0.0000 -0.0000  0.0000
    26. (1.99907) CR ( 1) C   7           s(100.00%)p 0.00(  0.00%)
                                            1.0000 -0.0001 -0.0000 -0.0001  0.0000
                                            0.0003 -0.0000 -0.0003 -0.0000 -0.0000
                                           -0.0000  0.0000 -0.0000  0.0000
    27. (1.97846) LP ( 1) O   1           s( 46.28%)p 1.16( 53.69%)d 0.00(  0.03%)
                                            0.0001  0.6802 -0.0088 -0.3383  0.0022
                                           -0.5118  0.0058 -0.4006  0.0042 -0.0122
                                           -0.0066 -0.0106  0.0062 -0.0011
    28. (1.95558) LP ( 2) O   1           s(  0.01%)p 1.00( 99.94%)d 0.00(  0.05%)
                                            0.0000  0.0038  0.0067 -0.2741  0.0066
                                           -0.4702  0.0077  0.8384 -0.0128 -0.0089
                                            0.0037  0.0089  0.0055  0.0176
    29. (0.00205) RY*( 1) O   1           s(  2.76%)p33.40( 92.17%)d 1.84(  5.07%)
                                           -0.0000  0.0023  0.1661  0.0048  0.3413
                                            0.0059  0.4148 -0.0111 -0.7956  0.0837
                                           -0.1589  0.0113  0.0362 -0.1303
    30. (0.00154) RY*( 2) O   1           s( 20.30%)p 3.39( 68.91%)d 0.53( 10.79%)
                                           -0.0000  0.0050  0.4505 -0.0042  0.0688
                                            0.0021 -0.7784 -0.0021 -0.2799 -0.2982
                                           -0.0911 -0.0418  0.0283 -0.0903
    31. (0.00023) RY*( 3) O   1           s( 62.81%)p 0.49( 31.06%)d 0.10(  6.13%)
                                           -0.0000  0.0011  0.7925  0.0045  0.2957
                                           -0.0060  0.2643 -0.0089  0.3913  0.1214
                                            0.0983 -0.0189 -0.0890  0.1692
    32. (0.00005) RY*( 4) O   1           s(  9.79%)p 7.51( 73.58%)d 1.70( 16.62%)
    33. (0.00000) RY*( 5) O   1           s(  0.31%)p37.83( 11.82%)d99.99( 87.87%)
    34. (0.00001) RY*( 6) O   1           s(  0.76%)p15.12( 11.54%)d99.99( 87.70%)
    35. (0.00000) RY*( 7) O   1           s(  0.12%)p 1.30(  0.15%)d99.99( 99.73%)
    36. (0.00001) RY*( 8) O   1           s(  2.29%)p 2.84(  6.51%)d39.81( 91.20%)
    37. (0.00001) RY*( 9) O   1           s(  0.85%)p 5.29(  4.50%)d99.99( 94.65%)
    38. (0.00578) RY*( 1) C   2           s(  0.14%)p99.99( 92.90%)d49.98(  6.97%)
                                           -0.0000  0.0371  0.0044 -0.0059  0.6933
                                           -0.0152  0.4987  0.0060  0.4463  0.1822
                                           -0.0138  0.0617  0.1048 -0.1466
    39. (0.00374) RY*( 2) C   2           s( 36.67%)p 1.25( 45.78%)d 0.48( 17.55%)
                                           -0.0000 -0.0048  0.6055  0.0327  0.1523
                                            0.0123 -0.5514  0.0277  0.3585 -0.2409
                                           -0.0445 -0.1092  0.1411 -0.2893
    40. (0.00232) RY*( 3) C   2           s(  2.25%)p21.41( 48.16%)d22.05( 49.59%)
                                           -0.0000  0.0129  0.1494  0.0039  0.2834
                                           -0.0039 -0.0084  0.0014 -0.6333  0.1304
                                           -0.6028  0.0031  0.2855 -0.1844
    41. (0.00142) RY*( 4) C   2           s( 18.89%)p 1.85( 34.89%)d 2.45( 46.23%)
                                            0.0000 -0.0268  0.4338  0.0105 -0.4929
                                           -0.0061  0.3066  0.0265  0.1054  0.5178
                                           -0.0966  0.1602 -0.1696 -0.3610
    42. (0.00089) RY*( 5) C   2           s(  6.28%)p 4.58( 28.76%)d10.34( 64.96%)
                                            0.0000 -0.0011  0.2506 -0.0108 -0.1127
                                            0.0093  0.5193  0.0063 -0.0703 -0.7515
                                           -0.1747 -0.0220 -0.2240 -0.0602
    43. (0.00073) RY*( 6) C   2           s( 14.72%)p 0.60(  8.85%)d 5.19( 76.44%)
                                           -0.0000 -0.0119  0.3834  0.0494 -0.0873
                                            0.0038  0.2270  0.0045 -0.1638 -0.0168
                                            0.4294  0.1486  0.6634  0.3427
    44. (0.00032) RY*( 7) C   2           s( 12.09%)p 1.31( 15.86%)d 5.96( 72.05%)
                                           -0.0000  0.0174  0.3473 -0.0111  0.3174
                                            0.0068 -0.1405 -0.0103 -0.1944  0.0800
                                            0.0944  0.5288 -0.5310  0.3790
    45. (0.00029) RY*( 8) C   2           s(  8.64%)p 0.65(  5.64%)d 9.92( 85.71%)
                                            0.0000  0.0083  0.2939 -0.0003  0.1347
                                           -0.0177  0.1085 -0.0033 -0.1618  0.2167
                                            0.1452 -0.8097 -0.2656  0.2508
    46. (0.00009) RY*( 9) C   2           s(  0.39%)p50.10( 19.55%)d99.99( 80.06%)
    47. (0.00563) RY*( 1) C   3           s(  7.44%)p11.73( 87.29%)d 0.71(  5.27%)
                                            0.0000  0.0235  0.2718  0.0118  0.4079
                                            0.0291  0.6227 -0.0197 -0.5633  0.1387
                                           -0.0465 -0.0684 -0.0757 -0.1446
    48. (0.00340) RY*( 2) C   3           s(  4.25%)p21.67( 92.03%)d 0.88(  3.72%)
                                           -0.0000 -0.0121  0.2057  0.0168 -0.8625
                                           -0.0119  0.1048 -0.0061 -0.4062 -0.1034
                                            0.0095 -0.0830  0.0755 -0.1176
    49. (0.00119) RY*( 3) C   3           s(  0.22%)p99.99( 78.25%)d98.02( 21.53%)
                                           -0.0000 -0.0187  0.0430 -0.0124  0.2474
                                            0.0016 -0.6594 -0.0041 -0.5351 -0.3035
                                           -0.2712  0.0197  0.0473 -0.2169
    50. (0.00096) RY*( 4) C   3           s( 83.13%)p 0.13( 10.56%)d 0.08(  6.31%)
                                            0.0000 -0.0032  0.9117 -0.0092  0.0812
                                           -0.0049 -0.1063 -0.0027  0.2960 -0.1291
                                           -0.0109  0.0164  0.1879  0.1036
    51. (0.00028) RY*( 5) C   3           s(  0.24%)p 7.46(  1.82%)d99.99( 97.94%)
                                            0.0000 -0.0021  0.0493 -0.0048  0.0871
                                            0.0011 -0.1000 -0.0007 -0.0241 -0.3070
                                            0.7412 -0.4417 -0.3478 -0.1401
    52. (0.00014) RY*( 6) C   3           s(  0.01%)p99.99( 11.82%)d99.99( 88.16%)
                                           -0.0000  0.0087 -0.0055  0.0216 -0.0463
                                           -0.0173  0.2621 -0.0060  0.2159 -0.6266
                                           -0.3857  0.1744 -0.5416 -0.1287
    53. (0.00009) RY*( 7) C   3           s(  1.39%)p 7.54( 10.46%)d63.56( 88.15%)
    54. (0.00002) RY*( 8) C   3           s(  3.43%)p 2.13(  7.30%)d26.00( 89.26%)
    55. (0.00002) RY*( 9) C   3           s(  0.00%)p 1.00(  0.52%)d99.99( 99.48%)
    56. (0.00511) RY*( 1) C   4           s(  5.46%)p16.28( 88.79%)d 1.06(  5.76%)
                                           -0.0000  0.0232  0.2324 -0.0174 -0.3169
                                            0.0264  0.6350  0.0171  0.6189 -0.1326
                                           -0.0449  0.0736 -0.0794 -0.1620
    57. (0.00149) RY*( 2) C   4           s(  9.87%)p 5.76( 56.85%)d 3.37( 33.28%)
                                            0.0000 -0.0209  0.3135  0.0059  0.2961
                                           -0.0089 -0.4548  0.0076  0.5233  0.4176
                                           -0.1172  0.1250  0.2249 -0.2802
    58. (0.00115) RY*( 3) C   4           s(  0.37%)p99.99( 93.70%)d16.13(  5.93%)
                                            0.0000 -0.0004  0.0606 -0.0184  0.8312
                                           -0.0126  0.4875  0.0012 -0.0897  0.0013
                                            0.2052  0.1198  0.0530 -0.0005
    59. (0.00037) RY*( 4) C   4           s( 74.34%)p 0.22( 16.44%)d 0.12(  9.22%)
                                           -0.0000  0.0061  0.8622 -0.0007 -0.1275
                                           -0.0038  0.0903  0.0009 -0.3741  0.1493
                                           -0.0431 -0.1526  0.0580  0.2035
    60. (0.00028) RY*( 5) C   4           s(  0.66%)p 6.89(  4.57%)d99.99( 94.76%)
                                           -0.0000  0.0004  0.0814  0.0073 -0.1879
                                            0.0043 -0.0993 -0.0004 -0.0222  0.2173
                                            0.7927  0.4238 -0.3004 -0.0473
    61. (0.00015) RY*( 6) C   4           s(  0.25%)p 7.75(  1.91%)d99.99( 97.84%)
                                           -0.0000  0.0007  0.0497  0.0240 -0.1232
                                            0.0134 -0.0534 -0.0009 -0.0189 -0.4216
                                            0.2852  0.1880  0.8267 -0.0236
    62. (0.00006) RY*( 7) C   4           s(  0.80%)p32.81( 26.24%)d91.22( 72.96%)
    63. (0.00001) RY*( 8) C   4           s(  8.07%)p 1.36( 10.95%)d10.04( 80.98%)
    64. (0.00001) RY*( 9) C   4           s(  0.30%)p 2.01(  0.61%)d99.99( 99.09%)
    65. (0.00503) RY*( 1) C   5           s(  6.01%)p14.65( 88.00%)d 1.00(  6.00%)
                                           -0.0000  0.0223  0.2441 -0.0319 -0.7483
                                           -0.0004 -0.0098 -0.0158 -0.5645  0.0025
                                            0.0607  0.0000  0.1615 -0.1737
    66. (0.00150) RY*( 2) C   5           s(  8.95%)p 6.51( 58.30%)d 3.66( 32.74%)
                                            0.0000 -0.0207  0.2985  0.0101  0.5077
                                           -0.0011  0.0503 -0.0086 -0.5679 -0.0085
                                            0.1640 -0.0109 -0.4595 -0.2987
    67. (0.00120) RY*( 3) C   5           s(  0.08%)p99.99( 94.09%)d70.68(  5.82%)
                                            0.0000 -0.0009  0.0287 -0.0001  0.0333
                                            0.0227 -0.9690 -0.0003 -0.0164 -0.0322
                                            0.0059  0.2375 -0.0234 -0.0151
    68. (0.00041) RY*( 4) C   5           s( 77.08%)p 0.21( 16.27%)d 0.09(  6.65%)
                                           -0.0000  0.0048  0.8779  0.0045 -0.0935
                                           -0.0006  0.0129 -0.0015  0.3921 -0.0167
                                           -0.0562 -0.0174 -0.1606  0.1923
    69. (0.00029) RY*( 5) C   5           s(  0.02%)p99.99(  4.16%)d99.99( 95.82%)
                                            0.0000  0.0003  0.0144  0.0002 -0.0083
                                           -0.0090  0.2033 -0.0004  0.0127  0.4174
                                           -0.0080  0.8851 -0.0181 -0.0104
    70. (0.00014) RY*( 6) C   5           s(  0.01%)p 1.00(  1.69%)d58.29( 98.30%)
                                           -0.0000 -0.0003  0.0100 -0.0005  0.0071
                                            0.0275 -0.1266  0.0001 -0.0052  0.9076
                                            0.0001 -0.3987 -0.0087  0.0126
    71. (0.00006) RY*( 7) C   5           s(  1.48%)p17.86( 26.37%)d48.88( 72.16%)
    72. (0.00001) RY*( 8) C   5           s(  6.48%)p 1.60( 10.38%)d12.83( 83.14%)
    73. (0.00001) RY*( 9) C   5           s(  0.00%)p 1.00(  0.81%)d99.99( 99.19%)
    74. (0.00514) RY*( 1) C   6           s(  5.60%)p15.81( 88.56%)d 1.04(  5.84%)
                                           -0.0000  0.0227  0.2356 -0.0153 -0.3292
                                           -0.0272 -0.6171  0.0175  0.6286  0.1288
                                           -0.0475 -0.0754 -0.0868 -0.1624
    75. (0.00153) RY*( 2) C   6           s(  8.10%)p 7.31( 59.23%)d 4.03( 32.67%)
                                            0.0000 -0.0208  0.2838  0.0069  0.2297
                                            0.0085  0.5048  0.0072  0.5334 -0.4074
                                           -0.1211 -0.1194  0.2403 -0.2722
    76. (0.00121) RY*( 3) C   6           s(  0.01%)p 1.00( 93.43%)d 0.07(  6.56%)
                                            0.0000 -0.0016  0.0083 -0.0192  0.8572
                                            0.0110 -0.4461  0.0014  0.0077 -0.0156
                                            0.2056 -0.1358  0.0556 -0.0399
    77. (0.00042) RY*( 4) C   6           s( 78.76%)p 0.20( 15.83%)d 0.07(  5.41%)
                                           -0.0000  0.0048  0.8875  0.0026 -0.0655
                                            0.0029 -0.1022  0.0022 -0.3788 -0.1127
                                            0.0622  0.0628  0.1088  0.1475
    78. (0.00028) RY*( 5) C   6           s(  0.01%)p 1.00(  4.87%)d19.54( 95.13%)
                                            0.0000 -0.0002  0.0074 -0.0080  0.1940
                                            0.0045 -0.1043 -0.0006  0.0082  0.2110
                                           -0.7927  0.4349  0.2845  0.0911
    79. (0.00014) RY*( 6) C   6           s(  0.15%)p10.84(  1.67%)d99.99( 98.17%)
                                            0.0000 -0.0008  0.0393 -0.0243  0.1177
                                            0.0128 -0.0441 -0.0003  0.0138 -0.4614
                                           -0.2529  0.2101 -0.8087  0.0823
    80. (0.00007) RY*( 7) C   6           s(  1.04%)p22.96( 23.97%)d71.83( 74.98%)
    81. (0.00001) RY*( 8) C   6           s(  6.21%)p 1.93( 12.00%)d13.17( 81.79%)
    82. (0.00002) RY*( 9) C   6           s(  0.23%)p 2.18(  0.51%)d99.99( 99.26%)
    83. (0.00568) RY*( 1) C   7           s(  6.58%)p13.48( 88.78%)d 0.70(  4.64%)
                                           -0.0000  0.0238  0.2555  0.0094  0.5381
                                           -0.0309 -0.5781 -0.0162 -0.5125 -0.1278
                                           -0.0475  0.0645 -0.0562 -0.1432
    84. (0.00283) RY*( 2) C   7           s(  1.83%)p51.91( 94.97%)d 1.75(  3.20%)
                                           -0.0000 -0.0073  0.1351  0.0178 -0.8138
                                            0.0114 -0.2232 -0.0071 -0.4869  0.0305
                                           -0.0008  0.0823 -0.0295 -0.1531
    85. (0.00111) RY*( 3) C   7           s( 17.22%)p 3.27( 56.38%)d 1.53( 26.41%)
                                            0.0000 -0.0203  0.4144 -0.0123  0.1628
                                            0.0016  0.6322 -0.0063 -0.3707  0.3865
                                           -0.2517 -0.0005  0.1255 -0.1886
    86. (0.00076) RY*( 4) C   7           s( 62.38%)p 0.46( 28.70%)d 0.14(  8.92%)
                                            0.0000  0.0069  0.7898 -0.0033 -0.0995
                                            0.0062 -0.2429 -0.0010  0.4669  0.1492
                                            0.1553  0.0535  0.1588  0.1214
    87. (0.00029) RY*( 5) C   7           s(  0.78%)p 2.45(  1.91%)d99.99( 97.30%)
                                           -0.0000  0.0015  0.0884  0.0064 -0.0959
                                            0.0026 -0.0875  0.0012  0.0473 -0.3282
                                           -0.7195 -0.4937  0.2618  0.1880
    88. (0.00015) RY*( 6) C   7           s(  7.45%)p 0.96(  7.16%)d11.47( 85.39%)
                                           -0.0000 -0.0077  0.2728  0.0100 -0.0151
                                           -0.0014  0.2210  0.0081 -0.1496 -0.2584
                                            0.1343 -0.2450 -0.7232  0.4313
    89. (0.00012) RY*( 7) C   7           s(  0.98%)p12.99( 12.78%)d87.62( 86.23%)
                                            0.0000 -0.0097  0.0987 -0.0188  0.0126
                                           -0.0161  0.2640  0.0079 -0.2394 -0.5750
                                            0.3883  0.1459  0.5448  0.2507
    90. (0.00002) RY*( 8) C   7           s(  0.16%)p 8.38(  1.35%)d99.99( 98.49%)
    91. (0.00002) RY*( 9) C   7           s(  2.73%)p 2.94(  8.04%)d32.66( 89.23%)
    92. (0.00195) RY*( 1) H   8           s( 84.41%)p 0.18( 15.59%)
                                            0.0134  0.9187 -0.3744 -0.0290 -0.1219
    93. (0.00170) RY*( 2) H   8           s(  0.01%)p 1.00( 99.99%)
                                            0.0022  0.0079  0.2524  0.4926 -0.8328
    94. (0.00088) RY*( 3) H   8           s( 12.12%)p 7.25( 87.88%)
                                            0.0088  0.3480  0.6634  0.4600  0.4765
    95. (0.00002) RY*( 4) H   8           s(  3.84%)p25.04( 96.16%)
    96. (0.00379) RY*( 1) H   9           s( 99.80%)p 0.00(  0.20%)
                                            0.0090  0.9990 -0.0133  0.0349  0.0238
    97. (0.00020) RY*( 2) H   9           s(  0.10%)p99.99( 99.90%)
                                            0.0024  0.0311 -0.1745 -0.9833  0.0406
    98. (0.00007) RY*( 3) H   9           s(  0.12%)p99.99( 99.88%)
    99. (0.00003) RY*( 4) H   9           s(  0.07%)p99.99( 99.93%)
   100. (0.00394) RY*( 1) H  10           s( 99.73%)p 0.00(  0.27%)
                                            0.0069  0.9987  0.0189 -0.0049 -0.0476
   101. (0.00017) RY*( 2) H  10           s(  0.03%)p99.99( 99.97%)
                                           -0.0030  0.0168 -0.3972 -0.8726  0.2835
   102. (0.00013) RY*( 3) H  10           s(  0.06%)p99.99( 99.94%)
                                            0.0008  0.0235 -0.8939  0.4377  0.0933
   103. (0.00004) RY*( 4) H  10           s(  0.26%)p99.99( 99.74%)
   104. (0.00294) RY*( 1) H  11           s( 99.72%)p 0.00(  0.28%)
                                            0.0045  0.9986 -0.0010 -0.0488  0.0192
   105. (0.00017) RY*( 2) H  11           s(  0.02%)p99.99( 99.98%)
                                           -0.0031  0.0123 -0.1541 -0.1302 -0.9794
   106. (0.00013) RY*( 3) H  11           s(  0.05%)p99.99( 99.95%)
                                            0.0017  0.0223 -0.8624  0.5010  0.0694
   107. (0.00005) RY*( 4) H  11           s(  0.29%)p99.99( 99.71%)
   108. (0.00211) RY*( 1) H  12           s( 99.52%)p 0.00(  0.48%)
                                            0.0043  0.9976  0.0339 -0.0594 -0.0102
   109. (0.00017) RY*( 2) H  12           s(  0.00%)p 1.00(100.00%)
                                            0.0039  0.0024 -0.1070  0.1477 -0.9832
   110. (0.00013) RY*( 3) H  12           s(  0.00%)p 1.00(100.00%)
                                           -0.0001  0.0004 -0.8694 -0.4937  0.0205
   111. (0.00004) RY*( 4) H  12           s(  0.56%)p99.99( 99.44%)
   112. (0.00301) RY*( 1) H  13           s( 99.62%)p 0.00(  0.38%)
                                            0.0062  0.9981 -0.0006 -0.0041  0.0612
   113. (0.00018) RY*( 2) H  13           s(  0.02%)p99.99( 99.98%)
                                           -0.0030  0.0148  0.4512 -0.8430 -0.2923
   114. (0.00013) RY*( 3) H  13           s(  0.00%)p 1.00(100.00%)
                                           -0.0002  0.0061  0.8718  0.4865 -0.0571
   115. (0.00004) RY*( 4) H  13           s(  0.43%)p99.99( 99.57%)
   116. (0.00212) RY*( 1) H  14           s( 99.48%)p 0.01(  0.52%)
                                            0.0044  0.9974  0.0721  0.0002  0.0060
   117. (0.00017) RY*( 2) H  14           s(  0.00%)p 1.00(100.00%)
                                            0.0037  0.0026 -0.1184  0.0263  0.9926
   118. (0.00013) RY*( 3) H  14           s(  0.00%)p 1.00(100.00%)
                                           -0.0002  0.0007 -0.0109  0.9996 -0.0278
   119. (0.00004) RY*( 4) H  14           s(  0.60%)p99.99( 99.40%)
   120. (0.00291) RY*( 1) H  15           s( 99.60%)p 0.00(  0.40%)
                                            0.0062  0.9980  0.0102  0.0005 -0.0627
   121. (0.00018) RY*( 2) H  15           s(  0.00%)p 1.00(100.00%)
                                           -0.0036  0.0051  0.9711  0.0040  0.2384
   122. (0.00013) RY*( 3) H  15           s(  0.00%)p 1.00(100.00%)
                                            0.0000  0.0007  0.0031 -1.0000  0.0041
   123. (0.00004) RY*( 4) H  15           s(  0.48%)p99.99( 99.52%)
   124. (0.00303) RY*( 1) H  16           s( 99.62%)p 0.00(  0.38%)
                                            0.0063  0.9981 -0.0019  0.0055  0.0611
   125. (0.00018) RY*( 2) H  16           s(  0.02%)p99.99( 99.98%)
                                           -0.0030  0.0143  0.4695  0.8323 -0.2943
   126. (0.00013) RY*( 3) H  16           s(  0.00%)p 1.00(100.00%)
                                            0.0003  0.0068  0.8643 -0.5014 -0.0390
   127. (0.00004) RY*( 4) H  16           s(  0.43%)p99.99( 99.57%)
   128. (0.00225) RY*( 1) H  17           s( 99.59%)p 0.00(  0.41%)
                                            0.0043  0.9980  0.0264  0.0577 -0.0063
   129. (0.00018) RY*( 2) H  17           s(  0.00%)p 1.00(100.00%)
                                            0.0040  0.0053 -0.1531 -0.1290 -0.9797
   130. (0.00012) RY*( 3) H  17           s(  0.00%)p 1.00(100.00%)
                                            0.0002  0.0053  0.8660 -0.4950 -0.0702
   131. (0.00004) RY*( 4) H  17           s(  0.48%)p99.99( 99.52%)
   132. (0.00303) RY*( 1) H  18           s( 99.57%)p 0.00(  0.43%)
                                            0.0045  0.9978 -0.0034  0.0616  0.0221
   133. (0.00019) RY*( 2) H  18           s(  0.03%)p99.99( 99.97%)
                                           -0.0025  0.0181 -0.3715  0.0195 -0.9281
   134. (0.00015) RY*( 3) H  18           s(  0.05%)p99.99( 99.95%)
                                            0.0007  0.0222 -0.7985 -0.5160  0.3092
   135. (0.00004) RY*( 4) H  18           s(  0.43%)p99.99( 99.57%)
   136. (0.00447) RY*( 1) H  19           s( 99.76%)p 0.00(  0.24%)
                                            0.0069  0.9988  0.0235  0.0099 -0.0414
   137. (0.00017) RY*( 2) H  19           s(  0.01%)p99.99( 99.99%)
                                           -0.0036  0.0096 -0.3330  0.9060  0.2610
   138. (0.00012) RY*( 3) H  19           s(  0.08%)p99.99( 99.92%)
                                            0.0022  0.0279 -0.9309 -0.3594  0.0589
   139. (0.00004) RY*( 4) H  19           s(  0.23%)p99.99( 99.77%)
   140. (0.02566) BD*( 1) O   1 - C   2  
                ( 32.10%)   0.5666* O   1 s( 34.26%)p 1.92( 65.67%)d 0.00(  0.07%)
                                            0.0001 -0.5853 -0.0008 -0.7589  0.0014
                                           -0.0581  0.0050 -0.2781  0.0005 -0.0096
                                           -0.0161 -0.0078 -0.0140  0.0076
                ( 67.90%)  -0.8240* C   2 s( 20.15%)p 3.95( 79.57%)d 0.01(  0.28%)
                                           -0.0000 -0.4469 -0.0422  0.8520  0.0306
                                            0.0224  0.0127  0.2611  0.0005 -0.0019
                                           -0.0265 -0.0006 -0.0419  0.0192
   141. (0.00757) BD*( 1) O   1 - H   8  
                ( 27.14%)   0.5210* O   1 s( 19.46%)p 4.14( 80.46%)d 0.00(  0.08%)
                                           -0.0002 -0.4407 -0.0190  0.4827  0.0342
                                           -0.7154 -0.0188 -0.2414  0.0001  0.0110
                                            0.0056 -0.0172  0.0183  0.0070
                ( 72.86%)  -0.8536* H   8 s( 99.62%)p 0.00(  0.38%)
                                           -0.9981  0.0043 -0.0342  0.0486  0.0159
   142. (0.02745) BD*( 1) C   2 - C   3  
                ( 50.16%)   0.7082* C   2 s( 28.48%)p 2.51( 71.47%)d 0.00(  0.05%)
                                            0.0001  0.5337  0.0018  0.3836 -0.0321
                                           -0.7005 -0.0092 -0.2753  0.0047 -0.0142
                                           -0.0069  0.0108 -0.0089 -0.0068
                ( 49.84%)  -0.7060* C   3 s( 27.72%)p 2.61( 72.24%)d 0.00(  0.05%)
                                            0.0004  0.5265  0.0025 -0.4039 -0.0293
                                            0.6929 -0.0118  0.2794  0.0053 -0.0138
                                           -0.0053  0.0103 -0.0093 -0.0076
   143. (0.03468) BD*( 1) C   2 - C   7  
                ( 50.82%)   0.7129* C   2 s( 28.82%)p 2.47( 71.13%)d 0.00(  0.05%)
                                            0.0002  0.5368 -0.0039  0.3497 -0.0207
                                            0.7127  0.0093 -0.2838  0.0053  0.0138
                                           -0.0071 -0.0105 -0.0096 -0.0077
                ( 49.18%)  -0.7013* C   7 s( 27.95%)p 2.58( 72.01%)d 0.00(  0.04%)
                                            0.0003  0.5287  0.0001 -0.3910 -0.0299
                                           -0.6964  0.0130  0.2848  0.0033  0.0130
                                           -0.0056 -0.0106 -0.0089 -0.0072
   144. (0.03999) BD*( 1) C   2 - H   9  
                ( 40.26%)   0.6345* C   2 s( 22.48%)p 3.45( 77.46%)d 0.00(  0.05%)
                                            0.0002 -0.4738  0.0184  0.0219  0.0177
                                           -0.0039  0.0050 -0.8796  0.0097  0.0008
                                           -0.0015 -0.0006  0.0015 -0.0232
                ( 59.74%)  -0.7729* H   9 s( 99.91%)p 0.00(  0.09%)
                                           -0.9995  0.0084 -0.0007 -0.0009  0.0292
   145. (0.01448) BD*( 1) C   3 - C   4  
                ( 49.97%)   0.7069* C   3 s( 27.92%)p 2.58( 72.03%)d 0.00(  0.04%)
                                           -0.0002 -0.5284 -0.0040 -0.8207 -0.0057
                                            0.0093  0.0319 -0.2136 -0.0017 -0.0026
                                           -0.0097 -0.0012 -0.0163  0.0083
                ( 50.03%)  -0.7073* C   4 s( 27.83%)p 2.59( 72.12%)d 0.00(  0.05%)
                                           -0.0003 -0.5275  0.0008  0.8209  0.0020
                                            0.0164  0.0330  0.2144  0.0028  0.0013
                                           -0.0091  0.0004 -0.0170  0.0088
   146. (0.01882) BD*( 1) C   3 - H  10  
                ( 38.88%)   0.6236* C   3 s( 21.69%)p 3.61( 78.27%)d 0.00(  0.04%)
                                           -0.0002  0.4656 -0.0076 -0.0717 -0.0106
                                           -0.0412 -0.0227 -0.8805  0.0047  0.0001
                                            0.0026 -0.0009  0.0004  0.0207
                ( 61.12%)  -0.7818* H  10 s( 99.92%)p 0.00(  0.08%)
                                            0.9996 -0.0056  0.0052  0.0032  0.0282
   147. (0.01297) BD*( 1) C   3 - H  11  
                ( 38.39%)   0.6196* C   3 s( 22.56%)p 3.43( 77.40%)d 0.00(  0.04%)
                                           -0.0001  0.4749  0.0051 -0.3960  0.0036
                                           -0.7187  0.0048  0.3166 -0.0189  0.0129
                                           -0.0062 -0.0110 -0.0072 -0.0053
                ( 61.61%)  -0.7849* H  11 s( 99.92%)p 0.00(  0.08%)
                                            0.9996 -0.0032  0.0147  0.0232 -0.0086
   148. (0.01652) BD*( 1) C   4 - C   5  
                ( 50.01%)   0.7072* C   4 s( 27.86%)p 2.59( 72.09%)d 0.00(  0.04%)
                                            0.0002  0.5279  0.0020  0.3975  0.0295
                                            0.6971 -0.0116 -0.2757 -0.0040  0.0127
                                           -0.0048 -0.0102 -0.0099 -0.0073
                ( 49.99%)  -0.7071* C   5 s( 27.87%)p 2.59( 72.09%)d 0.00(  0.04%)
                                            0.0003  0.5279  0.0014 -0.3763  0.0258
                                           -0.7092 -0.0189  0.2745  0.0012  0.0143
                                           -0.0062 -0.0097 -0.0073 -0.0072
   149. (0.01239) BD*( 1) C   4 - H  12  
                ( 38.62%)   0.6214* C   4 s( 22.55%)p 3.43( 77.40%)d 0.00(  0.04%)
                                           -0.0001  0.4749  0.0062  0.4022 -0.0026
                                           -0.7145  0.0053 -0.3186  0.0167 -0.0132
                                           -0.0059  0.0107 -0.0082 -0.0054
                ( 61.38%)  -0.7835* H  12 s( 99.92%)p 0.00(  0.08%)
                                            0.9996 -0.0024 -0.0133  0.0237  0.0090
   150. (0.01811) BD*( 1) C   4 - H  13  
                ( 39.29%)   0.6268* C   4 s( 21.63%)p 3.62( 78.32%)d 0.00(  0.05%)
                                            0.0001 -0.4651  0.0068 -0.0703 -0.0114
                                            0.0445  0.0202 -0.8808  0.0033  0.0004
                                           -0.0020  0.0002  0.0002 -0.0213
                ( 60.71%)  -0.7792* H  13 s( 99.92%)p 0.00(  0.08%)
                                           -0.9996  0.0045  0.0039 -0.0040  0.0281
   151. (0.01638) BD*( 1) C   5 - C   6  
                ( 50.16%)   0.7082* C   5 s( 27.77%)p 2.60( 72.18%)d 0.00(  0.04%)
                                            0.0003  0.5270  0.0017 -0.3905  0.0252
                                            0.7040  0.0199  0.2696  0.0013 -0.0147
                                           -0.0063  0.0095 -0.0069 -0.0074
                ( 49.84%)  -0.7060* C   6 s( 27.96%)p 2.58( 72.00%)d 0.00(  0.04%)
                                            0.0003  0.5287  0.0013  0.4121  0.0290
                                           -0.6897  0.0129 -0.2709 -0.0037 -0.0130
                                           -0.0049  0.0100 -0.0094 -0.0074
   152. (0.01239) BD*( 1) C   5 - H  14  
                ( 38.75%)   0.6225* C   5 s( 22.56%)p 3.43( 77.39%)d 0.00(  0.04%)
                                            0.0001 -0.4750 -0.0053 -0.8392  0.0070
                                           -0.0097  0.0003 -0.2631  0.0166 -0.0005
                                           -0.0106 -0.0002 -0.0163  0.0067
                ( 61.25%)  -0.7826* H  14 s( 99.92%)p 0.00(  0.08%)
                                           -0.9996  0.0024  0.0278  0.0003  0.0070
   153. (0.01789) BD*( 1) C   5 - H  15  
                ( 39.24%)   0.6264* C   5 s( 21.68%)p 3.61( 78.27%)d 0.00(  0.05%)
                                           -0.0001  0.4656 -0.0072  0.0142  0.0231
                                           -0.0026 -0.0000 -0.8843  0.0023 -0.0000
                                            0.0013  0.0000  0.0005  0.0213
                ( 60.76%)  -0.7795* H  15 s( 99.92%)p 0.00(  0.08%)
                                            0.9996 -0.0044 -0.0032  0.0002  0.0284
   154. (0.01681) BD*( 1) C   6 - C   7  
                ( 50.30%)   0.7092* C   6 s( 27.67%)p 2.61( 72.28%)d 0.00(  0.05%)
                                            0.0003  0.5260  0.0009 -0.8219 -0.0038
                                           -0.0032  0.0321 -0.2149 -0.0036  0.0021
                                            0.0091  0.0005  0.0171 -0.0088
                ( 49.70%)  -0.7050* C   7 s( 28.12%)p 2.55( 71.84%)d 0.00(  0.04%)
                                            0.0002  0.5303  0.0042  0.8188  0.0037
                                            0.0309  0.0311  0.2147  0.0016 -0.0010
                                            0.0098 -0.0005  0.0162 -0.0081
   155. (0.01809) BD*( 1) C   6 - H  16  
                ( 39.27%)   0.6267* C   6 s( 21.64%)p 3.62( 78.32%)d 0.00(  0.05%)
                                            0.0001 -0.4651  0.0071 -0.0677 -0.0115
                                           -0.0517 -0.0200 -0.8805  0.0036 -0.0005
                                           -0.0017 -0.0006  0.0002 -0.0214
                ( 60.73%)  -0.7793* H  16 s( 99.92%)p 0.00(  0.08%)
                                           -0.9996  0.0045  0.0039  0.0040  0.0281
   156. (0.01256) BD*( 1) C   6 - H  17  
                ( 38.62%)   0.6215* C   6 s( 22.62%)p 3.42( 77.34%)d 0.00(  0.04%)
                                            0.0001 -0.4756 -0.0058 -0.3855  0.0021
                                           -0.7213  0.0055  0.3228 -0.0167 -0.0127
                                            0.0056  0.0109  0.0088  0.0053
                ( 61.38%)  -0.7834* H  17 s( 99.92%)p 0.00(  0.08%)
                                           -0.9996  0.0026  0.0130  0.0238 -0.0092
   157. (0.01373) BD*( 1) C   7 - H  18  
                ( 39.15%)   0.6257* C   7 s( 22.05%)p 3.53( 77.90%)d 0.00(  0.04%)
                                            0.0001 -0.4696 -0.0052  0.4126 -0.0080
                                           -0.7150  0.0021 -0.3118  0.0176  0.0136
                                            0.0065 -0.0110  0.0073  0.0057
                ( 60.85%)  -0.7800* H  18 s( 99.92%)p 0.00(  0.08%)
                                           -0.9996  0.0029 -0.0130  0.0238  0.0084
   158. (0.01884) BD*( 1) C   7 - H  19  
                ( 38.85%)   0.6233* C   7 s( 21.76%)p 3.59( 78.20%)d 0.00(  0.04%)
                                           -0.0002  0.4664 -0.0063 -0.0732 -0.0100
                                            0.0357  0.0207 -0.8802  0.0031 -0.0004
                                            0.0027  0.0004  0.0004  0.0207
                ( 61.15%)  -0.7820* H  19 s( 99.92%)p 0.00(  0.08%)
                                            0.9996 -0.0058  0.0048 -0.0023  0.0283


 NHO Directionality and "Bond Bending" (deviations from line of nuclear centers)

         [Thresholds for printing:  angular deviation  >  1.0 degree]
                                    hybrid p-character > 25.0%
                                    orbital occupancy  >  0.10e

                                Line of Centers        Hybrid 1              Hybrid 2
                                ---------------  -------------------   ------------------
                NBO               Theta   Phi    Theta   Phi    Dev    Theta   Phi    Dev
 ========================================================================================
     1. BD (   1) O   1 - C   2    71.6    3.4    69.9    4.0   1.8    106.5  182.3   2.2
     2. BD (   1) O   1 - H   8    72.5  120.1    75.0  125.2   5.5      --     --    --
     3. BD (   1) C   2 - C   3   108.8  300.1   108.9  296.3   3.5     70.6  122.5   2.3
     4. BD (   1) C   2 - C   7   109.1   61.2   109.3   65.5   4.1     70.3  238.4   2.7
     5. BD (   1) C   2 - H   9     1.9    4.2     2.6  181.6   4.5      --     --    --
     6. BD (   1) C   3 - C   4    75.3    0.5    75.4  357.1   3.3    104.8  183.4   2.8
     7. BD (   1) C   3 - H  10   174.3  199.9   173.2  217.8   2.2      --     --    --
     8. BD (   1) C   3 - H  11    68.9  240.2    69.9  241.2   1.4      --     --    --
     9. BD (   1) C   4 - C   5   108.9   61.2   109.1   58.1   2.9     71.2  244.3   2.9
    11. BD (   1) C   4 - H  13     5.5  328.1     6.8  321.6   1.5      --     --    --
    12. BD (   1) C   5 - C   6    71.5  119.9    71.5  116.8   3.0    108.8  303.1   3.0
    14. BD (   1) C   5 - H  15   179.2  347.8   177.6  356.0   1.6      --     --    --
    15. BD (   1) C   6 - C   7   104.8  181.0   104.8  178.0   2.9     75.3    4.3   3.2
    16. BD (   1) C   6 - H  16     5.6   36.9     6.9   42.2   1.5      --     --    --
    18. BD (   1) C   7 - H  18    69.1  120.2    70.3  119.6   1.3      --     --    --
    19. BD (   1) C   7 - H  19   174.4  164.4   173.5  145.9   2.2      --     --    --
    27. LP (   1) O   1             --     --    123.1  236.4   --       --     --    --
    28. LP (   2) O   1             --     --     32.9  240.0   --       --     --    --


 Second Order Perturbation Theory Analysis of Fock Matrix in NBO Basis

     Threshold for printing:   0.50 kcal/mol
                                                                              E(2)  E(j)-E(i) F(i,j)
         Donor NBO (i)                     Acceptor NBO (j)                 kcal/mol   a.u.    a.u. 
 ===================================================================================================

 within unit  1
   1. BD (   1) O   1 - C   2        / 92. RY*(   1) H   8                    0.60    1.49    0.027
   1. BD (   1) O   1 - C   2        /145. BD*(   1) C   3 - C   4            1.79    1.23    0.042
   1. BD (   1) O   1 - C   2        /154. BD*(   1) C   6 - C   7            1.46    1.22    0.038
   2. BD (   1) O   1 - H   8        / 38. RY*(   1) C   2                    0.70    1.53    0.029
   2. BD (   1) O   1 - H   8        / 48. RY*(   2) C   3                    0.54    1.39    0.025
   2. BD (   1) O   1 - H   8        /142. BD*(   1) C   2 - C   3            3.03    1.09    0.052
   3. BD (   1) C   2 - C   3        / 30. RY*(   2) O   1                    0.96    2.00    0.039
   3. BD (   1) C   2 - C   3        / 56. RY*(   1) C   4                    1.22    1.59    0.040
   3. BD (   1) C   2 - C   3        / 83. RY*(   1) C   7                    1.41    1.57    0.042
   3. BD (   1) C   2 - C   3        /141. BD*(   1) O   1 - H   8            2.07    1.02    0.041
   3. BD (   1) C   2 - C   3        /143. BD*(   1) C   2 - C   7            1.40    0.99    0.033
   3. BD (   1) C   2 - C   3        /144. BD*(   1) C   2 - H   9            0.63    1.03    0.023
   3. BD (   1) C   2 - C   3        /145. BD*(   1) C   3 - C   4            1.15    1.00    0.030
   3. BD (   1) C   2 - C   3        /146. BD*(   1) C   3 - H  10            0.54    1.04    0.021
   3. BD (   1) C   2 - C   3        /147. BD*(   1) C   3 - H  11            0.74    1.05    0.025
   3. BD (   1) C   2 - C   3        /149. BD*(   1) C   4 - H  12            1.86    1.05    0.040
   3. BD (   1) C   2 - C   3        /157. BD*(   1) C   7 - H  18            2.09    1.03    0.042
   4. BD (   1) C   2 - C   7        / 29. RY*(   1) O   1                    0.87    1.75    0.035
   4. BD (   1) C   2 - C   7        / 47. RY*(   1) C   3                    1.34    1.60    0.042
   4. BD (   1) C   2 - C   7        / 74. RY*(   1) C   6                    1.16    1.59    0.038
   4. BD (   1) C   2 - C   7        /142. BD*(   1) C   2 - C   3            1.55    1.00    0.035
   4. BD (   1) C   2 - C   7        /147. BD*(   1) C   3 - H  11            2.00    1.06    0.041
   4. BD (   1) C   2 - C   7        /154. BD*(   1) C   6 - C   7            1.31    0.99    0.032
   4. BD (   1) C   2 - C   7        /156. BD*(   1) C   6 - H  17            1.83    1.05    0.039
   4. BD (   1) C   2 - C   7        /157. BD*(   1) C   7 - H  18            0.73    1.04    0.025
   4. BD (   1) C   2 - C   7        /158. BD*(   1) C   7 - H  19            0.57    1.04    0.022
   5. BD (   1) C   2 - H   9        / 29. RY*(   1) O   1                    0.62    1.63    0.029
   5. BD (   1) C   2 - H   9        / 84. RY*(   2) C   7                    0.53    1.16    0.022
   5. BD (   1) C   2 - H   9        /146. BD*(   1) C   3 - H  10            3.24    0.93    0.049
   5. BD (   1) C   2 - H   9        /158. BD*(   1) C   7 - H  19            3.24    0.92    0.049
   6. BD (   1) C   3 - C   4        / 38. RY*(   1) C   2                    1.01    1.43    0.034
   6. BD (   1) C   3 - C   4        / 65. RY*(   1) C   5                    1.03    1.60    0.036
   6. BD (   1) C   3 - C   4        /140. BD*(   1) O   1 - C   2            2.65    0.90    0.044
   6. BD (   1) C   3 - C   4        /142. BD*(   1) C   2 - C   3            0.93    0.99    0.027
   6. BD (   1) C   3 - C   4        /146. BD*(   1) C   3 - H  10            0.55    1.03    0.021
   6. BD (   1) C   3 - C   4        /147. BD*(   1) C   3 - H  11            0.73    1.05    0.025
   6. BD (   1) C   3 - C   4        /148. BD*(   1) C   4 - C   5            1.06    0.98    0.029
   6. BD (   1) C   3 - C   4        /149. BD*(   1) C   4 - H  12            0.70    1.04    0.024
   6. BD (   1) C   3 - C   4        /150. BD*(   1) C   4 - H  13            0.52    1.03    0.021
   6. BD (   1) C   3 - C   4        /152. BD*(   1) C   5 - H  14            1.97    1.04    0.041
   7. BD (   1) C   3 - H  10        /140. BD*(   1) O   1 - C   2            0.72    0.78    0.021
   7. BD (   1) C   3 - H  10        /144. BD*(   1) C   2 - H   9            3.32    0.91    0.049
   7. BD (   1) C   3 - H  10        /150. BD*(   1) C   4 - H  13            3.19    0.91    0.048
   8. BD (   1) C   3 - H  11        / 57. RY*(   2) C   4                    0.53    1.64    0.026
   8. BD (   1) C   3 - H  11        /140. BD*(   1) O   1 - C   2            0.59    0.79    0.019
   8. BD (   1) C   3 - H  11        /143. BD*(   1) C   2 - C   7            3.55    0.87    0.050
   8. BD (   1) C   3 - H  11        /148. BD*(   1) C   4 - C   5            3.37    0.87    0.048
   9. BD (   1) C   4 - C   5        / 47. RY*(   1) C   3                    1.10    1.59    0.037
   9. BD (   1) C   4 - C   5        / 74. RY*(   1) C   6                    1.05    1.58    0.037
   9. BD (   1) C   4 - C   5        /145. BD*(   1) C   3 - C   4            1.06    0.99    0.029
   9. BD (   1) C   4 - C   5        /147. BD*(   1) C   3 - H  11            2.04    1.05    0.041
   9. BD (   1) C   4 - C   5        /149. BD*(   1) C   4 - H  12            0.73    1.04    0.025
   9. BD (   1) C   4 - C   5        /150. BD*(   1) C   4 - H  13            0.52    1.03    0.021
   9. BD (   1) C   4 - C   5        /151. BD*(   1) C   5 - C   6            1.06    0.98    0.029
   9. BD (   1) C   4 - C   5        /152. BD*(   1) C   5 - H  14            0.72    1.04    0.024
   9. BD (   1) C   4 - C   5        /153. BD*(   1) C   5 - H  15            0.52    1.03    0.021
   9. BD (   1) C   4 - C   5        /156. BD*(   1) C   6 - H  17            2.03    1.04    0.041
  10. BD (   1) C   4 - H  12        / 66. RY*(   2) C   5                    0.55    1.63    0.027
  10. BD (   1) C   4 - H  12        /142. BD*(   1) C   2 - C   3            3.39    0.88    0.049
  10. BD (   1) C   4 - H  12        /151. BD*(   1) C   5 - C   6            3.39    0.87    0.049
  11. BD (   1) C   4 - H  13        /146. BD*(   1) C   3 - H  10            3.28    0.92    0.049
  11. BD (   1) C   4 - H  13        /153. BD*(   1) C   5 - H  15            3.21    0.92    0.049
  12. BD (   1) C   5 - C   6        / 56. RY*(   1) C   4                    1.03    1.58    0.036
  12. BD (   1) C   5 - C   6        / 83. RY*(   1) C   7                    0.96    1.56    0.035
  12. BD (   1) C   5 - C   6        /148. BD*(   1) C   4 - C   5            1.06    0.98    0.029
  12. BD (   1) C   5 - C   6        /149. BD*(   1) C   4 - H  12            2.00    1.04    0.041
  12. BD (   1) C   5 - C   6        /152. BD*(   1) C   5 - H  14            0.70    1.04    0.024
  12. BD (   1) C   5 - C   6        /153. BD*(   1) C   5 - H  15            0.51    1.03    0.020
  12. BD (   1) C   5 - C   6        /154. BD*(   1) C   6 - C   7            1.08    0.98    0.029
  12. BD (   1) C   5 - C   6        /155. BD*(   1) C   6 - H  16            0.53    1.03    0.021
  12. BD (   1) C   5 - C   6        /156. BD*(   1) C   6 - H  17            0.74    1.04    0.025
  12. BD (   1) C   5 - C   6        /157. BD*(   1) C   7 - H  18            2.11    1.03    0.042
  13. BD (   1) C   5 - H  14        / 57. RY*(   2) C   4                    0.54    1.64    0.027
  13. BD (   1) C   5 - H  14        / 75. RY*(   2) C   6                    0.54    1.62    0.027
  13. BD (   1) C   5 - H  14        /145. BD*(   1) C   3 - C   4            3.37    0.88    0.049
  13. BD (   1) C   5 - H  14        /154. BD*(   1) C   6 - C   7            3.41    0.88    0.049
  14. BD (   1) C   5 - H  15        /150. BD*(   1) C   4 - H  13            3.22    0.92    0.049
  14. BD (   1) C   5 - H  15        /155. BD*(   1) C   6 - H  16            3.24    0.91    0.049
  15. BD (   1) C   6 - C   7        / 39. RY*(   2) C   2                    0.69    1.70    0.031
  15. BD (   1) C   6 - C   7        / 65. RY*(   1) C   5                    1.05    1.60    0.037
  15. BD (   1) C   6 - C   7        /140. BD*(   1) O   1 - C   2            3.04    0.90    0.047
  15. BD (   1) C   6 - C   7        /143. BD*(   1) C   2 - C   7            0.97    0.98    0.028
  15. BD (   1) C   6 - C   7        /151. BD*(   1) C   5 - C   6            1.05    0.99    0.029
  15. BD (   1) C   6 - C   7        /152. BD*(   1) C   5 - H  14            1.97    1.05    0.041
  15. BD (   1) C   6 - C   7        /155. BD*(   1) C   6 - H  16            0.50    1.03    0.020
  15. BD (   1) C   6 - C   7        /156. BD*(   1) C   6 - H  17            0.68    1.04    0.024
  15. BD (   1) C   6 - C   7        /157. BD*(   1) C   7 - H  18            0.77    1.03    0.025
  15. BD (   1) C   6 - C   7        /158. BD*(   1) C   7 - H  19            0.57    1.03    0.022
  16. BD (   1) C   6 - H  16        /153. BD*(   1) C   5 - H  15            3.19    0.92    0.048
  16. BD (   1) C   6 - H  16        /158. BD*(   1) C   7 - H  19            3.30    0.92    0.049
  17. BD (   1) C   6 - H  17        / 66. RY*(   2) C   5                    0.55    1.63    0.027
  17. BD (   1) C   6 - H  17        /143. BD*(   1) C   2 - C   7            3.39    0.88    0.049
  17. BD (   1) C   6 - H  17        /148. BD*(   1) C   4 - C   5            3.33    0.88    0.048
  18. BD (   1) C   7 - H  18        / 75. RY*(   2) C   6                    0.57    1.63    0.027
  18. BD (   1) C   7 - H  18        /142. BD*(   1) C   2 - C   3            3.34    0.89    0.049
  18. BD (   1) C   7 - H  18        /151. BD*(   1) C   5 - C   6            3.29    0.88    0.048
  19. BD (   1) C   7 - H  19        / 38. RY*(   1) C   2                    0.74    1.32    0.028
  19. BD (   1) C   7 - H  19        /140. BD*(   1) O   1 - C   2            0.64    0.79    0.020
  19. BD (   1) C   7 - H  19        /144. BD*(   1) C   2 - H   9            3.23    0.92    0.049
  19. BD (   1) C   7 - H  19        /155. BD*(   1) C   6 - H  16            3.13    0.92    0.048
  20. CR (   1) O   1                / 38. RY*(   1) C   2                    1.65   19.78    0.162
  20. CR (   1) O   1                / 41. RY*(   4) C   2                    0.94   20.30    0.123
  21. CR (   1) C   2                / 49. RY*(   3) C   3                    0.63   11.05    0.074
  21. CR (   1) C   2                / 86. RY*(   4) C   7                    0.60   11.10    0.073
  21. CR (   1) C   2                / 96. RY*(   1) H   9                    0.52   10.49    0.066
  21. CR (   1) C   2                /140. BD*(   1) O   1 - C   2            0.96   10.43    0.090
  22. CR (   1) C   3                / 39. RY*(   2) C   2                    0.76   11.17    0.082
  22. CR (   1) C   3                / 58. RY*(   3) C   4                    0.81   10.72    0.083
  22. CR (   1) C   3                /100. RY*(   1) H  10                    0.63   10.45    0.072
  22. CR (   1) C   3                /104. RY*(   1) H  11                    0.61   10.43    0.071
  23. CR (   1) C   4                / 48. RY*(   2) C   3                    0.88   10.76    0.087
  23. CR (   1) C   4                / 67. RY*(   3) C   5                    0.90   10.73    0.088
  23. CR (   1) C   4                /108. RY*(   1) H  12                    0.58   10.44    0.070
  23. CR (   1) C   4                /112. RY*(   1) H  13                    0.59   10.46    0.070
  24. CR (   1) C   5                / 58. RY*(   3) C   4                    0.98   10.73    0.091
  24. CR (   1) C   5                / 76. RY*(   3) C   6                    0.86   10.74    0.086
  24. CR (   1) C   5                /116. RY*(   1) H  14                    0.58   10.44    0.070
  24. CR (   1) C   5                /120. RY*(   1) H  15                    0.60   10.46    0.070
  25. CR (   1) C   6                / 67. RY*(   3) C   5                    0.90   10.73    0.088
  25. CR (   1) C   6                / 84. RY*(   2) C   7                    0.94   10.74    0.090
  25. CR (   1) C   6                /124. RY*(   1) H  16                    0.59   10.46    0.070
  25. CR (   1) C   6                /128. RY*(   1) H  17                    0.58   10.44    0.070
  26. CR (   1) C   7                / 38. RY*(   1) C   2                    0.55   10.90    0.070
  26. CR (   1) C   7                / 76. RY*(   3) C   6                    0.92   10.73    0.088
  26. CR (   1) C   7                /132. RY*(   1) H  18                    0.57   10.44    0.069
  26. CR (   1) C   7                /136. RY*(   1) H  19                    0.63   10.45    0.073
  27. LP (   1) O   1                / 38. RY*(   1) C   2                    2.29    1.40    0.051
  27. LP (   1) O   1                / 94. RY*(   3) H   8                    0.87    2.25    0.040
  27. LP (   1) O   1                /142. BD*(   1) C   2 - C   3            0.94    0.97    0.027
  27. LP (   1) O   1                /143. BD*(   1) C   2 - C   7            1.53    0.96    0.034
  27. LP (   1) O   1                /144. BD*(   1) C   2 - H   9            1.26    1.00    0.032
  27. LP (   1) O   1                /145. BD*(   1) C   3 - C   4            0.55    0.97    0.021
  28. LP (   2) O   1                / 40. RY*(   3) C   2                    1.00    1.62    0.036
  28. LP (   2) O   1                / 93. RY*(   2) H   8                    2.13    1.95    0.058
  28. LP (   2) O   1                /143. BD*(   1) C   2 - C   7            5.94    0.68    0.057
  28. LP (   2) O   1                /144. BD*(   1) C   2 - H   9            7.34    0.73    0.065
  28. LP (   2) O   1                /154. BD*(   1) C   6 - C   7            0.77    0.69    0.021


 Natural Bond Orbitals (Summary):

                                                            Principal Delocalizations
           NBO                        Occupancy    Energy   (geminal,vicinal,remote)
 ====================================================================================
 Molecular unit  1  (C6H12O)
     1. BD (   1) O   1 - C   2          1.99203    -0.82124  145(v),154(v),92(v)
     2. BD (   1) O   1 - H   8          1.98813    -0.68429  142(v),38(v),48(r)
     3. BD (   1) C   2 - C   3          1.97301    -0.58689  157(v),141(v),149(v),83(v)
                                                    143(g),56(v),145(g),30(v)
                                                    147(g),144(g),146(g)
     4. BD (   1) C   2 - C   7          1.97908    -0.59024  147(v),156(v),142(g),47(v)
                                                    154(g),74(v),29(v),157(g)
                                                    158(g)
     5. BD (   1) C   2 - H   9          1.97556    -0.47766  158(v),146(v),29(v),84(v)
     6. BD (   1) C   3 - C   4          1.97830    -0.57981  140(v),152(v),148(g),65(v)
                                                    38(v),142(g),147(g),149(g)
                                                    146(g),150(g)
     7. BD (   1) C   3 - H  10          1.97590    -0.46520  144(v),150(v),140(v)
     8. BD (   1) C   3 - H  11          1.97756    -0.46707  143(v),148(v),140(v),57(v)
     9. BD (   1) C   4 - C   5          1.98120    -0.57960  147(v),156(v),47(v),145(g)
                                                    74(v),151(g),149(g),152(g)
                                                    153(g),150(g)
    10. BD (   1) C   4 - H  12          1.97901    -0.47131  142(v),151(v),66(v)
    11. BD (   1) C   4 - H  13          1.97806    -0.46993  146(v),153(v)
    12. BD (   1) C   5 - C   6          1.98093    -0.58084  157(v),149(v),154(g),148(g)
                                                    56(v),83(v),156(g),152(g)
                                                    155(g),153(g)
    13. BD (   1) C   5 - H  14          1.97894    -0.47214  154(v),145(v),75(v),57(v)
    14. BD (   1) C   5 - H  15          1.97786    -0.46978  155(v),150(v)
    15. BD (   1) C   6 - C   7          1.97838    -0.58377  140(v),152(v),151(g),65(v)
                                                    143(g),157(g),39(v),156(g)
                                                    158(g)
    16. BD (   1) C   6 - H  16          1.97803    -0.47250  158(v),153(v)
    17. BD (   1) C   6 - H  17          1.97928    -0.47423  143(v),148(v),66(v)
    18. BD (   1) C   7 - H  18          1.97837    -0.47718  142(v),151(v),75(v)
    19. BD (   1) C   7 - H  19          1.97668    -0.47134  144(v),155(v),38(v),140(v)
    20. CR (   1) O   1                  1.99973   -18.93099  38(v),41(v)
    21. CR (   1) C   2                  1.99890   -10.11186  140(g),49(v),86(v),96(v)
    22. CR (   1) C   3                  1.99907   -10.04860  58(v),39(v),100(v),104(v)
    23. CR (   1) C   4                  1.99911   -10.05739  67(v),48(v),112(v),108(v)
    24. CR (   1) C   5                  1.99911   -10.05713  58(v),76(v),120(v),116(v)
    25. CR (   1) C   6                  1.99911   -10.05993  84(v),67(v),124(v),128(v)
    26. CR (   1) C   7                  1.99907   -10.05438  76(v),136(v),132(v),38(v)
    27. LP (   1) O   1                  1.97846    -0.55766  38(v),143(v),144(v),142(v)
                                                    94(v),145(r)
    28. LP (   2) O   1                  1.95558    -0.28327  144(v),143(v),93(v),40(v)
                                                    154(r)
    29. RY*(   1) O   1                  0.00205     1.15546   
    30. RY*(   2) O   1                  0.00154     1.41037   
    31. RY*(   3) O   1                  0.00023     1.62255   
    32. RY*(   4) O   1                  0.00005     1.38119   
    33. RY*(   5) O   1                  0.00000     2.84192   
    34. RY*(   6) O   1                  0.00001     2.72097   
    35. RY*(   7) O   1                  0.00000     2.93636   
    36. RY*(   8) O   1                  0.00001     2.95644   
    37. RY*(   9) O   1                  0.00001     2.80580   
    38. RY*(   1) C   2                  0.00578     0.84579   
    39. RY*(   2) C   2                  0.00374     1.11845   
    40. RY*(   3) C   2                  0.00232     1.33345   
    41. RY*(   4) C   2                  0.00142     1.36573   
    42. RY*(   5) C   2                  0.00089     1.69332   
    43. RY*(   6) C   2                  0.00073     1.97667   
    44. RY*(   7) C   2                  0.00032     1.80301   
    45. RY*(   8) C   2                  0.00029     1.98324   
    46. RY*(   9) C   2                  0.00009     1.90856   
    47. RY*(   1) C   3                  0.00563     1.00969   
    48. RY*(   2) C   3                  0.00340     0.70690   
    49. RY*(   3) C   3                  0.00119     0.94077   
    50. RY*(   4) C   3                  0.00096     1.02099   
    51. RY*(   5) C   3                  0.00028     2.02218   
    52. RY*(   6) C   3                  0.00014     2.08360   
    53. RY*(   7) C   3                  0.00009     2.12111   
    54. RY*(   8) C   3                  0.00002     2.16135   
    55. RY*(   9) C   3                  0.00002     2.22725   
    56. RY*(   1) C   4                  0.00511     0.99922   
    57. RY*(   2) C   4                  0.00149     1.16975   
    58. RY*(   3) C   4                  0.00115     0.67633   
    59. RY*(   4) C   4                  0.00037     1.05320   
    60. RY*(   5) C   4                  0.00028     1.96510   
    61. RY*(   6) C   4                  0.00015     2.22753   
    62. RY*(   7) C   4                  0.00006     1.88732   
    63. RY*(   8) C   4                  0.00001     2.01904   
    64. RY*(   9) C   4                  0.00001     2.20745   
    65. RY*(   1) C   5                  0.00503     1.01627   
    66. RY*(   2) C   5                  0.00150     1.15371   
    67. RY*(   3) C   5                  0.00120     0.66977   
    68. RY*(   4) C   5                  0.00041     1.01224   
    69. RY*(   5) C   5                  0.00029     1.97584   
    70. RY*(   6) C   5                  0.00014     2.23033   
    71. RY*(   7) C   5                  0.00006     1.86087   
    72. RY*(   8) C   5                  0.00001     2.08854   
    73. RY*(   9) C   5                  0.00001     2.18272   
    74. RY*(   1) C   6                  0.00514     0.99978   
    75. RY*(   2) C   6                  0.00153     1.14794   
    76. RY*(   3) C   6                  0.00121     0.67877   
    77. RY*(   4) C   6                  0.00042     0.99684   
    78. RY*(   5) C   6                  0.00028     1.96473   
    79. RY*(   6) C   6                  0.00014     2.22998   
    80. RY*(   7) C   6                  0.00007     1.92313   
    81. RY*(   8) C   6                  0.00001     2.02312   
    82. RY*(   9) C   6                  0.00002     2.21098   
    83. RY*(   1) C   7                  0.00568     0.98384   
    84. RY*(   2) C   7                  0.00283     0.68194   
    85. RY*(   3) C   7                  0.00111     1.07667   
    86. RY*(   4) C   7                  0.00076     0.99147   
    87. RY*(   5) C   7                  0.00029     2.01353   
    88. RY*(   6) C   7                  0.00015     2.01670   
    89. RY*(   7) C   7                  0.00012     2.04488   
    90. RY*(   8) C   7                  0.00002     2.22980   
    91. RY*(   9) C   7                  0.00002     2.18379   
    92. RY*(   1) H   8                  0.00195     0.66406   
    93. RY*(   2) H   8                  0.00170     1.66591   
    94. RY*(   3) H   8                  0.00088     1.68902   
    95. RY*(   4) H   8                  0.00002     2.31034   
    96. RY*(   1) H   9                  0.00379     0.37833   
    97. RY*(   2) H   9                  0.00020     1.82543   
    98. RY*(   3) H   9                  0.00007     2.01598   
    99. RY*(   4) H   9                  0.00003     2.26223   
   100. RY*(   1) H  10                  0.00394     0.40160   
   101. RY*(   2) H  10                  0.00017     1.90942   
   102. RY*(   3) H  10                  0.00013     1.84869   
   103. RY*(   4) H  10                  0.00004     2.34079   
   104. RY*(   1) H  11                  0.00294     0.38175   
   105. RY*(   2) H  11                  0.00017     1.87688   
   106. RY*(   3) H  11                  0.00013     1.85413   
   107. RY*(   4) H  11                  0.00005     2.35164   
   108. RY*(   1) H  12                  0.00211     0.38292   
   109. RY*(   2) H  12                  0.00017     1.86545   
   110. RY*(   3) H  12                  0.00013     1.81495   
   111. RY*(   4) H  12                  0.00004     2.33114   
   112. RY*(   1) H  13                  0.00301     0.39840   
   113. RY*(   2) H  13                  0.00018     1.90613   
   114. RY*(   3) H  13                  0.00013     1.78063   
   115. RY*(   4) H  13                  0.00004     2.32388   
   116. RY*(   1) H  14                  0.00212     0.38390   
   117. RY*(   2) H  14                  0.00017     1.86426   
   118. RY*(   3) H  14                  0.00013     1.80852   
   119. RY*(   4) H  14                  0.00004     2.32874   
   120. RY*(   1) H  15                  0.00291     0.39964   
   121. RY*(   2) H  15                  0.00018     1.91093   
   122. RY*(   3) H  15                  0.00013     1.77989   
   123. RY*(   4) H  15                  0.00004     2.31963   
   124. RY*(   1) H  16                  0.00303     0.39589   
   125. RY*(   2) H  16                  0.00018     1.90370   
   126. RY*(   3) H  16                  0.00013     1.77720   
   127. RY*(   4) H  16                  0.00004     2.32244   
   128. RY*(   1) H  17                  0.00225     0.37708   
   129. RY*(   2) H  17                  0.00018     1.86314   
   130. RY*(   3) H  17                  0.00012     1.81128   
   131. RY*(   4) H  17                  0.00004     2.33142   
   132. RY*(   1) H  18                  0.00303     0.38155   
   133. RY*(   2) H  18                  0.00019     1.86407   
   134. RY*(   3) H  18                  0.00015     1.81867   
   135. RY*(   4) H  18                  0.00004     2.33167   
   136. RY*(   1) H  19                  0.00447     0.39189   
   137. RY*(   2) H  19                  0.00017     1.89664   
   138. RY*(   3) H  19                  0.00012     1.82522   
   139. RY*(   4) H  19                  0.00004     2.33900   
   140. BD*(   1) O   1 - C   2          0.02566     0.31832   
   141. BD*(   1) O   1 - H   8          0.00757     0.43694   
   142. BD*(   1) C   2 - C   3          0.02745     0.40861   
   143. BD*(   1) C   2 - C   7          0.03468     0.40110   
   144. BD*(   1) C   2 - H   9          0.03999     0.44366   
   145. BD*(   1) C   3 - C   4          0.01448     0.41019   
   146. BD*(   1) C   3 - H  10          0.01882     0.45196   
   147. BD*(   1) C   3 - H  11          0.01297     0.46775   
   148. BD*(   1) C   4 - C   5          0.01652     0.40402   
   149. BD*(   1) C   4 - H  12          0.01239     0.46333   
   150. BD*(   1) C   4 - H  13          0.01811     0.44686   
   151. BD*(   1) C   5 - C   6          0.01638     0.40272   
   152. BD*(   1) C   5 - H  14          0.01239     0.46161   
   153. BD*(   1) C   5 - H  15          0.01789     0.44774   
   154. BD*(   1) C   6 - C   7          0.01681     0.40335   
   155. BD*(   1) C   6 - H  16          0.01809     0.44447   
   156. BD*(   1) C   6 - H  17          0.01256     0.46072   
   157. BD*(   1) C   7 - H  18          0.01373     0.44684   
   158. BD*(   1) C   7 - H  19          0.01884     0.44699   
       -------------------------------
              Total Lewis   55.53447  ( 99.1687%)
        Valence non-Lewis    0.35531  (  0.6345%)
        Rydberg non-Lewis    0.11022  (  0.1968%)
       -------------------------------
            Total unit  1   56.00000  (100.0000%)
           Charge unit  1    0.00000
 Unable to Open any file for archive entry.
 1\1\GINC-COMPUTE-0-0\SP\RB3LYP\def2SVP\C6H12O1\ZAHRT2\13-Mar-2021\0\\#
  b3lyp/def2svp geom=NewRedundant pop=NBO\\55\\0,1\O,0,2.5865059442,-0.
 3390358954,0.1577942041\C,0,1.2720407172,-0.026785098,-0.2673455293\C,
 0,0.4643838517,-1.3209629402,-0.2531122376\C,0,-0.9953219473,-1.081296
 0499,-0.6507961014\C,0,-1.6508140333,-0.0148635208,0.2341586847\C,0,-0
 .8422063806,1.2872963653,0.226778937\C,0,0.6170730638,1.0353225562,0.6
 21341702\H,0,3.1001954072,0.4787704942,0.1696508775\H,0,1.2850930197,0
 .3575708454,-1.3111743219\H,0,0.5167615634,-1.737712115,0.76832409\H,0
 ,0.9461795675,-2.0538514079,-0.9197560038\H,0,-1.5607543524,-2.0259186
 266,-0.5986919998\H,0,-1.0380089153,-0.7522856749,-1.7053652711\H,0,-2
 .6856307881,0.1750403894,-0.0955127942\H,0,-1.7155765708,-0.3941619891
 ,1.2702949393\H,0,-0.8752853194,1.7285816841,-0.7863083826\H,0,-1.2964
 833551,2.0298962555,0.9028989099\H,0,1.1988232257,1.9735176649,0.57093
 01949\H,0,0.6730253019,0.6808770629,1.6658901025\\Version=ES64L-G16Rev
 C.01\State=1-A\HF=-310.8697024\RMSD=4.191e-09\Dipole=-0.2036244,0.5364
 659,-0.1104304\Quadrupole=-0.2179483,0.2338106,-0.0158623,3.2908422,-0
 .4262022,0.1562855\PG=C01 [X(C6H12O1)]\\@
 The archive entry for this job was punched.


 MARY HAD A LITTLE LAMB
      HIS FEET WERE BLACK AS SOOT,
           AND EVERYWHERE THAT MARY WENT
                HIS SOOTY FOOT HE PUT.

                    -- NONAME
 File lengths (MBytes):  RWF=     20 Int=      0 D2E=      0 Chk=      3 Scr=      1
 Normal termination of Gaussian 16
