# Supplementary material for: Machine-Learning-Guided Discovery of Electrochemical Reactions
Source: J Am Chem Soc. 2022 Dec 2;144(49):22599–610. doi: 10.1021/jacs.2c08997 (PMC9756344; doi:10.1021/jacs.2c08997)
Supplement: Supplementary file 4 — ja2c08997_si_004.zip [file ja2c08997_si_004.zip › Reactivity Prediction/Nlogs_notimes/56.log]

 Entering Gaussian System, Link 0=g16
 Input=56.com
 Output=56.log
 Initial command:
  
 Copyright (c) 1988-2019, Gaussian, Inc.  All Rights Reserved.
  
 This is part of the Gaussian(R) 16 program.  It is based on
 the Gaussian(R) 09 system (copyright 2009, Gaussian, Inc.),
 the Gaussian(R) 03 system (copyright 2003, Gaussian, Inc.),
 the Gaussian(R) 98 system (copyright 1998, Gaussian, Inc.),
 the Gaussian(R) 94 system (copyright 1995, Gaussian, Inc.),
 the Gaussian 92(TM) system (copyright 1992, Gaussian, Inc.),
 the Gaussian 90(TM) system (copyright 1990, Gaussian, Inc.),
 the Gaussian 88(TM) system (copyright 1988, Gaussian, Inc.),
 the Gaussian 86(TM) system (copyright 1986, Carnegie Mellon
 University), and the Gaussian 82(TM) system (copyright 1983,
 Carnegie Mellon University). Gaussian is a federally registered
 trademark of Gaussian, Inc.
  
 This software contains proprietary and confidential information,
 including trade secrets, belonging to Gaussian, Inc.
  
 This software is provided under written license and may be
 used, copied, transmitted, or stored only in accord with that
 written license.
  
 The following legend is applicable only to US Government
 contracts under FAR:
  
                    RESTRICTED RIGHTS LEGEND
  
 Use, reproduction and disclosure by the US Government is
 subject to restrictions as set forth in subparagraphs (a)
 and (c) of the Commercial Computer Software - Restricted
 Rights clause in FAR 52.227-19.
  
 Gaussian, Inc.
 340 Quinnipiac St., Bldg. 40, Wallingford CT 06492
  
  
 ---------------------------------------------------------------
 Warning -- This program may not be used in any manner that
 competes with the business of Gaussian, Inc. or will provide
 assistance to any competitor of Gaussian, Inc.  The licensee
 of this program is prohibited from giving any competitor of
 Gaussian, Inc. access to this program.  By using this program,
 the user acknowledges that Gaussian, Inc. is engaged in the
 business of creating and licensing software in the field of
 computational chemistry and represents and warrants to the
 licensee that it is not a competitor of Gaussian, Inc. and that
 it will not use this program in any manner prohibited above.
 ---------------------------------------------------------------
  

 Cite this work as:
 Gaussian 16, Revision C.01,
 M. J. Frisch, G. W. Trucks, H. B. Schlegel, G. E. Scuseria, 
 M. A. Robb, J. R. Cheeseman, G. Scalmani, V. Barone, 
 G. A. Petersson, H. Nakatsuji, X. Li, M. Caricato, A. V. Marenich, 
 J. Bloino, B. G. Janesko, R. Gomperts, B. Mennucci, H. P. Hratchian, 
 J. V. Ortiz, A. F. Izmaylov, J. L. Sonnenberg, D. Williams-Young, 
 F. Ding, F. Lipparini, F. Egidi, J. Goings, B. Peng, A. Petrone, 
 T. Henderson, D. Ranasinghe, V. G. Zakrzewski, J. Gao, N. Rega, 
 G. Zheng, W. Liang, M. Hada, M. Ehara, K. Toyota, R. Fukuda, 
 J. Hasegawa, M. Ishida, T. Nakajima, Y. Honda, O. Kitao, H. Nakai, 
 T. Vreven, K. Throssell, J. A. Montgomery, Jr., J. E. Peralta, 
 F. Ogliaro, M. J. Bearpark, J. J. Heyd, E. N. Brothers, K. N. Kudin, 
 V. N. Staroverov, T. A. Keith, R. Kobayashi, J. Normand, 
 K. Raghavachari, A. P. Rendell, J. C. Burant, S. S. Iyengar, 
 J. Tomasi, M. Cossi, J. M. Millam, M. Klene, C. Adamo, R. Cammi, 
 J. W. Ochterski, R. L. Martin, K. Morokuma, O. Farkas, 
 J. B. Foresman, and D. J. Fox, Gaussian, Inc., Wallingford CT, 2019.
 
 ******************************************
 Gaussian 16:  ES64L-G16RevC.01  3-Jul-2019
                13-Mar-2021 
 ******************************************
 %nprocshared=16
 Will use up to   16 processors via shared memory.
 %mem=7GB
 -----------------------------------------
 # b3lyp/def2svp geom=NewRedundant pop=NBO
 -----------------------------------------
 1/29=4000,38=1,172=1/1;
 2/12=2,17=6,18=5,40=1/2;
 3/5=43,7=101,11=2,25=1,30=1,74=-5/1,2,3;
 4//1;
 5/5=2,38=5/2;
 6/7=2,8=2,9=2,10=2,28=1,40=1/1,7;
 99/5=1,9=1/99;
 --
 56
 --
 Symbolic Z-matrix:
 Charge =  0 Multiplicity = 1
 C                    -0.70284  -0.63525  -1.21122 
 C                    -0.09112   0.09807  -0.00079 
 C                    -0.61128  -0.52985   1.30774 
 C                    -0.4354    1.59028  -0.05072 
 C                     1.42846  -0.05985  -0.04942 
 O                     1.81074  -1.35572  -0.00909 
 O                     2.23101   0.8381   -0.11616 
 H                    -0.33279  -0.21356  -2.15909 
 H                    -1.79863  -0.52547  -1.19671 
 H                    -0.46036  -1.70718  -1.19226 
 H                    -0.17479  -0.03167   2.1878 
 H                    -1.70557  -0.41834   1.36357 
 H                    -0.36756  -1.60035   1.36075 
 H                     0.00985   2.12872   0.79841 
 H                    -1.52768   1.72423  -0.01662 
 H                    -0.0545    2.05465  -0.97183 
 H                     2.78245  -1.35679  -0.04436 
 
                          Input orientation:                          
 ---------------------------------------------------------------------
 Center     Atomic      Atomic             Coordinates (Angstroms)
 Number     Number       Type             X           Y           Z
 ---------------------------------------------------------------------
      1          6           0       -0.702838   -0.635253   -1.211222
      2          6           0       -0.091120    0.098066   -0.000791
      3          6           0       -0.611282   -0.529852    1.307739
      4          6           0       -0.435396    1.590281   -0.050716
      5          6           0        1.428455   -0.059854   -0.049416
      6          8           0        1.810740   -1.355723   -0.009087
      7          8           0        2.231010    0.838100   -0.116162
      8          1           0       -0.332785   -0.213558   -2.159091
      9          1           0       -1.798628   -0.525471   -1.196711
     10          1           0       -0.460358   -1.707179   -1.192263
     11          1           0       -0.174789   -0.031670    2.187802
     12          1           0       -1.705570   -0.418339    1.363569
     13          1           0       -0.367565   -1.600353    1.360754
     14          1           0        0.009853    2.128717    0.798407
     15          1           0       -1.527680    1.724231   -0.016616
     16          1           0       -0.054497    2.054645   -0.971831
     17          1           0        2.782451   -1.356789   -0.044364
 ---------------------------------------------------------------------
                    Distance matrix (angstroms):
                    1          2          3          4          5
     1  C    0.000000
     2  C    1.541784   0.000000
     3  C    2.522827   1.541784   0.000000
     4  C    2.524144   1.532229   2.524144   0.000000
     5  C    2.494651   1.528533   2.494653   2.489355   0.000000
     6  O    2.877895   2.393876   2.877896   3.704835   1.351682
     7  O    3.460836   2.439928   3.460839   2.771242   1.206180
     8  H    1.101464   2.194031   3.492351   2.776618   2.752512
     9  H    1.101372   2.175915   2.771656   2.765522   3.456465
    10  H    1.099173   2.194277   2.767469   3.489555   2.754522
    11  H    3.492350   2.194031   1.101463   2.776618   2.752514
    12  H    2.771656   2.175914   1.101372   2.765520   3.456466
    13  H    2.767469   2.194277   1.099173   3.489555   2.754524
    14  H    3.490855   2.184596   2.777268   1.099623   2.742459
    15  H    2.770309   2.169877   2.770304   1.100995   3.452936
    16  H    2.777266   2.184596   3.490856   1.099623   2.742463
    17  H    3.745585   3.221166   3.745587   4.363461   1.874931
                    6          7          8          9         10
     6  O    0.000000
     7  O    2.236280   0.000000
     8  H    3.243726   3.442759   0.000000
     9  H    3.889384   4.389179   1.781056   0.000000
    10  H    2.584824   3.857447   1.783798   1.785335   0.000000
    11  H    3.243727   3.442764   4.353565   3.786241   3.783347
    12  H    3.889385   4.389181   3.786240   2.564210   3.121529
    13  H    2.584825   3.857451   3.783348   3.121529   2.556936
    14  H    4.004568   2.726843   3.788199   3.780980   4.347179
    15  H    4.542160   3.863015   3.126180   2.554838   3.780991
    16  H    4.004571   2.726846   2.575224   3.122429   3.790070
    17  H    0.972351   2.264239   3.934939   4.796382   3.457782
                   11         12         13         14         15
    11  H    0.000000
    12  H    1.781056   0.000000
    13  H    1.783798   1.785336   0.000000
    14  H    2.575225   3.122432   3.790072   0.000000
    15  H    3.126172   2.554830   3.780988   1.786582   0.000000
    16  H    3.788200   3.780977   4.347180   1.772955   1.786583
    17  H    3.934942   4.796384   3.457785   4.532804   5.298176
                   16         17
    16  H    0.000000
    17  H    4.532807   0.000000
 Stoichiometry    C5H10O2
 Framework group  C1[X(C5H10O2)]
 Deg. of freedom    45
 Full point group                 C1      NOp   1
 Largest Abelian subgroup         C1      NOp   1
 Largest concise Abelian subgroup C1      NOp   1
                         Standard orientation:                         
 ---------------------------------------------------------------------
 Center     Atomic      Atomic             Coordinates (Angstroms)
 Number     Number       Type             X           Y           Z
 ---------------------------------------------------------------------
      1          6           0        0.967155   -0.805089    1.261415
      2          6           0        0.572649   -0.011178    0.000000
      3          6           0        0.967159   -0.805093   -1.261412
      4          6           0        1.250863    1.362776   -0.000001
      5          6           0       -0.943049    0.186494   -0.000001
      6          8           0       -1.613130   -0.987404   -0.000001
      7          8           0       -1.517953    1.246850   -0.000001
      8          1           0        0.680280   -0.263770    2.176783
      9          1           0        2.058675   -0.950608    1.282109
     10          1           0        0.484226   -1.792343    1.278470
     11          1           0        0.680286   -0.263777   -2.176782
     12          1           0        2.058679   -0.950610   -1.282101
     13          1           0        0.484230   -1.792347   -1.278465
     14          1           0        0.963976    1.946749   -0.886478
     15          1           0        2.345057    1.240594   -0.000004
     16          1           0        0.963980    1.946750    0.886477
     17          1           0       -2.559390   -0.763668    0.000000
 ---------------------------------------------------------------------
 Rotational constants (GHZ):           3.3087132           2.3652874           1.9854177
 Standard basis: def2SVP (5D, 7F)
 There are   155 symmetry adapted cartesian basis functions of A   symmetry.
 There are   148 symmetry adapted basis functions of A   symmetry.
   148 basis functions,   245 primitive gaussians,   155 cartesian basis functions
    28 alpha electrons       28 beta electrons
       nuclear repulsion energy       328.7978650149 Hartrees.
 NAtoms=   17 NActive=   17 NUniq=   17 SFac= 1.00D+00 NAtFMM=   60 NAOKFM=F Big=F
 Integral buffers will be    131072 words long.
 Raffenetti 2 integral format.
 Two-electron integral symmetry is turned on.
 One-electron integrals computed using PRISM.
   1 Symmetry operations used in ECPInt.
 ECPInt:  NShTT=    2628 NPrTT=    9166 LenC2=    2622 LenP2D=    7683.
 LDataN:  DoStor=T MaxTD1= 4 Len=   56
 NBasis=   148 RedAO= T EigKep=  1.35D-03  NBF=   148
 NBsUse=   148 1.00D-06 EigRej= -1.00D+00 NBFU=   148
 ExpMin= 1.22D-01 ExpMax= 2.27D+03 ExpMxC= 3.41D+02 IAcc=3 IRadAn=         5 AccDes= 0.00D+00
 Harris functional with IExCor=  402 and IRadAn=       5 diagonalized for initial guess.
 HarFok:  IExCor=  402 AccDes= 0.00D+00 IRadAn=         5 IDoV= 1 UseB2=F ITyADJ=14
 ICtDFT=  3500011 ScaDFX=  1.000000  1.000000  1.000000  1.000000
 FoFCou: FMM=F IPFlag=           0 FMFlag=      100000 FMFlg1=           0
         NFxFlg=           0 DoJE=T BraDBF=F KetDBF=T FulRan=T
         wScrn=  0.000000 ICntrl=       500 IOpCl=  0 I1Cent=   200000004 NGrid=           0
         NMat0=    1 NMatS0=      1 NMatT0=    0 NMatD0=    1 NMtDS0=    0 NMtDT0=    0
 Petite list used in FoFCou.
 Requested convergence on RMS density matrix=1.00D-08 within 128 cycles.
 Requested convergence on MAX density matrix=1.00D-06.
 Requested convergence on             energy=1.00D-06.
 No special actions if energy rises.
 Integral accuracy reduced to 1.0D-05 until final iterations.
 Initial convergence to 1.0D-05 achieved.  Increase integral accuracy.
 SCF Done:  E(RB3LYP) =  -346.774153957     A.U. after   14 cycles
            NFock= 14  Conv=0.30D-08     -V/T= 2.0103

 **********************************************************************

            Population analysis using the SCF Density.

 **********************************************************************

 Orbital symmetries:
       Occupied  (A) (A) (A) (A) (A) (A) (A) (A) (A) (A) (A) (A)
                 (A) (A) (A) (A) (A) (A) (A) (A) (A) (A) (A) (A)
                 (A) (A) (A) (A)
       Virtual   (A) (A) (A) (A) (A) (A) (A) (A) (A) (A) (A) (A)
                 (A) (A) (A) (A) (A) (A) (A) (A) (A) (A) (A) (A)
                 (A) (A) (A) (A) (A) (A) (A) (A) (A) (A) (A) (A)
                 (A) (A) (A) (A) (A) (A) (A) (A) (A) (A) (A) (A)
                 (A) (A) (A) (A) (A) (A) (A) (A) (A) (A) (A) (A)
                 (A) (A) (A) (A) (A) (A) (A) (A) (A) (A) (A) (A)
                 (A) (A) (A) (A) (A) (A) (A) (A) (A) (A) (A) (A)
                 (A) (A) (A) (A) (A) (A) (A) (A) (A) (A) (A) (A)
                 (A) (A) (A) (A) (A) (A) (A) (A) (A) (A) (A) (A)
                 (A) (A) (A) (A) (A) (A) (A) (A) (A) (A) (A) (A)
 The electronic state is 1-A.
 Alpha  occ. eigenvalues --  -19.18159 -19.12351 -10.31267 -10.21218 -10.18767
 Alpha  occ. eigenvalues --  -10.18765 -10.17897  -1.09747  -1.00391  -0.82076
 Alpha  occ. eigenvalues --   -0.68691  -0.68302  -0.65210  -0.55822  -0.48952
 Alpha  occ. eigenvalues --   -0.48003  -0.46556  -0.43509  -0.42723  -0.41955
 Alpha  occ. eigenvalues --   -0.39141  -0.38669  -0.36929  -0.36089  -0.33991
 Alpha  occ. eigenvalues --   -0.33942  -0.32329  -0.27441
 Alpha virt. eigenvalues --    0.00785   0.04409   0.06407   0.09860   0.11057
 Alpha virt. eigenvalues --    0.11740   0.12104   0.12410   0.16139   0.16402
 Alpha virt. eigenvalues --    0.17932   0.18588   0.20629   0.23441   0.23466
 Alpha virt. eigenvalues --    0.30831   0.33498   0.38312   0.38626   0.41022
 Alpha virt. eigenvalues --    0.44836   0.46830   0.52758   0.55415   0.55906
 Alpha virt. eigenvalues --    0.57877   0.60105   0.60780   0.62774   0.63505
 Alpha virt. eigenvalues --    0.63595   0.65037   0.65501   0.68727   0.69196
 Alpha virt. eigenvalues --    0.69449   0.70032   0.70461   0.72003   0.72034
 Alpha virt. eigenvalues --    0.72202   0.75645   0.76034   0.88094   0.91532
 Alpha virt. eigenvalues --    0.94837   0.97283   0.99917   1.05886   1.08400
 Alpha virt. eigenvalues --    1.13082   1.15114   1.18515   1.24693   1.27193
 Alpha virt. eigenvalues --    1.27928   1.35388   1.42748   1.43882   1.49335
 Alpha virt. eigenvalues --    1.51475   1.52941   1.53807   1.54307   1.56693
 Alpha virt. eigenvalues --    1.61611   1.63926   1.67660   1.73467   1.73471
 Alpha virt. eigenvalues --    1.75834   1.78634   1.80253   1.80953   1.83413
 Alpha virt. eigenvalues --    1.83935   1.84267   1.85844   1.87533   1.91880
 Alpha virt. eigenvalues --    1.92160   1.94630   1.98875   1.99230   2.02134
 Alpha virt. eigenvalues --    2.09131   2.17061   2.17097   2.19576   2.21210
 Alpha virt. eigenvalues --    2.28661   2.35764   2.37074   2.38528   2.40709
 Alpha virt. eigenvalues --    2.43925   2.53191   2.56449   2.61085   2.61482
 Alpha virt. eigenvalues --    2.63141   2.64343   2.69997   2.79874   2.83575
 Alpha virt. eigenvalues --    2.85390   2.88100   2.89122   2.92590   2.93376
 Alpha virt. eigenvalues --    2.93432   2.95106   3.02210   3.04468   3.09822
 Alpha virt. eigenvalues --    3.20902   3.24062   3.52729   3.64031   3.76984
          Condensed to atoms (all electrons):
               1          2          3          4          5          6
     1  C    4.568489   0.358249  -0.051529  -0.044282  -0.027320   0.003740
     2  C    0.358249   5.520559   0.358248   0.351068   0.139249  -0.150499
     3  C   -0.051529   0.358248   4.568488  -0.044281  -0.027320   0.003740
     4  C   -0.044282   0.351068  -0.044281   4.517825  -0.029850   0.005743
     5  C   -0.027320   0.139249  -0.027320  -0.029850   4.661334   0.402629
     6  O    0.003740  -0.150499   0.003740   0.005743   0.402629   7.685964
     7  O    0.000516  -0.125224   0.000516   0.018579   0.733831  -0.081837
     8  H    0.376977  -0.025821   0.008827  -0.005451   0.000332  -0.000891
     9  H    0.381626  -0.015952  -0.009737  -0.006884   0.004980   0.000057
    10  H    0.378067  -0.019004  -0.005721   0.008260  -0.007089   0.009794
    11  H    0.008827  -0.025821   0.376977  -0.005451   0.000331  -0.000891
    12  H   -0.009737  -0.015952   0.381626  -0.006884   0.004980   0.000057
    13  H   -0.005721  -0.019004   0.378067   0.008260  -0.007089   0.009794
    14  H    0.008757  -0.011384  -0.006600   0.376119  -0.007960   0.000147
    15  H   -0.006670  -0.023385  -0.006670   0.378417   0.009368  -0.000101
    16  H   -0.006600  -0.011384   0.008756   0.376119  -0.007960   0.000147
    17  H   -0.001022   0.020616  -0.001022  -0.000926  -0.010366   0.298396
               7          8          9         10         11         12
     1  C    0.000516   0.376977   0.381626   0.378067   0.008827  -0.009737
     2  C   -0.125224  -0.025821  -0.015952  -0.019004  -0.025821  -0.015952
     3  C    0.000516   0.008827  -0.009737  -0.005721   0.376977   0.381626
     4  C    0.018579  -0.005451  -0.006884   0.008260  -0.005451  -0.006884
     5  C    0.733831   0.000332   0.004980  -0.007089   0.000331   0.004980
     6  O   -0.081837  -0.000891   0.000057   0.009794  -0.000891   0.000057
     7  O    7.640118   0.000977  -0.000172   0.000170   0.000977  -0.000172
     8  H    0.000977   0.677105  -0.024673  -0.022574  -0.000523  -0.000046
     9  H   -0.000172  -0.024673   0.672917  -0.020497  -0.000046   0.006531
    10  H    0.000170  -0.022574  -0.020497   0.652626   0.000020  -0.001008
    11  H    0.000977  -0.000523  -0.000046   0.000020   0.677105  -0.024673
    12  H   -0.000172  -0.000046   0.006531  -0.001008  -0.024673   0.672917
    13  H    0.000170   0.000020  -0.001008   0.005226  -0.022574  -0.020497
    14  H    0.004485  -0.000069   0.000049  -0.000536   0.005471  -0.001166
    15  H    0.000595  -0.000630   0.003662  -0.000036  -0.000630   0.003662
    16  H    0.004485   0.005471  -0.001166   0.000005  -0.000069   0.000049
    17  H    0.010352  -0.000195   0.000082  -0.000439  -0.000195   0.000082
              13         14         15         16         17
     1  C   -0.005721   0.008757  -0.006670  -0.006600  -0.001022
     2  C   -0.019004  -0.011384  -0.023385  -0.011384   0.020616
     3  C    0.378067  -0.006600  -0.006670   0.008756  -0.001022
     4  C    0.008260   0.376119   0.378417   0.376119  -0.000926
     5  C   -0.007089  -0.007960   0.009368  -0.007960  -0.010366
     6  O    0.009794   0.000147  -0.000101   0.000147   0.298396
     7  O    0.000170   0.004485   0.000595   0.004485   0.010352
     8  H    0.000020  -0.000069  -0.000630   0.005471  -0.000195
     9  H   -0.001008   0.000049   0.003662  -0.001166   0.000082
    10  H    0.005226  -0.000536  -0.000036   0.000005  -0.000439
    11  H   -0.022574   0.005471  -0.000630  -0.000069  -0.000195
    12  H   -0.020497  -0.001166   0.003662   0.000049   0.000082
    13  H    0.652626   0.000005  -0.000036  -0.000536  -0.000439
    14  H    0.000005   0.664306  -0.023640  -0.021150  -0.000036
    15  H   -0.000036  -0.023640   0.690677  -0.023640   0.000018
    16  H   -0.000536  -0.021150  -0.023640   0.664306  -0.000036
    17  H   -0.000439  -0.000036   0.000018  -0.000036   0.506729
 Mulliken charges:
               1
     1  C    0.067633
     2  C   -0.304558
     3  C    0.067633
     4  C    0.103619
     5  C    0.167920
     6  O   -0.185987
     7  O   -0.208366
     8  H    0.011164
     9  H    0.010231
    10  H    0.022736
    11  H    0.011164
    12  H    0.010231
    13  H    0.022736
    14  H    0.013202
    15  H   -0.000959
    16  H    0.013202
    17  H    0.178399
 Sum of Mulliken charges =  -0.00000
 Mulliken charges with hydrogens summed into heavy atoms:
               1
     1  C    0.111764
     2  C   -0.304558
     3  C    0.111764
     4  C    0.129065
     5  C    0.167920
     6  O   -0.007589
     7  O   -0.208366
 Electronic spatial extent (au):  <R**2>=            757.8855
 Charge=             -0.0000 electrons
 Dipole moment (field-independent basis, Debye):
    X=              0.4795    Y=             -1.4899    Z=              0.0000  Tot=              1.5652
 Quadrupole moment (field-independent basis, Debye-Ang):
   XX=            -39.8952   YY=            -47.7178   ZZ=            -42.7635
   XY=              3.5560   XZ=             -0.0000   YZ=             -0.0000
 Traceless Quadrupole moment (field-independent basis, Debye-Ang):
   XX=              3.5637   YY=             -4.2590   ZZ=              0.6953
   XY=              3.5560   XZ=             -0.0000   YZ=             -0.0000
 Octapole moment (field-independent basis, Debye-Ang**2):
  XXX=            -28.8044  YYY=             -3.1100  ZZZ=             -0.0000  XYY=              0.9942
  XXY=            -10.2006  XXZ=              0.0000  XZZ=             -5.6691  YZZ=              1.5676
  YYZ=              0.0000  XYZ=             -0.0000
 Hexadecapole moment (field-independent basis, Debye-Ang**3):
 XXXX=           -378.6066 YYYY=           -311.3093 ZZZZ=           -221.0187 XXXY=             24.2981
 XXXZ=             -0.0000 YYYX=              5.5513 YYYZ=              0.0000 ZZZX=              0.0000
 ZZZY=              0.0000 XXYY=           -133.7709 XXZZ=           -112.4255 YYZZ=            -87.4589
 XXYZ=             -0.0000 YYXZ=              0.0000 ZZXY=              0.5759
 N-N= 3.287978650149D+02 E-N=-1.465699010718D+03  KE= 3.432422384891D+02
 ******************************Gaussian NBO Version 3.1******************************
             N A T U R A L   A T O M I C   O R B I T A L   A N D
          N A T U R A L   B O N D   O R B I T A L   A N A L Y S I S
 ******************************Gaussian NBO Version 3.1******************************
       /RESON  / : Allow strongly delocalized NBO set

 Analyzing the SCF density

 Job title: 56                                                              

 Storage needed:     66744 in NPA,     88363 in NBO ( 939522481 available)
 GSVD:  LWork=       12934 too small for GESVD, short by        4421 words or        4421 for optimal perf.


 NATURAL POPULATIONS:  Natural atomic orbital occupancies 
                                                          
   NAO  Atom  No  lang   Type(AO)    Occupancy      Energy
 ----------------------------------------------------------
     1    C    1  S      Cor( 1S)     1.99920     -10.06606
     2    C    1  S      Val( 2S)     1.07879      -0.23055
     3    C    1  S      Ryd( 3S)     0.00138       0.86577
     4    C    1  px     Val( 2p)     1.21807      -0.08308
     5    C    1  px     Ryd( 3p)     0.00305       0.64068
     6    C    1  py     Val( 2p)     1.19175      -0.07941
     7    C    1  py     Ryd( 3p)     0.00324       0.62333
     8    C    1  pz     Val( 2p)     1.12073      -0.07608
     9    C    1  pz     Ryd( 3p)     0.00250       0.56284
    10    C    1  dxy    Ryd( 3d)     0.00038       2.24064
    11    C    1  dxz    Ryd( 3d)     0.00023       2.12390
    12    C    1  dyz    Ryd( 3d)     0.00059       2.29333
    13    C    1  dx2y2  Ryd( 3d)     0.00061       2.37961
    14    C    1  dz2    Ryd( 3d)     0.00069       2.34147

    15    C    2  S      Cor( 1S)     1.99883     -10.08444
    16    C    2  S      Val( 2S)     0.90711      -0.18841
    17    C    2  S      Ryd( 3S)     0.00112       0.95962
    18    C    2  px     Val( 2p)     1.08218      -0.11472
    19    C    2  px     Ryd( 3p)     0.00159       0.70311
    20    C    2  py     Val( 2p)     1.08530      -0.10179
    21    C    2  py     Ryd( 3p)     0.00548       0.81986
    22    C    2  pz     Val( 2p)     1.07605      -0.10359
    23    C    2  pz     Ryd( 3p)     0.00226       0.74073
    24    C    2  dxy    Ryd( 3d)     0.00057       2.15077
    25    C    2  dxz    Ryd( 3d)     0.00050       1.99595
    26    C    2  dyz    Ryd( 3d)     0.00108       2.22147
    27    C    2  dx2y2  Ryd( 3d)     0.00129       2.23218
    28    C    2  dz2    Ryd( 3d)     0.00107       2.23352

    29    C    3  S      Cor( 1S)     1.99920     -10.06606
    30    C    3  S      Val( 2S)     1.07879      -0.23055
    31    C    3  S      Ryd( 3S)     0.00138       0.86577
    32    C    3  px     Val( 2p)     1.21807      -0.08308
    33    C    3  px     Ryd( 3p)     0.00305       0.64068
    34    C    3  py     Val( 2p)     1.19175      -0.07941
    35    C    3  py     Ryd( 3p)     0.00324       0.62333
    36    C    3  pz     Val( 2p)     1.12073      -0.07608
    37    C    3  pz     Ryd( 3p)     0.00250       0.56285
    38    C    3  dxy    Ryd( 3d)     0.00038       2.24064
    39    C    3  dxz    Ryd( 3d)     0.00023       2.12390
    40    C    3  dyz    Ryd( 3d)     0.00059       2.29333
    41    C    3  dx2y2  Ryd( 3d)     0.00061       2.37961
    42    C    3  dz2    Ryd( 3d)     0.00069       2.34147

    43    C    4  S      Cor( 1S)     1.99921     -10.05615
    44    C    4  S      Val( 2S)     1.07426      -0.22033
    45    C    4  S      Ryd( 3S)     0.00127       0.88802
    46    C    4  px     Val( 2p)     1.19227      -0.07219
    47    C    4  px     Ryd( 3p)     0.00398       0.64796
    48    C    4  py     Val( 2p)     1.10536      -0.06624
    49    C    4  py     Ryd( 3p)     0.00226       0.54957
    50    C    4  pz     Val( 2p)     1.23849      -0.07524
    51    C    4  pz     Ryd( 3p)     0.00406       0.65979
    52    C    4  dxy    Ryd( 3d)     0.00037       2.18993
    53    C    4  dxz    Ryd( 3d)     0.00015       2.15414
    54    C    4  dyz    Ryd( 3d)     0.00072       2.39137
    55    C    4  dx2y2  Ryd( 3d)     0.00068       2.34798
    56    C    4  dz2    Ryd( 3d)     0.00053       2.32852

    57    C    5  S      Cor( 1S)     1.99919     -10.20218
    58    C    5  S      Val( 2S)     0.74512      -0.13014
    59    C    5  S      Ryd( 3S)     0.00897       0.54342
    60    C    5  px     Val( 2p)     0.89606      -0.04699
    61    C    5  px     Ryd( 3p)     0.01116       0.61879
    62    C    5  py     Val( 2p)     0.67475       0.02195
    63    C    5  py     Ryd( 3p)     0.02264       0.67156
    64    C    5  pz     Val( 2p)     0.75297      -0.12972
    65    C    5  pz     Ryd( 3p)     0.00411       0.54749
    66    C    5  dxy    Ryd( 3d)     0.00404       2.39735
    67    C    5  dxz    Ryd( 3d)     0.00138       1.89772
    68    C    5  dyz    Ryd( 3d)     0.00404       1.93576
    69    C    5  dx2y2  Ryd( 3d)     0.00452       2.34281
    70    C    5  dz2    Ryd( 3d)     0.00090       2.12476

    71    O    6  S      Cor( 1S)     1.99968     -18.98775
    72    O    6  S      Val( 2S)     1.67566      -0.90182
    73    O    6  S      Ryd( 3S)     0.00182       1.49844
    74    O    6  px     Val( 2p)     1.49540      -0.32193
    75    O    6  px     Ryd( 3p)     0.00206       1.24811
    76    O    6  py     Val( 2p)     1.71164      -0.36047
    77    O    6  py     Ryd( 3p)     0.00090       1.08766
    78    O    6  pz     Val( 2p)     1.81923      -0.33486
    79    O    6  pz     Ryd( 3p)     0.00104       1.00770
    80    O    6  dxy    Ryd( 3d)     0.00120       3.11559
    81    O    6  dxz    Ryd( 3d)     0.00006       2.74327
    82    O    6  dyz    Ryd( 3d)     0.00125       2.70191
    83    O    6  dx2y2  Ryd( 3d)     0.00121       3.16760
    84    O    6  dz2    Ryd( 3d)     0.00065       3.03121

    85    O    7  S      Cor( 1S)     1.99971     -18.86753
    86    O    7  S      Val( 2S)     1.69082      -0.86560
    87    O    7  S      Ryd( 3S)     0.00118       1.45612
    88    O    7  px     Val( 2p)     1.79605      -0.27721
    89    O    7  px     Ryd( 3p)     0.00236       1.15904
    90    O    7  py     Val( 2p)     1.67457      -0.31171
    91    O    7  py     Ryd( 3p)     0.00120       1.07139
    92    O    7  pz     Val( 2p)     1.43833      -0.24878
    93    O    7  pz     Ryd( 3p)     0.00043       1.09761
    94    O    7  dxy    Ryd( 3d)     0.00133       3.18086
    95    O    7  dxz    Ryd( 3d)     0.00045       2.69910
    96    O    7  dyz    Ryd( 3d)     0.00161       2.82847
    97    O    7  dx2y2  Ryd( 3d)     0.00146       3.06287
    98    O    7  dz2    Ryd( 3d)     0.00035       2.86504

    99    H    8  S      Val( 1S)     0.77754       0.06868
   100    H    8  S      Ryd( 2S)     0.00142       0.36809
   101    H    8  px     Ryd( 2p)     0.00022       1.83297
   102    H    8  py     Ryd( 2p)     0.00027       1.91623
   103    H    8  pz     Ryd( 2p)     0.00053       2.18737

   104    H    9  S      Val( 1S)     0.77876       0.06628
   105    H    9  S      Ryd( 2S)     0.00156       0.36769
   106    H    9  px     Ryd( 2p)     0.00068       2.36619
   107    H    9  py     Ryd( 2p)     0.00019       1.81236
   108    H    9  pz     Ryd( 2p)     0.00014       1.77049

   109    H   10  S      Val( 1S)     0.76951       0.07751
   110    H   10  S      Ryd( 2S)     0.00167       0.37528
   111    H   10  px     Ryd( 2p)     0.00031       1.90706
   112    H   10  py     Ryd( 2p)     0.00059       2.27493
   113    H   10  pz     Ryd( 2p)     0.00013       1.77404

   114    H   11  S      Val( 1S)     0.77754       0.06868
   115    H   11  S      Ryd( 2S)     0.00142       0.36809
   116    H   11  px     Ryd( 2p)     0.00022       1.83297
   117    H   11  py     Ryd( 2p)     0.00027       1.91623
   118    H   11  pz     Ryd( 2p)     0.00053       2.18737

   119    H   12  S      Val( 1S)     0.77876       0.06628
   120    H   12  S      Ryd( 2S)     0.00156       0.36769
   121    H   12  px     Ryd( 2p)     0.00068       2.36619
   122    H   12  py     Ryd( 2p)     0.00019       1.81236
   123    H   12  pz     Ryd( 2p)     0.00014       1.77049

   124    H   13  S      Val( 1S)     0.76951       0.07751
   125    H   13  S      Ryd( 2S)     0.00167       0.37528
   126    H   13  px     Ryd( 2p)     0.00031       1.90706
   127    H   13  py     Ryd( 2p)     0.00059       2.27493
   128    H   13  pz     Ryd( 2p)     0.00013       1.77404

   129    H   14  S      Val( 1S)     0.77048       0.08243
   130    H   14  S      Ryd( 2S)     0.00176       0.37663
   131    H   14  px     Ryd( 2p)     0.00023       1.84611
   132    H   14  py     Ryd( 2p)     0.00031       1.95546
   133    H   14  pz     Ryd( 2p)     0.00049       2.18382

   134    H   15  S      Val( 1S)     0.78356       0.06988
   135    H   15  S      Ryd( 2S)     0.00135       0.37318
   136    H   15  px     Ryd( 2p)     0.00069       2.37740
   137    H   15  py     Ryd( 2p)     0.00013       1.77864
   138    H   15  pz     Ryd( 2p)     0.00020       1.80954

   139    H   16  S      Val( 1S)     0.77048       0.08243
   140    H   16  S      Ryd( 2S)     0.00176       0.37663
   141    H   16  px     Ryd( 2p)     0.00023       1.84611
   142    H   16  py     Ryd( 2p)     0.00031       1.95546
   143    H   16  pz     Ryd( 2p)     0.00049       2.18382

   144    H   17  S      Val( 1S)     0.51018       0.07319
   145    H   17  S      Ryd( 2S)     0.00397       0.37628
   146    H   17  px     Ryd( 2p)     0.00223       2.40243
   147    H   17  py     Ryd( 2p)     0.00092       1.83562
   148    H   17  pz     Ryd( 2p)     0.00120       1.60788

 WARNING:  1 low occupancy (<1.9990e) core orbital  found on  C    2


 Summary of Natural Population Analysis:                  
                                                          
                                       Natural Population 
                Natural  -----------------------------------------------
    Atom  No    Charge         Core      Valence    Rydberg      Total
 -----------------------------------------------------------------------
      C    1   -0.62121      1.99920     4.60935    0.01267     6.62121
      C    2   -0.16442      1.99883     4.15064    0.01495     6.16442
      C    3   -0.62121      1.99920     4.60935    0.01267     6.62121
      C    4   -0.62361      1.99921     4.61038    0.01403     6.62361
      C    5    0.87015      1.99919     3.06890    0.06176     5.12985
      O    6   -0.71180      1.99968     6.70193    0.01018     8.71180
      O    7   -0.60987      1.99971     6.59977    0.01038     8.60987
      H    8    0.22002      0.00000     0.77754    0.00244     0.77998
      H    9    0.21866      0.00000     0.77876    0.00257     0.78134
      H   10    0.22779      0.00000     0.76951    0.00270     0.77221
      H   11    0.22002      0.00000     0.77754    0.00244     0.77998
      H   12    0.21866      0.00000     0.77876    0.00257     0.78134
      H   13    0.22779      0.00000     0.76951    0.00270     0.77221
      H   14    0.22673      0.00000     0.77048    0.00279     0.77327
      H   15    0.21407      0.00000     0.78356    0.00237     0.78593
      H   16    0.22673      0.00000     0.77048    0.00279     0.77327
      H   17    0.48150      0.00000     0.51018    0.00832     0.51850
 =======================================================================
   * Total *   -0.00000     13.99502    41.83665    0.16833    56.00000

                                 Natural Population      
 --------------------------------------------------------
   Core                      13.99502 ( 99.9644% of  14)
   Valence                   41.83665 ( 99.6111% of  42)
   Natural Minimal Basis     55.83167 ( 99.6994% of  56)
   Natural Rydberg Basis      0.16833 (  0.3006% of  56)
 --------------------------------------------------------

    Atom  No          Natural Electron Configuration
 ----------------------------------------------------------------------------
      C    1      [core]2S( 1.08)2p( 3.53)3p( 0.01)
      C    2      [core]2S( 0.91)2p( 3.24)3p( 0.01)
      C    3      [core]2S( 1.08)2p( 3.53)3p( 0.01)
      C    4      [core]2S( 1.07)2p( 3.54)3p( 0.01)
      C    5      [core]2S( 0.75)2p( 2.32)3S( 0.01)3p( 0.04)3d( 0.01)
      O    6      [core]2S( 1.68)2p( 5.03)
      O    7      [core]2S( 1.69)2p( 4.91)3d( 0.01)
      H    8            1S( 0.78)
      H    9            1S( 0.78)
      H   10            1S( 0.77)
      H   11            1S( 0.78)
      H   12            1S( 0.78)
      H   13            1S( 0.77)
      H   14            1S( 0.77)
      H   15            1S( 0.78)
      H   16            1S( 0.77)
      H   17            1S( 0.51)


 NATURAL BOND ORBITAL ANALYSIS:

                       Occupancies       Lewis Structure    Low   High
           Occ.    -------------------  -----------------   occ   occ
  Cycle   Thresh.   Lewis   Non-Lewis     CR  BD  3C  LP    (L)   (NL)   Dev
 =============================================================================
   1(1)    1.90    55.07670   0.92330      7  18   0   3     3      2    0.16
   2(2)    1.90    54.17133   1.82867      7  19   0   2     2      2    1.03
   3(3)    1.90    54.70020   1.29980      7  18   0   3     3      2    0.16
   4(4)    1.90    54.17133   1.82867      7  19   0   2     2      2    1.03
   5(5)    1.90    54.70020   1.29980      7  18   0   3     3      2    0.16
   6(6)    1.90    54.17133   1.82867      7  19   0   2     2      2    1.03
   7(7)    1.90    54.70020   1.29980      7  18   0   3     3      2    0.16
   8(8)    1.90    54.17133   1.82867      7  19   0   2     2      2    1.03
   9(9)    1.90    54.70020   1.29980      7  18   0   3     3      2    0.16
  10(1)    1.80    55.32696   0.67304      7  17   0   4     0      1    0.16
  11(2)    1.80    55.32696   0.67304      7  17   0   4     0      1    0.16
  12(1)    1.70    55.32696   0.67304      7  17   0   4     0      1    0.16
  13(2)    1.70    55.32696   0.67304      7  17   0   4     0      1    0.16
  14(1)    1.60    55.32696   0.67304      7  17   0   4     0      1    0.16
  15(2)    1.60    55.32696   0.67304      7  17   0   4     0      1    0.16
  16(1)    1.50    55.32696   0.67304      7  17   0   4     0      1    0.16
  17(2)    1.50    54.16490   1.83510      7  17   0   4     1      4    0.77
  18(3)    1.50    53.93963   2.06037      7  16   0   5     1      3    0.94
  19(4)    1.50    55.32696   0.67304      7  17   0   4     0      1    0.16
  20(1)    1.70    55.32696   0.67304      7  17   0   4     0      1    0.16
 -----------------------------------------------------------------------------

 Structure accepted: RESONANCE keyword permits strongly delocalized structure

 WARNING:  1 low occupancy (<1.9990e) core orbital  found on  C    2

 --------------------------------------------------------
   Core                     13.99503 ( 99.964% of  14)
   Valence Lewis            41.33193 ( 98.409% of  42)
  ==================       ============================
   Total Lewis              55.32696 ( 98.798% of  56)
  -----------------------------------------------------
   Valence non-Lewis         0.54691 (  0.977% of  56)
   Rydberg non-Lewis         0.12613 (  0.225% of  56)
  ==================       ============================
   Total non-Lewis           0.67304 (  1.202% of  56)
 --------------------------------------------------------


       (Occupancy)   Bond orbital/ Coefficients/ Hybrids
 ---------------------------------------------------------------------------------
     1. (1.96138) BD ( 1) C   1 - C   2  
                ( 48.15%)   0.6939* C   1 s( 29.83%)p 2.35( 70.13%)d 0.00(  0.04%)
                                            0.0007  0.5461 -0.0041 -0.2248  0.0038
                                            0.4294 -0.0018 -0.6829  0.0032 -0.0052
                                            0.0080 -0.0150 -0.0030  0.0102
                ( 51.85%)   0.7201* C   2 s( 25.29%)p 2.95( 74.67%)d 0.00(  0.04%)
                                           -0.0000  0.5029  0.0033  0.2204  0.0031
                                           -0.4454  0.0032  0.7069  0.0015 -0.0036
                                            0.0037 -0.0161 -0.0041  0.0112
     2. (1.98861) BD ( 1) C   1 - H   8  
                ( 61.06%)   0.7814* C   1 s( 23.28%)p 3.29( 76.68%)d 0.00(  0.04%)
                                           -0.0000  0.4824  0.0018 -0.2280  0.0081
                                            0.4271 -0.0151  0.7294  0.0105 -0.0046
                                           -0.0078  0.0152 -0.0029  0.0103
                ( 38.94%)   0.6240* H   8 s( 99.92%)p 0.00(  0.08%)
                                            0.9996 -0.0010  0.0065 -0.0129 -0.0244
     3. (1.98612) BD ( 1) C   1 - H   9  
                ( 61.00%)   0.7810* C   1 s( 23.13%)p 3.32( 76.83%)d 0.00(  0.04%)
                                           -0.0001  0.4809  0.0015  0.8677 -0.0020
                                           -0.1202 -0.0101  0.0233  0.0176 -0.0041
                                            0.0000  0.0003  0.0171 -0.0105
                ( 39.00%)   0.6245* H   9 s( 99.92%)p 0.00(  0.08%)
                                            0.9996 -0.0015 -0.0277  0.0042 -0.0017
     4. (1.98857) BD ( 1) C   1 - H  10  
                ( 61.47%)   0.7840* C   1 s( 23.69%)p 3.22( 76.27%)d 0.00(  0.04%)
                                            0.0000 -0.4867 -0.0024  0.3794 -0.0074
                                            0.7862  0.0026 -0.0196 -0.0170 -0.0140
                                            0.0004 -0.0003  0.0103  0.0105
                ( 38.53%)   0.6208* H  10 s( 99.92%)p 0.00(  0.08%)
                                           -0.9996  0.0014 -0.0129 -0.0255  0.0011
     5. (1.96138) BD ( 1) C   2 - C   3  
                ( 51.85%)   0.7201* C   2 s( 25.29%)p 2.95( 74.67%)d 0.00(  0.04%)
                                           -0.0000  0.5029  0.0033  0.2204  0.0031
                                           -0.4454  0.0032 -0.7069 -0.0015 -0.0036
                                           -0.0037  0.0161 -0.0041  0.0112
                ( 48.15%)   0.6939* C   3 s( 29.83%)p 2.35( 70.13%)d 0.00(  0.04%)
                                            0.0007  0.5461 -0.0041 -0.2248  0.0038
                                            0.4294 -0.0018  0.6829 -0.0032 -0.0052
                                           -0.0080  0.0150 -0.0030  0.0102
     6. (1.96981) BD ( 1) C   2 - C   4  
                ( 51.95%)   0.7208* C   2 s( 26.29%)p 2.80( 73.66%)d 0.00(  0.04%)
                                           -0.0000  0.5128  0.0035  0.3827  0.0016
                                            0.7682 -0.0023 -0.0000 -0.0000  0.0125
                                           -0.0000 -0.0000 -0.0119 -0.0107
                ( 48.05%)   0.6932* C   4 s( 30.03%)p 2.33( 69.92%)d 0.00(  0.04%)
                                            0.0006  0.5480 -0.0036 -0.3777  0.0051
                                           -0.7460  0.0008  0.0000  0.0000  0.0142
                                           -0.0000 -0.0000 -0.0109 -0.0107
     7. (1.96176) BD ( 1) C   2 - C   5  
                ( 52.18%)   0.7223* C   2 s( 23.13%)p 3.32( 76.81%)d 0.00(  0.06%)
                                            0.0001  0.4809 -0.0053 -0.8692 -0.0025
                                            0.1123  0.0000 -0.0000 -0.0000 -0.0045
                                            0.0000 -0.0000  0.0216 -0.0113
                ( 47.82%)   0.6916* C   5 s( 40.93%)p 1.44( 59.02%)d 0.00(  0.05%)
                                            0.0003  0.6388  0.0355  0.7647 -0.0246
                                           -0.0692  0.0089  0.0000 -0.0000 -0.0097
                                            0.0000  0.0000  0.0181 -0.0084
     8. (1.98861) BD ( 1) C   3 - H  11  
                ( 61.06%)   0.7814* C   3 s( 23.28%)p 3.29( 76.68%)d 0.00(  0.04%)
                                            0.0000 -0.4824 -0.0018  0.2280 -0.0081
                                           -0.4271  0.0151  0.7294  0.0105  0.0046
                                           -0.0078  0.0152  0.0029 -0.0103
                ( 38.94%)   0.6240* H  11 s( 99.92%)p 0.00(  0.08%)
                                           -0.9996  0.0010 -0.0065  0.0129 -0.0244
     9. (1.98612) BD ( 1) C   3 - H  12  
                ( 61.00%)   0.7810* C   3 s( 23.13%)p 3.32( 76.83%)d 0.00(  0.04%)
                                           -0.0001  0.4809  0.0015  0.8677 -0.0020
                                           -0.1202 -0.0101 -0.0233 -0.0176 -0.0041
                                           -0.0000 -0.0003  0.0171 -0.0105
                ( 39.00%)   0.6245* H  12 s( 99.92%)p 0.00(  0.08%)
                                            0.9996 -0.0015 -0.0277  0.0042  0.0017
    10. (1.98857) BD ( 1) C   3 - H  13  
                ( 61.47%)   0.7840* C   3 s( 23.69%)p 3.22( 76.27%)d 0.00(  0.04%)
                                            0.0000 -0.4867 -0.0024  0.3794 -0.0074
                                            0.7862  0.0026  0.0196  0.0170 -0.0140
                                           -0.0004  0.0003  0.0103  0.0105
                ( 38.53%)   0.6208* H  13 s( 99.92%)p 0.00(  0.08%)
                                           -0.9996  0.0014 -0.0129 -0.0255 -0.0011
    11. (1.98784) BD ( 1) C   4 - H  14  
                ( 61.40%)   0.7836* C   4 s( 23.40%)p 3.27( 76.56%)d 0.00(  0.04%)
                                           -0.0000  0.4837  0.0021 -0.2194  0.0089
                                            0.4663  0.0150 -0.7069  0.0089 -0.0051
                                            0.0073 -0.0146 -0.0030  0.0104
                ( 38.60%)   0.6213* H  14 s( 99.92%)p 0.00(  0.08%)
                                            0.9996 -0.0012  0.0078 -0.0166  0.0217
    12. (1.98710) BD ( 1) C   4 - H  15  
                ( 60.76%)   0.7795* C   4 s( 23.10%)p 3.33( 76.86%)d 0.00(  0.04%)
                                           -0.0001  0.4806  0.0007  0.8720  0.0026
                                           -0.0886  0.0205 -0.0000  0.0000 -0.0052
                                           -0.0000  0.0000  0.0175 -0.0100
                ( 39.24%)   0.6264* H  15 s( 99.92%)p 0.00(  0.08%)
                                            0.9996 -0.0009 -0.0281  0.0017  0.0000
    13. (1.98784) BD ( 1) C   4 - H  16  
                ( 61.40%)   0.7836* C   4 s( 23.40%)p 3.27( 76.56%)d 0.00(  0.04%)
                                           -0.0000  0.4837  0.0021 -0.2194  0.0089
                                            0.4663  0.0150  0.7069 -0.0089 -0.0051
                                           -0.0073  0.0146 -0.0030  0.0104
                ( 38.60%)   0.6213* H  16 s( 99.92%)p 0.00(  0.08%)
                                            0.9996 -0.0012  0.0078 -0.0166 -0.0217
    14. (1.99543) BD ( 1) C   5 - O   6  
                ( 30.13%)   0.5490* C   5 s( 26.18%)p 2.81( 73.48%)d 0.01(  0.34%)
                                           -0.0001  0.5112 -0.0227 -0.4893 -0.0324
                                           -0.7023 -0.0330 -0.0000 -0.0000  0.0460
                                           -0.0000  0.0000 -0.0230 -0.0272
                ( 69.87%)   0.8359* O   6 s( 37.26%)p 1.68( 62.68%)d 0.00(  0.07%)
                                           -0.0001  0.6104 -0.0035  0.4000  0.0010
                                            0.6832  0.0012  0.0000 -0.0000  0.0124
                                            0.0000  0.0000 -0.0173 -0.0143
    15. (1.99623) BD ( 1) C   5 - O   7  
                ( 33.02%)   0.5746* C   5 s( 32.75%)p 2.05( 67.00%)d 0.01(  0.25%)
                                           -0.0000  0.5706 -0.0434 -0.4132 -0.0450
                                            0.7033  0.0508 -0.0000  0.0000 -0.0391
                                            0.0000 -0.0000 -0.0205 -0.0234
                ( 66.98%)   0.8184* O   7 s( 44.93%)p 1.22( 54.99%)d 0.00(  0.09%)
                                           -0.0000  0.6699 -0.0215  0.3510  0.0088
                                           -0.6528 -0.0208 -0.0000 -0.0000 -0.0212
                                           -0.0000  0.0000 -0.0152 -0.0131
    16. (1.99199) BD ( 2) C   5 - O   7  
                ( 30.82%)   0.5552* C   5 s(  0.00%)p 1.00( 99.55%)d 0.00(  0.45%)
                                            0.0000  0.0000  0.0000 -0.0000 -0.0000
                                            0.0000  0.0000  0.9973 -0.0311 -0.0000
                                           -0.0345  0.0572  0.0000 -0.0000
                ( 69.18%)   0.8317* O   7 s(  0.00%)p 1.00( 99.85%)d 0.00(  0.15%)
                                           -0.0000  0.0000 -0.0000  0.0000  0.0000
                                           -0.0000 -0.0000  0.9993  0.0056 -0.0000
                                            0.0175 -0.0338 -0.0000 -0.0000
    17. (1.98629) BD ( 1) O   6 - H  17  
                ( 74.75%)   0.8646* O   6 s( 20.52%)p 3.87( 79.40%)d 0.00(  0.08%)
                                           -0.0002 -0.4528 -0.0136  0.8832  0.0288
                                           -0.1132  0.0174 -0.0000 -0.0000  0.0210
                                            0.0000 -0.0000 -0.0136  0.0129
                ( 25.25%)   0.5025* H  17 s( 99.55%)p 0.00(  0.45%)
                                           -0.9977  0.0121 -0.0655  0.0135  0.0000
    18. (1.99920) CR ( 1) C   1           s(100.00%)p 0.00(  0.00%)
                                            1.0000 -0.0003  0.0000  0.0002 -0.0000
                                           -0.0003 -0.0000  0.0005  0.0000  0.0000
                                           -0.0000  0.0000  0.0000 -0.0000
    19. (1.99883) CR ( 1) C   2           s(100.00%)p 0.00(  0.00%)
                                            1.0000 -0.0000  0.0000  0.0001  0.0000
                                           -0.0000  0.0000  0.0000  0.0000  0.0000
                                           -0.0000 -0.0000 -0.0000  0.0000
    20. (1.99920) CR ( 1) C   3           s(100.00%)p 0.00(  0.00%)
                                            1.0000 -0.0003  0.0000  0.0002 -0.0000
                                           -0.0003 -0.0000 -0.0005 -0.0000  0.0000
                                            0.0000 -0.0000  0.0000 -0.0000
    21. (1.99921) CR ( 1) C   4           s(100.00%)p 0.00(  0.00%)
                                            1.0000 -0.0003  0.0000  0.0003 -0.0000
                                            0.0005  0.0000 -0.0000 -0.0000 -0.0000
                                            0.0000  0.0000  0.0000  0.0000
    22. (1.99919) CR ( 1) C   5           s(100.00%)p 0.00(  0.00%)
                                            1.0000 -0.0001 -0.0000 -0.0003  0.0000
                                           -0.0001 -0.0000 -0.0000  0.0000  0.0000
                                           -0.0000 -0.0000 -0.0000 -0.0000
    23. (1.99968) CR ( 1) O   6           s(100.00%)p 0.00(  0.00%)
                                            1.0000 -0.0002 -0.0000  0.0002  0.0000
                                            0.0002  0.0000 -0.0000  0.0000  0.0000
                                            0.0000 -0.0000 -0.0000  0.0000
    24. (1.99971) CR ( 1) O   7           s(100.00%)p 0.00(  0.00%)
                                            1.0000 -0.0004 -0.0000  0.0001  0.0000
                                           -0.0004 -0.0000 -0.0000 -0.0000 -0.0000
                                           -0.0000  0.0000 -0.0000 -0.0000
    25. (1.97558) LP ( 1) O   6           s( 42.20%)p 1.37( 57.76%)d 0.00(  0.04%)
                                            0.0002  0.6496 -0.0013  0.2405 -0.0030
                                           -0.7209  0.0068 -0.0000  0.0000  0.0111
                                            0.0000 -0.0000  0.0146  0.0065
    26. (1.82082) LP ( 2) O   6           s(  0.00%)p 1.00( 99.93%)d 0.00(  0.07%)
                                            0.0000 -0.0000 -0.0000  0.0000 -0.0000
                                           -0.0000  0.0000  0.9996 -0.0137  0.0000
                                           -0.0050  0.0257 -0.0000  0.0000
    27. (1.97323) LP ( 1) O   7           s( 55.10%)p 0.81( 44.89%)d 0.00(  0.02%)
                                            0.0006  0.7422  0.0128 -0.3103  0.0011
                                            0.5938 -0.0001  0.0000  0.0000  0.0086
                                            0.0000 -0.0000  0.0067  0.0077
    28. (1.84868) LP ( 2) O   7           s(  0.00%)p 1.00( 99.91%)d 0.00(  0.08%)
                                           -0.0001  0.0058 -0.0006 -0.8828  0.0120
                                           -0.4687  0.0058 -0.0000  0.0000  0.0167
                                           -0.0000  0.0000 -0.0237 -0.0002
    29. (0.00396) RY*( 1) C   1           s(  0.01%)p 1.00( 93.66%)d 0.07(  6.33%)
                                           -0.0000  0.0005  0.0074 -0.0004 -0.0104
                                           -0.0121 -0.8177 -0.0075 -0.5174  0.0013
                                            0.0095  0.1194  0.0984  0.1983
    30. (0.00332) RY*( 2) C   1           s(  0.00%)p 1.00( 93.26%)d 0.07(  6.73%)
                                            0.0000 -0.0008  0.0053  0.0130  0.9303
                                           -0.0005  0.1324 -0.0017 -0.2226  0.1330
                                           -0.1485 -0.0224 -0.1314  0.0991
    31. (0.00186) RY*( 3) C   1           s( 70.13%)p 0.42( 29.59%)d 0.00(  0.28%)
                                           -0.0000  0.0153  0.8373  0.0023 -0.1592
                                           -0.0000  0.2821  0.0018 -0.4371  0.0141
                                           -0.0362  0.0193 -0.0264 -0.0137
    32. (0.00016) RY*( 4) C   1           s( 28.16%)p 2.38( 67.05%)d 0.17(  4.79%)
                                           -0.0000 -0.0239  0.5301 -0.0074  0.2474
                                            0.0086 -0.4177 -0.0144  0.6592 -0.0080
                                            0.0027  0.1385  0.0951 -0.1399
    33. (0.00005) RY*( 5) C   1           s(  0.44%)p18.89(  8.37%)d99.99( 91.19%)
    34. (0.00001) RY*( 6) C   1           s(  0.14%)p 5.08(  0.70%)d99.99( 99.17%)
    35. (0.00002) RY*( 7) C   1           s(  0.69%)p 3.56(  2.44%)d99.99( 96.88%)
    36. (0.00001) RY*( 8) C   1           s(  0.07%)p 6.02(  0.44%)d99.99( 99.49%)
    37. (0.00001) RY*( 9) C   1           s(  0.45%)p10.21(  4.58%)d99.99( 94.98%)
    38. (0.00558) RY*( 1) C   2           s(  0.03%)p99.99( 98.45%)d51.86(  1.52%)
                                            0.0000  0.0023  0.0169  0.0006 -0.1194
                                           -0.0076 -0.9850 -0.0000  0.0000  0.0772
                                            0.0000 -0.0000 -0.0292 -0.0915
    39. (0.00236) RY*( 2) C   2           s(  0.00%)p 1.00( 94.61%)d 0.06(  5.39%)
                                           -0.0000  0.0000  0.0000 -0.0000 -0.0000
                                            0.0000  0.0000  0.0034  0.9727 -0.0000
                                           -0.0273  0.2306 -0.0000 -0.0000
    40. (0.00186) RY*( 3) C   2           s( 18.69%)p 3.57( 66.70%)d 0.78( 14.61%)
                                           -0.0000  0.0008  0.4323 -0.0105 -0.8102
                                            0.0012  0.1025  0.0000 -0.0000  0.0333
                                           -0.0000 -0.0000 -0.3409  0.1697
    41. (0.00088) RY*( 4) C   2           s( 74.94%)p 0.31( 23.48%)d 0.02(  1.58%)
                                           -0.0000 -0.0034  0.8656 -0.0096  0.4826
                                            0.0012 -0.0428 -0.0000  0.0000 -0.0759
                                            0.0000  0.0000 -0.0906 -0.0433
    42. (0.00060) RY*( 5) C   2           s(  0.00%)p 1.00(  2.69%)d36.13( 97.31%)
                                           -0.0000  0.0000 -0.0000 -0.0000  0.0000
                                            0.0000 -0.0000  0.0144 -0.1635  0.0000
                                            0.6248  0.7633 -0.0000  0.0000
    43. (0.00060) RY*( 6) C   2           s(  1.27%)p 0.38(  0.49%)d77.22( 98.24%)
                                           -0.0000 -0.0007  0.1128  0.0023  0.0035
                                            0.0138 -0.0682 -0.0000  0.0000  0.2560
                                           -0.0000  0.0000  0.5346  0.7944
    44. (0.00049) RY*( 7) C   2           s(  4.28%)p 2.29(  9.82%)d20.05( 85.90%)
                                            0.0000  0.0004  0.2070  0.0256 -0.3100
                                           -0.0030  0.0372  0.0000 -0.0000 -0.2896
                                            0.0000  0.0000  0.7606 -0.4434
    45. (0.00038) RY*( 8) C   2           s(  0.00%)p 1.00(  2.75%)d35.35( 97.25%)
                                            0.0000  0.0000  0.0000  0.0000 -0.0000
                                            0.0000 -0.0000 -0.0181  0.1649 -0.0000
                                            0.7803 -0.6030  0.0000  0.0000
    46. (0.00030) RY*( 9) C   2           s(  0.78%)p 1.54(  1.21%)d99.99( 98.01%)
                                            0.0000 -0.0009  0.0885 -0.0008 -0.0196
                                           -0.0175  0.1067 -0.0000  0.0000  0.9152
                                            0.0000 -0.0000  0.0988 -0.3644
    47. (0.00396) RY*( 1) C   3           s(  0.01%)p 1.00( 93.66%)d 0.07(  6.33%)
                                           -0.0000  0.0005  0.0074 -0.0004 -0.0104
                                           -0.0121 -0.8177  0.0075  0.5174  0.0013
                                           -0.0095 -0.1194  0.0984  0.1983
    48. (0.00332) RY*( 2) C   3           s(  0.00%)p 1.00( 93.26%)d 0.07(  6.73%)
                                            0.0000 -0.0008  0.0053  0.0130  0.9303
                                           -0.0005  0.1324  0.0017  0.2226  0.1330
                                            0.1485  0.0224 -0.1314  0.0991
    49. (0.00186) RY*( 3) C   3           s( 70.13%)p 0.42( 29.59%)d 0.00(  0.28%)
                                           -0.0000  0.0153  0.8373  0.0023 -0.1592
                                           -0.0000  0.2821 -0.0018  0.4371  0.0141
                                            0.0362 -0.0193 -0.0264 -0.0137
    50. (0.00016) RY*( 4) C   3           s( 28.16%)p 2.38( 67.05%)d 0.17(  4.79%)
                                           -0.0000 -0.0239  0.5301 -0.0074  0.2474
                                            0.0086 -0.4177  0.0144 -0.6592 -0.0080
                                           -0.0027 -0.1385  0.0951 -0.1399
    51. (0.00005) RY*( 5) C   3           s(  0.44%)p18.89(  8.37%)d99.99( 91.19%)
    52. (0.00001) RY*( 6) C   3           s(  0.14%)p 5.08(  0.70%)d99.99( 99.17%)
    53. (0.00002) RY*( 7) C   3           s(  0.69%)p 3.56(  2.44%)d99.99( 96.88%)
    54. (0.00001) RY*( 8) C   3           s(  0.07%)p 6.02(  0.44%)d99.99( 99.49%)
    55. (0.00001) RY*( 9) C   3           s(  0.45%)p10.21(  4.58%)d99.99( 94.98%)
    56. (0.00453) RY*( 1) C   4           s(  0.06%)p99.99( 96.56%)d55.97(  3.38%)
                                           -0.0000  0.0017  0.0245 -0.0100 -0.9014
                                            0.0007  0.3912  0.0000  0.0000  0.1083
                                           -0.0000 -0.0000  0.1465 -0.0236
    57. (0.00418) RY*( 2) C   4           s(  0.00%)p 1.00( 94.58%)d 0.06(  5.42%)
                                            0.0000 -0.0000  0.0000  0.0000  0.0000
                                            0.0000 -0.0000  0.0165  0.9724 -0.0000
                                           -0.0439 -0.2286 -0.0000  0.0000
    58. (0.00171) RY*( 3) C   4           s( 69.52%)p 0.43( 29.69%)d 0.01(  0.79%)
                                           -0.0000  0.0149  0.8337  0.0053 -0.2108
                                            0.0015 -0.5024 -0.0000 -0.0000 -0.0430
                                            0.0000  0.0000 -0.0537  0.0565
    59. (0.00021) RY*( 4) C   4           s( 26.47%)p 2.10( 55.48%)d 0.68( 18.04%)
                                           -0.0000 -0.0207  0.5141 -0.0161  0.3613
                                           -0.0122  0.6511  0.0000 -0.0000 -0.0413
                                           -0.0000  0.0000  0.4156 -0.0776
    60. (0.00006) RY*( 5) C   4           s(  2.58%)p 6.29( 16.24%)d31.46( 81.18%)
    61. (0.00001) RY*( 6) C   4           s(  0.00%)p 1.00(  0.19%)d99.99( 99.81%)
    62. (0.00001) RY*( 7) C   4           s(  0.00%)p 1.00(  5.28%)d17.95( 94.72%)
    63. (0.00001) RY*( 8) C   4           s(  0.72%)p 1.87(  1.35%)d99.99( 97.93%)
    64. (0.00002) RY*( 9) C   4           s(  0.72%)p 1.00(  0.72%)d99.99( 98.56%)
    65. (0.02446) RY*( 1) C   5           s(  7.77%)p11.83( 91.89%)d 0.04(  0.34%)
                                           -0.0000  0.0400  0.2759 -0.0187  0.3355
                                            0.0632 -0.8956  0.0000 -0.0000  0.0574
                                           -0.0000  0.0000  0.0080  0.0012
    66. (0.01161) RY*( 2) C   5           s(  5.37%)p10.61( 56.96%)d 7.02( 37.68%)
                                            0.0000  0.0432  0.2276 -0.0468  0.6862
                                           -0.0314  0.3090 -0.0000 -0.0000 -0.3658
                                           -0.0000  0.0000  0.4907  0.0461
    67. (0.00491) RY*( 3) C   5           s( 65.66%)p 0.12(  8.01%)d 0.40( 26.33%)
                                            0.0000  0.0037  0.8103 -0.0279  0.0486
                                            0.0097  0.2773 -0.0000 -0.0000  0.1924
                                           -0.0000  0.0000 -0.4752 -0.0219
    68. (0.00477) RY*( 4) C   5           s(  0.00%)p 1.00( 40.11%)d 1.49( 59.89%)
                                           -0.0000 -0.0000 -0.0000  0.0000 -0.0000
                                           -0.0000 -0.0000 -0.0702 -0.6294 -0.0000
                                           -0.2467  0.7335  0.0000  0.0000
    69. (0.00394) RY*( 5) C   5           s(  0.00%)p 1.00( 46.11%)d 1.17( 53.89%)
                                           -0.0000  0.0000  0.0000 -0.0000  0.0000
                                            0.0000  0.0000 -0.0078  0.6790  0.0000
                                            0.2835  0.6772 -0.0000  0.0000
    70. (0.00160) RY*( 6) C   5           s(  3.20%)p 4.49( 14.39%)d25.71( 82.41%)
                                            0.0000 -0.0198  0.1779 -0.0118 -0.3501
                                           -0.0444 -0.1385 -0.0000 -0.0000 -0.8879
                                            0.0000  0.0000 -0.1762  0.0689
    71. (0.00143) RY*( 7) C   5           s( 17.95%)p 1.63( 29.18%)d 2.95( 52.87%)
                                            0.0000 -0.0133  0.4235 -0.0377 -0.5361
                                            0.0159 -0.0519 -0.0000  0.0000  0.1687
                                            0.0000  0.0000  0.7051  0.0549
    72. (0.00003) RY*( 8) C   5           s(  0.20%)p 0.30(  0.06%)d99.99( 99.74%)
    73. (0.00001) RY*( 9) C   5           s(  0.00%)p 1.00( 14.23%)d 6.03( 85.77%)
    74. (0.00206) RY*( 1) O   6           s( 68.51%)p 0.44( 29.86%)d 0.02(  1.63%)
                                            0.0000  0.0040  0.8277  0.0030  0.5290
                                            0.0017 -0.1369  0.0000  0.0000 -0.0177
                                            0.0000  0.0000  0.1260 -0.0097
    75. (0.00074) RY*( 2) O   6           s(  0.00%)p 1.00( 93.70%)d 0.07(  6.30%)
                                           -0.0000 -0.0000 -0.0000  0.0000  0.0000
                                           -0.0000 -0.0000  0.0078  0.9680  0.0000
                                            0.0995  0.2303  0.0000 -0.0000
    76. (0.00064) RY*( 3) O   6           s( 18.26%)p 3.63( 66.28%)d 0.85( 15.46%)
                                            0.0000 -0.0018  0.4273  0.0055 -0.4247
                                           -0.0011  0.6946  0.0000  0.0000 -0.2421
                                            0.0000  0.0000 -0.2958  0.0920
    77. (0.00010) RY*( 4) O   6           s( 10.06%)p 7.65( 76.93%)d 1.29( 13.01%)
                                            0.0000 -0.0134  0.3168  0.0375 -0.7117
                                            0.0050 -0.5113 -0.0000  0.0000 -0.0555
                                            0.0000 -0.0000  0.3484  0.0750
    78. (0.00002) RY*( 5) O   6           s(  2.32%)p 2.09(  4.85%)d39.99( 92.82%)
    79. (0.00001) RY*( 6) O   6           s(  0.00%)p 1.00(  1.05%)d94.22( 98.95%)
    80. (0.00001) RY*( 7) O   6           s(  0.00%)p 1.00(  5.31%)d17.82( 94.69%)
    81. (0.00001) RY*( 8) O   6           s(  0.86%)p25.44( 21.84%)d90.02( 77.30%)
    82. (0.00000) RY*( 9) O   6           s(  0.01%)p27.26(  0.39%)d99.99( 99.60%)
    83. (0.00260) RY*( 1) O   7           s(  3.79%)p25.19( 95.40%)d 0.21(  0.81%)
                                            0.0000  0.0014  0.1946  0.0123  0.8670
                                           -0.0012  0.4496  0.0000  0.0000 -0.0422
                                           -0.0000  0.0000  0.0785 -0.0133
    84. (0.00046) RY*( 2) O   7           s(  0.00%)p 1.00( 97.11%)d 0.03(  2.89%)
                                            0.0000 -0.0000  0.0000 -0.0000 -0.0000
                                           -0.0000 -0.0000 -0.0101  0.9854 -0.0000
                                           -0.0513 -0.1619 -0.0000 -0.0000
    85. (0.00021) RY*( 3) O   7           s( 86.84%)p 0.04(  3.86%)d 0.11(  9.30%)
                                            0.0000  0.0019  0.9319  0.0010 -0.1654
                                           -0.0173 -0.1046  0.0000 -0.0000 -0.3000
                                            0.0000  0.0000 -0.0392  0.0383
    86. (0.00008) RY*( 4) O   7           s(  0.82%)p99.99( 89.40%)d11.99(  9.78%)
    87. (0.00002) RY*( 5) O   7           s(  7.38%)p 0.86(  6.36%)d11.68( 86.26%)
    88. (0.00000) RY*( 6) O   7           s(  0.00%)p 1.00(  0.29%)d99.99( 99.71%)
    89. (0.00000) RY*( 7) O   7           s(  0.00%)p 1.00(  2.74%)d35.46( 97.26%)
    90. (0.00001) RY*( 8) O   7           s(  0.04%)p99.99(  5.01%)d99.99( 94.95%)
    91. (0.00000) RY*( 9) O   7           s(  1.11%)p 0.16(  0.18%)d88.55( 98.71%)
    92. (0.00145) RY*( 1) H   8           s( 98.53%)p 0.01(  1.47%)
                                            0.0044  0.9926 -0.0179  0.0399  0.1130
    93. (0.00021) RY*( 2) H   8           s(  0.00%)p 1.00(100.00%)
                                           -0.0004  0.0034 -0.8812 -0.4727 -0.0026
    94. (0.00012) RY*( 3) H   8           s(  0.02%)p99.99( 99.98%)
                                           -0.0070  0.0103  0.4531 -0.8462  0.2802
    95. (0.00004) RY*( 4) H   8           s(  1.53%)p64.31( 98.47%)
    96. (0.00158) RY*( 1) H   9           s( 98.52%)p 0.02(  1.48%)
                                            0.0048  0.9926  0.1114 -0.0423  0.0245
    97. (0.00020) RY*( 2) H   9           s(  0.01%)p 1.00( 99.99%)
                                            0.0008  0.0093  0.1231  0.8444  0.5213
    98. (0.00012) RY*( 3) H   9           s(  0.01%)p 1.00( 99.99%)
                                            0.0054  0.0046  0.3168  0.4643 -0.8270
    99. (0.00004) RY*( 4) H   9           s(  1.54%)p63.73( 98.46%)
   100. (0.00169) RY*( 1) H  10           s( 98.85%)p 0.01(  1.15%)
                                            0.0043  0.9942 -0.0731 -0.0786 -0.0028
   101. (0.00020) RY*( 2) H  10           s(  0.08%)p99.99( 99.92%)
                                           -0.0011  0.0287  0.8240 -0.3887 -0.4113
   102. (0.00012) RY*( 3) H  10           s(  0.19%)p99.99( 99.81%)
                                           -0.0068  0.0428  0.4707  0.0716  0.8783
   103. (0.00004) RY*( 4) H  10           s(  0.96%)p99.99( 99.04%)
   104. (0.00145) RY*( 1) H  11           s( 98.53%)p 0.01(  1.47%)
                                            0.0044  0.9926 -0.0179  0.0399 -0.1130
   105. (0.00021) RY*( 2) H  11           s(  0.00%)p 1.00(100.00%)
                                           -0.0004  0.0034 -0.8812 -0.4727  0.0026
   106. (0.00012) RY*( 3) H  11           s(  0.02%)p99.99( 99.98%)
                                           -0.0070  0.0103  0.4531 -0.8462 -0.2802
   107. (0.00004) RY*( 4) H  11           s(  1.53%)p64.31( 98.47%)
   108. (0.00158) RY*( 1) H  12           s( 98.52%)p 0.02(  1.48%)
                                            0.0048  0.9926  0.1114 -0.0423 -0.0245
   109. (0.00020) RY*( 2) H  12           s(  0.01%)p 1.00( 99.99%)
                                            0.0008  0.0093  0.1231  0.8444 -0.5213
   110. (0.00012) RY*( 3) H  12           s(  0.01%)p 1.00( 99.99%)
                                            0.0054  0.0046  0.3168  0.4643  0.8270
   111. (0.00004) RY*( 4) H  12           s(  1.54%)p63.73( 98.46%)
   112. (0.00169) RY*( 1) H  13           s( 98.85%)p 0.01(  1.15%)
                                            0.0043  0.9942 -0.0731 -0.0786  0.0028
   113. (0.00020) RY*( 2) H  13           s(  0.08%)p99.99( 99.92%)
                                           -0.0011  0.0287  0.8240 -0.3887  0.4113
   114. (0.00012) RY*( 3) H  13           s(  0.19%)p99.99( 99.81%)
                                           -0.0068  0.0428  0.4707  0.0716 -0.8783
   115. (0.00004) RY*( 4) H  13           s(  0.96%)p99.99( 99.04%)
   116. (0.00178) RY*( 1) H  14           s( 98.93%)p 0.01(  1.07%)
                                            0.0041  0.9946 -0.0438  0.0647 -0.0677
   117. (0.00022) RY*( 2) H  14           s(  0.05%)p99.99( 99.95%)
                                           -0.0004  0.0213  0.7973 -0.3218 -0.5102
   118. (0.00011) RY*( 3) H  14           s(  0.06%)p99.99( 99.94%)
                                           -0.0062  0.0232  0.5875  0.6037  0.5383
   119. (0.00004) RY*( 4) H  14           s(  1.05%)p94.61( 98.95%)
   120. (0.00138) RY*( 1) H  15           s( 97.86%)p 0.02(  2.14%)
                                            0.0049  0.9892  0.1458  0.0136  0.0000
   121. (0.00020) RY*( 2) H  15           s(  0.00%)p 1.00(100.00%)
                                           -0.0000 -0.0000  0.0000 -0.0000  1.0000
   122. (0.00013) RY*( 3) H  15           s(  0.00%)p 1.00(100.00%)
                                            0.0038  0.0027  0.0748 -0.9972 -0.0000
   123. (0.00003) RY*( 4) H  15           s(  2.22%)p44.04( 97.78%)
   124. (0.00178) RY*( 1) H  16           s( 98.93%)p 0.01(  1.07%)
                                            0.0041  0.9946 -0.0438  0.0647  0.0677
   125. (0.00022) RY*( 2) H  16           s(  0.05%)p99.99( 99.95%)
                                           -0.0004  0.0213  0.7973 -0.3218  0.5102
   126. (0.00011) RY*( 3) H  16           s(  0.06%)p99.99( 99.94%)
                                           -0.0062  0.0232  0.5875  0.6037 -0.5383
   127. (0.00004) RY*( 4) H  16           s(  1.05%)p94.61( 98.95%)
   128. (0.00420) RY*( 1) H  17           s( 95.88%)p 0.04(  4.12%)
                                            0.0197  0.9790 -0.1473 -0.1397 -0.0000
   129. (0.00120) RY*( 2) H  17           s(  0.00%)p 1.00(100.00%)
                                            0.0000  0.0000  0.0000 -0.0000  1.0000
   130. (0.00077) RY*( 3) H  17           s(  2.58%)p37.81( 97.42%)
                                            0.0060  0.1604  0.1399  0.9771  0.0000
   131. (0.00003) RY*( 4) H  17           s(  1.99%)p49.15( 98.01%)
   132. (0.02402) BD*( 1) C   1 - C   2  
                ( 51.85%)   0.7201* C   1 s( 29.83%)p 2.35( 70.13%)d 0.00(  0.04%)
                                            0.0007  0.5461 -0.0041 -0.2248  0.0038
                                            0.4294 -0.0018 -0.6829  0.0032 -0.0052
                                            0.0080 -0.0150 -0.0030  0.0102
                ( 48.15%)  -0.6939* C   2 s( 25.29%)p 2.95( 74.67%)d 0.00(  0.04%)
                                           -0.0000  0.5029  0.0033  0.2204  0.0031
                                           -0.4454  0.0032  0.7069  0.0015 -0.0036
                                            0.0037 -0.0161 -0.0041  0.0112
   133. (0.00618) BD*( 1) C   1 - H   8  
                ( 38.94%)   0.6240* C   1 s( 23.28%)p 3.29( 76.68%)d 0.00(  0.04%)
                                            0.0000 -0.4824 -0.0018  0.2280 -0.0081
                                           -0.4271  0.0151 -0.7294 -0.0105  0.0046
                                            0.0078 -0.0152  0.0029 -0.0103
                ( 61.06%)  -0.7814* H   8 s( 99.92%)p 0.00(  0.08%)
                                           -0.9996  0.0010 -0.0065  0.0129  0.0244
   134. (0.00777) BD*( 1) C   1 - H   9  
                ( 39.00%)   0.6245* C   1 s( 23.13%)p 3.32( 76.83%)d 0.00(  0.04%)
                                            0.0001 -0.4809 -0.0015 -0.8677  0.0020
                                            0.1202  0.0101 -0.0233 -0.0176  0.0041
                                           -0.0000 -0.0003 -0.0171  0.0105
                ( 61.00%)  -0.7810* H   9 s( 99.92%)p 0.00(  0.08%)
                                           -0.9996  0.0015  0.0277 -0.0042  0.0017
   135. (0.00631) BD*( 1) C   1 - H  10  
                ( 38.53%)   0.6208* C   1 s( 23.69%)p 3.22( 76.27%)d 0.00(  0.04%)
                                           -0.0000  0.4867  0.0024 -0.3794  0.0074
                                           -0.7862 -0.0026  0.0196  0.0170  0.0140
                                           -0.0004  0.0003 -0.0103 -0.0105
                ( 61.47%)  -0.7840* H  10 s( 99.92%)p 0.00(  0.08%)
                                            0.9996 -0.0014  0.0129  0.0255 -0.0011
   136. (0.02402) BD*( 1) C   2 - C   3  
                ( 48.15%)   0.6939* C   2 s( 25.29%)p 2.95( 74.67%)d 0.00(  0.04%)
                                            0.0000 -0.5029 -0.0033 -0.2204 -0.0031
                                            0.4454 -0.0032  0.7069  0.0015  0.0036
                                            0.0037 -0.0161  0.0041 -0.0112
                ( 51.85%)  -0.7201* C   3 s( 29.83%)p 2.35( 70.13%)d 0.00(  0.04%)
                                           -0.0007 -0.5461  0.0041  0.2248 -0.0038
                                           -0.4294  0.0018 -0.6829  0.0032  0.0052
                                            0.0080 -0.0150  0.0030 -0.0102
   137. (0.02180) BD*( 1) C   2 - C   4  
                ( 48.05%)   0.6932* C   2 s( 26.29%)p 2.80( 73.66%)d 0.00(  0.04%)
                                            0.0000 -0.5128 -0.0035 -0.3827 -0.0016
                                           -0.7682  0.0023  0.0000  0.0000 -0.0125
                                            0.0000  0.0000  0.0119  0.0107
                ( 51.95%)  -0.7208* C   4 s( 30.03%)p 2.33( 69.92%)d 0.00(  0.04%)
                                           -0.0006 -0.5480  0.0036  0.3777 -0.0051
                                            0.7460 -0.0008 -0.0000 -0.0000 -0.0142
                                            0.0000  0.0000  0.0109  0.0107
   138. (0.07938) BD*( 1) C   2 - C   5  
                ( 47.82%)   0.6916* C   2 s( 23.13%)p 3.32( 76.81%)d 0.00(  0.06%)
                                           -0.0001 -0.4809  0.0053  0.8692  0.0025
                                           -0.1123 -0.0000  0.0000  0.0000  0.0045
                                           -0.0000  0.0000 -0.0216  0.0113
                ( 52.18%)  -0.7223* C   5 s( 40.93%)p 1.44( 59.02%)d 0.00(  0.05%)
                                           -0.0003 -0.6388 -0.0355 -0.7647  0.0246
                                            0.0692 -0.0089 -0.0000  0.0000  0.0097
                                           -0.0000 -0.0000 -0.0181  0.0084
   139. (0.00618) BD*( 1) C   3 - H  11  
                ( 38.94%)   0.6240* C   3 s( 23.28%)p 3.29( 76.68%)d 0.00(  0.04%)
                                           -0.0000  0.4824  0.0018 -0.2280  0.0081
                                            0.4271 -0.0151 -0.7294 -0.0105 -0.0046
                                            0.0078 -0.0152 -0.0029  0.0103
                ( 61.06%)  -0.7814* H  11 s( 99.92%)p 0.00(  0.08%)
                                            0.9996 -0.0010  0.0065 -0.0129  0.0244
   140. (0.00777) BD*( 1) C   3 - H  12  
                ( 39.00%)   0.6245* C   3 s( 23.13%)p 3.32( 76.83%)d 0.00(  0.04%)
                                            0.0001 -0.4809 -0.0015 -0.8677  0.0020
                                            0.1202  0.0101  0.0233  0.0176  0.0041
                                            0.0000  0.0003 -0.0171  0.0105
                ( 61.00%)  -0.7810* H  12 s( 99.92%)p 0.00(  0.08%)
                                           -0.9996  0.0015  0.0277 -0.0042 -0.0017
   141. (0.00631) BD*( 1) C   3 - H  13  
                ( 38.53%)   0.6208* C   3 s( 23.69%)p 3.22( 76.27%)d 0.00(  0.04%)
                                           -0.0000  0.4867  0.0024 -0.3794  0.0074
                                           -0.7862 -0.0026 -0.0196 -0.0170  0.0140
                                            0.0004 -0.0003 -0.0103 -0.0105
                ( 61.47%)  -0.7840* H  13 s( 99.92%)p 0.00(  0.08%)
                                            0.9996 -0.0014  0.0129  0.0255  0.0011
   142. (0.00613) BD*( 1) C   4 - H  14  
                ( 38.60%)   0.6213* C   4 s( 23.40%)p 3.27( 76.56%)d 0.00(  0.04%)
                                            0.0000 -0.4837 -0.0021  0.2194 -0.0089
                                           -0.4663 -0.0150  0.7069 -0.0089  0.0051
                                           -0.0073  0.0146  0.0030 -0.0104
                ( 61.40%)  -0.7836* H  14 s( 99.92%)p 0.00(  0.08%)
                                           -0.9996  0.0012 -0.0078  0.0166 -0.0217
   143. (0.00729) BD*( 1) C   4 - H  15  
                ( 39.24%)   0.6264* C   4 s( 23.10%)p 3.33( 76.86%)d 0.00(  0.04%)
                                            0.0001 -0.4806 -0.0007 -0.8720 -0.0026
                                            0.0886 -0.0205  0.0000 -0.0000  0.0052
                                            0.0000 -0.0000 -0.0175  0.0100
                ( 60.76%)  -0.7795* H  15 s( 99.92%)p 0.00(  0.08%)
                                           -0.9996  0.0009  0.0281 -0.0017 -0.0000
   144. (0.00613) BD*( 1) C   4 - H  16  
                ( 38.60%)   0.6213* C   4 s( 23.40%)p 3.27( 76.56%)d 0.00(  0.04%)
                                            0.0000 -0.4837 -0.0021  0.2194 -0.0089
                                           -0.4663 -0.0150 -0.7069  0.0089  0.0051
                                            0.0073 -0.0146  0.0030 -0.0104
                ( 61.40%)  -0.7836* H  16 s( 99.92%)p 0.00(  0.08%)
                                           -0.9996  0.0012 -0.0078  0.0166  0.0217
   145. (0.09867) BD*( 1) C   5 - O   6  
                ( 69.87%)   0.8359* C   5 s( 26.18%)p 2.81( 73.48%)d 0.01(  0.34%)
                                           -0.0001  0.5112 -0.0227 -0.4893 -0.0324
                                           -0.7023 -0.0330 -0.0000 -0.0000  0.0460
                                           -0.0000  0.0000 -0.0230 -0.0272
                ( 30.13%)  -0.5490* O   6 s( 37.26%)p 1.68( 62.68%)d 0.00(  0.07%)
                                           -0.0001  0.6104 -0.0035  0.4000  0.0010
                                            0.6832  0.0012  0.0000 -0.0000  0.0124
                                            0.0000  0.0000 -0.0173 -0.0143
   146. (0.02252) BD*( 1) C   5 - O   7  
                ( 66.98%)   0.8184* C   5 s( 32.75%)p 2.05( 67.00%)d 0.01(  0.25%)
                                           -0.0000  0.5706 -0.0434 -0.4132 -0.0450
                                            0.7033  0.0508 -0.0000  0.0000 -0.0391
                                            0.0000 -0.0000 -0.0205 -0.0234
                ( 33.02%)  -0.5746* O   7 s( 44.93%)p 1.22( 54.99%)d 0.00(  0.09%)
                                           -0.0000  0.6699 -0.0215  0.3510  0.0088
                                           -0.6528 -0.0208 -0.0000 -0.0000 -0.0212
                                           -0.0000  0.0000 -0.0152 -0.0131
   147. (0.20216) BD*( 2) C   5 - O   7  
                ( 69.18%)   0.8317* C   5 s(  0.00%)p 1.00( 99.55%)d 0.00(  0.45%)
                                            0.0000  0.0000  0.0000 -0.0000 -0.0000
                                            0.0000  0.0000  0.9973 -0.0311 -0.0000
                                           -0.0345  0.0572  0.0000 -0.0000
                ( 30.82%)  -0.5552* O   7 s(  0.00%)p 1.00( 99.85%)d 0.00(  0.15%)
                                           -0.0000  0.0000 -0.0000  0.0000  0.0000
                                           -0.0000 -0.0000  0.9993  0.0056 -0.0000
                                            0.0175 -0.0338 -0.0000 -0.0000
   148. (0.01430) BD*( 1) O   6 - H  17  
                ( 25.25%)   0.5025* O   6 s( 20.52%)p 3.87( 79.40%)d 0.00(  0.08%)
                                            0.0002  0.4528  0.0136 -0.8832 -0.0288
                                            0.1132 -0.0174  0.0000  0.0000 -0.0210
                                           -0.0000  0.0000  0.0136 -0.0129
                ( 74.75%)  -0.8646* H  17 s( 99.55%)p 0.00(  0.45%)
                                            0.9977 -0.0121  0.0655 -0.0135 -0.0000


 NHO Directionality and "Bond Bending" (deviations from line of nuclear centers)

         [Thresholds for printing:  angular deviation  >  1.0 degree]
                                    hybrid p-character > 25.0%
                                    orbital occupancy  >  0.10e

                                Line of Centers        Hybrid 1              Hybrid 2
                                ---------------  -------------------   ------------------
                NBO               Theta   Phi    Theta   Phi    Dev    Theta   Phi    Dev
 ========================================================================================
     2. BD (   1) C   1 - H   8    33.8  117.9    32.3  118.1   1.5      --     --    --
     3. BD (   1) C   1 - H   9    88.9  352.4    87.3  351.4   1.9      --     --    --
     4. BD (   1) C   1 - H  10    89.1  243.9    87.6  244.8   1.7      --     --    --
     7. BD (   1) C   2 - C   5    90.0  172.6     --     --    --      90.0  355.3   2.8
     8. BD (   1) C   3 - H  11   146.2  117.9   147.7  118.1   1.5      --     --    --
     9. BD (   1) C   3 - H  12    91.1  352.4    92.7  351.4   1.9      --     --    --
    10. BD (   1) C   3 - H  13    90.9  243.9    92.4  244.8   1.7      --     --    --
    11. BD (   1) C   4 - H  14   143.7  116.2   143.0  113.6   1.7      --     --    --
    12. BD (   1) C   4 - H  15    90.0  353.6    90.0  355.5   1.9      --     --    --
    13. BD (   1) C   4 - H  16    36.3  116.2    37.0  113.6   1.7      --     --    --
    14. BD (   1) C   5 - O   6    90.0  240.3    90.0  234.6   5.6      --     --    --
    15. BD (   1) C   5 - O   7    90.0  118.5    90.0  121.3   2.8      --     --    --
    16. BD (   2) C   5 - O   7    90.0  118.5     0.0    0.0  90.0      0.0    0.0  90.0
    17. BD (   1) O   6 - H  17    90.0  166.7    90.0  174.0   7.3      --     --    --
    25. LP (   1) O   6             --     --     90.0  288.4   --       --     --    --
    26. LP (   2) O   6             --     --      0.0    0.0   --       --     --    --
    27. LP (   1) O   7             --     --     90.0  117.5   --       --     --    --
    28. LP (   2) O   7             --     --     90.0  208.0   --       --     --    --
   147. BD*(   2) C   5 - O   7    90.0  118.5     0.0    0.0  90.0      0.0    0.0  90.0


 Second Order Perturbation Theory Analysis of Fock Matrix in NBO Basis

     Threshold for printing:   0.50 kcal/mol
                                                                              E(2)  E(j)-E(i) F(i,j)
         Donor NBO (i)                     Acceptor NBO (j)                 kcal/mol   a.u.    a.u. 
 ===================================================================================================

 within unit  1
   1. BD (   1) C   1 - C   2        / 47. RY*(   1) C   3                    1.08    1.36    0.034
   1. BD (   1) C   1 - C   2        / 57. RY*(   2) C   4                    1.03    1.35    0.034
   1. BD (   1) C   1 - C   2        /134. BD*(   1) C   1 - H   9            0.54    1.03    0.021
   1. BD (   1) C   1 - C   2        /135. BD*(   1) C   1 - H  10            0.56    1.04    0.022
   1. BD (   1) C   1 - C   2        /136. BD*(   1) C   2 - C   3            1.40    0.96    0.033
   1. BD (   1) C   1 - C   2        /137. BD*(   1) C   2 - C   4            1.52    0.98    0.035
   1. BD (   1) C   1 - C   2        /138. BD*(   1) C   2 - C   5            0.89    0.97    0.027
   1. BD (   1) C   1 - C   2        /139. BD*(   1) C   3 - H  11            1.92    1.03    0.040
   1. BD (   1) C   1 - C   2        /142. BD*(   1) C   4 - H  14            1.94    1.05    0.041
   1. BD (   1) C   1 - C   2        /146. BD*(   1) C   5 - O   7            2.15    1.21    0.046
   1. BD (   1) C   1 - C   2        /147. BD*(   2) C   5 - O   7            2.86    0.61    0.039
   2. BD (   1) C   1 - H   8        / 38. RY*(   1) C   2                    0.58    1.36    0.025
   2. BD (   1) C   1 - H   8        /136. BD*(   1) C   2 - C   3            3.30    0.86    0.048
   3. BD (   1) C   1 - H   9        /138. BD*(   1) C   2 - C   5            3.40    0.87    0.049
   4. BD (   1) C   1 - H  10        / 39. RY*(   2) C   2                    0.72    1.35    0.028
   4. BD (   1) C   1 - H  10        /137. BD*(   1) C   2 - C   4            3.29    0.88    0.048
   5. BD (   1) C   2 - C   3        / 29. RY*(   1) C   1                    1.08    1.36    0.034
   5. BD (   1) C   2 - C   3        / 57. RY*(   2) C   4                    1.03    1.35    0.034
   5. BD (   1) C   2 - C   3        /132. BD*(   1) C   1 - C   2            1.40    0.96    0.033
   5. BD (   1) C   2 - C   3        /133. BD*(   1) C   1 - H   8            1.92    1.03    0.040
   5. BD (   1) C   2 - C   3        /137. BD*(   1) C   2 - C   4            1.52    0.98    0.035
   5. BD (   1) C   2 - C   3        /138. BD*(   1) C   2 - C   5            0.89    0.97    0.027
   5. BD (   1) C   2 - C   3        /140. BD*(   1) C   3 - H  12            0.54    1.03    0.021
   5. BD (   1) C   2 - C   3        /141. BD*(   1) C   3 - H  13            0.56    1.04    0.022
   5. BD (   1) C   2 - C   3        /144. BD*(   1) C   4 - H  16            1.94    1.05    0.041
   5. BD (   1) C   2 - C   3        /146. BD*(   1) C   5 - O   7            2.15    1.21    0.046
   5. BD (   1) C   2 - C   3        /147. BD*(   2) C   5 - O   7            2.86    0.61    0.039
   6. BD (   1) C   2 - C   4        / 29. RY*(   1) C   1                    0.83    1.36    0.030
   6. BD (   1) C   2 - C   4        / 47. RY*(   1) C   3                    0.83    1.36    0.030
   6. BD (   1) C   2 - C   4        / 65. RY*(   1) C   5                    1.42    1.18    0.037
   6. BD (   1) C   2 - C   4        /132. BD*(   1) C   1 - C   2            1.63    0.97    0.035
   6. BD (   1) C   2 - C   4        /135. BD*(   1) C   1 - H  10            1.87    1.05    0.040
   6. BD (   1) C   2 - C   4        /136. BD*(   1) C   2 - C   3            1.63    0.97    0.035
   6. BD (   1) C   2 - C   4        /138. BD*(   1) C   2 - C   5            1.18    0.97    0.031
   6. BD (   1) C   2 - C   4        /141. BD*(   1) C   3 - H  13            1.87    1.05    0.040
   6. BD (   1) C   2 - C   4        /142. BD*(   1) C   4 - H  14            0.57    1.05    0.022
   6. BD (   1) C   2 - C   4        /143. BD*(   1) C   4 - H  15            0.55    1.04    0.021
   6. BD (   1) C   2 - C   4        /144. BD*(   1) C   4 - H  16            0.57    1.05    0.022
   6. BD (   1) C   2 - C   4        /145. BD*(   1) C   5 - O   6            3.46    0.95    0.052
   7. BD (   1) C   2 - C   5        / 30. RY*(   2) C   1                    1.05    1.40    0.035
   7. BD (   1) C   2 - C   5        / 48. RY*(   2) C   3                    1.05    1.40    0.035
   7. BD (   1) C   2 - C   5        / 56. RY*(   1) C   4                    1.05    1.36    0.034
   7. BD (   1) C   2 - C   5        / 74. RY*(   1) O   6                    0.54    2.09    0.030
   7. BD (   1) C   2 - C   5        / 83. RY*(   1) O   7                    1.55    1.83    0.048
   7. BD (   1) C   2 - C   5        /132. BD*(   1) C   1 - C   2            1.15    1.00    0.030
   7. BD (   1) C   2 - C   5        /134. BD*(   1) C   1 - H   9            1.96    1.07    0.041
   7. BD (   1) C   2 - C   5        /136. BD*(   1) C   2 - C   3            1.15    1.00    0.030
   7. BD (   1) C   2 - C   5        /137. BD*(   1) C   2 - C   4            0.85    1.02    0.026
   7. BD (   1) C   2 - C   5        /140. BD*(   1) C   3 - H  12            1.96    1.07    0.041
   7. BD (   1) C   2 - C   5        /143. BD*(   1) C   4 - H  15            1.99    1.08    0.042
   7. BD (   1) C   2 - C   5        /146. BD*(   1) C   5 - O   7            1.69    1.25    0.041
   7. BD (   1) C   2 - C   5        /148. BD*(   1) O   6 - H  17            3.00    1.02    0.050
   8. BD (   1) C   3 - H  11        / 38. RY*(   1) C   2                    0.58    1.36    0.025
   8. BD (   1) C   3 - H  11        /132. BD*(   1) C   1 - C   2            3.30    0.86    0.048
   9. BD (   1) C   3 - H  12        /138. BD*(   1) C   2 - C   5            3.40    0.87    0.049
  10. BD (   1) C   3 - H  13        / 39. RY*(   2) C   2                    0.72    1.35    0.028
  10. BD (   1) C   3 - H  13        /137. BD*(   1) C   2 - C   4            3.29    0.88    0.048
  11. BD (   1) C   4 - H  14        / 38. RY*(   1) C   2                    0.52    1.35    0.024
  11. BD (   1) C   4 - H  14        /132. BD*(   1) C   1 - C   2            3.60    0.85    0.050
  12. BD (   1) C   4 - H  15        / 38. RY*(   1) C   2                    0.63    1.35    0.026
  12. BD (   1) C   4 - H  15        /138. BD*(   1) C   2 - C   5            3.44    0.86    0.049
  13. BD (   1) C   4 - H  16        / 38. RY*(   1) C   2                    0.52    1.35    0.024
  13. BD (   1) C   4 - H  16        /136. BD*(   1) C   2 - C   3            3.60    0.85    0.050
  14. BD (   1) C   5 - O   6        / 38. RY*(   1) C   2                    0.85    1.81    0.035
  14. BD (   1) C   5 - O   6        /137. BD*(   1) C   2 - C   4            1.31    1.33    0.037
  15. BD (   1) C   5 - O   7        / 38. RY*(   1) C   2                    0.77    1.96    0.035
  15. BD (   1) C   5 - O   7        / 65. RY*(   1) C   5                    2.03    1.68    0.052
  15. BD (   1) C   5 - O   7        /138. BD*(   1) C   2 - C   5            2.16    1.47    0.051
  16. BD (   2) C   5 - O   7        / 75. RY*(   2) O   6                    0.60    1.47    0.027
  16. BD (   2) C   5 - O   7        /132. BD*(   1) C   1 - C   2            1.36    0.76    0.029
  16. BD (   2) C   5 - O   7        /136. BD*(   1) C   2 - C   3            1.36    0.76    0.029
  16. BD (   2) C   5 - O   7        /147. BD*(   2) C   5 - O   7            0.71    0.40    0.016
  17. BD (   1) O   6 - H  17        / 38. RY*(   1) C   2                    0.68    1.61    0.029
  17. BD (   1) O   6 - H  17        / 65. RY*(   1) C   5                    0.73    1.33    0.028
  17. BD (   1) O   6 - H  17        / 66. RY*(   2) C   5                    0.92    1.99    0.038
  17. BD (   1) O   6 - H  17        /138. BD*(   1) C   2 - C   5            5.11    1.11    0.068
  17. BD (   1) O   6 - H  17        /146. BD*(   1) C   5 - O   7            1.17    1.35    0.036
  18. CR (   1) C   1                / 39. RY*(   2) C   2                    0.87   10.92    0.087
  18. CR (   1) C   1                / 92. RY*(   1) H   8                    0.63   10.49    0.073
  18. CR (   1) C   1                / 96. RY*(   1) H   9                    0.64   10.49    0.073
  18. CR (   1) C   1                /100. RY*(   1) H  10                    0.69   10.49    0.076
  19. CR (   1) C   2                / 31. RY*(   3) C   1                    0.90   10.86    0.088
  19. CR (   1) C   2                / 49. RY*(   3) C   3                    0.90   10.86    0.088
  19. CR (   1) C   2                / 58. RY*(   3) C   4                    0.90   10.89    0.088
  19. CR (   1) C   2                / 66. RY*(   2) C   5                    0.80   11.33    0.085
  19. CR (   1) C   2                /146. BD*(   1) C   5 - O   7            0.72   10.70    0.079
  20. CR (   1) C   3                / 39. RY*(   2) C   2                    0.87   10.92    0.087
  20. CR (   1) C   3                /104. RY*(   1) H  11                    0.63   10.49    0.073
  20. CR (   1) C   3                /108. RY*(   1) H  12                    0.64   10.49    0.073
  20. CR (   1) C   3                /112. RY*(   1) H  13                    0.69   10.49    0.076
  21. CR (   1) C   4                / 38. RY*(   1) C   2                    1.21   10.93    0.103
  21. CR (   1) C   4                /116. RY*(   1) H  14                    0.65   10.48    0.074
  21. CR (   1) C   4                /120. RY*(   1) H  15                    0.63   10.51    0.072
  21. CR (   1) C   4                /124. RY*(   1) H  16                    0.65   10.48    0.074
  22. CR (   1) C   5                / 40. RY*(   3) C   2                    1.26   11.22    0.106
  22. CR (   1) C   5                / 44. RY*(   7) C   2                    0.59   12.26    0.076
  22. CR (   1) C   5                /138. BD*(   1) C   2 - C   5            0.55   10.58    0.070
  22. CR (   1) C   5                /145. BD*(   1) C   5 - O   6            0.57   10.56    0.071
  23. CR (   1) O   6                / 65. RY*(   1) C   5                    1.06   19.58    0.129
  23. CR (   1) O   6                / 66. RY*(   2) C   5                    2.50   20.24    0.201
  23. CR (   1) O   6                / 67. RY*(   3) C   5                    0.60   20.02    0.098
  24. CR (   1) O   7                / 65. RY*(   1) C   5                    7.77   19.46    0.349
  24. CR (   1) O   7                /138. BD*(   1) C   2 - C   5            0.88   19.25    0.118
  25. LP (   1) O   6                / 65. RY*(   1) C   5                    2.64    1.18    0.050
  25. LP (   1) O   6                / 66. RY*(   2) C   5                    0.72    1.84    0.033
  25. LP (   1) O   6                / 67. RY*(   3) C   5                    1.36    1.62    0.042
  25. LP (   1) O   6                / 71. RY*(   7) C   5                    0.54    2.20    0.031
  25. LP (   1) O   6                /130. RY*(   3) H  17                    0.72    2.38    0.037
  25. LP (   1) O   6                /146. BD*(   1) C   5 - O   7            6.69    1.21    0.080
  26. LP (   2) O   6                / 68. RY*(   4) C   5                    1.42    1.72    0.046
  26. LP (   2) O   6                / 69. RY*(   5) C   5                    1.58    1.61    0.047
  26. LP (   2) O   6                / 73. RY*(   9) C   5                    0.53    2.05    0.031
  26. LP (   2) O   6                /129. RY*(   2) H  17                    1.79    1.94    0.055
  26. LP (   2) O   6                /147. BD*(   2) C   5 - O   7           45.76    0.35    0.114
  27. LP (   1) O   7                / 65. RY*(   1) C   5                   15.97    1.24    0.126
  27. LP (   1) O   7                /138. BD*(   1) C   2 - C   5            2.67    1.03    0.048
  27. LP (   1) O   7                /145. BD*(   1) C   5 - O   6            1.33    1.01    0.033
  28. LP (   2) O   7                / 66. RY*(   2) C   5                    3.33    1.51    0.066
  28. LP (   2) O   7                / 67. RY*(   3) C   5                    1.76    1.30    0.044
  28. LP (   2) O   7                / 71. RY*(   7) C   5                    1.10    1.87    0.042
  28. LP (   2) O   7                /138. BD*(   1) C   2 - C   5           18.40    0.64    0.099
  28. LP (   2) O   7                /143. BD*(   1) C   4 - H  15            0.55    0.71    0.018
  28. LP (   2) O   7                /145. BD*(   1) C   5 - O   6           32.54    0.62    0.128
 147. BD*(   2) C   5 - O   7        / 68. RY*(   4) C   5                    1.02    1.37    0.103
 147. BD*(   2) C   5 - O   7        / 69. RY*(   5) C   5                    1.16    1.26    0.107
 147. BD*(   2) C   5 - O   7        / 73. RY*(   9) C   5                    0.60    1.70    0.089
 147. BD*(   2) C   5 - O   7        / 84. RY*(   2) O   7                    1.26    1.11    0.105
 147. BD*(   2) C   5 - O   7        /132. BD*(   1) C   1 - C   2            0.83    0.36    0.046
 147. BD*(   2) C   5 - O   7        /136. BD*(   1) C   2 - C   3            0.83    0.36    0.046


 Natural Bond Orbitals (Summary):

                                                            Principal Delocalizations
           NBO                        Occupancy    Energy   (geminal,vicinal,remote)
 ====================================================================================
 Molecular unit  1  (C5H10O2)
     1. BD (   1) C   1 - C   2          1.96138    -0.59069  147(v),146(v),142(v),139(v)
                                                    137(g),136(g),47(v),57(v)
                                                    138(g),135(g),134(g)
     2. BD (   1) C   1 - H   8          1.98861    -0.48866  136(v),38(v)
     3. BD (   1) C   1 - H   9          1.98612    -0.48791  138(v)
     4. BD (   1) C   1 - H  10          1.98857    -0.48824  137(v),39(v)
     5. BD (   1) C   2 - C   3          1.96138    -0.59069  147(v),146(v),144(v),133(v)
                                                    137(g),132(g),29(v),57(v)
                                                    138(g),141(g),140(g)
     6. BD (   1) C   2 - C   4          1.96981    -0.59256  145(v),135(v),141(v),132(g)
                                                    136(g),65(v),138(g),29(v)
                                                    47(v),142(g),144(g),143(g)
     7. BD (   1) C   2 - C   5          1.96176    -0.62844  148(v),143(v),134(v),140(v)
                                                    146(g),83(v),132(g),136(g)
                                                    30(v),48(v),56(v),137(g)
                                                    74(v)
     8. BD (   1) C   3 - H  11          1.98861    -0.48866  132(v),38(v)
     9. BD (   1) C   3 - H  12          1.98612    -0.48791  138(v)
    10. BD (   1) C   3 - H  13          1.98857    -0.48824  137(v),39(v)
    11. BD (   1) C   4 - H  14          1.98784    -0.47932  132(v),38(v)
    12. BD (   1) C   4 - H  15          1.98710    -0.48245  138(v),38(v)
    13. BD (   1) C   4 - H  16          1.98784    -0.47932  136(v),38(v)
    14. BD (   1) C   5 - O   6          1.99543    -0.94186  137(v),38(v)
    15. BD (   1) C   5 - O   7          1.99623    -1.09231  138(g),65(g),38(v)
    16. BD (   2) C   5 - O   7          1.99199    -0.38671  132(v),136(v),147(g),75(v)
    17. BD (   1) O   6 - H  17          1.98629    -0.73549  138(v),146(v),66(v),65(v)
                                                    38(r)
    18. CR (   1) C   1                  1.99920   -10.06558  39(v),100(v),96(v),92(v)
    19. CR (   1) C   2                  1.99883   -10.08443  31(v),49(v),58(v),66(v)
                                                    146(v)
    20. CR (   1) C   3                  1.99920   -10.06558  39(v),112(v),108(v),104(v)
    21. CR (   1) C   4                  1.99921   -10.05574  38(v),116(v),124(v),120(v)
    22. CR (   1) C   5                  1.99919   -10.20210  40(v),145(g),44(v),138(g)
    23. CR (   1) O   6                  1.99968   -18.98837  66(v),65(v),67(v)
    24. CR (   1) O   7                  1.99971   -18.86921  65(v),138(v)
    25. LP (   1) O   6                  1.97558    -0.59140  146(v),65(v),67(v),66(v)
                                                    130(v),71(v)
    26. LP (   2) O   6                  1.82082    -0.33593  147(v),129(v),69(v),68(v)
                                                    73(v)
    27. LP (   1) O   7                  1.97323    -0.65368  65(v),138(v),145(v)
    28. LP (   2) O   7                  1.84868    -0.26406  145(v),138(v),66(v),67(v)
                                                    71(v),143(r)
    29. RY*(   1) C   1                  0.00396     0.77228   
    30. RY*(   2) C   1                  0.00332     0.77183   
    31. RY*(   3) C   1                  0.00186     0.78023   
    32. RY*(   4) C   1                  0.00016     0.67185   
    33. RY*(   5) C   1                  0.00005     2.21432   
    34. RY*(   6) C   1                  0.00001     2.17539   
    35. RY*(   7) C   1                  0.00002     2.26560   
    36. RY*(   8) C   1                  0.00001     2.23744   
    37. RY*(   9) C   1                  0.00001     2.17075   
    38. RY*(   1) C   2                  0.00558     0.87130   
    39. RY*(   2) C   2                  0.00236     0.85697   
    40. RY*(   3) C   2                  0.00186     1.01799   
    41. RY*(   4) C   2                  0.00088     0.90900   
    42. RY*(   5) C   2                  0.00060     1.95861   
    43. RY*(   6) C   2                  0.00060     2.05358   
    44. RY*(   7) C   2                  0.00049     2.05349   
    45. RY*(   8) C   2                  0.00038     2.13938   
    46. RY*(   9) C   2                  0.00030     2.18652   
    47. RY*(   1) C   3                  0.00396     0.77228   
    48. RY*(   2) C   3                  0.00332     0.77183   
    49. RY*(   3) C   3                  0.00186     0.78023   
    50. RY*(   4) C   3                  0.00016     0.67184   
    51. RY*(   5) C   3                  0.00005     2.21432   
    52. RY*(   6) C   3                  0.00001     2.17539   
    53. RY*(   7) C   3                  0.00002     2.26560   
    54. RY*(   8) C   3                  0.00001     2.23744   
    55. RY*(   9) C   3                  0.00001     2.17075   
    56. RY*(   1) C   4                  0.00453     0.73460   
    57. RY*(   2) C   4                  0.00418     0.75530   
    58. RY*(   3) C   4                  0.00171     0.80573   
    59. RY*(   4) C   4                  0.00021     0.93551   
    60. RY*(   5) C   4                  0.00006     2.07092   
    61. RY*(   6) C   4                  0.00001     2.15904   
    62. RY*(   7) C   4                  0.00001     2.28686   
    63. RY*(   8) C   4                  0.00001     2.18751   
    64. RY*(   9) C   4                  0.00002     2.20950   
    65. RY*(   1) C   5                  0.02446     0.59128   
    66. RY*(   2) C   5                  0.01161     1.25028   
    67. RY*(   3) C   5                  0.00491     1.03167   
    68. RY*(   4) C   5                  0.00477     1.38160   
    69. RY*(   5) C   5                  0.00394     1.27889   
    70. RY*(   6) C   5                  0.00160     2.04850   
    71. RY*(   7) C   5                  0.00143     1.60756   
    72. RY*(   8) C   5                  0.00003     2.12182   
    73. RY*(   9) C   5                  0.00001     1.71382   
    74. RY*(   1) O   6                  0.00206     1.46060   
    75. RY*(   2) O   6                  0.00074     1.08687   
    76. RY*(   3) O   6                  0.00064     1.63904   
    77. RY*(   4) O   6                  0.00010     1.29984   
    78. RY*(   5) O   6                  0.00002     2.99076   
    79. RY*(   6) O   6                  0.00001     2.73034   
    80. RY*(   7) O   6                  0.00001     2.63673   
    81. RY*(   8) O   6                  0.00001     2.73580   
    82. RY*(   9) O   6                  0.00000     3.01822   
    83. RY*(   1) O   7                  0.00260     1.20354   
    84. RY*(   2) O   7                  0.00046     1.12891   
    85. RY*(   3) O   7                  0.00021     1.65863   
    86. RY*(   4) O   7                  0.00008     1.23434   
    87. RY*(   5) O   7                  0.00002     2.95427   
    88. RY*(   6) O   7                  0.00000     2.69316   
    89. RY*(   7) O   7                  0.00000     2.80232   
    90. RY*(   8) O   7                  0.00001     2.99018   
    91. RY*(   9) O   7                  0.00000     2.74723   
    92. RY*(   1) H   8                  0.00145     0.42395   
    93. RY*(   2) H   8                  0.00021     1.80631   
    94. RY*(   3) H   8                  0.00012     1.80620   
    95. RY*(   4) H   8                  0.00004     2.26073   
    96. RY*(   1) H   9                  0.00158     0.42349   
    97. RY*(   2) H   9                  0.00020     1.81422   
    98. RY*(   3) H   9                  0.00012     1.78836   
    99. RY*(   4) H   9                  0.00004     2.28306   
   100. RY*(   1) H  10                  0.00169     0.42020   
   101. RY*(   2) H  10                  0.00020     1.80755   
   102. RY*(   3) H  10                  0.00012     1.79393   
   103. RY*(   4) H  10                  0.00004     2.30191   
   104. RY*(   1) H  11                  0.00145     0.42395   
   105. RY*(   2) H  11                  0.00021     1.80631   
   106. RY*(   3) H  11                  0.00012     1.80620   
   107. RY*(   4) H  11                  0.00004     2.26073   
   108. RY*(   1) H  12                  0.00158     0.42349   
   109. RY*(   2) H  12                  0.00020     1.81422   
   110. RY*(   3) H  12                  0.00012     1.78837   
   111. RY*(   4) H  12                  0.00004     2.28306   
   112. RY*(   1) H  13                  0.00169     0.42020   
   113. RY*(   2) H  13                  0.00020     1.80755   
   114. RY*(   3) H  13                  0.00012     1.79393   
   115. RY*(   4) H  13                  0.00004     2.30191   
   116. RY*(   1) H  14                  0.00178     0.42013   
   117. RY*(   2) H  14                  0.00022     1.82932   
   118. RY*(   3) H  14                  0.00011     1.80461   
   119. RY*(   4) H  14                  0.00004     2.30036   
   120. RY*(   1) H  15                  0.00138     0.44973   
   121. RY*(   2) H  15                  0.00020     1.80954   
   122. RY*(   3) H  15                  0.00013     1.79097   
   123. RY*(   4) H  15                  0.00003     2.28112   
   124. RY*(   1) H  16                  0.00178     0.42013   
   125. RY*(   2) H  16                  0.00022     1.82932   
   126. RY*(   3) H  16                  0.00011     1.80461   
   127. RY*(   4) H  16                  0.00004     2.30036   
   128. RY*(   1) H  17                  0.00420     0.46256   
   129. RY*(   2) H  17                  0.00120     1.60788   
   130. RY*(   3) H  17                  0.00077     1.78506   
   131. RY*(   4) H  17                  0.00003     2.33309   
   132. BD*(   1) C   1 - C   2          0.02402     0.37309   
   133. BD*(   1) C   1 - H   8          0.00618     0.44394   
   134. BD*(   1) C   1 - H   9          0.00777     0.44179   
   135. BD*(   1) C   1 - H  10          0.00631     0.45301   
   136. BD*(   1) C   2 - C   3          0.02402     0.37309   
   137. BD*(   1) C   2 - C   4          0.02180     0.39034   
   138. BD*(   1) C   2 - C   5          0.07938     0.37878   
   139. BD*(   1) C   3 - H  11          0.00618     0.44394   
   140. BD*(   1) C   3 - H  12          0.00777     0.44179   
   141. BD*(   1) C   3 - H  13          0.00631     0.45301   
   142. BD*(   1) C   4 - H  14          0.00613     0.45688   
   143. BD*(   1) C   4 - H  15          0.00729     0.44788   
   144. BD*(   1) C   4 - H  16          0.00613     0.45688   
   145. BD*(   1) C   5 - O   6          0.09867     0.35564   
   146. BD*(   1) C   5 - O   7          0.02252     0.61781   
   147. BD*(   2) C   5 - O   7          0.20216     0.01566  84(g),69(g),68(g),132(v)
                                                    136(v),73(g)
   148. BD*(   1) O   6 - H  17          0.01430     0.39029   
       -------------------------------
              Total Lewis   55.32696  ( 98.7981%)
        Valence non-Lewis    0.54691  (  0.9766%)
        Rydberg non-Lewis    0.12613  (  0.2252%)
       -------------------------------
            Total unit  1   56.00000  (100.0000%)
           Charge unit  1    0.00000
 Unable to Open any file for archive entry.
 1\1\GINC-COMPUTE-0-1\SP\RB3LYP\def2SVP\C5H10O2\ZAHRT2\13-Mar-2021\0\\#
  b3lyp/def2svp geom=NewRedundant pop=NBO\\56\\0,1\C,0,-0.702837652,-0.
 635253135,-1.2112219873\C,0,-0.0911202831,0.0980659082,-0.0007909505\C
 ,0,-0.6112818533,-0.5298518782,1.3077387915\C,0,-0.4353958336,1.590281
 172,-0.050716438\C,0,1.4284552678,-0.0598543086,-0.0494162788\O,0,1.81
 07401127,-1.3557227494,-0.0090868935\O,0,2.2310099412,0.8380997694,-0.
 1161624112\H,0,-0.3327853912,-0.2135577782,-2.1590912958\H,0,-1.798628
 336,-0.5254708774,-1.1967109713\H,0,-0.4603582147,-1.707178988,-1.1922
 630459\H,0,-0.1747893561,-0.0316700555,2.1878017526\H,0,-1.7055703068,
 -0.4183386716,1.3635692079\H,0,-0.3675649994,-1.6003528312,1.360754150
 3\H,0,0.0098526124,2.1287174214,0.7984067349\H,0,-1.5276796294,1.72423
 05372,-0.0166155058\H,0,-0.0544965931,2.0546450739,-0.9718308692\H,0,2
 .7824505148,-1.356788609,-0.0443639898\\Version=ES64L-G16RevC.01\State
 =1-A\HF=-346.774154\RMSD=3.014e-09\Dipole=-0.3180547,-0.5262365,0.0335
 798\Quadrupole=1.1598103,-1.6626382,0.5028279,-3.6603139,0.1297914,0.2
 242515\PG=C01 [X(C5H10O2)]\\@
 The archive entry for this job was punched.


 WERE I TO AWAIT PERFECTION, MY BOOK WOULD NEVER BE FINISHED.
                                    -- HISTORY OF CHINESE WRITING

                                       TAI T'UNG, 13TH CENTURY
 File lengths (MBytes):  RWF=     16 Int=      0 D2E=      0 Chk=      2 Scr=      1
 Normal termination of Gaussian 16
