# Supplementary material for: Machine-Learning-Guided Discovery of Electrochemical Reactions
Source: J Am Chem Soc. 2022 Dec 2;144(49):22599–610. doi: 10.1021/jacs.2c08997 (PMC9756344; doi:10.1021/jacs.2c08997)
Supplement: Supplementary file 4 — ja2c08997_si_004.zip [file ja2c08997_si_004.zip › Reactivity Prediction/Nlogs_notimes/59.log]

 Entering Gaussian System, Link 0=g16
 Input=59.com
 Output=59.log
 Initial command:
  
 Copyright (c) 1988-2019, Gaussian, Inc.  All Rights Reserved.
  
 This is part of the Gaussian(R) 16 program.  It is based on
 the Gaussian(R) 09 system (copyright 2009, Gaussian, Inc.),
 the Gaussian(R) 03 system (copyright 2003, Gaussian, Inc.),
 the Gaussian(R) 98 system (copyright 1998, Gaussian, Inc.),
 the Gaussian(R) 94 system (copyright 1995, Gaussian, Inc.),
 the Gaussian 92(TM) system (copyright 1992, Gaussian, Inc.),
 the Gaussian 90(TM) system (copyright 1990, Gaussian, Inc.),
 the Gaussian 88(TM) system (copyright 1988, Gaussian, Inc.),
 the Gaussian 86(TM) system (copyright 1986, Carnegie Mellon
 University), and the Gaussian 82(TM) system (copyright 1983,
 Carnegie Mellon University). Gaussian is a federally registered
 trademark of Gaussian, Inc.
  
 This software contains proprietary and confidential information,
 including trade secrets, belonging to Gaussian, Inc.
  
 This software is provided under written license and may be
 used, copied, transmitted, or stored only in accord with that
 written license.
  
 The following legend is applicable only to US Government
 contracts under FAR:
  
                    RESTRICTED RIGHTS LEGEND
  
 Use, reproduction and disclosure by the US Government is
 subject to restrictions as set forth in subparagraphs (a)
 and (c) of the Commercial Computer Software - Restricted
 Rights clause in FAR 52.227-19.
  
 Gaussian, Inc.
 340 Quinnipiac St., Bldg. 40, Wallingford CT 06492
  
  
 ---------------------------------------------------------------
 Warning -- This program may not be used in any manner that
 competes with the business of Gaussian, Inc. or will provide
 assistance to any competitor of Gaussian, Inc.  The licensee
 of this program is prohibited from giving any competitor of
 Gaussian, Inc. access to this program.  By using this program,
 the user acknowledges that Gaussian, Inc. is engaged in the
 business of creating and licensing software in the field of
 computational chemistry and represents and warrants to the
 licensee that it is not a competitor of Gaussian, Inc. and that
 it will not use this program in any manner prohibited above.
 ---------------------------------------------------------------
  

 Cite this work as:
 Gaussian 16, Revision C.01,
 M. J. Frisch, G. W. Trucks, H. B. Schlegel, G. E. Scuseria, 
 M. A. Robb, J. R. Cheeseman, G. Scalmani, V. Barone, 
 G. A. Petersson, H. Nakatsuji, X. Li, M. Caricato, A. V. Marenich, 
 J. Bloino, B. G. Janesko, R. Gomperts, B. Mennucci, H. P. Hratchian, 
 J. V. Ortiz, A. F. Izmaylov, J. L. Sonnenberg, D. Williams-Young, 
 F. Ding, F. Lipparini, F. Egidi, J. Goings, B. Peng, A. Petrone, 
 T. Henderson, D. Ranasinghe, V. G. Zakrzewski, J. Gao, N. Rega, 
 G. Zheng, W. Liang, M. Hada, M. Ehara, K. Toyota, R. Fukuda, 
 J. Hasegawa, M. Ishida, T. Nakajima, Y. Honda, O. Kitao, H. Nakai, 
 T. Vreven, K. Throssell, J. A. Montgomery, Jr., J. E. Peralta, 
 F. Ogliaro, M. J. Bearpark, J. J. Heyd, E. N. Brothers, K. N. Kudin, 
 V. N. Staroverov, T. A. Keith, R. Kobayashi, J. Normand, 
 K. Raghavachari, A. P. Rendell, J. C. Burant, S. S. Iyengar, 
 J. Tomasi, M. Cossi, J. M. Millam, M. Klene, C. Adamo, R. Cammi, 
 J. W. Ochterski, R. L. Martin, K. Morokuma, O. Farkas, 
 J. B. Foresman, and D. J. Fox, Gaussian, Inc., Wallingford CT, 2019.
 
 ******************************************
 Gaussian 16:  ES64L-G16RevC.01  3-Jul-2019
                13-Mar-2021 
 ******************************************
 %nprocshared=16
 Will use up to   16 processors via shared memory.
 %mem=7GB
 -----------------------------------------
 # b3lyp/def2svp geom=NewRedundant pop=NBO
 -----------------------------------------
 1/29=4000,38=1,172=1/1;
 2/12=2,17=6,18=5,40=1/2;
 3/5=43,7=101,11=2,25=1,30=1,74=-5/1,2,3;
 4//1;
 5/5=2,38=5/2;
 6/7=2,8=2,9=2,10=2,28=1,40=1/1,7;
 99/5=1,9=1/99;
 --
 59
 --
 Symbolic Z-matrix:
 Charge =  0 Multiplicity = 1
 O                     2.97751   0.54736   0.08063 
 C                     1.94519  -0.05969  -0.05176 
 O                     1.80021  -1.09009  -0.90774 
 C                     0.64696   0.27272   0.66981 
 C                    -0.30753   1.08491  -0.25397 
 C                    -1.65676   0.38124  -0.04776 
 C                    -1.21223  -1.0478    0.25654 
 O                    -0.0535   -0.89235   1.06378 
 H                     2.66201  -1.21672  -1.34016 
 H                     0.92941   0.8394    1.57042 
 H                    -0.32096   2.15157   0.00741 
 H                     0.00945   1.00049  -1.30475 
 H                    -2.18555   0.803     0.82172 
 H                    -2.31746   0.4561   -0.92395 
 H                    -0.96907  -1.59535  -0.67431 
 H                    -1.94767  -1.63479   0.82633 
 
                          Input orientation:                          
 ---------------------------------------------------------------------
 Center     Atomic      Atomic             Coordinates (Angstroms)
 Number     Number       Type             X           Y           Z
 ---------------------------------------------------------------------
      1          8           0        2.977507    0.547357    0.080630
      2          6           0        1.945188   -0.059692   -0.051756
      3          8           0        1.800205   -1.090088   -0.907744
      4          6           0        0.646960    0.272719    0.669811
      5          6           0       -0.307528    1.084911   -0.253971
      6          6           0       -1.656759    0.381243   -0.047764
      7          6           0       -1.212225   -1.047799    0.256536
      8          8           0       -0.053501   -0.892352    1.063782
      9          1           0        2.662010   -1.216721   -1.340159
     10          1           0        0.929408    0.839403    1.570420
     11          1           0       -0.320956    2.151574    0.007412
     12          1           0        0.009446    1.000487   -1.304746
     13          1           0       -2.185552    0.802999    0.821720
     14          1           0       -2.317461    0.456097   -0.923955
     15          1           0       -0.969070   -1.595349   -0.674310
     16          1           0       -1.947672   -1.634788    0.826327
 ---------------------------------------------------------------------
                    Distance matrix (angstroms):
                    1          2          3          4          5
     1  O    0.000000
     2  C    1.204872   0.000000
     3  O    2.245918   1.347387   0.000000
     4  C    2.419506   1.522022   2.382414   0.000000
     5  C    3.345501   2.534903   3.098480   1.556944   0.000000
     6  C    4.639019   3.628837   3.854216   2.415328   1.535609
     7  C    4.486571   3.322748   3.229872   2.317571   2.372245
     8  O    3.496621   2.435674   2.713345   1.415362   2.389680
     9  H    2.286953   1.874176   0.972484   3.212295   3.910942
    10  H    2.549407   2.114625   3.259222   1.100911   2.217811
    11  H    3.668615   3.166798   3.980605   2.214888   1.098305
    12  H    3.306657   2.537925   2.781175   2.198851   1.100785
    13  H    5.222235   4.309316   4.739313   2.885723   2.182558
    14  H    5.390196   4.381432   4.398424   3.370684   2.210004
    15  H    4.553745   3.352420   2.824653   2.812098   2.792511
    16  H    5.438310   4.290259   4.165368   3.224158   3.354680
                    6          7          8          9         10
     6  C    0.000000
     7  C    1.527210   0.000000
     8  O    2.329810   1.420722   0.000000
     9  H    4.782838   4.193765   3.641174   0.000000
    10  H    3.084913   3.142358   2.054695   3.962453   0.000000
    11  H    2.218442   3.330527   3.233100   4.696749   2.393365
    12  H    2.177086   2.850536   3.032611   3.457363   3.023054
    13  H    1.101591   2.166160   2.734675   5.679071   3.203880
    14  H    1.099928   2.208350   3.300747   5.269410   4.112297
    15  H    2.184581   1.106982   2.086488   3.710991   3.817205
    16  H    2.216539   1.100046   2.048287   5.110539   3.866896
                   11         12         13         14         15
    11  H    0.000000
    12  H    1.776493   0.000000
    13  H    2.440998   3.062495   0.000000
    14  H    2.779950   2.419889   1.784691   0.000000
    15  H    3.863189   2.844874   3.077337   2.467572   0.000000
    16  H    4.201591   3.913625   2.449369   2.751732   1.791962
                   16
    16  H    0.000000
 Stoichiometry    C5H8O3
 Framework group  C1[X(C5H8O3)]
 Deg. of freedom    42
 Full point group                 C1      NOp   1
 Largest Abelian subgroup         C1      NOp   1
 Largest concise Abelian subgroup C1      NOp   1
                         Standard orientation:                         
 ---------------------------------------------------------------------
 Center     Atomic      Atomic             Coordinates (Angstroms)
 Number     Number       Type             X           Y           Z
 ---------------------------------------------------------------------
      1          8           0       -2.484105    0.625413   -0.279510
      2          6           0       -1.463797    0.027456   -0.049001
      3          8           0       -1.401691   -1.032845    0.780069
      4          6           0       -0.096217    0.404293   -0.600609
      5          6           0        0.729376    1.193192    0.457742
      6          6           0        2.105632    0.515805    0.385918
      7          6           0        1.724911   -0.906338   -0.020200
      8          8           0        0.665868   -0.735535   -0.951708
      9          1           0       -2.305746   -1.187268    1.103432
     10          1           0       -0.281451    1.001145   -1.506954
     11          1           0        0.754471    2.269137    0.238685
     12          1           0        0.293356    1.064552    1.460272
     13          1           0        2.724872    0.977384   -0.399568
     14          1           0        2.658034    0.565900    1.335752
     15          1           0        1.384354   -1.492174    0.855143
     16          1           0        2.532102   -1.461383   -0.520668
 ---------------------------------------------------------------------
 Rotational constants (GHZ):           4.1691143           1.5327804           1.3829361
 Standard basis: def2SVP (5D, 7F)
 There are   160 symmetry adapted cartesian basis functions of A   symmetry.
 There are   152 symmetry adapted basis functions of A   symmetry.
   152 basis functions,   256 primitive gaussians,   160 cartesian basis functions
    31 alpha electrons       31 beta electrons
       nuclear repulsion energy       397.5873834243 Hartrees.
 NAtoms=   16 NActive=   16 NUniq=   16 SFac= 1.00D+00 NAtFMM=   60 NAOKFM=F Big=F
 Integral buffers will be    131072 words long.
 Raffenetti 2 integral format.
 Two-electron integral symmetry is turned on.
 One-electron integrals computed using PRISM.
   1 Symmetry operations used in ECPInt.
 ECPInt:  NShTT=    2628 NPrTT=    9444 LenC2=    2610 LenP2D=    7654.
 LDataN:  DoStor=T MaxTD1= 4 Len=   56
 NBasis=   152 RedAO= T EigKep=  9.99D-04  NBF=   152
 NBsUse=   152 1.00D-06 EigRej= -1.00D+00 NBFU=   152
 ExpMin= 1.22D-01 ExpMax= 2.27D+03 ExpMxC= 3.41D+02 IAcc=3 IRadAn=         5 AccDes= 0.00D+00
 Harris functional with IExCor=  402 and IRadAn=       5 diagonalized for initial guess.
 HarFok:  IExCor=  402 AccDes= 0.00D+00 IRadAn=         5 IDoV= 1 UseB2=F ITyADJ=14
 ICtDFT=  3500011 ScaDFX=  1.000000  1.000000  1.000000  1.000000
 FoFCou: FMM=F IPFlag=           0 FMFlag=      100000 FMFlg1=           0
         NFxFlg=           0 DoJE=T BraDBF=F KetDBF=T FulRan=T
         wScrn=  0.000000 ICntrl=       500 IOpCl=  0 I1Cent=   200000004 NGrid=           0
         NMat0=    1 NMatS0=      1 NMatT0=    0 NMatD0=    1 NMtDS0=    0 NMtDT0=    0
 Petite list used in FoFCou.
 Requested convergence on RMS density matrix=1.00D-08 within 128 cycles.
 Requested convergence on MAX density matrix=1.00D-06.
 Requested convergence on             energy=1.00D-06.
 No special actions if energy rises.
 Integral accuracy reduced to 1.0D-05 until final iterations.
 Initial convergence to 1.0D-05 achieved.  Increase integral accuracy.
 SCF Done:  E(RB3LYP) =  -420.710432807     A.U. after   14 cycles
            NFock= 14  Conv=0.34D-08     -V/T= 2.0090

 **********************************************************************

            Population analysis using the SCF Density.

 **********************************************************************

 Orbital symmetries:
       Occupied  (A) (A) (A) (A) (A) (A) (A) (A) (A) (A) (A) (A)
                 (A) (A) (A) (A) (A) (A) (A) (A) (A) (A) (A) (A)
                 (A) (A) (A) (A) (A) (A) (A)
       Virtual   (A) (A) (A) (A) (A) (A) (A) (A) (A) (A) (A) (A)
                 (A) (A) (A) (A) (A) (A) (A) (A) (A) (A) (A) (A)
                 (A) (A) (A) (A) (A) (A) (A) (A) (A) (A) (A) (A)
                 (A) (A) (A) (A) (A) (A) (A) (A) (A) (A) (A) (A)
                 (A) (A) (A) (A) (A) (A) (A) (A) (A) (A) (A) (A)
                 (A) (A) (A) (A) (A) (A) (A) (A) (A) (A) (A) (A)
                 (A) (A) (A) (A) (A) (A) (A) (A) (A) (A) (A) (A)
                 (A) (A) (A) (A) (A) (A) (A) (A) (A) (A) (A) (A)
                 (A) (A) (A) (A) (A) (A) (A) (A) (A) (A) (A) (A)
                 (A) (A) (A) (A) (A) (A) (A) (A) (A) (A) (A) (A)
                 (A)
 The electronic state is 1-A.
 Alpha  occ. eigenvalues --  -19.18478 -19.13725 -19.12613 -10.31462 -10.24972
 Alpha  occ. eigenvalues --  -10.23532 -10.20426 -10.19822  -1.10123  -1.03738
 Alpha  occ. eigenvalues --   -1.00785  -0.78886  -0.76027  -0.65299  -0.60474
 Alpha  occ. eigenvalues --   -0.58944  -0.51401  -0.50791  -0.48319  -0.47684
 Alpha  occ. eigenvalues --   -0.45193  -0.42443  -0.41550  -0.40906  -0.37241
 Alpha  occ. eigenvalues --   -0.36721  -0.34869  -0.33183  -0.32044  -0.29254
 Alpha  occ. eigenvalues --   -0.25635
 Alpha virt. eigenvalues --    0.00184   0.04022   0.06116   0.07662   0.09928
 Alpha virt. eigenvalues --    0.11502   0.12419   0.13923   0.14414   0.15492
 Alpha virt. eigenvalues --    0.16509   0.20048   0.23841   0.23984   0.27675
 Alpha virt. eigenvalues --    0.30532   0.34158   0.41455   0.43607   0.44541
 Alpha virt. eigenvalues --    0.47071   0.49177   0.50552   0.52787   0.54327
 Alpha virt. eigenvalues --    0.56653   0.57837   0.58987   0.59311   0.60477
 Alpha virt. eigenvalues --    0.63391   0.63761   0.65439   0.65895   0.66339
 Alpha virt. eigenvalues --    0.67165   0.68863   0.69428   0.69980   0.73527
 Alpha virt. eigenvalues --    0.76799   0.81989   0.86943   0.89874   0.94927
 Alpha virt. eigenvalues --    0.97028   1.00526   1.08082   1.09420   1.11906
 Alpha virt. eigenvalues --    1.13999   1.17695   1.19730   1.27102   1.31031
 Alpha virt. eigenvalues --    1.32795   1.36816   1.37729   1.39288   1.44965
 Alpha virt. eigenvalues --    1.46743   1.54572   1.57945   1.62448   1.62905
 Alpha virt. eigenvalues --    1.68054   1.69003   1.71258   1.73131   1.74614
 Alpha virt. eigenvalues --    1.76908   1.78148   1.79766   1.80887   1.82007
 Alpha virt. eigenvalues --    1.84107   1.84404   1.86152   1.89551   1.91082
 Alpha virt. eigenvalues --    1.93672   1.98538   2.01011   2.02911   2.03586
 Alpha virt. eigenvalues --    2.10410   2.13261   2.17024   2.19113   2.21885
 Alpha virt. eigenvalues --    2.28888   2.32788   2.33673   2.40643   2.43543
 Alpha virt. eigenvalues --    2.50598   2.55579   2.61456   2.63583   2.65903
 Alpha virt. eigenvalues --    2.69496   2.72910   2.78842   2.81518   2.84856
 Alpha virt. eigenvalues --    2.88561   2.90349   2.91404   2.94973   3.00230
 Alpha virt. eigenvalues --    3.02716   3.05283   3.07955   3.12974   3.21039
 Alpha virt. eigenvalues --    3.23336   3.28031   3.50534   3.51484   3.64998
 Alpha virt. eigenvalues --    3.76774
          Condensed to atoms (all electrons):
               1          2          3          4          5          6
     1  O    7.646971   0.709433  -0.080699  -0.087083   0.001585  -0.000123
     2  C    0.709433   4.679093   0.397364   0.204001  -0.037645   0.004530
     3  O   -0.080699   0.397364   7.669278  -0.139588   0.006234  -0.003721
     4  C   -0.087083   0.204001  -0.139588   5.033105   0.325654  -0.047887
     5  C    0.001585  -0.037645   0.006234   0.325654   4.781249   0.373948
     6  C   -0.000123   0.004530  -0.003721  -0.047887   0.373948   4.684748
     7  C    0.000119  -0.005762   0.006641  -0.091104  -0.057489   0.430174
     8  O    0.001146  -0.032873   0.003923   0.300064  -0.062138  -0.048676
     9  H    0.009293  -0.010822   0.302742   0.017919  -0.001087   0.000169
    10  H    0.009764  -0.027816   0.005139   0.328075   0.004799  -0.006717
    11  H    0.000075   0.000848   0.000064   0.000779   0.340761  -0.002154
    12  H   -0.000585  -0.006505   0.006117  -0.028175   0.367792  -0.024024
    13  H   -0.000007   0.000731  -0.000018  -0.000864  -0.021530   0.353933
    14  H    0.000001   0.000070  -0.000015   0.008065  -0.012525   0.345621
    15  H    0.000002   0.003862   0.005503   0.011883  -0.018760  -0.026866
    16  H    0.000007  -0.000385   0.000116   0.003356   0.010821  -0.010063
               7          8          9         10         11         12
     1  O    0.000119   0.001146   0.009293   0.009764   0.000075  -0.000585
     2  C   -0.005762  -0.032873  -0.010822  -0.027816   0.000848  -0.006505
     3  O    0.006641   0.003923   0.302742   0.005139   0.000064   0.006117
     4  C   -0.091104   0.300064   0.017919   0.328075   0.000779  -0.028175
     5  C   -0.057489  -0.062138  -0.001087   0.004799   0.340761   0.367792
     6  C    0.430174  -0.048676   0.000169  -0.006717  -0.002154  -0.024024
     7  C    4.425956   0.329356  -0.000361   0.008700   0.006202   0.003251
     8  O    0.329356   7.974635  -0.000982  -0.025377   0.003422   0.001093
     9  H   -0.000361  -0.000982   0.504464  -0.000781   0.000036  -0.000766
    10  H    0.008700  -0.025377  -0.000781   0.695500  -0.013877   0.007824
    11  H    0.006202   0.003422   0.000036  -0.013877   0.676053  -0.025949
    12  H    0.003251   0.001093  -0.000766   0.007824  -0.025949   0.684882
    13  H   -0.011496   0.000670   0.000002   0.001046  -0.013928   0.007543
    14  H   -0.007573   0.004692  -0.000004  -0.000469   0.002432  -0.013908
    15  H    0.362451  -0.040443   0.000261  -0.000968  -0.000125   0.002739
    16  H    0.366379  -0.023292  -0.000023   0.000039  -0.000321  -0.000254
              13         14         15         16
     1  O   -0.000007   0.000001   0.000002   0.000007
     2  C    0.000731   0.000070   0.003862  -0.000385
     3  O   -0.000018  -0.000015   0.005503   0.000116
     4  C   -0.000864   0.008065   0.011883   0.003356
     5  C   -0.021530  -0.012525  -0.018760   0.010821
     6  C    0.353933   0.345621  -0.026866  -0.010063
     7  C   -0.011496  -0.007573   0.362451   0.366379
     8  O    0.000670   0.004692  -0.040443  -0.023292
     9  H    0.000002  -0.000004   0.000261  -0.000023
    10  H    0.001046  -0.000469  -0.000968   0.000039
    11  H   -0.013928   0.002432  -0.000125  -0.000321
    12  H    0.007543  -0.013908   0.002739  -0.000254
    13  H    0.702769  -0.029173   0.009404  -0.015432
    14  H   -0.029173   0.694258  -0.007189   0.002400
    15  H    0.009404  -0.007189   0.743335  -0.045266
    16  H   -0.015432   0.002400  -0.045266   0.700905
 Mulliken charges:
               1
     1  O   -0.209898
     2  C    0.121877
     3  O   -0.179081
     4  C    0.161800
     5  C   -0.001668
     6  C   -0.022891
     7  C    0.234558
     8  O   -0.385221
     9  H    0.179939
    10  H    0.015119
    11  H    0.025683
    12  H    0.018925
    13  H    0.016350
    14  H    0.013317
    15  H    0.000178
    16  H    0.011014
 Sum of Mulliken charges =  -0.00000
 Mulliken charges with hydrogens summed into heavy atoms:
               1
     1  O   -0.209898
     2  C    0.121877
     3  O    0.000859
     4  C    0.176918
     5  C    0.042940
     6  C    0.006775
     7  C    0.245750
     8  O   -0.385221
 Electronic spatial extent (au):  <R**2>=            926.6425
 Charge=             -0.0000 electrons
 Dipole moment (field-independent basis, Debye):
    X=              1.7765    Y=              0.0233    Z=              1.8580  Tot=              2.5707
 Quadrupole moment (field-independent basis, Debye-Ang):
   XX=            -47.3007   YY=            -47.0378   ZZ=            -46.6717
   XY=              4.9427   XZ=             -2.6333   YZ=             -1.8491
 Traceless Quadrupole moment (field-independent basis, Debye-Ang):
   XX=             -0.2973   YY=             -0.0344   ZZ=              0.3317
   XY=              4.9427   XZ=             -2.6333   YZ=             -1.8491
 Octapole moment (field-independent basis, Debye-Ang**2):
  XXX=              2.5080  YYY=             -4.4585  ZZZ=              2.4833  XYY=             -3.6493
  XXY=            -20.3908  XXZ=             10.4017  XZZ=             -8.4447  YZZ=             -0.6710
  YYZ=              1.2258  XYZ=              1.4645
 Hexadecapole moment (field-independent basis, Debye-Ang**3):
 XXXX=           -765.7299 YYYY=           -246.5767 ZZZZ=           -150.0131 XXXY=             38.4209
 XXXZ=            -38.4087 YYYX=              4.5587 YYYZ=             -5.8587 ZZZX=             -7.3258
 ZZZY=             -7.3368 XXYY=           -158.0509 XXZZ=           -137.9187 YYZZ=            -66.2930
 XXYZ=             -6.9767 YYXZ=             -8.5824 ZZXY=              5.9556
 N-N= 3.975873834243D+02 E-N=-1.778730211464D+03  KE= 4.169462097248D+02
 ******************************Gaussian NBO Version 3.1******************************
             N A T U R A L   A T O M I C   O R B I T A L   A N D
          N A T U R A L   B O N D   O R B I T A L   A N A L Y S I S
 ******************************Gaussian NBO Version 3.1******************************
       /RESON  / : Allow strongly delocalized NBO set

 Analyzing the SCF density

 Job title: 59                                                              

 Storage needed:     70248 in NPA,     93142 in NBO ( 939522656 available)
 GSVD:  LWork=       14400 too small for GESVD, short by        2432 words or        2432 for optimal perf.


 NATURAL POPULATIONS:  Natural atomic orbital occupancies 
                                                          
   NAO  Atom  No  lang   Type(AO)    Occupancy      Energy
 ----------------------------------------------------------
     1    O    1  S      Cor( 1S)     1.99971     -18.87365
     2    O    1  S      Val( 2S)     1.69479      -0.86772
     3    O    1  S      Ryd( 3S)     0.00140       1.46570
     4    O    1  px     Val( 2p)     1.66686      -0.30734
     5    O    1  px     Ryd( 3p)     0.00136       1.06939
     6    O    1  py     Val( 2p)     1.63312      -0.27499
     7    O    1  py     Ryd( 3p)     0.00172       1.08629
     8    O    1  pz     Val( 2p)     1.59928      -0.25898
     9    O    1  pz     Ryd( 3p)     0.00119       1.10231
    10    O    1  dxy    Ryd( 3d)     0.00132       3.14231
    11    O    1  dxz    Ryd( 3d)     0.00138       2.87957
    12    O    1  dyz    Ryd( 3d)     0.00050       2.76009
    13    O    1  dx2y2  Ryd( 3d)     0.00154       3.00581
    14    O    1  dz2    Ryd( 3d)     0.00052       2.83595

    15    C    2  S      Cor( 1S)     1.99930     -10.20861
    16    C    2  S      Val( 2S)     0.76031      -0.13828
    17    C    2  S      Ryd( 3S)     0.00560       0.51579
    18    C    2  px     Val( 2p)     0.86918      -0.02570
    19    C    2  px     Ryd( 3p)     0.01884       0.58280
    20    C    2  py     Val( 2p)     0.71942      -0.04833
    21    C    2  py     Ryd( 3p)     0.01137       0.58172
    22    C    2  pz     Val( 2p)     0.75542      -0.09149
    23    C    2  pz     Ryd( 3p)     0.00650       0.56429
    24    C    2  dxy    Ryd( 3d)     0.00271       2.21990
    25    C    2  dxz    Ryd( 3d)     0.00314       2.07552
    26    C    2  dyz    Ryd( 3d)     0.00250       2.14868
    27    C    2  dx2y2  Ryd( 3d)     0.00452       2.22906
    28    C    2  dz2    Ryd( 3d)     0.00226       1.99658

    29    O    3  S      Cor( 1S)     1.99969     -18.99376
    30    O    3  S      Val( 2S)     1.67812      -0.90396
    31    O    3  S      Ryd( 3S)     0.00201       1.44615
    32    O    3  px     Val( 2p)     1.65858      -0.33543
    33    O    3  px     Ryd( 3p)     0.00172       1.24240
    34    O    3  py     Val( 2p)     1.67615      -0.34879
    35    O    3  py     Ryd( 3p)     0.00130       1.03874
    36    O    3  pz     Val( 2p)     1.68348      -0.33971
    37    O    3  pz     Ryd( 3p)     0.00142       1.03840
    38    O    3  dxy    Ryd( 3d)     0.00083       2.83108
    39    O    3  dxz    Ryd( 3d)     0.00080       2.90777
    40    O    3  dyz    Ryd( 3d)     0.00079       3.05541
    41    O    3  dx2y2  Ryd( 3d)     0.00141       3.14052
    42    O    3  dz2    Ryd( 3d)     0.00064       2.81105

    43    C    4  S      Cor( 1S)     1.99892     -10.14000
    44    C    4  S      Val( 2S)     0.95720      -0.20968
    45    C    4  S      Ryd( 3S)     0.00296       0.85578
    46    C    4  px     Val( 2p)     0.98183      -0.10149
    47    C    4  px     Ryd( 3p)     0.00487       0.65665
    48    C    4  py     Val( 2p)     0.87998      -0.07723
    49    C    4  py     Ryd( 3p)     0.00613       0.70733
    50    C    4  pz     Val( 2p)     1.13195      -0.09799
    51    C    4  pz     Ryd( 3p)     0.00628       0.76317
    52    C    4  dxy    Ryd( 3d)     0.00157       2.16834
    53    C    4  dxz    Ryd( 3d)     0.00125       2.14592
    54    C    4  dyz    Ryd( 3d)     0.00145       2.32698
    55    C    4  dx2y2  Ryd( 3d)     0.00183       2.11728
    56    C    4  dz2    Ryd( 3d)     0.00106       2.15380

    57    C    5  S      Cor( 1S)     1.99914     -10.08312
    58    C    5  S      Val( 2S)     1.03331      -0.23302
    59    C    5  S      Ryd( 3S)     0.00120       0.91575
    60    C    5  px     Val( 2p)     1.05219      -0.09543
    61    C    5  px     Ryd( 3p)     0.00184       0.56992
    62    C    5  py     Val( 2p)     1.19217      -0.09054
    63    C    5  py     Ryd( 3p)     0.00443       0.67674
    64    C    5  pz     Val( 2p)     1.16079      -0.09245
    65    C    5  pz     Ryd( 3p)     0.00199       0.63393
    66    C    5  dxy    Ryd( 3d)     0.00059       2.15011
    67    C    5  dxz    Ryd( 3d)     0.00073       2.21090
    68    C    5  dyz    Ryd( 3d)     0.00042       2.13799
    69    C    5  dx2y2  Ryd( 3d)     0.00074       2.28919
    70    C    5  dz2    Ryd( 3d)     0.00065       2.31509

    71    C    6  S      Cor( 1S)     1.99913     -10.07651
    72    C    6  S      Val( 2S)     1.03327      -0.22884
    73    C    6  S      Ryd( 3S)     0.00084       0.90750
    74    C    6  px     Val( 2p)     1.11596      -0.08332
    75    C    6  px     Ryd( 3p)     0.00243       0.52621
    76    C    6  py     Val( 2p)     1.07323      -0.09253
    77    C    6  py     Ryd( 3p)     0.00184       0.54309
    78    C    6  pz     Val( 2p)     1.22349      -0.08612
    79    C    6  pz     Ryd( 3p)     0.00397       0.76746
    80    C    6  dxy    Ryd( 3d)     0.00061       2.17539
    81    C    6  dxz    Ryd( 3d)     0.00078       2.37746
    82    C    6  dyz    Ryd( 3d)     0.00050       2.14243
    83    C    6  dx2y2  Ryd( 3d)     0.00068       2.17371
    84    C    6  dz2    Ryd( 3d)     0.00058       2.25429

    85    C    7  S      Cor( 1S)     1.99911     -10.12746
    86    C    7  S      Val( 2S)     1.00668      -0.21804
    87    C    7  S      Ryd( 3S)     0.00155       0.82086
    88    C    7  px     Val( 2p)     0.93104      -0.06825
    89    C    7  px     Ryd( 3p)     0.00513       0.64164
    90    C    7  py     Val( 2p)     1.09750      -0.07706
    91    C    7  py     Ryd( 3p)     0.00228       0.52276
    92    C    7  pz     Val( 2p)     0.99847      -0.06851
    93    C    7  pz     Ryd( 3p)     0.00455       0.63939
    94    C    7  dxy    Ryd( 3d)     0.00121       2.19805
    95    C    7  dxz    Ryd( 3d)     0.00191       2.30836
    96    C    7  dyz    Ryd( 3d)     0.00116       2.27970
    97    C    7  dx2y2  Ryd( 3d)     0.00117       2.16829
    98    C    7  dz2    Ryd( 3d)     0.00127       2.13523

    99    O    8  S      Cor( 1S)     1.99972     -18.93738
   100    O    8  S      Val( 2S)     1.60485      -0.83044
   101    O    8  S      Ryd( 3S)     0.00071       1.52995
   102    O    8  px     Val( 2p)     1.56408      -0.28533
   103    O    8  px     Ryd( 3p)     0.00202       1.32827
   104    O    8  py     Val( 2p)     1.66634      -0.29450
   105    O    8  py     Ryd( 3p)     0.00151       1.25223
   106    O    8  pz     Val( 2p)     1.75539      -0.30343
   107    O    8  pz     Ryd( 3p)     0.00195       1.19747
   108    O    8  dxy    Ryd( 3d)     0.00073       2.95821
   109    O    8  dxz    Ryd( 3d)     0.00099       3.01262
   110    O    8  dyz    Ryd( 3d)     0.00106       2.82211
   111    O    8  dx2y2  Ryd( 3d)     0.00056       2.87786
   112    O    8  dz2    Ryd( 3d)     0.00105       2.81439

   113    H    9  S      Val( 1S)     0.50924       0.07050
   114    H    9  S      Ryd( 2S)     0.00372       0.37587
   115    H    9  px     Ryd( 2p)     0.00209       2.32684
   116    H    9  py     Ryd( 2p)     0.00109       1.73768
   117    H    9  pz     Ryd( 2p)     0.00123       1.75809

   118    H   10  S      Val( 1S)     0.76906       0.07845
   119    H   10  S      Ryd( 2S)     0.00310       0.33004
   120    H   10  px     Ryd( 2p)     0.00014       1.89487
   121    H   10  py     Ryd( 2p)     0.00025       1.99950
   122    H   10  pz     Ryd( 2p)     0.00063       2.17911

   123    H   11  S      Val( 1S)     0.76034       0.07461
   124    H   11  S      Ryd( 2S)     0.00153       0.33302
   125    H   11  px     Ryd( 2p)     0.00014       1.80232
   126    H   11  py     Ryd( 2p)     0.00070       2.34943
   127    H   11  pz     Ryd( 2p)     0.00017       1.84101

   128    H   12  S      Val( 1S)     0.77356       0.06320
   129    H   12  S      Ryd( 2S)     0.00241       0.36131
   130    H   12  px     Ryd( 2p)     0.00022       1.85152
   131    H   12  py     Ryd( 2p)     0.00017       1.86763
   132    H   12  pz     Ryd( 2p)     0.00064       2.26666

   133    H   13  S      Val( 1S)     0.77701       0.06791
   134    H   13  S      Ryd( 2S)     0.00298       0.34450
   135    H   13  px     Ryd( 2p)     0.00034       2.00036
   136    H   13  py     Ryd( 2p)     0.00023       1.85682
   137    H   13  pz     Ryd( 2p)     0.00043       2.11161

   138    H   14  S      Val( 1S)     0.76668       0.06963
   139    H   14  S      Ryd( 2S)     0.00182       0.33401
   140    H   14  px     Ryd( 2p)     0.00029       1.95364
   141    H   14  py     Ryd( 2p)     0.00016       1.77887
   142    H   14  pz     Ryd( 2p)     0.00058       2.21696

   143    H   15  S      Val( 1S)     0.81061       0.06039
   144    H   15  S      Ryd( 2S)     0.00353       0.36064
   145    H   15  px     Ryd( 2p)     0.00023       1.85778
   146    H   15  py     Ryd( 2p)     0.00038       1.99203
   147    H   15  pz     Ryd( 2p)     0.00049       2.13200

   148    H   16  S      Val( 1S)     0.78964       0.07005
   149    H   16  S      Ryd( 2S)     0.00162       0.32233
   150    H   16  px     Ryd( 2p)     0.00045       2.07763
   151    H   16  py     Ryd( 2p)     0.00034       1.95130
   152    H   16  pz     Ryd( 2p)     0.00028       1.90311

 WARNING:  1 low occupancy (<1.9990e) core orbital  found on  C    4


 Summary of Natural Population Analysis:                  
                                                          
                                       Natural Population 
                Natural  -----------------------------------------------
    Atom  No    Charge         Core      Valence    Rydberg      Total
 -----------------------------------------------------------------------
      O    1   -0.60470      1.99971     6.59405    0.01093     8.60470
      C    2    0.83893      1.99930     3.10433    0.05744     5.16107
      O    3   -0.70692      1.99969     6.69633    0.01090     8.70692
      C    4    0.02272      1.99892     3.95096    0.02740     5.97728
      C    5   -0.45019      1.99914     4.43845    0.01260     6.45019
      C    6   -0.45732      1.99913     4.44596    0.01224     6.45732
      C    7   -0.05303      1.99911     4.03369    0.02023     6.05303
      O    8   -0.60096      1.99972     6.59066    0.01057     8.60096
      H    9    0.48263      0.00000     0.50924    0.00812     0.51737
      H   10    0.22682      0.00000     0.76906    0.00412     0.77318
      H   11    0.23712      0.00000     0.76034    0.00254     0.76288
      H   12    0.22299      0.00000     0.77356    0.00345     0.77701
      H   13    0.21901      0.00000     0.77701    0.00398     0.78099
      H   14    0.23046      0.00000     0.76668    0.00286     0.76954
      H   15    0.18476      0.00000     0.81061    0.00463     0.81524
      H   16    0.20768      0.00000     0.78964    0.00269     0.79232
 =======================================================================
   * Total *    0.00000     15.99472    45.81058    0.19470    62.00000

                                 Natural Population      
 --------------------------------------------------------
   Core                      15.99472 ( 99.9670% of  16)
   Valence                   45.81058 ( 99.5882% of  46)
   Natural Minimal Basis     61.80530 ( 99.6860% of  62)
   Natural Rydberg Basis      0.19470 (  0.3140% of  62)
 --------------------------------------------------------

    Atom  No          Natural Electron Configuration
 ----------------------------------------------------------------------------
      O    1      [core]2S( 1.69)2p( 4.90)3d( 0.01)
      C    2      [core]2S( 0.76)2p( 2.34)3S( 0.01)3p( 0.04)3d( 0.02)
      O    3      [core]2S( 1.68)2p( 5.02)
      C    4      [core]2S( 0.96)2p( 2.99)3p( 0.02)3d( 0.01)
      C    5      [core]2S( 1.03)2p( 3.41)3p( 0.01)
      C    6      [core]2S( 1.03)2p( 3.41)3p( 0.01)
      C    7      [core]2S( 1.01)2p( 3.03)3p( 0.01)3d( 0.01)
      O    8      [core]2S( 1.60)2p( 4.99)3p( 0.01)
      H    9            1S( 0.51)
      H   10            1S( 0.77)
      H   11            1S( 0.76)
      H   12            1S( 0.77)
      H   13            1S( 0.78)
      H   14            1S( 0.77)
      H   15            1S( 0.81)
      H   16            1S( 0.79)


 NATURAL BOND ORBITAL ANALYSIS:

                       Occupancies       Lewis Structure    Low   High
           Occ.    -------------------  -----------------   occ   occ
  Cycle   Thresh.   Lewis   Non-Lewis     CR  BD  3C  LP    (L)   (NL)   Dev
 =============================================================================
   1(1)    1.90    60.74868   1.25132      8  19   0   4     5      4    0.17
   2(2)    1.90    60.02910   1.97090      8  19   0   4     2      2    1.03
   3(3)    1.90    60.75357   1.24643      8  18   0   5     3      4    0.17
   4(4)    1.90    60.02910   1.97090      8  19   0   4     2      2    1.03
   5(5)    1.90    60.75357   1.24643      8  18   0   5     3      4    0.17
   6(1)    1.80    61.19870   0.80130      8  17   0   6     0      2    0.17
   7(2)    1.80    61.19870   0.80130      8  17   0   6     0      2    0.17
   8(1)    1.70    61.19870   0.80130      8  17   0   6     0      2    0.17
   9(2)    1.70    61.19870   0.80130      8  17   0   6     0      2    0.17
  10(1)    1.60    61.19870   0.80130      8  17   0   6     0      2    0.17
  11(2)    1.60    61.19870   0.80130      8  17   0   6     0      2    0.17
  12(1)    1.50    59.79877   2.20123      8  16   0   7     1      4    0.95
  13(2)    1.50    61.19870   0.80130      8  17   0   6     0      2    0.17
  14(3)    1.50    58.73890   3.26110      8  17   0   6     2      5    0.76
  15(4)    1.50    59.79877   2.20123      8  16   0   7     1      4    0.95
  16(5)    1.50    61.19870   0.80130      8  17   0   6     0      2    0.17
 -----------------------------------------------------------------------------

 Structure accepted: RESONANCE keyword permits strongly delocalized structure

 WARNING:  1 low occupancy (<1.9990e) core orbital  found on  C    4

 --------------------------------------------------------
   Core                     15.99472 ( 99.967% of  16)
   Valence Lewis            45.20398 ( 98.270% of  46)
  ==================       ============================
   Total Lewis              61.19870 ( 98.708% of  62)
  -----------------------------------------------------
   Valence non-Lewis         0.66377 (  1.071% of  62)
   Rydberg non-Lewis         0.13753 (  0.222% of  62)
  ==================       ============================
   Total non-Lewis           0.80130 (  1.292% of  62)
 --------------------------------------------------------


       (Occupancy)   Bond orbital/ Coefficients/ Hybrids
 ---------------------------------------------------------------------------------
     1. (1.99656) BD ( 1) O   1 - C   2  
                ( 66.87%)   0.8177* O   1 s( 43.97%)p 1.27( 55.95%)d 0.00(  0.09%)
                                           -0.0000  0.6626 -0.0236  0.6137  0.0183
                                           -0.4183 -0.0133  0.0856  0.0047 -0.0231
                                            0.0075 -0.0032  0.0097 -0.0133
                ( 33.13%)   0.5756* C   2 s( 33.43%)p 1.98( 66.32%)d 0.01(  0.24%)
                                            0.0001  0.5771 -0.0357 -0.7128 -0.0624
                                            0.3334  0.0288 -0.1979 -0.0039 -0.0328
                                            0.0161 -0.0061  0.0247 -0.0215
     2. (1.99055) BD ( 2) O   1 - C   2  
                ( 69.00%)   0.8306* O   1 s(  0.27%)p99.99( 99.59%)d 0.55(  0.15%)
                                           -0.0000  0.0515 -0.0011  0.2377  0.0021
                                            0.5880  0.0020  0.7704  0.0044  0.0145
                                            0.0267 -0.0102  0.0188  0.0093
                ( 31.00%)   0.5568* C   2 s(  0.17%)p99.99( 99.40%)d 2.58(  0.44%)
                                            0.0000  0.0406  0.0064  0.1206 -0.0144
                                            0.6367 -0.0192  0.7568 -0.0270 -0.0310
                                           -0.0448  0.0157 -0.0293 -0.0168
     3. (1.99526) BD ( 1) C   2 - O   3  
                ( 30.19%)   0.5494* C   2 s( 26.76%)p 2.72( 72.90%)d 0.01(  0.34%)
                                           -0.0001  0.5171 -0.0150 -0.0409 -0.0070
                                           -0.6618 -0.0383  0.5356  0.0313 -0.0007
                                            0.0009 -0.0482 -0.0324  0.0061
                ( 69.81%)   0.8355* O   3 s( 36.82%)p 1.71( 63.11%)d 0.00(  0.07%)
                                           -0.0001  0.6068 -0.0009 -0.0309  0.0019
                                            0.6222  0.0016 -0.4929 -0.0024 -0.0088
                                            0.0058 -0.0206 -0.0113 -0.0015
     4. (1.97552) BD ( 1) C   2 - C   4  
                ( 48.58%)   0.6970* C   2 s( 39.42%)p 1.54( 60.53%)d 0.00(  0.05%)
                                            0.0001  0.6272  0.0274  0.6860 -0.0230
                                            0.1962 -0.0073 -0.3091 -0.0077  0.0074
                                           -0.0112  0.0014  0.0175 -0.0077
                ( 51.42%)   0.7171* C   4 s( 26.73%)p 2.74( 73.21%)d 0.00(  0.06%)
                                            0.0002  0.5170  0.0056 -0.7576 -0.0093
                                           -0.2565 -0.0006  0.3036 -0.0146  0.0116
                                           -0.0148 -0.0037  0.0148 -0.0054
     5. (1.98534) BD ( 1) O   3 - H   9  
                ( 74.76%)   0.8647* O   3 s( 20.53%)p 3.87( 79.39%)d 0.00(  0.08%)
                                           -0.0002 -0.4529 -0.0130  0.7939  0.0139
                                            0.2056  0.0218 -0.3469 -0.0212  0.0028
                                            0.0085 -0.0018 -0.0236  0.0125
                ( 25.24%)   0.5023* H   9 s( 99.55%)p 0.00(  0.45%)
                                           -0.9977  0.0113 -0.0614 -0.0132  0.0229
     6. (1.96821) BD ( 1) C   4 - C   5  
                ( 50.40%)   0.7100* C   4 s( 27.96%)p 2.57( 71.99%)d 0.00(  0.05%)
                                            0.0001  0.5287 -0.0127  0.4377 -0.0192
                                            0.4488  0.0254  0.5706 -0.0185  0.0078
                                            0.0127  0.0129  0.0010  0.0082
                ( 49.60%)   0.7042* C   5 s( 25.57%)p 2.91( 74.38%)d 0.00(  0.05%)
                                            0.0004  0.5057 -0.0027 -0.5004 -0.0087
                                           -0.3969  0.0204 -0.5791 -0.0056  0.0108
                                            0.0132  0.0146 -0.0005  0.0040
     7. (1.98742) BD ( 1) C   4 - O   8  
                ( 32.66%)   0.5714* C   4 s( 20.65%)p 3.83( 79.09%)d 0.01(  0.27%)
                                           -0.0002  0.4539  0.0215  0.4699 -0.0000
                                           -0.7225 -0.0285 -0.2118 -0.0480 -0.0386
                                           -0.0092  0.0148 -0.0181 -0.0235
                ( 67.34%)   0.8206* O   8 s( 30.29%)p 2.30( 69.64%)d 0.00(  0.07%)
                                            0.0000  0.5504  0.0021 -0.4806 -0.0122
                                            0.6563  0.0038  0.1856 -0.0112 -0.0150
                                           -0.0075  0.0174 -0.0112 -0.0052
     8. (1.97165) BD ( 1) C   4 - H  10  
                ( 61.77%)   0.7860* C   4 s( 24.55%)p 3.07( 75.41%)d 0.00(  0.04%)
                                            0.0005 -0.4955 -0.0011  0.1093 -0.0148
                                           -0.4546  0.0190  0.7313 -0.0011  0.0016
                                           -0.0073  0.0157  0.0043 -0.0100
                ( 38.23%)   0.6183* H  10 s( 99.91%)p 0.00(  0.09%)
                                           -0.9995  0.0050 -0.0052  0.0151 -0.0257
     9. (1.97311) BD ( 1) C   5 - C   6  
                ( 50.39%)   0.7099* C   5 s( 27.08%)p 2.69( 72.87%)d 0.00(  0.04%)
                                            0.0002  0.5204  0.0029  0.7897  0.0151
                                           -0.3229  0.0214 -0.0066  0.0137 -0.0154
                                           -0.0025  0.0023  0.0091 -0.0100
                ( 49.61%)   0.7043* C   6 s( 26.45%)p 2.78( 73.50%)d 0.00(  0.05%)
                                            0.0002  0.5143  0.0008 -0.7342  0.0099
                                            0.4362  0.0230  0.0696  0.0165 -0.0127
                                           -0.0004  0.0013  0.0134 -0.0112
    10. (1.98115) BD ( 1) C   5 - H  11  
                ( 61.92%)   0.7869* C   5 s( 24.11%)p 3.15( 75.85%)d 0.00(  0.04%)
                                           -0.0001  0.4910  0.0071  0.0236 -0.0053
                                            0.8524 -0.0029 -0.1763  0.0147  0.0004
                                           -0.0005 -0.0076 -0.0156 -0.0079
                ( 38.08%)   0.6171* H  11 s( 99.91%)p 0.00(  0.09%)
                                            0.9996 -0.0015 -0.0003 -0.0290  0.0045
    11. (1.98134) BD ( 1) C   5 - H  12  
                ( 61.34%)   0.7832* C   5 s( 23.13%)p 3.32( 76.83%)d 0.00(  0.04%)
                                           -0.0001  0.4809 -0.0057 -0.3528  0.0039
                                           -0.1025  0.0244  0.7954  0.0027  0.0028
                                           -0.0130 -0.0066  0.0024  0.0138
                ( 38.66%)   0.6218* H  12 s( 99.92%)p 0.00(  0.08%)
                                            0.9996 -0.0032  0.0103  0.0011 -0.0272
    12. (1.98677) BD ( 1) C   6 - C   7  
                ( 51.09%)   0.7148* C   6 s( 26.55%)p 2.76( 73.40%)d 0.00(  0.05%)
                                            0.0003  0.5153  0.0029 -0.1450  0.0222
                                           -0.8182 -0.0128 -0.2071  0.0053  0.0108
                                            0.0030  0.0093 -0.0140 -0.0093
                ( 48.91%)   0.6993* C   7 s( 29.49%)p 2.39( 70.45%)d 0.00(  0.05%)
                                            0.0003  0.5430 -0.0085  0.2509  0.0347
                                            0.7649 -0.0125  0.2347  0.0031  0.0080
                                            0.0012  0.0094 -0.0169 -0.0098
    13. (1.97963) BD ( 1) C   6 - H  13  
                ( 61.20%)   0.7823* C   6 s( 22.86%)p 3.37( 77.10%)d 0.00(  0.04%)
                                           -0.0001  0.4781 -0.0058  0.4965  0.0127
                                            0.3707  0.0011 -0.6217  0.0176  0.0072
                                           -0.0133 -0.0109  0.0016  0.0082
                ( 38.80%)   0.6229* H  13 s( 99.92%)p 0.00(  0.08%)
                                            0.9996 -0.0039 -0.0179 -0.0123  0.0192
    14. (1.97849) BD ( 1) C   6 - H  14  
                ( 61.56%)   0.7846* C   6 s( 24.05%)p 3.16( 75.91%)d 0.00(  0.04%)
                                           -0.0001  0.4904  0.0033  0.4388  0.0071
                                            0.0407  0.0069  0.7514 -0.0143 -0.0001
                                            0.0139  0.0003  0.0034  0.0128
                ( 38.44%)   0.6200* H  14 s( 99.91%)p 0.00(  0.09%)
                                            0.9996 -0.0020 -0.0156 -0.0024 -0.0246
    15. (1.99037) BD ( 1) C   7 - O   8  
                ( 31.63%)   0.5624* C   7 s( 20.16%)p 3.95( 79.55%)d 0.01(  0.30%)
                                           -0.0000  0.4485  0.0191 -0.6737 -0.0199
                                            0.0809 -0.0287 -0.5760 -0.0456 -0.0108
                                            0.0459 -0.0084  0.0255  0.0057
                ( 68.37%)   0.8269* O   8 s( 29.90%)p 2.34( 70.03%)d 0.00(  0.07%)
                                            0.0001  0.5468  0.0031  0.6250  0.0097
                                           -0.1515 -0.0182  0.5350 -0.0044  0.0019
                                            0.0223  0.0034  0.0089  0.0105
    16. (1.98766) BD ( 1) C   7 - H  15  
                ( 60.10%)   0.7752* C   7 s( 25.03%)p 2.99( 74.92%)d 0.00(  0.05%)
                                           -0.0001  0.5002 -0.0122 -0.2939  0.0099
                                           -0.4643 -0.0167  0.6683 -0.0139  0.0059
                                           -0.0125 -0.0141 -0.0032  0.0102
                ( 39.90%)   0.6317* H  15 s( 99.91%)p 0.00(  0.09%)
                                            0.9995 -0.0076  0.0092  0.0177 -0.0219
    17. (1.98299) BD ( 1) C   7 - H  16  
                ( 60.65%)   0.7788* C   7 s( 25.24%)p 2.96( 74.71%)d 0.00(  0.05%)
                                            0.0002 -0.5023 -0.0102 -0.6267  0.0219
                                            0.4372  0.0007  0.4034 -0.0044  0.0119
                                            0.0148 -0.0088 -0.0046  0.0038
                ( 39.35%)   0.6273* H  16 s( 99.91%)p 0.00(  0.09%)
                                           -0.9996  0.0030  0.0211 -0.0162 -0.0133
    18. (1.99971) CR ( 1) O   1           s(100.00%)p 0.00(  0.00%)
                                            1.0000 -0.0004 -0.0000  0.0003  0.0000
                                           -0.0002  0.0000  0.0001 -0.0000 -0.0000
                                            0.0000 -0.0000  0.0000 -0.0000
    19. (1.99930) CR ( 1) C   2           s(100.00%)p 0.00(  0.00%)
                                            1.0000 -0.0001 -0.0000 -0.0000  0.0000
                                           -0.0001 -0.0000  0.0001  0.0000  0.0000
                                            0.0000 -0.0000 -0.0000  0.0000
    20. (1.99969) CR ( 1) O   3           s(100.00%)p 0.00(  0.00%)
                                            1.0000 -0.0002 -0.0000  0.0000  0.0000
                                            0.0001  0.0000 -0.0002 -0.0000 -0.0000
                                            0.0000 -0.0000 -0.0000  0.0000
    21. (1.99892) CR ( 1) C   4           s(100.00%)p 0.00(  0.00%)
                                            1.0000  0.0001  0.0000  0.0002  0.0000
                                            0.0001 -0.0000 -0.0005 -0.0000 -0.0000
                                            0.0000 -0.0000 -0.0000  0.0000
    22. (1.99914) CR ( 1) C   5           s(100.00%)p 0.00(  0.00%)
                                            1.0000 -0.0002  0.0000  0.0001  0.0000
                                            0.0003 -0.0000  0.0003  0.0000 -0.0000
                                           -0.0000 -0.0000 -0.0000  0.0000
    23. (1.99913) CR ( 1) C   6           s(100.00%)p 0.00(  0.00%)
                                            1.0000 -0.0001 -0.0000  0.0003 -0.0000
                                            0.0002 -0.0000  0.0000 -0.0000  0.0000
                                           -0.0000 -0.0000  0.0000  0.0000
    24. (1.99912) CR ( 1) C   7           s(100.00%)p 0.00(  0.00%)
                                            1.0000 -0.0000  0.0000  0.0000 -0.0000
                                           -0.0004  0.0000 -0.0001 -0.0000 -0.0000
                                           -0.0000 -0.0000  0.0000  0.0000
    25. (1.99972) CR ( 1) O   8           s(100.00%)
                                            1.0000 -0.0002 -0.0000 -0.0000 -0.0000
                                            0.0000  0.0000  0.0001  0.0000  0.0000
                                           -0.0000  0.0000 -0.0000  0.0000
    26. (1.97449) LP ( 1) O   1           s( 55.80%)p 0.79( 44.18%)d 0.00(  0.02%)
                                            0.0006  0.7469  0.0139 -0.5582  0.0009
                                            0.3352 -0.0000 -0.1336 -0.0002  0.0095
                                           -0.0035  0.0036 -0.0049  0.0058
    27. (1.84607) LP ( 2) O   1           s(  0.00%)p 1.00( 99.91%)d 0.00(  0.09%)
                                           -0.0000  0.0052  0.0004 -0.5036  0.0069
                                           -0.6045  0.0082  0.6164 -0.0072 -0.0073
                                            0.0119 -0.0129 -0.0214  0.0065
    28. (1.97460) LP ( 1) O   3           s( 42.63%)p 1.34( 57.33%)d 0.00(  0.04%)
                                            0.0002  0.6529 -0.0025  0.5801 -0.0073
                                           -0.4349  0.0033  0.2180 -0.0027  0.0160
                                           -0.0088  0.0024 -0.0033  0.0065
    29. (1.81693) LP ( 2) O   3           s(  0.00%)p 1.00( 99.93%)d 0.00(  0.07%)
                                           -0.0000  0.0007  0.0012 -0.1749  0.0034
                                           -0.6168  0.0079 -0.7669  0.0103  0.0081
                                            0.0153 -0.0077  0.0138  0.0126
    30. (1.96574) LP ( 1) O   8           s( 39.70%)p 1.52( 60.26%)d 0.00(  0.04%)
                                            0.0002  0.6301 -0.0018 -0.1493  0.0019
                                           -0.4673  0.0021 -0.6016  0.0042 -0.0055
                                           -0.0030 -0.0151  0.0058 -0.0088
    31. (1.91413) LP ( 2) O   8           s(  0.08%)p99.99( 99.87%)d 0.69(  0.05%)
                                            0.0001  0.0281 -0.0015  0.5959 -0.0068
                                            0.5719 -0.0003 -0.5626  0.0025  0.0107
                                            0.0090  0.0021 -0.0057 -0.0178
    32. (0.00278) RY*( 1) O   1           s(  1.81%)p53.76( 97.53%)d 0.36(  0.65%)
                                            0.0000  0.0015  0.1347  0.0099  0.5147
                                            0.0034  0.6668 -0.0056 -0.5154  0.0234
                                           -0.0402  0.0236  0.0582 -0.0202
    33. (0.00049) RY*( 2) O   1           s(  0.00%)p 1.00( 97.91%)d 0.02(  2.09%)
                                            0.0000  0.0002 -0.0001 -0.0020  0.1377
                                           -0.0057  0.5317 -0.0067  0.8230 -0.0105
                                            0.0532 -0.0365  0.0716  0.1073
    34. (0.00028) RY*( 3) O   1           s( 90.69%)p 0.07(  6.00%)d 0.04(  3.31%)
                                           -0.0000  0.0070  0.9523  0.0189 -0.2410
                                           -0.0168  0.0069  0.0075  0.0347 -0.0477
                                            0.0222  0.1078  0.1258 -0.0535
    35. (0.00007) RY*( 4) O   1           s(  1.51%)p50.64( 76.46%)d14.59( 22.03%)
    36. (0.00001) RY*( 5) O   1           s(  1.24%)p10.10( 12.52%)d69.59( 86.24%)
    37. (0.00000) RY*( 6) O   1           s(  0.25%)p15.55(  3.83%)d99.99( 95.93%)
    38. (0.00000) RY*( 7) O   1           s(  1.48%)p 0.36(  0.53%)d66.22( 97.99%)
    39. (0.00001) RY*( 8) O   1           s(  2.35%)p 0.83(  1.96%)d40.73( 95.69%)
    40. (0.00001) RY*( 9) O   1           s(  0.64%)p 5.71(  3.63%)d99.99( 95.74%)
    41. (0.02425) RY*( 1) C   2           s(  4.15%)p22.92( 95.20%)d 0.16(  0.65%)
                                           -0.0000  0.0365  0.2005 -0.0449  0.7426
                                            0.0471 -0.5780 -0.0275  0.2480  0.0432
                                           -0.0167 -0.0379 -0.0478  0.0242
    42. (0.01194) RY*( 2) C   2           s(  4.22%)p12.91( 54.43%)d 9.81( 41.35%)
                                            0.0000  0.0383  0.2017 -0.0230  0.4161
                                           -0.0409  0.3422  0.0348 -0.5007  0.1471
                                           -0.2331  0.3206  0.4737 -0.1016
    43. (0.00453) RY*( 3) C   2           s(  0.34%)p 3.44(  1.17%)d99.99( 98.49%)
                                            0.0000 -0.0003  0.0584 -0.0127 -0.0127
                                           -0.0381 -0.0282 -0.0471 -0.0833 -0.2073
                                           -0.4861  0.2510 -0.5513 -0.5820
    44. (0.00384) RY*( 4) C   2           s( 42.82%)p 0.61( 26.03%)d 0.73( 31.14%)
                                            0.0000 -0.0008  0.6544 -0.0209 -0.0884
                                           -0.0115 -0.0842 -0.0133 -0.4947 -0.3146
                                            0.2438 -0.2209 -0.2543  0.1988
    45. (0.00287) RY*( 5) C   2           s(  9.86%)p 5.97( 58.86%)d 3.17( 31.27%)
                                            0.0000  0.0121  0.3138  0.0127  0.2217
                                            0.0120  0.5644  0.0307  0.4687 -0.1089
                                            0.4472  0.0512 -0.0875 -0.3010
    46. (0.00146) RY*( 6) C   2           s( 12.80%)p 0.43(  5.49%)d 6.38( 81.71%)
                                            0.0000  0.0099  0.3577 -0.0360 -0.0928
                                            0.0267  0.1714 -0.0019  0.1219  0.7673
                                           -0.2947 -0.2260 -0.2665  0.1391
    47. (0.00079) RY*( 7) C   2           s( 19.19%)p 2.11( 40.48%)d 2.10( 40.33%)
                                            0.0000 -0.0207  0.4376 -0.0159 -0.4486
                                           -0.0213 -0.4034  0.0181  0.1994  0.1316
                                            0.0835  0.3538  0.4037 -0.3014
    48. (0.00012) RY*( 8) C   2           s(  6.65%)p 2.87( 19.12%)d11.15( 74.22%)
                                            0.0000 -0.0041  0.2579 -0.0075 -0.0612
                                           -0.0121  0.1657 -0.0088  0.3997 -0.4534
                                           -0.5681  0.0075  0.1926  0.4204
    49. (0.00003) RY*( 9) C   2           s(  0.17%)p 0.34(  0.06%)d99.99( 99.77%)
    50. (0.00249) RY*( 1) O   3           s( 63.01%)p 0.57( 35.75%)d 0.02(  1.25%)
                                           -0.0000  0.0038  0.7938  0.0014  0.5681
                                            0.0002  0.1324  0.0029 -0.1310  0.0795
                                           -0.0576  0.0153  0.0469 -0.0205
    51. (0.00083) RY*( 2) O   3           s( 15.51%)p 4.83( 74.86%)d 0.62(  9.63%)
                                            0.0000 -0.0024  0.3938  0.0068 -0.5755
                                            0.0039  0.5692 -0.0008  0.3055 -0.2158
                                            0.1146  0.1470 -0.0392 -0.1160
    52. (0.00078) RY*( 3) O   3           s(  9.13%)p 9.22( 84.16%)d 0.73(  6.71%)
                                            0.0000 -0.0023  0.3022  0.0017 -0.4775
                                           -0.0026 -0.3570 -0.0073 -0.6972 -0.1178
                                            0.1247  0.0266  0.1338  0.1379
    53. (0.00014) RY*( 4) O   3           s(  8.40%)p 7.58( 63.67%)d 3.33( 27.93%)
                                            0.0000 -0.0131  0.2895  0.0253 -0.2483
                                            0.0166 -0.5541 -0.0208  0.5163  0.2524
                                           -0.4072  0.1119  0.1811  0.0672
    54. (0.00001) RY*( 5) O   3           s(  0.17%)p95.89( 15.87%)d99.99( 83.97%)
    55. (0.00001) RY*( 6) O   3           s(  1.11%)p15.17( 16.87%)d73.76( 82.02%)
    56. (0.00002) RY*( 7) O   3           s(  1.23%)p 2.15(  2.65%)d77.97( 96.12%)
    57. (0.00001) RY*( 8) O   3           s(  1.39%)p 2.56(  3.57%)d68.23( 95.04%)
    58. (0.00000) RY*( 9) O   3           s(  0.07%)p43.67(  2.85%)d99.99( 97.09%)
    59. (0.00672) RY*( 1) C   4           s(  4.96%)p17.68( 87.66%)d 1.49(  7.38%)
                                           -0.0000  0.0059  0.2226  0.0074  0.6095
                                            0.0107 -0.6757  0.0457  0.2152 -0.0257
                                            0.1491 -0.2201 -0.0033 -0.0492
    60. (0.00423) RY*( 2) C   4           s(  2.45%)p37.64( 92.35%)d 2.12(  5.20%)
                                            0.0000 -0.0389  0.1517 -0.0209  0.0742
                                            0.0386 -0.1361  0.0043 -0.9474  0.0150
                                            0.0966 -0.0417 -0.0743 -0.1876
    61. (0.00347) RY*( 3) C   4           s(  7.77%)p 9.66( 75.08%)d 2.21( 17.14%)
                                            0.0000 -0.0134  0.2785 -0.0015 -0.6432
                                            0.0261 -0.5800  0.0057  0.0055 -0.2006
                                           -0.2113  0.1365  0.2272  0.1276
    62. (0.00249) RY*( 4) C   4           s( 63.72%)p 0.28( 17.89%)d 0.29( 18.39%)
                                            0.0000  0.0023  0.7983  0.0086  0.1226
                                            0.0075  0.3986 -0.0059  0.0695 -0.0226
                                           -0.0321 -0.0069  0.4083 -0.1248
    63. (0.00137) RY*( 5) C   4           s( 16.90%)p 0.59( 10.05%)d 4.32( 73.05%)
                                           -0.0000  0.0005  0.4111 -0.0152 -0.2775
                                            0.0020  0.0387  0.0069  0.1474  0.0307
                                            0.3772 -0.0548 -0.7635 -0.0364
    64. (0.00091) RY*( 6) C   4           s(  2.68%)p 3.01(  8.07%)d33.30( 89.25%)
                                           -0.0000 -0.0017  0.1637 -0.0054  0.2753
                                            0.0112 -0.0603 -0.0019 -0.0333  0.2706
                                           -0.4191  0.7216 -0.2793  0.2121
    65. (0.00038) RY*( 7) C   4           s(  0.00%)p 1.00(  4.55%)d20.98( 95.45%)
                                            0.0000  0.0067 -0.0013  0.0209 -0.1712
                                           -0.0325 -0.1187 -0.0185  0.0161  0.8669
                                            0.3574  0.0217  0.2645  0.0690
    66. (0.00027) RY*( 8) C   4           s(  0.20%)p18.95(  3.76%)d99.99( 96.04%)
                                           -0.0000 -0.0018  0.0445 -0.0079  0.1060
                                           -0.0209  0.0803  0.0011 -0.1393 -0.2346
                                            0.4037  0.0635  0.1075  0.8526
    67. (0.00009) RY*( 9) C   4           s(  1.43%)p 0.63(  0.89%)d68.52( 97.68%)
    68. (0.00437) RY*( 1) C   5           s( 12.94%)p 6.34( 82.06%)d 0.39(  5.00%)
                                           -0.0000  0.0188  0.3592 -0.0067 -0.3092
                                           -0.0265 -0.7465  0.0122  0.4085 -0.0384
                                            0.0531 -0.0120 -0.1226 -0.1748
    69. (0.00183) RY*( 2) C   5           s(  6.86%)p11.34( 77.82%)d 2.23( 15.32%)
                                            0.0000 -0.0184  0.2613  0.0055 -0.6274
                                            0.0053  0.5312  0.0034  0.3198  0.1676
                                            0.1718 -0.0941  0.2888 -0.0582
    70. (0.00107) RY*( 3) C   5           s(  9.47%)p 8.21( 77.76%)d 1.35( 12.77%)
                                           -0.0000  0.0128  0.3075  0.0146 -0.4642
                                            0.0004 -0.0924  0.0038 -0.7439 -0.0001
                                           -0.3291  0.1256 -0.0483  0.0356
    71. (0.00049) RY*( 4) C   5           s( 60.40%)p 0.44( 26.44%)d 0.22( 13.16%)
                                           -0.0000 -0.0019  0.7772 -0.0107  0.5070
                                            0.0046  0.0512 -0.0040 -0.0677  0.0207
                                            0.0793 -0.0990  0.3137  0.1290
    72. (0.00039) RY*( 5) C   5           s(  1.00%)p 3.51(  3.50%)d95.85( 95.50%)
                                            0.0000 -0.0013  0.0998  0.0035 -0.1363
                                           -0.0009  0.0782  0.0055 -0.1013 -0.5508
                                            0.5622 -0.0853 -0.3730  0.4350
    73. (0.00015) RY*( 6) C   5           s(  6.26%)p 3.53( 22.12%)d11.43( 71.61%)
                                           -0.0000 -0.0175  0.2497 -0.0131  0.0736
                                           -0.0067  0.3407 -0.0104  0.3153 -0.3526
                                           -0.5834  0.0988 -0.4799 -0.1066
    74. (0.00007) RY*( 7) C   5           s(  1.82%)p 0.69(  1.25%)d53.29( 96.93%)
    75. (0.00003) RY*( 8) C   5           s(  1.26%)p 6.85(  8.60%)d71.74( 90.14%)
    76. (0.00002) RY*( 9) C   5           s(  0.10%)p 5.05(  0.52%)d99.99( 99.38%)
    77. (0.00420) RY*( 1) C   6           s(  9.41%)p 9.04( 85.11%)d 0.58(  5.48%)
                                           -0.0000  0.0189  0.3062 -0.0065 -0.3582
                                            0.0047  0.0599 -0.0279 -0.8476 -0.0479
                                            0.2036  0.0767  0.0701  0.0155
    78. (0.00169) RY*( 2) C   6           s(  0.24%)p99.99( 77.96%)d89.82( 21.80%)
                                            0.0000 -0.0184  0.0457  0.0079  0.6869
                                            0.0009  0.5066 -0.0071 -0.2257 -0.3294
                                            0.0515  0.0891 -0.3112 -0.0451
    79. (0.00106) RY*( 3) C   6           s(  0.84%)p99.99( 95.51%)d 4.37(  3.65%)
                                            0.0000 -0.0047  0.0914 -0.0103  0.5396
                                            0.0232 -0.7866  0.0023 -0.2110  0.0058
                                            0.0795  0.1172  0.1074  0.0703
    80. (0.00058) RY*( 4) C   6           s( 49.68%)p 0.11(  5.45%)d 0.90( 44.87%)
                                            0.0000 -0.0001  0.7048  0.0079 -0.0759
                                            0.0004 -0.0126  0.0054  0.2203 -0.1673
                                           -0.4725  0.4423 -0.0237  0.0350
    81. (0.00028) RY*( 5) C   6           s( 32.71%)p 0.09(  2.83%)d 1.97( 64.46%)
                                            0.0000 -0.0039  0.5719  0.0003  0.0671
                                            0.0075 -0.0504  0.0040  0.1456  0.2217
                                            0.2706 -0.5900 -0.2678 -0.3200
    82. (0.00014) RY*( 6) C   6           s(  5.07%)p 2.93( 14.85%)d15.79( 80.08%)
                                            0.0000 -0.0126  0.2249 -0.0053  0.2082
                                           -0.0034  0.2967 -0.0079  0.1306  0.5267
                                            0.3693  0.1990  0.3763  0.4536
    83. (0.00008) RY*( 7) C   6           s(  1.29%)p 2.15(  2.77%)d74.52( 95.94%)
    84. (0.00003) RY*( 8) C   6           s(  0.10%)p99.99( 12.21%)d99.99( 87.68%)
    85. (0.00001) RY*( 9) C   6           s(  0.74%)p 4.58(  3.39%)d99.99( 95.87%)
    86. (0.00456) RY*( 1) C   7           s( 13.64%)p 5.14( 70.18%)d 1.19( 16.18%)
                                           -0.0000  0.0006  0.3694  0.0066 -0.8290
                                            0.0309  0.0483  0.0410 -0.0976 -0.3594
                                           -0.0876 -0.1307 -0.0818 -0.0337
    87. (0.00372) RY*( 2) C   7           s(  1.06%)p87.58( 92.51%)d 6.09(  6.43%)
                                           -0.0000  0.0327  0.0974 -0.0480 -0.0324
                                           -0.0012  0.4233 -0.0105  0.8617 -0.0709
                                           -0.0490  0.2347 -0.0131 -0.0405
    88. (0.00159) RY*( 3) C   7           s(  5.53%)p 0.36(  1.97%)d16.74( 92.51%)
                                           -0.0000 -0.0051  0.2350 -0.0017 -0.0287
                                           -0.0043 -0.0864  0.0196 -0.1048  0.1638
                                           -0.0481  0.3790  0.4629 -0.7335
    89. (0.00135) RY*( 4) C   7           s(  0.33%)p99.99( 55.55%)d99.99( 44.13%)
                                           -0.0000 -0.0129  0.0556  0.0179 -0.2709
                                           -0.0005 -0.6398  0.0180  0.2686  0.2561
                                            0.3385  0.3320  0.1415  0.3618
    90. (0.00043) RY*( 5) C   7           s( 40.67%)p 0.47( 19.00%)d 0.99( 40.33%)
                                            0.0000  0.0032  0.6377  0.0016  0.1103
                                           -0.0061  0.3356  0.0047 -0.2553  0.4408
                                            0.0678  0.2596 -0.2658  0.2575
    91. (0.00021) RY*( 6) C   7           s( 24.17%)p 0.42( 10.07%)d 2.72( 65.75%)
                                           -0.0000 -0.0049  0.4916  0.0257  0.2495
                                           -0.0008 -0.0704  0.0166  0.1806 -0.0681
                                            0.3183 -0.6272  0.3971  0.0211
    92. (0.00018) RY*( 7) C   7           s(  0.17%)p79.84( 13.65%)d99.99( 86.18%)
                                            0.0000  0.0048  0.0411 -0.0207 -0.1279
                                            0.0054 -0.2551 -0.0295  0.2317  0.5827
                                           -0.5112 -0.4083 -0.2437 -0.1868
    93. (0.00007) RY*( 8) C   7           s( 13.80%)p 2.66( 36.64%)d 3.59( 49.56%)
    94. (0.00001) RY*( 9) C   7           s(  0.71%)p 1.14(  0.81%)d99.99( 98.48%)
    95. (0.00292) RY*( 1) O   8           s(  0.63%)p99.99( 97.84%)d 2.42(  1.53%)
                                            0.0000 -0.0003  0.0795 -0.0013 -0.7133
                                           -0.0024 -0.4562  0.0022  0.5113 -0.0414
                                           -0.0491 -0.0407  0.0443  0.0868
    96. (0.00182) RY*( 2) O   8           s( 13.84%)p 5.26( 72.82%)d 0.96( 13.33%)
                                            0.0000 -0.0106  0.3719 -0.0006 -0.1929
                                           -0.0031 -0.4220 -0.0064 -0.7162 -0.2280
                                            0.0356 -0.1924  0.1241 -0.1663
    97. (0.00053) RY*( 3) O   8           s( 78.95%)p 0.20( 16.18%)d 0.06(  4.87%)
                                           -0.0000  0.0025  0.8885 -0.0010  0.0141
                                           -0.0008  0.3426  0.0007  0.2103  0.1465
                                            0.0790  0.0992  0.1022 -0.0267
    98. (0.00021) RY*( 4) O   8           s(  0.79%)p 1.75(  1.38%)d99.99( 97.83%)
                                            0.0000  0.0012  0.0888 -0.0023 -0.0417
                                            0.0052  0.1096  0.0001 -0.0000 -0.0805
                                            0.3420 -0.5795 -0.6271  0.3548
    99. (0.00010) RY*( 5) O   8           s(  1.46%)p 0.60(  0.87%)d66.86( 97.67%)
   100. (0.00010) RY*( 6) O   8           s(  3.02%)p31.19( 94.07%)d 0.97(  2.92%)
   101. (0.00002) RY*( 7) O   8           s(  0.02%)p99.99(  2.04%)d99.99( 97.94%)
   102. (0.00003) RY*( 8) O   8           s(  0.74%)p17.85( 13.22%)d99.99( 86.04%)
   103. (0.00000) RY*( 9) O   8           s(  0.58%)p 3.10(  1.79%)d99.99( 97.64%)
   104. (0.00396) RY*( 1) H   9           s( 94.89%)p 0.05(  5.11%)
                                            0.0193  0.9739 -0.0444 -0.1642  0.1488
   105. (0.00120) RY*( 2) H   9           s(  0.00%)p 1.00(100.00%)
                                           -0.0006  0.0027  0.1499  0.6503  0.7447
   106. (0.00080) RY*( 3) H   9           s(  3.29%)p29.39( 96.71%)
                                            0.0067  0.1813 -0.4261  0.7080 -0.5332
   107. (0.00003) RY*( 4) H   9           s(  2.26%)p43.16( 97.74%)
   108. (0.00312) RY*( 1) H  10           s( 99.75%)p 0.00(  0.25%)
                                            0.0056  0.9988  0.0280  0.0408 -0.0046
   109. (0.00015) RY*( 2) H  10           s(  0.20%)p99.99( 99.80%)
                                           -0.0001  0.0450 -0.8127 -0.5611 -0.1505
   110. (0.00009) RY*( 3) H  10           s(  0.03%)p99.99( 99.97%)
   111. (0.00004) RY*( 4) H  10           s(  0.11%)p99.99( 99.89%)
   112. (0.00154) RY*( 1) H  11           s( 99.14%)p 0.01(  0.86%)
                                            0.0041  0.9957 -0.0157  0.0908  0.0105
   113. (0.00014) RY*( 2) H  11           s(  0.02%)p99.99( 99.98%)
                                            0.0012  0.0129  0.9994  0.0308  0.0025
   114. (0.00015) RY*( 3) H  11           s(  0.01%)p 1.00( 99.99%)
                                            0.0068  0.0033  0.0000  0.0792 -0.9968
   115. (0.00004) RY*( 4) H  11           s(  0.92%)p99.99( 99.08%)
   116. (0.00244) RY*( 1) H  12           s( 99.40%)p 0.01(  0.60%)
                                            0.0052  0.9970 -0.0581  0.0031  0.0516
   117. (0.00018) RY*( 2) H  12           s(  0.01%)p99.99( 99.99%)
                                           -0.0059  0.0094  0.0837  0.9858 -0.1452
   118. (0.00014) RY*( 3) H  12           s(  0.12%)p99.99( 99.88%)
                                            0.0006  0.0349  0.9278 -0.0245  0.3707
   119. (0.00003) RY*( 4) H  12           s(  0.56%)p99.99( 99.44%)
   120. (0.00300) RY*( 1) H  13           s( 99.64%)p 0.00(  0.36%)
                                            0.0055  0.9982  0.0450  0.0337 -0.0203
   121. (0.00016) RY*( 2) H  13           s(  0.01%)p99.99( 99.99%)
                                            0.0066  0.0083 -0.4709 -0.1424 -0.8706
   122. (0.00013) RY*( 3) H  13           s(  0.00%)p 1.00(100.00%)
                                            0.0002  0.0052  0.4811 -0.8686 -0.1181
   123. (0.00004) RY*( 4) H  13           s(  0.43%)p99.99( 99.57%)
   124. (0.00184) RY*( 1) H  14           s( 99.34%)p 0.01(  0.66%)
                                            0.0042  0.9967  0.0631 -0.0015  0.0511
   125. (0.00017) RY*( 2) H  14           s(  0.03%)p99.99( 99.97%)
                                            0.0024  0.0169 -0.5501  0.7472  0.3727
   126. (0.00014) RY*( 3) H  14           s(  0.01%)p 1.00( 99.99%)
                                            0.0071 -0.0056 -0.4393 -0.6385  0.6319
   127. (0.00004) RY*( 4) H  14           s(  0.71%)p99.99( 99.29%)
   128. (0.00359) RY*( 1) H  15           s( 99.79%)p 0.00(  0.21%)
                                            0.0081  0.9989  0.0041  0.0184  0.0415
   129. (0.00017) RY*( 2) H  15           s(  0.16%)p99.99( 99.84%)
                                            0.0031  0.0396 -0.1844 -0.7863 -0.5883
   130. (0.00015) RY*( 3) H  15           s(  0.03%)p99.99( 99.97%)
                                            0.0149 -0.0083 -0.9580  0.0102  0.2862
   131. (0.00003) RY*( 4) H  15           s(  0.11%)p99.99( 99.89%)
   132. (0.00163) RY*( 1) H  16           s( 99.64%)p 0.00(  0.36%)
                                            0.0044  0.9982  0.0463  0.0077 -0.0371
   133. (0.00017) RY*( 2) H  16           s(  0.15%)p99.99( 99.85%)
                                           -0.0016  0.0383 -0.6181 -0.7792  0.0965
   134. (0.00012) RY*( 3) H  16           s(  0.16%)p99.99( 99.84%)
                                           -0.0161  0.0371 -0.0321  0.1496  0.9874
   135. (0.00004) RY*( 4) H  16           s(  0.14%)p99.99( 99.86%)
   136. (0.02357) BD*( 1) O   1 - C   2  
                ( 33.13%)   0.5756* O   1 s( 43.97%)p 1.27( 55.95%)d 0.00(  0.09%)
                                            0.0000 -0.6626  0.0236 -0.6137 -0.0183
                                            0.4183  0.0133 -0.0856 -0.0047  0.0231
                                           -0.0075  0.0032 -0.0097  0.0133
                ( 66.87%)  -0.8177* C   2 s( 33.43%)p 1.98( 66.32%)d 0.01(  0.24%)
                                           -0.0001 -0.5771  0.0357  0.7128  0.0624
                                           -0.3334 -0.0288  0.1979  0.0039  0.0328
                                           -0.0161  0.0061 -0.0247  0.0215
   137. (0.20777) BD*( 2) O   1 - C   2  
                ( 31.00%)   0.5568* O   1 s(  0.27%)p99.99( 99.59%)d 0.55(  0.15%)
                                            0.0000 -0.0515  0.0011 -0.2377 -0.0021
                                           -0.5880 -0.0020 -0.7704 -0.0044 -0.0145
                                           -0.0267  0.0102 -0.0188 -0.0093
                ( 69.00%)  -0.8306* C   2 s(  0.17%)p99.99( 99.40%)d 2.58(  0.44%)
                                           -0.0000 -0.0406 -0.0064 -0.1206  0.0144
                                           -0.6367  0.0192 -0.7568  0.0270  0.0310
                                            0.0448 -0.0157  0.0293  0.0168
   138. (0.10166) BD*( 1) C   2 - O   3  
                ( 69.81%)   0.8355* C   2 s( 26.76%)p 2.72( 72.90%)d 0.01(  0.34%)
                                           -0.0001  0.5171 -0.0150 -0.0409 -0.0070
                                           -0.6618 -0.0383  0.5356  0.0313 -0.0007
                                            0.0009 -0.0482 -0.0324  0.0061
                ( 30.19%)  -0.5494* O   3 s( 36.82%)p 1.71( 63.11%)d 0.00(  0.07%)
                                           -0.0001  0.6068 -0.0009 -0.0309  0.0019
                                            0.6222  0.0016 -0.4929 -0.0024 -0.0088
                                            0.0058 -0.0206 -0.0113 -0.0015
   139. (0.08012) BD*( 1) C   2 - C   4  
                ( 51.42%)   0.7171* C   2 s( 39.42%)p 1.54( 60.53%)d 0.00(  0.05%)
                                            0.0001  0.6272  0.0274  0.6860 -0.0230
                                            0.1962 -0.0073 -0.3091 -0.0077  0.0074
                                           -0.0112  0.0014  0.0175 -0.0077
                ( 48.58%)  -0.6970* C   4 s( 26.73%)p 2.74( 73.21%)d 0.00(  0.06%)
                                            0.0002  0.5170  0.0056 -0.7576 -0.0093
                                           -0.2565 -0.0006  0.3036 -0.0146  0.0116
                                           -0.0148 -0.0037  0.0148 -0.0054
   140. (0.01386) BD*( 1) O   3 - H   9  
                ( 25.24%)   0.5023* O   3 s( 20.53%)p 3.87( 79.39%)d 0.00(  0.08%)
                                            0.0002  0.4529  0.0130 -0.7939 -0.0139
                                           -0.2056 -0.0218  0.3469  0.0212 -0.0028
                                           -0.0085  0.0018  0.0236 -0.0125
                ( 74.76%)  -0.8647* H   9 s( 99.55%)p 0.00(  0.45%)
                                            0.9977 -0.0113  0.0614  0.0132 -0.0229
   141. (0.02957) BD*( 1) C   4 - C   5  
                ( 49.60%)   0.7042* C   4 s( 27.96%)p 2.57( 71.99%)d 0.00(  0.05%)
                                           -0.0001 -0.5287  0.0127 -0.4377  0.0192
                                           -0.4488 -0.0254 -0.5706  0.0185 -0.0078
                                           -0.0127 -0.0129 -0.0010 -0.0082
                ( 50.40%)  -0.7100* C   5 s( 25.57%)p 2.91( 74.38%)d 0.00(  0.05%)
                                           -0.0004 -0.5057  0.0027  0.5004  0.0087
                                            0.3969 -0.0204  0.5791  0.0056 -0.0108
                                           -0.0132 -0.0146  0.0005 -0.0040
   142. (0.02987) BD*( 1) C   4 - O   8  
                ( 67.34%)   0.8206* C   4 s( 20.65%)p 3.83( 79.09%)d 0.01(  0.27%)
                                           -0.0002  0.4539  0.0215  0.4699 -0.0000
                                           -0.7225 -0.0285 -0.2118 -0.0480 -0.0386
                                           -0.0092  0.0148 -0.0181 -0.0235
                ( 32.66%)  -0.5714* O   8 s( 30.29%)p 2.30( 69.64%)d 0.00(  0.07%)
                                            0.0000  0.5504  0.0021 -0.4806 -0.0122
                                            0.6563  0.0038  0.1856 -0.0112 -0.0150
                                           -0.0075  0.0174 -0.0112 -0.0052
   143. (0.02601) BD*( 1) C   4 - H  10  
                ( 38.23%)   0.6183* C   4 s( 24.55%)p 3.07( 75.41%)d 0.00(  0.04%)
                                           -0.0005  0.4955  0.0011 -0.1093  0.0148
                                            0.4546 -0.0190 -0.7313  0.0011 -0.0016
                                            0.0073 -0.0157 -0.0043  0.0100
                ( 61.77%)  -0.7860* H  10 s( 99.91%)p 0.00(  0.09%)
                                            0.9995 -0.0050  0.0052 -0.0151  0.0257
   144. (0.01199) BD*( 1) C   5 - C   6  
                ( 49.61%)   0.7043* C   5 s( 27.08%)p 2.69( 72.87%)d 0.00(  0.04%)
                                           -0.0002 -0.5204 -0.0029 -0.7897 -0.0151
                                            0.3229 -0.0214  0.0066 -0.0137  0.0154
                                            0.0025 -0.0023 -0.0091  0.0100
                ( 50.39%)  -0.7099* C   6 s( 26.45%)p 2.78( 73.50%)d 0.00(  0.05%)
                                           -0.0002 -0.5143 -0.0008  0.7342 -0.0099
                                           -0.4362 -0.0230 -0.0696 -0.0165  0.0127
                                            0.0004 -0.0013 -0.0134  0.0112
   145. (0.01062) BD*( 1) C   5 - H  11  
                ( 38.08%)   0.6171* C   5 s( 24.11%)p 3.15( 75.85%)d 0.00(  0.04%)
                                            0.0001 -0.4910 -0.0071 -0.0236  0.0053
                                           -0.8524  0.0029  0.1763 -0.0147 -0.0004
                                            0.0005  0.0076  0.0156  0.0079
                ( 61.92%)  -0.7869* H  11 s( 99.91%)p 0.00(  0.09%)
                                           -0.9996  0.0015  0.0003  0.0290 -0.0045
   146. (0.01351) BD*( 1) C   5 - H  12  
                ( 38.66%)   0.6218* C   5 s( 23.13%)p 3.32( 76.83%)d 0.00(  0.04%)
                                            0.0001 -0.4809  0.0057  0.3528 -0.0039
                                            0.1025 -0.0244 -0.7954 -0.0027 -0.0028
                                            0.0130  0.0066 -0.0024 -0.0138
                ( 61.34%)  -0.7832* H  12 s( 99.92%)p 0.00(  0.08%)
                                           -0.9996  0.0032 -0.0103 -0.0011  0.0272
   147. (0.02083) BD*( 1) C   6 - C   7  
                ( 48.91%)   0.6993* C   6 s( 26.55%)p 2.76( 73.40%)d 0.00(  0.05%)
                                           -0.0003 -0.5153 -0.0029  0.1450 -0.0222
                                            0.8182  0.0128  0.2071 -0.0053 -0.0108
                                           -0.0030 -0.0093  0.0140  0.0093
                ( 51.09%)  -0.7148* C   7 s( 29.49%)p 2.39( 70.45%)d 0.00(  0.05%)
                                           -0.0003 -0.5430  0.0085 -0.2509 -0.0347
                                           -0.7649  0.0125 -0.2347 -0.0031 -0.0080
                                           -0.0012 -0.0094  0.0169  0.0098
   148. (0.01571) BD*( 1) C   6 - H  13  
                ( 38.80%)   0.6229* C   6 s( 22.86%)p 3.37( 77.10%)d 0.00(  0.04%)
                                            0.0001 -0.4781  0.0058 -0.4965 -0.0127
                                           -0.3707 -0.0011  0.6217 -0.0176 -0.0072
                                            0.0133  0.0109 -0.0016 -0.0082
                ( 61.20%)  -0.7823* H  13 s( 99.92%)p 0.00(  0.08%)
                                           -0.9996  0.0039  0.0179  0.0123 -0.0192
   149. (0.01109) BD*( 1) C   6 - H  14  
                ( 38.44%)   0.6200* C   6 s( 24.05%)p 3.16( 75.91%)d 0.00(  0.04%)
                                            0.0001 -0.4904 -0.0033 -0.4388 -0.0071
                                           -0.0407 -0.0069 -0.7514  0.0143  0.0001
                                           -0.0139 -0.0003 -0.0034 -0.0128
                ( 61.56%)  -0.7846* H  14 s( 99.91%)p 0.00(  0.09%)
                                           -0.9996  0.0020  0.0156  0.0024  0.0246
   150. (0.02077) BD*( 1) C   7 - O   8  
                ( 68.37%)   0.8269* C   7 s( 20.16%)p 3.95( 79.55%)d 0.01(  0.30%)
                                           -0.0000  0.4485  0.0191 -0.6737 -0.0199
                                            0.0809 -0.0287 -0.5760 -0.0456 -0.0108
                                            0.0459 -0.0084  0.0255  0.0057
                ( 31.63%)  -0.5624* O   8 s( 29.90%)p 2.34( 70.03%)d 0.00(  0.07%)
                                            0.0001  0.5468  0.0031  0.6250  0.0097
                                           -0.1515 -0.0182  0.5350 -0.0044  0.0019
                                            0.0223  0.0034  0.0089  0.0105
   151. (0.03028) BD*( 1) C   7 - H  15  
                ( 39.90%)   0.6317* C   7 s( 25.03%)p 2.99( 74.92%)d 0.00(  0.05%)
                                            0.0001 -0.5002  0.0122  0.2939 -0.0099
                                            0.4643  0.0167 -0.6683  0.0139 -0.0059
                                            0.0125  0.0141  0.0032 -0.0102
                ( 60.10%)  -0.7752* H  15 s( 99.91%)p 0.00(  0.09%)
                                           -0.9995  0.0076 -0.0092 -0.0177  0.0219
   152. (0.01654) BD*( 1) C   7 - H  16  
                ( 39.35%)   0.6273* C   7 s( 25.24%)p 2.96( 74.71%)d 0.00(  0.05%)
                                           -0.0002  0.5023  0.0102  0.6267 -0.0219
                                           -0.4372 -0.0007 -0.4034  0.0044 -0.0119
                                           -0.0148  0.0088  0.0046 -0.0038
                ( 60.65%)  -0.7788* H  16 s( 99.91%)p 0.00(  0.09%)
                                            0.9996 -0.0030 -0.0211  0.0162  0.0133


 NHO Directionality and "Bond Bending" (deviations from line of nuclear centers)

         [Thresholds for printing:  angular deviation  >  1.0 degree]
                                    hybrid p-character > 25.0%
                                    orbital occupancy  >  0.10e

                                Line of Centers        Hybrid 1              Hybrid 2
                                ---------------  -------------------   ------------------
                NBO               Theta   Phi    Theta   Phi    Dev    Theta   Phi    Dev
 ========================================================================================
     1. BD (   1) O   1 - C   2    79.0  329.6    83.3  325.7   5.8    103.3  155.0   5.7
     2. BD (   2) O   1 - C   2    79.0  329.6    39.4   67.9  86.7     40.6   80.2  85.4
     3. BD (   1) C   2 - O   3    52.0  273.4    51.1  266.1   5.8      --     --    --
     4. BD (   1) C   2 - C   4   111.2   15.4   114.7   15.9   3.5     70.3  198.5   3.3
     5. BD (   1) O   3 - H   9    70.6  189.7    66.3  195.7   7.0      --     --    --
     6. BD (   1) C   4 - C   5    47.2   43.7    48.9   48.6   4.0    132.7  216.5   5.3
     7. BD (   1) C   4 - O   8   104.4  303.8   106.3  302.0   2.6     78.0  126.7   3.8
     8. BD (   1) C   4 - H  10   145.4  107.2   148.6  102.2   4.2      --     --    --
     9. BD (   1) C   5 - C   6    92.7  333.8    89.5  339.5   6.5     84.3  147.6   6.9
    11. BD (   1) C   5 - H  12    24.4  196.4    24.1  192.6   1.6      --     --    --
    12. BD (   1) C   6 - C   7   105.4  255.0   103.5  261.6   6.6     73.5   69.2   5.7
    13. BD (   1) C   6 - H  13   135.5   36.7   133.8   36.1   1.8      --     --    --
    14. BD (   1) C   6 - H  14    30.3    5.2    31.3    6.1   1.1      --     --    --
    15. BD (   1) C   7 - O   8   131.0  170.8   131.8  175.7   3.7     51.1  345.0   4.9
    16. BD (   1) C   7 - H  15    37.7  239.8    40.5  239.4   2.8      --     --    --
    17. BD (   1) C   7 - H  16   117.1  325.5   118.1  324.1   1.6      --     --    --
    26. LP (   1) O   1             --     --    101.6  149.0   --       --     --    --
    27. LP (   2) O   1             --     --     51.9  230.2   --       --     --    --
    28. LP (   1) O   3             --     --     73.3  323.0   --       --     --    --
    29. LP (   2) O   3             --     --    140.1  254.3   --       --     --    --
    30. LP (   1) O   8             --     --    140.8  252.4   --       --     --    --
    31. LP (   2) O   8             --     --    124.3   44.1   --       --     --    --
   137. BD*(   2) O   1 - C   2    79.0  329.6    39.4   67.9  86.7     40.6   80.2  85.4
   138. BD*(   1) C   2 - O   3    52.0  273.4    51.1  266.1   5.8      --     --    --


 Second Order Perturbation Theory Analysis of Fock Matrix in NBO Basis

     Threshold for printing:   0.50 kcal/mol
                                                                              E(2)  E(j)-E(i) F(i,j)
         Donor NBO (i)                     Acceptor NBO (j)                 kcal/mol   a.u.    a.u. 
 ===================================================================================================

 within unit  1
   1. BD (   1) O   1 - C   2        / 41. RY*(   1) C   2                    1.95    1.65    0.051
   1. BD (   1) O   1 - C   2        / 59. RY*(   1) C   4                    0.55    2.03    0.030
   1. BD (   1) O   1 - C   2        /139. BD*(   1) C   2 - C   4            1.66    1.47    0.045
   2. BD (   2) O   1 - C   2        /137. BD*(   2) O   1 - C   2            0.70    0.41    0.016
   2. BD (   2) O   1 - C   2        /141. BD*(   1) C   4 - C   5            1.41    0.74    0.029
   2. BD (   2) O   1 - C   2        /142. BD*(   1) C   4 - O   8            1.64    0.70    0.030
   3. BD (   1) C   2 - O   3        / 59. RY*(   1) C   4                    1.11    1.89    0.041
   3. BD (   1) C   2 - O   3        /143. BD*(   1) C   4 - H  10            0.82    1.40    0.031
   4. BD (   1) C   2 - C   4        / 32. RY*(   1) O   1                    1.72    1.81    0.050
   4. BD (   1) C   2 - C   4        / 50. RY*(   1) O   3                    0.65    2.05    0.033
   4. BD (   1) C   2 - C   4        / 68. RY*(   1) C   5                    0.65    1.58    0.029
   4. BD (   1) C   2 - C   4        / 69. RY*(   2) C   5                    0.62    1.46    0.027
   4. BD (   1) C   2 - C   4        / 95. RY*(   1) O   8                    0.99    1.84    0.038
   4. BD (   1) C   2 - C   4        /136. BD*(   1) O   1 - C   2            1.36    1.27    0.037
   4. BD (   1) C   2 - C   4        /140. BD*(   1) O   3 - H   9            3.26    1.04    0.052
   4. BD (   1) C   2 - C   4        /141. BD*(   1) C   4 - C   5            0.97    0.99    0.028
   4. BD (   1) C   2 - C   4        /144. BD*(   1) C   5 - C   6            1.01    1.02    0.029
   4. BD (   1) C   2 - C   4        /150. BD*(   1) C   7 - O   8            1.03    0.95    0.028
   5. BD (   1) O   3 - H   9        / 41. RY*(   1) C   2                    0.90    1.30    0.031
   5. BD (   1) O   3 - H   9        / 42. RY*(   2) C   2                    0.74    2.04    0.035
   5. BD (   1) O   3 - H   9        / 46. RY*(   6) C   2                    0.50    2.76    0.033
   5. BD (   1) O   3 - H   9        / 59. RY*(   1) C   4                    0.51    1.68    0.026
   5. BD (   1) O   3 - H   9        /136. BD*(   1) O   1 - C   2            1.12    1.36    0.035
   5. BD (   1) O   3 - H   9        /139. BD*(   1) C   2 - C   4            5.06    1.12    0.068
   6. BD (   1) C   4 - C   5        / 44. RY*(   4) C   2                    0.85    1.68    0.034
   6. BD (   1) C   4 - C   5        / 77. RY*(   1) C   6                    0.63    1.50    0.028
   6. BD (   1) C   4 - C   5        /136. BD*(   1) O   1 - C   2            1.31    1.21    0.036
   6. BD (   1) C   4 - C   5        /137. BD*(   2) O   1 - C   2            3.51    0.61    0.043
   6. BD (   1) C   4 - C   5        /139. BD*(   1) C   2 - C   4            0.75    0.97    0.024
   6. BD (   1) C   4 - C   5        /143. BD*(   1) C   4 - H  10            0.93    1.06    0.028
   6. BD (   1) C   4 - C   5        /144. BD*(   1) C   5 - C   6            0.68    0.97    0.023
   6. BD (   1) C   4 - C   5        /145. BD*(   1) C   5 - H  11            0.60    1.05    0.022
   6. BD (   1) C   4 - C   5        /149. BD*(   1) C   6 - H  14            2.26    1.05    0.044
   7. BD (   1) C   4 - O   8        / 87. RY*(   2) C   7                    1.33    1.60    0.041
   7. BD (   1) C   4 - O   8        /136. BD*(   1) O   1 - C   2            1.53    1.43    0.042
   7. BD (   1) C   4 - O   8        /137. BD*(   2) O   1 - C   2            0.88    0.83    0.025
   7. BD (   1) C   4 - O   8        /145. BD*(   1) C   5 - H  11            0.64    1.27    0.025
   7. BD (   1) C   4 - O   8        /152. BD*(   1) C   7 - H  16            1.15    1.27    0.034
   8. BD (   1) C   4 - H  10        /137. BD*(   2) O   1 - C   2            0.70    0.52    0.018
   8. BD (   1) C   4 - H  10        /138. BD*(   1) C   2 - O   3            4.37    0.86    0.056
   8. BD (   1) C   4 - H  10        /146. BD*(   1) C   5 - H  12            1.78    0.94    0.037
   8. BD (   1) C   4 - H  10        /150. BD*(   1) C   7 - O   8            2.34    0.81    0.039
   9. BD (   1) C   5 - C   6        / 86. RY*(   1) C   7                    0.96    1.46    0.034
   9. BD (   1) C   5 - C   6        /139. BD*(   1) C   2 - C   4            1.58    0.97    0.035
   9. BD (   1) C   5 - C   6        /141. BD*(   1) C   4 - C   5            0.75    0.94    0.024
   9. BD (   1) C   5 - C   6        /142. BD*(   1) C   4 - O   8            2.08    0.90    0.039
   9. BD (   1) C   5 - C   6        /145. BD*(   1) C   5 - H  11            0.69    1.05    0.024
   9. BD (   1) C   5 - C   6        /146. BD*(   1) C   5 - H  12            0.58    1.03    0.022
   9. BD (   1) C   5 - C   6        /147. BD*(   1) C   6 - C   7            0.81    0.98    0.025
   9. BD (   1) C   5 - C   6        /149. BD*(   1) C   6 - H  14            0.66    1.04    0.024
   9. BD (   1) C   5 - C   6        /150. BD*(   1) C   7 - O   8            1.70    0.90    0.035
   9. BD (   1) C   5 - C   6        /152. BD*(   1) C   7 - H  16            2.43    1.05    0.045
  10. BD (   1) C   5 - H  11        / 78. RY*(   2) C   6                    0.74    1.39    0.029
  10. BD (   1) C   5 - H  11        /139. BD*(   1) C   2 - C   4            0.50    0.88    0.019
  10. BD (   1) C   5 - H  11        /142. BD*(   1) C   4 - O   8            1.67    0.81    0.033
  10. BD (   1) C   5 - H  11        /147. BD*(   1) C   6 - C   7            1.80    0.88    0.036
  11. BD (   1) C   5 - H  12        / 61. RY*(   3) C   4                    0.70    1.37    0.028
  11. BD (   1) C   5 - H  12        / 77. RY*(   1) C   6                    0.52    1.41    0.024
  11. BD (   1) C   5 - H  12        /137. BD*(   2) O   1 - C   2            0.60    0.52    0.016
  11. BD (   1) C   5 - H  12        /143. BD*(   1) C   4 - H  10            1.69    0.96    0.036
  11. BD (   1) C   5 - H  12        /148. BD*(   1) C   6 - H  13            2.52    0.94    0.044
  12. BD (   1) C   6 - C   7        / 68. RY*(   1) C   5                    0.84    1.53    0.032
  12. BD (   1) C   6 - C   7        /144. BD*(   1) C   5 - C   6            0.86    0.98    0.026
  12. BD (   1) C   6 - C   7        /145. BD*(   1) C   5 - H  11            2.60    1.06    0.047
  12. BD (   1) C   6 - C   7        /149. BD*(   1) C   6 - H  14            0.75    1.05    0.025
  12. BD (   1) C   6 - C   7        /152. BD*(   1) C   7 - H  16            0.68    1.06    0.024
  13. BD (   1) C   6 - H  13        / 87. RY*(   2) C   7                    0.72    1.28    0.027
  13. BD (   1) C   6 - H  13        /146. BD*(   1) C   5 - H  12            2.56    0.93    0.044
  13. BD (   1) C   6 - H  13        /151. BD*(   1) C   7 - H  15            2.75    0.94    0.045
  14. BD (   1) C   6 - H  14        / 89. RY*(   4) C   7                    0.63    1.74    0.030
  14. BD (   1) C   6 - H  14        /141. BD*(   1) C   4 - C   5            2.06    0.84    0.037
  14. BD (   1) C   6 - H  14        /150. BD*(   1) C   7 - O   8            2.57    0.80    0.041
  15. BD (   1) C   7 - O   8        / 60. RY*(   2) C   4                    1.35    1.56    0.041
  15. BD (   1) C   7 - O   8        /139. BD*(   1) C   2 - C   4            0.50    1.18    0.022
  15. BD (   1) C   7 - O   8        /143. BD*(   1) C   4 - H  10            1.08    1.26    0.033
  15. BD (   1) C   7 - O   8        /149. BD*(   1) C   6 - H  14            1.59    1.25    0.040
  16. BD (   1) C   7 - H  15        / 77. RY*(   1) C   6                    0.53    1.41    0.024
  16. BD (   1) C   7 - H  15        / 95. RY*(   1) O   8                    0.61    1.69    0.029
  16. BD (   1) C   7 - H  15        /142. BD*(   1) C   4 - O   8            0.83    0.81    0.023
  16. BD (   1) C   7 - H  15        /148. BD*(   1) C   6 - H  13            2.85    0.94    0.046
  17. BD (   1) C   7 - H  16        / 78. RY*(   2) C   6                    0.57    1.39    0.025
  17. BD (   1) C   7 - H  16        / 96. RY*(   2) O   8                    0.55    1.81    0.028
  17. BD (   1) C   7 - H  16        /142. BD*(   1) C   4 - O   8            2.89    0.81    0.043
  17. BD (   1) C   7 - H  16        /144. BD*(   1) C   5 - C   6            2.04    0.88    0.038
  18. CR (   1) O   1                / 41. RY*(   1) C   2                    7.54   19.44    0.344
  18. CR (   1) O   1                /139. BD*(   1) C   2 - C   4            0.78   19.25    0.112
  19. CR (   1) C   2                / 61. RY*(   3) C   4                    1.21   11.08    0.104
  20. CR (   1) O   3                / 41. RY*(   1) C   2                    1.32   19.56    0.144
  20. CR (   1) O   3                / 42. RY*(   2) C   2                    2.19   20.29    0.189
  21. CR (   1) C   4                / 42. RY*(   2) C   2                    0.80   11.44    0.086
  21. CR (   1) C   4                / 47. RY*(   7) C   2                    0.57   11.46    0.072
  21. CR (   1) C   4                / 70. RY*(   3) C   5                    0.93   10.94    0.090
  21. CR (   1) C   4                /108. RY*(   1) H  10                    0.68   10.48    0.075
  21. CR (   1) C   4                /136. BD*(   1) O   1 - C   2            0.62   10.76    0.073
  21. CR (   1) C   4                /142. BD*(   1) C   4 - O   8            0.57   10.45    0.070
  21. CR (   1) C   4                /150. BD*(   1) C   7 - O   8            1.16   10.44    0.099
  22. CR (   1) C   5                / 79. RY*(   3) C   6                    0.91   10.68    0.088
  22. CR (   1) C   5                /112. RY*(   1) H  11                    0.70   10.45    0.076
  22. CR (   1) C   5                /116. RY*(   1) H  12                    0.66   10.47    0.074
  23. CR (   1) C   6                / 71. RY*(   4) C   5                    0.73   11.09    0.080
  23. CR (   1) C   6                / 87. RY*(   2) C   7                    0.53   10.86    0.068
  23. CR (   1) C   6                /120. RY*(   1) H  13                    0.65   10.44    0.073
  23. CR (   1) C   6                /124. RY*(   1) H  14                    0.68   10.44    0.075
  24. CR (   1) C   7                / 79. RY*(   3) C   6                    0.81   10.72    0.083
  24. CR (   1) C   7                /128. RY*(   1) H  15                    0.62   10.49    0.072
  24. CR (   1) C   7                /132. RY*(   1) H  16                    0.66   10.47    0.074
  24. CR (   1) C   7                /142. BD*(   1) C   4 - O   8            1.21   10.44    0.101
  24. CR (   1) C   7                /150. BD*(   1) C   7 - O   8            0.73   10.43    0.078
  25. CR (   1) O   8                / 59. RY*(   1) C   4                    1.30   19.88    0.144
  25. CR (   1) O   8                / 60. RY*(   2) C   4                    0.78   19.70    0.111
  25. CR (   1) O   8                / 86. RY*(   1) C   7                    1.08   19.81    0.131
  25. CR (   1) O   8                / 87. RY*(   2) C   7                    0.67   19.72    0.103
  26. LP (   1) O   1                / 41. RY*(   1) C   2                   15.25    1.22    0.122
  26. LP (   1) O   1                /138. BD*(   1) C   2 - O   3            1.41    1.02    0.035
  26. LP (   1) O   1                /139. BD*(   1) C   2 - C   4            2.49    1.04    0.046
  27. LP (   2) O   1                / 42. RY*(   2) C   2                    3.53    1.57    0.069
  27. LP (   2) O   1                / 44. RY*(   4) C   2                    1.65    1.35    0.044
  27. LP (   2) O   1                / 47. RY*(   7) C   2                    1.15    1.58    0.040
  27. LP (   2) O   1                /138. BD*(   1) C   2 - O   3           33.00    0.62    0.130
  27. LP (   2) O   1                /139. BD*(   1) C   2 - C   4           18.37    0.64    0.099
  27. LP (   2) O   1                /142. BD*(   1) C   4 - O   8            0.50    0.57    0.016
  28. LP (   1) O   3                / 41. RY*(   1) C   2                    3.00    1.16    0.053
  28. LP (   1) O   3                / 44. RY*(   4) C   2                    0.97    1.67    0.036
  28. LP (   1) O   3                / 45. RY*(   5) C   2                    0.67    1.60    0.029
  28. LP (   1) O   3                /106. RY*(   3) H   9                    0.73    2.36    0.037
  28. LP (   1) O   3                /136. BD*(   1) O   1 - C   2            6.84    1.21    0.081
  29. LP (   2) O   3                / 43. RY*(   3) C   2                    2.25    2.25    0.067
  29. LP (   2) O   3                / 48. RY*(   8) C   2                    0.54    1.89    0.030
  29. LP (   2) O   3                /105. RY*(   2) H   9                    1.78    1.93    0.055
  29. LP (   2) O   3                /137. BD*(   2) O   1 - C   2           46.09    0.35    0.115
  30. LP (   1) O   8                / 59. RY*(   1) C   4                    1.83    1.47    0.047
  30. LP (   1) O   8                / 60. RY*(   2) C   4                    1.00    1.29    0.032
  30. LP (   1) O   8                / 86. RY*(   1) C   7                    2.03    1.39    0.048
  30. LP (   1) O   8                / 87. RY*(   2) C   7                    0.63    1.31    0.026
  30. LP (   1) O   8                /141. BD*(   1) C   4 - C   5            3.98    0.87    0.053
  30. LP (   1) O   8                /143. BD*(   1) C   4 - H  10            0.73    0.99    0.024
  30. LP (   1) O   8                /147. BD*(   1) C   6 - C   7            2.37    0.91    0.042
  30. LP (   1) O   8                /152. BD*(   1) C   7 - H  16            1.31    0.99    0.032
  31. LP (   2) O   8                / 63. RY*(   5) C   4                    1.12    2.12    0.044
  31. LP (   2) O   8                / 88. RY*(   3) C   7                    1.22    2.36    0.049
  31. LP (   2) O   8                /137. BD*(   2) O   1 - C   2            1.00    0.31    0.016
  31. LP (   2) O   8                /139. BD*(   1) C   2 - C   4            8.33    0.67    0.067
  31. LP (   2) O   8                /143. BD*(   1) C   4 - H  10            4.01    0.75    0.050
  31. LP (   2) O   8                /147. BD*(   1) C   6 - C   7            2.13    0.67    0.034
  31. LP (   2) O   8                /151. BD*(   1) C   7 - H  15            7.94    0.74    0.069
  31. LP (   2) O   8                /152. BD*(   1) C   7 - H  16            1.29    0.75    0.028
 137. BD*(   2) O   1 - C   2        / 33. RY*(   2) O   1                    1.25    1.08    0.101
 137. BD*(   2) O   1 - C   2        / 43. RY*(   3) C   2                    1.51    1.89    0.146
 137. BD*(   2) O   1 - C   2        / 48. RY*(   8) C   2                    0.52    1.53    0.078
 137. BD*(   2) O   1 - C   2        /136. BD*(   1) O   1 - C   2            0.56    0.60    0.048
 137. BD*(   2) O   1 - C   2        /141. BD*(   1) C   4 - C   5            1.13    0.33    0.050
 137. BD*(   2) O   1 - C   2        /142. BD*(   1) C   4 - O   8            1.16    0.29    0.048
 138. BD*(   1) C   2 - O   3        / 42. RY*(   2) C   2                    2.21    0.94    0.171
 138. BD*(   1) C   2 - O   3        / 47. RY*(   7) C   2                    0.87    0.96    0.114
 138. BD*(   1) C   2 - O   3        / 50. RY*(   1) O   3                    1.01    1.05    0.127
 138. BD*(   1) C   2 - O   3        /136. BD*(   1) O   1 - C   2            0.77    0.26    0.050
 138. BD*(   1) C   2 - O   3        /139. BD*(   1) C   2 - C   4            0.80    0.02    0.012
 138. BD*(   1) C   2 - O   3        /140. BD*(   1) O   3 - H   9            2.18    0.03    0.030
 138. BD*(   1) C   2 - O   3        /143. BD*(   1) C   4 - H  10            0.76    0.10    0.031


 Natural Bond Orbitals (Summary):

                                                            Principal Delocalizations
           NBO                        Occupancy    Energy   (geminal,vicinal,remote)
 ====================================================================================
 Molecular unit  1  (C5H8O3)
     1. BD (   1) O   1 - C   2          1.99656    -1.08740  41(g),139(g),59(v)
     2. BD (   2) O   1 - C   2          1.99055    -0.39354  142(v),141(v),137(g)
     3. BD (   1) C   2 - O   3          1.99526    -0.94515  59(v),143(v)
     4. BD (   1) C   2 - C   4          1.97552    -0.64852  140(v),32(v),136(g),150(v)
                                                    144(v),95(v),141(g),68(v)
                                                    50(v),69(v)
     5. BD (   1) O   3 - H   9          1.98534    -0.73788  139(v),136(v),41(v),42(v)
                                                    59(r)
     6. BD (   1) C   4 - C   5          1.96821    -0.59609  137(v),149(v),136(v),143(g)
                                                    44(v),139(g),144(g),77(v)
                                                    145(g)
     7. BD (   1) C   4 - O   8          1.98742    -0.81412  136(v),87(v),152(v),137(v)
                                                    145(v)
     8. BD (   1) C   4 - H  10          1.97165    -0.50336  138(v),150(v),146(v),137(v)
     9. BD (   1) C   5 - C   6          1.97311    -0.59353  152(v),142(v),150(v),139(v)
                                                    86(v),147(g),141(g),145(g)
                                                    149(g),146(g)
    10. BD (   1) C   5 - H  11          1.98115    -0.50164  147(v),142(v),78(v),139(v)
    11. BD (   1) C   5 - H  12          1.98134    -0.49921  148(v),143(v),61(v),137(r)
                                                    77(v)
    12. BD (   1) C   6 - C   7          1.98677    -0.60447  145(v),144(g),68(v),149(g)
                                                    152(g)
    13. BD (   1) C   6 - H  13          1.97963    -0.49169  151(v),146(v),87(v)
    14. BD (   1) C   6 - H  14          1.97849    -0.49970  150(v),141(v),89(v)
    15. BD (   1) C   7 - O   8          1.99037    -0.79811  149(v),60(v),143(v),139(v)
    16. BD (   1) C   7 - H  15          1.98766    -0.49917  148(v),142(v),95(v),77(v)
    17. BD (   1) C   7 - H  16          1.98299    -0.50466  142(v),144(v),78(v),96(v)
    18. CR (   1) O   1                  1.99971   -18.87529  41(v),139(v)
    19. CR (   1) C   2                  1.99930   -10.20855  61(v)
    20. CR (   1) O   3                  1.99969   -18.99433  42(v),41(v)
    21. CR (   1) C   4                  1.99892   -10.14018  150(v),70(v),42(v),108(v)
                                                    136(v),142(g),47(v)
    22. CR (   1) C   5                  1.99914   -10.08282  79(v),112(v),116(v)
    23. CR (   1) C   6                  1.99913   -10.07630  71(v),124(v),120(v),87(v)
    24. CR (   1) C   7                  1.99912   -10.12745  142(v),79(v),150(g),132(v)
                                                    128(v)
    25. CR (   1) O   8                  1.99972   -18.93799  59(v),86(v),60(v),87(v)
    26. LP (   1) O   1                  1.97449    -0.65878  41(v),139(v),138(v)
    27. LP (   2) O   1                  1.84607    -0.26605  138(v),139(v),42(v),44(v)
                                                    47(v)
    28. LP (   1) O   3                  1.97460    -0.59473  136(v),41(v),44(v),106(v)
                                                    45(v)
    29. LP (   2) O   3                  1.81693    -0.33772  137(v),43(v),105(v),48(v)
    30. LP (   1) O   8                  1.96574    -0.52660  141(v),147(v),86(v),59(v)
                                                    152(v),60(v),143(v),87(v)
    31. LP (   2) O   8                  1.91413    -0.29153  139(v),151(v),143(v),147(v)
                                                    152(v),88(v),63(v),137(r)
    32. RY*(   1) O   1                  0.00278     1.16351   
    33. RY*(   2) O   1                  0.00049     1.09249   
    34. RY*(   3) O   1                  0.00028     1.58894   
    35. RY*(   4) O   1                  0.00007     1.45285   
    36. RY*(   5) O   1                  0.00001     2.86353   
    37. RY*(   6) O   1                  0.00000     2.79674   
    38. RY*(   7) O   1                  0.00000     2.74339   
    39. RY*(   8) O   1                  0.00001     2.91588   
    40. RY*(   9) O   1                  0.00001     2.72205   
    41. RY*(   1) C   2                  0.02425     0.56573   
    42. RY*(   2) C   2                  0.01194     1.29895   
    43. RY*(   3) C   2                  0.00453     1.90763   
    44. RY*(   4) C   2                  0.00384     1.07969   
    45. RY*(   5) C   2                  0.00287     1.00445   
    46. RY*(   6) C   2                  0.00146     2.02004   
    47. RY*(   7) C   2                  0.00079     1.31484   
    48. RY*(   8) C   2                  0.00012     1.54810   
    49. RY*(   9) C   2                  0.00003     2.11784   
    50. RY*(   1) O   3                  0.00249     1.40351   
    51. RY*(   2) O   3                  0.00083     1.42749   
    52. RY*(   3) O   3                  0.00078     1.19925   
    53. RY*(   4) O   3                  0.00014     1.57497   
    54. RY*(   5) O   3                  0.00001     2.57517   
    55. RY*(   6) O   3                  0.00001     2.53579   
    56. RY*(   7) O   3                  0.00002     2.94730   
    57. RY*(   8) O   3                  0.00001     3.02463   
    58. RY*(   9) O   3                  0.00000     2.81967   
    59. RY*(   1) C   4                  0.00672     0.94025   
    60. RY*(   2) C   4                  0.00423     0.76083   
    61. RY*(   3) C   4                  0.00347     0.87238   
    62. RY*(   4) C   4                  0.00249     1.05672   
    63. RY*(   5) C   4                  0.00137     1.83007   
    64. RY*(   6) C   4                  0.00091     1.98857   
    65. RY*(   7) C   4                  0.00038     2.13240   
    66. RY*(   8) C   4                  0.00027     2.09217   
    67. RY*(   9) C   4                  0.00009     2.20036   
    68. RY*(   1) C   5                  0.00437     0.92798   
    69. RY*(   2) C   5                  0.00183     0.80759   
    70. RY*(   3) C   5                  0.00107     0.80270   
    71. RY*(   4) C   5                  0.00049     1.00901   
    72. RY*(   5) C   5                  0.00039     1.97274   
    73. RY*(   6) C   5                  0.00015     1.70805   
    74. RY*(   7) C   5                  0.00007     2.18548   
    75. RY*(   8) C   5                  0.00003     2.24262   
    76. RY*(   9) C   5                  0.00002     2.22999   
    77. RY*(   1) C   6                  0.00420     0.90737   
    78. RY*(   2) C   6                  0.00169     0.88394   
    79. RY*(   3) C   6                  0.00106     0.59285   
    80. RY*(   4) C   6                  0.00058     1.42950   
    81. RY*(   5) C   6                  0.00028     1.63716   
    82. RY*(   6) C   6                  0.00014     1.89658   
    83. RY*(   7) C   6                  0.00008     2.19363   
    84. RY*(   8) C   6                  0.00003     2.18321   
    85. RY*(   9) C   6                  0.00001     2.12792   
    86. RY*(   1) C   7                  0.00456     0.86724   
    87. RY*(   2) C   7                  0.00372     0.78528   
    88. RY*(   3) C   7                  0.00159     2.07018   
    89. RY*(   4) C   7                  0.00135     1.24023   
    90. RY*(   5) C   7                  0.00043     1.30907   
    91. RY*(   6) C   7                  0.00021     1.75827   
    92. RY*(   7) C   7                  0.00018     2.02870   
    93. RY*(   8) C   7                  0.00007     1.42096   
    94. RY*(   9) C   7                  0.00001     2.20647   
    95. RY*(   1) O   8                  0.00292     1.18963   
    96. RY*(   2) O   8                  0.00182     1.30625   
    97. RY*(   3) O   8                  0.00053     1.64188   
    98. RY*(   4) O   8                  0.00021     2.77383   
    99. RY*(   5) O   8                  0.00010     3.13357   
   100. RY*(   6) O   8                  0.00010     1.47608   
   101. RY*(   7) O   8                  0.00002     2.85185   
   102. RY*(   8) O   8                  0.00003     2.68693   
   103. RY*(   9) O   8                  0.00000     2.72885   
   104. RY*(   1) H   9                  0.00396     0.47773   
   105. RY*(   2) H   9                  0.00120     1.59668   
   106. RY*(   3) H   9                  0.00080     1.76779   
   107. RY*(   4) H   9                  0.00003     2.32299   
   108. RY*(   1) H  10                  0.00312     0.33657   
   109. RY*(   2) H  10                  0.00015     1.86076   
   110. RY*(   3) H  10                  0.00009     1.96044   
   111. RY*(   4) H  10                  0.00004     2.23599   
   112. RY*(   1) H  11                  0.00154     0.36996   
   113. RY*(   2) H  11                  0.00014     1.80319   
   114. RY*(   3) H  11                  0.00015     1.85965   
   115. RY*(   4) H  11                  0.00004     2.28470   
   116. RY*(   1) H  12                  0.00244     0.38768   
   117. RY*(   2) H  12                  0.00018     1.89821   
   118. RY*(   3) H  12                  0.00014     1.75393   
   119. RY*(   4) H  12                  0.00003     2.29868   
   120. RY*(   1) H  13                  0.00300     0.36284   
   121. RY*(   2) H  13                  0.00016     1.90597   
   122. RY*(   3) H  13                  0.00013     1.73923   
   123. RY*(   4) H  13                  0.00004     2.29642   
   124. RY*(   1) H  14                  0.00184     0.36454   
   125. RY*(   2) H  14                  0.00017     1.75224   
   126. RY*(   3) H  14                  0.00014     1.87823   
   127. RY*(   4) H  14                  0.00004     2.28005   
   128. RY*(   1) H  15                  0.00359     0.36531   
   129. RY*(   2) H  15                  0.00017     1.77753   
   130. RY*(   3) H  15                  0.00015     1.96798   
   131. RY*(   4) H  15                  0.00003     2.22140   
   132. RY*(   1) H  16                  0.00163     0.33813   
   133. RY*(   2) H  16                  0.00017     1.77863   
   134. RY*(   3) H  16                  0.00012     1.93914   
   135. RY*(   4) H  16                  0.00004     2.18949   
   136. BD*(   1) O   1 - C   2          0.02357     0.61779   
   137. BD*(   2) O   1 - C   2          0.20777     0.01693  43(g),33(g),142(v),141(v)
                                                    48(g),136(g)
   138. BD*(   1) C   2 - O   3          0.10166     0.35839  142(v),42(g),140(g),128(r)
                                                    50(g),47(g),136(g),143(v)
   139. BD*(   1) C   2 - C   4          0.08012     0.37846   
   140. BD*(   1) O   3 - H   9          0.01386     0.38747   
   141. BD*(   1) C   4 - C   5          0.02957     0.34308   
   142. BD*(   1) C   4 - O   8          0.02987     0.30883   
   143. BD*(   1) C   4 - H  10          0.02601     0.45938   
   144. BD*(   1) C   5 - C   6          0.01199     0.37503   
   145. BD*(   1) C   5 - H  11          0.01062     0.45362   
   146. BD*(   1) C   5 - H  12          0.01351     0.44012   
   147. BD*(   1) C   6 - C   7          0.02083     0.38185   
   148. BD*(   1) C   6 - H  13          0.01571     0.44414   
   149. BD*(   1) C   6 - H  14          0.01109     0.45018   
   150. BD*(   1) C   7 - O   8          0.02077     0.30459   
   151. BD*(   1) C   7 - H  15          0.03028     0.44356   
   152. BD*(   1) C   7 - H  16          0.01654     0.46023   
       -------------------------------
              Total Lewis   61.19870  ( 98.7076%)
        Valence non-Lewis    0.66377  (  1.0706%)
        Rydberg non-Lewis    0.13753  (  0.2218%)
       -------------------------------
            Total unit  1   62.00000  (100.0000%)
           Charge unit  1    0.00000
 Unable to Open any file for archive entry.
 1\1\GINC-COMPUTE-0-1\SP\RB3LYP\def2SVP\C5H8O3\ZAHRT2\13-Mar-2021\0\\# 
 b3lyp/def2svp geom=NewRedundant pop=NBO\\59\\0,1\O,0,2.9775069636,0.54
 73567974,0.080630256\C,0,1.9451881863,-0.0596920116,-0.0517555686\O,0,
 1.8002054953,-1.0900884093,-0.9077438225\C,0,0.6469599386,0.2727191621
 ,0.6698109085\C,0,-0.3075276262,1.0849106314,-0.2539705128\C,0,-1.6567
 587607,0.3812429727,-0.0477640624\C,0,-1.2122250958,-1.0477990005,0.25
 6535665\O,0,-0.0535011677,-0.8923522875,1.0637819055\H,0,2.6620097401,
 -1.2167211521,-1.3401594434\H,0,0.9294076922,0.8394031998,1.5704204525
 \H,0,-0.3209562205,2.1515743497,0.0074123571\H,0,0.0094462516,1.000487
 2206,-1.3047457106\H,0,-2.1855517604,0.8029985908,0.8217200727\H,0,-2.
 3174612069,0.4560969509,-0.9239549932\H,0,-0.9690700095,-1.595349145,-
 0.674309968\H,0,-1.9476724198,-1.6347878695,0.826326832\\Version=ES64L
 -G16RevC.01\State=1-A\HF=-420.7104328\RMSD=3.384e-09\Dipole=-0.7799721
 ,0.0234142,-0.6434599\Quadrupole=-0.5787897,-0.2518885,0.8306783,-3.42
 12495,-2.0048854,1.7358735\PG=C01 [X(C5H8O3)]\\@
 The archive entry for this job was punched.


 The arm of the moral universe is long, but it bends toward justice.
 -- Martin Luther King, Jr.
 File lengths (MBytes):  RWF=     15 Int=      0 D2E=      0 Chk=      2 Scr=      1
 Normal termination of Gaussian 16
