# Supplementary material for: Machine-Learning-Guided Discovery of Electrochemical Reactions
Source: J Am Chem Soc. 2022 Dec 2;144(49):22599–610. doi: 10.1021/jacs.2c08997 (PMC9756344; doi:10.1021/jacs.2c08997)
Supplement: Supplementary file 4 — ja2c08997_si_004.zip [file ja2c08997_si_004.zip › Reactivity Prediction/Nlogs_notimes/62.log]

 Entering Gaussian System, Link 0=g16
 Input=62.com
 Output=62.log
 Initial command:
  
 Copyright (c) 1988-2019, Gaussian, Inc.  All Rights Reserved.
  
 This is part of the Gaussian(R) 16 program.  It is based on
 the Gaussian(R) 09 system (copyright 2009, Gaussian, Inc.),
 the Gaussian(R) 03 system (copyright 2003, Gaussian, Inc.),
 the Gaussian(R) 98 system (copyright 1998, Gaussian, Inc.),
 the Gaussian(R) 94 system (copyright 1995, Gaussian, Inc.),
 the Gaussian 92(TM) system (copyright 1992, Gaussian, Inc.),
 the Gaussian 90(TM) system (copyright 1990, Gaussian, Inc.),
 the Gaussian 88(TM) system (copyright 1988, Gaussian, Inc.),
 the Gaussian 86(TM) system (copyright 1986, Carnegie Mellon
 University), and the Gaussian 82(TM) system (copyright 1983,
 Carnegie Mellon University). Gaussian is a federally registered
 trademark of Gaussian, Inc.
  
 This software contains proprietary and confidential information,
 including trade secrets, belonging to Gaussian, Inc.
  
 This software is provided under written license and may be
 used, copied, transmitted, or stored only in accord with that
 written license.
  
 The following legend is applicable only to US Government
 contracts under FAR:
  
                    RESTRICTED RIGHTS LEGEND
  
 Use, reproduction and disclosure by the US Government is
 subject to restrictions as set forth in subparagraphs (a)
 and (c) of the Commercial Computer Software - Restricted
 Rights clause in FAR 52.227-19.
  
 Gaussian, Inc.
 340 Quinnipiac St., Bldg. 40, Wallingford CT 06492
  
  
 ---------------------------------------------------------------
 Warning -- This program may not be used in any manner that
 competes with the business of Gaussian, Inc. or will provide
 assistance to any competitor of Gaussian, Inc.  The licensee
 of this program is prohibited from giving any competitor of
 Gaussian, Inc. access to this program.  By using this program,
 the user acknowledges that Gaussian, Inc. is engaged in the
 business of creating and licensing software in the field of
 computational chemistry and represents and warrants to the
 licensee that it is not a competitor of Gaussian, Inc. and that
 it will not use this program in any manner prohibited above.
 ---------------------------------------------------------------
  

 Cite this work as:
 Gaussian 16, Revision C.01,
 M. J. Frisch, G. W. Trucks, H. B. Schlegel, G. E. Scuseria, 
 M. A. Robb, J. R. Cheeseman, G. Scalmani, V. Barone, 
 G. A. Petersson, H. Nakatsuji, X. Li, M. Caricato, A. V. Marenich, 
 J. Bloino, B. G. Janesko, R. Gomperts, B. Mennucci, H. P. Hratchian, 
 J. V. Ortiz, A. F. Izmaylov, J. L. Sonnenberg, D. Williams-Young, 
 F. Ding, F. Lipparini, F. Egidi, J. Goings, B. Peng, A. Petrone, 
 T. Henderson, D. Ranasinghe, V. G. Zakrzewski, J. Gao, N. Rega, 
 G. Zheng, W. Liang, M. Hada, M. Ehara, K. Toyota, R. Fukuda, 
 J. Hasegawa, M. Ishida, T. Nakajima, Y. Honda, O. Kitao, H. Nakai, 
 T. Vreven, K. Throssell, J. A. Montgomery, Jr., J. E. Peralta, 
 F. Ogliaro, M. J. Bearpark, J. J. Heyd, E. N. Brothers, K. N. Kudin, 
 V. N. Staroverov, T. A. Keith, R. Kobayashi, J. Normand, 
 K. Raghavachari, A. P. Rendell, J. C. Burant, S. S. Iyengar, 
 J. Tomasi, M. Cossi, J. M. Millam, M. Klene, C. Adamo, R. Cammi, 
 J. W. Ochterski, R. L. Martin, K. Morokuma, O. Farkas, 
 J. B. Foresman, and D. J. Fox, Gaussian, Inc., Wallingford CT, 2019.
 
 ******************************************
 Gaussian 16:  ES64L-G16RevC.01  3-Jul-2019
                13-Mar-2021 
 ******************************************
 %nprocshared=16
 Will use up to   16 processors via shared memory.
 %mem=7GB
 -----------------------------------------
 # b3lyp/def2svp geom=NewRedundant pop=NBO
 -----------------------------------------
 1/29=4000,38=1,172=1/1;
 2/12=2,17=6,18=5,40=1/2;
 3/5=43,7=101,11=2,25=1,30=1,74=-5/1,2,3;
 4//1;
 5/5=2,38=5/2;
 6/7=2,8=2,9=2,10=2,28=1,40=1/1,7;
 99/5=1,9=1/99;
 --
 62
 --
 Symbolic Z-matrix:
 Charge =  0 Multiplicity = 1
 O                     2.27334  -0.52535   0.76647 
 C                     1.62819   0.23786  -0.23758 
 C                     0.15404   0.09181  -0.12032 
 C                    -0.83358   0.91426   0.35074 
 C                    -2.06323   0.18531   0.23027 
 C                    -1.72617  -1.0271   -0.30185 
 O                    -0.39023  -1.09236  -0.51889 
 H                     3.21752  -0.54304   0.56476 
 H                     1.86294   1.31722  -0.15419 
 H                     1.93573  -0.08947  -1.25086 
 H                    -0.69624   1.91982   0.74228 
 H                    -3.06152   0.51921   0.50419 
 H                    -2.3008   -1.90816  -0.575 
 
                          Input orientation:                          
 ---------------------------------------------------------------------
 Center     Atomic      Atomic             Coordinates (Angstroms)
 Number     Number       Type             X           Y           Z
 ---------------------------------------------------------------------
      1          8           0        2.273339   -0.525353    0.766468
      2          6           0        1.628188    0.237857   -0.237585
      3          6           0        0.154044    0.091806   -0.120317
      4          6           0       -0.833578    0.914262    0.350737
      5          6           0       -2.063229    0.185312    0.230267
      6          6           0       -1.726168   -1.027101   -0.301853
      7          8           0       -0.390226   -1.092362   -0.518890
      8          1           0        3.217522   -0.543038    0.564755
      9          1           0        1.862945    1.317216   -0.154194
     10          1           0        1.935726   -0.089467   -1.250862
     11          1           0       -0.696242    1.919825    0.742284
     12          1           0       -3.061520    0.519205    0.504187
     13          1           0       -2.300800   -1.908163   -0.574998
 ---------------------------------------------------------------------
                    Distance matrix (angstroms):
                    1          2          3          4          5
     1  O    0.000000
     2  C    1.416626   0.000000
     3  C    2.378799   1.485996   0.000000
     4  C    3.449385   2.619913   1.368840   0.000000
     5  C    4.427006   3.721318   2.246765   1.434546   0.000000
     6  C    4.170027   3.585520   2.195474   2.234162   1.366275
     7  O    3.011350   2.433642   1.362844   2.231446   2.234418
     8  H    0.965651   1.944100   3.202694   4.310561   5.341227
     9  H    2.100262   1.107737   2.103121   2.772826   4.104127
    10  H    2.091316   1.108355   2.117872   3.352855   4.273276
    11  H    3.846802   3.031853   2.192879   1.087808   2.267013
    12  H    5.442483   4.756337   3.303411   2.267893   1.087705
    13  H    4.963310   4.489565   3.198886   3.312976   2.255555
                    6          7          8          9         10
     6  C    0.000000
     7  O    1.355029   0.000000
     8  H    5.042361   3.806822   0.000000
     9  H    4.289447   3.319013   2.410873   0.000000
    10  H    3.897338   2.636595   2.268302   1.785143   0.000000
    11  H    3.291708   3.279859   4.627608   2.777813   3.864859
    12  H    2.196344   3.283237   6.368547   5.031962   5.331336
    13  H    1.086775   2.078214   5.797800   5.283646   4.659678
                   11         12         13
    11  H    0.000000
    12  H    2.759161   0.000000
    13  H    4.354691   2.763232   0.000000
 Stoichiometry    C5H6O2
 Framework group  C1[X(C5H6O2)]
 Deg. of freedom    33
 Full point group                 C1      NOp   1
 Largest Abelian subgroup         C1      NOp   1
 Largest concise Abelian subgroup C1      NOp   1
                         Standard orientation:                         
 ---------------------------------------------------------------------
 Center     Atomic      Atomic             Coordinates (Angstroms)
 Number     Number       Type             X           Y           Z
 ---------------------------------------------------------------------
      1          8           0       -2.336275   -0.208901   -0.651564
      2          6           0       -1.630647    0.240548    0.491640
      3          6           0       -0.167598    0.205165    0.233917
      4          6           0        0.760498    1.176599   -0.028146
      5          6           0        2.012022    0.502987   -0.222713
      6          6           0        1.745944   -0.828104   -0.067442
      7          8           0        0.433353   -1.017803    0.210448
      8          1           0       -3.260749   -0.330657   -0.400558
      9          1           0       -1.895671    1.281924    0.760673
     10          1           0       -1.849015   -0.393990    1.373756
     11          1           0        0.569686    2.246238   -0.080968
     12          1           0        2.977510    0.950044   -0.448706
     13          1           0        2.360302   -1.723094   -0.118802
 ---------------------------------------------------------------------
 Rotational constants (GHZ):           7.0479610           1.9298608           1.6591987
 Standard basis: def2SVP (5D, 7F)
 There are   135 symmetry adapted cartesian basis functions of A   symmetry.
 There are   128 symmetry adapted basis functions of A   symmetry.
   128 basis functions,   217 primitive gaussians,   135 cartesian basis functions
    26 alpha electrons       26 beta electrons
       nuclear repulsion energy       289.6677674799 Hartrees.
 NAtoms=   13 NActive=   13 NUniq=   13 SFac= 1.00D+00 NAtFMM=   60 NAOKFM=F Big=F
 Integral buffers will be    131072 words long.
 Raffenetti 2 integral format.
 Two-electron integral symmetry is turned on.
 One-electron integrals computed using PRISM.
   1 Symmetry operations used in ECPInt.
 ECPInt:  NShTT=    1830 NPrTT=    6664 LenC2=    1820 LenP2D=    5422.
 LDataN:  DoStor=T MaxTD1= 4 Len=   56
 NBasis=   128 RedAO= T EigKep=  6.87D-04  NBF=   128
 NBsUse=   128 1.00D-06 EigRej= -1.00D+00 NBFU=   128
 ExpMin= 1.22D-01 ExpMax= 2.27D+03 ExpMxC= 3.41D+02 IAcc=3 IRadAn=         5 AccDes= 0.00D+00
 Harris functional with IExCor=  402 and IRadAn=       5 diagonalized for initial guess.
 HarFok:  IExCor=  402 AccDes= 0.00D+00 IRadAn=         5 IDoV= 1 UseB2=F ITyADJ=14
 ICtDFT=  3500011 ScaDFX=  1.000000  1.000000  1.000000  1.000000
 FoFCou: FMM=F IPFlag=           0 FMFlag=      100000 FMFlg1=           0
         NFxFlg=           0 DoJE=T BraDBF=F KetDBF=T FulRan=T
         wScrn=  0.000000 ICntrl=       500 IOpCl=  0 I1Cent=   200000004 NGrid=           0
         NMat0=    1 NMatS0=      1 NMatT0=    0 NMatD0=    1 NMtDS0=    0 NMtDT0=    0
 Petite list used in FoFCou.
 Requested convergence on RMS density matrix=1.00D-08 within 128 cycles.
 Requested convergence on MAX density matrix=1.00D-06.
 Requested convergence on             energy=1.00D-06.
 No special actions if energy rises.
 Integral accuracy reduced to 1.0D-05 until final iterations.
 Initial convergence to 1.0D-05 achieved.  Increase integral accuracy.
 SCF Done:  E(RB3LYP) =  -344.297330275     A.U. after   13 cycles
            NFock= 13  Conv=0.76D-08     -V/T= 2.0093

 **********************************************************************

            Population analysis using the SCF Density.

 **********************************************************************

 Orbital symmetries:
       Occupied  (A) (A) (A) (A) (A) (A) (A) (A) (A) (A) (A) (A)
                 (A) (A) (A) (A) (A) (A) (A) (A) (A) (A) (A) (A)
                 (A) (A)
       Virtual   (A) (A) (A) (A) (A) (A) (A) (A) (A) (A) (A) (A)
                 (A) (A) (A) (A) (A) (A) (A) (A) (A) (A) (A) (A)
                 (A) (A) (A) (A) (A) (A) (A) (A) (A) (A) (A) (A)
                 (A) (A) (A) (A) (A) (A) (A) (A) (A) (A) (A) (A)
                 (A) (A) (A) (A) (A) (A) (A) (A) (A) (A) (A) (A)
                 (A) (A) (A) (A) (A) (A) (A) (A) (A) (A) (A) (A)
                 (A) (A) (A) (A) (A) (A) (A) (A) (A) (A) (A) (A)
                 (A) (A) (A) (A) (A) (A) (A) (A) (A) (A) (A) (A)
                 (A) (A) (A) (A) (A) (A)
 The electronic state is 1-A.
 Alpha  occ. eigenvalues --  -19.19553 -19.12867 -10.24418 -10.23442 -10.23237
 Alpha  occ. eigenvalues --  -10.18547 -10.18526  -1.10022  -1.00741  -0.78959
 Alpha  occ. eigenvalues --   -0.76406  -0.66972  -0.59882  -0.54621  -0.52366
 Alpha  occ. eigenvalues --   -0.51930  -0.45715  -0.44545  -0.43120  -0.40727
 Alpha  occ. eigenvalues --   -0.39604  -0.37089  -0.34012  -0.28124  -0.27387
 Alpha  occ. eigenvalues --   -0.22938
 Alpha virt. eigenvalues --    0.00079   0.04988   0.07390   0.08438   0.09926
 Alpha virt. eigenvalues --    0.11016   0.12374   0.13891   0.17795   0.20533
 Alpha virt. eigenvalues --    0.22235   0.23863   0.30756   0.34185   0.38697
 Alpha virt. eigenvalues --    0.40111   0.41943   0.43416   0.46033   0.48254
 Alpha virt. eigenvalues --    0.49632   0.51048   0.54738   0.54964   0.56178
 Alpha virt. eigenvalues --    0.59140   0.61912   0.63156   0.63768   0.65727
 Alpha virt. eigenvalues --    0.66907   0.67849   0.70707   0.71432   0.73084
 Alpha virt. eigenvalues --    0.75197   0.82286   0.86096   0.97698   0.99325
 Alpha virt. eigenvalues --    1.00614   1.03027   1.04789   1.09409   1.13996
 Alpha virt. eigenvalues --    1.21587   1.22734   1.27332   1.31963   1.35986
 Alpha virt. eigenvalues --    1.39750   1.43213   1.44489   1.51697   1.56128
 Alpha virt. eigenvalues --    1.57251   1.60794   1.64080   1.66354   1.68627
 Alpha virt. eigenvalues --    1.70526   1.74584   1.79502   1.80624   1.81742
 Alpha virt. eigenvalues --    1.86894   1.90535   1.90861   1.92050   1.94216
 Alpha virt. eigenvalues --    1.95200   1.98187   2.05703   2.13159   2.14683
 Alpha virt. eigenvalues --    2.18450   2.23594   2.24382   2.30256   2.35110
 Alpha virt. eigenvalues --    2.36232   2.38622   2.44360   2.57582   2.63947
 Alpha virt. eigenvalues --    2.66253   2.69921   2.73008   2.80213   2.89130
 Alpha virt. eigenvalues --    2.91350   2.95789   3.01040   3.03314   3.07267
 Alpha virt. eigenvalues --    3.11129   3.17003   3.31441   3.41595   3.47487
 Alpha virt. eigenvalues --    3.61610   3.76483
          Condensed to atoms (all electrons):
               1          2          3          4          5          6
     1  O    7.761930   0.381368  -0.083621  -0.001399   0.000043  -0.000295
     2  C    0.381368   4.455178   0.326632  -0.087191   0.016437   0.001370
     3  C   -0.083621   0.326632   5.093297   0.426771   0.035123  -0.169233
     4  C   -0.001399  -0.087191   0.426771   5.138753   0.265091   0.016866
     5  C    0.000043   0.016437   0.035123   0.265091   5.033597   0.423936
     6  C   -0.000295   0.001370  -0.169233   0.016866   0.423936   4.847016
     7  O    0.000754  -0.049355   0.381007  -0.090540  -0.059405   0.367038
     8  H    0.308547  -0.019913   0.010421  -0.000024   0.000012   0.000015
     9  H   -0.033902   0.360976  -0.006200  -0.022560   0.000753  -0.000244
    10  H   -0.032830   0.331212  -0.000015   0.012586  -0.001023   0.000289
    11  H   -0.000078  -0.010894  -0.053812   0.438200  -0.065573   0.014699
    12  H    0.000001  -0.000397   0.013542  -0.058934   0.432127  -0.059601
    13  H    0.000003  -0.000709  -0.000825   0.013182  -0.067070   0.425464
               7          8          9         10         11         12
     1  O    0.000754   0.308547  -0.033902  -0.032830  -0.000078   0.000001
     2  C   -0.049355  -0.019913   0.360976   0.331212  -0.010894  -0.000397
     3  C    0.381007   0.010421  -0.006200  -0.000015  -0.053812   0.013542
     4  C   -0.090540  -0.000024  -0.022560   0.012586   0.438200  -0.058934
     5  C   -0.059405   0.000012   0.000753  -0.001023  -0.065573   0.432127
     6  C    0.367038   0.000015  -0.000244   0.000289   0.014699  -0.059601
     7  O    7.681590   0.000012   0.003969  -0.002101   0.004439   0.004094
     8  H    0.000012   0.550060  -0.002563  -0.007449   0.000000  -0.000000
     9  H    0.003969  -0.002563   0.763167  -0.050450   0.003170  -0.000003
    10  H   -0.002101  -0.007449  -0.050450   0.753701  -0.000024   0.000009
    11  H    0.004439   0.000000   0.003170  -0.000024   0.691239  -0.005193
    12  H    0.004094  -0.000000  -0.000003   0.000009  -0.005193   0.684828
    13  H   -0.027345  -0.000001   0.000022  -0.000015  -0.000196  -0.003375
              13
     1  O    0.000003
     2  C   -0.000709
     3  C   -0.000825
     4  C    0.013182
     5  C   -0.067070
     6  C    0.425464
     7  O   -0.027345
     8  H   -0.000001
     9  H    0.000022
    10  H   -0.000015
    11  H   -0.000196
    12  H   -0.003375
    13  H    0.654000
 Mulliken charges:
               1
     1  O   -0.300521
     2  C    0.295285
     3  C    0.026915
     4  C   -0.050803
     5  C   -0.014049
     6  C    0.132680
     7  O   -0.214157
     8  H    0.160884
     9  H   -0.016135
    10  H   -0.003888
    11  H   -0.015977
    12  H   -0.007099
    13  H    0.006865
 Sum of Mulliken charges =  -0.00000
 Mulliken charges with hydrogens summed into heavy atoms:
               1
     1  O   -0.139637
     2  C    0.275261
     3  C    0.026915
     4  C   -0.066780
     5  C   -0.021147
     6  C    0.139546
     7  O   -0.214157
 Electronic spatial extent (au):  <R**2>=            735.6404
 Charge=             -0.0000 electrons
 Dipole moment (field-independent basis, Debye):
    X=             -0.5826    Y=              0.6150    Z=              1.2063  Tot=              1.4740
 Quadrupole moment (field-independent basis, Debye-Ang):
   XX=            -30.5787   YY=            -38.8458   ZZ=            -43.6772
   XY=             -0.9189   XZ=             -3.6809   YZ=             -0.1917
 Traceless Quadrupole moment (field-independent basis, Debye-Ang):
   XX=              7.1219   YY=             -1.1453   ZZ=             -5.9767
   XY=             -0.9189   XZ=             -3.6809   YZ=             -0.1917
 Octapole moment (field-independent basis, Debye-Ang**2):
  XXX=            -33.0411  YYY=             -2.6923  ZZZ=              0.1523  XYY=              0.8108
  XXY=             -7.1284  XXZ=              0.7672  XZZ=             -4.7357  YZZ=             -3.0007
  YYZ=             -1.3348  XYZ=             -0.5081
 Hexadecapole moment (field-independent basis, Debye-Ang**3):
 XXXX=           -510.3985 YYYY=           -179.7917 ZZZZ=            -82.0029 XXXY=             11.0549
 XXXZ=             -2.2884 YYYX=             -6.2531 YYYZ=             -0.4586 ZZZX=              5.3362
 ZZZY=             -0.9731 XXYY=           -130.2887 XXZZ=           -134.3096 YYZZ=            -47.9978
 XXYZ=             -1.2872 YYXZ=             -0.2901 ZZXY=              0.2651
 N-N= 2.896677674799D+02 E-N=-1.382889480632D+03  KE= 3.411125849564D+02
 ******************************Gaussian NBO Version 3.1******************************
             N A T U R A L   A T O M I C   O R B I T A L   A N D
          N A T U R A L   B O N D   O R B I T A L   A N A L Y S I S
 ******************************Gaussian NBO Version 3.1******************************
       /RESON  / : Allow strongly delocalized NBO set

 Analyzing the SCF density

 Job title: 62                                                              

 Storage needed:     49800 in NPA,     66103 in NBO ( 939523121 available)
 GSVD:  LWork=       10342 too small for GESVD, short by        1265 words or        1265 for optimal perf.


 NATURAL POPULATIONS:  Natural atomic orbital occupancies 
                                                          
   NAO  Atom  No  lang   Type(AO)    Occupancy      Energy
 ----------------------------------------------------------
     1    O    1  S      Cor( 1S)     1.99975     -18.95037
     2    O    1  S      Val( 2S)     1.68199      -0.84847
     3    O    1  S      Ryd( 3S)     0.00163       1.38205
     4    O    1  px     Val( 2p)     1.47102      -0.26391
     5    O    1  px     Ryd( 3p)     0.00262       1.21258
     6    O    1  py     Val( 2p)     1.90543      -0.28790
     7    O    1  py     Ryd( 3p)     0.00190       1.07322
     8    O    1  pz     Val( 2p)     1.66530      -0.29489
     9    O    1  pz     Ryd( 3p)     0.00064       1.08720
    10    O    1  dxy    Ryd( 3d)     0.00026       2.85594
    11    O    1  dxz    Ryd( 3d)     0.00112       3.08185
    12    O    1  dyz    Ryd( 3d)     0.00102       2.83021
    13    O    1  dx2y2  Ryd( 3d)     0.00058       3.15695
    14    O    1  dz2    Ryd( 3d)     0.00125       2.93542

    15    C    2  S      Cor( 1S)     1.99905     -10.13600
    16    C    2  S      Val( 2S)     0.99303      -0.21616
    17    C    2  S      Ryd( 3S)     0.00301       0.77279
    18    C    2  px     Val( 2p)     0.98962      -0.08406
    19    C    2  px     Ryd( 3p)     0.00202       0.48413
    20    C    2  py     Val( 2p)     1.16433      -0.08543
    21    C    2  py     Ryd( 3p)     0.00377       0.68331
    22    C    2  pz     Val( 2p)     0.92147      -0.06832
    23    C    2  pz     Ryd( 3p)     0.00247       0.54973
    24    C    2  dxy    Ryd( 3d)     0.00060       2.12632
    25    C    2  dxz    Ryd( 3d)     0.00174       2.12402
    26    C    2  dyz    Ryd( 3d)     0.00156       2.28706
    27    C    2  dx2y2  Ryd( 3d)     0.00132       2.32829
    28    C    2  dz2    Ryd( 3d)     0.00159       2.22716

    29    C    3  S      Cor( 1S)     1.99879     -10.11655
    30    C    3  S      Val( 2S)     0.83376      -0.12606
    31    C    3  S      Ryd( 3S)     0.00312       0.53221
    32    C    3  px     Val( 2p)     1.02096      -0.05937
    33    C    3  px     Ryd( 3p)     0.00504       0.99142
    34    C    3  py     Val( 2p)     0.77339      -0.01913
    35    C    3  py     Ryd( 3p)     0.00846       0.68370
    36    C    3  pz     Val( 2p)     1.05964      -0.11321
    37    C    3  pz     Ryd( 3p)     0.00395       0.60969
    38    C    3  dxy    Ryd( 3d)     0.00197       2.38765
    39    C    3  dxz    Ryd( 3d)     0.00085       1.97355
    40    C    3  dyz    Ryd( 3d)     0.00152       1.92719
    41    C    3  dx2y2  Ryd( 3d)     0.00194       2.34738
    42    C    3  dz2    Ryd( 3d)     0.00082       2.14393

    43    C    4  S      Cor( 1S)     1.99885     -10.05524
    44    C    4  S      Val( 2S)     0.95819      -0.14188
    45    C    4  S      Ryd( 3S)     0.00138       0.53977
    46    C    4  px     Val( 2p)     1.06188      -0.05171
    47    C    4  px     Ryd( 3p)     0.00332       0.62134
    48    C    4  py     Val( 2p)     1.20483      -0.06115
    49    C    4  py     Ryd( 3p)     0.00450       0.94303
    50    C    4  pz     Val( 2p)     1.06633      -0.10192
    51    C    4  pz     Ryd( 3p)     0.00110       0.55309
    52    C    4  dxy    Ryd( 3d)     0.00081       2.46008
    53    C    4  dxz    Ryd( 3d)     0.00061       1.96177
    54    C    4  dyz    Ryd( 3d)     0.00064       1.99287
    55    C    4  dx2y2  Ryd( 3d)     0.00055       2.43826
    56    C    4  dz2    Ryd( 3d)     0.00049       2.20352

    57    C    5  S      Cor( 1S)     1.99898     -10.05909
    58    C    5  S      Val( 2S)     0.96797      -0.15174
    59    C    5  S      Ryd( 3S)     0.00115       0.54149
    60    C    5  px     Val( 2p)     1.16267      -0.05425
    61    C    5  px     Ryd( 3p)     0.00349       0.87912
    62    C    5  py     Val( 2p)     1.09373      -0.05824
    63    C    5  py     Ryd( 3p)     0.00453       0.65065
    64    C    5  pz     Val( 2p)     1.08740      -0.10398
    65    C    5  pz     Ryd( 3p)     0.00139       0.56374
    66    C    5  dxy    Ryd( 3d)     0.00054       2.43594
    67    C    5  dxz    Ryd( 3d)     0.00057       1.99539
    68    C    5  dyz    Ryd( 3d)     0.00071       1.96248
    69    C    5  dx2y2  Ryd( 3d)     0.00080       2.45340
    70    C    5  dz2    Ryd( 3d)     0.00045       2.19489

    71    C    6  S      Cor( 1S)     1.99891     -10.12303
    72    C    6  S      Val( 2S)     0.92423      -0.16280
    73    C    6  S      Ryd( 3S)     0.00132       0.51154
    74    C    6  px     Val( 2p)     0.74909      -0.01720
    75    C    6  px     Ryd( 3p)     0.00737       0.67129
    76    C    6  py     Val( 2p)     1.12819      -0.05076
    77    C    6  py     Ryd( 3p)     0.00501       0.76812
    78    C    6  pz     Val( 2p)     1.04358      -0.12103
    79    C    6  pz     Ryd( 3p)     0.00363       0.51929
    80    C    6  dxy    Ryd( 3d)     0.00164       2.40520
    81    C    6  dxz    Ryd( 3d)     0.00147       1.93571
    82    C    6  dyz    Ryd( 3d)     0.00082       1.96426
    83    C    6  dx2y2  Ryd( 3d)     0.00200       2.42142
    84    C    6  dz2    Ryd( 3d)     0.00085       2.17428

    85    O    7  S      Cor( 1S)     1.99965     -18.98064
    86    O    7  S      Val( 2S)     1.58186      -0.86480
    87    O    7  S      Ryd( 3S)     0.00057       1.47484
    88    O    7  px     Val( 2p)     1.49621      -0.33803
    89    O    7  px     Ryd( 3p)     0.00144       1.39458
    90    O    7  py     Val( 2p)     1.69918      -0.35954
    91    O    7  py     Ryd( 3p)     0.00215       1.19593
    92    O    7  pz     Val( 2p)     1.68760      -0.32667
    93    O    7  pz     Ryd( 3p)     0.00076       1.05397
    94    O    7  dxy    Ryd( 3d)     0.00121       3.00327
    95    O    7  dxz    Ryd( 3d)     0.00072       2.75175
    96    O    7  dyz    Ryd( 3d)     0.00115       2.69012
    97    O    7  dx2y2  Ryd( 3d)     0.00135       3.12441
    98    O    7  dz2    Ryd( 3d)     0.00070       2.90973

    99    H    8  S      Val( 1S)     0.54161       0.09973
   100    H    8  S      Ryd( 2S)     0.00165       0.40157
   101    H    8  px     Ryd( 2p)     0.00209       2.40535
   102    H    8  py     Ryd( 2p)     0.00166       1.66589
   103    H    8  pz     Ryd( 2p)     0.00115       1.78926

   104    H    9  S      Val( 1S)     0.80806       0.04621
   105    H    9  S      Ryd( 2S)     0.00240       0.34647
   106    H    9  px     Ryd( 2p)     0.00023       1.79301
   107    H    9  py     Ryd( 2p)     0.00071       2.27905
   108    H    9  pz     Ryd( 2p)     0.00019       1.82952

   109    H   10  S      Val( 1S)     0.80470       0.04560
   110    H   10  S      Ryd( 2S)     0.00313       0.33998
   111    H   10  px     Ryd( 2p)     0.00023       1.81998
   112    H   10  py     Ryd( 2p)     0.00040       1.98037
   113    H   10  pz     Ryd( 2p)     0.00052       2.16212

   114    H   11  S      Val( 1S)     0.76426       0.08182
   115    H   11  S      Ryd( 2S)     0.00084       0.31135
   116    H   11  px     Ryd( 2p)     0.00010       1.92273
   117    H   11  py     Ryd( 2p)     0.00082       2.37050
   118    H   11  pz     Ryd( 2p)     0.00019       1.67018

   119    H   12  S      Val( 1S)     0.76489       0.08357
   120    H   12  S      Ryd( 2S)     0.00086       0.30515
   121    H   12  px     Ryd( 2p)     0.00069       2.27478
   122    H   12  py     Ryd( 2p)     0.00021       1.96952
   123    H   12  pz     Ryd( 2p)     0.00022       1.67917

   124    H   13  S      Val( 1S)     0.79147       0.06312
   125    H   13  S      Ryd( 2S)     0.00072       0.28322
   126    H   13  px     Ryd( 2p)     0.00035       2.03606
   127    H   13  py     Ryd( 2p)     0.00061       2.19837
   128    H   13  pz     Ryd( 2p)     0.00024       1.64313

 WARNING:  1 low occupancy (<1.9990e) core orbital  found on  C    3
           1 low occupancy (<1.9990e) core orbital  found on  C    4
           1 low occupancy (<1.9990e) core orbital  found on  C    5
           1 low occupancy (<1.9990e) core orbital  found on  C    6


 Summary of Natural Population Analysis:                  
                                                          
                                       Natural Population 
                Natural  -----------------------------------------------
    Atom  No    Charge         Core      Valence    Rydberg      Total
 -----------------------------------------------------------------------
      O    1   -0.73452      1.99975     6.72374    0.01103     8.73452
      C    2   -0.08559      1.99905     4.06846    0.01808     6.08559
      C    3    0.28580      1.99879     3.68775    0.02765     5.71420
      C    4   -0.30350      1.99885     4.29123    0.01341     6.30350
      C    5   -0.32437      1.99898     4.31176    0.01363     6.32437
      C    6    0.13189      1.99891     3.84509    0.02411     5.86811
      O    7   -0.47454      1.99965     6.46485    0.01004     8.47454
      H    8    0.45185      0.00000     0.54161    0.00654     0.54815
      H    9    0.18841      0.00000     0.80806    0.00353     0.81159
      H   10    0.19103      0.00000     0.80470    0.00427     0.80897
      H   11    0.23379      0.00000     0.76426    0.00195     0.76621
      H   12    0.23313      0.00000     0.76489    0.00197     0.76687
      H   13    0.20661      0.00000     0.79147    0.00192     0.79339
 =======================================================================
   * Total *   -0.00000     13.99398    37.86788    0.13814    52.00000

                                 Natural Population      
 --------------------------------------------------------
   Core                      13.99398 ( 99.9570% of  14)
   Valence                   37.86788 ( 99.6523% of  38)
   Natural Minimal Basis     51.86186 ( 99.7343% of  52)
   Natural Rydberg Basis      0.13814 (  0.2657% of  52)
 --------------------------------------------------------

    Atom  No          Natural Electron Configuration
 ----------------------------------------------------------------------------
      O    1      [core]2S( 1.68)2p( 5.04)3p( 0.01)
      C    2      [core]2S( 0.99)2p( 3.08)3p( 0.01)3d( 0.01)
      C    3      [core]2S( 0.83)2p( 2.85)3p( 0.02)3d( 0.01)
      C    4      [core]2S( 0.96)2p( 3.33)3p( 0.01)
      C    5      [core]2S( 0.97)2p( 3.34)3p( 0.01)
      C    6      [core]2S( 0.92)2p( 2.92)3p( 0.02)3d( 0.01)
      O    7      [core]2S( 1.58)2p( 4.88)3d( 0.01)
      H    8            1S( 0.54)
      H    9            1S( 0.81)
      H   10            1S( 0.80)
      H   11            1S( 0.76)
      H   12            1S( 0.76)
      H   13            1S( 0.79)


 NATURAL BOND ORBITAL ANALYSIS:

                       Occupancies       Lewis Structure    Low   High
           Occ.    -------------------  -----------------   occ   occ
  Cycle   Thresh.   Lewis   Non-Lewis     CR  BD  3C  LP    (L)   (NL)   Dev
 =============================================================================
   1(1)    1.90    49.75841   2.24159      7  14   0   5     2      2    0.64
   2(2)    1.90    49.74929   2.25071      7  14   0   5     2      2    0.64
   3(3)    1.90    49.75841   2.24159      7  14   0   5     2      2    0.64
   4(1)    1.80    51.09702   0.90298      7  15   0   4     1      2    0.25
   5(2)    1.80    51.09702   0.90298      7  15   0   4     1      2    0.25
   6(1)    1.70    51.09702   0.90298      7  15   0   4     1      2    0.25
   7(2)    1.70    50.53934   1.46066      7  15   0   4     1      2    0.64
   8(3)    1.70    51.09702   0.90298      7  15   0   4     1      2    0.25
   9(1)    1.60    50.03548   1.96452      7  14   0   5     1      2    0.64
  10(2)    1.60    51.09705   0.90295      7  15   0   4     0      2    0.25
  11(3)    1.60    50.03548   1.96452      7  14   0   5     1      2    0.64
  12(4)    1.60    51.09705   0.90295      7  15   0   4     0      2    0.25
  13(1)    1.50    51.09705   0.90295      7  15   0   4     0      2    0.25
  14(2)    1.50    50.03548   1.96452      7  14   0   5     1      2    0.64
  15(3)    1.50    51.09705   0.90295      7  15   0   4     0      2    0.25
  16(1)    1.60    51.09705   0.90295      7  15   0   4     0      2    0.25
 -----------------------------------------------------------------------------

 Structure accepted: RESONANCE keyword permits strongly delocalized structure

 WARNING:  1 low occupancy (<1.9990e) core orbital  found on  C    3
           1 low occupancy (<1.9990e) core orbital  found on  C    4
           1 low occupancy (<1.9990e) core orbital  found on  C    5
           1 low occupancy (<1.9990e) core orbital  found on  C    6

 --------------------------------------------------------
   Core                     13.99401 ( 99.957% of  14)
   Valence Lewis            37.10304 ( 97.640% of  38)
  ==================       ============================
   Total Lewis              51.09705 ( 98.264% of  52)
  -----------------------------------------------------
   Valence non-Lewis         0.81745 (  1.572% of  52)
   Rydberg non-Lewis         0.08550 (  0.164% of  52)
  ==================       ============================
   Total non-Lewis           0.90295 (  1.736% of  52)
 --------------------------------------------------------


       (Occupancy)   Bond orbital/ Coefficients/ Hybrids
 ---------------------------------------------------------------------------------
     1. (1.99129) BD ( 1) O   1 - C   2  
                ( 66.87%)   0.8178* O   1 s( 31.28%)p 2.19( 68.65%)d 0.00(  0.07%)
                                           -0.0001  0.5592  0.0060  0.3868  0.0036
                                            0.2644  0.0008  0.6833 -0.0019  0.0041
                                            0.0092  0.0133  0.0019  0.0206
                ( 33.13%)   0.5756* C   2 s( 21.81%)p 3.57( 77.92%)d 0.01(  0.27%)
                                           -0.0000  0.4654  0.0383 -0.4680 -0.0228
                                           -0.2747 -0.0087 -0.6950 -0.0338  0.0148
                                            0.0368  0.0229  0.0080  0.0227
     2. (1.98691) BD ( 1) O   1 - H   8  
                ( 72.87%)   0.8536* O   1 s( 19.66%)p 4.08( 80.25%)d 0.00(  0.09%)
                                           -0.0002 -0.4429 -0.0213  0.8688  0.0341
                                            0.1224  0.0098 -0.1771  0.0104 -0.0014
                                            0.0222  0.0012 -0.0184  0.0043
                ( 27.13%)   0.5209* H   8 s( 99.62%)p 0.00(  0.38%)
                                           -0.9981  0.0038 -0.0603 -0.0104  0.0091
     3. (1.97980) BD ( 1) C   2 - C   3  
                ( 49.38%)   0.7027* C   2 s( 30.38%)p 2.29( 69.56%)d 0.00(  0.06%)
                                            0.0003  0.5510  0.0138  0.8164 -0.0007
                                           -0.0341 -0.0041 -0.1672  0.0005 -0.0026
                                           -0.0086 -0.0004  0.0193 -0.0108
                ( 50.62%)   0.7115* C   3 s( 36.73%)p 1.72( 63.23%)d 0.00(  0.04%)
                                           -0.0001  0.6060  0.0096 -0.7811  0.0151
                                            0.0148 -0.0128  0.1467 -0.0021  0.0036
                                           -0.0053 -0.0007  0.0166 -0.0088
     4. (1.98075) BD ( 1) C   2 - H   9  
                ( 60.02%)   0.7747* C   2 s( 24.04%)p 3.16( 75.91%)d 0.00(  0.05%)
                                           -0.0001  0.4901 -0.0161 -0.2594 -0.0074
                                            0.8117 -0.0134  0.1808  0.0030 -0.0065
                                           -0.0041  0.0074 -0.0166 -0.0100
                ( 39.98%)   0.6323* H   9 s( 99.91%)p 0.00(  0.09%)
                                            0.9996 -0.0055  0.0071 -0.0274 -0.0077
     5. (1.98047) BD ( 1) C   2 - H  10  
                ( 60.19%)   0.7758* C   2 s( 23.91%)p 3.18( 76.04%)d 0.00(  0.05%)
                                            0.0000  0.4887 -0.0160 -0.2131 -0.0019
                                           -0.5128  0.0134  0.6721 -0.0045  0.0016
                                           -0.0059 -0.0189 -0.0063  0.0082
                ( 39.81%)   0.6310* H  10 s( 99.91%)p 0.00(  0.09%)
                                            0.9995 -0.0062  0.0048  0.0160 -0.0244
     6. (1.98003) BD ( 1) C   3 - C   4  
                ( 49.77%)   0.7055* C   3 s( 40.66%)p 1.46( 59.30%)d 0.00(  0.04%)
                                            0.0001  0.6376 -0.0069  0.4793 -0.0197
                                            0.5859  0.0241 -0.1378  0.0005  0.0171
                                           -0.0053 -0.0044  0.0023 -0.0091
                ( 50.23%)   0.7087* C   4 s( 34.85%)p 1.87( 65.09%)d 0.00(  0.05%)
                                            0.0000  0.5903  0.0075 -0.6043 -0.0258
                                           -0.5075  0.0163  0.1650  0.0044  0.0175
                                           -0.0054 -0.0058 -0.0039 -0.0119
     7. (1.84970) BD ( 2) C   3 - C   4  
                ( 49.74%)   0.7053* C   3 s(  0.01%)p 1.00( 99.94%)d 0.00(  0.06%)
                                           -0.0001  0.0028 -0.0068  0.1873 -0.0038
                                            0.0739 -0.0022  0.9791 -0.0123  0.0035
                                            0.0188  0.0126  0.0023 -0.0079
                ( 50.26%)   0.7090* C   4 s(  0.00%)p 1.00( 99.92%)d 0.00(  0.08%)
                                            0.0000 -0.0028 -0.0020  0.1941 -0.0030
                                            0.0832 -0.0013  0.9769 -0.0177 -0.0058
                                           -0.0112 -0.0235 -0.0002  0.0081
     8. (1.98802) BD ( 1) C   3 - O   7  
                ( 29.83%)   0.5461* C   3 s( 22.49%)p 3.43( 77.18%)d 0.01(  0.32%)
                                            0.0003 -0.4742 -0.0014 -0.3514  0.0173
                                            0.8027  0.0599  0.0081 -0.0081  0.0383
                                            0.0014 -0.0012  0.0295  0.0302
                ( 70.17%)   0.8377* O   7 s( 34.36%)p 1.91( 65.57%)d 0.00(  0.07%)
                                           -0.0001 -0.5862  0.0021  0.4288  0.0097
                                           -0.6863  0.0048 -0.0277 -0.0026  0.0104
                                           -0.0001  0.0013  0.0197  0.0131
     9. (1.96677) BD ( 1) C   4 - C   5  
                ( 50.14%)   0.7081* C   4 s( 32.80%)p 2.05( 67.16%)d 0.00(  0.05%)
                                           -0.0001  0.5726  0.0083  0.7592  0.0207
                                           -0.2788  0.0356 -0.1255 -0.0074 -0.0154
                                           -0.0043  0.0017  0.0064 -0.0127
                ( 49.86%)   0.7061* C   5 s( 33.08%)p 2.02( 66.88%)d 0.00(  0.05%)
                                            0.0000  0.5751  0.0017 -0.6542  0.0170
                                            0.4798  0.0382  0.0939 -0.0064 -0.0117
                                           -0.0060  0.0015  0.0114 -0.0124
    10. (1.98099) BD ( 1) C   4 - H  11  
                ( 61.80%)   0.7861* C   4 s( 32.22%)p 2.10( 67.75%)d 0.00(  0.03%)
                                           -0.0003  0.5676 -0.0111 -0.1374  0.0053
                                            0.8105  0.0025 -0.0402 -0.0021 -0.0054
                                           -0.0005 -0.0011 -0.0119 -0.0093
                ( 38.20%)   0.6181* H  11 s( 99.91%)p 0.00(  0.09%)
                                            0.9995 -0.0009  0.0052 -0.0302  0.0020
    11. (1.98505) BD ( 1) C   5 - C   6  
                ( 50.89%)   0.7134* C   5 s( 34.32%)p 1.91( 65.63%)d 0.00(  0.05%)
                                            0.0000  0.5856  0.0146 -0.0647  0.0344
                                           -0.8033 -0.0240  0.0713 -0.0050  0.0095
                                           -0.0018 -0.0047 -0.0161 -0.0121
                ( 49.11%)   0.7008* C   6 s( 41.56%)p 1.40( 58.39%)d 0.00(  0.05%)
                                            0.0002  0.6447 -0.0014  0.2118  0.0457
                                            0.7256 -0.0040 -0.1020 -0.0087  0.0043
                                           -0.0002 -0.0036 -0.0184 -0.0102
    12. (1.87439) BD ( 2) C   5 - C   6  
                ( 50.74%)   0.7123* C   5 s(  0.00%)p 1.00( 99.92%)d 0.00(  0.08%)
                                            0.0000  0.0013 -0.0009  0.1943 -0.0044
                                            0.0720 -0.0018  0.9776 -0.0236 -0.0056
                                           -0.0119 -0.0232 -0.0007  0.0076
                ( 49.26%)   0.7019* C   6 s(  0.00%)p 1.00( 99.93%)d 0.00(  0.07%)
                                           -0.0000  0.0009 -0.0012  0.1958 -0.0048
                                            0.0793 -0.0022  0.9767 -0.0270  0.0048
                                           -0.0034  0.0254 -0.0027 -0.0022
    13. (1.98266) BD ( 1) C   5 - H  12  
                ( 61.78%)   0.7860* C   5 s( 32.50%)p 2.08( 67.47%)d 0.00(  0.02%)
                                           -0.0002  0.5700 -0.0123  0.7273 -0.0012
                                            0.3416  0.0005 -0.1705  0.0000  0.0085
                                           -0.0054 -0.0023  0.0084 -0.0084
                ( 38.22%)   0.6182* H  12 s( 99.90%)p 0.00(  0.10%)
                                            0.9995 -0.0008 -0.0275 -0.0123  0.0065
    14. (1.98869) BD ( 1) C   6 - O   7  
                ( 29.76%)   0.5456* C   6 s( 23.76%)p 3.19( 75.90%)d 0.01(  0.35%)
                                           -0.0002  0.4871  0.0172 -0.8331 -0.0498
                                           -0.1606 -0.0637  0.1797  0.0148  0.0124
                                           -0.0208 -0.0030  0.0463 -0.0272
                ( 70.24%)   0.8381* O   7 s( 32.72%)p 2.05( 67.21%)d 0.00(  0.07%)
                                            0.0001  0.5720  0.0039  0.8036  0.0059
                                            0.0204 -0.0201 -0.1594  0.0001  0.0145
                                           -0.0085 -0.0032  0.0164 -0.0112
    15. (1.98537) BD ( 1) C   6 - H  13  
                ( 60.58%)   0.7783* C   6 s( 34.52%)p 1.90( 65.45%)d 0.00(  0.04%)
                                            0.0004 -0.5875  0.0050 -0.4628  0.0109
                                            0.6623  0.0023  0.0396 -0.0020  0.0137
                                           -0.0006 -0.0008  0.0104  0.0077
                ( 39.42%)   0.6279* H  13 s( 99.90%)p 0.00(  0.10%)
                                           -0.9995  0.0018  0.0189 -0.0250 -0.0019
    16. (1.99975) CR ( 1) O   1           s(100.00%)p 0.00(  0.00%)
                                            1.0000 -0.0000 -0.0000  0.0002  0.0000
                                            0.0000  0.0000  0.0000  0.0000  0.0000
                                            0.0000  0.0000 -0.0000  0.0000
    17. (1.99905) CR ( 1) C   2           s(100.00%)p 0.00(  0.00%)
                                            1.0000 -0.0001 -0.0000 -0.0003 -0.0000
                                            0.0001 -0.0000  0.0001 -0.0000  0.0000
                                            0.0000  0.0000 -0.0000  0.0000
    18. (1.99880) CR ( 1) C   3           s(100.00%)p 0.00(  0.00%)
                                            1.0000  0.0002  0.0000 -0.0000 -0.0000
                                           -0.0002 -0.0000  0.0001  0.0000 -0.0000
                                            0.0000  0.0000 -0.0000 -0.0000
    19. (1.99886) CR ( 1) C   4           s(100.00%)p 0.00(  0.00%)
                                            1.0000  0.0002 -0.0000  0.0000  0.0000
                                            0.0002  0.0000 -0.0000 -0.0000 -0.0000
                                           -0.0000  0.0000 -0.0000 -0.0000
    20. (1.99898) CR ( 1) C   5           s(100.00%)p 0.00(  0.00%)
                                            1.0000  0.0001 -0.0000  0.0002 -0.0000
                                            0.0001  0.0000 -0.0001  0.0000  0.0000
                                           -0.0000  0.0000  0.0000 -0.0000
    21. (1.99892) CR ( 1) C   6           s(100.00%)p 0.00(  0.00%)
                                            1.0000  0.0002  0.0000  0.0000 -0.0000
                                           -0.0005 -0.0000  0.0000  0.0000 -0.0000
                                           -0.0000  0.0000  0.0000 -0.0000
    22. (1.99965) CR ( 1) O   7           s(100.00%)p 0.00(  0.00%)
                                            1.0000 -0.0003 -0.0000  0.0000 -0.0000
                                            0.0001  0.0000 -0.0000  0.0000  0.0000
                                            0.0000 -0.0000 -0.0000  0.0000
    23. (1.98277) LP ( 1) O   1           s( 48.75%)p 1.05( 51.21%)d 0.00(  0.04%)
                                           -0.0000  0.6981 -0.0123  0.2256 -0.0048
                                           -0.0565 -0.0005 -0.6767  0.0066  0.0032
                                            0.0113 -0.0024  0.0021 -0.0146
    24. (1.95810) LP ( 2) O   1           s(  0.32%)p99.99( 99.63%)d 0.17(  0.05%)
                                           -0.0000  0.0567 -0.0007  0.2054 -0.0039
                                           -0.9545  0.0153  0.2067 -0.0040  0.0098
                                            0.0026 -0.0190  0.0019  0.0080
    25. (1.96994) LP ( 1) O   7           s( 32.89%)p 2.04( 67.06%)d 0.00(  0.04%)
                                            0.0002  0.5735  0.0002 -0.3629  0.0039
                                           -0.7217  0.0066  0.1344 -0.0018 -0.0151
                                            0.0020  0.0050  0.0108  0.0085
    26. (1.69133) LP ( 2) O   7           s(  0.00%)p 1.00( 99.93%)d 0.00(  0.07%)
                                           -0.0000  0.0021 -0.0004 -0.1933 -0.0005
                                           -0.0831 -0.0007 -0.9772 -0.0021 -0.0057
                                           -0.0116 -0.0229 -0.0005  0.0072
    27. (0.00167) RY*( 1) O   1           s( 14.14%)p 5.56( 78.67%)d 0.51(  7.20%)
                                           -0.0000  0.0034  0.3760  0.0013  0.5274
                                           -0.0106 -0.7122 -0.0018  0.0339 -0.0241
                                            0.0835 -0.1636  0.1910 -0.0340
    28. (0.00144) RY*( 2) O   1           s( 21.88%)p 3.13( 68.52%)d 0.44(  9.60%)
                                           -0.0000  0.0045  0.4677 -0.0039  0.4326
                                            0.0043  0.5589 -0.0068 -0.4309  0.1291
                                            0.0247  0.0894  0.0821 -0.2530
    29. (0.00025) RY*( 3) O   1           s( 51.14%)p 0.92( 46.95%)d 0.04(  1.92%)
                                            0.0000 -0.0055  0.7151  0.0159 -0.3067
                                            0.0027  0.1567 -0.0090  0.5920 -0.0285
                                           -0.0789 -0.0372 -0.0684  0.0778
    30. (0.00005) RY*( 4) O   1           s(  4.45%)p14.32( 63.79%)d 7.13( 31.76%)
    31. (0.00000) RY*( 5) O   1           s(  0.06%)p38.35(  2.23%)d99.99( 97.71%)
    32. (0.00001) RY*( 6) O   1           s(  0.10%)p21.27(  2.18%)d99.99( 97.71%)
    33. (0.00000) RY*( 7) O   1           s(  1.30%)p 5.34(  6.92%)d70.82( 91.79%)
    34. (0.00001) RY*( 8) O   1           s(  2.50%)p 4.21( 10.51%)d34.85( 86.99%)
    35. (0.00001) RY*( 9) O   1           s(  4.42%)p 4.63( 20.50%)d16.97( 75.07%)
    36. (0.00399) RY*( 1) C   2           s( 25.33%)p 2.20( 55.75%)d 0.75( 18.92%)
                                            0.0000 -0.0055  0.5033 -0.0083  0.4308
                                            0.0040 -0.5726  0.0293 -0.2078 -0.0709
                                            0.1885 -0.1875  0.2567 -0.2181
    37. (0.00331) RY*( 2) C   2           s(  9.54%)p 8.17( 77.95%)d 1.31( 12.51%)
                                            0.0000  0.0022  0.3089 -0.0065  0.3180
                                            0.0212  0.7704  0.0046 -0.2904  0.2126
                                           -0.0007 -0.0864  0.1488 -0.2241
    38. (0.00162) RY*( 3) C   2           s(  9.17%)p 2.74( 25.14%)d 7.16( 65.68%)
                                            0.0000 -0.0172  0.3024  0.0180 -0.4907
                                            0.0008 -0.0602  0.0461 -0.0673  0.3278
                                            0.3995  0.5183 -0.0759 -0.3396
    39. (0.00159) RY*( 4) C   2           s(  0.47%)p98.99( 46.64%)d99.99( 52.89%)
                                            0.0000  0.0059  0.0684 -0.0064 -0.0909
                                            0.0087  0.1812  0.0011  0.6520 -0.0456
                                            0.5412 -0.3155  0.3615  0.0609
    40. (0.00130) RY*( 5) C   2           s(  2.02%)p24.45( 49.29%)d24.15( 48.69%)
                                            0.0000 -0.0191  0.1407  0.0251 -0.4100
                                            0.0263  0.0589  0.0285 -0.5650 -0.1795
                                            0.2798 -0.2758  0.0864  0.5412
    41. (0.00020) RY*( 6) C   2           s( 21.36%)p 0.74( 15.71%)d 2.95( 62.93%)
                                           -0.0000  0.0029  0.4621  0.0148  0.2988
                                            0.0040  0.0818  0.0143  0.2465 -0.0860
                                            0.1276  0.2319 -0.5763  0.4688
    42. (0.00005) RY*( 7) C   2           s( 12.76%)p 1.35( 17.28%)d 5.48( 69.96%)
    43. (0.00001) RY*( 8) C   2           s( 18.88%)p 0.51(  9.54%)d 3.79( 71.58%)
    44. (0.00001) RY*( 9) C   2           s(  0.33%)p 9.86(  3.25%)d99.99( 96.42%)
    45. (0.00726) RY*( 1) C   3           s( 28.72%)p 2.01( 57.75%)d 0.47( 13.53%)
                                           -0.0000 -0.0111  0.5358  0.0241  0.4007
                                            0.0378 -0.6387 -0.0047 -0.0840 -0.0987
                                           -0.0768  0.0510  0.3375 -0.0560
    46. (0.00565) RY*( 2) C   3           s(  1.00%)p96.33( 95.89%)d 3.13(  3.12%)
                                           -0.0000  0.0187  0.0980  0.0234  0.7117
                                           -0.0356  0.5717  0.0092  0.3516 -0.0592
                                           -0.0915 -0.0131  0.1378  0.0117
    47. (0.00373) RY*( 3) C   3           s(  7.08%)p12.98( 91.92%)d 0.14(  1.00%)
                                            0.0000  0.0113  0.2659  0.0081  0.0392
                                           -0.0316  0.4114 -0.0075 -0.8645 -0.0331
                                            0.0156  0.0009  0.0927  0.0060
    48. (0.00170) RY*( 4) C   3           s(  0.00%)p 1.00(  0.15%)d99.99( 99.85%)
                                            0.0000  0.0002  0.0021 -0.0030  0.0149
                                            0.0003  0.0330 -0.0116 -0.0002  0.1227
                                           -0.0746  0.9758 -0.1069 -0.1193
    49. (0.00117) RY*( 5) C   3           s( 24.78%)p 0.87( 21.47%)d 2.17( 53.74%)
                                            0.0000 -0.0086  0.4977 -0.0149 -0.3341
                                            0.0251  0.2012  0.0002  0.2485 -0.5989
                                            0.3233  0.0559 -0.1038 -0.2457
    50. (0.00087) RY*( 6) C   3           s( 30.83%)p 0.29(  9.03%)d 1.95( 60.15%)
                                            0.0000  0.0046  0.5552  0.0044 -0.1858
                                           -0.0333  0.1332  0.0038  0.1920  0.7511
                                            0.1410 -0.0900 -0.0844  0.0468
    51. (0.00043) RY*( 7) C   3           s(  4.43%)p 0.70(  3.09%)d20.88( 92.48%)
                                            0.0000 -0.0073  0.2103 -0.0092  0.1424
                                            0.0294 -0.0775  0.0141 -0.0586 -0.0959
                                           -0.5150 -0.1171 -0.7977 -0.0202
    52. (0.00030) RY*( 8) C   3           s(  2.31%)p 8.86( 20.52%)d33.34( 77.17%)
                                            0.0000  0.0001  0.1521  0.0042 -0.4009
                                           -0.0183  0.1555  0.0172  0.1400 -0.1068
                                           -0.7213  0.0366  0.4091  0.2670
    53. (0.00003) RY*( 9) C   3           s(  0.96%)p 0.57(  0.54%)d99.99( 98.50%)
    54. (0.00361) RY*( 1) C   4           s(  5.28%)p16.10( 85.03%)d 1.84(  9.69%)
                                            0.0000  0.0262  0.2283  0.0133  0.0145
                                           -0.0154 -0.9193 -0.0007  0.0673 -0.1731
                                            0.0442  0.0065 -0.2498 -0.0508
    55. (0.00235) RY*( 2) C   4           s( 14.87%)p 5.69( 84.60%)d 0.04(  0.53%)
                                            0.0000 -0.0051  0.3855  0.0243 -0.9144
                                            0.0179  0.0864 -0.0073  0.0377 -0.0371
                                           -0.0271  0.0174  0.0224 -0.0488
    56. (0.00098) RY*( 3) C   4           s( 10.22%)p 4.81( 49.12%)d 3.98( 40.66%)
                                            0.0000 -0.0031  0.3196 -0.0137  0.1160
                                            0.0016  0.0211 -0.0141 -0.6906 -0.0224
                                           -0.5835  0.1341 -0.0906  0.1987
    57. (0.00070) RY*( 4) C   4           s( 60.37%)p 0.25( 14.98%)d 0.41( 24.65%)
                                            0.0000 -0.0084  0.7770 -0.0151  0.3416
                                            0.0120  0.1787  0.0099 -0.0255  0.0409
                                            0.4286 -0.0530  0.1480 -0.1908
    58. (0.00037) RY*( 5) C   4           s(  8.13%)p 5.90( 47.90%)d 5.41( 43.97%)
                                            0.0000 -0.0035  0.2850 -0.0024  0.1625
                                            0.0062  0.1133 -0.0015  0.6631 -0.0776
                                           -0.5765 -0.2544 -0.0609  0.1815
    59. (0.00010) RY*( 6) C   4           s(  0.06%)p99.99(  7.48%)d99.99( 92.47%)
                                           -0.0000 -0.0134  0.0198  0.0036  0.0080
                                           -0.0047  0.2733  0.0019  0.0005 -0.0095
                                            0.1601 -0.0014 -0.9478 -0.0261
    60. (0.00006) RY*( 7) C   4           s(  0.21%)p13.22(  2.78%)d99.99( 97.01%)
    61. (0.00001) RY*( 8) C   4           s(  0.54%)p14.98(  8.04%)d99.99( 91.43%)
    62. (0.00001) RY*( 9) C   4           s(  0.46%)p 0.35(  0.16%)d99.99( 99.38%)
    63. (0.00372) RY*( 1) C   5           s(  5.48%)p15.54( 85.08%)d 1.72(  9.44%)
                                           -0.0000  0.0202  0.2331 -0.0247 -0.5510
                                            0.0161 -0.7212  0.0040  0.1621  0.1649
                                           -0.0740 -0.0229  0.2449 -0.0355
    64. (0.00157) RY*( 2) C   5           s(  3.07%)p30.70( 94.30%)d 0.86(  2.63%)
                                            0.0000 -0.0180  0.1744  0.0011  0.7549
                                            0.0412 -0.6021 -0.0030 -0.0947 -0.1303
                                            0.0155  0.0186 -0.0890 -0.0283
    65. (0.00105) RY*( 3) C   5           s(  0.04%)p99.99( 51.84%)d99.99( 48.12%)
                                           -0.0000 -0.0007  0.0196 -0.0039 -0.1261
                                           -0.0014 -0.0483 -0.0215 -0.7069 -0.0502
                                            0.4740 -0.4715  0.1401 -0.1098
    66. (0.00053) RY*( 4) C   5           s( 89.32%)p 0.09(  8.45%)d 0.02(  2.23%)
                                            0.0000 -0.0070  0.9450  0.0183 -0.0075
                                            0.0037  0.2898 -0.0026 -0.0101 -0.0529
                                           -0.0422  0.0043 -0.0488 -0.1238
    67. (0.00032) RY*( 5) C   5           s(  0.00%)p 1.00( 37.76%)d 1.65( 62.24%)
                                            0.0000  0.0002  0.0049 -0.0002  0.1164
                                           -0.0004  0.0501 -0.0020  0.6013 -0.1480
                                            0.1526 -0.7530  0.0891  0.0480
    68. (0.00008) RY*( 6) C   5           s(  0.22%)p37.57(  8.16%)d99.99( 91.62%)
    69. (0.00005) RY*( 7) C   5           s(  0.04%)p99.99(  3.91%)d99.99( 96.05%)
    70. (0.00000) RY*( 8) C   5           s(  0.24%)p39.01(  9.21%)d99.99( 90.55%)
    71. (0.00000) RY*( 9) C   5           s(  1.71%)p 0.80(  1.37%)d56.67( 96.92%)
    72. (0.00519) RY*( 1) C   6           s(  7.98%)p 9.76( 77.95%)d 1.76( 14.06%)
                                           -0.0000 -0.0117  0.2823  0.0549 -0.8359
                                            0.0493 -0.2104 -0.0144  0.1757 -0.3592
                                            0.0007  0.0676  0.0496 -0.0673
    73. (0.00337) RY*( 2) C   6           s(  5.43%)p14.25( 77.36%)d 3.17( 17.21%)
                                            0.0000  0.0308  0.2310 -0.0546  0.0087
                                           -0.0064  0.8756  0.0120 -0.0606 -0.3900
                                            0.0451  0.0674 -0.1133 -0.0249
    74. (0.00241) RY*( 3) C   6           s(  0.00%)p 1.00( 84.89%)d 0.18( 15.11%)
                                           -0.0000 -0.0001  0.0036  0.0054  0.1721
                                            0.0018  0.0612  0.0203  0.9028 -0.0006
                                           -0.3435  0.1224 -0.0756  0.1113
    75. (0.00165) RY*( 4) C   6           s(  0.03%)p99.99(  6.18%)d99.99( 93.79%)
                                            0.0000 -0.0000  0.0176 -0.0006  0.0513
                                           -0.0008  0.0198 -0.0051  0.2424  0.1788
                                            0.7163  0.5169  0.1134 -0.3358
    76. (0.00069) RY*( 5) C   6           s( 75.73%)p 0.06(  4.75%)d 0.26( 19.53%)
                                           -0.0000 -0.0126  0.8701  0.0305  0.2016
                                           -0.0078 -0.0631 -0.0043 -0.0429  0.2834
                                           -0.1450 -0.0749  0.2600 -0.1440
    77. (0.00041) RY*( 6) C   6           s(  1.62%)p 5.37(  8.71%)d55.30( 89.67%)
                                            0.0000  0.0065  0.1272 -0.0199 -0.2664
                                           -0.0044  0.1176  0.0047  0.0433  0.5330
                                            0.1049 -0.1711 -0.7565 -0.0072
    78. (0.00005) RY*( 7) C   6           s(  6.51%)p 4.82( 31.36%)d 9.55( 62.14%)
    79. (0.00000) RY*( 8) C   6           s(  0.01%)p 1.00(  8.95%)d10.17( 91.04%)
    80. (0.00001) RY*( 9) C   6           s(  2.86%)p 0.07(  0.19%)d33.89( 96.95%)
    81. (0.00268) RY*( 1) O   7           s( 10.60%)p 7.57( 80.20%)d 0.87(  9.21%)
                                            0.0000 -0.0102  0.3254 -0.0062 -0.5701
                                           -0.0064 -0.6850  0.0026  0.0871 -0.2392
                                           -0.0440  0.0554  0.1717 -0.0187
    82. (0.00087) RY*( 2) O   7           s(  1.36%)p65.29( 88.75%)d 7.28(  9.89%)
                                           -0.0000  0.0038  0.1165  0.0049 -0.4233
                                            0.0013  0.2624  0.0083 -0.7996  0.0871
                                           -0.1122 -0.2712  0.0144  0.0705
    83. (0.00070) RY*( 3) O   7           s(  8.63%)p 8.07( 69.62%)d 2.52( 21.75%)
                                           -0.0000  0.0060  0.2937  0.0040 -0.4591
                                            0.0001  0.5380 -0.0059  0.4426  0.2403
                                           -0.2878  0.2705  0.0219  0.0579
    84. (0.00051) RY*( 4) O   7           s(  0.19%)p67.24( 12.74%)d99.99( 87.07%)
                                            0.0000  0.0021  0.0435  0.0003 -0.2222
                                           -0.0000  0.1970 -0.0035  0.1981  0.0862
                                            0.7707 -0.3674  0.2748 -0.2425
    85. (0.00024) RY*( 5) O   7           s( 76.49%)p 0.20( 15.16%)d 0.11(  8.34%)
                                            0.0000  0.0001  0.8746 -0.0026  0.3821
                                           -0.0014  0.0041 -0.0002 -0.0750  0.0333
                                            0.1118 -0.0623 -0.2471 -0.0698
    86. (0.00007) RY*( 6) O   7           s(  1.40%)p 6.56(  9.21%)d63.66( 89.39%)
    87. (0.00005) RY*( 7) O   7           s(  1.31%)p 9.65( 12.66%)d65.56( 86.03%)
    88. (0.00002) RY*( 8) O   7           s(  0.01%)p76.90(  1.15%)d99.99( 98.84%)
    89. (0.00000) RY*( 9) O   7           s(  0.02%)p99.99( 10.75%)d99.99( 89.23%)
    90. (0.00185) RY*( 1) H   8           s( 80.18%)p 0.25( 19.82%)
                                            0.0124  0.8954 -0.2083 -0.0009 -0.3934
    91. (0.00168) RY*( 2) H   8           s(  1.11%)p88.80( 98.89%)
                                            0.0013  0.1055  0.1744 -0.9674  0.1500
    92. (0.00095) RY*( 3) H   8           s( 15.70%)p 5.37( 84.30%)
                                            0.0076  0.3962  0.0037  0.1833  0.8996
    93. (0.00002) RY*( 4) H   8           s(  3.38%)p28.58( 96.62%)
    94. (0.00244) RY*( 1) H   9           s( 99.41%)p 0.01(  0.59%)
                                            0.0069  0.9970 -0.0358  0.0223  0.0642
    95. (0.00025) RY*( 2) H   9           s(  0.32%)p99.99( 99.68%)
                                            0.0010  0.0561  0.6824  0.3781 -0.6231
    96. (0.00013) RY*( 3) H   9           s(  0.02%)p99.99( 99.98%)
                                            0.0139 -0.0035 -0.7234  0.4644 -0.5107
    97. (0.00003) RY*( 4) H   9           s(  0.34%)p99.99( 99.66%)
    98. (0.00318) RY*( 1) H  10           s( 99.36%)p 0.01(  0.64%)
                                            0.0075  0.9968 -0.0716 -0.0033  0.0358
    99. (0.00025) RY*( 2) H  10           s(  0.32%)p99.99( 99.68%)
                                            0.0028  0.0568  0.7241 -0.6596 -0.1930
   100. (0.00012) RY*( 3) H  10           s(  0.22%)p99.99( 99.78%)
                                           -0.0104  0.0458  0.6852  0.7083  0.1631
   101. (0.00003) RY*( 4) H  10           s(  0.19%)p99.99( 99.81%)
   102. (0.00085) RY*( 1) H  11           s( 98.74%)p 0.01(  1.26%)
                                            0.0042  0.9937  0.0038  0.1119 -0.0083
   103. (0.00019) RY*( 2) H  11           s(  0.00%)p 1.00(100.00%)
                                            0.0002  0.0031 -0.1963 -0.0929 -0.9761
   104. (0.00007) RY*( 3) H  11           s(  1.35%)p73.19( 98.65%)
   105. (0.00008) RY*( 4) H  11           s(  0.01%)p 1.00( 99.99%)
   106. (0.00088) RY*( 1) H  12           s( 98.39%)p 0.02(  1.61%)
                                            0.0045  0.9919  0.0882  0.0901 -0.0135
   107. (0.00019) RY*( 2) H  12           s(  0.01%)p 1.00( 99.99%)
                                            0.0003  0.0096 -0.1890 -0.0678 -0.9796
   108. (0.00008) RY*( 3) H  12           s(  0.53%)p99.99( 99.47%)
   109. (0.00007) RY*( 4) H  12           s(  1.17%)p84.83( 98.83%)
   110. (0.00072) RY*( 1) H  13           s( 99.66%)p 0.00(  0.34%)
                                            0.0032  0.9983  0.0082 -0.0506  0.0284
   111. (0.00025) RY*( 2) H  13           s(  0.06%)p99.99( 99.94%)
                                            0.0003  0.0252 -0.1945 -0.0824 -0.9771
   112. (0.00009) RY*( 3) H  13           s(  0.35%)p99.99( 99.65%)
   113. (0.00004) RY*( 4) H  13           s(  0.03%)p99.99( 99.97%)
   114. (0.02812) BD*( 1) O   1 - C   2  
                ( 33.13%)   0.5756* O   1 s( 31.28%)p 2.19( 68.65%)d 0.00(  0.07%)
                                            0.0001 -0.5592 -0.0060 -0.3868 -0.0036
                                           -0.2644 -0.0008 -0.6833  0.0019 -0.0041
                                           -0.0092 -0.0133 -0.0019 -0.0206
                ( 66.87%)  -0.8178* C   2 s( 21.81%)p 3.57( 77.92%)d 0.01(  0.27%)
                                            0.0000 -0.4654 -0.0383  0.4680  0.0228
                                            0.2747  0.0087  0.6950  0.0338 -0.0148
                                           -0.0368 -0.0229 -0.0080 -0.0227
   115. (0.00625) BD*( 1) O   1 - H   8  
                ( 27.13%)   0.5209* O   1 s( 19.66%)p 4.08( 80.25%)d 0.00(  0.09%)
                                            0.0002  0.4429  0.0213 -0.8688 -0.0341
                                           -0.1224 -0.0098  0.1771 -0.0104  0.0014
                                           -0.0222 -0.0012  0.0184 -0.0043
                ( 72.87%)  -0.8536* H   8 s( 99.62%)p 0.00(  0.38%)
                                            0.9981 -0.0038  0.0603  0.0104 -0.0091
   116. (0.02992) BD*( 1) C   2 - C   3  
                ( 50.62%)   0.7115* C   2 s( 30.38%)p 2.29( 69.56%)d 0.00(  0.06%)
                                            0.0003  0.5510  0.0138  0.8164 -0.0007
                                           -0.0341 -0.0041 -0.1672  0.0005 -0.0026
                                           -0.0086 -0.0004  0.0193 -0.0108
                ( 49.38%)  -0.7027* C   3 s( 36.73%)p 1.72( 63.23%)d 0.00(  0.04%)
                                           -0.0001  0.6060  0.0096 -0.7811  0.0151
                                            0.0148 -0.0128  0.1467 -0.0021  0.0036
                                           -0.0053 -0.0007  0.0166 -0.0088
   117. (0.02798) BD*( 1) C   2 - H   9  
                ( 39.98%)   0.6323* C   2 s( 24.04%)p 3.16( 75.91%)d 0.00(  0.05%)
                                            0.0001 -0.4901  0.0161  0.2594  0.0074
                                           -0.8117  0.0134 -0.1808 -0.0030  0.0065
                                            0.0041 -0.0074  0.0166  0.0100
                ( 60.02%)  -0.7747* H   9 s( 99.91%)p 0.00(  0.09%)
                                           -0.9996  0.0055 -0.0071  0.0274  0.0077
   118. (0.02815) BD*( 1) C   2 - H  10  
                ( 39.81%)   0.6310* C   2 s( 23.91%)p 3.18( 76.04%)d 0.00(  0.05%)
                                           -0.0000 -0.4887  0.0160  0.2131  0.0019
                                            0.5128 -0.0134 -0.6721  0.0045 -0.0016
                                            0.0059  0.0189  0.0063 -0.0082
                ( 60.19%)  -0.7758* H  10 s( 99.91%)p 0.00(  0.09%)
                                           -0.9995  0.0062 -0.0048 -0.0160  0.0244
   119. (0.02316) BD*( 1) C   3 - C   4  
                ( 50.23%)   0.7087* C   3 s( 40.66%)p 1.46( 59.30%)d 0.00(  0.04%)
                                            0.0001  0.6376 -0.0069  0.4793 -0.0197
                                            0.5859  0.0241 -0.1378  0.0005  0.0171
                                           -0.0053 -0.0044  0.0023 -0.0091
                ( 49.77%)  -0.7055* C   4 s( 34.85%)p 1.87( 65.09%)d 0.00(  0.05%)
                                            0.0000  0.5903  0.0075 -0.6043 -0.0258
                                           -0.5075  0.0163  0.1650  0.0044  0.0175
                                           -0.0054 -0.0058 -0.0039 -0.0119
   120. (0.27951) BD*( 2) C   3 - C   4  
                ( 50.26%)   0.7090* C   3 s(  0.01%)p 1.00( 99.94%)d 0.00(  0.06%)
                                           -0.0001  0.0028 -0.0068  0.1873 -0.0038
                                            0.0739 -0.0022  0.9791 -0.0123  0.0035
                                            0.0188  0.0126  0.0023 -0.0079
                ( 49.74%)  -0.7053* C   4 s(  0.00%)p 1.00( 99.92%)d 0.00(  0.08%)
                                            0.0000 -0.0028 -0.0020  0.1941 -0.0030
                                            0.0832 -0.0013  0.9769 -0.0177 -0.0058
                                           -0.0112 -0.0235 -0.0002  0.0081
   121. (0.03814) BD*( 1) C   3 - O   7  
                ( 70.17%)   0.8377* C   3 s( 22.49%)p 3.43( 77.18%)d 0.01(  0.32%)
                                            0.0003 -0.4742 -0.0014 -0.3514  0.0173
                                            0.8027  0.0599  0.0081 -0.0081  0.0383
                                            0.0014 -0.0012  0.0295  0.0302
                ( 29.83%)  -0.5461* O   7 s( 34.36%)p 1.91( 65.57%)d 0.00(  0.07%)
                                           -0.0001 -0.5862  0.0021  0.4288  0.0097
                                           -0.6863  0.0048 -0.0277 -0.0026  0.0104
                                           -0.0001  0.0013  0.0197  0.0131
   122. (0.01249) BD*( 1) C   4 - C   5  
                ( 49.86%)   0.7061* C   4 s( 32.80%)p 2.05( 67.16%)d 0.00(  0.05%)
                                            0.0001 -0.5726 -0.0083 -0.7592 -0.0207
                                            0.2788 -0.0356  0.1255  0.0074  0.0154
                                            0.0043 -0.0017 -0.0064  0.0127
                ( 50.14%)  -0.7081* C   5 s( 33.08%)p 2.02( 66.88%)d 0.00(  0.05%)
                                           -0.0000 -0.5751 -0.0017  0.6542 -0.0170
                                           -0.4798 -0.0382 -0.0939  0.0064  0.0117
                                            0.0060 -0.0015 -0.0114  0.0124
   123. (0.01342) BD*( 1) C   4 - H  11  
                ( 38.20%)   0.6181* C   4 s( 32.22%)p 2.10( 67.75%)d 0.00(  0.03%)
                                            0.0003 -0.5676  0.0111  0.1374 -0.0053
                                           -0.8105 -0.0025  0.0402  0.0021  0.0054
                                            0.0005  0.0011  0.0119  0.0093
                ( 61.80%)  -0.7861* H  11 s( 99.91%)p 0.00(  0.09%)
                                           -0.9995  0.0009 -0.0052  0.0302 -0.0020
   124. (0.01491) BD*( 1) C   5 - C   6  
                ( 49.11%)   0.7008* C   5 s( 34.32%)p 1.91( 65.63%)d 0.00(  0.05%)
                                           -0.0000 -0.5856 -0.0146  0.0647 -0.0344
                                            0.8033  0.0240 -0.0713  0.0050 -0.0095
                                            0.0018  0.0047  0.0161  0.0121
                ( 50.89%)  -0.7134* C   6 s( 41.56%)p 1.40( 58.39%)d 0.00(  0.05%)
                                           -0.0002 -0.6447  0.0014 -0.2118 -0.0457
                                           -0.7256  0.0040  0.1020  0.0087 -0.0043
                                            0.0002  0.0036  0.0184  0.0102
   125. (0.26914) BD*( 2) C   5 - C   6  
                ( 49.26%)   0.7019* C   5 s(  0.00%)p 1.00( 99.92%)d 0.00(  0.08%)
                                           -0.0000 -0.0013  0.0009 -0.1943  0.0044
                                           -0.0720  0.0018 -0.9776  0.0236  0.0056
                                            0.0119  0.0232  0.0007 -0.0076
                ( 50.74%)  -0.7123* C   6 s(  0.00%)p 1.00( 99.93%)d 0.00(  0.07%)
                                            0.0000 -0.0009  0.0012 -0.1958  0.0048
                                           -0.0793  0.0022 -0.9767  0.0270 -0.0048
                                            0.0034 -0.0254  0.0027  0.0022
   126. (0.01291) BD*( 1) C   5 - H  12  
                ( 38.22%)   0.6182* C   5 s( 32.50%)p 2.08( 67.47%)d 0.00(  0.02%)
                                            0.0002 -0.5700  0.0123 -0.7273  0.0012
                                           -0.3416 -0.0005  0.1705 -0.0000 -0.0085
                                            0.0054  0.0023 -0.0084  0.0084
                ( 61.78%)  -0.7860* H  12 s( 99.90%)p 0.00(  0.10%)
                                           -0.9995  0.0008  0.0275  0.0123 -0.0065
   127. (0.01749) BD*( 1) C   6 - O   7  
                ( 70.24%)   0.8381* C   6 s( 23.76%)p 3.19( 75.90%)d 0.01(  0.35%)
                                           -0.0002  0.4871  0.0172 -0.8331 -0.0498
                                           -0.1606 -0.0637  0.1797  0.0148  0.0124
                                           -0.0208 -0.0030  0.0463 -0.0272
                ( 29.76%)  -0.5456* O   7 s( 32.72%)p 2.05( 67.21%)d 0.00(  0.07%)
                                            0.0001  0.5720  0.0039  0.8036  0.0059
                                            0.0204 -0.0201 -0.1594  0.0001  0.0145
                                           -0.0085 -0.0032  0.0164 -0.0112
   128. (0.01586) BD*( 1) C   6 - H  13  
                ( 39.42%)   0.6279* C   6 s( 34.52%)p 1.90( 65.45%)d 0.00(  0.04%)
                                           -0.0004  0.5875 -0.0050  0.4628 -0.0109
                                           -0.6623 -0.0023 -0.0396  0.0020 -0.0137
                                            0.0006  0.0008 -0.0104 -0.0077
                ( 60.58%)  -0.7783* H  13 s( 99.90%)p 0.00(  0.10%)
                                            0.9995 -0.0018 -0.0189  0.0250  0.0019


 NHO Directionality and "Bond Bending" (deviations from line of nuclear centers)

         [Thresholds for printing:  angular deviation  >  1.0 degree]
                                    hybrid p-character > 25.0%
                                    orbital occupancy  >  0.10e

                                Line of Centers        Hybrid 1              Hybrid 2
                                ---------------  -------------------   ------------------
                NBO               Theta   Phi    Theta   Phi    Dev    Theta   Phi    Dev
 ========================================================================================
     1. BD (   1) O   1 - C   2    36.2   32.5    34.7   34.2   1.8    142.1  210.0   2.3
     2. BD (   1) O   1 - H   8    74.9  187.5    79.6  188.3   4.8      --     --    --
     3. BD (   1) C   2 - C   3   100.0  358.6   101.5  357.3   2.0     79.3  179.9   1.4
     4. BD (   1) C   2 - H   9    75.9  104.3    77.7  108.5   4.4      --     --    --
     5. BD (   1) C   2 - H  10    37.3  251.0    39.2  246.7   3.3      --     --    --
     6. BD (   1) C   3 - C   4   101.0   46.3   100.2   53.0   6.6     78.0  217.9   8.3
     7. BD (   2) C   3 - C   4   101.0   46.3   168.5  201.4  89.4    167.8  203.2  89.8
     8. BD (   1) C   3 - O   7    91.0  296.2    90.0  291.2   5.1     87.9  122.8   6.7
     9. BD (   1) C   4 - C   5    97.8  331.7    99.2  342.7  10.9     83.9  140.9  10.9
    11. BD (   1) C   5 - C   6    83.5  258.7    85.4  267.9   9.4     98.2   70.4   8.4
    12. BD (   2) C   5 - C   6    83.5  258.7    12.0   20.3  89.8    167.8  202.0  90.3
    14. BD (   1) C   6 - O   7    78.2  188.2    77.9  194.3   5.9    101.1    0.0   8.1
    23. LP (   1) O   1             --     --    161.2  345.5   --       --     --    --
    24. LP (   2) O   1             --     --     78.1  282.1   --       --     --    --
    25. LP (   1) O   7             --     --     80.6  243.3   --       --     --    --
    26. LP (   2) O   7             --     --    167.8  203.4   --       --     --    --
   120. BD*(   2) C   3 - C   4   101.0   46.3   168.5  201.4  89.4    167.8  203.2  89.8
   125. BD*(   2) C   5 - C   6    83.5  258.7    12.0   20.3  89.8    167.8  202.0  90.3


 Second Order Perturbation Theory Analysis of Fock Matrix in NBO Basis

     Threshold for printing:   0.50 kcal/mol
                                                                              E(2)  E(j)-E(i) F(i,j)
         Donor NBO (i)                     Acceptor NBO (j)                 kcal/mol   a.u.    a.u. 
 ===================================================================================================

 within unit  1
   1. BD (   1) O   1 - C   2        / 90. RY*(   1) H   8                    0.70    1.51    0.029
   1. BD (   1) O   1 - C   2        /119. BD*(   1) C   3 - C   4            0.98    1.42    0.033
   1. BD (   1) O   1 - C   2        /120. BD*(   2) C   3 - C   4            1.79    0.86    0.038
   2. BD (   1) O   1 - H   8        / 40. RY*(   5) C   2                    0.66    2.06    0.033
   2. BD (   1) O   1 - H   8        / 46. RY*(   2) C   3                    0.52    1.54    0.025
   2. BD (   1) O   1 - H   8        /116. BD*(   1) C   2 - C   3            3.15    1.14    0.054
   3. BD (   1) C   2 - C   3        / 27. RY*(   1) O   1                    0.51    1.87    0.028
   3. BD (   1) C   2 - C   3        / 28. RY*(   2) O   1                    0.51    1.97    0.028
   3. BD (   1) C   2 - C   3        / 54. RY*(   1) C   4                    0.63    1.80    0.030
   3. BD (   1) C   2 - C   3        / 55. RY*(   2) C   4                    0.57    1.26    0.024
   3. BD (   1) C   2 - C   3        / 81. RY*(   1) O   7                    0.84    1.88    0.036
   3. BD (   1) C   2 - C   3        /115. BD*(   1) O   1 - H   8            1.74    1.09    0.039
   3. BD (   1) C   2 - C   3        /117. BD*(   1) C   2 - H   9            0.50    1.08    0.021
   3. BD (   1) C   2 - C   3        /118. BD*(   1) C   2 - H  10            0.66    1.08    0.024
   3. BD (   1) C   2 - C   3        /119. BD*(   1) C   3 - C   4            4.08    1.26    0.064
   3. BD (   1) C   2 - C   3        /122. BD*(   1) C   4 - C   5            1.30    1.18    0.035
   3. BD (   1) C   2 - C   3        /127. BD*(   1) C   6 - O   7            2.39    1.03    0.044
   4. BD (   1) C   2 - H   9        / 27. RY*(   1) O   1                    0.65    1.72    0.030
   4. BD (   1) C   2 - H   9        / 46. RY*(   2) C   3                    0.67    1.35    0.027
   4. BD (   1) C   2 - H   9        /116. BD*(   1) C   2 - C   3            0.55    0.95    0.020
   4. BD (   1) C   2 - H   9        /121. BD*(   1) C   3 - O   7            7.09    0.87    0.070
   5. BD (   1) C   2 - H  10        / 28. RY*(   2) O   1                    0.50    1.82    0.027
   5. BD (   1) C   2 - H  10        / 47. RY*(   3) C   3                    0.52    1.15    0.022
   5. BD (   1) C   2 - H  10        /116. BD*(   1) C   2 - C   3            0.52    0.95    0.020
   5. BD (   1) C   2 - H  10        /119. BD*(   1) C   3 - C   4            3.80    1.11    0.058
   5. BD (   1) C   2 - H  10        /120. BD*(   2) C   3 - C   4            2.46    0.55    0.035
   5. BD (   1) C   2 - H  10        /121. BD*(   1) C   3 - O   7            0.67    0.87    0.022
   6. BD (   1) C   3 - C   4        / 37. RY*(   2) C   2                    0.63    1.57    0.028
   6. BD (   1) C   3 - C   4        / 63. RY*(   1) C   5                    1.28    1.78    0.043
   6. BD (   1) C   3 - C   4        /116. BD*(   1) C   2 - C   3            4.12    1.14    0.061
   6. BD (   1) C   3 - C   4        /122. BD*(   1) C   4 - C   5            2.30    1.22    0.047
   6. BD (   1) C   3 - C   4        /123. BD*(   1) C   4 - H  11            2.09    1.17    0.044
   6. BD (   1) C   3 - C   4        /126. BD*(   1) C   5 - H  12            3.99    1.18    0.061
   7. BD (   2) C   3 - C   4        / 65. RY*(   3) C   5                    1.64    1.45    0.045
   7. BD (   2) C   3 - C   4        / 82. RY*(   2) O   7                    0.62    1.54    0.029
   7. BD (   2) C   3 - C   4        /114. BD*(   1) O   1 - C   2            6.35    0.57    0.055
   7. BD (   2) C   3 - C   4        /118. BD*(   1) C   2 - H  10            1.88    0.69    0.033
   7. BD (   2) C   3 - C   4        /125. BD*(   2) C   5 - C   6           16.06    0.30    0.064
   8. BD (   1) C   3 - O   7        / 73. RY*(   2) C   6                    1.66    1.99    0.052
   8. BD (   1) C   3 - O   7        /117. BD*(   1) C   2 - H   9            0.80    1.32    0.029
   8. BD (   1) C   3 - O   7        /119. BD*(   1) C   3 - C   4            0.79    1.50    0.031
   8. BD (   1) C   3 - O   7        /123. BD*(   1) C   4 - H  11            2.52    1.37    0.052
   8. BD (   1) C   3 - O   7        /128. BD*(   1) C   6 - H  13            2.19    1.37    0.049
   9. BD (   1) C   4 - C   5        / 45. RY*(   1) C   3                    1.66    1.52    0.045
   9. BD (   1) C   4 - C   5        / 72. RY*(   1) C   6                    0.98    1.47    0.034
   9. BD (   1) C   4 - C   5        /116. BD*(   1) C   2 - C   3            7.32    1.08    0.079
   9. BD (   1) C   4 - C   5        /119. BD*(   1) C   3 - C   4            2.65    1.25    0.051
   9. BD (   1) C   4 - C   5        /121. BD*(   1) C   3 - O   7            1.92    1.00    0.039
   9. BD (   1) C   4 - C   5        /123. BD*(   1) C   4 - H  11            1.33    1.11    0.035
   9. BD (   1) C   4 - C   5        /124. BD*(   1) C   5 - C   6            2.30    1.24    0.048
   9. BD (   1) C   4 - C   5        /126. BD*(   1) C   5 - H  12            1.31    1.11    0.034
   9. BD (   1) C   4 - C   5        /127. BD*(   1) C   6 - O   7            1.95    1.01    0.040
   9. BD (   1) C   4 - C   5        /128. BD*(   1) C   6 - H  13            5.63    1.11    0.071
  10. BD (   1) C   4 - H  11        / 46. RY*(   2) C   3                    0.72    1.37    0.028
  10. BD (   1) C   4 - H  11        /119. BD*(   1) C   3 - C   4            1.84    1.13    0.041
  10. BD (   1) C   4 - H  11        /121. BD*(   1) C   3 - O   7            3.77    0.89    0.052
  10. BD (   1) C   4 - H  11        /122. BD*(   1) C   4 - C   5            0.85    1.05    0.027
  10. BD (   1) C   4 - H  11        /124. BD*(   1) C   5 - C   6            1.53    1.13    0.037
  11. BD (   1) C   5 - C   6        / 54. RY*(   1) C   4                    0.73    1.85    0.033
  11. BD (   1) C   5 - C   6        / 55. RY*(   2) C   4                    0.51    1.31    0.023
  11. BD (   1) C   5 - C   6        /116. BD*(   1) C   2 - C   3            0.94    1.15    0.029
  11. BD (   1) C   5 - C   6        /122. BD*(   1) C   4 - C   5            2.00    1.23    0.044
  11. BD (   1) C   5 - C   6        /123. BD*(   1) C   4 - H  11            4.22    1.17    0.063
  11. BD (   1) C   5 - C   6        /126. BD*(   1) C   5 - H  12            1.95    1.18    0.043
  11. BD (   1) C   5 - C   6        /128. BD*(   1) C   6 - H  13            2.10    1.17    0.044
  12. BD (   2) C   5 - C   6        / 56. RY*(   3) C   4                    1.40    1.37    0.040
  12. BD (   2) C   5 - C   6        / 82. RY*(   2) O   7                    0.55    1.54    0.027
  12. BD (   2) C   5 - C   6        /120. BD*(   2) C   3 - C   4           14.76    0.31    0.063
  12. BD (   2) C   5 - C   6        /125. BD*(   2) C   5 - C   6            0.57    0.30    0.012
  13. BD (   1) C   5 - H  12        / 73. RY*(   2) C   6                    0.52    1.62    0.026
  13. BD (   1) C   5 - H  12        /119. BD*(   1) C   3 - C   4            1.67    1.13    0.039
  13. BD (   1) C   5 - H  12        /122. BD*(   1) C   4 - C   5            0.83    1.05    0.026
  13. BD (   1) C   5 - H  12        /124. BD*(   1) C   5 - C   6            1.35    1.13    0.035
  13. BD (   1) C   5 - H  12        /127. BD*(   1) C   6 - O   7            2.89    0.90    0.046
  14. BD (   1) C   6 - O   7        / 46. RY*(   2) C   3                    2.26    1.74    0.056
  14. BD (   1) C   6 - O   7        / 47. RY*(   3) C   3                    0.92    1.54    0.034
  14. BD (   1) C   6 - O   7        / 64. RY*(   2) C   5                    0.77    1.59    0.031
  14. BD (   1) C   6 - O   7        /116. BD*(   1) C   2 - C   3            3.51    1.33    0.061
  14. BD (   1) C   6 - O   7        /121. BD*(   1) C   3 - O   7            0.52    1.25    0.023
  14. BD (   1) C   6 - O   7        /124. BD*(   1) C   5 - C   6            0.55    1.49    0.026
  14. BD (   1) C   6 - O   7        /126. BD*(   1) C   5 - H  12            2.71    1.36    0.054
  15. BD (   1) C   6 - H  13        / 81. RY*(   1) O   7                    0.51    1.77    0.027
  15. BD (   1) C   6 - H  13        /121. BD*(   1) C   3 - O   7            3.29    0.91    0.049
  15. BD (   1) C   6 - H  13        /122. BD*(   1) C   4 - C   5            2.04    1.07    0.042
  15. BD (   1) C   6 - H  13        /124. BD*(   1) C   5 - C   6            1.30    1.15    0.035
  16. CR (   1) O   1                / 38. RY*(   3) C   2                    0.68   20.63    0.106
  16. CR (   1) O   1                / 40. RY*(   5) C   2                    1.24   20.32    0.142
  17. CR (   1) C   2                / 94. RY*(   1) H   9                    0.55   10.50    0.068
  17. CR (   1) C   2                / 98. RY*(   1) H  10                    0.55   10.49    0.068
  17. CR (   1) C   2                /114. BD*(   1) O   1 - C   2            1.01   10.44    0.092
  17. CR (   1) C   2                /119. BD*(   1) C   3 - C   4            1.29   10.75    0.106
  18. CR (   1) C   3                / 36. RY*(   1) C   2                    0.86   11.02    0.087
  18. CR (   1) C   3                / 54. RY*(   1) C   4                    0.56   11.27    0.071
  18. CR (   1) C   3                / 55. RY*(   2) C   4                    1.57   10.72    0.116
  18. CR (   1) C   3                /119. BD*(   1) C   3 - C   4            1.19   10.73    0.101
  18. CR (   1) C   3                /121. BD*(   1) C   3 - O   7            0.62   10.48    0.073
  18. CR (   1) C   3                /122. BD*(   1) C   4 - C   5            0.52   10.64    0.067
  18. CR (   1) C   3                /123. BD*(   1) C   4 - H  11            1.01   10.59    0.092
  18. CR (   1) C   3                /127. BD*(   1) C   6 - O   7            1.39   10.49    0.108
  19. CR (   1) C   4                / 46. RY*(   2) C   3                    1.60   10.91    0.118
  19. CR (   1) C   4                / 47. RY*(   3) C   3                    0.91   10.71    0.088
  19. CR (   1) C   4                / 64. RY*(   2) C   5                    1.02   10.75    0.094
  19. CR (   1) C   4                / 66. RY*(   4) C   5                    0.69   10.62    0.077
  19. CR (   1) C   4                /102. RY*(   1) H  11                    0.83   10.42    0.083
  19. CR (   1) C   4                /116. BD*(   1) C   2 - C   3            1.96   10.50    0.129
  19. CR (   1) C   4                /119. BD*(   1) C   3 - C   4            0.77   10.67    0.081
  19. CR (   1) C   4                /126. BD*(   1) C   5 - H  12            0.91   10.53    0.088
  20. CR (   1) C   5                / 55. RY*(   2) C   4                    0.61   10.67    0.072
  20. CR (   1) C   5                / 57. RY*(   4) C   4                    0.66   10.94    0.076
  20. CR (   1) C   5                / 73. RY*(   2) C   6                    1.30   11.16    0.108
  20. CR (   1) C   5                /106. RY*(   1) H  12                    0.85   10.42    0.084
  20. CR (   1) C   5                /123. BD*(   1) C   4 - H  11            0.94   10.53    0.089
  20. CR (   1) C   5                /124. BD*(   1) C   5 - C   6            0.60   10.67    0.072
  20. CR (   1) C   5                /128. BD*(   1) C   6 - H  13            1.24   10.53    0.103
  21. CR (   1) C   6                / 63. RY*(   1) C   5                    1.20   11.21    0.104
  21. CR (   1) C   6                / 64. RY*(   2) C   5                    1.07   10.82    0.096
  21. CR (   1) C   6                /110. RY*(   1) H  13                    0.85   10.42    0.084
  21. CR (   1) C   6                /121. BD*(   1) C   3 - O   7            1.57   10.49    0.116
  21. CR (   1) C   6                /122. BD*(   1) C   4 - C   5            0.50   10.65    0.066
  21. CR (   1) C   6                /124. BD*(   1) C   5 - C   6            1.08   10.73    0.097
  21. CR (   1) C   6                /126. BD*(   1) C   5 - H  12            1.06   10.60    0.095
  21. CR (   1) C   6                /127. BD*(   1) C   6 - O   7            0.63   10.50    0.073
  22. CR (   1) O   7                / 45. RY*(   1) C   3                    2.15   19.86    0.185
  22. CR (   1) O   7                / 72. RY*(   1) C   6                    2.05   19.82    0.180
  23. LP (   1) O   1                / 36. RY*(   1) C   2                    0.85    1.48    0.032
  23. LP (   1) O   1                / 92. RY*(   3) H   8                    0.89    2.18    0.040
  23. LP (   1) O   1                /116. BD*(   1) C   2 - C   3            0.72    1.02    0.024
  23. LP (   1) O   1                /117. BD*(   1) C   2 - H   9            0.53    1.00    0.021
  23. LP (   1) O   1                /118. BD*(   1) C   2 - H  10            2.16    1.00    0.042
  24. LP (   2) O   1                / 39. RY*(   4) C   2                    0.55    1.66    0.027
  24. LP (   2) O   1                / 40. RY*(   5) C   2                    0.56    1.66    0.028
  24. LP (   2) O   1                / 91. RY*(   2) H   8                    2.21    1.92    0.059
  24. LP (   2) O   1                /117. BD*(   1) C   2 - H   9            8.44    0.72    0.070
  24. LP (   2) O   1                /118. BD*(   1) C   2 - H  10            4.53    0.72    0.051
  25. LP (   1) O   7                / 45. RY*(   1) C   3                    3.89    1.42    0.067
  25. LP (   1) O   7                / 72. RY*(   1) C   6                    3.31    1.38    0.061
  25. LP (   1) O   7                /116. BD*(   1) C   2 - C   3            0.57    0.98    0.021
  25. LP (   1) O   7                /119. BD*(   1) C   3 - C   4            3.97    1.15    0.060
  25. LP (   1) O   7                /124. BD*(   1) C   5 - C   6            3.60    1.15    0.058
  25. LP (   1) O   7                /128. BD*(   1) C   6 - H  13            1.25    1.01    0.032
  26. LP (   2) O   7                / 48. RY*(   4) C   3                    1.67    2.23    0.059
  26. LP (   2) O   7                / 74. RY*(   3) C   6                    2.44    1.03    0.049
  26. LP (   2) O   7                / 75. RY*(   4) C   6                    1.24    2.15    0.050
  26. LP (   2) O   7                /120. BD*(   2) C   3 - C   4           28.61    0.37    0.092
  26. LP (   2) O   7                /125. BD*(   2) C   5 - C   6           28.37    0.36    0.091
 120. BD*(   2) C   3 - C   4        / 47. RY*(   3) C   3                    0.68    0.61    0.048
 120. BD*(   2) C   3 - C   4        / 58. RY*(   5) C   4                    1.84    1.10    0.107
 120. BD*(   2) C   3 - C   4        /114. BD*(   1) O   1 - C   2            2.98    0.26    0.063
 120. BD*(   2) C   3 - C   4        /118. BD*(   1) C   2 - H  10            0.61    0.38    0.035
 125. BD*(   2) C   5 - C   6        / 67. RY*(   5) C   5                    1.43    1.36    0.107
 125. BD*(   2) C   5 - C   6        / 74. RY*(   3) C   6                    1.37    0.67    0.073
 125. BD*(   2) C   5 - C   6        / 75. RY*(   4) C   6                    0.60    1.79    0.080
 125. BD*(   2) C   5 - C   6        /120. BD*(   2) C   3 - C   4          138.58    0.01    0.066


 Natural Bond Orbitals (Summary):

                                                            Principal Delocalizations
           NBO                        Occupancy    Energy   (geminal,vicinal,remote)
 ====================================================================================
 Molecular unit  1  (C5H6O2)
     1. BD (   1) O   1 - C   2          1.99129    -0.81393  120(v),119(v),90(v)
     2. BD (   1) O   1 - H   8          1.98691    -0.69091  116(v),40(v),46(r)
     3. BD (   1) C   2 - C   3          1.97980    -0.65319  119(g),127(v),115(v),122(v)
                                                    81(v),118(g),54(v),55(v)
                                                    28(v),27(v)
     4. BD (   1) C   2 - H   9          1.98075    -0.50136  121(v),46(v),27(v),116(g)
     5. BD (   1) C   2 - H  10          1.98047    -0.50250  119(v),120(v),121(v),116(g)
                                                    47(v),28(v)
     6. BD (   1) C   3 - C   4          1.98003    -0.69951  116(g),126(v),122(g),123(g)
                                                    63(v),37(v)
     7. BD (   2) C   3 - C   4          1.84970    -0.26401  125(v),114(v),118(v),65(v)
                                                    82(v)
     8. BD (   1) C   3 - O   7          1.98802    -0.89379  123(v),128(v),73(v),117(v)
                                                    119(g)
     9. BD (   1) C   4 - C   5          1.96677    -0.63579  116(v),128(v),119(g),124(g)
                                                    127(v),121(v),45(v),123(g)
                                                    126(g),72(v)
    10. BD (   1) C   4 - H  11          1.98099    -0.52066  121(v),119(g),124(v),122(g)
                                                    46(v)
    11. BD (   1) C   5 - C   6          1.98505    -0.70069  123(v),128(g),122(g),126(g)
                                                    116(r),54(v),55(v)
    12. BD (   2) C   5 - C   6          1.87439    -0.26843  120(v),56(v),125(g),82(v)
    13. BD (   1) C   5 - H  12          1.98266    -0.52229  127(v),119(v),124(g),122(g)
                                                    73(v)
    14. BD (   1) C   6 - O   7          1.98869    -0.88739  116(v),126(v),46(v),47(v)
                                                    64(v),124(g),121(g)
    15. BD (   1) C   6 - H  13          1.98537    -0.54270  121(v),122(v),124(g),81(v)
    16. CR (   1) O   1                  1.99975   -18.95045  40(v),38(v)
    17. CR (   1) C   2                  1.99905   -10.13590  119(v),114(g),98(v),94(v)
    18. CR (   1) C   3                  1.99880   -10.11676  55(v),127(v),119(g),123(v)
                                                    36(v),121(g),54(v),122(v)
    19. CR (   1) C   4                  1.99886   -10.05550  116(v),46(v),64(v),126(v)
                                                    47(v),102(v),119(g),66(v)
    20. CR (   1) C   5                  1.99898   -10.05925  73(v),128(v),123(v),106(v)
                                                    57(v),55(v),124(g)
    21. CR (   1) C   6                  1.99892   -10.12331  121(v),63(v),124(g),64(v)
                                                    126(v),110(v),127(g),122(v)
    22. CR (   1) O   7                  1.99965   -18.98154  45(v),72(v)
    23. LP (   1) O   1                  1.98277    -0.57369  118(v),92(v),36(v),116(v)
                                                    117(v)
    24. LP (   2) O   1                  1.95810    -0.29174  117(v),118(v),91(v),40(v)
                                                    39(v)
    25. LP (   1) O   7                  1.96994    -0.53895  119(v),45(v),124(v),72(v)
                                                    128(v),116(v)
    26. LP (   2) O   7                  1.69133    -0.32572  120(v),125(v),74(v),48(v)
                                                    75(v)
    27. RY*(   1) O   1                  0.00167     1.21687   
    28. RY*(   2) O   1                  0.00144     1.31657   
    29. RY*(   3) O   1                  0.00025     1.46002   
    30. RY*(   4) O   1                  0.00005     1.68313   
    31. RY*(   5) O   1                  0.00000     2.82594   
    32. RY*(   6) O   1                  0.00001     3.04596   
    33. RY*(   7) O   1                  0.00000     2.71667   
    34. RY*(   8) O   1                  0.00001     2.87536   
    35. RY*(   9) O   1                  0.00001     2.47143   
    36. RY*(   1) C   2                  0.00399     0.90342   
    37. RY*(   2) C   2                  0.00331     0.86578   
    38. RY*(   3) C   2                  0.00162     1.68112   
    39. RY*(   4) C   2                  0.00159     1.36734   
    40. RY*(   5) C   2                  0.00130     1.36641   
    41. RY*(   6) C   2                  0.00020     1.69438   
    42. RY*(   7) C   2                  0.00005     1.73283   
    43. RY*(   8) C   2                  0.00001     1.75377   
    44. RY*(   9) C   2                  0.00001     2.18592   
    45. RY*(   1) C   3                  0.00726     0.88111   
    46. RY*(   2) C   3                  0.00565     0.85132   
    47. RY*(   3) C   3                  0.00373     0.65188   
    48. RY*(   4) C   3                  0.00170     1.89989   
    49. RY*(   5) C   3                  0.00117     1.57093   
    50. RY*(   6) C   3                  0.00087     1.68056   
    51. RY*(   7) C   3                  0.00043     2.03629   
    52. RY*(   8) C   3                  0.00030     1.79505   
    53. RY*(   9) C   3                  0.00003     2.20671   
    54. RY*(   1) C   4                  0.00361     1.15061   
    55. RY*(   2) C   4                  0.00235     0.60760   
    56. RY*(   3) C   4                  0.00098     1.09705   
    57. RY*(   4) C   4                  0.00070     0.88253   
    58. RY*(   5) C   4                  0.00037     1.14497   
    59. RY*(   6) C   4                  0.00010     2.29320   
    60. RY*(   7) C   4                  0.00006     2.42613   
    61. RY*(   8) C   4                  0.00001     1.87653   
    62. RY*(   9) C   4                  0.00001     2.21997   
    63. RY*(   1) C   5                  0.00372     1.08369   
    64. RY*(   2) C   5                  0.00157     0.69938   
    65. RY*(   3) C   5                  0.00105     1.18749   
    66. RY*(   4) C   5                  0.00053     0.56468   
    67. RY*(   5) C   5                  0.00032     1.39106   
    68. RY*(   6) C   5                  0.00008     2.26621   
    69. RY*(   7) C   5                  0.00005     2.40688   
    70. RY*(   8) C   5                  0.00000     1.87854   
    71. RY*(   9) C   5                  0.00000     2.18297   
    72. RY*(   1) C   6                  0.00519     0.83822   
    73. RY*(   2) C   6                  0.00337     1.10080   
    74. RY*(   3) C   6                  0.00241     0.70336   
    75. RY*(   4) C   6                  0.00165     1.82373   
    76. RY*(   5) C   6                  0.00069     0.86800   
    77. RY*(   6) C   6                  0.00041     2.19181   
    78. RY*(   7) C   6                  0.00005     1.80290   
    79. RY*(   8) C   6                  0.00000     1.82685   
    80. RY*(   9) C   6                  0.00001     2.18059   
    81. RY*(   1) O   7                  0.00268     1.23162   
    82. RY*(   2) O   7                  0.00087     1.27464   
    83. RY*(   3) O   7                  0.00070     1.73825   
    84. RY*(   4) O   7                  0.00051     2.55139   
    85. RY*(   5) O   7                  0.00024     1.65968   
    86. RY*(   6) O   7                  0.00007     2.97879   
    87. RY*(   7) O   7                  0.00005     2.68810   
    88. RY*(   8) O   7                  0.00002     2.93903   
    89. RY*(   9) O   7                  0.00000     2.53337   
    90. RY*(   1) H   8                  0.00185     0.69254   
    91. RY*(   2) H   8                  0.00168     1.62479   
    92. RY*(   3) H   8                  0.00095     1.60674   
    93. RY*(   4) H   8                  0.00002     2.31012   
    94. RY*(   1) H   9                  0.00244     0.36486   
    95. RY*(   2) H   9                  0.00025     1.75460   
    96. RY*(   3) H   9                  0.00013     1.91818   
    97. RY*(   4) H   9                  0.00003     2.20110   
    98. RY*(   1) H  10                  0.00318     0.35853   
    99. RY*(   2) H  10                  0.00025     1.78255   
   100. RY*(   3) H  10                  0.00012     1.90979   
   101. RY*(   4) H  10                  0.00003     2.24190   
   102. RY*(   1) H  11                  0.00085     0.36143   
   103. RY*(   2) H  11                  0.00019     1.65817   
   104. RY*(   3) H  11                  0.00007     2.31619   
   105. RY*(   4) H  11                  0.00008     1.92998   
   106. RY*(   1) H  12                  0.00088     0.36358   
   107. RY*(   2) H  12                  0.00019     1.64717   
   108. RY*(   3) H  12                  0.00008     1.90340   
   109. RY*(   4) H  12                  0.00007     2.30535   
   110. RY*(   1) H  13                  0.00072     0.29812   
   111. RY*(   2) H  13                  0.00025     1.63106   
   112. RY*(   3) H  13                  0.00009     2.31407   
   113. RY*(   4) H  13                  0.00004     1.90796   
   114. BD*(   1) O   1 - C   2          0.02812     0.30298   
   115. BD*(   1) O   1 - H   8          0.00625     0.43218   
   116. BD*(   1) C   2 - C   3          0.02992     0.44533   
   117. BD*(   1) C   2 - H   9          0.02798     0.42875   
   118. BD*(   1) C   2 - H  10          0.02815     0.42726   
   119. BD*(   1) C   3 - C   4          0.02316     0.61047   
   120. BD*(   2) C   3 - C   4          0.27951     0.04336  125(v),114(v),58(g),47(g)
                                                    118(v)
   121. BD*(   1) C   3 - O   7          0.03814     0.36553   
   122. BD*(   1) C   4 - C   5          0.01249     0.52488   
   123. BD*(   1) C   4 - H  11          0.01342     0.47308   
   124. BD*(   1) C   5 - C   6          0.01491     0.60663   
   125. BD*(   2) C   5 - C   6          0.26914     0.03264  120(v),67(g),74(g),75(g)
   126. BD*(   1) C   5 - H  12          0.01291     0.47724   
   127. BD*(   1) C   6 - O   7          0.01749     0.37758   
   128. BD*(   1) C   6 - H  13          0.01586     0.47130   
       -------------------------------
              Total Lewis   51.09705  ( 98.2636%)
        Valence non-Lewis    0.81745  (  1.5720%)
        Rydberg non-Lewis    0.08550  (  0.1644%)
       -------------------------------
            Total unit  1   52.00000  (100.0000%)
           Charge unit  1    0.00000
 Unable to Open any file for archive entry.
 1\1\GINC-COMPUTE-0-10\SP\RB3LYP\def2SVP\C5H6O2\ZAHRT2\13-Mar-2021\0\\#
  b3lyp/def2svp geom=NewRedundant pop=NBO\\62\\0,1\O,0,2.2733393615,-0.
 525352517,0.7664683952\C,0,1.6281883065,0.2378565273,-0.2375845476\C,0
 ,0.1540440736,0.0918061615,-0.1203166603\C,0,-0.8335783997,0.914262009
 1,0.3507373629\C,0,-2.0632288372,0.185312282,0.2302670936\C,0,-1.72616
 84702,-1.0271007455,-0.3018534111\O,0,-0.3902264451,-1.0923619174,-0.5
 188896616\H,0,3.2175219002,-0.5430377478,0.5647553138\H,0,1.8629447406
 ,1.3172157645,-0.1541941914\H,0,1.935725657,-0.0894670292,-1.250862026
 4\H,0,-0.6962416368,1.9198248568,0.7422838343\H,0,-3.0615200279,0.5192
 051909,0.5041867611\H,0,-2.3008002224,-1.9081628353,-0.5749982626\\Ver
 sion=ES64L-G16RevC.01\State=1-A\HF=-344.2973303\RMSD=7.560e-09\Dipole=
 0.249965,0.3813465,-0.3583337\Quadrupole=5.5496866,-1.2040745,-4.34561
 21,1.5453351,-1.654682,1.2396956\PG=C01 [X(C5H6O2)]\\@
 The archive entry for this job was punched.


 TRUST EVERYONE, BUT CUT THE CARDS.
 File lengths (MBytes):  RWF=     14 Int=      0 D2E=      0 Chk=      2 Scr=      1
 Normal termination of Gaussian 16
