# Supplementary material for: Machine-Learning-Guided Discovery of Electrochemical Reactions
Source: J Am Chem Soc. 2022 Dec 2;144(49):22599–610. doi: 10.1021/jacs.2c08997 (PMC9756344; doi:10.1021/jacs.2c08997)
Supplement: Supplementary file 4 — ja2c08997_si_004.zip [file ja2c08997_si_004.zip › Reactivity Prediction/Nlogs_notimes/65.log]

 Entering Gaussian System, Link 0=g16
 Input=65.gjf
 Output=65.log
 Initial command:
  
 Copyright (c) 1988-2019, Gaussian, Inc.  All Rights Reserved.
  
 This is part of the Gaussian(R) 16 program.  It is based on
 the Gaussian(R) 09 system (copyright 2009, Gaussian, Inc.),
 the Gaussian(R) 03 system (copyright 2003, Gaussian, Inc.),
 the Gaussian(R) 98 system (copyright 1998, Gaussian, Inc.),
 the Gaussian(R) 94 system (copyright 1995, Gaussian, Inc.),
 the Gaussian 92(TM) system (copyright 1992, Gaussian, Inc.),
 the Gaussian 90(TM) system (copyright 1990, Gaussian, Inc.),
 the Gaussian 88(TM) system (copyright 1988, Gaussian, Inc.),
 the Gaussian 86(TM) system (copyright 1986, Carnegie Mellon
 University), and the Gaussian 82(TM) system (copyright 1983,
 Carnegie Mellon University). Gaussian is a federally registered
 trademark of Gaussian, Inc.
  
 This software contains proprietary and confidential information,
 including trade secrets, belonging to Gaussian, Inc.
  
 This software is provided under written license and may be
 used, copied, transmitted, or stored only in accord with that
 written license.
  
 The following legend is applicable only to US Government
 contracts under FAR:
  
                    RESTRICTED RIGHTS LEGEND
  
 Use, reproduction and disclosure by the US Government is
 subject to restrictions as set forth in subparagraphs (a)
 and (c) of the Commercial Computer Software - Restricted
 Rights clause in FAR 52.227-19.
  
 Gaussian, Inc.
 340 Quinnipiac St., Bldg. 40, Wallingford CT 06492
  
  
 ---------------------------------------------------------------
 Warning -- This program may not be used in any manner that
 competes with the business of Gaussian, Inc. or will provide
 assistance to any competitor of Gaussian, Inc.  The licensee
 of this program is prohibited from giving any competitor of
 Gaussian, Inc. access to this program.  By using this program,
 the user acknowledges that Gaussian, Inc. is engaged in the
 business of creating and licensing software in the field of
 computational chemistry and represents and warrants to the
 licensee that it is not a competitor of Gaussian, Inc. and that
 it will not use this program in any manner prohibited above.
 ---------------------------------------------------------------
  

 Cite this work as:
 Gaussian 16, Revision C.01,
 M. J. Frisch, G. W. Trucks, H. B. Schlegel, G. E. Scuseria, 
 M. A. Robb, J. R. Cheeseman, G. Scalmani, V. Barone, 
 G. A. Petersson, H. Nakatsuji, X. Li, M. Caricato, A. V. Marenich, 
 J. Bloino, B. G. Janesko, R. Gomperts, B. Mennucci, H. P. Hratchian, 
 J. V. Ortiz, A. F. Izmaylov, J. L. Sonnenberg, D. Williams-Young, 
 F. Ding, F. Lipparini, F. Egidi, J. Goings, B. Peng, A. Petrone, 
 T. Henderson, D. Ranasinghe, V. G. Zakrzewski, J. Gao, N. Rega, 
 G. Zheng, W. Liang, M. Hada, M. Ehara, K. Toyota, R. Fukuda, 
 J. Hasegawa, M. Ishida, T. Nakajima, Y. Honda, O. Kitao, H. Nakai, 
 T. Vreven, K. Throssell, J. A. Montgomery, Jr., J. E. Peralta, 
 F. Ogliaro, M. J. Bearpark, J. J. Heyd, E. N. Brothers, K. N. Kudin, 
 V. N. Staroverov, T. A. Keith, R. Kobayashi, J. Normand, 
 K. Raghavachari, A. P. Rendell, J. C. Burant, S. S. Iyengar, 
 J. Tomasi, M. Cossi, J. M. Millam, M. Klene, C. Adamo, R. Cammi, 
 J. W. Ochterski, R. L. Martin, K. Morokuma, O. Farkas, 
 J. B. Foresman, and D. J. Fox, Gaussian, Inc., Wallingford CT, 2019.
 
 ******************************************
 Gaussian 16:  ES64L-G16RevC.01  3-Jul-2019
                15-Mar-2021 
 ******************************************
 %nprocshared=4
 Will use up to    4 processors via shared memory.
 %mem=1500MB
 -------------------------------------------------------------------
 # b3lyp empiricaldispersion=gd3bj pop=nbo def2svp geom=newredundant
 -------------------------------------------------------------------
 1/29=4000,38=1,172=1/1;
 2/12=2,17=6,18=5,40=1/2;
 3/5=43,7=101,11=2,25=1,30=1,74=-5,124=41/1,2,3;
 4//1;
 5/5=2,38=5/2;
 6/7=2,8=2,9=2,10=2,28=1,40=1/1,7;
 99/5=1,9=1/99;
 --------
 C1CCCCC1
 --------
 Symbolic Z-matrix:
 Charge =  0 Multiplicity = 1
 C                     1.26722  -0.73163   0.22922 
 C                     0.       -1.46326  -0.22922 
 C                    -1.26722  -0.73163   0.22922 
 C                    -1.26722   0.73163  -0.22922 
 C                     0.        1.46326   0.22922 
 C                     1.26722   0.73163  -0.22922 
 H                     1.32309  -0.76389   1.33318 
 H                     2.16629  -1.25071  -0.14296 
 H                     0.       -2.50141   0.14296 
 H                     0.       -1.52778  -1.33318 
 H                    -1.32309  -0.76389   1.33318 
 H                    -2.16629  -1.25071  -0.14296 
 H                    -2.16629   1.25071   0.14296 
 H                    -1.32309   0.76389  -1.33318 
 H                     0.        2.50141  -0.14296 
 H                     0.        1.52778   1.33318 
 H                     2.16629   1.25071   0.14296 
 H                     1.32309   0.76389  -1.33318 
 
                          Input orientation:                          
 ---------------------------------------------------------------------
 Center     Atomic      Atomic             Coordinates (Angstroms)
 Number     Number       Type             X           Y           Z
 ---------------------------------------------------------------------
      1          6           0        1.267221   -0.731630    0.229215
      2          6           0        0.000000   -1.463261   -0.229215
      3          6           0       -1.267221   -0.731630    0.229215
      4          6           0       -1.267221    0.731630   -0.229215
      5          6           0        0.000000    1.463261    0.229215
      6          6           0        1.267221    0.731630   -0.229215
      7          1           0        1.323093   -0.763888    1.333176
      8          1           0        2.166288   -1.250707   -0.142960
      9          1           0        0.000000   -2.501414    0.142960
     10          1           0        0.000000   -1.527777   -1.333176
     11          1           0       -1.323093   -0.763888    1.333176
     12          1           0       -2.166288   -1.250707   -0.142960
     13          1           0       -2.166288    1.250707    0.142960
     14          1           0       -1.323093    0.763888   -1.333176
     15          1           0        0.000000    2.501414   -0.142960
     16          1           0        0.000000    1.527777    1.333176
     17          1           0        2.166288    1.250707    0.142960
     18          1           0        1.323093    0.763888   -1.333176
 ---------------------------------------------------------------------
                    Distance matrix (angstroms):
                    1          2          3          4          5
     1  C    0.000000
     2  C    1.533392   0.000000
     3  C    2.534442   1.533392   0.000000
     4  C    2.962209   2.534442   1.533391   0.000000
     5  C    2.534442   2.962210   2.534442   1.533392   0.000000
     6  C    1.533391   2.534442   2.962209   2.534442   1.533392
     7  H    1.105845   2.163507   2.815936   3.374517   2.815936
     8  H    1.102849   2.178399   3.492412   3.965613   3.492412
     9  H    2.178400   1.102849   2.178400   3.492411   3.965613
    10  H    2.163508   1.105845   2.163508   2.815937   3.374518
    11  H    2.815936   2.163507   1.105845   2.163507   2.815936
    12  H    3.492412   2.178399   1.102849   2.178399   3.492412
    13  H    3.965613   3.492412   2.178399   1.102849   2.178399
    14  H    3.374517   2.815936   2.163507   1.105845   2.163507
    15  H    3.492411   3.965613   3.492411   2.178400   1.102849
    16  H    2.815937   3.374518   2.815937   2.163508   1.105845
    17  H    2.178399   3.492412   3.965613   3.492412   2.178399
    18  H    2.163507   2.815936   3.374517   2.815936   2.163507
                    6          7          8          9         10
     6  C    0.000000
     7  H    2.163507   0.000000
     8  H    2.178399   1.768318   0.000000
     9  H    3.492411   2.487204   2.517702   0.000000
    10  H    2.815937   3.073033   2.487204   1.768317   0.000000
    11  H    3.374517   2.646186   3.819915   2.487204   3.073033
    12  H    3.965613   3.819915   4.332576   2.517702   2.487204
    13  H    3.492412   4.201308   5.010992   4.332576   3.819916
    14  H    2.815936   4.055346   4.201308   3.819915   2.646187
    15  H    2.178400   3.819915   4.332576   5.010992   4.201309
    16  H    2.163508   2.646187   3.819916   4.201309   4.055347
    17  H    1.102849   2.487204   2.517702   4.332576   3.819916
    18  H    1.105845   3.073033   2.487204   3.819915   2.646187
                   11         12         13         14         15
    11  H    0.000000
    12  H    1.768318   0.000000
    13  H    2.487204   2.517702   0.000000
    14  H    3.073033   2.487204   1.768318   0.000000
    15  H    3.819915   4.332576   2.517702   2.487204   0.000000
    16  H    2.646187   3.819916   2.487204   3.073033   1.768317
    17  H    4.201308   5.010992   4.332576   3.819915   2.517702
    18  H    4.055346   4.201308   3.819915   2.646186   2.487204
                   16         17         18
    16  H    0.000000
    17  H    2.487204   0.000000
    18  H    3.073033   1.768318   0.000000
 Stoichiometry    C6H12
 Framework group  D3D[3SGD(C2H4)]
 Deg. of freedom     6
 Full point group                 D3D     NOp  12
 Largest Abelian subgroup         C2H     NOp   4
 Largest concise Abelian subgroup C2H     NOp   4
                         Standard orientation:                         
 ---------------------------------------------------------------------
 Center     Atomic      Atomic             Coordinates (Angstroms)
 Number     Number       Type             X           Y           Z
 ---------------------------------------------------------------------
      1          6           0       -1.267221    0.731630    0.229215
      2          6           0       -0.000000    1.463261   -0.229215
      3          6           0        1.267221    0.731630    0.229215
      4          6           0        1.267221   -0.731630   -0.229215
      5          6           0       -0.000000   -1.463261    0.229215
      6          6           0       -1.267221   -0.731630   -0.229215
      7          1           0       -1.323093    0.763888    1.333176
      8          1           0       -2.166288    1.250707   -0.142960
      9          1           0       -0.000000    2.501414    0.142960
     10          1           0        0.000000    1.527776   -1.333176
     11          1           0        1.323093    0.763888    1.333176
     12          1           0        2.166288    1.250707   -0.142960
     13          1           0        2.166288   -1.250707    0.142960
     14          1           0        1.323093   -0.763888   -1.333176
     15          1           0        0.000000   -2.501414   -0.142960
     16          1           0       -0.000000   -1.527776    1.333176
     17          1           0       -2.166288   -1.250707    0.142960
     18          1           0       -1.323093   -0.763888   -1.333176
 ---------------------------------------------------------------------
 Rotational constants (GHZ):           4.2934262           4.2934262           2.4519648
 Standard basis: def2SVP (5D, 7F)
 There are    44 symmetry adapted cartesian basis functions of AG  symmetry.
 There are    31 symmetry adapted cartesian basis functions of BG  symmetry.
 There are    31 symmetry adapted cartesian basis functions of AU  symmetry.
 There are    44 symmetry adapted cartesian basis functions of BU  symmetry.
 There are    42 symmetry adapted basis functions of AG  symmetry.
 There are    30 symmetry adapted basis functions of BG  symmetry.
 There are    30 symmetry adapted basis functions of AU  symmetry.
 There are    42 symmetry adapted basis functions of BU  symmetry.
   144 basis functions,   234 primitive gaussians,   150 cartesian basis functions
    24 alpha electrons       24 beta electrons
       nuclear repulsion energy       255.1280960790 Hartrees.
 NAtoms=   18 NActive=   18 NUniq=    3 SFac= 4.00D+00 NAtFMM=   60 NAOKFM=F Big=F
 Integral buffers will be    131072 words long.
 Raffenetti 2 integral format.
 Two-electron integral symmetry is turned on.
 Nuclear repulsion after empirical dispersion term =      255.1021757787 Hartrees.
 One-electron integrals computed using PRISM.
  12 Symmetry operations used in ECPInt.
 ECPInt:  NShTT=    2628 NPrTT=    8892 LenC2=    2626 LenP2D=    7716.
 LDataN:  DoStor=T MaxTD1= 4 Len=   56
 NBasis=   144 RedAO= T EigKep=  1.66D-03  NBF=    42    30    30    42
 NBsUse=   144 1.00D-06 EigRej= -1.00D+00 NBFU=    42    30    30    42
 ExpMin= 1.22D-01 ExpMax= 1.24D+03 ExpMxC= 1.86D+02 IAcc=3 IRadAn=         5 AccDes= 0.00D+00
 Harris functional with IExCor=  402 and IRadAn=       5 diagonalized for initial guess.
 HarFok:  IExCor=  402 AccDes= 0.00D+00 IRadAn=         5 IDoV= 1 UseB2=F ITyADJ=14
 ICtDFT=  3500011 ScaDFX=  1.000000  1.000000  1.000000  1.000000
 FoFCou: FMM=F IPFlag=           0 FMFlag=      100000 FMFlg1=           0
         NFxFlg=           0 DoJE=T BraDBF=F KetDBF=T FulRan=T
         wScrn=  0.000000 ICntrl=       500 IOpCl=  0 I1Cent=   200000004 NGrid=           0
         NMat0=    1 NMatS0=      1 NMatT0=    0 NMatD0=    1 NMtDS0=    0 NMtDT0=    0
 Petite list used in FoFCou.
 Initial guess orbital symmetries:
       Occupied  (EG) (EG) (A2U) (EU) (EU) (A1G) (A1G) (EU) (EU)
                 (EG) (EG) (A2U) (A1G) (EG) (EG) (A2U) (A1U) (EU)
                 (EU) (EU) (EU) (EG) (EG) (A1G)
       Virtual   (A1G) (A2U) (EU) (EU) (EG) (EG) (EU) (EU) (A1G)
                 (A2U) (EG) (EG) (EG) (EG) (A2U) (A2G) (EU) (EU)
                 (A2U) (A1G) (EG) (EG) (A1U) (EU) (EU) (EG) (EG)
                 (A2U) (EU) (EU) (A1G) (A2G) (EU) (EU) (A2U) (EG)
                 (EG) (A1G) (EU) (EU) (EG) (EG) (A2U) (EG) (EG)
                 (A1G) (A1G) (EU) (EU) (A2U) (EU) (EU) (EU) (EU)
                 (A2G) (EG) (EG) (A1U) (EG) (EG) (A1G) (EU) (EU)
                 (A2U) (A1U) (EG) (EG) (EG) (EG) (EU) (EU) (A1G)
                 (A2U) (A2U) (A2G) (A1G) (EU) (EU) (EG) (EG) (EU)
                 (EU) (EG) (EG) (A1G) (A2G) (EU) (EU) (EG) (EG)
                 (A1U) (EU) (EU) (A2U) (EG) (EG) (EG) (EG) (EU)
                 (EU) (A1G) (A2U) (A1U) (EU) (EU) (EG) (EG) (A1G)
                 (A2G) (EU) (EU) (A2U) (EG) (EG) (EU) (EU) (A1G)
                 (EG) (EG) (A2U)
 The electronic state of the initial guess is 1-A1G.
 Keep R1 ints in memory in symmetry-blocked form, NReq=68175153.
 Requested convergence on RMS density matrix=1.00D-08 within 128 cycles.
 Requested convergence on MAX density matrix=1.00D-06.
 Requested convergence on             energy=1.00D-06.
 No special actions if energy rises.
 Integral accuracy reduced to 1.0D-05 until final iterations.
 Initial convergence to 1.0D-05 achieved.  Increase integral accuracy.
 SCF Done:  E(RB3LYP) =  -235.737324395     A.U. after   10 cycles
            NFock= 10  Conv=0.46D-08     -V/T= 2.0133

 **********************************************************************

            Population analysis using the SCF Density.

 **********************************************************************

 Orbital symmetries:
       Occupied  (A1G) (EU) (EU) (EG) (EG) (A2U) (A1G) (EU) (EU)
                 (EG) (EG) (A2U) (A1G) (A2U) (EG) (EG) (EU) (EU)
                 (A1U) (EU) (EU) (A1G) (EG) (EG)
       Virtual   (A1G) (A2U) (EU) (EU) (A1G) (EG) (EG) (A2U) (EG)
                 (EG) (EU) (EU) (A2U) (EG) (EG) (EU) (EU) (A2G)
                 (A2U) (A1G) (EG) (EG) (A1U) (EU) (EU) (EG) (EG)
                 (A2U) (EU) (EU) (A1G) (A2U) (EU) (EU) (A2G) (EG)
                 (EG) (A1G) (EG) (EG) (EU) (EU) (EG) (EG) (A2U)
                 (A1G) (A1G) (EU) (EU) (A2U) (EU) (EU) (EU) (EU)
                 (EG) (EG) (A2G) (A1U) (EG) (EG) (A1G) (EU) (EU)
                 (A2U) (A1U) (EG) (EG) (EG) (EG) (EU) (EU) (A1G)
                 (A2U) (A2G) (A2U) (A1G) (EU) (EU) (EU) (EU) (EG)
                 (EG) (EG) (EG) (A1G) (A2G) (EU) (EU) (A1U) (EG)
                 (EG) (EU) (EU) (EG) (EG) (A2U) (EG) (EG) (A1G)
                 (EU) (EU) (A2U) (A1U) (EU) (EU) (EG) (EG) (A1G)
                 (A2G) (EU) (EU) (A2U) (EG) (EG) (EU) (EU) (A1G)
                 (EG) (EG) (A2U)
 The electronic state is 1-A1G.
 Alpha  occ. eigenvalues --  -10.17720 -10.17719 -10.17719 -10.17715 -10.17715
 Alpha  occ. eigenvalues --  -10.17707  -0.81967  -0.72922  -0.72922  -0.59636
 Alpha  occ. eigenvalues --   -0.59636  -0.54173  -0.47658  -0.43552  -0.43221
 Alpha  occ. eigenvalues --   -0.43221  -0.37661  -0.37661  -0.37337  -0.33810
 Alpha  occ. eigenvalues --   -0.33810  -0.31293  -0.29859  -0.29859
 Alpha virt. eigenvalues --    0.05185   0.07236   0.09069   0.09069   0.13175
 Alpha virt. eigenvalues --    0.13273   0.13273   0.13960   0.14583   0.14583
 Alpha virt. eigenvalues --    0.16046   0.16046   0.22509   0.22547   0.22547
 Alpha virt. eigenvalues --    0.25894   0.25894   0.27696   0.40982   0.42488
 Alpha virt. eigenvalues --    0.43466   0.43466   0.45026   0.47013   0.47013
 Alpha virt. eigenvalues --    0.59934   0.59934   0.62633   0.62727   0.62727
 Alpha virt. eigenvalues --    0.62951   0.66680   0.66865   0.66865   0.67310
 Alpha virt. eigenvalues --    0.67573   0.67573   0.68977   0.70574   0.70574
 Alpha virt. eigenvalues --    0.70944   0.70944   0.71867   0.71867   0.72431
 Alpha virt. eigenvalues --    0.73441   0.79185   0.89557   0.89557   1.03139
 Alpha virt. eigenvalues --    1.09416   1.09416   1.12775   1.12775   1.24903
 Alpha virt. eigenvalues --    1.24903   1.25743   1.30798   1.35800   1.35800
 Alpha virt. eigenvalues --    1.39306   1.55739   1.55739   1.62538   1.70825
 Alpha virt. eigenvalues --    1.72260   1.72260   1.74744   1.74744   1.77839
 Alpha virt. eigenvalues --    1.77839   1.79022   1.82947   1.83163   1.84210
 Alpha virt. eigenvalues --    1.85284   1.85944   1.85944   1.87875   1.87875
 Alpha virt. eigenvalues --    1.87890   1.87890   1.90766   1.90766   1.96339
 Alpha virt. eigenvalues --    1.97078   2.02542   2.02542   2.06686   2.07660
 Alpha virt. eigenvalues --    2.07660   2.24058   2.24058   2.25170   2.25170
 Alpha virt. eigenvalues --    2.26651   2.43553   2.43553   2.45581   2.46220
 Alpha virt. eigenvalues --    2.46220   2.51651   2.55258   2.60617   2.60617
 Alpha virt. eigenvalues --    2.62264   2.62264   2.69796   2.82836   2.87076
 Alpha virt. eigenvalues --    2.87076   2.91607   2.93197   2.93197   3.01503
 Alpha virt. eigenvalues --    3.01503   3.03939   3.07163   3.07163   3.15831
          Condensed to atoms (all electrons):
               1          2          3          4          5          6
     1  C    4.608701   0.438082  -0.054033  -0.018779  -0.054033   0.438082
     2  C    0.438082   4.608701   0.438082  -0.054033  -0.018779  -0.054033
     3  C   -0.054033   0.438082   4.608701   0.438082  -0.054033  -0.018779
     4  C   -0.018779  -0.054033   0.438082   4.608701   0.438082  -0.054033
     5  C   -0.054033  -0.018779  -0.054033   0.438082   4.608701   0.438082
     6  C    0.438082  -0.054033  -0.018779  -0.054033   0.438082   4.608701
     7  H    0.355580  -0.023986  -0.005938  -0.006350  -0.005938  -0.023986
     8  H    0.348367  -0.014996   0.008357   0.000922   0.008357  -0.014996
     9  H   -0.014996   0.348367  -0.014996   0.008357   0.000922   0.008357
    10  H   -0.023986   0.355580  -0.023986  -0.005938  -0.006350  -0.005938
    11  H   -0.005938  -0.023986   0.355580  -0.023986  -0.005938  -0.006350
    12  H    0.008357  -0.014996   0.348367  -0.014996   0.008357   0.000922
    13  H    0.000922   0.008357  -0.014996   0.348367  -0.014996   0.008357
    14  H   -0.006350  -0.005938  -0.023986   0.355580  -0.023986  -0.005938
    15  H    0.008357   0.000922   0.008357  -0.014996   0.348367  -0.014996
    16  H   -0.005938  -0.006350  -0.005938  -0.023986   0.355580  -0.023986
    17  H   -0.014996   0.008357   0.000922   0.008357  -0.014996   0.348367
    18  H   -0.023986  -0.005938  -0.006350  -0.005938  -0.023986   0.355580
               7          8          9         10         11         12
     1  C    0.355580   0.348367  -0.014996  -0.023986  -0.005938   0.008357
     2  C   -0.023986  -0.014996   0.348367   0.355580  -0.023986  -0.014996
     3  C   -0.005938   0.008357  -0.014996  -0.023986   0.355580   0.348367
     4  C   -0.006350   0.000922   0.008357  -0.005938  -0.023986  -0.014996
     5  C   -0.005938   0.008357   0.000922  -0.006350  -0.005938   0.008357
     6  C   -0.023986  -0.014996   0.008357  -0.005938  -0.006350   0.000922
     7  H    0.736903  -0.031321  -0.008812   0.009929   0.006901  -0.000085
     8  H   -0.031321   0.729508  -0.005155  -0.008812  -0.000085  -0.000439
     9  H   -0.008812  -0.005155   0.729508  -0.031321  -0.008812  -0.005155
    10  H    0.009929  -0.008812  -0.031321   0.736903   0.009929  -0.008812
    11  H    0.006901  -0.000085  -0.008812   0.009929   0.736903  -0.031321
    12  H   -0.000085  -0.000439  -0.005155  -0.008812  -0.031321   0.729508
    13  H   -0.000026   0.000044  -0.000439  -0.000085  -0.008812  -0.005155
    14  H    0.000550  -0.000026  -0.000085   0.006901   0.009929  -0.008812
    15  H   -0.000085  -0.000439   0.000044  -0.000026  -0.000085  -0.000439
    16  H    0.006901  -0.000085  -0.000026   0.000550   0.006901  -0.000085
    17  H   -0.008812  -0.005155  -0.000439  -0.000085  -0.000026   0.000044
    18  H    0.009929  -0.008812  -0.000085   0.006901   0.000550  -0.000026
              13         14         15         16         17         18
     1  C    0.000922  -0.006350   0.008357  -0.005938  -0.014996  -0.023986
     2  C    0.008357  -0.005938   0.000922  -0.006350   0.008357  -0.005938
     3  C   -0.014996  -0.023986   0.008357  -0.005938   0.000922  -0.006350
     4  C    0.348367   0.355580  -0.014996  -0.023986   0.008357  -0.005938
     5  C   -0.014996  -0.023986   0.348367   0.355580  -0.014996  -0.023986
     6  C    0.008357  -0.005938  -0.014996  -0.023986   0.348367   0.355580
     7  H   -0.000026   0.000550  -0.000085   0.006901  -0.008812   0.009929
     8  H    0.000044  -0.000026  -0.000439  -0.000085  -0.005155  -0.008812
     9  H   -0.000439  -0.000085   0.000044  -0.000026  -0.000439  -0.000085
    10  H   -0.000085   0.006901  -0.000026   0.000550  -0.000085   0.006901
    11  H   -0.008812   0.009929  -0.000085   0.006901  -0.000026   0.000550
    12  H   -0.005155  -0.008812  -0.000439  -0.000085   0.000044  -0.000026
    13  H    0.729508  -0.031321  -0.005155  -0.008812  -0.000439  -0.000085
    14  H   -0.031321   0.736903  -0.008812   0.009929  -0.000085   0.006901
    15  H   -0.005155  -0.008812   0.729508  -0.031321  -0.005155  -0.008812
    16  H   -0.008812   0.009929  -0.031321   0.736903  -0.008812   0.009929
    17  H   -0.000439  -0.000085  -0.005155  -0.008812   0.729508  -0.031321
    18  H   -0.000085   0.006901  -0.008812   0.009929  -0.031321   0.736903
 Mulliken charges:
               1
     1  C    0.016584
     2  C    0.016584
     3  C    0.016584
     4  C    0.016584
     5  C    0.016584
     6  C    0.016584
     7  H   -0.011353
     8  H   -0.005231
     9  H   -0.005231
    10  H   -0.011353
    11  H   -0.011353
    12  H   -0.005231
    13  H   -0.005231
    14  H   -0.011353
    15  H   -0.005231
    16  H   -0.011353
    17  H   -0.005231
    18  H   -0.011353
 Sum of Mulliken charges =  -0.00000
 Mulliken charges with hydrogens summed into heavy atoms:
               1
     1  C   -0.000000
     2  C   -0.000000
     3  C   -0.000000
     4  C   -0.000000
     5  C   -0.000000
     6  C   -0.000000
 Electronic spatial extent (au):  <R**2>=            594.8735
 Charge=              0.0000 electrons
 Dipole moment (field-independent basis, Debye):
    X=              0.0000    Y=              0.0000    Z=              0.0000  Tot=              0.0000
 Quadrupole moment (field-independent basis, Debye-Ang):
   XX=            -40.6509   YY=            -40.6509   ZZ=            -40.1019
   XY=             -0.0000   XZ=              0.0000   YZ=             -0.0000
 Traceless Quadrupole moment (field-independent basis, Debye-Ang):
   XX=             -0.1830   YY=             -0.1830   ZZ=              0.3661
   XY=             -0.0000   XZ=              0.0000   YZ=             -0.0000
 Octapole moment (field-independent basis, Debye-Ang**2):
  XXX=              0.0000  YYY=              0.0000  ZZZ=             -0.0000  XYY=              0.0000
  XXY=              0.0000  XXZ=             -0.0000  XZZ=              0.0000  YZZ=              0.0000
  YYZ=             -0.0000  XYZ=              0.0000
 Hexadecapole moment (field-independent basis, Debye-Ang**3):
 XXXX=           -363.4180 YYYY=           -363.4180 ZZZZ=           -102.3799 XXXY=              0.0000
 XXXZ=              0.0000 YYYX=              0.0000 YYYZ=              2.3937 ZZZX=              0.0000
 ZZZY=             -0.0000 XXYY=           -121.1393 XXZZ=            -79.1183 YYZZ=            -79.1183
 XXYZ=             -2.3937 YYXZ=              0.0000 ZZXY=              0.0000
 N-N= 2.551021757787D+02 E-N=-1.053640301565D+03  KE= 2.326330742352D+02
 Symmetry AG   KE= 7.715232196673D+01
 Symmetry BG   KE= 3.893571854692D+01
 Symmetry AU   KE= 4.169092512183D+01
 Symmetry BU   KE= 7.485410859976D+01
 ******************************Gaussian NBO Version 3.1******************************
             N A T U R A L   A T O M I C   O R B I T A L   A N D
          N A T U R A L   B O N D   O R B I T A L   A N A L Y S I S
 ******************************Gaussian NBO Version 3.1******************************
       /RESON  / : Allow strongly delocalized NBO set

 Analyzing the SCF density

 Job title: C1CCCCC1                                                        

 Storage needed:     63342 in NPA,     83714 in NBO ( 196606200 available)
 GSVD:  LWork=       11496 too small for GESVD, short by        6390 words or        6390 for optimal perf.


 NATURAL POPULATIONS:  Natural atomic orbital occupancies 
                                                          
   NAO  Atom  No  lang   Type(AO)    Occupancy      Energy
 ----------------------------------------------------------
     1    C    1  S      Cor( 1S)     1.99911     -10.05329
     2    C    1  S      Val( 2S)     1.01095      -0.19541
     3    C    1  S      Ryd( 3S)     0.00085       0.97425
     4    C    1  px     Val( 2p)     1.13877      -0.06205
     5    C    1  px     Ryd( 3p)     0.00404       0.68284
     6    C    1  py     Val( 2p)     1.07424      -0.06057
     7    C    1  py     Ryd( 3p)     0.00254       0.61218
     8    C    1  pz     Val( 2p)     1.19194      -0.06432
     9    C    1  pz     Ryd( 3p)     0.00260       0.69841
    10    C    1  dxy    Ryd( 3d)     0.00079       2.27402
    11    C    1  dxz    Ryd( 3d)     0.00037       2.16464
    12    C    1  dyz    Ryd( 3d)     0.00044       2.12477
    13    C    1  dx2y2  Ryd( 3d)     0.00067       2.23190
    14    C    1  dz2    Ryd( 3d)     0.00097       2.45732

    15    C    2  S      Cor( 1S)     1.99911     -10.05329
    16    C    2  S      Val( 2S)     1.01095      -0.19541
    17    C    2  S      Ryd( 3S)     0.00085       0.97425
    18    C    2  px     Val( 2p)     1.04197      -0.05984
    19    C    2  px     Ryd( 3p)     0.00179       0.57685
    20    C    2  py     Val( 2p)     1.17104      -0.06278
    21    C    2  py     Ryd( 3p)     0.00479       0.71817
    22    C    2  pz     Val( 2p)     1.19194      -0.06432
    23    C    2  pz     Ryd( 3p)     0.00260       0.69841
    24    C    2  dxy    Ryd( 3d)     0.00061       2.21084
    25    C    2  dxz    Ryd( 3d)     0.00047       2.10483
    26    C    2  dyz    Ryd( 3d)     0.00033       2.18458
    27    C    2  dx2y2  Ryd( 3d)     0.00085       2.29508
    28    C    2  dz2    Ryd( 3d)     0.00097       2.45732

    29    C    3  S      Cor( 1S)     1.99911     -10.05329
    30    C    3  S      Val( 2S)     1.01095      -0.19541
    31    C    3  S      Ryd( 3S)     0.00085       0.97425
    32    C    3  px     Val( 2p)     1.13877      -0.06205
    33    C    3  px     Ryd( 3p)     0.00404       0.68284
    34    C    3  py     Val( 2p)     1.07424      -0.06057
    35    C    3  py     Ryd( 3p)     0.00254       0.61218
    36    C    3  pz     Val( 2p)     1.19194      -0.06432
    37    C    3  pz     Ryd( 3p)     0.00260       0.69841
    38    C    3  dxy    Ryd( 3d)     0.00079       2.27402
    39    C    3  dxz    Ryd( 3d)     0.00037       2.16464
    40    C    3  dyz    Ryd( 3d)     0.00044       2.12477
    41    C    3  dx2y2  Ryd( 3d)     0.00067       2.23190
    42    C    3  dz2    Ryd( 3d)     0.00097       2.45732

    43    C    4  S      Cor( 1S)     1.99911     -10.05329
    44    C    4  S      Val( 2S)     1.01095      -0.19541
    45    C    4  S      Ryd( 3S)     0.00085       0.97425
    46    C    4  px     Val( 2p)     1.13877      -0.06205
    47    C    4  px     Ryd( 3p)     0.00404       0.68284
    48    C    4  py     Val( 2p)     1.07424      -0.06057
    49    C    4  py     Ryd( 3p)     0.00254       0.61218
    50    C    4  pz     Val( 2p)     1.19194      -0.06432
    51    C    4  pz     Ryd( 3p)     0.00260       0.69841
    52    C    4  dxy    Ryd( 3d)     0.00079       2.27402
    53    C    4  dxz    Ryd( 3d)     0.00037       2.16464
    54    C    4  dyz    Ryd( 3d)     0.00044       2.12477
    55    C    4  dx2y2  Ryd( 3d)     0.00067       2.23190
    56    C    4  dz2    Ryd( 3d)     0.00097       2.45732

    57    C    5  S      Cor( 1S)     1.99911     -10.05329
    58    C    5  S      Val( 2S)     1.01095      -0.19541
    59    C    5  S      Ryd( 3S)     0.00085       0.97425
    60    C    5  px     Val( 2p)     1.04197      -0.05984
    61    C    5  px     Ryd( 3p)     0.00179       0.57685
    62    C    5  py     Val( 2p)     1.17104      -0.06278
    63    C    5  py     Ryd( 3p)     0.00479       0.71817
    64    C    5  pz     Val( 2p)     1.19194      -0.06432
    65    C    5  pz     Ryd( 3p)     0.00260       0.69841
    66    C    5  dxy    Ryd( 3d)     0.00061       2.21084
    67    C    5  dxz    Ryd( 3d)     0.00047       2.10483
    68    C    5  dyz    Ryd( 3d)     0.00033       2.18458
    69    C    5  dx2y2  Ryd( 3d)     0.00085       2.29508
    70    C    5  dz2    Ryd( 3d)     0.00097       2.45732

    71    C    6  S      Cor( 1S)     1.99911     -10.05329
    72    C    6  S      Val( 2S)     1.01095      -0.19541
    73    C    6  S      Ryd( 3S)     0.00085       0.97425
    74    C    6  px     Val( 2p)     1.13877      -0.06205
    75    C    6  px     Ryd( 3p)     0.00404       0.68284
    76    C    6  py     Val( 2p)     1.07424      -0.06057
    77    C    6  py     Ryd( 3p)     0.00254       0.61218
    78    C    6  pz     Val( 2p)     1.19194      -0.06432
    79    C    6  pz     Ryd( 3p)     0.00260       0.69841
    80    C    6  dxy    Ryd( 3d)     0.00079       2.27402
    81    C    6  dxz    Ryd( 3d)     0.00037       2.16464
    82    C    6  dyz    Ryd( 3d)     0.00044       2.12477
    83    C    6  dx2y2  Ryd( 3d)     0.00067       2.23190
    84    C    6  dz2    Ryd( 3d)     0.00097       2.45732

    85    H    7  S      Val( 1S)     0.78896       0.07652
    86    H    7  S      Ryd( 2S)     0.00297       0.38161
    87    H    7  px     Ryd( 2p)     0.00017       1.85720
    88    H    7  py     Ryd( 2p)     0.00014       1.80664
    89    H    7  pz     Ryd( 2p)     0.00070       2.37779

    90    H    8  S      Val( 1S)     0.77563       0.08832
    91    H    8  S      Ryd( 2S)     0.00216       0.36040
    92    H    8  px     Ryd( 2p)     0.00052       2.19359
    93    H    8  py     Ryd( 2p)     0.00026       1.93896
    94    H    8  pz     Ryd( 2p)     0.00023       1.90663

    95    H    9  S      Val( 1S)     0.77563       0.08832
    96    H    9  S      Ryd( 2S)     0.00216       0.36040
    97    H    9  px     Ryd( 2p)     0.00013       1.81164
    98    H    9  py     Ryd( 2p)     0.00065       2.32091
    99    H    9  pz     Ryd( 2p)     0.00023       1.90663

   100    H   10  S      Val( 1S)     0.78896       0.07652
   101    H   10  S      Ryd( 2S)     0.00297       0.38161
   102    H   10  px     Ryd( 2p)     0.00013       1.78135
   103    H   10  py     Ryd( 2p)     0.00018       1.88249
   104    H   10  pz     Ryd( 2p)     0.00070       2.37779

   105    H   11  S      Val( 1S)     0.78896       0.07652
   106    H   11  S      Ryd( 2S)     0.00297       0.38161
   107    H   11  px     Ryd( 2p)     0.00017       1.85720
   108    H   11  py     Ryd( 2p)     0.00014       1.80664
   109    H   11  pz     Ryd( 2p)     0.00070       2.37779

   110    H   12  S      Val( 1S)     0.77563       0.08832
   111    H   12  S      Ryd( 2S)     0.00216       0.36040
   112    H   12  px     Ryd( 2p)     0.00052       2.19359
   113    H   12  py     Ryd( 2p)     0.00026       1.93896
   114    H   12  pz     Ryd( 2p)     0.00023       1.90663

   115    H   13  S      Val( 1S)     0.77563       0.08832
   116    H   13  S      Ryd( 2S)     0.00216       0.36040
   117    H   13  px     Ryd( 2p)     0.00052       2.19359
   118    H   13  py     Ryd( 2p)     0.00026       1.93896
   119    H   13  pz     Ryd( 2p)     0.00023       1.90663

   120    H   14  S      Val( 1S)     0.78896       0.07652
   121    H   14  S      Ryd( 2S)     0.00297       0.38161
   122    H   14  px     Ryd( 2p)     0.00017       1.85720
   123    H   14  py     Ryd( 2p)     0.00014       1.80664
   124    H   14  pz     Ryd( 2p)     0.00070       2.37779

   125    H   15  S      Val( 1S)     0.77563       0.08832
   126    H   15  S      Ryd( 2S)     0.00216       0.36040
   127    H   15  px     Ryd( 2p)     0.00013       1.81164
   128    H   15  py     Ryd( 2p)     0.00065       2.32091
   129    H   15  pz     Ryd( 2p)     0.00023       1.90663

   130    H   16  S      Val( 1S)     0.78896       0.07652
   131    H   16  S      Ryd( 2S)     0.00297       0.38161
   132    H   16  px     Ryd( 2p)     0.00013       1.78135
   133    H   16  py     Ryd( 2p)     0.00018       1.88249
   134    H   16  pz     Ryd( 2p)     0.00070       2.37779

   135    H   17  S      Val( 1S)     0.77563       0.08832
   136    H   17  S      Ryd( 2S)     0.00216       0.36040
   137    H   17  px     Ryd( 2p)     0.00052       2.19359
   138    H   17  py     Ryd( 2p)     0.00026       1.93896
   139    H   17  pz     Ryd( 2p)     0.00023       1.90663

   140    H   18  S      Val( 1S)     0.78896       0.07652
   141    H   18  S      Ryd( 2S)     0.00297       0.38161
   142    H   18  px     Ryd( 2p)     0.00017       1.85720
   143    H   18  py     Ryd( 2p)     0.00014       1.80664
   144    H   18  pz     Ryd( 2p)     0.00070       2.37779


 Summary of Natural Population Analysis:                  
                                                          
                                       Natural Population 
                Natural  -----------------------------------------------
    Atom  No    Charge         Core      Valence    Rydberg      Total
 -----------------------------------------------------------------------
      C    1   -0.42827      1.99911     4.41590    0.01325     6.42827
      C    2   -0.42827      1.99911     4.41590    0.01325     6.42827
      C    3   -0.42827      1.99911     4.41590    0.01325     6.42827
      C    4   -0.42827      1.99911     4.41590    0.01325     6.42827
      C    5   -0.42827      1.99911     4.41590    0.01325     6.42827
      C    6   -0.42827      1.99911     4.41590    0.01325     6.42827
      H    7    0.20706      0.00000     0.78896    0.00398     0.79294
      H    8    0.22121      0.00000     0.77563    0.00316     0.77879
      H    9    0.22121      0.00000     0.77563    0.00316     0.77879
      H   10    0.20706      0.00000     0.78896    0.00398     0.79294
      H   11    0.20706      0.00000     0.78896    0.00398     0.79294
      H   12    0.22121      0.00000     0.77563    0.00316     0.77879
      H   13    0.22121      0.00000     0.77563    0.00316     0.77879
      H   14    0.20706      0.00000     0.78896    0.00398     0.79294
      H   15    0.22121      0.00000     0.77563    0.00316     0.77879
      H   16    0.20706      0.00000     0.78896    0.00398     0.79294
      H   17    0.22121      0.00000     0.77563    0.00316     0.77879
      H   18    0.20706      0.00000     0.78896    0.00398     0.79294
 =======================================================================
   * Total *   -0.00000     11.99469    35.88299    0.12233    48.00000

                                 Natural Population      
 --------------------------------------------------------
   Core                      11.99469 ( 99.9557% of  12)
   Valence                   35.88299 ( 99.6750% of  36)
   Natural Minimal Basis     47.87767 ( 99.7452% of  48)
   Natural Rydberg Basis      0.12233 (  0.2548% of  48)
 --------------------------------------------------------

    Atom  No          Natural Electron Configuration
 ----------------------------------------------------------------------------
      C    1      [core]2S( 1.01)2p( 3.40)3p( 0.01)
      C    2      [core]2S( 1.01)2p( 3.40)3p( 0.01)
      C    3      [core]2S( 1.01)2p( 3.40)3p( 0.01)
      C    4      [core]2S( 1.01)2p( 3.40)3p( 0.01)
      C    5      [core]2S( 1.01)2p( 3.40)3p( 0.01)
      C    6      [core]2S( 1.01)2p( 3.40)3p( 0.01)
      H    7            1S( 0.79)
      H    8            1S( 0.78)
      H    9            1S( 0.78)
      H   10            1S( 0.79)
      H   11            1S( 0.79)
      H   12            1S( 0.78)
      H   13            1S( 0.78)
      H   14            1S( 0.79)
      H   15            1S( 0.78)
      H   16            1S( 0.79)
      H   17            1S( 0.78)
      H   18            1S( 0.79)


 NATURAL BOND ORBITAL ANALYSIS:

                       Occupancies       Lewis Structure    Low   High
           Occ.    -------------------  -----------------   occ   occ
  Cycle   Thresh.   Lewis   Non-Lewis     CR  BD  3C  LP    (L)   (NL)   Dev
 =============================================================================
   1(1)    1.90    47.62730   0.37270      6  18   0   0     0      0    0.02
 -----------------------------------------------------------------------------

 Structure accepted: No low occupancy Lewis orbitals

 --------------------------------------------------------
   Core                     11.99469 ( 99.956% of  12)
   Valence Lewis            35.63262 ( 98.979% of  36)
  ==================       ============================
   Total Lewis              47.62730 ( 99.224% of  48)
  -----------------------------------------------------
   Valence non-Lewis         0.28530 (  0.594% of  48)
   Rydberg non-Lewis         0.08739 (  0.182% of  48)
  ==================       ============================
   Total non-Lewis           0.37270 (  0.776% of  48)
 --------------------------------------------------------


       (Occupancy)   Bond orbital/ Coefficients/ Hybrids
 ---------------------------------------------------------------------------------
     1. (1.98132) BD ( 1) C   1 - C   2  
                ( 50.00%)   0.7071* C   1 s( 27.88%)p 2.59( 72.08%)d 0.00(  0.04%)
                                            0.0002  0.5280  0.0017  0.6950 -0.0124
                                            0.4147  0.0291 -0.2544 -0.0025  0.0135
                                           -0.0095 -0.0047  0.0094 -0.0077
                ( 50.00%)   0.7071* C   2 s( 27.88%)p 2.59( 72.08%)d 0.00(  0.04%)
                                            0.0002  0.5280  0.0017 -0.7066 -0.0190
                                           -0.3946  0.0253  0.2544  0.0025  0.0148
                                           -0.0089 -0.0058  0.0070 -0.0077
     2. (1.98132) BD ( 1) C   1 - C   6  
                ( 50.00%)   0.7071* C   1 s( 27.88%)p 2.59( 72.08%)d 0.00(  0.04%)
                                            0.0002  0.5280  0.0017 -0.0116 -0.0314
                                           -0.8093 -0.0039 -0.2544 -0.0025 -0.0014
                                           -0.0006  0.0106 -0.0163 -0.0077
                ( 50.00%)   0.7071* C   6 s( 27.88%)p 2.59( 72.08%)d 0.00(  0.04%)
                                            0.0002  0.5280  0.0017 -0.0116 -0.0314
                                            0.8093  0.0039  0.2544  0.0025  0.0014
                                            0.0006  0.0106 -0.0163 -0.0077
     3. (1.97787) BD ( 1) C   1 - H   7  
                ( 60.64%)   0.7787* C   1 s( 21.59%)p 3.63( 78.37%)d 0.00(  0.05%)
                                           -0.0001  0.4646 -0.0072 -0.0461 -0.0198
                                            0.0266  0.0114  0.8834 -0.0033 -0.0004
                                           -0.0004  0.0002  0.0002  0.0215
                ( 39.36%)   0.6274* H   7 s( 99.92%)p 0.00(  0.08%)
                                            0.9996 -0.0045  0.0038 -0.0022 -0.0282
     4. (1.97958) BD ( 1) C   1 - H   8  
                ( 61.18%)   0.7822* C   1 s( 22.54%)p 3.43( 77.42%)d 0.00(  0.04%)
                                            0.0001 -0.4748 -0.0051  0.7164 -0.0055
                                           -0.4136  0.0032  0.2991 -0.0167  0.0138
                                           -0.0101  0.0058 -0.0080  0.0059
                ( 38.82%)   0.6231* H   8 s( 99.92%)p 0.00(  0.08%)
                                           -0.9996  0.0025 -0.0236  0.0136 -0.0083
     5. (1.98132) BD ( 1) C   2 - C   3  
                ( 50.00%)   0.7071* C   2 s( 27.88%)p 2.59( 72.08%)d 0.00(  0.04%)
                                            0.0002  0.5280  0.0017  0.7066  0.0190
                                           -0.3946  0.0253  0.2544  0.0025 -0.0148
                                            0.0089 -0.0058  0.0070 -0.0077
                ( 50.00%)   0.7071* C   3 s( 27.88%)p 2.59( 72.08%)d 0.00(  0.04%)
                                            0.0002  0.5280  0.0017 -0.6950  0.0124
                                            0.4147  0.0291 -0.2544 -0.0025 -0.0135
                                            0.0095 -0.0047  0.0094 -0.0077
     6. (1.97958) BD ( 1) C   2 - H   9  
                ( 61.18%)   0.7822* C   2 s( 22.54%)p 3.43( 77.42%)d 0.00(  0.04%)
                                           -0.0001  0.4748  0.0051 -0.0000 -0.0000
                                            0.8273 -0.0063  0.2991 -0.0167  0.0000
                                           -0.0000  0.0117 -0.0160 -0.0059
                ( 38.82%)   0.6231* H   9 s( 99.92%)p 0.00(  0.08%)
                                            0.9996 -0.0025  0.0000 -0.0273 -0.0083
     7. (1.97787) BD ( 1) C   2 - H  10  
                ( 60.64%)   0.7787* C   2 s( 21.59%)p 3.63( 78.37%)d 0.00(  0.05%)
                                            0.0001 -0.4646  0.0072  0.0000  0.0000
                                           -0.0532 -0.0228  0.8834 -0.0033 -0.0000
                                            0.0000  0.0004  0.0005 -0.0215
                ( 39.36%)   0.6274* H  10 s( 99.92%)p 0.00(  0.08%)
                                           -0.9996  0.0045  0.0000  0.0044 -0.0282
     8. (1.98132) BD ( 1) C   3 - C   4  
                ( 50.00%)   0.7071* C   3 s( 27.88%)p 2.59( 72.08%)d 0.00(  0.04%)
                                            0.0002  0.5280  0.0017  0.0116  0.0314
                                           -0.8093 -0.0039 -0.2544 -0.0025  0.0014
                                            0.0006  0.0106 -0.0163 -0.0077
                ( 50.00%)   0.7071* C   4 s( 27.88%)p 2.59( 72.08%)d 0.00(  0.04%)
                                            0.0002  0.5280  0.0017  0.0116  0.0314
                                            0.8093  0.0039  0.2544  0.0025 -0.0014
                                           -0.0006  0.0106 -0.0163 -0.0077
     9. (1.97787) BD ( 1) C   3 - H  11  
                ( 60.64%)   0.7787* C   3 s( 21.59%)p 3.63( 78.37%)d 0.00(  0.05%)
                                           -0.0001  0.4646 -0.0072  0.0461  0.0198
                                            0.0266  0.0114  0.8834 -0.0033  0.0004
                                            0.0004  0.0002  0.0002  0.0215
                ( 39.36%)   0.6274* H  11 s( 99.92%)p 0.00(  0.08%)
                                            0.9996 -0.0045 -0.0038 -0.0022 -0.0282
    10. (1.97958) BD ( 1) C   3 - H  12  
                ( 61.18%)   0.7822* C   3 s( 22.54%)p 3.43( 77.42%)d 0.00(  0.04%)
                                           -0.0001  0.4748  0.0051  0.7164 -0.0055
                                            0.4136 -0.0032 -0.2991  0.0167  0.0138
                                           -0.0101 -0.0058  0.0080 -0.0059
                ( 38.82%)   0.6231* H  12 s( 99.92%)p 0.00(  0.08%)
                                            0.9996 -0.0025 -0.0236 -0.0136  0.0083
    11. (1.98132) BD ( 1) C   4 - C   5  
                ( 50.00%)   0.7071* C   4 s( 27.88%)p 2.59( 72.08%)d 0.00(  0.04%)
                                            0.0002  0.5280  0.0017 -0.6950  0.0124
                                           -0.4147 -0.0291  0.2544  0.0025  0.0135
                                           -0.0095 -0.0047  0.0094 -0.0077
                ( 50.00%)   0.7071* C   5 s( 27.88%)p 2.59( 72.08%)d 0.00(  0.04%)
                                            0.0002  0.5280  0.0017  0.7066  0.0190
                                            0.3946 -0.0253 -0.2544 -0.0025  0.0148
                                           -0.0089 -0.0058  0.0070 -0.0077
    12. (1.97958) BD ( 1) C   4 - H  13  
                ( 61.18%)   0.7822* C   4 s( 22.54%)p 3.43( 77.42%)d 0.00(  0.04%)
                                           -0.0001  0.4748  0.0051  0.7164 -0.0055
                                           -0.4136  0.0032  0.2991 -0.0167 -0.0138
                                            0.0101 -0.0058  0.0080 -0.0059
                ( 38.82%)   0.6231* H  13 s( 99.92%)p 0.00(  0.08%)
                                            0.9996 -0.0025 -0.0236  0.0136 -0.0083
    13. (1.97787) BD ( 1) C   4 - H  14  
                ( 60.64%)   0.7787* C   4 s( 21.59%)p 3.63( 78.37%)d 0.00(  0.05%)
                                            0.0001 -0.4646  0.0072 -0.0461 -0.0198
                                            0.0266  0.0114  0.8834 -0.0033  0.0004
                                            0.0004 -0.0002 -0.0002 -0.0215
                ( 39.36%)   0.6274* H  14 s( 99.92%)p 0.00(  0.08%)
                                           -0.9996  0.0045  0.0038 -0.0022 -0.0282
    14. (1.98132) BD ( 1) C   5 - C   6  
                ( 50.00%)   0.7071* C   5 s( 27.88%)p 2.59( 72.08%)d 0.00(  0.04%)
                                            0.0002  0.5280  0.0017 -0.7066 -0.0190
                                            0.3946 -0.0253 -0.2544 -0.0025 -0.0148
                                            0.0089 -0.0058  0.0070 -0.0077
                ( 50.00%)   0.7071* C   6 s( 27.88%)p 2.59( 72.08%)d 0.00(  0.04%)
                                            0.0002  0.5280  0.0017  0.6950 -0.0124
                                           -0.4147 -0.0291  0.2544  0.0025 -0.0135
                                            0.0095 -0.0047  0.0094 -0.0077
    15. (1.97958) BD ( 1) C   5 - H  15  
                ( 61.18%)   0.7822* C   5 s( 22.54%)p 3.43( 77.42%)d 0.00(  0.04%)
                                            0.0001 -0.4748 -0.0051 -0.0000 -0.0000
                                            0.8273 -0.0063  0.2991 -0.0167  0.0000
                                            0.0000 -0.0117  0.0160  0.0059
                ( 38.82%)   0.6231* H  15 s( 99.92%)p 0.00(  0.08%)
                                           -0.9996  0.0025  0.0000 -0.0273 -0.0083
    16. (1.97787) BD ( 1) C   5 - H  16  
                ( 60.64%)   0.7787* C   5 s( 21.59%)p 3.63( 78.37%)d 0.00(  0.05%)
                                           -0.0001  0.4646 -0.0072  0.0000  0.0000
                                           -0.0532 -0.0228  0.8834 -0.0033 -0.0000
                                           -0.0000 -0.0004 -0.0005  0.0215
                ( 39.36%)   0.6274* H  16 s( 99.92%)p 0.00(  0.08%)
                                            0.9996 -0.0045  0.0000  0.0044 -0.0282
    17. (1.97958) BD ( 1) C   6 - H  17  
                ( 61.18%)   0.7822* C   6 s( 22.54%)p 3.43( 77.42%)d 0.00(  0.04%)
                                            0.0001 -0.4748 -0.0051  0.7164 -0.0055
                                            0.4136 -0.0032 -0.2991  0.0167 -0.0138
                                            0.0101  0.0058 -0.0080  0.0059
                ( 38.82%)   0.6231* H  17 s( 99.92%)p 0.00(  0.08%)
                                           -0.9996  0.0025 -0.0236 -0.0136  0.0083
    18. (1.97787) BD ( 1) C   6 - H  18  
                ( 60.64%)   0.7787* C   6 s( 21.59%)p 3.63( 78.37%)d 0.00(  0.05%)
                                            0.0001 -0.4646  0.0072  0.0461  0.0198
                                            0.0266  0.0114  0.8834 -0.0033 -0.0004
                                           -0.0004 -0.0002 -0.0002 -0.0215
                ( 39.36%)   0.6274* H  18 s( 99.92%)p 0.00(  0.08%)
                                           -0.9996  0.0045 -0.0038 -0.0022 -0.0282
    19. (1.99911) CR ( 1) C   1           s(100.00%)p 0.00(  0.00%)
                                            1.0000 -0.0002 -0.0000 -0.0002  0.0000
                                            0.0001 -0.0000  0.0002  0.0000 -0.0000
                                            0.0000 -0.0000  0.0000  0.0000
    20. (1.99911) CR ( 1) C   2           s(100.00%)p 0.00(  0.00%)
                                            1.0000 -0.0002 -0.0000  0.0000  0.0000
                                            0.0003 -0.0000 -0.0002 -0.0000 -0.0000
                                            0.0000  0.0000 -0.0000  0.0000
    21. (1.99911) CR ( 1) C   3           s(100.00%)p 0.00(  0.00%)
                                            1.0000 -0.0002 -0.0000  0.0002 -0.0000
                                            0.0001 -0.0000  0.0002  0.0000  0.0000
                                           -0.0000 -0.0000  0.0000  0.0000
    22. (1.99911) CR ( 1) C   4           s(100.00%)p 0.00(  0.00%)
                                            1.0000 -0.0002 -0.0000  0.0002 -0.0000
                                           -0.0001  0.0000 -0.0002 -0.0000 -0.0000
                                            0.0000 -0.0000  0.0000  0.0000
    23. (1.99911) CR ( 1) C   5           s(100.00%)p 0.00(  0.00%)
                                            1.0000 -0.0002 -0.0000 -0.0000 -0.0000
                                           -0.0003  0.0000  0.0002  0.0000  0.0000
                                            0.0000  0.0000 -0.0000  0.0000
    24. (1.99911) CR ( 1) C   6           s(100.00%)p 0.00(  0.00%)
                                            1.0000 -0.0002 -0.0000 -0.0002  0.0000
                                           -0.0001  0.0000 -0.0002 -0.0000  0.0000
                                           -0.0000 -0.0000  0.0000  0.0000
    25. (0.00513) RY*( 1) C   1           s(  5.90%)p14.94( 88.12%)d 1.01(  5.98%)
                                           -0.0000  0.0222  0.2418  0.0269  0.6268
                                           -0.0155 -0.3619  0.0171  0.5967 -0.1389
                                            0.0689 -0.0398  0.0802 -0.1665
    26. (0.00148) RY*( 2) C   1           s( 10.10%)p 5.57( 56.23%)d 3.33( 33.66%)
                                            0.0000 -0.0203  0.3172 -0.0092 -0.4558
                                            0.0053  0.2631  0.0084  0.5340  0.4091
                                            0.1452 -0.0839 -0.2362 -0.2922
    27. (0.00118) RY*( 3) C   1           s(  0.00%)p 1.00( 94.03%)d 0.06(  5.97%)
                                            0.0000 -0.0000 -0.0000 -0.0111  0.4847
                                           -0.0192  0.8395  0.0000  0.0000 -0.0228
                                            0.1201  0.2080 -0.0395 -0.0000
    28. (0.00042) RY*( 4) C   1           s( 76.22%)p 0.22( 17.01%)d 0.09(  6.77%)
                                            0.0000  0.0051  0.8731 -0.0039  0.1045
                                            0.0023 -0.0603  0.0011 -0.3943  0.1268
                                           -0.0726  0.0419 -0.0732  0.1981
    29. (0.00029) RY*( 5) C   1           s(  0.00%)p 1.00(  4.26%)d22.50( 95.74%)
                                           -0.0000  0.0000  0.0000  0.0045 -0.1031
                                            0.0078 -0.1785  0.0000 -0.0000  0.1873
                                            0.4520  0.7828  0.3244 -0.0000
    30. (0.00014) RY*( 6) C   1           s(  0.00%)p 1.00(  1.78%)d55.23( 98.22%)
                                            0.0000  0.0000 -0.0000 -0.0137  0.0653
                                           -0.0237  0.1130 -0.0000  0.0000  0.4629
                                           -0.1768 -0.3063  0.8018  0.0000
    31. (0.00006) RY*( 7) C   1           s(  1.33%)p20.69( 27.51%)d53.52( 71.16%)
    32. (0.00001) RY*( 8) C   1           s(  0.07%)p12.45(  0.84%)d99.99( 99.10%)
    33. (0.00001) RY*( 9) C   1           s(  6.49%)p 1.59( 10.30%)d12.82( 83.21%)
    34. (0.00513) RY*( 1) C   2           s(  5.90%)p14.94( 88.12%)d 1.01(  5.98%)
                                           -0.0000  0.0222  0.2418 -0.0000 -0.0000
                                           -0.0311 -0.7238 -0.0171 -0.5967  0.0000
                                           -0.0000  0.0795 -0.1604 -0.1665
    35. (0.00148) RY*( 2) C   2           s( 10.10%)p 5.57( 56.23%)d 3.33( 33.66%)
                                            0.0000 -0.0203  0.3172  0.0000 -0.0000
                                            0.0107  0.5263 -0.0084 -0.5340 -0.0000
                                            0.0000  0.1677  0.4724 -0.2922
    36. (0.00118) RY*( 3) C   2           s(  0.00%)p 1.00( 94.03%)d 0.06(  5.97%)
                                            0.0000  0.0000  0.0000 -0.0222  0.9694
                                           -0.0000  0.0000  0.0000 -0.0000  0.0456
                                           -0.2401  0.0000  0.0000 -0.0000
    37. (0.00042) RY*( 4) C   2           s( 76.22%)p 0.22( 17.01%)d 0.09(  6.77%)
                                           -0.0000  0.0051  0.8731 -0.0000 -0.0000
                                            0.0045 -0.1207 -0.0011  0.3943  0.0000
                                           -0.0000 -0.0838  0.1464  0.1981
    38. (0.00029) RY*( 5) C   2           s(  0.00%)p 1.00(  4.26%)d22.50( 95.74%)
                                            0.0000  0.0000  0.0000 -0.0090  0.2061
                                           -0.0000  0.0000  0.0000  0.0000  0.3746
                                            0.9039 -0.0000  0.0000 -0.0000
    39. (0.00014) RY*( 6) C   2           s(  0.00%)p 1.00(  1.78%)d55.23( 98.22%)
                                           -0.0000 -0.0000 -0.0000  0.0274 -0.1305
                                            0.0000 -0.0000 -0.0000 -0.0000  0.9258
                                           -0.3537  0.0000 -0.0000  0.0000
    40. (0.00006) RY*( 7) C   2           s(  1.33%)p20.69( 27.51%)d53.52( 71.16%)
    41. (0.00001) RY*( 8) C   2           s(  6.48%)p 1.59( 10.29%)d12.84( 83.23%)
    42. (0.00001) RY*( 9) C   2           s(  0.07%)p11.36(  0.85%)d99.99( 99.08%)
    43. (0.00513) RY*( 1) C   3           s(  5.90%)p14.94( 88.12%)d 1.01(  5.98%)
                                           -0.0000  0.0222  0.2418 -0.0269 -0.6268
                                           -0.0155 -0.3619  0.0171  0.5967  0.1389
                                           -0.0689 -0.0398  0.0802 -0.1665
    44. (0.00148) RY*( 2) C   3           s( 10.10%)p 5.57( 56.23%)d 3.33( 33.66%)
                                            0.0000 -0.0203  0.3172  0.0092  0.4558
                                            0.0053  0.2631  0.0084  0.5340 -0.4091
                                           -0.1452 -0.0839 -0.2362 -0.2922
    45. (0.00118) RY*( 3) C   3           s(  0.00%)p 1.00( 94.03%)d 0.06(  5.97%)
                                           -0.0000 -0.0000 -0.0000  0.0111 -0.4847
                                           -0.0192  0.8395  0.0000 -0.0000  0.0228
                                           -0.1201  0.2080 -0.0395  0.0000
    46. (0.00042) RY*( 4) C   3           s( 76.22%)p 0.22( 17.01%)d 0.09(  6.77%)
                                           -0.0000  0.0051  0.8731  0.0039 -0.1045
                                            0.0023 -0.0603  0.0011 -0.3943 -0.1268
                                            0.0726  0.0419 -0.0732  0.1981
    47. (0.00029) RY*( 5) C   3           s(  0.00%)p 1.00(  4.26%)d22.50( 95.74%)
                                            0.0000  0.0000 -0.0000 -0.0045  0.1031
                                            0.0078 -0.1785  0.0000 -0.0000 -0.1873
                                           -0.4520  0.7828  0.3244 -0.0000
    48. (0.00014) RY*( 6) C   3           s(  0.00%)p 1.00(  1.78%)d55.23( 98.22%)
                                           -0.0000 -0.0000 -0.0000  0.0137 -0.0653
                                           -0.0237  0.1130 -0.0000  0.0000 -0.4629
                                            0.1768 -0.3063  0.8018  0.0000
    49. (0.00006) RY*( 7) C   3           s(  1.33%)p20.69( 27.51%)d53.52( 71.16%)
    50. (0.00001) RY*( 8) C   3           s(  0.07%)p12.45(  0.84%)d99.99( 99.10%)
    51. (0.00001) RY*( 9) C   3           s(  6.49%)p 1.59( 10.30%)d12.82( 83.21%)
    52. (0.00513) RY*( 1) C   4           s(  5.90%)p14.94( 88.12%)d 1.01(  5.98%)
                                           -0.0000  0.0222  0.2418 -0.0269 -0.6268
                                            0.0155  0.3619 -0.0171 -0.5967 -0.1389
                                            0.0689 -0.0398  0.0802 -0.1665
    53. (0.00148) RY*( 2) C   4           s( 10.10%)p 5.57( 56.23%)d 3.33( 33.66%)
                                            0.0000 -0.0203  0.3172  0.0092  0.4558
                                           -0.0053 -0.2631 -0.0084 -0.5340  0.4091
                                            0.1452 -0.0839 -0.2362 -0.2922
    54. (0.00118) RY*( 3) C   4           s(  0.00%)p 1.00( 94.03%)d 0.06(  5.97%)
                                           -0.0000 -0.0000 -0.0000 -0.0111  0.4847
                                           -0.0192  0.8395 -0.0000  0.0000  0.0228
                                           -0.1201 -0.2080  0.0395  0.0000
    55. (0.00042) RY*( 4) C   4           s( 76.22%)p 0.22( 17.01%)d 0.09(  6.77%)
                                           -0.0000  0.0051  0.8731  0.0039 -0.1045
                                           -0.0023  0.0603 -0.0011  0.3943  0.1268
                                           -0.0726  0.0419 -0.0732  0.1981
    56. (0.00029) RY*( 5) C   4           s(  0.00%)p 1.00(  4.26%)d22.50( 95.74%)
                                           -0.0000 -0.0000 -0.0000 -0.0045  0.1031
                                           -0.0078  0.1785 -0.0000  0.0000  0.1873
                                            0.4520  0.7828  0.3244 -0.0000
    57. (0.00014) RY*( 6) C   4           s(  0.00%)p 1.00(  1.78%)d55.23( 98.22%)
                                            0.0000  0.0000 -0.0000  0.0137 -0.0653
                                            0.0237 -0.1130  0.0000 -0.0000  0.4629
                                           -0.1768 -0.3063  0.8018  0.0000
    58. (0.00006) RY*( 7) C   4           s(  1.33%)p20.69( 27.51%)d53.52( 71.16%)
    59. (0.00001) RY*( 8) C   4           s(  0.07%)p12.45(  0.84%)d99.99( 99.10%)
    60. (0.00001) RY*( 9) C   4           s(  6.49%)p 1.59( 10.30%)d12.82( 83.21%)
    61. (0.00513) RY*( 1) C   5           s(  5.90%)p14.94( 88.12%)d 1.01(  5.98%)
                                           -0.0000  0.0222  0.2418  0.0000 -0.0000
                                            0.0311  0.7238  0.0171  0.5967  0.0000
                                           -0.0000  0.0795 -0.1604 -0.1665
    62. (0.00148) RY*( 2) C   5           s( 10.10%)p 5.57( 56.23%)d 3.33( 33.66%)
                                            0.0000 -0.0203  0.3172  0.0000 -0.0000
                                           -0.0107 -0.5263  0.0084  0.5340  0.0000
                                            0.0000  0.1677  0.4724 -0.2922
    63. (0.00118) RY*( 3) C   5           s(  0.00%)p 1.00( 94.03%)d 0.06(  5.97%)
                                            0.0000 -0.0000 -0.0000 -0.0222  0.9694
                                           -0.0000  0.0000  0.0000  0.0000 -0.0456
                                            0.2401  0.0000 -0.0000 -0.0000
    64. (0.00042) RY*( 4) C   5           s( 76.22%)p 0.22( 17.01%)d 0.09(  6.77%)
                                            0.0000  0.0051  0.8731 -0.0000 -0.0000
                                           -0.0045  0.1207  0.0011 -0.3943 -0.0000
                                            0.0000 -0.0838  0.1464  0.1981
    65. (0.00029) RY*( 5) C   5           s(  0.00%)p 1.00(  4.26%)d22.50( 95.74%)
                                           -0.0000  0.0000  0.0000  0.0090 -0.2061
                                            0.0000 -0.0000 -0.0000 -0.0000  0.3746
                                            0.9039 -0.0000  0.0000 -0.0000
    66. (0.00014) RY*( 6) C   5           s(  0.00%)p 1.00(  1.78%)d55.23( 98.22%)
                                            0.0000 -0.0000 -0.0000 -0.0274  0.1305
                                           -0.0000  0.0000  0.0000  0.0000  0.9258
                                           -0.3537  0.0000 -0.0000 -0.0000
    67. (0.00006) RY*( 7) C   5           s(  1.33%)p20.69( 27.51%)d53.52( 71.16%)
    68. (0.00001) RY*( 8) C   5           s(  6.48%)p 1.59( 10.29%)d12.84( 83.23%)
    69. (0.00001) RY*( 9) C   5           s(  0.07%)p11.36(  0.85%)d99.99( 99.08%)
    70. (0.00513) RY*( 1) C   6           s(  5.90%)p14.94( 88.12%)d 1.01(  5.98%)
                                           -0.0000  0.0222  0.2418  0.0269  0.6268
                                            0.0155  0.3619 -0.0171 -0.5967  0.1389
                                           -0.0689 -0.0398  0.0802 -0.1665
    71. (0.00148) RY*( 2) C   6           s( 10.10%)p 5.57( 56.23%)d 3.33( 33.66%)
                                            0.0000 -0.0203  0.3172 -0.0092 -0.4558
                                           -0.0053 -0.2631 -0.0084 -0.5340 -0.4091
                                           -0.1452 -0.0839 -0.2362 -0.2922
    72. (0.00118) RY*( 3) C   6           s(  0.00%)p 1.00( 94.03%)d 0.06(  5.97%)
                                           -0.0000 -0.0000 -0.0000  0.0111 -0.4847
                                           -0.0192  0.8395  0.0000 -0.0000 -0.0228
                                            0.1201 -0.2080  0.0395 -0.0000
    73. (0.00042) RY*( 4) C   6           s( 76.22%)p 0.22( 17.01%)d 0.09(  6.77%)
                                            0.0000  0.0051  0.8731 -0.0039  0.1045
                                           -0.0023  0.0603 -0.0011  0.3943 -0.1268
                                            0.0726  0.0419 -0.0732  0.1981
    74. (0.00029) RY*( 5) C   6           s(  0.00%)p 1.00(  4.26%)d22.50( 95.74%)
                                           -0.0000  0.0000  0.0000  0.0045 -0.1031
                                           -0.0078  0.1785 -0.0000  0.0000 -0.1873
                                           -0.4520  0.7828  0.3244 -0.0000
    75. (0.00014) RY*( 6) C   6           s(  0.00%)p 1.00(  1.78%)d55.23( 98.22%)
                                            0.0000  0.0000 -0.0000 -0.0137  0.0653
                                            0.0237 -0.1130  0.0000 -0.0000 -0.4629
                                            0.1768 -0.3063  0.8018  0.0000
    76. (0.00006) RY*( 7) C   6           s(  1.33%)p20.69( 27.51%)d53.52( 71.16%)
    77. (0.00001) RY*( 8) C   6           s(  0.07%)p12.45(  0.84%)d99.99( 99.10%)
    78. (0.00001) RY*( 9) C   6           s(  6.49%)p 1.59( 10.30%)d12.82( 83.21%)
    79. (0.00300) RY*( 1) H   7           s( 99.59%)p 0.00(  0.41%)
                                            0.0064  0.9980 -0.0098  0.0056  0.0627
    80. (0.00018) RY*( 2) H   7           s(  0.01%)p 1.00( 99.99%)
                                           -0.0035  0.0063 -0.8331  0.4810 -0.2729
    81. (0.00013) RY*( 3) H   7           s(  0.00%)p 1.00(100.00%)
                                            0.0000 -0.0000  0.5000  0.8660  0.0000
    82. (0.00004) RY*( 4) H   7           s(  0.48%)p99.99( 99.52%)
    83. (0.00217) RY*( 1) H   8           s( 99.50%)p 0.01(  0.50%)
                                            0.0044  0.9975 -0.0610  0.0352 -0.0066
    84. (0.00017) RY*( 2) H   8           s(  0.00%)p 1.00(100.00%)
                                            0.0040  0.0044  0.1350 -0.0779 -0.9878
    85. (0.00013) RY*( 3) H   8           s(  0.00%)p 1.00(100.00%)
                                            0.0000 -0.0000  0.5000  0.8660 -0.0000
    86. (0.00004) RY*( 4) H   8           s(  0.58%)p99.99( 99.42%)
    87. (0.00217) RY*( 1) H   9           s( 99.50%)p 0.01(  0.50%)
                                            0.0044  0.9975  0.0000  0.0704  0.0066
    88. (0.00017) RY*( 2) H   9           s(  0.00%)p 1.00(100.00%)
                                            0.0040  0.0044  0.0000 -0.1558  0.9878
    89. (0.00013) RY*( 3) H   9           s(  0.00%)p 1.00(100.00%)
                                            0.0000  0.0000  1.0000  0.0000  0.0000
    90. (0.00004) RY*( 4) H   9           s(  0.58%)p99.99( 99.42%)
    91. (0.00300) RY*( 1) H  10           s( 99.59%)p 0.00(  0.41%)
                                            0.0064  0.9980  0.0000  0.0113 -0.0627
    92. (0.00018) RY*( 2) H  10           s(  0.01%)p 1.00( 99.99%)
                                           -0.0035  0.0063  0.0000  0.9620  0.2729
    93. (0.00013) RY*( 3) H  10           s(  0.00%)p 1.00(100.00%)
                                            0.0000  0.0000  1.0000  0.0000  0.0000
    94. (0.00004) RY*( 4) H  10           s(  0.48%)p99.99( 99.52%)
    95. (0.00300) RY*( 1) H  11           s( 99.59%)p 0.00(  0.41%)
                                            0.0064  0.9980  0.0098  0.0056  0.0627
    96. (0.00018) RY*( 2) H  11           s(  0.01%)p 1.00( 99.99%)
                                           -0.0035  0.0063  0.8331  0.4810 -0.2729
    97. (0.00013) RY*( 3) H  11           s(  0.00%)p 1.00(100.00%)
                                            0.0000  0.0000 -0.5000  0.8660  0.0000
    98. (0.00004) RY*( 4) H  11           s(  0.48%)p99.99( 99.52%)
    99. (0.00217) RY*( 1) H  12           s( 99.50%)p 0.01(  0.50%)
                                            0.0044  0.9975  0.0610  0.0352 -0.0066
   100. (0.00017) RY*( 2) H  12           s(  0.00%)p 1.00(100.00%)
                                            0.0040  0.0044 -0.1350 -0.0779 -0.9878
   101. (0.00013) RY*( 3) H  12           s(  0.00%)p 1.00(100.00%)
                                            0.0000 -0.0000 -0.5000  0.8660 -0.0000
   102. (0.00004) RY*( 4) H  12           s(  0.58%)p99.99( 99.42%)
   103. (0.00217) RY*( 1) H  13           s( 99.50%)p 0.01(  0.50%)
                                            0.0044  0.9975  0.0610 -0.0352  0.0066
   104. (0.00017) RY*( 2) H  13           s(  0.00%)p 1.00(100.00%)
                                            0.0040  0.0044 -0.1350  0.0779  0.9878
   105. (0.00013) RY*( 3) H  13           s(  0.00%)p 1.00(100.00%)
                                           -0.0000  0.0000  0.5000  0.8660 -0.0000
   106. (0.00004) RY*( 4) H  13           s(  0.58%)p99.99( 99.42%)
   107. (0.00300) RY*( 1) H  14           s( 99.59%)p 0.00(  0.41%)
                                            0.0064  0.9980  0.0098 -0.0056 -0.0627
   108. (0.00018) RY*( 2) H  14           s(  0.01%)p 1.00( 99.99%)
                                           -0.0035  0.0063  0.8331 -0.4810  0.2729
   109. (0.00013) RY*( 3) H  14           s(  0.00%)p 1.00(100.00%)
                                           -0.0000 -0.0000  0.5000  0.8660  0.0000
   110. (0.00004) RY*( 4) H  14           s(  0.48%)p99.99( 99.52%)
   111. (0.00217) RY*( 1) H  15           s( 99.50%)p 0.01(  0.50%)
                                            0.0044  0.9975  0.0000 -0.0704 -0.0066
   112. (0.00017) RY*( 2) H  15           s(  0.00%)p 1.00(100.00%)
                                            0.0040  0.0044 -0.0000  0.1558 -0.9878
   113. (0.00013) RY*( 3) H  15           s(  0.00%)p 1.00(100.00%)
                                            0.0000  0.0000  1.0000  0.0000  0.0000
   114. (0.00004) RY*( 4) H  15           s(  0.58%)p99.99( 99.42%)
   115. (0.00300) RY*( 1) H  16           s( 99.59%)p 0.00(  0.41%)
                                            0.0064  0.9980  0.0000 -0.0113  0.0627
   116. (0.00018) RY*( 2) H  16           s(  0.01%)p 1.00( 99.99%)
                                           -0.0035  0.0063 -0.0000 -0.9620 -0.2729
   117. (0.00013) RY*( 3) H  16           s(  0.00%)p 1.00(100.00%)
                                            0.0000  0.0000  1.0000  0.0000  0.0000
   118. (0.00004) RY*( 4) H  16           s(  0.48%)p99.99( 99.52%)
   119. (0.00217) RY*( 1) H  17           s( 99.50%)p 0.01(  0.50%)
                                            0.0044  0.9975 -0.0610 -0.0352  0.0066
   120. (0.00017) RY*( 2) H  17           s(  0.00%)p 1.00(100.00%)
                                            0.0040  0.0044  0.1350  0.0779  0.9878
   121. (0.00013) RY*( 3) H  17           s(  0.00%)p 1.00(100.00%)
                                            0.0000  0.0000 -0.5000  0.8660  0.0000
   122. (0.00004) RY*( 4) H  17           s(  0.58%)p99.99( 99.42%)
   123. (0.00300) RY*( 1) H  18           s( 99.59%)p 0.00(  0.41%)
                                            0.0064  0.9980 -0.0098 -0.0056 -0.0627
   124. (0.00018) RY*( 2) H  18           s(  0.01%)p 1.00( 99.99%)
                                           -0.0035  0.0063 -0.8331 -0.4810  0.2729
   125. (0.00013) RY*( 3) H  18           s(  0.00%)p 1.00(100.00%)
                                            0.0000 -0.0000 -0.5000  0.8660 -0.0000
   126. (0.00004) RY*( 4) H  18           s(  0.48%)p99.99( 99.52%)
   127. (0.01667) BD*( 1) C   1 - C   2  
                ( 50.00%)   0.7071* C   1 s( 27.88%)p 2.59( 72.08%)d 0.00(  0.04%)
                                            0.0002  0.5280  0.0017  0.6950 -0.0124
                                            0.4147  0.0291 -0.2544 -0.0025  0.0135
                                           -0.0095 -0.0047  0.0094 -0.0077
                ( 50.00%)  -0.7071* C   2 s( 27.88%)p 2.59( 72.08%)d 0.00(  0.04%)
                                            0.0002  0.5280  0.0017 -0.7066 -0.0190
                                           -0.3946  0.0253  0.2544  0.0025  0.0148
                                           -0.0089 -0.0058  0.0070 -0.0077
   128. (0.01667) BD*( 1) C   1 - C   6  
                ( 50.00%)   0.7071* C   1 s( 27.88%)p 2.59( 72.08%)d 0.00(  0.04%)
                                            0.0002  0.5280  0.0017 -0.0116 -0.0314
                                           -0.8093 -0.0039 -0.2544 -0.0025 -0.0014
                                           -0.0006  0.0106 -0.0163 -0.0077
                ( 50.00%)  -0.7071* C   6 s( 27.88%)p 2.59( 72.08%)d 0.00(  0.04%)
                                            0.0002  0.5280  0.0017 -0.0116 -0.0314
                                            0.8093  0.0039  0.2544  0.0025  0.0014
                                            0.0006  0.0106 -0.0163 -0.0077
   129. (0.01824) BD*( 1) C   1 - H   7  
                ( 39.36%)   0.6274* C   1 s( 21.59%)p 3.63( 78.37%)d 0.00(  0.05%)
                                            0.0001 -0.4646  0.0072  0.0461  0.0198
                                           -0.0266 -0.0114 -0.8834  0.0033  0.0004
                                            0.0004 -0.0002 -0.0002 -0.0215
                ( 60.64%)  -0.7787* H   7 s( 99.92%)p 0.00(  0.08%)
                                           -0.9996  0.0045 -0.0038  0.0022  0.0282
   130. (0.01264) BD*( 1) C   1 - H   8  
                ( 38.82%)   0.6231* C   1 s( 22.54%)p 3.43( 77.42%)d 0.00(  0.04%)
                                           -0.0001  0.4748  0.0051 -0.7164  0.0055
                                            0.4136 -0.0032 -0.2991  0.0167 -0.0138
                                            0.0101 -0.0058  0.0080 -0.0059
                ( 61.18%)  -0.7822* H   8 s( 99.92%)p 0.00(  0.08%)
                                            0.9996 -0.0025  0.0236 -0.0136  0.0083
   131. (0.01667) BD*( 1) C   2 - C   3  
                ( 50.00%)   0.7071* C   2 s( 27.88%)p 2.59( 72.08%)d 0.00(  0.04%)
                                            0.0002  0.5280  0.0017  0.7066  0.0190
                                           -0.3946  0.0253  0.2544  0.0025 -0.0148
                                            0.0089 -0.0058  0.0070 -0.0077
                ( 50.00%)  -0.7071* C   3 s( 27.88%)p 2.59( 72.08%)d 0.00(  0.04%)
                                            0.0002  0.5280  0.0017 -0.6950  0.0124
                                            0.4147  0.0291 -0.2544 -0.0025 -0.0135
                                            0.0095 -0.0047  0.0094 -0.0077
   132. (0.01264) BD*( 1) C   2 - H   9  
                ( 38.82%)   0.6231* C   2 s( 22.54%)p 3.43( 77.42%)d 0.00(  0.04%)
                                            0.0001 -0.4748 -0.0051  0.0000  0.0000
                                           -0.8273  0.0063 -0.2991  0.0167 -0.0000
                                            0.0000 -0.0117  0.0160  0.0059
                ( 61.18%)  -0.7822* H   9 s( 99.92%)p 0.00(  0.08%)
                                           -0.9996  0.0025 -0.0000  0.0273  0.0083
   133. (0.01824) BD*( 1) C   2 - H  10  
                ( 39.36%)   0.6274* C   2 s( 21.59%)p 3.63( 78.37%)d 0.00(  0.05%)
                                           -0.0001  0.4646 -0.0072 -0.0000 -0.0000
                                            0.0532  0.0228 -0.8834  0.0033  0.0000
                                           -0.0000 -0.0004 -0.0005  0.0215
                ( 60.64%)  -0.7787* H  10 s( 99.92%)p 0.00(  0.08%)
                                            0.9996 -0.0045 -0.0000 -0.0044  0.0282
   134. (0.01667) BD*( 1) C   3 - C   4  
                ( 50.00%)   0.7071* C   3 s( 27.88%)p 2.59( 72.08%)d 0.00(  0.04%)
                                            0.0002  0.5280  0.0017  0.0116  0.0314
                                           -0.8093 -0.0039 -0.2544 -0.0025  0.0014
                                            0.0006  0.0106 -0.0163 -0.0077
                ( 50.00%)  -0.7071* C   4 s( 27.88%)p 2.59( 72.08%)d 0.00(  0.04%)
                                            0.0002  0.5280  0.0017  0.0116  0.0314
                                            0.8093  0.0039  0.2544  0.0025 -0.0014
                                           -0.0006  0.0106 -0.0163 -0.0077
   135. (0.01824) BD*( 1) C   3 - H  11  
                ( 39.36%)   0.6274* C   3 s( 21.59%)p 3.63( 78.37%)d 0.00(  0.05%)
                                            0.0001 -0.4646  0.0072 -0.0461 -0.0198
                                           -0.0266 -0.0114 -0.8834  0.0033 -0.0004
                                           -0.0004 -0.0002 -0.0002 -0.0215
                ( 60.64%)  -0.7787* H  11 s( 99.92%)p 0.00(  0.08%)
                                           -0.9996  0.0045  0.0038  0.0022  0.0282
   136. (0.01264) BD*( 1) C   3 - H  12  
                ( 38.82%)   0.6231* C   3 s( 22.54%)p 3.43( 77.42%)d 0.00(  0.04%)
                                            0.0001 -0.4748 -0.0051 -0.7164  0.0055
                                           -0.4136  0.0032  0.2991 -0.0167 -0.0138
                                            0.0101  0.0058 -0.0080  0.0059
                ( 61.18%)  -0.7822* H  12 s( 99.92%)p 0.00(  0.08%)
                                           -0.9996  0.0025  0.0236  0.0136 -0.0083
   137. (0.01667) BD*( 1) C   4 - C   5  
                ( 50.00%)   0.7071* C   4 s( 27.88%)p 2.59( 72.08%)d 0.00(  0.04%)
                                            0.0002  0.5280  0.0017 -0.6950  0.0124
                                           -0.4147 -0.0291  0.2544  0.0025  0.0135
                                           -0.0095 -0.0047  0.0094 -0.0077
                ( 50.00%)  -0.7071* C   5 s( 27.88%)p 2.59( 72.08%)d 0.00(  0.04%)
                                            0.0002  0.5280  0.0017  0.7066  0.0190
                                            0.3946 -0.0253 -0.2544 -0.0025  0.0148
                                           -0.0089 -0.0058  0.0070 -0.0077
   138. (0.01264) BD*( 1) C   4 - H  13  
                ( 38.82%)   0.6231* C   4 s( 22.54%)p 3.43( 77.42%)d 0.00(  0.04%)
                                            0.0001 -0.4748 -0.0051 -0.7164  0.0055
                                            0.4136 -0.0032 -0.2991  0.0167  0.0138
                                           -0.0101  0.0058 -0.0080  0.0059
                ( 61.18%)  -0.7822* H  13 s( 99.92%)p 0.00(  0.08%)
                                           -0.9996  0.0025  0.0236 -0.0136  0.0083
   139. (0.01824) BD*( 1) C   4 - H  14  
                ( 39.36%)   0.6274* C   4 s( 21.59%)p 3.63( 78.37%)d 0.00(  0.05%)
                                           -0.0001  0.4646 -0.0072  0.0461  0.0198
                                           -0.0266 -0.0114 -0.8834  0.0033 -0.0004
                                           -0.0004  0.0002  0.0002  0.0215
                ( 60.64%)  -0.7787* H  14 s( 99.92%)p 0.00(  0.08%)
                                            0.9996 -0.0045 -0.0038  0.0022  0.0282
   140. (0.01667) BD*( 1) C   5 - C   6  
                ( 50.00%)   0.7071* C   5 s( 27.88%)p 2.59( 72.08%)d 0.00(  0.04%)
                                            0.0002  0.5280  0.0017 -0.7066 -0.0190
                                            0.3946 -0.0253 -0.2544 -0.0025 -0.0148
                                            0.0089 -0.0058  0.0070 -0.0077
                ( 50.00%)  -0.7071* C   6 s( 27.88%)p 2.59( 72.08%)d 0.00(  0.04%)
                                            0.0002  0.5280  0.0017  0.6950 -0.0124
                                           -0.4147 -0.0291  0.2544  0.0025 -0.0135
                                            0.0095 -0.0047  0.0094 -0.0077
   141. (0.01264) BD*( 1) C   5 - H  15  
                ( 38.82%)   0.6231* C   5 s( 22.54%)p 3.43( 77.42%)d 0.00(  0.04%)
                                           -0.0001  0.4748  0.0051  0.0000  0.0000
                                           -0.8273  0.0063 -0.2991  0.0167 -0.0000
                                           -0.0000  0.0117 -0.0160 -0.0059
                ( 61.18%)  -0.7822* H  15 s( 99.92%)p 0.00(  0.08%)
                                            0.9996 -0.0025 -0.0000  0.0273  0.0083
   142. (0.01824) BD*( 1) C   5 - H  16  
                ( 39.36%)   0.6274* C   5 s( 21.59%)p 3.63( 78.37%)d 0.00(  0.05%)
                                            0.0001 -0.4646  0.0072 -0.0000 -0.0000
                                            0.0532  0.0228 -0.8834  0.0033  0.0000
                                            0.0000  0.0004  0.0005 -0.0215
                ( 60.64%)  -0.7787* H  16 s( 99.92%)p 0.00(  0.08%)
                                           -0.9996  0.0045 -0.0000 -0.0044  0.0282
   143. (0.01264) BD*( 1) C   6 - H  17  
                ( 38.82%)   0.6231* C   6 s( 22.54%)p 3.43( 77.42%)d 0.00(  0.04%)
                                           -0.0001  0.4748  0.0051 -0.7164  0.0055
                                           -0.4136  0.0032  0.2991 -0.0167  0.0138
                                           -0.0101 -0.0058  0.0080 -0.0059
                ( 61.18%)  -0.7822* H  17 s( 99.92%)p 0.00(  0.08%)
                                            0.9996 -0.0025  0.0236  0.0136 -0.0083
   144. (0.01824) BD*( 1) C   6 - H  18  
                ( 39.36%)   0.6274* C   6 s( 21.59%)p 3.63( 78.37%)d 0.00(  0.05%)
                                           -0.0001  0.4646 -0.0072 -0.0461 -0.0198
                                           -0.0266 -0.0114 -0.8834  0.0033  0.0004
                                            0.0004  0.0002  0.0002  0.0215
                ( 60.64%)  -0.7787* H  18 s( 99.92%)p 0.00(  0.08%)
                                            0.9996 -0.0045  0.0038  0.0022  0.0282


 NHO Directionality and "Bond Bending" (deviations from line of nuclear centers)

         [Thresholds for printing:  angular deviation  >  1.0 degree]
                                    hybrid p-character > 25.0%
                                    orbital occupancy  >  0.10e

                                Line of Centers        Hybrid 1              Hybrid 2
                                ---------------  -------------------   ------------------
                NBO               Theta   Phi    Theta   Phi    Dev    Theta   Phi    Dev
 ========================================================================================
     1. BD (   1) C   1 - C   2   107.4   30.0   107.5   33.0   2.9     72.5  207.0   2.9
     2. BD (   1) C   1 - C   6   107.4  270.0   107.5  267.0   2.9     72.5   93.0   2.9
     3. BD (   1) C   1 - H   7     3.3  150.0     4.9  150.0   1.6      --     --    --
     5. BD (   1) C   2 - C   3    72.6  330.0    72.5  333.0   2.9    107.5  147.0   2.9
     7. BD (   1) C   2 - H  10   176.7   90.0   175.1   90.0   1.6      --     --    --
     8. BD (   1) C   3 - C   4   107.4  270.0   107.5  273.0   2.9     72.5   87.0   2.9
     9. BD (   1) C   3 - H  11     3.3   30.0     4.9   30.0   1.6      --     --    --
    11. BD (   1) C   4 - C   5    72.6  210.0    72.5  213.0   2.9    107.5   27.0   2.9
    13. BD (   1) C   4 - H  14   176.7  330.0   175.1  330.0   1.6      --     --    --
    14. BD (   1) C   5 - C   6   107.4  150.0   107.5  153.0   2.9     72.5  327.0   2.9
    16. BD (   1) C   5 - H  16     3.3  270.0     4.9  270.0   1.6      --     --    --
    18. BD (   1) C   6 - H  18   176.7  210.0   175.1  210.0   1.6      --     --    --


 Second Order Perturbation Theory Analysis of Fock Matrix in NBO Basis

     Threshold for printing:   0.50 kcal/mol
                                                                              E(2)  E(j)-E(i) F(i,j)
         Donor NBO (i)                     Acceptor NBO (j)                 kcal/mol   a.u.    a.u. 
 ===================================================================================================

 within unit  1
   1. BD (   1) C   1 - C   2        / 43. RY*(   1) C   3                    1.05    1.58    0.037
   1. BD (   1) C   1 - C   2        / 70. RY*(   1) C   6                    1.05    1.58    0.037
   1. BD (   1) C   1 - C   2        /128. BD*(   1) C   1 - C   6            1.07    0.98    0.029
   1. BD (   1) C   1 - C   2        /129. BD*(   1) C   1 - H   7            0.52    1.03    0.021
   1. BD (   1) C   1 - C   2        /130. BD*(   1) C   1 - H   8            0.70    1.04    0.024
   1. BD (   1) C   1 - C   2        /131. BD*(   1) C   2 - C   3            1.07    0.98    0.029
   1. BD (   1) C   1 - C   2        /132. BD*(   1) C   2 - H   9            0.70    1.04    0.024
   1. BD (   1) C   1 - C   2        /133. BD*(   1) C   2 - H  10            0.52    1.03    0.021
   1. BD (   1) C   1 - C   2        /136. BD*(   1) C   3 - H  12            1.99    1.04    0.041
   1. BD (   1) C   1 - C   2        /143. BD*(   1) C   6 - H  17            1.99    1.04    0.041
   2. BD (   1) C   1 - C   6        / 34. RY*(   1) C   2                    1.05    1.58    0.037
   2. BD (   1) C   1 - C   6        / 61. RY*(   1) C   5                    1.05    1.58    0.037
   2. BD (   1) C   1 - C   6        /127. BD*(   1) C   1 - C   2            1.07    0.98    0.029
   2. BD (   1) C   1 - C   6        /129. BD*(   1) C   1 - H   7            0.52    1.03    0.021
   2. BD (   1) C   1 - C   6        /130. BD*(   1) C   1 - H   8            0.70    1.04    0.024
   2. BD (   1) C   1 - C   6        /132. BD*(   1) C   2 - H   9            1.99    1.04    0.041
   2. BD (   1) C   1 - C   6        /140. BD*(   1) C   5 - C   6            1.07    0.98    0.029
   2. BD (   1) C   1 - C   6        /141. BD*(   1) C   5 - H  15            1.99    1.04    0.041
   2. BD (   1) C   1 - C   6        /143. BD*(   1) C   6 - H  17            0.70    1.04    0.024
   2. BD (   1) C   1 - C   6        /144. BD*(   1) C   6 - H  18            0.52    1.03    0.021
   3. BD (   1) C   1 - H   7        /133. BD*(   1) C   2 - H  10            3.23    0.92    0.049
   3. BD (   1) C   1 - H   7        /144. BD*(   1) C   6 - H  18            3.23    0.92    0.049
   4. BD (   1) C   1 - H   8        / 35. RY*(   2) C   2                    0.53    1.65    0.027
   4. BD (   1) C   1 - H   8        / 71. RY*(   2) C   6                    0.53    1.65    0.027
   4. BD (   1) C   1 - H   8        /131. BD*(   1) C   2 - C   3            3.39    0.88    0.049
   4. BD (   1) C   1 - H   8        /140. BD*(   1) C   5 - C   6            3.39    0.88    0.049
   5. BD (   1) C   2 - C   3        / 25. RY*(   1) C   1                    1.05    1.58    0.037
   5. BD (   1) C   2 - C   3        / 52. RY*(   1) C   4                    1.05    1.58    0.037
   5. BD (   1) C   2 - C   3        /127. BD*(   1) C   1 - C   2            1.07    0.98    0.029
   5. BD (   1) C   2 - C   3        /130. BD*(   1) C   1 - H   8            1.99    1.04    0.041
   5. BD (   1) C   2 - C   3        /132. BD*(   1) C   2 - H   9            0.70    1.04    0.024
   5. BD (   1) C   2 - C   3        /133. BD*(   1) C   2 - H  10            0.52    1.03    0.021
   5. BD (   1) C   2 - C   3        /134. BD*(   1) C   3 - C   4            1.07    0.98    0.029
   5. BD (   1) C   2 - C   3        /135. BD*(   1) C   3 - H  11            0.52    1.03    0.021
   5. BD (   1) C   2 - C   3        /136. BD*(   1) C   3 - H  12            0.70    1.04    0.024
   5. BD (   1) C   2 - C   3        /138. BD*(   1) C   4 - H  13            1.99    1.04    0.041
   6. BD (   1) C   2 - H   9        / 26. RY*(   2) C   1                    0.53    1.65    0.027
   6. BD (   1) C   2 - H   9        / 44. RY*(   2) C   3                    0.53    1.65    0.027
   6. BD (   1) C   2 - H   9        /128. BD*(   1) C   1 - C   6            3.39    0.88    0.049
   6. BD (   1) C   2 - H   9        /134. BD*(   1) C   3 - C   4            3.39    0.88    0.049
   7. BD (   1) C   2 - H  10        /129. BD*(   1) C   1 - H   7            3.23    0.92    0.049
   7. BD (   1) C   2 - H  10        /135. BD*(   1) C   3 - H  11            3.23    0.92    0.049
   8. BD (   1) C   3 - C   4        / 34. RY*(   1) C   2                    1.05    1.58    0.037
   8. BD (   1) C   3 - C   4        / 61. RY*(   1) C   5                    1.05    1.58    0.037
   8. BD (   1) C   3 - C   4        /131. BD*(   1) C   2 - C   3            1.07    0.98    0.029
   8. BD (   1) C   3 - C   4        /132. BD*(   1) C   2 - H   9            1.99    1.04    0.041
   8. BD (   1) C   3 - C   4        /135. BD*(   1) C   3 - H  11            0.52    1.03    0.021
   8. BD (   1) C   3 - C   4        /136. BD*(   1) C   3 - H  12            0.70    1.04    0.024
   8. BD (   1) C   3 - C   4        /137. BD*(   1) C   4 - C   5            1.07    0.98    0.029
   8. BD (   1) C   3 - C   4        /138. BD*(   1) C   4 - H  13            0.70    1.04    0.024
   8. BD (   1) C   3 - C   4        /139. BD*(   1) C   4 - H  14            0.52    1.03    0.021
   8. BD (   1) C   3 - C   4        /141. BD*(   1) C   5 - H  15            1.99    1.04    0.041
   9. BD (   1) C   3 - H  11        /133. BD*(   1) C   2 - H  10            3.23    0.92    0.049
   9. BD (   1) C   3 - H  11        /139. BD*(   1) C   4 - H  14            3.23    0.92    0.049
  10. BD (   1) C   3 - H  12        / 35. RY*(   2) C   2                    0.53    1.65    0.027
  10. BD (   1) C   3 - H  12        / 53. RY*(   2) C   4                    0.53    1.65    0.027
  10. BD (   1) C   3 - H  12        /127. BD*(   1) C   1 - C   2            3.39    0.88    0.049
  10. BD (   1) C   3 - H  12        /137. BD*(   1) C   4 - C   5            3.39    0.88    0.049
  11. BD (   1) C   4 - C   5        / 43. RY*(   1) C   3                    1.05    1.58    0.037
  11. BD (   1) C   4 - C   5        / 70. RY*(   1) C   6                    1.05    1.58    0.037
  11. BD (   1) C   4 - C   5        /134. BD*(   1) C   3 - C   4            1.07    0.98    0.029
  11. BD (   1) C   4 - C   5        /136. BD*(   1) C   3 - H  12            1.99    1.04    0.041
  11. BD (   1) C   4 - C   5        /138. BD*(   1) C   4 - H  13            0.70    1.04    0.024
  11. BD (   1) C   4 - C   5        /139. BD*(   1) C   4 - H  14            0.52    1.03    0.021
  11. BD (   1) C   4 - C   5        /140. BD*(   1) C   5 - C   6            1.07    0.98    0.029
  11. BD (   1) C   4 - C   5        /141. BD*(   1) C   5 - H  15            0.70    1.04    0.024
  11. BD (   1) C   4 - C   5        /142. BD*(   1) C   5 - H  16            0.52    1.03    0.021
  11. BD (   1) C   4 - C   5        /143. BD*(   1) C   6 - H  17            1.99    1.04    0.041
  12. BD (   1) C   4 - H  13        / 44. RY*(   2) C   3                    0.53    1.65    0.027
  12. BD (   1) C   4 - H  13        / 62. RY*(   2) C   5                    0.53    1.65    0.027
  12. BD (   1) C   4 - H  13        /131. BD*(   1) C   2 - C   3            3.39    0.88    0.049
  12. BD (   1) C   4 - H  13        /140. BD*(   1) C   5 - C   6            3.39    0.88    0.049
  13. BD (   1) C   4 - H  14        /135. BD*(   1) C   3 - H  11            3.23    0.92    0.049
  13. BD (   1) C   4 - H  14        /142. BD*(   1) C   5 - H  16            3.23    0.92    0.049
  14. BD (   1) C   5 - C   6        / 25. RY*(   1) C   1                    1.05    1.58    0.037
  14. BD (   1) C   5 - C   6        / 52. RY*(   1) C   4                    1.05    1.58    0.037
  14. BD (   1) C   5 - C   6        /128. BD*(   1) C   1 - C   6            1.07    0.98    0.029
  14. BD (   1) C   5 - C   6        /130. BD*(   1) C   1 - H   8            1.99    1.04    0.041
  14. BD (   1) C   5 - C   6        /137. BD*(   1) C   4 - C   5            1.07    0.98    0.029
  14. BD (   1) C   5 - C   6        /138. BD*(   1) C   4 - H  13            1.99    1.04    0.041
  14. BD (   1) C   5 - C   6        /141. BD*(   1) C   5 - H  15            0.70    1.04    0.024
  14. BD (   1) C   5 - C   6        /142. BD*(   1) C   5 - H  16            0.52    1.03    0.021
  14. BD (   1) C   5 - C   6        /143. BD*(   1) C   6 - H  17            0.70    1.04    0.024
  14. BD (   1) C   5 - C   6        /144. BD*(   1) C   6 - H  18            0.52    1.03    0.021
  15. BD (   1) C   5 - H  15        / 53. RY*(   2) C   4                    0.53    1.65    0.027
  15. BD (   1) C   5 - H  15        / 71. RY*(   2) C   6                    0.53    1.65    0.027
  15. BD (   1) C   5 - H  15        /128. BD*(   1) C   1 - C   6            3.39    0.88    0.049
  15. BD (   1) C   5 - H  15        /134. BD*(   1) C   3 - C   4            3.39    0.88    0.049
  16. BD (   1) C   5 - H  16        /139. BD*(   1) C   4 - H  14            3.23    0.92    0.049
  16. BD (   1) C   5 - H  16        /144. BD*(   1) C   6 - H  18            3.23    0.92    0.049
  17. BD (   1) C   6 - H  17        / 26. RY*(   2) C   1                    0.53    1.65    0.027
  17. BD (   1) C   6 - H  17        / 62. RY*(   2) C   5                    0.53    1.65    0.027
  17. BD (   1) C   6 - H  17        /127. BD*(   1) C   1 - C   2            3.39    0.88    0.049
  17. BD (   1) C   6 - H  17        /137. BD*(   1) C   4 - C   5            3.39    0.88    0.049
  18. BD (   1) C   6 - H  18        /129. BD*(   1) C   1 - H   7            3.23    0.92    0.049
  18. BD (   1) C   6 - H  18        /142. BD*(   1) C   5 - H  16            3.23    0.92    0.049
  19. CR (   1) C   1                / 36. RY*(   3) C   2                    0.90   10.73    0.088
  19. CR (   1) C   1                / 72. RY*(   3) C   6                    0.90   10.73    0.088
  19. CR (   1) C   1                / 79. RY*(   1) H   7                    0.59   10.46    0.070
  19. CR (   1) C   1                / 83. RY*(   1) H   8                    0.58   10.44    0.069
  20. CR (   1) C   2                / 27. RY*(   3) C   1                    0.90   10.73    0.088
  20. CR (   1) C   2                / 45. RY*(   3) C   3                    0.90   10.73    0.088
  20. CR (   1) C   2                / 87. RY*(   1) H   9                    0.58   10.44    0.069
  20. CR (   1) C   2                / 91. RY*(   1) H  10                    0.59   10.46    0.070
  21. CR (   1) C   3                / 36. RY*(   3) C   2                    0.90   10.73    0.088
  21. CR (   1) C   3                / 54. RY*(   3) C   4                    0.90   10.73    0.088
  21. CR (   1) C   3                / 95. RY*(   1) H  11                    0.59   10.46    0.070
  21. CR (   1) C   3                / 99. RY*(   1) H  12                    0.58   10.44    0.069
  22. CR (   1) C   4                / 45. RY*(   3) C   3                    0.90   10.73    0.088
  22. CR (   1) C   4                / 63. RY*(   3) C   5                    0.90   10.73    0.088
  22. CR (   1) C   4                /103. RY*(   1) H  13                    0.58   10.44    0.069
  22. CR (   1) C   4                /107. RY*(   1) H  14                    0.59   10.46    0.070
  23. CR (   1) C   5                / 54. RY*(   3) C   4                    0.90   10.73    0.088
  23. CR (   1) C   5                / 72. RY*(   3) C   6                    0.90   10.73    0.088
  23. CR (   1) C   5                /111. RY*(   1) H  15                    0.58   10.44    0.069
  23. CR (   1) C   5                /115. RY*(   1) H  16                    0.59   10.46    0.070
  24. CR (   1) C   6                / 27. RY*(   3) C   1                    0.90   10.73    0.088
  24. CR (   1) C   6                / 63. RY*(   3) C   5                    0.90   10.73    0.088
  24. CR (   1) C   6                /119. RY*(   1) H  17                    0.58   10.44    0.069
  24. CR (   1) C   6                /123. RY*(   1) H  18                    0.59   10.46    0.070


 Natural Bond Orbitals (Summary):

                                                            Principal Delocalizations
           NBO                        Occupancy    Energy   (geminal,vicinal,remote)
 ====================================================================================
 Molecular unit  1  (C6H12)
     1. BD (   1) C   1 - C   2          1.98132    -0.57554  136(v),143(v),128(g),131(g)
                                                    43(v),70(v),130(g),132(g)
                                                    129(g),133(g)
     2. BD (   1) C   1 - C   6          1.98132    -0.57554  132(v),141(v),127(g),140(g)
                                                    34(v),61(v),130(g),143(g)
                                                    129(g),144(g)
     3. BD (   1) C   1 - H   7          1.97787    -0.46578  133(v),144(v)
     4. BD (   1) C   1 - H   8          1.97958    -0.46806  131(v),140(v),35(v),71(v)
     5. BD (   1) C   2 - C   3          1.98132    -0.57554  130(v),138(v),127(g),134(g)
                                                    25(v),52(v),132(g),136(g)
                                                    133(g),135(g)
     6. BD (   1) C   2 - H   9          1.97958    -0.46806  128(v),134(v),26(v),44(v)
     7. BD (   1) C   2 - H  10          1.97787    -0.46578  129(v),135(v)
     8. BD (   1) C   3 - C   4          1.98132    -0.57554  132(v),141(v),131(g),137(g)
                                                    34(v),61(v),136(g),138(g)
                                                    135(g),139(g)
     9. BD (   1) C   3 - H  11          1.97787    -0.46578  133(v),139(v)
    10. BD (   1) C   3 - H  12          1.97958    -0.46806  127(v),137(v),35(v),53(v)
    11. BD (   1) C   4 - C   5          1.98132    -0.57554  136(v),143(v),134(g),140(g)
                                                    43(v),70(v),138(g),141(g)
                                                    139(g),142(g)
    12. BD (   1) C   4 - H  13          1.97958    -0.46806  131(v),140(v),44(v),62(v)
    13. BD (   1) C   4 - H  14          1.97787    -0.46578  135(v),142(v)
    14. BD (   1) C   5 - C   6          1.98132    -0.57554  130(v),138(v),128(g),137(g)
                                                    25(v),52(v),141(g),143(g)
                                                    142(g),144(g)
    15. BD (   1) C   5 - H  15          1.97958    -0.46806  128(v),134(v),53(v),71(v)
    16. BD (   1) C   5 - H  16          1.97787    -0.46578  139(v),144(v)
    17. BD (   1) C   6 - H  17          1.97958    -0.46806  127(v),137(v),26(v),62(v)
    18. BD (   1) C   6 - H  18          1.97787    -0.46578  129(v),142(v)
    19. CR (   1) C   1                  1.99911   -10.05307  36(v),72(v),79(v),83(v)
    20. CR (   1) C   2                  1.99911   -10.05307  27(v),45(v),91(v),87(v)
    21. CR (   1) C   3                  1.99911   -10.05307  36(v),54(v),95(v),99(v)
    22. CR (   1) C   4                  1.99911   -10.05307  45(v),63(v),107(v),103(v)
    23. CR (   1) C   5                  1.99911   -10.05307  54(v),72(v),115(v),111(v)
    24. CR (   1) C   6                  1.99911   -10.05307  27(v),63(v),123(v),119(v)
    25. RY*(   1) C   1                  0.00513     1.00870   
    26. RY*(   2) C   1                  0.00148     1.17848   
    27. RY*(   3) C   1                  0.00118     0.67351   
    28. RY*(   4) C   1                  0.00042     1.01344   
    29. RY*(   5) C   1                  0.00029     1.97784   
    30. RY*(   6) C   1                  0.00014     2.23185   
    31. RY*(   7) C   1                  0.00006     1.84673   
    32. RY*(   8) C   1                  0.00001     2.19990   
    33. RY*(   9) C   1                  0.00001     2.07588   
    34. RY*(   1) C   2                  0.00513     1.00870   
    35. RY*(   2) C   2                  0.00148     1.17848   
    36. RY*(   3) C   2                  0.00118     0.67351   
    37. RY*(   4) C   2                  0.00042     1.01344   
    38. RY*(   5) C   2                  0.00029     1.97784   
    39. RY*(   6) C   2                  0.00014     2.23185   
    40. RY*(   7) C   2                  0.00006     1.84673   
    41. RY*(   8) C   2                  0.00001     2.07493   
    42. RY*(   9) C   2                  0.00001     2.20085   
    43. RY*(   1) C   3                  0.00513     1.00870   
    44. RY*(   2) C   3                  0.00148     1.17848   
    45. RY*(   3) C   3                  0.00118     0.67351   
    46. RY*(   4) C   3                  0.00042     1.01344   
    47. RY*(   5) C   3                  0.00029     1.97784   
    48. RY*(   6) C   3                  0.00014     2.23185   
    49. RY*(   7) C   3                  0.00006     1.84673   
    50. RY*(   8) C   3                  0.00001     2.19990   
    51. RY*(   9) C   3                  0.00001     2.07588   
    52. RY*(   1) C   4                  0.00513     1.00870   
    53. RY*(   2) C   4                  0.00148     1.17848   
    54. RY*(   3) C   4                  0.00118     0.67351   
    55. RY*(   4) C   4                  0.00042     1.01344   
    56. RY*(   5) C   4                  0.00029     1.97784   
    57. RY*(   6) C   4                  0.00014     2.23185   
    58. RY*(   7) C   4                  0.00006     1.84673   
    59. RY*(   8) C   4                  0.00001     2.19990   
    60. RY*(   9) C   4                  0.00001     2.07588   
    61. RY*(   1) C   5                  0.00513     1.00870   
    62. RY*(   2) C   5                  0.00148     1.17848   
    63. RY*(   3) C   5                  0.00118     0.67351   
    64. RY*(   4) C   5                  0.00042     1.01344   
    65. RY*(   5) C   5                  0.00029     1.97784   
    66. RY*(   6) C   5                  0.00014     2.23185   
    67. RY*(   7) C   5                  0.00006     1.84673   
    68. RY*(   8) C   5                  0.00001     2.07493   
    69. RY*(   9) C   5                  0.00001     2.20085   
    70. RY*(   1) C   6                  0.00513     1.00870   
    71. RY*(   2) C   6                  0.00148     1.17848   
    72. RY*(   3) C   6                  0.00118     0.67351   
    73. RY*(   4) C   6                  0.00042     1.01344   
    74. RY*(   5) C   6                  0.00029     1.97784   
    75. RY*(   6) C   6                  0.00014     2.23185   
    76. RY*(   7) C   6                  0.00006     1.84673   
    77. RY*(   8) C   6                  0.00001     2.19990   
    78. RY*(   9) C   6                  0.00001     2.07588   
    79. RY*(   1) H   7                  0.00300     0.40276   
    80. RY*(   2) H   7                  0.00018     1.90643   
    81. RY*(   3) H   7                  0.00013     1.78135   
    82. RY*(   4) H   7                  0.00004     2.32394   
    83. RY*(   1) H   8                  0.00217     0.38619   
    84. RY*(   2) H   8                  0.00017     1.86252   
    85. RY*(   3) H   8                  0.00013     1.81164   
    86. RY*(   4) H   8                  0.00004     2.33101   
    87. RY*(   1) H   9                  0.00217     0.38619   
    88. RY*(   2) H   9                  0.00017     1.86252   
    89. RY*(   3) H   9                  0.00013     1.81164   
    90. RY*(   4) H   9                  0.00004     2.33101   
    91. RY*(   1) H  10                  0.00300     0.40276   
    92. RY*(   2) H  10                  0.00018     1.90643   
    93. RY*(   3) H  10                  0.00013     1.78135   
    94. RY*(   4) H  10                  0.00004     2.32394   
    95. RY*(   1) H  11                  0.00300     0.40276   
    96. RY*(   2) H  11                  0.00018     1.90643   
    97. RY*(   3) H  11                  0.00013     1.78135   
    98. RY*(   4) H  11                  0.00004     2.32394   
    99. RY*(   1) H  12                  0.00217     0.38619   
   100. RY*(   2) H  12                  0.00017     1.86252   
   101. RY*(   3) H  12                  0.00013     1.81164   
   102. RY*(   4) H  12                  0.00004     2.33101   
   103. RY*(   1) H  13                  0.00217     0.38619   
   104. RY*(   2) H  13                  0.00017     1.86252   
   105. RY*(   3) H  13                  0.00013     1.81164   
   106. RY*(   4) H  13                  0.00004     2.33101   
   107. RY*(   1) H  14                  0.00300     0.40276   
   108. RY*(   2) H  14                  0.00018     1.90643   
   109. RY*(   3) H  14                  0.00013     1.78135   
   110. RY*(   4) H  14                  0.00004     2.32394   
   111. RY*(   1) H  15                  0.00217     0.38619   
   112. RY*(   2) H  15                  0.00017     1.86252   
   113. RY*(   3) H  15                  0.00013     1.81164   
   114. RY*(   4) H  15                  0.00004     2.33101   
   115. RY*(   1) H  16                  0.00300     0.40276   
   116. RY*(   2) H  16                  0.00018     1.90643   
   117. RY*(   3) H  16                  0.00013     1.78135   
   118. RY*(   4) H  16                  0.00004     2.32394   
   119. RY*(   1) H  17                  0.00217     0.38619   
   120. RY*(   2) H  17                  0.00017     1.86252   
   121. RY*(   3) H  17                  0.00013     1.81164   
   122. RY*(   4) H  17                  0.00004     2.33101   
   123. RY*(   1) H  18                  0.00300     0.40276   
   124. RY*(   2) H  18                  0.00018     1.90643   
   125. RY*(   3) H  18                  0.00013     1.78135   
   126. RY*(   4) H  18                  0.00004     2.32394   
   127. BD*(   1) C   1 - C   2          0.01667     0.40777   
   128. BD*(   1) C   1 - C   6          0.01667     0.40777   
   129. BD*(   1) C   1 - H   7          0.01824     0.44969   
   130. BD*(   1) C   1 - H   8          0.01264     0.46516   
   131. BD*(   1) C   2 - C   3          0.01667     0.40777   
   132. BD*(   1) C   2 - H   9          0.01264     0.46516   
   133. BD*(   1) C   2 - H  10          0.01824     0.44969   
   134. BD*(   1) C   3 - C   4          0.01667     0.40777   
   135. BD*(   1) C   3 - H  11          0.01824     0.44969   
   136. BD*(   1) C   3 - H  12          0.01264     0.46516   
   137. BD*(   1) C   4 - C   5          0.01667     0.40777   
   138. BD*(   1) C   4 - H  13          0.01264     0.46516   
   139. BD*(   1) C   4 - H  14          0.01824     0.44969   
   140. BD*(   1) C   5 - C   6          0.01667     0.40777   
   141. BD*(   1) C   5 - H  15          0.01264     0.46516   
   142. BD*(   1) C   5 - H  16          0.01824     0.44969   
   143. BD*(   1) C   6 - H  17          0.01264     0.46516   
   144. BD*(   1) C   6 - H  18          0.01824     0.44969   
       -------------------------------
              Total Lewis   47.62730  ( 99.2235%)
        Valence non-Lewis    0.28530  (  0.5944%)
        Rydberg non-Lewis    0.08739  (  0.1821%)
       -------------------------------
            Total unit  1   48.00000  (100.0000%)
           Charge unit  1    0.00000
 Unable to Open any file for archive entry.
 1\1\GINC-COMPUTE-0-1\SP\RB3LYP\def2SVP\C6H12\ZAHRT2\15-Mar-2021\0\\# b
 3lyp empiricaldispersion=gd3bj pop=nbo def2svp geom=newredundant\\C1CC
 CCC1\\0,1\C,0,1.267221,-0.73163,0.229215\C,0,0.,-1.463261,-0.229215\C,
 0,-1.267221,-0.73163,0.229215\C,0,-1.267221,0.73163,-0.229215\C,0,0.,1
 .463261,0.229215\C,0,1.267221,0.73163,-0.229215\H,0,1.323093,-0.763888
 ,1.333176\H,0,2.166288,-1.250707,-0.14296\H,0,0.,-2.501414,0.14296\H,0
 ,0.,-1.527777,-1.333176\H,0,-1.323093,-0.763888,1.333176\H,0,-2.166288
 ,-1.250707,-0.14296\H,0,-2.166288,1.250707,0.14296\H,0,-1.323093,0.763
 888,-1.333176\H,0,0.,2.501414,-0.14296\H,0,0.,1.527777,1.333176\H,0,2.
 166288,1.250707,0.14296\H,0,1.323093,0.763888,-1.333176\\Version=ES64L
 -G16RevC.01\State=1-A1G\HF=-235.7373244\RMSD=4.591e-09\Dipole=0.,0.,0.
 \Quadrupole=-0.136079,-0.136079,0.2721579,0.,0.,0.\PG=D03D [3SGD(C2H4)
 ]\\@
 The archive entry for this job was punched.


 IF NO USE IS MADE OF THE LABOR OF PAST AGES,
 THE WORLD MUST REMAIN ALWAYS IN THE INFANCY OF KNOWLEDGE.

                          -- CICERO
 File lengths (MBytes):  RWF=     15 Int=      0 D2E=      0 Chk=      2 Scr=      1
 Normal termination of Gaussian 16
