# Supplementary material for: Machine-Learning-Guided Discovery of Electrochemical Reactions
Source: J Am Chem Soc. 2022 Dec 2;144(49):22599–610. doi: 10.1021/jacs.2c08997 (PMC9756344; doi:10.1021/jacs.2c08997)
Supplement: Supplementary file 4 — ja2c08997_si_004.zip [file ja2c08997_si_004.zip › Reactivity Prediction/Nlogs_notimes/68.log]

 Entering Gaussian System, Link 0=g16
 Input=68.com
 Output=68.log
 Initial command:
  
 Copyright (c) 1988-2019, Gaussian, Inc.  All Rights Reserved.
  
 This is part of the Gaussian(R) 16 program.  It is based on
 the Gaussian(R) 09 system (copyright 2009, Gaussian, Inc.),
 the Gaussian(R) 03 system (copyright 2003, Gaussian, Inc.),
 the Gaussian(R) 98 system (copyright 1998, Gaussian, Inc.),
 the Gaussian(R) 94 system (copyright 1995, Gaussian, Inc.),
 the Gaussian 92(TM) system (copyright 1992, Gaussian, Inc.),
 the Gaussian 90(TM) system (copyright 1990, Gaussian, Inc.),
 the Gaussian 88(TM) system (copyright 1988, Gaussian, Inc.),
 the Gaussian 86(TM) system (copyright 1986, Carnegie Mellon
 University), and the Gaussian 82(TM) system (copyright 1983,
 Carnegie Mellon University). Gaussian is a federally registered
 trademark of Gaussian, Inc.
  
 This software contains proprietary and confidential information,
 including trade secrets, belonging to Gaussian, Inc.
  
 This software is provided under written license and may be
 used, copied, transmitted, or stored only in accord with that
 written license.
  
 The following legend is applicable only to US Government
 contracts under FAR:
  
                    RESTRICTED RIGHTS LEGEND
  
 Use, reproduction and disclosure by the US Government is
 subject to restrictions as set forth in subparagraphs (a)
 and (c) of the Commercial Computer Software - Restricted
 Rights clause in FAR 52.227-19.
  
 Gaussian, Inc.
 340 Quinnipiac St., Bldg. 40, Wallingford CT 06492
  
  
 ---------------------------------------------------------------
 Warning -- This program may not be used in any manner that
 competes with the business of Gaussian, Inc. or will provide
 assistance to any competitor of Gaussian, Inc.  The licensee
 of this program is prohibited from giving any competitor of
 Gaussian, Inc. access to this program.  By using this program,
 the user acknowledges that Gaussian, Inc. is engaged in the
 business of creating and licensing software in the field of
 computational chemistry and represents and warrants to the
 licensee that it is not a competitor of Gaussian, Inc. and that
 it will not use this program in any manner prohibited above.
 ---------------------------------------------------------------
  

 Cite this work as:
 Gaussian 16, Revision C.01,
 M. J. Frisch, G. W. Trucks, H. B. Schlegel, G. E. Scuseria, 
 M. A. Robb, J. R. Cheeseman, G. Scalmani, V. Barone, 
 G. A. Petersson, H. Nakatsuji, X. Li, M. Caricato, A. V. Marenich, 
 J. Bloino, B. G. Janesko, R. Gomperts, B. Mennucci, H. P. Hratchian, 
 J. V. Ortiz, A. F. Izmaylov, J. L. Sonnenberg, D. Williams-Young, 
 F. Ding, F. Lipparini, F. Egidi, J. Goings, B. Peng, A. Petrone, 
 T. Henderson, D. Ranasinghe, V. G. Zakrzewski, J. Gao, N. Rega, 
 G. Zheng, W. Liang, M. Hada, M. Ehara, K. Toyota, R. Fukuda, 
 J. Hasegawa, M. Ishida, T. Nakajima, Y. Honda, O. Kitao, H. Nakai, 
 T. Vreven, K. Throssell, J. A. Montgomery, Jr., J. E. Peralta, 
 F. Ogliaro, M. J. Bearpark, J. J. Heyd, E. N. Brothers, K. N. Kudin, 
 V. N. Staroverov, T. A. Keith, R. Kobayashi, J. Normand, 
 K. Raghavachari, A. P. Rendell, J. C. Burant, S. S. Iyengar, 
 J. Tomasi, M. Cossi, J. M. Millam, M. Klene, C. Adamo, R. Cammi, 
 J. W. Ochterski, R. L. Martin, K. Morokuma, O. Farkas, 
 J. B. Foresman, and D. J. Fox, Gaussian, Inc., Wallingford CT, 2019.
 
 ******************************************
 Gaussian 16:  ES64L-G16RevC.01  3-Jul-2019
                13-Mar-2021 
 ******************************************
 %nprocshared=16
 Will use up to   16 processors via shared memory.
 %mem=7GB
 -----------------------------------------
 # b3lyp/def2svp geom=NewRedundant pop=NBO
 -----------------------------------------
 1/29=4000,38=1,172=1/1;
 2/12=2,17=6,18=5,40=1/2;
 3/5=43,7=101,11=2,25=1,30=1,74=-5/1,2,3;
 4//1;
 5/5=2,38=5/2;
 6/7=2,8=2,9=2,10=2,28=1,40=1/1,7;
 99/5=1,9=1/99;
 --
 68
 --
 Symbolic Z-matrix:
 Charge =  0 Multiplicity = 1
 O                    -1.4278   -0.52147  -0.18407 
 C                    -0.4634    0.36766   0.05617 
 C                     0.88618  -0.15637  -0.48521 
 F                     1.84906   0.72514  -0.24843 
 F                     0.80597  -0.36458  -1.80438 
 F                     1.20437  -1.31314   0.10693 
 O                    -0.59493   1.42196   0.60683 
 H                    -2.25945  -0.15919   0.16909 
 
                          Input orientation:                          
 ---------------------------------------------------------------------
 Center     Atomic      Atomic             Coordinates (Angstroms)
 Number     Number       Type             X           Y           Z
 ---------------------------------------------------------------------
      1          8           0       -1.427800   -0.521474   -0.184066
      2          6           0       -0.463395    0.367655    0.056174
      3          6           0        0.886184   -0.156373   -0.485210
      4          9           0        1.849057    0.725144   -0.248426
      5          9           0        0.805965   -0.364576   -1.804378
      6          9           0        1.204368   -1.313143    0.106928
      7          8           0       -0.594932    1.421955    0.606832
      8          1           0       -2.259448   -0.159188    0.169087
 ---------------------------------------------------------------------
                    Distance matrix (angstroms):
                    1          2          3          4          5
     1  O    0.000000
     2  C    1.333545   0.000000
     3  C    2.361887   1.545661   0.000000
     4  F    3.506563   2.359664   1.326749   0.000000
     5  F    2.764007   2.368353   1.337904   2.167145   0.000000
     6  F    2.764006   2.368353   1.337903   2.167144   2.170621
     7  O    2.257455   1.196693   2.424331   2.681434   3.311818
     8  H    0.973451   1.875131   3.212961   4.223289   3.651508
                    6          7          8
     6  F    0.000000
     7  O    3.311820   0.000000
     8  H    3.651507   2.337145   0.000000
 Stoichiometry    C2HF3O2
 Framework group  C1[X(C2HF3O2)]
 Deg. of freedom    18
 Full point group                 C1      NOp   1
 Largest Abelian subgroup         C1      NOp   1
 Largest concise Abelian subgroup C1      NOp   1
                         Standard orientation:                         
 ---------------------------------------------------------------------
 Center     Atomic      Atomic             Coordinates (Angstroms)
 Number     Number       Type             X           Y           Z
 ---------------------------------------------------------------------
      1          8           0        1.519948   -1.039757   -0.000001
      2          6           0        0.936074    0.159173    0.000000
      3          6           0       -0.601263   -0.001021   -0.000000
      4          9           0       -1.186734    1.189560   -0.000002
      5          9           0       -0.995978   -0.676511    1.085312
      6          9           0       -0.995978   -0.676514   -1.085309
      7          8           0        1.494554    1.217556    0.000000
      8          1           0        2.483333   -0.900123   -0.000001
 ---------------------------------------------------------------------
 Rotational constants (GHZ):           3.8554212           2.4927563           2.0686063
 Standard basis: def2SVP (5D, 7F)
 There are   110 symmetry adapted cartesian basis functions of A   symmetry.
 There are   103 symmetry adapted basis functions of A   symmetry.
   103 basis functions,   182 primitive gaussians,   110 cartesian basis functions
    28 alpha electrons       28 beta electrons
       nuclear repulsion energy       336.8635594071 Hartrees.
 NAtoms=    8 NActive=    8 NUniq=    8 SFac= 1.00D+00 NAtFMM=   60 NAOKFM=F Big=F
 Integral buffers will be    131072 words long.
 Raffenetti 2 integral format.
 Two-electron integral symmetry is turned on.
 One-electron integrals computed using PRISM.
   1 Symmetry operations used in ECPInt.
 ECPInt:  NShTT=    1035 NPrTT=    4099 LenC2=    1026 LenP2D=    3220.
 LDataN:  DoStor=T MaxTD1= 4 Len=   56
 NBasis=   103 RedAO= T EigKep=  3.71D-03  NBF=   103
 NBsUse=   103 1.00D-06 EigRej= -1.00D+00 NBFU=   103
 ExpMin= 1.22D-01 ExpMax= 2.89D+03 ExpMxC= 4.35D+02 IAcc=3 IRadAn=         5 AccDes= 0.00D+00
 Harris functional with IExCor=  402 and IRadAn=       5 diagonalized for initial guess.
 HarFok:  IExCor=  402 AccDes= 0.00D+00 IRadAn=         5 IDoV= 1 UseB2=F ITyADJ=14
 ICtDFT=  3500011 ScaDFX=  1.000000  1.000000  1.000000  1.000000
 FoFCou: FMM=F IPFlag=           0 FMFlag=      100000 FMFlg1=           0
         NFxFlg=           0 DoJE=T BraDBF=F KetDBF=T FulRan=T
         wScrn=  0.000000 ICntrl=       500 IOpCl=  0 I1Cent=   200000004 NGrid=           0
         NMat0=    1 NMatS0=      1 NMatT0=    0 NMatD0=    1 NMtDS0=    0 NMtDT0=    0
 Petite list used in FoFCou.
 Keep R1 ints in memory in canonical form, NReq=29307180.
 Requested convergence on RMS density matrix=1.00D-08 within 128 cycles.
 Requested convergence on MAX density matrix=1.00D-06.
 Requested convergence on             energy=1.00D-06.
 No special actions if energy rises.
 Integral accuracy reduced to 1.0D-05 until final iterations.
 Initial convergence to 1.0D-05 achieved.  Increase integral accuracy.
 SCF Done:  E(RB3LYP) =  -526.397661085     A.U. after   13 cycles
            NFock= 13  Conv=0.74D-08     -V/T= 2.0062

 **********************************************************************

            Population analysis using the SCF Density.

 **********************************************************************

 Orbital symmetries:
       Occupied  (A) (A) (A) (A) (A) (A) (A) (A) (A) (A) (A) (A)
                 (A) (A) (A) (A) (A) (A) (A) (A) (A) (A) (A) (A)
                 (A) (A) (A) (A)
       Virtual   (A) (A) (A) (A) (A) (A) (A) (A) (A) (A) (A) (A)
                 (A) (A) (A) (A) (A) (A) (A) (A) (A) (A) (A) (A)
                 (A) (A) (A) (A) (A) (A) (A) (A) (A) (A) (A) (A)
                 (A) (A) (A) (A) (A) (A) (A) (A) (A) (A) (A) (A)
                 (A) (A) (A) (A) (A) (A) (A) (A) (A) (A) (A) (A)
                 (A) (A) (A) (A) (A) (A) (A) (A) (A) (A) (A) (A)
                 (A) (A) (A)
 The electronic state is 1-A.
 Alpha  occ. eigenvalues --  -24.73754 -24.73724 -24.73715 -19.22157 -19.16675
 Alpha  occ. eigenvalues --  -10.45465 -10.35781  -1.32106  -1.22892  -1.22687
 Alpha  occ. eigenvalues --   -1.13932  -1.05156  -0.76603  -0.67459  -0.61892
 Alpha  occ. eigenvalues --   -0.61434  -0.59705  -0.51326  -0.49805  -0.48817
 Alpha  occ. eigenvalues --   -0.47924  -0.47135  -0.44975  -0.44383  -0.42729
 Alpha  occ. eigenvalues --   -0.41450  -0.36267  -0.31958
 Alpha virt. eigenvalues --   -0.04189   0.02829   0.13570   0.17172   0.19617
 Alpha virt. eigenvalues --    0.20180   0.26555   0.33043   0.36955   0.43760
 Alpha virt. eigenvalues --    0.44681   0.48493   0.51260   0.51986   0.58110
 Alpha virt. eigenvalues --    0.61840   0.63308   0.85781   0.89491   0.92594
 Alpha virt. eigenvalues --    1.00839   1.00930   1.07061   1.07951   1.10811
 Alpha virt. eigenvalues --    1.14159   1.16920   1.27323   1.29954   1.33172
 Alpha virt. eigenvalues --    1.34582   1.35191   1.39814   1.43528   1.48748
 Alpha virt. eigenvalues --    1.50723   1.56824   1.57229   1.69687   1.72114
 Alpha virt. eigenvalues --    1.75706   1.86589   1.87537   1.91641   1.98256
 Alpha virt. eigenvalues --    2.01454   2.01669   2.11213   2.29500   2.32571
 Alpha virt. eigenvalues --    2.59685   2.66404   2.84538   2.86697   2.98199
 Alpha virt. eigenvalues --    2.98731   3.01698   3.02257   3.02651   3.02726
 Alpha virt. eigenvalues --    3.03831   3.06724   3.15141   3.15691   3.17952
 Alpha virt. eigenvalues --    3.20543   3.39789   3.45096   3.53308   3.56753
 Alpha virt. eigenvalues --    3.60910   3.66977   3.73677   3.82078   3.85570
          Condensed to atoms (all electrons):
               1          2          3          4          5          6
     1  O    7.637481   0.362480  -0.074788   0.000740   0.000608   0.000608
     2  C    0.362480   4.789197   0.222704  -0.053414  -0.040732  -0.040732
     3  C   -0.074788   0.222704   4.291651   0.386146   0.350626   0.350627
     4  F    0.000740  -0.053414   0.386146   8.896267  -0.043605  -0.043605
     5  F    0.000608  -0.040732   0.350626  -0.043605   8.938395  -0.043808
     6  F    0.000608  -0.040732   0.350627  -0.043605  -0.043808   8.938393
     7  O   -0.074217   0.693401  -0.063469  -0.000603   0.000556   0.000556
     8  H    0.308545  -0.007837   0.010148  -0.000125  -0.000561  -0.000561
               7          8
     1  O   -0.074217   0.308545
     2  C    0.693401  -0.007837
     3  C   -0.063469   0.010148
     4  F   -0.000603  -0.000125
     5  F    0.000556  -0.000561
     6  F    0.000556  -0.000561
     7  O    7.608107   0.007695
     8  H    0.007695   0.485739
 Mulliken charges:
               1
     1  O   -0.161458
     2  C    0.074933
     3  C    0.526355
     4  F   -0.141800
     5  F   -0.161480
     6  F   -0.161478
     7  O   -0.172027
     8  H    0.196955
 Sum of Mulliken charges =  -0.00000
 Mulliken charges with hydrogens summed into heavy atoms:
               1
     1  O    0.035497
     2  C    0.074933
     3  C    0.526355
     4  F   -0.141800
     5  F   -0.161480
     6  F   -0.161478
     7  O   -0.172027
 Electronic spatial extent (au):  <R**2>=            595.2720
 Charge=             -0.0000 electrons
 Dipole moment (field-independent basis, Debye):
    X=              1.7544    Y=             -1.2957    Z=             -0.0000  Tot=              2.1810
 Quadrupole moment (field-independent basis, Debye-Ang):
   XX=            -31.6124   YY=            -40.5350   ZZ=            -36.2676
   XY=             -4.1361   XZ=              0.0000   YZ=              0.0000
 Traceless Quadrupole moment (field-independent basis, Debye-Ang):
   XX=              4.5259   YY=             -4.3966   ZZ=             -0.1293
   XY=             -4.1361   XZ=              0.0000   YZ=              0.0000
 Octapole moment (field-independent basis, Debye-Ang**2):
  XXX=              8.3928  YYY=             -4.2764  ZZZ=             -0.0000  XYY=             -6.1578
  XXY=            -11.7398  XXZ=             -0.0000  XZZ=             -1.7099  YZZ=              1.0617
  YYZ=              0.0000  XYZ=             -0.0000
 Hexadecapole moment (field-independent basis, Debye-Ang**3):
 XXXX=           -263.1047 YYYY=           -182.6494 ZZZZ=            -91.2193 XXXY=            -30.8584
 XXXZ=             -0.0000 YYYX=             -6.3089 YYYZ=             -0.0000 ZZZX=              0.0000
 ZZZY=              0.0000 XXYY=            -85.8555 XXZZ=            -69.3816 YYZZ=            -44.6747
 XXYZ=              0.0000 YYXZ=             -0.0000 ZZXY=             -1.0963
 N-N= 3.368635594071D+02 E-N=-1.919941786372D+03  KE= 5.231353046997D+02
 ******************************Gaussian NBO Version 3.1******************************
             N A T U R A L   A T O M I C   O R B I T A L   A N D
          N A T U R A L   B O N D   O R B I T A L   A N A L Y S I S
 ******************************Gaussian NBO Version 3.1******************************
       /RESON  / : Allow strongly delocalized NBO set

 Analyzing the SCF density

 Job title: 68                                                              

 Storage needed:     32293 in NPA,     42823 in NBO ( 939523696 available)
 GSVD:  LWork=        6919 too small for GESVD, short by          92 words or          92 for optimal perf.


 NATURAL POPULATIONS:  Natural atomic orbital occupancies 
                                                          
   NAO  Atom  No  lang   Type(AO)    Occupancy      Energy
 ----------------------------------------------------------
     1    O    1  S      Cor( 1S)     1.99969     -19.03506
     2    O    1  S      Val( 2S)     1.67534      -0.93515
     3    O    1  S      Ryd( 3S)     0.00188       1.41558
     4    O    1  px     Val( 2p)     1.51640      -0.36252
     5    O    1  px     Ryd( 3p)     0.00226       1.18155
     6    O    1  py     Val( 2p)     1.68120      -0.39570
     7    O    1  py     Ryd( 3p)     0.00109       1.01299
     8    O    1  pz     Val( 2p)     1.79768      -0.37051
     9    O    1  pz     Ryd( 3p)     0.00125       0.94050
    10    O    1  dxy    Ryd( 3d)     0.00121       3.01824
    11    O    1  dxz    Ryd( 3d)     0.00008       2.70153
    12    O    1  dyz    Ryd( 3d)     0.00137       2.66785
    13    O    1  dx2y2  Ryd( 3d)     0.00138       3.19956
    14    O    1  dz2    Ryd( 3d)     0.00067       2.98847

    15    C    2  S      Cor( 1S)     1.99939     -10.25766
    16    C    2  S      Val( 2S)     0.77846      -0.19622
    17    C    2  S      Ryd( 3S)     0.00544       0.37301
    18    C    2  px     Val( 2p)     0.93191      -0.12188
    19    C    2  px     Ryd( 3p)     0.00804       0.55625
    20    C    2  py     Val( 2p)     0.69726      -0.01238
    21    C    2  py     Ryd( 3p)     0.02104       0.56092
    22    C    2  pz     Val( 2p)     0.79029      -0.17716
    23    C    2  pz     Ryd( 3p)     0.00280       0.48334
    24    C    2  dxy    Ryd( 3d)     0.00402       2.29535
    25    C    2  dxz    Ryd( 3d)     0.00100       1.80626
    26    C    2  dyz    Ryd( 3d)     0.00458       1.89431
    27    C    2  dx2y2  Ryd( 3d)     0.00545       2.32180
    28    C    2  dz2    Ryd( 3d)     0.00095       2.05727

    29    C    3  S      Cor( 1S)     1.99937     -10.38362
    30    C    3  S      Val( 2S)     0.79256      -0.27747
    31    C    3  S      Ryd( 3S)     0.00656       0.49021
    32    C    3  px     Val( 2p)     0.90953      -0.17710
    33    C    3  px     Ryd( 3p)     0.01030       0.51974
    34    C    3  py     Val( 2p)     0.57337      -0.12629
    35    C    3  py     Ryd( 3p)     0.01750       0.59986
    36    C    3  pz     Val( 2p)     0.57347      -0.12941
    37    C    3  pz     Ryd( 3p)     0.01457       0.55101
    38    C    3  dxy    Ryd( 3d)     0.00355       2.03599
    39    C    3  dxz    Ryd( 3d)     0.00356       1.93216
    40    C    3  dyz    Ryd( 3d)     0.00577       2.08341
    41    C    3  dx2y2  Ryd( 3d)     0.00444       2.05852
    42    C    3  dz2    Ryd( 3d)     0.00520       2.06486

    43    F    4  S      Cor( 1S)     1.99989     -24.48115
    44    F    4  S      Val( 2S)     1.83592      -1.28773
    45    F    4  S      Ryd( 3S)     0.00093       1.86405
    46    F    4  px     Val( 2p)     1.88317      -0.45781
    47    F    4  px     Ryd( 3p)     0.00077       1.31885
    48    F    4  py     Val( 2p)     1.70502      -0.47711
    49    F    4  py     Ryd( 3p)     0.00026       1.23813
    50    F    4  pz     Val( 2p)     1.92676      -0.45083
    51    F    4  pz     Ryd( 3p)     0.00030       1.26949
    52    F    4  dxy    Ryd( 3d)     0.00106       3.30315
    53    F    4  dxz    Ryd( 3d)     0.00023       3.04163
    54    F    4  dyz    Ryd( 3d)     0.00084       3.11546
    55    F    4  dx2y2  Ryd( 3d)     0.00102       3.23474
    56    F    4  dz2    Ryd( 3d)     0.00038       3.17210

    57    F    5  S      Cor( 1S)     1.99990     -24.48317
    58    F    5  S      Val( 2S)     1.84124      -1.29014
    59    F    5  S      Ryd( 3S)     0.00107       1.83124
    60    F    5  px     Val( 2p)     1.91486      -0.45508
    61    F    5  px     Ryd( 3p)     0.00071       1.32172
    62    F    5  py     Val( 2p)     1.85788      -0.45888
    63    F    5  py     Ryd( 3p)     0.00025       1.27175
    64    F    5  pz     Val( 2p)     1.74510      -0.47168
    65    F    5  pz     Ryd( 3p)     0.00021       1.24275
    66    F    5  dxy    Ryd( 3d)     0.00037       3.08091
    67    F    5  dxz    Ryd( 3d)     0.00072       3.16938
    68    F    5  dyz    Ryd( 3d)     0.00096       3.30197
    69    F    5  dx2y2  Ryd( 3d)     0.00037       3.07753
    70    F    5  dz2    Ryd( 3d)     0.00099       3.21830

    71    F    6  S      Cor( 1S)     1.99990     -24.48317
    72    F    6  S      Val( 2S)     1.84124      -1.29014
    73    F    6  S      Ryd( 3S)     0.00107       1.83124
    74    F    6  px     Val( 2p)     1.91486      -0.45508
    75    F    6  px     Ryd( 3p)     0.00071       1.32172
    76    F    6  py     Val( 2p)     1.85788      -0.45888
    77    F    6  py     Ryd( 3p)     0.00025       1.27175
    78    F    6  pz     Val( 2p)     1.74511      -0.47168
    79    F    6  pz     Ryd( 3p)     0.00021       1.24275
    80    F    6  dxy    Ryd( 3d)     0.00037       3.08091
    81    F    6  dxz    Ryd( 3d)     0.00072       3.16938
    82    F    6  dyz    Ryd( 3d)     0.00096       3.30197
    83    F    6  dx2y2  Ryd( 3d)     0.00037       3.07753
    84    F    6  dz2    Ryd( 3d)     0.00099       3.21830

    85    O    7  S      Cor( 1S)     1.99972     -18.91690
    86    O    7  S      Val( 2S)     1.69965      -0.90265
    87    O    7  S      Ryd( 3S)     0.00190       1.40104
    88    O    7  px     Val( 2p)     1.78240      -0.31288
    89    O    7  px     Ryd( 3p)     0.00269       1.08084
    90    O    7  py     Val( 2p)     1.65848      -0.34555
    91    O    7  py     Ryd( 3p)     0.00141       1.00487
    92    O    7  pz     Val( 2p)     1.40380      -0.28504
    93    O    7  pz     Ryd( 3p)     0.00058       1.03032
    94    O    7  dxy    Ryd( 3d)     0.00145       3.13952
    95    O    7  dxz    Ryd( 3d)     0.00048       2.65584
    96    O    7  dyz    Ryd( 3d)     0.00171       2.79533
    97    O    7  dx2y2  Ryd( 3d)     0.00162       3.02923
    98    O    7  dz2    Ryd( 3d)     0.00037       2.82107

    99    H    8  S      Val( 1S)     0.49862       0.04376
   100    H    8  S      Ryd( 2S)     0.00299       0.35720
   101    H    8  px     Ryd( 2p)     0.00233       2.38014
   102    H    8  py     Ryd( 2p)     0.00097       1.75996
   103    H    8  pz     Ryd( 2p)     0.00114       1.55985


 Summary of Natural Population Analysis:                  
                                                          
                                       Natural Population 
                Natural  -----------------------------------------------
    Atom  No    Charge         Core      Valence    Rydberg      Total
 -----------------------------------------------------------------------
      O    1   -0.68149      1.99969     6.67061    0.01119     8.68149
      C    2    0.74937      1.99939     3.19792    0.05332     5.25063
      C    3    1.08026      1.99937     2.84892    0.07145     4.91974
      F    4   -0.35655      1.99989     7.35087    0.00578     9.35655
      F    5   -0.36463      1.99990     7.35909    0.00565     9.36463
      F    6   -0.36463      1.99990     7.35909    0.00565     9.36463
      O    7   -0.55626      1.99972     6.54433    0.01221     8.55626
      H    8    0.49395      0.00000     0.49862    0.00743     0.50605
 =======================================================================
   * Total *   -0.00000     13.99787    41.82945    0.17269    56.00000

                                 Natural Population      
 --------------------------------------------------------
   Core                      13.99787 ( 99.9848% of  14)
   Valence                   41.82945 ( 99.5939% of  42)
   Natural Minimal Basis     55.82731 ( 99.6916% of  56)
   Natural Rydberg Basis      0.17269 (  0.3084% of  56)
 --------------------------------------------------------

    Atom  No          Natural Electron Configuration
 ----------------------------------------------------------------------------
      O    1      [core]2S( 1.68)2p( 5.00)
      C    2      [core]2S( 0.78)2p( 2.42)3S( 0.01)3p( 0.03)3d( 0.02)
      C    3      [core]2S( 0.79)2p( 2.06)3S( 0.01)3p( 0.04)3d( 0.02)
      F    4      [core]2S( 1.84)2p( 5.51)
      F    5      [core]2S( 1.84)2p( 5.52)
      F    6      [core]2S( 1.84)2p( 5.52)
      O    7      [core]2S( 1.70)2p( 4.84)3d( 0.01)
      H    8            1S( 0.50)


 NATURAL BOND ORBITAL ANALYSIS:

                       Occupancies       Lewis Structure    Low   High
           Occ.    -------------------  -----------------   occ   occ
  Cycle   Thresh.   Lewis   Non-Lewis     CR  BD  3C  LP    (L)   (NL)   Dev
 =============================================================================
   1(1)    1.90    54.82766   1.17234      7   9   0  12     3      5    0.18
   2(2)    1.90    53.89631   2.10369      7  10   0  11     2      5    1.06
   3(3)    1.90    54.44115   1.55885      7   9   0  12     3      5    0.18
   4(4)    1.90    53.89631   2.10369      7  10   0  11     2      5    1.06
   5(5)    1.90    54.44115   1.55885      7   9   0  12     3      5    0.18
   6(6)    1.90    53.89631   2.10369      7  10   0  11     2      5    1.06
   7(7)    1.90    54.44115   1.55885      7   9   0  12     3      5    0.18
   8(8)    1.90    53.89631   2.10369      7  10   0  11     2      5    1.06
   9(9)    1.90    54.44115   1.55885      7   9   0  12     3      5    0.18
  10(1)    1.80    55.10489   0.89511      7   9   0  12     0      4    0.18
  11(2)    1.80    54.52126   1.47874      7   9   0  12     1      4    0.79
  12(3)    1.80    55.10489   0.89511      7   9   0  12     0      4    0.18
  13(1)    1.70    55.10376   0.89624      7   8   0  13     0      4    0.18
  14(2)    1.70    55.10376   0.89624      7   8   0  13     0      4    0.18
  15(1)    1.60    55.10376   0.89624      7   8   0  13     0      4    0.18
  16(2)    1.60    55.10376   0.89624      7   8   0  13     0      4    0.18
  17(1)    1.50    55.10376   0.89624      7   8   0  13     0      4    0.18
  18(2)    1.50    53.94403   2.05597      7   8   0  13     1      7    0.79
  19(3)    1.50    55.10376   0.89624      7   8   0  13     0      4    0.18
  20(1)    1.80    55.10489   0.89511      7   9   0  12     0      4    0.18
 -----------------------------------------------------------------------------

 Structure accepted: RESONANCE keyword permits strongly delocalized structure

 --------------------------------------------------------
   Core                     13.99787 ( 99.985% of  14)
   Valence Lewis            41.10702 ( 97.874% of  42)
  ==================       ============================
   Total Lewis              55.10489 ( 98.402% of  56)
  -----------------------------------------------------
   Valence non-Lewis         0.75945 (  1.356% of  56)
   Rydberg non-Lewis         0.13566 (  0.242% of  56)
  ==================       ============================
   Total non-Lewis           0.89511 (  1.598% of  56)
 --------------------------------------------------------


       (Occupancy)   Bond orbital/ Coefficients/ Hybrids
 ---------------------------------------------------------------------------------
     1. (1.99538) BD ( 1) O   1 - C   2  
                ( 69.09%)   0.8312* O   1 s( 36.20%)p 1.76( 63.73%)d 0.00(  0.07%)
                                           -0.0001  0.6016  0.0024 -0.3524 -0.0050
                                            0.7163  0.0031  0.0000  0.0000 -0.0106
                                           -0.0000  0.0000 -0.0193 -0.0146
                ( 30.91%)   0.5560* C   2 s( 29.30%)p 2.40( 70.37%)d 0.01(  0.33%)
                                           -0.0001  0.5411 -0.0142  0.4376  0.0285
                                           -0.7140 -0.0395 -0.0000 -0.0000 -0.0410
                                           -0.0000  0.0000 -0.0294 -0.0271
     2. (1.98417) BD ( 1) O   1 - H   8  
                ( 75.26%)   0.8675* O   1 s( 20.99%)p 3.76( 78.93%)d 0.00(  0.08%)
                                            0.0002  0.4580  0.0105  0.8863  0.0256
                                            0.0520 -0.0200 -0.0000 -0.0000  0.0196
                                            0.0000  0.0000  0.0155 -0.0130
                ( 24.74%)   0.4974* H   8 s( 99.54%)p 0.00(  0.46%)
                                            0.9976 -0.0100 -0.0680 -0.0048  0.0000
     3. (1.80057) BD ( 2) O   1 - H   8  
                ( 99.94%)   0.9997* O   1 s(  0.00%)p 1.00( 99.92%)d 0.00(  0.08%)
                                           -0.0000  0.0000  0.0000  0.0000 -0.0000
                                           -0.0000  0.0000  0.9995 -0.0143 -0.0000
                                            0.0060  0.0272  0.0000  0.0000
                (  0.06%)   0.0250* H   8 s(  0.00%)p 1.00(100.00%)
                                           -0.0000  0.0000  0.0000 -0.0000  1.0000
     4. (1.98365) BD ( 1) C   2 - C   3  
                ( 49.49%)   0.7035* C   2 s( 35.12%)p 1.84( 64.80%)d 0.00(  0.08%)
                                            0.0001 -0.5922 -0.0221  0.8035 -0.0148
                                            0.0451 -0.0065  0.0000 -0.0000 -0.0098
                                           -0.0000  0.0000 -0.0244  0.0099
                ( 50.51%)   0.7107* C   3 s( 32.30%)p 2.09( 67.61%)d 0.00(  0.08%)
                                           -0.0002 -0.5680 -0.0201 -0.8179  0.0112
                                           -0.0842  0.0002 -0.0000  0.0000 -0.0042
                                            0.0000 -0.0000 -0.0253  0.0137
     5. (1.99714) BD ( 1) C   2 - O   7  
                ( 33.61%)   0.5798* C   2 s( 35.32%)p 1.82( 64.45%)d 0.01(  0.23%)
                                            0.0000  0.5935 -0.0307  0.3990  0.0419
                                            0.6933  0.0547  0.0000  0.0000  0.0356
                                            0.0000  0.0000 -0.0215 -0.0229
                ( 66.39%)   0.8148* O   7 s( 43.22%)p 1.31( 56.69%)d 0.00(  0.09%)
                                           -0.0000  0.6568 -0.0290 -0.3514  0.0095
                                           -0.6655  0.0215 -0.0000 -0.0000  0.0216
                                            0.0000  0.0000 -0.0157 -0.0136
     6. (1.98742) BD ( 2) C   2 - O   7  
                ( 32.71%)   0.5719* C   2 s(  0.00%)p 1.00( 99.60%)d 0.00(  0.40%)
                                           -0.0000  0.0000 -0.0000 -0.0000  0.0000
                                           -0.0000 -0.0000  0.9976 -0.0284 -0.0000
                                            0.0273  0.0568  0.0000  0.0000
                ( 67.29%)   0.8203* O   7 s(  0.00%)p 1.00( 99.84%)d 0.00(  0.16%)
                                            0.0000 -0.0000 -0.0000 -0.0000 -0.0000
                                           -0.0000 -0.0000  0.9992 -0.0055  0.0000
                                           -0.0182 -0.0353 -0.0000 -0.0000
     7. (1.99505) BD ( 1) C   3 - F   4  
                ( 26.30%)   0.5128* C   3 s( 22.75%)p 3.37( 76.74%)d 0.02(  0.51%)
                                           -0.0001  0.4767 -0.0176 -0.4099 -0.0314
                                            0.7728  0.0358 -0.0000 -0.0000 -0.0491
                                            0.0000 -0.0000 -0.0356 -0.0370
                ( 73.70%)   0.8585* F   4 s( 30.93%)p 2.23( 68.98%)d 0.00(  0.09%)
                                           -0.0000  0.5561 -0.0078 -0.3693 -0.0022
                                            0.7439  0.0076 -0.0000 -0.0000 -0.0205
                                            0.0000 -0.0000 -0.0161 -0.0147
     8. (1.99433) BD ( 1) C   3 - F   5  
                ( 26.20%)   0.5119* C   3 s( 22.42%)p 3.44( 77.09%)d 0.02(  0.49%)
                                           -0.0001  0.4732 -0.0163 -0.2826 -0.0253
                                           -0.4398 -0.0208  0.7038  0.0361  0.0183
                                           -0.0287 -0.0508 -0.0081  0.0335
                ( 73.80%)   0.8591* F   5 s( 30.08%)p 2.32( 69.83%)d 0.00(  0.09%)
                                           -0.0000  0.5484 -0.0088 -0.2546 -0.0003
                                           -0.4220 -0.0041  0.6748  0.0065  0.0079
                                           -0.0126 -0.0209 -0.0043  0.0143
     9. (1.99433) BD ( 1) C   3 - F   6  
                ( 26.20%)   0.5119* C   3 s( 22.42%)p 3.44( 77.09%)d 0.02(  0.49%)
                                           -0.0001  0.4732 -0.0163 -0.2826 -0.0253
                                           -0.4398 -0.0208 -0.7038 -0.0361  0.0183
                                            0.0287  0.0508 -0.0081  0.0335
                ( 73.80%)   0.8591* F   6 s( 30.08%)p 2.32( 69.83%)d 0.00(  0.09%)
                                           -0.0000  0.5484 -0.0088 -0.2546 -0.0003
                                           -0.4220 -0.0041 -0.6748 -0.0065  0.0079
                                            0.0126  0.0209 -0.0043  0.0143
    10. (1.99969) CR ( 1) O   1           s(100.00%)p 0.00(  0.00%)
                                            1.0000 -0.0001 -0.0000 -0.0002 -0.0000
                                            0.0001  0.0000  0.0000 -0.0000 -0.0000
                                            0.0000  0.0000 -0.0000  0.0000
    11. (1.99939) CR ( 1) C   2           s(100.00%)
                                            1.0000  0.0001  0.0000 -0.0001  0.0000
                                           -0.0001 -0.0000  0.0000 -0.0000 -0.0000
                                            0.0000  0.0000  0.0000 -0.0000
    12. (1.99938) CR ( 1) C   3           s(100.00%)p 0.00(  0.00%)
                                            1.0000  0.0000 -0.0000 -0.0002 -0.0000
                                           -0.0000 -0.0000  0.0000 -0.0000 -0.0000
                                            0.0000 -0.0000 -0.0000  0.0000
    13. (1.99989) CR ( 1) F   4           s(100.00%)p 0.00(  0.00%)
                                            1.0000 -0.0002 -0.0000 -0.0000 -0.0000
                                            0.0001  0.0000 -0.0000 -0.0000 -0.0000
                                            0.0000 -0.0000 -0.0000 -0.0000
    14. (1.99990) CR ( 1) F   5           s(100.00%)p 0.00(  0.00%)
                                            1.0000 -0.0002 -0.0000 -0.0000 -0.0000
                                           -0.0001 -0.0000  0.0001  0.0000  0.0000
                                           -0.0000 -0.0000 -0.0000  0.0000
    15. (1.99990) CR ( 1) F   6           s(100.00%)p 0.00(  0.00%)
                                            1.0000 -0.0002 -0.0000 -0.0000 -0.0000
                                           -0.0001 -0.0000 -0.0001 -0.0000  0.0000
                                            0.0000  0.0000 -0.0000  0.0000
    16. (1.99972) CR ( 1) O   7           s(100.00%)p 0.00(  0.00%)
                                            1.0000 -0.0004 -0.0000 -0.0001 -0.0000
                                           -0.0003  0.0000 -0.0000  0.0000  0.0000
                                            0.0000  0.0000 -0.0000 -0.0000
    17. (1.97324) LP ( 1) O   1           s( 42.79%)p 1.34( 57.16%)d 0.00(  0.05%)
                                            0.0001  0.6541 -0.0036 -0.2971  0.0061
                                           -0.6952  0.0062 -0.0000  0.0000 -0.0142
                                           -0.0000 -0.0000  0.0143  0.0067
    18. (1.98884) LP ( 1) F   4           s( 69.05%)p 0.45( 30.94%)d 0.00(  0.00%)
                                            0.0002  0.8310  0.0025  0.2347  0.0021
                                           -0.5043 -0.0054  0.0000  0.0000  0.0041
                                           -0.0000  0.0000  0.0037  0.0035
    19. (1.94311) LP ( 2) F   4           s(  0.01%)p99.99( 99.94%)d 3.38(  0.05%)
                                           -0.0000  0.0116 -0.0016  0.8989 -0.0035
                                            0.4375 -0.0010  0.0000 -0.0000  0.0132
                                           -0.0000  0.0000 -0.0171 -0.0005
    20. (1.92779) LP ( 3) F   4           s(  0.00%)p 1.00( 99.95%)d 0.00(  0.05%)
                                            0.0000  0.0000  0.0000 -0.0000  0.0000
                                           -0.0000 -0.0000  0.9997 -0.0043 -0.0000
                                           -0.0107  0.0200  0.0000 -0.0000
    21. (1.98893) LP ( 1) F   5           s( 69.85%)p 0.43( 30.15%)d 0.00(  0.00%)
                                            0.0002  0.8358  0.0029  0.1385  0.0021
                                            0.2780  0.0030 -0.4527 -0.0047 -0.0014
                                            0.0023  0.0046  0.0010 -0.0032
    22. (1.94417) LP ( 2) F   5           s(  0.06%)p99.99( 99.89%)d 0.72(  0.04%)
                                           -0.0000  0.0248 -0.0001  0.9552 -0.0039
                                           -0.2021  0.0008  0.2139 -0.0001 -0.0088
                                            0.0147 -0.0062 -0.0085  0.0065
    23. (1.93123) LP ( 3) F   5           s(  0.00%)p 1.00( 99.95%)d 0.00(  0.05%)
                                           -0.0000  0.0051 -0.0006  0.0560 -0.0005
                                            0.8386 -0.0030  0.5414 -0.0020 -0.0069
                                           -0.0032  0.0085  0.0091  0.0165
    24. (1.98893) LP ( 1) F   6           s( 69.85%)p 0.43( 30.15%)d 0.00(  0.00%)
                                            0.0002  0.8358  0.0029  0.1385  0.0021
                                            0.2780  0.0030  0.4527  0.0047 -0.0014
                                           -0.0023 -0.0046  0.0010 -0.0032
    25. (1.94417) LP ( 2) F   6           s(  0.06%)p99.99( 99.89%)d 0.72(  0.04%)
                                           -0.0000  0.0248 -0.0001  0.9552 -0.0039
                                           -0.2021  0.0008 -0.2139  0.0001 -0.0088
                                           -0.0147  0.0062 -0.0085  0.0065
    26. (1.93123) LP ( 3) F   6           s(  0.00%)p 1.00( 99.95%)d 0.00(  0.05%)
                                           -0.0000  0.0051 -0.0006  0.0560 -0.0005
                                            0.8386 -0.0030 -0.5414  0.0020 -0.0069
                                            0.0032 -0.0085  0.0091  0.0165
    27. (1.97840) LP ( 1) O   7           s( 56.84%)p 0.76( 43.14%)d 0.00(  0.02%)
                                            0.0005  0.7537  0.0165  0.2950  0.0011
                                            0.5869 -0.0002  0.0000  0.0000 -0.0082
                                           -0.0000 -0.0000  0.0069  0.0078
    28. (1.83494) LP ( 2) O   7           s(  0.01%)p99.99( 99.89%)d 9.77(  0.10%)
                                           -0.0000  0.0099  0.0017  0.8877  0.0123
                                           -0.4590 -0.0053 -0.0000  0.0000 -0.0186
                                           -0.0000  0.0000 -0.0253 -0.0002
    29. (0.00237) RY*( 1) O   1           s( 62.06%)p 0.59( 36.55%)d 0.02(  1.39%)
                                           -0.0000  0.0031  0.7878 -0.0002 -0.5801
                                           -0.0056 -0.1704 -0.0000 -0.0000  0.0114
                                            0.0000 -0.0000  0.1162 -0.0155
    30. (0.00092) RY*( 2) O   1           s(  0.00%)p 1.00( 95.67%)d 0.05(  4.33%)
                                            0.0000  0.0000 -0.0000  0.0000 -0.0000
                                           -0.0000 -0.0000  0.0089  0.9780 -0.0000
                                           -0.0585  0.1998  0.0000 -0.0000
    31. (0.00090) RY*( 3) O   1           s( 29.75%)p 2.13( 63.45%)d 0.23(  6.81%)
                                            0.0000 -0.0044  0.5454 -0.0083  0.5470
                                            0.0003  0.5789  0.0000  0.0000  0.2145
                                            0.0000  0.0000 -0.1287  0.0743
    32. (0.00019) RY*( 4) O   1           s(  5.23%)p13.18( 68.93%)d 4.94( 25.84%)
                                            0.0000 -0.0140  0.2282 -0.0320  0.5792
                                            0.0118 -0.5938  0.0000 -0.0000 -0.1520
                                           -0.0000 -0.0000  0.4833 -0.0418
    33. (0.00002) RY*( 5) O   1           s(  0.85%)p 6.51(  5.53%)d99.99( 93.62%)
    34. (0.00001) RY*( 6) O   1           s(  0.00%)p 1.00(  0.33%)d99.99( 99.67%)
    35. (0.00000) RY*( 7) O   1           s(  0.00%)p 1.00(  4.08%)d23.51( 95.92%)
    36. (0.00001) RY*( 8) O   1           s(  2.09%)p12.00( 25.12%)d34.78( 72.79%)
    37. (0.00001) RY*( 9) O   1           s(  0.05%)p12.97(  0.59%)d99.99( 99.36%)
    38. (0.02209) RY*( 1) C   2           s(  3.46%)p27.45( 94.99%)d 0.45(  1.55%)
                                           -0.0000  0.0301  0.1836  0.0090 -0.2752
                                            0.0731 -0.9320 -0.0000 -0.0000 -0.1239
                                           -0.0000  0.0000 -0.0060 -0.0129
    39. (0.01106) RY*( 2) C   2           s(  3.22%)p12.39( 39.90%)d17.65( 56.87%)
                                           -0.0000  0.0379  0.1755  0.0482 -0.6103
                                           -0.0292  0.1530  0.0000  0.0000  0.4267
                                            0.0000 -0.0000  0.6211  0.0299
    40. (0.00509) RY*( 3) C   2           s(  0.00%)p 1.00(  1.83%)d53.65( 98.17%)
                                            0.0000 -0.0000  0.0000 -0.0000  0.0000
                                            0.0000  0.0000 -0.0523  0.1248  0.0000
                                           -0.0212  0.9906  0.0000  0.0000
    41. (0.00346) RY*( 4) C   2           s( 76.95%)p 0.05(  3.77%)d 0.25( 19.28%)
                                           -0.0000  0.0054  0.8772  0.0167 -0.0660
                                           -0.0040  0.1818 -0.0000 -0.0000  0.0994
                                            0.0000 -0.0000 -0.4277  0.0032
    42. (0.00198) RY*( 5) C   2           s(  0.00%)p 1.00( 98.48%)d 0.02(  1.52%)
                                           -0.0000  0.0000 -0.0000 -0.0000 -0.0000
                                           -0.0000 -0.0000  0.0353  0.9918  0.0000
                                           -0.0016 -0.1231 -0.0000 -0.0000
    43. (0.00171) RY*( 6) C   2           s( 15.85%)p 1.20( 18.97%)d 4.11( 65.18%)
                                           -0.0000 -0.0035  0.3981  0.0282  0.4338
                                            0.0234  0.0124  0.0000  0.0000 -0.4871
                                           -0.0000 -0.0000  0.6427  0.0378
    44. (0.00095) RY*( 7) C   2           s(  0.57%)p74.44( 42.47%)d99.82( 56.96%)
                                           -0.0000 -0.0234  0.0718  0.0066  0.5949
                                           -0.0273 -0.2647  0.0000 -0.0000  0.7407
                                           -0.0000 -0.0000  0.1160  0.0861
    45. (0.00042) RY*( 8) C   2           s(  0.00%)p 1.00(  0.08%)d99.99( 99.92%)
                                            0.0000 -0.0000  0.0000  0.0000  0.0000
                                           -0.0000 -0.0000 -0.0283  0.0050  0.0000
                                            0.9994  0.0193  0.0000 -0.0000
    46. (0.00003) RY*( 9) C   2           s(  0.21%)p 1.34(  0.27%)d99.99( 99.52%)
    47. (0.02036) RY*( 1) C   3           s(  0.03%)p99.99( 87.86%)d99.99( 12.10%)
                                           -0.0000 -0.0008  0.0182  0.0065 -0.0788
                                           -0.0701  0.9314 -0.0000  0.0000 -0.1154
                                           -0.0000 -0.0000 -0.1423 -0.2958
    48. (0.01818) RY*( 2) C   3           s(  0.00%)p 1.00( 81.68%)d 0.22( 18.32%)
                                            0.0000  0.0000  0.0000 -0.0000  0.0000
                                            0.0000 -0.0000 -0.0797  0.9002  0.0000
                                           -0.0765 -0.4212  0.0000  0.0000
    49. (0.01312) RY*( 3) C   3           s( 14.06%)p 4.94( 69.48%)d 1.17( 16.46%)
                                            0.0000  0.0476  0.3720 -0.0451  0.8297
                                           -0.0023  0.0659  0.0000 -0.0000  0.0730
                                            0.0000  0.0000  0.3516 -0.1888
    50. (0.00472) RY*( 4) C   3           s( 73.02%)p 0.03(  1.94%)d 0.34( 25.04%)
                                            0.0000 -0.0020  0.8545 -0.0040 -0.1384
                                            0.0016 -0.0161 -0.0000 -0.0000 -0.0998
                                           -0.0000  0.0000 -0.4072  0.2732
    51. (0.00393) RY*( 5) C   3           s(  0.07%)p99.99(  8.74%)d99.99( 91.18%)
                                           -0.0000  0.0015  0.0268  0.0036  0.0349
                                           -0.0287 -0.2922  0.0000  0.0000  0.2403
                                           -0.0001  0.0001 -0.5170 -0.7660
    52. (0.00391) RY*( 6) C   3           s(  0.00%)p 1.00(  7.58%)d12.20( 92.42%)
                                           -0.0000 -0.0000 -0.0000 -0.0000 -0.0000
                                            0.0000  0.0000  0.0101  0.2750 -0.0000
                                           -0.6538  0.7048  0.0001  0.0001
    53. (0.00245) RY*( 7) C   3           s(  0.04%)p99.99(  4.17%)d99.99( 95.79%)
                                           -0.0000 -0.0017  0.0186  0.0036 -0.0133
                                           -0.0565 -0.1958 -0.0000 -0.0000 -0.9336
                                           -0.0000 -0.0000  0.0929 -0.2787
    54. (0.00227) RY*( 8) C   3           s(  0.00%)p 1.00( 11.43%)d 7.75( 88.57%)
                                           -0.0000 -0.0000  0.0000 -0.0000 -0.0000
                                           -0.0000 -0.0000  0.0545  0.3337 -0.0000
                                            0.7517  0.5663  0.0000 -0.0000
    55. (0.00085) RY*( 9) C   3           s( 12.90%)p 2.22( 28.58%)d 4.54( 58.52%)
                                            0.0000 -0.0101  0.3590 -0.0362 -0.5314
                                            0.0003 -0.0454 -0.0000 -0.0000  0.1973
                                           -0.0000 -0.0000  0.6421 -0.3661
    56. (0.00126) RY*( 1) F   4           s( 55.29%)p 0.80( 44.21%)d 0.01(  0.50%)
                                           -0.0000  0.0011  0.7436 -0.0003  0.6524
                                            0.0063  0.1282 -0.0000 -0.0000  0.0281
                                            0.0000 -0.0000 -0.0409 -0.0504
    57. (0.00050) RY*( 2) F   4           s( 37.43%)p 1.39( 52.04%)d 0.28( 10.53%)
                                           -0.0000  0.0000  0.6118  0.0029 -0.6113
                                            0.0043 -0.3830 -0.0000 -0.0000 -0.2398
                                            0.0000  0.0000  0.1723 -0.1345
    58. (0.00027) RY*( 3) F   4           s(  0.00%)p 1.00( 96.81%)d 0.03(  3.19%)
                                            0.0000 -0.0000  0.0000  0.0000 -0.0000
                                            0.0000  0.0000  0.0073  0.9839 -0.0000
                                           -0.0359 -0.1750  0.0000 -0.0000
    59. (0.00006) RY*( 4) F   4           s(  0.00%)p 1.00(  2.76%)d35.21( 97.24%)
    60. (0.00003) RY*( 5) F   4           s(  4.12%)p21.22( 87.43%)d 2.05(  8.45%)
    61. (0.00003) RY*( 6) F   4           s(  0.99%)p 2.32(  2.30%)d97.40( 96.70%)
    62. (0.00000) RY*( 7) F   4           s(  0.71%)p19.23( 13.68%)d99.99( 85.60%)
    63. (0.00001) RY*( 8) F   4           s(  0.00%)p 1.00(  0.48%)d99.99( 99.52%)
    64. (0.00001) RY*( 9) F   4           s(  1.46%)p 0.31(  0.46%)d66.99( 98.08%)
    65. (0.00130) RY*( 1) F   5           s( 69.66%)p 0.43( 29.94%)d 0.01(  0.40%)
                                           -0.0000  0.0008  0.8346 -0.0008  0.5439
                                           -0.0034  0.0593  0.0067  0.0026 -0.0187
                                            0.0126 -0.0502  0.0077  0.0301
    66. (0.00049) RY*( 2) F   5           s( 22.91%)p 2.92( 66.94%)d 0.44( 10.14%)
                                           -0.0000  0.0009  0.4787  0.0019 -0.7558
                                           -0.0001  0.2787  0.0038 -0.1430  0.1660
                                           -0.2132 -0.0663  0.1185 -0.1000
    67. (0.00024) RY*( 3) F   5           s(  1.03%)p91.22( 93.88%)d 4.95(  5.10%)
                                            0.0000 -0.0002  0.1014  0.0026 -0.0646
                                           -0.0062 -0.7712 -0.0026 -0.5829  0.1157
                                           -0.0736  0.0690  0.1243  0.1093
    68. (0.00007) RY*( 4) F   5           s(  0.00%)p 1.00(  3.43%)d28.13( 96.57%)
    69. (0.00003) RY*( 5) F   5           s(  0.71%)p 6.70(  4.76%)d99.99( 94.53%)
    70. (0.00003) RY*( 6) F   5           s(  4.50%)p20.07( 90.31%)d 1.15(  5.19%)
    71. (0.00001) RY*( 7) F   5           s(  0.67%)p 0.13(  0.08%)d99.99( 99.25%)
    72. (0.00001) RY*( 8) F   5           s(  0.19%)p25.24(  4.77%)d99.99( 95.04%)
    73. (0.00001) RY*( 9) F   5           s(  0.34%)p17.97(  6.06%)d99.99( 93.60%)
    74. (0.00130) RY*( 1) F   6           s( 69.66%)p 0.43( 29.94%)d 0.01(  0.40%)
                                            0.0000  0.0008  0.8346 -0.0008  0.5439
                                           -0.0034  0.0593 -0.0067 -0.0026 -0.0187
                                           -0.0126  0.0502  0.0077  0.0301
    75. (0.00049) RY*( 2) F   6           s( 22.91%)p 2.92( 66.94%)d 0.44( 10.14%)
                                            0.0000  0.0009  0.4787  0.0019 -0.7558
                                           -0.0001  0.2787 -0.0038  0.1430  0.1660
                                            0.2132  0.0663  0.1185 -0.1000
    76. (0.00024) RY*( 3) F   6           s(  1.03%)p91.21( 93.88%)d 4.95(  5.10%)
                                            0.0000 -0.0002  0.1014  0.0026 -0.0646
                                           -0.0062 -0.7712  0.0026  0.5829  0.1157
                                            0.0736 -0.0690  0.1243  0.1093
    77. (0.00007) RY*( 4) F   6           s(  0.00%)p 1.00(  3.43%)d28.13( 96.57%)
    78. (0.00003) RY*( 5) F   6           s(  0.71%)p 6.70(  4.76%)d99.99( 94.53%)
    79. (0.00003) RY*( 6) F   6           s(  4.50%)p20.07( 90.31%)d 1.15(  5.19%)
    80. (0.00001) RY*( 7) F   6           s(  0.67%)p 0.13(  0.08%)d99.99( 99.25%)
    81. (0.00001) RY*( 8) F   6           s(  0.19%)p25.24(  4.77%)d99.99( 95.04%)
    82. (0.00001) RY*( 9) F   6           s(  0.34%)p17.97(  6.06%)d99.99( 93.60%)
    83. (0.00305) RY*( 1) O   7           s(  2.01%)p48.57( 97.67%)d 0.16(  0.32%)
                                           -0.0000  0.0015  0.1418 -0.0136  0.8613
                                           -0.0009 -0.4844  0.0000  0.0000  0.0270
                                            0.0000 -0.0000  0.0494 -0.0065
    84. (0.00061) RY*( 2) O   7           s(  0.00%)p 1.00( 98.59%)d 0.01(  1.41%)
                                            0.0000 -0.0000 -0.0000  0.0000 -0.0000
                                            0.0000  0.0000  0.0084  0.9929 -0.0000
                                           -0.0491  0.1082 -0.0000  0.0000
    85. (0.00026) RY*( 3) O   7           s( 89.87%)p 0.04(  3.29%)d 0.08(  6.84%)
                                           -0.0000  0.0058  0.9480 -0.0086 -0.1774
                                           -0.0261 -0.0272 -0.0000  0.0000  0.2563
                                           -0.0000 -0.0000 -0.0338  0.0392
    86. (0.00008) RY*( 4) O   7           s(  0.07%)p99.99( 81.40%)d99.99( 18.53%)
    87. (0.00001) RY*( 5) O   7           s(  7.50%)p 0.92(  6.87%)d11.41( 85.63%)
    88. (0.00000) RY*( 6) O   7           s(  0.00%)p 1.00(  0.28%)d99.99( 99.72%)
    89. (0.00001) RY*( 7) O   7           s(  0.00%)p 1.00(  1.29%)d76.32( 98.71%)
    90. (0.00001) RY*( 8) O   7           s(  0.35%)p30.99( 10.81%)d99.99( 88.84%)
    91. (0.00001) RY*( 9) O   7           s(  0.13%)p 1.79(  0.23%)d99.99( 99.64%)
    92. (0.00318) RY*( 1) H   8           s( 94.43%)p 0.06(  5.57%)
                                            0.0182  0.9716  0.1374 -0.1919 -0.0000
    93. (0.00087) RY*( 2) H   8           s(  3.89%)p24.73( 96.11%)
                                            0.0049  0.1971 -0.0253  0.9800  0.0000
    94. (0.00004) RY*( 3) H   8           s(  2.15%)p45.55( 97.85%)
    95. (0.09556) BD*( 1) O   1 - C   2  
                ( 30.91%)   0.5560* O   1 s( 36.20%)p 1.76( 63.73%)d 0.00(  0.07%)
                                            0.0001 -0.6016 -0.0024  0.3524  0.0050
                                           -0.7163 -0.0031 -0.0000 -0.0000  0.0106
                                            0.0000 -0.0000  0.0193  0.0146
                ( 69.09%)  -0.8312* C   2 s( 29.30%)p 2.40( 70.37%)d 0.01(  0.33%)
                                            0.0001 -0.5411  0.0142 -0.4376 -0.0285
                                            0.7140  0.0395  0.0000  0.0000  0.0410
                                            0.0000 -0.0000  0.0294  0.0271
    96. (0.01323) BD*( 1) O   1 - H   8  
                ( 24.74%)   0.4974* O   1 s( 20.99%)p 3.76( 78.93%)d 0.00(  0.08%)
                                           -0.0002 -0.4580 -0.0105 -0.8863 -0.0256
                                           -0.0520  0.0200  0.0000  0.0000 -0.0196
                                           -0.0000 -0.0000 -0.0155  0.0130
                ( 75.26%)  -0.8675* H   8 s( 99.54%)p 0.00(  0.46%)
                                           -0.9976  0.0100  0.0680  0.0048 -0.0000
    97. (0.00001) BD*( 2) O   1 - H   8  
                (  0.06%)   0.0250* O   1 s(  0.00%)p 1.00( 99.92%)d 0.00(  0.08%)
                ( 99.94%)  -0.9997* H   8 s(  0.00%)p 1.00(100.00%)
    98. (0.12481) BD*( 1) C   2 - C   3  
                ( 50.51%)   0.7107* C   2 s( 35.12%)p 1.84( 64.80%)d 0.00(  0.08%)
                                            0.0001 -0.5922 -0.0221  0.8035 -0.0148
                                            0.0451 -0.0065  0.0000 -0.0000 -0.0098
                                           -0.0000  0.0000 -0.0244  0.0099
                ( 49.49%)  -0.7035* C   3 s( 32.30%)p 2.09( 67.61%)d 0.00(  0.08%)
                                           -0.0002 -0.5680 -0.0201 -0.8179  0.0112
                                           -0.0842  0.0002 -0.0000  0.0000 -0.0042
                                            0.0000 -0.0000 -0.0253  0.0137
    99. (0.02185) BD*( 1) C   2 - O   7  
                ( 66.39%)   0.8148* C   2 s( 35.32%)p 1.82( 64.45%)d 0.01(  0.23%)
                                            0.0000  0.5935 -0.0307  0.3990  0.0419
                                            0.6933  0.0547  0.0000  0.0000  0.0356
                                            0.0000  0.0000 -0.0215 -0.0229
                ( 33.61%)  -0.5798* O   7 s( 43.22%)p 1.31( 56.69%)d 0.00(  0.09%)
                                           -0.0000  0.6568 -0.0290 -0.3514  0.0095
                                           -0.6655  0.0215 -0.0000 -0.0000  0.0216
                                            0.0000  0.0000 -0.0157 -0.0136
   100. (0.20971) BD*( 2) C   2 - O   7  
                ( 67.29%)   0.8203* C   2 s(  0.00%)p 1.00( 99.60%)d 0.00(  0.40%)
                                           -0.0000  0.0000 -0.0000 -0.0000  0.0000
                                           -0.0000 -0.0000  0.9976 -0.0284 -0.0000
                                            0.0273  0.0568  0.0000  0.0000
                ( 32.71%)  -0.5719* O   7 s(  0.00%)p 1.00( 99.84%)d 0.00(  0.16%)
                                            0.0000 -0.0000 -0.0000 -0.0000 -0.0000
                                           -0.0000 -0.0000  0.9992 -0.0055  0.0000
                                           -0.0182 -0.0353 -0.0000 -0.0000
   101. (0.09263) BD*( 1) C   3 - F   4  
                ( 73.70%)   0.8585* C   3 s( 22.75%)p 3.37( 76.74%)d 0.02(  0.51%)
                                           -0.0001  0.4767 -0.0176 -0.4099 -0.0314
                                            0.7728  0.0358 -0.0000 -0.0000 -0.0491
                                            0.0000 -0.0000 -0.0356 -0.0370
                ( 26.30%)  -0.5128* F   4 s( 30.93%)p 2.23( 68.98%)d 0.00(  0.09%)
                                           -0.0000  0.5561 -0.0078 -0.3693 -0.0022
                                            0.7439  0.0076 -0.0000 -0.0000 -0.0205
                                            0.0000 -0.0000 -0.0161 -0.0147
   102. (0.10082) BD*( 1) C   3 - F   5  
                ( 73.80%)   0.8591* C   3 s( 22.42%)p 3.44( 77.09%)d 0.02(  0.49%)
                                           -0.0001  0.4732 -0.0163 -0.2826 -0.0253
                                           -0.4398 -0.0208  0.7038  0.0361  0.0183
                                           -0.0287 -0.0508 -0.0081  0.0335
                ( 26.20%)  -0.5119* F   5 s( 30.08%)p 2.32( 69.83%)d 0.00(  0.09%)
                                           -0.0000  0.5484 -0.0088 -0.2546 -0.0003
                                           -0.4220 -0.0041  0.6748  0.0065  0.0079
                                           -0.0126 -0.0209 -0.0043  0.0143
   103. (0.10082) BD*( 1) C   3 - F   6  
                ( 73.80%)   0.8591* C   3 s( 22.42%)p 3.44( 77.09%)d 0.02(  0.49%)
                                           -0.0001  0.4732 -0.0163 -0.2826 -0.0253
                                           -0.4398 -0.0208 -0.7038 -0.0361  0.0183
                                            0.0287  0.0508 -0.0081  0.0335
                ( 26.20%)  -0.5119* F   6 s( 30.08%)p 2.32( 69.83%)d 0.00(  0.09%)
                                           -0.0000  0.5484 -0.0088 -0.2546 -0.0003
                                           -0.4220 -0.0041 -0.6748 -0.0065  0.0079
                                            0.0126  0.0209 -0.0043  0.0143


 NHO Directionality and "Bond Bending" (deviations from line of nuclear centers)

         [Thresholds for printing:  angular deviation  >  1.0 degree]
                                    hybrid p-character > 25.0%
                                    orbital occupancy  >  0.10e

                                Line of Centers        Hybrid 1              Hybrid 2
                                ---------------  -------------------   ------------------
                NBO               Theta   Phi    Theta   Phi    Dev    Theta   Phi    Dev
 ========================================================================================
     1. BD (   1) O   1 - C   2    90.0  116.0     --     --    --      90.0  301.7   5.8
     2. BD (   1) O   1 - H   8    90.0    8.2    90.0    2.0   6.2      --     --    --
     3. BD (   2) O   1 - H   8    90.0    8.2     0.0    0.0  90.0      0.0    0.0  90.0
     4. BD (   1) C   2 - C   3    90.0  185.9    90.0  182.8   3.2      --     --    --
     5. BD (   1) C   2 - O   7    90.0   62.2    90.0   59.5   2.7      --     --    --
     6. BD (   2) C   2 - O   7    90.0   62.2     0.0    0.0  90.0      0.0    0.0  90.0
     7. BD (   1) C   3 - F   4    90.0  116.2    90.0  118.6   2.4     90.0  116.3 179.9
     8. BD (   1) C   3 - F   5    35.8  239.7    36.8  236.2   2.3     36.1  239.1 179.5
     9. BD (   1) C   3 - F   6   144.2  239.7   143.2  236.2   2.3    143.9  239.1 179.5
    17. LP (   1) O   1             --     --     90.0  247.1   --       --     --    --
    18. LP (   1) F   4             --     --     90.0  294.9   --       --     --    --
    19. LP (   2) F   4             --     --     90.0   26.0   --       --     --    --
    20. LP (   3) F   4             --     --      0.0    0.0   --       --     --    --
    21. LP (   1) F   5             --     --    145.5   63.4   --       --     --    --
    22. LP (   2) F   5             --     --     77.6  348.1   --       --     --    --
    23. LP (   3) F   5             --     --     57.2   86.2   --       --     --    --
    24. LP (   1) F   6             --     --     34.5   63.4   --       --     --    --
    25. LP (   2) F   6             --     --    102.4  348.1   --       --     --    --
    26. LP (   3) F   6             --     --    122.8   86.2   --       --     --    --
    27. LP (   1) O   7             --     --     90.0   63.2   --       --     --    --
    28. LP (   2) O   7             --     --     90.0  332.7   --       --     --    --
    98. BD*(   1) C   2 - C   3    90.0  185.9    90.0  182.8   3.2      --     --    --
   100. BD*(   2) C   2 - O   7    90.0   62.2     0.0    0.0  90.0      0.0    0.0  90.0
   102. BD*(   1) C   3 - F   5    35.8  239.7    36.8  236.2   2.3     36.1  239.1 179.5
   103. BD*(   1) C   3 - F   6   144.2  239.7   143.2  236.2   2.3    143.9  239.1 179.5


 Second Order Perturbation Theory Analysis of Fock Matrix in NBO Basis

     Threshold for printing:   0.50 kcal/mol
                                                                              E(2)  E(j)-E(i) F(i,j)
         Donor NBO (i)                     Acceptor NBO (j)                 kcal/mol   a.u.    a.u. 
 ===================================================================================================

 within unit  1
   1. BD (   1) O   1 - C   2        / 99. BD*(   1) C   2 - O   7            0.52    1.60    0.026
   1. BD (   1) O   1 - C   2        /101. BD*(   1) C   3 - F   4            1.08    1.22    0.033
   2. BD (   1) O   1 - H   8        / 38. RY*(   1) C   2                    0.86    1.33    0.030
   2. BD (   1) O   1 - H   8        / 43. RY*(   6) C   2                    0.70    2.50    0.037
   2. BD (   1) O   1 - H   8        / 98. BD*(   1) C   2 - C   3            5.26    1.05    0.068
   2. BD (   1) O   1 - H   8        / 99. BD*(   1) C   2 - O   7            0.93    1.38    0.032
   3. BD (   2) O   1 - H   8        / 40. RY*(   3) C   2                    2.43    2.24    0.069
   3. BD (   2) O   1 - H   8        / 42. RY*(   5) C   2                    0.58    0.88    0.021
   3. BD (   2) O   1 - H   8        /100. BD*(   2) C   2 - O   7           49.87    0.35    0.118
   4. BD (   1) C   2 - C   3        / 29. RY*(   1) O   1                    0.74    2.06    0.035
   4. BD (   1) C   2 - C   3        / 83. RY*(   1) O   7                    1.66    1.83    0.049
   4. BD (   1) C   2 - C   3        / 96. BD*(   1) O   1 - H   8            3.42    1.07    0.054
   4. BD (   1) C   2 - C   3        / 99. BD*(   1) C   2 - O   7            0.86    1.32    0.030
   5. BD (   1) C   2 - O   7        / 38. RY*(   1) C   2                    1.55    1.69    0.046
   5. BD (   1) C   2 - O   7        / 98. BD*(   1) C   2 - C   3            0.92    1.41    0.033
   6. BD (   2) C   2 - O   7        / 30. RY*(   2) O   1                    0.75    1.42    0.029
   6. BD (   2) C   2 - O   7        /100. BD*(   2) C   2 - O   7            0.58    0.41    0.014
   6. BD (   2) C   2 - O   7        /102. BD*(   1) C   3 - F   5            2.33    0.64    0.035
   6. BD (   2) C   2 - O   7        /103. BD*(   1) C   3 - F   6            2.33    0.64    0.035
   7. BD (   1) C   3 - F   4        / 47. RY*(   1) C   3                    0.98    1.87    0.038
   7. BD (   1) C   3 - F   4        / 95. BD*(   1) O   1 - C   2            1.38    1.43    0.041
   7. BD (   1) C   3 - F   4        /102. BD*(   1) C   3 - F   5            0.70    1.30    0.028
   7. BD (   1) C   3 - F   4        /103. BD*(   1) C   3 - F   6            0.70    1.30    0.028
   8. BD (   1) C   3 - F   5        / 48. RY*(   2) C   3                    0.72    1.91    0.033
   8. BD (   1) C   3 - F   5        / 99. BD*(   1) C   2 - O   7            0.83    1.68    0.033
   8. BD (   1) C   3 - F   5        /100. BD*(   2) C   2 - O   7            0.85    1.05    0.028
   8. BD (   1) C   3 - F   5        /101. BD*(   1) C   3 - F   4            0.70    1.30    0.028
   8. BD (   1) C   3 - F   5        /103. BD*(   1) C   3 - F   6            0.79    1.28    0.029
   9. BD (   1) C   3 - F   6        / 48. RY*(   2) C   3                    0.72    1.91    0.033
   9. BD (   1) C   3 - F   6        / 99. BD*(   1) C   2 - O   7            0.83    1.68    0.033
   9. BD (   1) C   3 - F   6        /100. BD*(   2) C   2 - O   7            0.85    1.05    0.028
   9. BD (   1) C   3 - F   6        /101. BD*(   1) C   3 - F   4            0.70    1.30    0.028
   9. BD (   1) C   3 - F   6        /102. BD*(   1) C   3 - F   5            0.79    1.28    0.029
  10. CR (   1) O   1                / 38. RY*(   1) C   2                    1.62   19.59    0.160
  10. CR (   1) O   1                / 39. RY*(   2) C   2                    1.38   20.56    0.151
  10. CR (   1) O   1                / 41. RY*(   4) C   2                    0.60   19.77    0.097
  11. CR (   1) C   2                / 49. RY*(   3) C   3                    1.10   10.98    0.098
  11. CR (   1) C   2                / 50. RY*(   4) C   3                    0.56   11.14    0.070
  12. CR (   1) C   3                / 39. RY*(   2) C   2                    0.65   11.91    0.079
  12. CR (   1) C   3                / 98. BD*(   1) C   2 - C   3            0.78   10.66    0.084
  12. CR (   1) C   3                / 99. BD*(   1) C   2 - O   7            0.52   10.99    0.068
  13. CR (   1) F   4                / 47. RY*(   1) C   3                    3.13   25.26    0.252
  13. CR (   1) F   4                / 49. RY*(   3) C   3                    0.99   25.21    0.142
  14. CR (   1) F   5                / 47. RY*(   1) C   3                    0.82   25.27    0.129
  14. CR (   1) F   5                / 48. RY*(   2) C   3                    2.31   25.32    0.217
  14. CR (   1) F   5                / 49. RY*(   3) C   3                    0.82   25.21    0.129
  15. CR (   1) F   6                / 47. RY*(   1) C   3                    0.82   25.27    0.129
  15. CR (   1) F   6                / 48. RY*(   2) C   3                    2.31   25.32    0.217
  15. CR (   1) F   6                / 49. RY*(   3) C   3                    0.82   25.21    0.129
  16. CR (   1) O   7                / 38. RY*(   1) C   2                    6.77   19.47    0.326
  16. CR (   1) O   7                / 98. BD*(   1) C   2 - C   3            0.63   19.20    0.101
  17. LP (   1) O   1                / 38. RY*(   1) C   2                    3.14    1.18    0.054
  17. LP (   1) O   1                / 41. RY*(   4) C   2                    1.46    1.36    0.040
  17. LP (   1) O   1                / 93. RY*(   2) H   8                    0.83    2.34    0.040
  17. LP (   1) O   1                / 98. BD*(   1) C   2 - C   3            0.56    0.91    0.021
  17. LP (   1) O   1                / 99. BD*(   1) C   2 - O   7            7.74    1.23    0.087
  18. LP (   1) F   4                / 47. RY*(   1) C   3                    7.21    1.82    0.103
  18. LP (   1) F   4                / 49. RY*(   3) C   3                    2.10    1.77    0.054
  19. LP (   2) F   4                / 49. RY*(   3) C   3                    1.03    1.18    0.031
  19. LP (   2) F   4                / 51. RY*(   5) C   3                    0.80    2.29    0.039
  19. LP (   2) F   4                / 53. RY*(   7) C   3                    0.97    2.46    0.044
  19. LP (   2) F   4                / 95. BD*(   1) O   1 - C   2            0.99    0.79    0.025
  19. LP (   2) F   4                / 98. BD*(   1) C   2 - C   3            8.02    0.73    0.070
  19. LP (   2) F   4                /102. BD*(   1) C   3 - F   5            4.67    0.66    0.050
  19. LP (   2) F   4                /103. BD*(   1) C   3 - F   6            4.67    0.66    0.050
  20. LP (   3) F   4                / 48. RY*(   2) C   3                    1.91    1.29    0.045
  20. LP (   3) F   4                / 52. RY*(   6) C   3                    1.95    2.25    0.060
  20. LP (   3) F   4                /102. BD*(   1) C   3 - F   5           11.87    0.66    0.080
  20. LP (   3) F   4                /103. BD*(   1) C   3 - F   6           11.87    0.66    0.080
  21. LP (   1) F   5                / 47. RY*(   1) C   3                    1.89    1.83    0.053
  21. LP (   1) F   5                / 48. RY*(   2) C   3                    4.98    1.88    0.087
  21. LP (   1) F   5                / 49. RY*(   3) C   3                    1.71    1.77    0.049
  22. LP (   2) F   5                / 49. RY*(   3) C   3                    1.06    1.18    0.032
  22. LP (   2) F   5                / 52. RY*(   6) C   3                    1.11    2.25    0.045
  22. LP (   2) F   5                / 98. BD*(   1) C   2 - C   3            7.43    0.73    0.067
  22. LP (   2) F   5                /100. BD*(   2) C   2 - O   7            1.13    0.43    0.020
  22. LP (   2) F   5                /101. BD*(   1) C   3 - F   4            6.66    0.68    0.061
  22. LP (   2) F   5                /103. BD*(   1) C   3 - F   6            2.49    0.67    0.037
  23. LP (   3) F   5                / 47. RY*(   1) C   3                    1.27    1.23    0.036
  23. LP (   3) F   5                / 51. RY*(   5) C   3                    1.50    2.29    0.053
  23. LP (   3) F   5                /101. BD*(   1) C   3 - F   4            8.80    0.68    0.069
  23. LP (   3) F   5                /103. BD*(   1) C   3 - F   6           13.35    0.66    0.085
  24. LP (   1) F   6                / 47. RY*(   1) C   3                    1.89    1.83    0.053
  24. LP (   1) F   6                / 48. RY*(   2) C   3                    4.98    1.88    0.087
  24. LP (   1) F   6                / 49. RY*(   3) C   3                    1.71    1.77    0.049
  25. LP (   2) F   6                / 49. RY*(   3) C   3                    1.06    1.18    0.032
  25. LP (   2) F   6                / 52. RY*(   6) C   3                    1.11    2.25    0.045
  25. LP (   2) F   6                / 98. BD*(   1) C   2 - C   3            7.43    0.73    0.067
  25. LP (   2) F   6                /100. BD*(   2) C   2 - O   7            1.13    0.43    0.020
  25. LP (   2) F   6                /101. BD*(   1) C   3 - F   4            6.66    0.68    0.061
  25. LP (   2) F   6                /102. BD*(   1) C   3 - F   5            2.49    0.67    0.037
  26. LP (   3) F   6                / 47. RY*(   1) C   3                    1.27    1.23    0.036
  26. LP (   3) F   6                / 51. RY*(   5) C   3                    1.50    2.29    0.053
  26. LP (   3) F   6                /101. BD*(   1) C   3 - F   4            8.80    0.68    0.069
  26. LP (   3) F   6                /102. BD*(   1) C   3 - F   5           13.35    0.66    0.085
  27. LP (   1) O   7                / 38. RY*(   1) C   2                   12.83    1.25    0.113
  27. LP (   1) O   7                / 95. BD*(   1) O   1 - C   2            1.78    1.04    0.039
  27. LP (   1) O   7                / 98. BD*(   1) C   2 - C   3            2.09    0.98    0.041
  28. LP (   2) O   7                / 39. RY*(   2) C   2                    4.01    1.83    0.080
  28. LP (   2) O   7                / 41. RY*(   4) C   2                    0.89    1.03    0.028
  28. LP (   2) O   7                / 44. RY*(   7) C   2                    1.25    1.82    0.044
  28. LP (   2) O   7                / 95. BD*(   1) O   1 - C   2           31.14    0.64    0.129
  28. LP (   2) O   7                / 98. BD*(   1) C   2 - C   3           24.55    0.58    0.108
  98. BD*(   1) C   2 - C   3        / 39. RY*(   2) C   2                    0.73    1.25    0.104
  98. BD*(   1) C   2 - C   3        / 41. RY*(   4) C   2                    2.76    0.45    0.125
  98. BD*(   1) C   2 - C   3        / 49. RY*(   3) C   3                    0.82    0.45    0.065
  98. BD*(   1) C   2 - C   3        / 50. RY*(   4) C   3                    2.90    0.60    0.147
  98. BD*(   1) C   2 - C   3        / 96. BD*(   1) O   1 - H   8            0.55    0.08    0.022
 100. BD*(   2) C   2 - O   7        / 40. RY*(   3) C   2                    1.71    1.89    0.155
 100. BD*(   2) C   2 - O   7        / 84. RY*(   2) O   7                    1.24    1.07    0.100
 100. BD*(   2) C   2 - O   7        /102. BD*(   1) C   3 - F   5            2.65    0.24    0.057
 100. BD*(   2) C   2 - O   7        /103. BD*(   1) C   3 - F   6            2.65    0.24    0.057
 102. BD*(   1) C   3 - F   5        / 48. RY*(   2) C   3                    1.71    0.62    0.119
 102. BD*(   1) C   3 - F   5        / 54. RY*(   8) C   3                    1.03    1.69    0.164
 102. BD*(   1) C   3 - F   5        / 95. BD*(   1) O   1 - C   2            0.54    0.13    0.024
 103. BD*(   1) C   3 - F   6        / 48. RY*(   2) C   3                    1.71    0.62    0.119
 103. BD*(   1) C   3 - F   6        / 54. RY*(   8) C   3                    1.03    1.69    0.164
 103. BD*(   1) C   3 - F   6        / 95. BD*(   1) O   1 - C   2            0.54    0.13    0.024


 Natural Bond Orbitals (Summary):

                                                            Principal Delocalizations
           NBO                        Occupancy    Energy   (geminal,vicinal,remote)
 ====================================================================================
 Molecular unit  1  (C2HF3O2)
     1. BD (   1) O   1 - C   2          1.99538    -0.99409  101(v),99(g)
     2. BD (   1) O   1 - H   8          1.98417    -0.77432  98(v),99(v),38(v),43(v)
     3. BD (   2) O   1 - H   8          1.80057    -0.37318  100(v),40(v),42(v)
     4. BD (   1) C   2 - C   3          1.98365    -0.71734  96(v),83(v),99(g),29(v)
     5. BD (   1) C   2 - O   7          1.99714    -1.13438  38(g),98(g)
     6. BD (   2) C   2 - O   7          1.98742    -0.43047  102(v),103(v),30(v),100(g)
     7. BD (   1) C   3 - F   4          1.99505    -1.08832  95(v),47(g),102(g),103(g)
     8. BD (   1) C   3 - F   5          1.99433    -1.07205  100(v),99(v),103(g),101(g)
                                                    48(g)
     9. BD (   1) C   3 - F   6          1.99433    -1.07205  100(v),99(v),102(g),101(g)
                                                    48(g)
    10. CR (   1) O   1                  1.99969   -19.03553  38(v),39(v),41(v)
    11. CR (   1) C   2                  1.99939   -10.25777  49(v),50(v)
    12. CR (   1) C   3                  1.99938   -10.38364  98(g),39(v),99(v)
    13. CR (   1) F   4                  1.99989   -24.48208  47(v),49(v)
    14. CR (   1) F   5                  1.99990   -24.48406  48(v),49(v),47(v)
    15. CR (   1) F   6                  1.99990   -24.48406  48(v),49(v),47(v)
    16. CR (   1) O   7                  1.99972   -18.91841  38(v),98(v)
    17. LP (   1) O   1                  1.97324    -0.62616  99(v),38(v),41(v),93(v)
                                                    98(v),101(r)
    18. LP (   1) F   4                  1.98884    -1.03996  47(v),49(v)
    19. LP (   2) F   4                  1.94311    -0.45169  98(v),103(v),102(v),49(v)
                                                    95(r),53(v),51(v)
    20. LP (   3) F   4                  1.92779    -0.45146  102(v),103(v),52(v),48(v)
    21. LP (   1) F   5                  1.98893    -1.04785  48(v),47(v),49(v)
    22. LP (   2) F   5                  1.94417    -0.45341  98(v),101(v),103(v),100(r)
                                                    52(v),49(v)
    23. LP (   3) F   5                  1.93123    -0.45163  103(v),101(v),51(v),47(v)
    24. LP (   1) F   6                  1.98893    -1.04785  48(v),47(v),49(v)
    25. LP (   2) F   6                  1.94417    -0.45342  98(v),101(v),102(v),100(r)
                                                    52(v),49(v)
    26. LP (   3) F   6                  1.93123    -0.45163  102(v),101(v),51(v),47(v)
    27. LP (   1) O   7                  1.97840    -0.69860  38(v),98(v),95(v)
    28. LP (   2) O   7                  1.83494    -0.30123  95(v),98(v),39(v),44(v)
                                                    41(v)
    29. RY*(   1) O   1                  0.00237     1.34138   
    30. RY*(   2) O   1                  0.00092     0.99372   
    31. RY*(   3) O   1                  0.00090     1.45857   
    32. RY*(   4) O   1                  0.00019     1.49004   
    33. RY*(   5) O   1                  0.00002     2.91344   
    34. RY*(   6) O   1                  0.00001     2.69714   
    35. RY*(   7) O   1                  0.00000     2.62018   
    36. RY*(   8) O   1                  0.00001     2.66117   
    37. RY*(   9) O   1                  0.00001     2.94651   
    38. RY*(   1) C   2                  0.02209     0.55561   
    39. RY*(   2) C   2                  0.01106     1.52862   
    40. RY*(   3) C   2                  0.00509     1.86439   
    41. RY*(   4) C   2                  0.00346     0.73325   
    42. RY*(   5) C   2                  0.00198     0.50721   
    43. RY*(   6) C   2                  0.00171     1.72093   
    44. RY*(   7) C   2                  0.00095     1.52283   
    45. RY*(   8) C   2                  0.00042     1.80619   
    46. RY*(   9) C   2                  0.00003     2.04917   
    47. RY*(   1) C   3                  0.02036     0.78173   
    48. RY*(   2) C   3                  0.01818     0.83460   
    49. RY*(   3) C   3                  0.01312     0.72673   
    50. RY*(   4) C   3                  0.00472     0.88334   
    51. RY*(   5) C   3                  0.00393     1.83841   
    52. RY*(   6) C   3                  0.00391     1.79752   
    53. RY*(   7) C   3                  0.00245     2.01139   
    54. RY*(   8) C   3                  0.00227     1.90186   
    55. RY*(   9) C   3                  0.00085     1.48552   
    56. RY*(   1) F   4                  0.00126     1.65286   
    57. RY*(   2) F   4                  0.00050     1.74316   
    58. RY*(   3) F   4                  0.00027     1.34993   
    59. RY*(   4) F   4                  0.00006     3.05667   
    60. RY*(   5) F   4                  0.00003     1.41145   
    61. RY*(   6) F   4                  0.00003     3.19440   
    62. RY*(   7) F   4                  0.00000     2.94391   
    63. RY*(   8) F   4                  0.00001     3.02061   
    64. RY*(   9) F   4                  0.00001     3.18451   
    65. RY*(   1) F   5                  0.00130     1.75134   
    66. RY*(   2) F   5                  0.00049     1.59756   
    67. RY*(   3) F   5                  0.00024     1.41685   
    68. RY*(   4) F   5                  0.00007     3.04550   
    69. RY*(   5) F   5                  0.00003     3.12325   
    70. RY*(   6) F   5                  0.00003     1.33494   
    71. RY*(   7) F   5                  0.00001     3.19314   
    72. RY*(   8) F   5                  0.00001     3.00824   
    73. RY*(   9) F   5                  0.00001     3.04453   
    74. RY*(   1) F   6                  0.00130     1.75134   
    75. RY*(   2) F   6                  0.00049     1.59756   
    76. RY*(   3) F   6                  0.00024     1.41685   
    77. RY*(   4) F   6                  0.00007     3.04550   
    78. RY*(   5) F   6                  0.00003     3.12325   
    79. RY*(   6) F   6                  0.00003     1.33494   
    80. RY*(   7) F   6                  0.00001     3.19314   
    81. RY*(   8) F   6                  0.00001     3.00824   
    82. RY*(   9) F   6                  0.00001     3.04453   
    83. RY*(   1) O   7                  0.00305     1.11439   
    84. RY*(   2) O   7                  0.00061     1.04380   
    85. RY*(   3) O   7                  0.00026     1.58343   
    86. RY*(   4) O   7                  0.00008     1.34237   
    87. RY*(   5) O   7                  0.00001     2.79457   
    88. RY*(   6) O   7                  0.00000     2.64915   
    89. RY*(   7) O   7                  0.00001     2.78770   
    90. RY*(   8) O   7                  0.00001     2.81863   
    91. RY*(   9) O   7                  0.00001     2.81534   
    92. RY*(   1) H   8                  0.00318     0.46042   
    93. RY*(   2) H   8                  0.00087     1.71528   
    94. RY*(   3) H   8                  0.00004     2.28848   
    95. BD*(   1) O   1 - C   2          0.09556     0.34193   
    96. BD*(   1) O   1 - H   8          0.01323     0.35763   
    97. BD*(   2) O   1 - H   8          0.00001     1.56136   
    98. BD*(   1) C   2 - C   3          0.12481     0.27886  50(g),41(g),49(g),39(g)
                                                    96(v)
    99. BD*(   1) C   2 - O   7          0.02185     0.60323   
   100. BD*(   2) C   2 - O   7          0.20971    -0.02479  102(v),103(v),40(g),84(g)
   101. BD*(   1) C   3 - F   4          0.09263     0.22624   
   102. BD*(   1) C   3 - F   5          0.10082     0.21175  103(g),48(g),54(g),100(v)
   103. BD*(   1) C   3 - F   6          0.10082     0.21175  102(g),48(g),54(g),100(v)
       -------------------------------
              Total Lewis   55.10489  ( 98.4016%)
        Valence non-Lewis    0.75945  (  1.3562%)
        Rydberg non-Lewis    0.13566  (  0.2422%)
       -------------------------------
            Total unit  1   56.00000  (100.0000%)
           Charge unit  1    0.00000
 Unable to Open any file for archive entry.
 1\1\GINC-COMPUTE-0-4\SP\RB3LYP\def2SVP\C2H1F3O2\ZAHRT2\13-Mar-2021\0\\
 # b3lyp/def2svp geom=NewRedundant pop=NBO\\68\\0,1\O,0,-1.4277998536,-
 0.521473573,-0.1840656488\C,0,-0.4633954526,0.3676552829,0.0561742175\
 C,0,0.8861844408,-0.156373295,-0.4852098255\F,0,1.8490567252,0.7251435
 414,-0.2484257081\F,0,0.8059653257,-0.364576388,-1.8043780317\F,0,1.20
 43682817,-1.3131433806,0.1069281183\O,0,-0.5949315241,1.4219553824,0.6
 068318384\H,0,-2.259447943,-0.1591875701,0.1690872257\\Version=ES64L-G
 16RevC.01\State=1-A\HF=-526.3976611\RMSD=7.417e-09\Dipole=-0.8145862,-
 0.2671711,0.0372049\Quadrupole=4.4138258,-3.5780828,-0.8357431,0.37678
 39,-0.7530817,-1.8066108\PG=C01 [X(C2H1F3O2)]\\@
 The archive entry for this job was punched.


 There ain't no surer way to find out whether you
 like people or hate them than to travel with them.
                                     -- Mark Twain
 File lengths (MBytes):  RWF=     10 Int=      0 D2E=      0 Chk=      2 Scr=      1
 Normal termination of Gaussian 16
