# Supplementary material for: Machine-Learning-Guided Discovery of Electrochemical Reactions
Source: J Am Chem Soc. 2022 Dec 2;144(49):22599–610. doi: 10.1021/jacs.2c08997 (PMC9756344; doi:10.1021/jacs.2c08997)
Supplement: Supplementary file 4 — ja2c08997_si_004.zip [file ja2c08997_si_004.zip › Reactivity Prediction/Nlogs_notimes/69.log]

 Entering Gaussian System, Link 0=g16
 Input=69.com
 Output=69.log
 Initial command:
  
 Copyright (c) 1988-2019, Gaussian, Inc.  All Rights Reserved.
  
 This is part of the Gaussian(R) 16 program.  It is based on
 the Gaussian(R) 09 system (copyright 2009, Gaussian, Inc.),
 the Gaussian(R) 03 system (copyright 2003, Gaussian, Inc.),
 the Gaussian(R) 98 system (copyright 1998, Gaussian, Inc.),
 the Gaussian(R) 94 system (copyright 1995, Gaussian, Inc.),
 the Gaussian 92(TM) system (copyright 1992, Gaussian, Inc.),
 the Gaussian 90(TM) system (copyright 1990, Gaussian, Inc.),
 the Gaussian 88(TM) system (copyright 1988, Gaussian, Inc.),
 the Gaussian 86(TM) system (copyright 1986, Carnegie Mellon
 University), and the Gaussian 82(TM) system (copyright 1983,
 Carnegie Mellon University). Gaussian is a federally registered
 trademark of Gaussian, Inc.
  
 This software contains proprietary and confidential information,
 including trade secrets, belonging to Gaussian, Inc.
  
 This software is provided under written license and may be
 used, copied, transmitted, or stored only in accord with that
 written license.
  
 The following legend is applicable only to US Government
 contracts under FAR:
  
                    RESTRICTED RIGHTS LEGEND
  
 Use, reproduction and disclosure by the US Government is
 subject to restrictions as set forth in subparagraphs (a)
 and (c) of the Commercial Computer Software - Restricted
 Rights clause in FAR 52.227-19.
  
 Gaussian, Inc.
 340 Quinnipiac St., Bldg. 40, Wallingford CT 06492
  
  
 ---------------------------------------------------------------
 Warning -- This program may not be used in any manner that
 competes with the business of Gaussian, Inc. or will provide
 assistance to any competitor of Gaussian, Inc.  The licensee
 of this program is prohibited from giving any competitor of
 Gaussian, Inc. access to this program.  By using this program,
 the user acknowledges that Gaussian, Inc. is engaged in the
 business of creating and licensing software in the field of
 computational chemistry and represents and warrants to the
 licensee that it is not a competitor of Gaussian, Inc. and that
 it will not use this program in any manner prohibited above.
 ---------------------------------------------------------------
  

 Cite this work as:
 Gaussian 16, Revision C.01,
 M. J. Frisch, G. W. Trucks, H. B. Schlegel, G. E. Scuseria, 
 M. A. Robb, J. R. Cheeseman, G. Scalmani, V. Barone, 
 G. A. Petersson, H. Nakatsuji, X. Li, M. Caricato, A. V. Marenich, 
 J. Bloino, B. G. Janesko, R. Gomperts, B. Mennucci, H. P. Hratchian, 
 J. V. Ortiz, A. F. Izmaylov, J. L. Sonnenberg, D. Williams-Young, 
 F. Ding, F. Lipparini, F. Egidi, J. Goings, B. Peng, A. Petrone, 
 T. Henderson, D. Ranasinghe, V. G. Zakrzewski, J. Gao, N. Rega, 
 G. Zheng, W. Liang, M. Hada, M. Ehara, K. Toyota, R. Fukuda, 
 J. Hasegawa, M. Ishida, T. Nakajima, Y. Honda, O. Kitao, H. Nakai, 
 T. Vreven, K. Throssell, J. A. Montgomery, Jr., J. E. Peralta, 
 F. Ogliaro, M. J. Bearpark, J. J. Heyd, E. N. Brothers, K. N. Kudin, 
 V. N. Staroverov, T. A. Keith, R. Kobayashi, J. Normand, 
 K. Raghavachari, A. P. Rendell, J. C. Burant, S. S. Iyengar, 
 J. Tomasi, M. Cossi, J. M. Millam, M. Klene, C. Adamo, R. Cammi, 
 J. W. Ochterski, R. L. Martin, K. Morokuma, O. Farkas, 
 J. B. Foresman, and D. J. Fox, Gaussian, Inc., Wallingford CT, 2019.
 
 ******************************************
 Gaussian 16:  ES64L-G16RevC.01  3-Jul-2019
                13-Mar-2021 
 ******************************************
 %nprocshared=16
 Will use up to   16 processors via shared memory.
 %mem=7GB
 -----------------------------------------
 # b3lyp/def2svp geom=NewRedundant pop=NBO
 -----------------------------------------
 1/29=4000,38=1,172=1/1;
 2/12=2,17=6,18=5,40=1/2;
 3/5=43,7=101,11=2,25=1,30=1,74=-5/1,2,3;
 4//1;
 5/5=2,38=5/2;
 6/7=2,8=2,9=2,10=2,28=1,40=1/1,7;
 99/5=1,9=1/99;
 --
 69
 --
 Symbolic Z-matrix:
 Charge =  0 Multiplicity = 1
 C                    -1.04245  -0.93182   0.0097 
 C                    -1.32822   0.43667  -0.01587 
 C                    -0.28576   1.3685   -0.02557 
 C                     1.04245   0.93182  -0.0097 
 C                     1.32822  -0.43667   0.01587 
 C                     0.28576  -1.3685    0.02557 
 H                    -1.85725  -1.66015   0.01728 
 H                    -2.36637   0.77798  -0.02828 
 H                    -0.50912   2.43813  -0.04556 
 H                     1.85725   1.66015  -0.01728 
 H                     2.36637  -0.77798   0.02828 
 H                     0.50912  -2.43813   0.04556 
 
                          Input orientation:                          
 ---------------------------------------------------------------------
 Center     Atomic      Atomic             Coordinates (Angstroms)
 Number     Number       Type             X           Y           Z
 ---------------------------------------------------------------------
      1          6           0       -1.042454   -0.931822    0.009697
      2          6           0       -1.328217    0.436674   -0.015873
      3          6           0       -0.285763    1.368496   -0.025570
      4          6           0        1.042454    0.931822   -0.009697
      5          6           0        1.328217   -0.436674    0.015873
      6          6           0        0.285763   -1.368496    0.025570
      7          1           0       -1.857250   -1.660146    0.017277
      8          1           0       -2.366369    0.777985   -0.028279
      9          1           0       -0.509119    2.438131   -0.045556
     10          1           0        1.857250    1.660146   -0.017277
     11          1           0        2.366369   -0.777985    0.028279
     12          1           0        0.509119   -2.438131    0.045556
 ---------------------------------------------------------------------
                    Distance matrix (angstroms):
                    1          2          3          4          5
     1  C    0.000000
     2  C    1.398248   0.000000
     3  C    2.421836   1.398248   0.000000
     4  C    2.796495   2.421836   1.398248   0.000000
     5  C    2.421836   2.796495   2.421836   1.398248   0.000000
     6  C    1.398248   2.421836   2.796495   2.421836   1.398248
     7  H    1.092889   2.162783   3.412343   3.889384   3.412343
     8  H    2.162783   1.092889   2.162783   3.412343   3.889384
     9  H    3.412343   2.162783   1.092889   2.162783   3.412343
    10  H    3.889384   3.412343   2.162783   1.092889   2.162783
    11  H    3.412343   3.889384   3.412343   2.162783   1.092889
    12  H    2.162783   3.412343   3.889384   3.412343   2.162783
                    6          7          8          9         10
     6  C    0.000000
     7  H    2.162783   0.000000
     8  H    3.412343   2.491136   0.000000
     9  H    3.889384   4.314775   2.491136   0.000000
    10  H    3.412343   4.982273   4.314775   2.491136   0.000000
    11  H    2.162783   4.314775   4.982273   4.314775   2.491136
    12  H    1.092889   2.491136   4.314775   4.982273   4.314775
                   11         12
    11  H    0.000000
    12  H    2.491136   0.000000
 Stoichiometry    C6H6
 Framework group  D6H[3C2'(HC.CH)]
 Deg. of freedom     2
 Full point group                 D6H     NOp  24
 Largest Abelian subgroup         D2H     NOp   8
 Largest concise Abelian subgroup D2      NOp   4
                         Standard orientation:                         
 ---------------------------------------------------------------------
 Center     Atomic      Atomic             Coordinates (Angstroms)
 Number     Number       Type             X           Y           Z
 ---------------------------------------------------------------------
      1          6           0        0.000000    1.398248   -0.000000
      2          6           0        1.210918    0.699124   -0.000000
      3          6           0        1.210918   -0.699124   -0.000000
      4          6           0       -0.000000   -1.398248    0.000000
      5          6           0       -1.210918   -0.699124    0.000000
      6          6           0       -1.210918    0.699124    0.000000
      7          1           0        0.000000    2.491136   -0.000000
      8          1           0        2.157387    1.245568   -0.000000
      9          1           0        2.157387   -1.245568   -0.000000
     10          1           0       -0.000000   -2.491136    0.000000
     11          1           0       -2.157387   -1.245568    0.000000
     12          1           0       -2.157387    1.245568    0.000000
 ---------------------------------------------------------------------
 Rotational constants (GHZ):           5.6690883           5.6690883           2.8345442
 Standard basis: def2SVP (5D, 7F)
 There are    26 symmetry adapted cartesian basis functions of AG  symmetry.
 There are    19 symmetry adapted cartesian basis functions of B1G symmetry.
 There are     6 symmetry adapted cartesian basis functions of B2G symmetry.
 There are     9 symmetry adapted cartesian basis functions of B3G symmetry.
 There are     6 symmetry adapted cartesian basis functions of AU  symmetry.
 There are     9 symmetry adapted cartesian basis functions of B1U symmetry.
 There are    26 symmetry adapted cartesian basis functions of B2U symmetry.
 There are    19 symmetry adapted cartesian basis functions of B3U symmetry.
 There are    24 symmetry adapted basis functions of AG  symmetry.
 There are    18 symmetry adapted basis functions of B1G symmetry.
 There are     6 symmetry adapted basis functions of B2G symmetry.
 There are     9 symmetry adapted basis functions of B3G symmetry.
 There are     6 symmetry adapted basis functions of AU  symmetry.
 There are     9 symmetry adapted basis functions of B1U symmetry.
 There are    24 symmetry adapted basis functions of B2U symmetry.
 There are    18 symmetry adapted basis functions of B3U symmetry.
   114 basis functions,   192 primitive gaussians,   120 cartesian basis functions
    21 alpha electrons       21 beta electrons
       nuclear repulsion energy       202.8204596637 Hartrees.
 NAtoms=   12 NActive=   12 NUniq=    2 SFac= 4.00D+00 NAtFMM=   60 NAOKFM=F Big=F
 Integral buffers will be    131072 words long.
 Raffenetti 2 integral format.
 Two-electron integral symmetry is turned on.
 One-electron integrals computed using PRISM.
  24 Symmetry operations used in ECPInt.
 ECPInt:  NShTT=    1485 NPrTT=    5349 LenC2=    1486 LenP2D=    4578.
 LDataN:  DoStor=T MaxTD1= 4 Len=   56
 NBasis=   114 RedAO= T EigKep=  3.23D-04  NBF=    24    18     6     9     6     9    24    18
 NBsUse=   114 1.00D-06 EigRej= -1.00D+00 NBFU=    24    18     6     9     6     9    24    18
 ExpMin= 1.22D-01 ExpMax= 1.24D+03 ExpMxC= 1.86D+02 IAcc=3 IRadAn=         5 AccDes= 0.00D+00
 Harris functional with IExCor=  402 and IRadAn=       5 diagonalized for initial guess.
 HarFok:  IExCor=  402 AccDes= 0.00D+00 IRadAn=         5 IDoV= 1 UseB2=F ITyADJ=14
 ICtDFT=  3500011 ScaDFX=  1.000000  1.000000  1.000000  1.000000
 FoFCou: FMM=F IPFlag=           0 FMFlag=      100000 FMFlg1=           0
         NFxFlg=           0 DoJE=T BraDBF=F KetDBF=T FulRan=T
         wScrn=  0.000000 ICntrl=       500 IOpCl=  0 I1Cent=   200000004 NGrid=           0
         NMat0=    1 NMatS0=      1 NMatT0=    0 NMatD0=    1 NMtDS0=    0 NMtDT0=    0
 Petite list used in FoFCou.
 Initial guess orbital symmetries:
       Occupied  (A1G) (E1U) (E1U) (B1U) (E2G) (E2G) (A1G) (E1U)
                 (E1U) (E2G) (E2G) (A1G) (B2U) (B1U) (E1U) (E1U)
                 (A2U) (E2G) (E2G) (E1G) (E1G)
       Virtual   (E2U) (E2U) (A1G) (B2G) (E1U) (E1U) (E2G) (E2G)
                 (B1U) (E2G) (E2G) (E1U) (E1U) (A1G) (B2U) (A1G)
                 (E1U) (E1U) (B1U) (A2U) (E2G) (E2G) (A2G) (E1G)
                 (E1G) (E2U) (E2U) (E1U) (E1U) (E2G) (E2G) (B2G)
                 (B1U) (A1G) (E2G) (E2G) (E1U) (E1U) (B1U) (A2G)
                 (E1U) (E1U) (A2U) (B1G) (E1G) (E1G) (E2G) (E2G)
                 (E2U) (E2U) (B1U) (A1G) (B2U) (B2G) (A1G) (E1U)
                 (E1U) (E2U) (E2U) (E2G) (E2G) (E1U) (E1U) (A2U)
                 (B2U) (E2G) (E2G) (E1G) (E1G) (E1U) (E1U) (B1U)
                 (A2G) (E2G) (E2G) (E1G) (E1G) (E2U) (E2U) (B2G)
                 (E2G) (E2G) (A1U) (E1U) (E1U) (A1G) (E1U) (E1U)
                 (B1U) (E2G) (E2G) (A2G) (B1U)
 The electronic state of the initial guess is 1-A1G.
 Keep R1 ints in memory in symmetry-blocked form, NReq=36667862.
 Requested convergence on RMS density matrix=1.00D-08 within 128 cycles.
 Requested convergence on MAX density matrix=1.00D-06.
 Requested convergence on             energy=1.00D-06.
 No special actions if energy rises.
 Integral accuracy reduced to 1.0D-05 until final iterations.
 Initial convergence to 1.0D-05 achieved.  Increase integral accuracy.
 SCF Done:  E(RB3LYP) =  -232.084721546     A.U. after    9 cycles
            NFock=  9  Conv=0.78D-08     -V/T= 2.0120

 **********************************************************************

            Population analysis using the SCF Density.

 **********************************************************************

 Orbital symmetries:
       Occupied  (A1G) (E1U) (E1U) (E2G) (E2G) (B1U) (A1G) (E1U)
                 (E1U) (E2G) (E2G) (A1G) (B1U) (B2U) (E1U) (E1U)
                 (A2U) (E2G) (E2G) (E1G) (E1G)
       Virtual   (E2U) (E2U) (A1G) (E1U) (E1U) (E2G) (E2G) (B2G)
                 (B1U) (E2G) (E2G) (E1U) (E1U) (A1G) (B2U) (E1U)
                 (E1U) (A1G) (B1U) (A2U) (E2G) (E2G) (E1G) (E1G)
                 (A2G) (E2U) (E2U) (E1U) (E1U) (E2G) (E2G) (B2G)
                 (E2G) (E2G) (B1U) (A1G) (E1U) (E1U) (B1U) (A2G)
                 (E1U) (E1U) (A2U) (E1G) (E1G) (B1G) (E2G) (E2G)
                 (E2U) (E2U) (B1U) (A1G) (B2U) (B2G) (A1G) (E1U)
                 (E1U) (E2U) (E2U) (E2G) (E2G) (E1U) (E1U) (A2U)
                 (E1G) (E1G) (B2U) (E2G) (E2G) (A2G) (B1U) (E1U)
                 (E1U) (E1G) (E1G) (E2G) (E2G) (E2U) (E2U) (B2G)
                 (E2G) (E2G) (A1U) (A1G) (E1U) (E1U) (E1U) (E1U)
                 (B1U) (E2G) (E2G) (A2G) (B1U)
 The electronic state is 1-A1G.
 Alpha  occ. eigenvalues --  -10.19167 -10.19152 -10.19152 -10.19112 -10.19112
 Alpha  occ. eigenvalues --  -10.19101  -0.84555  -0.73745  -0.73745  -0.59696
 Alpha  occ. eigenvalues --   -0.59696  -0.52163  -0.45670  -0.44860  -0.42210
 Alpha  occ. eigenvalues --   -0.42210  -0.36856  -0.34639  -0.34639  -0.25609
 Alpha  occ. eigenvalues --   -0.25609
 Alpha virt. eigenvalues --   -0.00900  -0.00900   0.05737   0.09878   0.09878
 Alpha virt. eigenvalues --    0.13665   0.13665   0.14826   0.15756   0.28666
 Alpha virt. eigenvalues --    0.28666   0.29950   0.29950   0.36596   0.40825
 Alpha virt. eigenvalues --    0.41908   0.41908   0.43355   0.46217   0.47038
 Alpha virt. eigenvalues --    0.50364   0.50364   0.53810   0.53810   0.53904
 Alpha virt. eigenvalues --    0.60136   0.60136   0.63404   0.63404   0.66861
 Alpha virt. eigenvalues --    0.66861   0.67257   0.72390   0.72390   0.73542
 Alpha virt. eigenvalues --    0.73964   0.77216   0.77216   0.83341   0.89146
 Alpha virt. eigenvalues --    1.02288   1.02288   1.15538   1.24471   1.24471
 Alpha virt. eigenvalues --    1.25152   1.26509   1.26509   1.30597   1.30597
 Alpha virt. eigenvalues --    1.51323   1.64111   1.64421   1.66685   1.74009
 Alpha virt. eigenvalues --    1.74593   1.74593   1.75459   1.75459   1.75579
 Alpha virt. eigenvalues --    1.75579   1.82339   1.82339   1.92851   1.97965
 Alpha virt. eigenvalues --    1.97965   1.97983   1.98225   1.98225   2.11107
 Alpha virt. eigenvalues --    2.13296   2.13863   2.13863   2.30003   2.30003
 Alpha virt. eigenvalues --    2.30617   2.30617   2.34732   2.34732   2.55583
 Alpha virt. eigenvalues --    2.59806   2.59806   2.64497   2.71736   2.71752
 Alpha virt. eigenvalues --    2.71752   2.85990   2.85990   2.88793   3.11734
 Alpha virt. eigenvalues --    3.11734   3.24288   3.65517
          Condensed to atoms (all electrons):
               1          2          3          4          5          6
     1  C    5.088241   0.263271   0.103260  -0.155963   0.103260   0.263271
     2  C    0.263271   5.088241   0.263271   0.103260  -0.155963   0.103260
     3  C    0.103260   0.263271   5.088241   0.263271   0.103260  -0.155963
     4  C   -0.155963   0.103260   0.263271   5.088241   0.263271   0.103260
     5  C    0.103260  -0.155963   0.103260   0.263271   5.088241   0.263271
     6  C    0.263271   0.103260  -0.155963   0.103260   0.263271   5.088241
     7  H    0.437544  -0.073557   0.015072  -0.001727   0.015072  -0.073557
     8  H   -0.073557   0.437544  -0.073557   0.015072  -0.001727   0.015072
     9  H    0.015072  -0.073557   0.437544  -0.073557   0.015072  -0.001727
    10  H   -0.001727   0.015072  -0.073557   0.437544  -0.073557   0.015072
    11  H    0.015072  -0.001727   0.015072  -0.073557   0.437544  -0.073557
    12  H   -0.073557   0.015072  -0.001727   0.015072  -0.073557   0.437544
               7          8          9         10         11         12
     1  C    0.437544  -0.073557   0.015072  -0.001727   0.015072  -0.073557
     2  C   -0.073557   0.437544  -0.073557   0.015072  -0.001727   0.015072
     3  C    0.015072  -0.073557   0.437544  -0.073557   0.015072  -0.001727
     4  C   -0.001727   0.015072  -0.073557   0.437544  -0.073557   0.015072
     5  C    0.015072  -0.001727   0.015072  -0.073557   0.437544  -0.073557
     6  C   -0.073557   0.015072  -0.001727   0.015072  -0.073557   0.437544
     7  H    0.724945  -0.013691  -0.000316   0.000036  -0.000316  -0.013691
     8  H   -0.013691   0.724945  -0.013691  -0.000316   0.000036  -0.000316
     9  H   -0.000316  -0.013691   0.724945  -0.013691  -0.000316   0.000036
    10  H    0.000036  -0.000316  -0.013691   0.724945  -0.013691  -0.000316
    11  H   -0.000316   0.000036  -0.000316  -0.013691   0.724945  -0.013691
    12  H   -0.013691  -0.000316   0.000036  -0.000316  -0.013691   0.724945
 Mulliken charges:
               1
     1  C    0.015815
     2  C    0.015815
     3  C    0.015815
     4  C    0.015815
     5  C    0.015815
     6  C    0.015815
     7  H   -0.015815
     8  H   -0.015815
     9  H   -0.015815
    10  H   -0.015815
    11  H   -0.015815
    12  H   -0.015815
 Sum of Mulliken charges =  -0.00000
 Mulliken charges with hydrogens summed into heavy atoms:
               1
     1  C   -0.000000
     2  C   -0.000000
     3  C   -0.000000
     4  C   -0.000000
     5  C   -0.000000
     6  C   -0.000000
 Electronic spatial extent (au):  <R**2>=            461.2327
 Charge=             -0.0000 electrons
 Dipole moment (field-independent basis, Debye):
    X=             -0.0000    Y=              0.0000    Z=             -0.0000  Tot=              0.0000
 Quadrupole moment (field-independent basis, Debye-Ang):
   XX=            -32.1675   YY=            -32.1675   ZZ=            -39.1274
   XY=             -0.0000   XZ=              0.0000   YZ=             -0.0000
 Traceless Quadrupole moment (field-independent basis, Debye-Ang):
   XX=              2.3200   YY=              2.3200   ZZ=             -4.6399
   XY=             -0.0000   XZ=              0.0000   YZ=             -0.0000
 Octapole moment (field-independent basis, Debye-Ang**2):
  XXX=              0.0000  YYY=              0.0000  ZZZ=             -0.0000  XYY=              0.0000
  XXY=              0.0000  XXZ=             -0.0000  XZZ=              0.0000  YZZ=              0.0000
  YYZ=             -0.0000  XYZ=             -0.0000
 Hexadecapole moment (field-independent basis, Debye-Ang**3):
 XXXX=           -277.7145 YYYY=           -277.7145 ZZZZ=            -42.9860 XXXY=             -0.0000
 XXXZ=              0.0000 YYYX=             -0.0000 YYYZ=             -0.0000 ZZZX=              0.0000
 ZZZY=             -0.0000 XXYY=            -92.5715 XXZZ=            -62.0265 YYZZ=            -62.0265
 XXYZ=             -0.0000 YYXZ=              0.0000 ZZXY=              0.0000
 N-N= 2.028204596637D+02 E-N=-9.419250573163D+02  KE= 2.293305509252D+02
 Symmetry AG   KE= 7.392788346369D+01
 Symmetry B1G  KE= 3.729407646700D+01
 Symmetry B2G  KE= 2.236129493745D+00
 Symmetry B3G  KE= 2.236129493745D+00
 Symmetry AU   KE=-2.514907875268D-16
 Symmetry B1U  KE= 1.870255457544D+00
 Symmetry B2U  KE= 7.148294178718D+01
 Symmetry B3U  KE= 4.028313476231D+01
 ******************************Gaussian NBO Version 3.1******************************
             N A T U R A L   A T O M I C   O R B I T A L   A N D
          N A T U R A L   B O N D   O R B I T A L   A N A L Y S I S
 ******************************Gaussian NBO Version 3.1******************************
       /RESON  / : Allow strongly delocalized NBO set

 Analyzing the SCF density

 Job title: 69                                                              

 Storage needed:     39546 in NPA,     52484 in NBO ( 939523280 available)
 GSVD:  LWork=        8004 too small for GESVD, short by        1548 words or        1548 for optimal perf.


 NATURAL POPULATIONS:  Natural atomic orbital occupancies 
                                                          
   NAO  Atom  No  lang   Type(AO)    Occupancy      Energy
 ----------------------------------------------------------
     1    C    1  S      Cor( 1S)     1.99893     -10.06045
     2    C    1  S      Val( 2S)     0.94618      -0.13899
     3    C    1  S      Ryd( 3S)     0.00126       0.56015
     4    C    1  px     Val( 2p)     1.07260      -0.03855
     5    C    1  px     Ryd( 3p)     0.00399       0.64135
     6    C    1  py     Val( 2p)     1.19089      -0.05580
     7    C    1  py     Ryd( 3p)     0.00608       1.01522
     8    C    1  pz     Val( 2p)     0.99806      -0.10268
     9    C    1  pz     Ryd( 3p)     0.00085       0.55765
    10    C    1  dxy    Ryd( 3d)     0.00069       2.42714
    11    C    1  dxz    Ryd( 3d)     0.00056       1.93867
    12    C    1  dyz    Ryd( 3d)     0.00035       1.91235
    13    C    1  dx2y2  Ryd( 3d)     0.00078       2.52079
    14    C    1  dz2    Ryd( 3d)     0.00039       2.21825

    15    C    2  S      Cor( 1S)     1.99893     -10.06045
    16    C    2  S      Val( 2S)     0.94618      -0.13899
    17    C    2  S      Ryd( 3S)     0.00126       0.56015
    18    C    2  px     Val( 2p)     1.16132      -0.05149
    19    C    2  px     Ryd( 3p)     0.00556       0.92176
    20    C    2  py     Val( 2p)     1.10217      -0.04286
    21    C    2  py     Ryd( 3p)     0.00451       0.73482
    22    C    2  pz     Val( 2p)     0.99806      -0.10268
    23    C    2  pz     Ryd( 3p)     0.00085       0.55765
    24    C    2  dxy    Ryd( 3d)     0.00076       2.49738
    25    C    2  dxz    Ryd( 3d)     0.00040       1.91893
    26    C    2  dyz    Ryd( 3d)     0.00051       1.93209
    27    C    2  dx2y2  Ryd( 3d)     0.00071       2.45055
    28    C    2  dz2    Ryd( 3d)     0.00039       2.21825

    29    C    3  S      Cor( 1S)     1.99893     -10.06045
    30    C    3  S      Val( 2S)     0.94618      -0.13899
    31    C    3  S      Ryd( 3S)     0.00126       0.56015
    32    C    3  px     Val( 2p)     1.16132      -0.05149
    33    C    3  px     Ryd( 3p)     0.00556       0.92176
    34    C    3  py     Val( 2p)     1.10217      -0.04286
    35    C    3  py     Ryd( 3p)     0.00451       0.73482
    36    C    3  pz     Val( 2p)     0.99806      -0.10268
    37    C    3  pz     Ryd( 3p)     0.00085       0.55765
    38    C    3  dxy    Ryd( 3d)     0.00076       2.49738
    39    C    3  dxz    Ryd( 3d)     0.00040       1.91893
    40    C    3  dyz    Ryd( 3d)     0.00051       1.93209
    41    C    3  dx2y2  Ryd( 3d)     0.00071       2.45055
    42    C    3  dz2    Ryd( 3d)     0.00039       2.21825

    43    C    4  S      Cor( 1S)     1.99893     -10.06045
    44    C    4  S      Val( 2S)     0.94618      -0.13899
    45    C    4  S      Ryd( 3S)     0.00126       0.56015
    46    C    4  px     Val( 2p)     1.07260      -0.03855
    47    C    4  px     Ryd( 3p)     0.00399       0.64135
    48    C    4  py     Val( 2p)     1.19089      -0.05580
    49    C    4  py     Ryd( 3p)     0.00608       1.01522
    50    C    4  pz     Val( 2p)     0.99806      -0.10268
    51    C    4  pz     Ryd( 3p)     0.00085       0.55765
    52    C    4  dxy    Ryd( 3d)     0.00069       2.42714
    53    C    4  dxz    Ryd( 3d)     0.00056       1.93867
    54    C    4  dyz    Ryd( 3d)     0.00035       1.91235
    55    C    4  dx2y2  Ryd( 3d)     0.00078       2.52079
    56    C    4  dz2    Ryd( 3d)     0.00039       2.21825

    57    C    5  S      Cor( 1S)     1.99893     -10.06045
    58    C    5  S      Val( 2S)     0.94618      -0.13899
    59    C    5  S      Ryd( 3S)     0.00126       0.56015
    60    C    5  px     Val( 2p)     1.16132      -0.05149
    61    C    5  px     Ryd( 3p)     0.00556       0.92176
    62    C    5  py     Val( 2p)     1.10217      -0.04286
    63    C    5  py     Ryd( 3p)     0.00451       0.73482
    64    C    5  pz     Val( 2p)     0.99806      -0.10268
    65    C    5  pz     Ryd( 3p)     0.00085       0.55765
    66    C    5  dxy    Ryd( 3d)     0.00076       2.49738
    67    C    5  dxz    Ryd( 3d)     0.00040       1.91893
    68    C    5  dyz    Ryd( 3d)     0.00051       1.93209
    69    C    5  dx2y2  Ryd( 3d)     0.00071       2.45055
    70    C    5  dz2    Ryd( 3d)     0.00039       2.21825

    71    C    6  S      Cor( 1S)     1.99893     -10.06045
    72    C    6  S      Val( 2S)     0.94618      -0.13899
    73    C    6  S      Ryd( 3S)     0.00126       0.56015
    74    C    6  px     Val( 2p)     1.16132      -0.05149
    75    C    6  px     Ryd( 3p)     0.00556       0.92176
    76    C    6  py     Val( 2p)     1.10217      -0.04286
    77    C    6  py     Ryd( 3p)     0.00451       0.73482
    78    C    6  pz     Val( 2p)     0.99806      -0.10268
    79    C    6  pz     Ryd( 3p)     0.00085       0.55765
    80    C    6  dxy    Ryd( 3d)     0.00076       2.49738
    81    C    6  dxz    Ryd( 3d)     0.00040       1.91893
    82    C    6  dyz    Ryd( 3d)     0.00051       1.93209
    83    C    6  dx2y2  Ryd( 3d)     0.00071       2.45055
    84    C    6  dz2    Ryd( 3d)     0.00039       2.21825

    85    H    7  S      Val( 1S)     0.77566       0.08015
    86    H    7  S      Ryd( 2S)     0.00164       0.32372
    87    H    7  px     Ryd( 2p)     0.00009       1.96396
    88    H    7  py     Ryd( 2p)     0.00081       2.37896
    89    H    7  pz     Ryd( 2p)     0.00018       1.65050

    90    H    8  S      Val( 1S)     0.77566       0.08015
    91    H    8  S      Ryd( 2S)     0.00164       0.32372
    92    H    8  px     Ryd( 2p)     0.00063       2.27521
    93    H    8  py     Ryd( 2p)     0.00027       2.06771
    94    H    8  pz     Ryd( 2p)     0.00018       1.65050

    95    H    9  S      Val( 1S)     0.77566       0.08015
    96    H    9  S      Ryd( 2S)     0.00164       0.32372
    97    H    9  px     Ryd( 2p)     0.00063       2.27521
    98    H    9  py     Ryd( 2p)     0.00027       2.06771
    99    H    9  pz     Ryd( 2p)     0.00018       1.65050

   100    H   10  S      Val( 1S)     0.77566       0.08015
   101    H   10  S      Ryd( 2S)     0.00164       0.32372
   102    H   10  px     Ryd( 2p)     0.00009       1.96396
   103    H   10  py     Ryd( 2p)     0.00081       2.37896
   104    H   10  pz     Ryd( 2p)     0.00018       1.65050

   105    H   11  S      Val( 1S)     0.77566       0.08015
   106    H   11  S      Ryd( 2S)     0.00164       0.32372
   107    H   11  px     Ryd( 2p)     0.00063       2.27521
   108    H   11  py     Ryd( 2p)     0.00027       2.06771
   109    H   11  pz     Ryd( 2p)     0.00018       1.65050

   110    H   12  S      Val( 1S)     0.77566       0.08015
   111    H   12  S      Ryd( 2S)     0.00164       0.32372
   112    H   12  px     Ryd( 2p)     0.00063       2.27521
   113    H   12  py     Ryd( 2p)     0.00027       2.06771
   114    H   12  pz     Ryd( 2p)     0.00018       1.65050

 WARNING:  1 low occupancy (<1.9990e) core orbital  found on  C    1
           1 low occupancy (<1.9990e) core orbital  found on  C    2
           1 low occupancy (<1.9990e) core orbital  found on  C    3
           1 low occupancy (<1.9990e) core orbital  found on  C    4
           1 low occupancy (<1.9990e) core orbital  found on  C    5
           1 low occupancy (<1.9990e) core orbital  found on  C    6


 Summary of Natural Population Analysis:                  
                                                          
                                       Natural Population 
                Natural  -----------------------------------------------
    Atom  No    Charge         Core      Valence    Rydberg      Total
 -----------------------------------------------------------------------
      C    1   -0.22162      1.99893     4.20772    0.01496     6.22162
      C    2   -0.22162      1.99893     4.20772    0.01496     6.22162
      C    3   -0.22162      1.99893     4.20772    0.01496     6.22162
      C    4   -0.22162      1.99893     4.20772    0.01496     6.22162
      C    5   -0.22162      1.99893     4.20772    0.01496     6.22162
      C    6   -0.22162      1.99893     4.20772    0.01496     6.22162
      H    7    0.22162      0.00000     0.77566    0.00272     0.77838
      H    8    0.22162      0.00000     0.77566    0.00272     0.77838
      H    9    0.22162      0.00000     0.77566    0.00272     0.77838
      H   10    0.22162      0.00000     0.77566    0.00272     0.77838
      H   11    0.22162      0.00000     0.77566    0.00272     0.77838
      H   12    0.22162      0.00000     0.77566    0.00272     0.77838
 =======================================================================
   * Total *    0.00000     11.99361    29.90032    0.10608    42.00000

                                 Natural Population      
 --------------------------------------------------------
   Core                      11.99361 ( 99.9467% of  12)
   Valence                   29.90032 ( 99.6677% of  30)
   Natural Minimal Basis     41.89392 ( 99.7474% of  42)
   Natural Rydberg Basis      0.10608 (  0.2526% of  42)
 --------------------------------------------------------

    Atom  No          Natural Electron Configuration
 ----------------------------------------------------------------------------
      C    1      [core]2S( 0.95)2p( 3.26)3p( 0.01)
      C    2      [core]2S( 0.95)2p( 3.26)3p( 0.01)
      C    3      [core]2S( 0.95)2p( 3.26)3p( 0.01)
      C    4      [core]2S( 0.95)2p( 3.26)3p( 0.01)
      C    5      [core]2S( 0.95)2p( 3.26)3p( 0.01)
      C    6      [core]2S( 0.95)2p( 3.26)3p( 0.01)
      H    7            1S( 0.78)
      H    8            1S( 0.78)
      H    9            1S( 0.78)
      H   10            1S( 0.78)
      H   11            1S( 0.78)
      H   12            1S( 0.78)


 NATURAL BOND ORBITAL ANALYSIS:

                       Occupancies       Lewis Structure    Low   High
           Occ.    -------------------  -----------------   occ   occ
  Cycle   Thresh.   Lewis   Non-Lewis     CR  BD  3C  LP    (L)   (NL)   Dev
 =============================================================================
   1(1)    1.90    38.73729   3.26271      6  12   0   3     3      3    0.43
   2(2)    1.90    38.73729   3.26271      6  12   0   3     3      3    0.43
   3(1)    1.80    38.73729   3.26271      6  12   0   3     3      3    0.43
   4(2)    1.80    38.73729   3.26271      6  12   0   3     3      3    0.43
   5(1)    1.70    38.73729   3.26271      6  12   0   3     3      3    0.43
   6(2)    1.70    38.73729   3.26271      6  12   0   3     3      3    0.43
   7(1)    1.60    40.73506   1.26494      6  15   0   0     0      3    0.43
   8(2)    1.60    40.73506   1.26494      6  15   0   0     0      3    0.43
   9(1)    1.50    40.73506   1.26494      6  15   0   0     0      3    0.43
  10(2)    1.50    40.73506   1.26494      6  15   0   0     0      3    0.43
  11(1)    1.60    40.73506   1.26494      6  15   0   0     0      3    0.43
 -----------------------------------------------------------------------------

 Structure accepted: RESONANCE keyword permits strongly delocalized structure

 WARNING:  1 low occupancy (<1.9990e) core orbital  found on  C    1
           1 low occupancy (<1.9990e) core orbital  found on  C    2
           1 low occupancy (<1.9990e) core orbital  found on  C    3
           1 low occupancy (<1.9990e) core orbital  found on  C    4
           1 low occupancy (<1.9990e) core orbital  found on  C    5
           1 low occupancy (<1.9990e) core orbital  found on  C    6

 --------------------------------------------------------
   Core                     11.99363 ( 99.947% of  12)
   Valence Lewis            28.74143 ( 95.805% of  30)
  ==================       ============================
   Total Lewis              40.73506 ( 96.988% of  42)
  -----------------------------------------------------
   Valence non-Lewis         1.19091 (  2.835% of  42)
   Rydberg non-Lewis         0.07403 (  0.176% of  42)
  ==================       ============================
   Total non-Lewis           1.26494 (  3.012% of  42)
 --------------------------------------------------------


       (Occupancy)   Bond orbital/ Coefficients/ Hybrids
 ---------------------------------------------------------------------------------
     1. (1.97761) BD ( 1) C   1 - C   2  
                ( 50.00%)   0.7071* C   1 s( 35.77%)p 1.79( 64.19%)d 0.00(  0.04%)
                                            0.0000  0.5980  0.0085  0.7063  0.0287
                                           -0.3760  0.0272  0.0000  0.0000 -0.0157
                                            0.0000  0.0000  0.0074 -0.0119
                ( 50.00%)   0.7071* C   2 s( 35.77%)p 1.79( 64.19%)d 0.00(  0.04%)
                                            0.0000  0.5980  0.0085 -0.6788  0.0092
                                            0.4237  0.0385  0.0000  0.0000 -0.0142
                                            0.0000  0.0000  0.0099 -0.0119
     2. (1.66452) BD ( 2) C   1 - C   2  
                ( 50.00%)   0.7071* C   1 s(  0.00%)p 1.00( 99.96%)d 0.00(  0.04%)
                                            0.0000  0.0000  0.0000  0.0000  0.0000
                                            0.0000  0.0000  0.9997 -0.0119  0.0000
                                            0.0101 -0.0183  0.0000  0.0000
                ( 50.00%)   0.7071* C   2 s(  0.00%)p 1.00( 99.96%)d 0.00(  0.04%)
                                            0.0000  0.0000  0.0000  0.0000  0.0000
                                            0.0000  0.0000  0.9997 -0.0119  0.0000
                                           -0.0209 -0.0004  0.0000  0.0000
     3. (1.97761) BD ( 1) C   1 - C   6  
                ( 50.00%)   0.7071* C   1 s( 35.77%)p 1.79( 64.19%)d 0.00(  0.04%)
                                            0.0000  0.5980  0.0085 -0.7063 -0.0287
                                           -0.3760  0.0272  0.0000  0.0000  0.0157
                                            0.0000  0.0000  0.0074 -0.0119
                ( 50.00%)   0.7071* C   6 s( 35.77%)p 1.79( 64.19%)d 0.00(  0.04%)
                                            0.0000  0.5980  0.0085  0.6788 -0.0092
                                            0.4237  0.0385  0.0000  0.0000  0.0142
                                            0.0000  0.0000  0.0099 -0.0119
     4. (1.98037) BD ( 1) C   1 - H   7  
                ( 61.24%)   0.7826* C   1 s( 28.38%)p 2.52( 71.59%)d 0.00(  0.03%)
                                           -0.0003  0.5326 -0.0140  0.0000 -0.0000
                                            0.8461 -0.0083  0.0000  0.0000 -0.0000
                                            0.0000  0.0000 -0.0149 -0.0098
                ( 38.76%)   0.6226* H   7 s( 99.91%)p 0.00(  0.09%)
                                            0.9995 -0.0019  0.0000 -0.0301  0.0000
     5. (1.97761) BD ( 1) C   2 - C   3  
                ( 50.00%)   0.7071* C   2 s( 35.77%)p 1.79( 64.19%)d 0.00(  0.04%)
                                            0.0000  0.5980  0.0085  0.0275  0.0379
                                           -0.7997 -0.0113  0.0000  0.0000  0.0015
                                            0.0000  0.0000 -0.0172 -0.0119
                ( 50.00%)   0.7071* C   3 s( 35.77%)p 1.79( 64.19%)d 0.00(  0.04%)
                                            0.0000  0.5980  0.0085  0.0275  0.0379
                                            0.7997  0.0113  0.0000  0.0000 -0.0015
                                            0.0000  0.0000 -0.0172 -0.0119
     6. (1.98037) BD ( 1) C   2 - H   8  
                ( 61.24%)   0.7826* C   2 s( 28.38%)p 2.52( 71.59%)d 0.00(  0.03%)
                                           -0.0003  0.5326 -0.0140  0.7327 -0.0072
                                            0.4230 -0.0042  0.0000  0.0000  0.0129
                                            0.0000  0.0000  0.0074 -0.0098
                ( 38.76%)   0.6226* H   8 s( 99.91%)p 0.00(  0.09%)
                                            0.9995 -0.0019 -0.0261 -0.0151  0.0000
     7. (1.97761) BD ( 1) C   3 - C   4  
                ( 50.00%)   0.7071* C   3 s( 35.77%)p 1.79( 64.19%)d 0.00(  0.04%)
                                            0.0000  0.5980  0.0085 -0.6788  0.0092
                                           -0.4237 -0.0385  0.0000  0.0000  0.0142
                                            0.0000  0.0000  0.0099 -0.0119
                ( 50.00%)   0.7071* C   4 s( 35.77%)p 1.79( 64.19%)d 0.00(  0.04%)
                                            0.0000  0.5980  0.0085  0.7063  0.0287
                                            0.3760 -0.0272  0.0000  0.0000  0.0157
                                            0.0000  0.0000  0.0074 -0.0119
     8. (1.66452) BD ( 2) C   3 - C   4  
                ( 50.00%)   0.7071* C   3 s(  0.00%)p 1.00( 99.96%)d 0.00(  0.04%)
                                            0.0000  0.0000  0.0000  0.0000  0.0000
                                            0.0000  0.0000  0.9997 -0.0119  0.0000
                                           -0.0209  0.0004  0.0000  0.0000
                ( 50.00%)   0.7071* C   4 s(  0.00%)p 1.00( 99.96%)d 0.00(  0.04%)
                                            0.0000  0.0000  0.0000  0.0000  0.0000
                                            0.0000  0.0000  0.9997 -0.0119  0.0000
                                            0.0101  0.0183  0.0000  0.0000
     9. (1.98037) BD ( 1) C   3 - H   9  
                ( 61.24%)   0.7826* C   3 s( 28.38%)p 2.52( 71.59%)d 0.00(  0.03%)
                                           -0.0003  0.5326 -0.0140  0.7327 -0.0072
                                           -0.4230  0.0042  0.0000  0.0000 -0.0129
                                            0.0000  0.0000  0.0074 -0.0098
                ( 38.76%)   0.6226* H   9 s( 99.91%)p 0.00(  0.09%)
                                            0.9995 -0.0019 -0.0261  0.0151  0.0000
    10. (1.97761) BD ( 1) C   4 - C   5  
                ( 50.00%)   0.7071* C   4 s( 35.77%)p 1.79( 64.19%)d 0.00(  0.04%)
                                            0.0000  0.5980  0.0085 -0.7063 -0.0287
                                            0.3760 -0.0272  0.0000  0.0000 -0.0157
                                            0.0000  0.0000  0.0074 -0.0119
                ( 50.00%)   0.7071* C   5 s( 35.77%)p 1.79( 64.19%)d 0.00(  0.04%)
                                            0.0000  0.5980  0.0085  0.6788 -0.0092
                                           -0.4237 -0.0385  0.0000  0.0000 -0.0142
                                            0.0000  0.0000  0.0099 -0.0119
    11. (1.98037) BD ( 1) C   4 - H  10  
                ( 61.24%)   0.7826* C   4 s( 28.38%)p 2.52( 71.59%)d 0.00(  0.03%)
                                            0.0003 -0.5326  0.0140  0.0000 -0.0000
                                            0.8461 -0.0083  0.0000  0.0000  0.0000
                                            0.0000  0.0000  0.0149  0.0098
                ( 38.76%)   0.6226* H  10 s( 99.91%)p 0.00(  0.09%)
                                           -0.9995  0.0019  0.0000 -0.0301  0.0000
    12. (1.97761) BD ( 1) C   5 - C   6  
                ( 50.00%)   0.7071* C   5 s( 35.77%)p 1.79( 64.19%)d 0.00(  0.04%)
                                           -0.0000 -0.5980 -0.0085  0.0275  0.0379
                                           -0.7997 -0.0113  0.0000  0.0000 -0.0015
                                            0.0000  0.0000  0.0172  0.0119
                ( 50.00%)   0.7071* C   6 s( 35.77%)p 1.79( 64.19%)d 0.00(  0.04%)
                                           -0.0000 -0.5980 -0.0085  0.0275  0.0379
                                            0.7997  0.0113  0.0000  0.0000  0.0015
                                            0.0000  0.0000  0.0172  0.0119
    13. (1.66452) BD ( 2) C   5 - C   6  
                ( 50.00%)   0.7071* C   5 s(  0.00%)p 1.00( 99.96%)d 0.00(  0.04%)
                                            0.0000  0.0000  0.0000  0.0000  0.0000
                                            0.0000  0.0000  0.9997 -0.0119  0.0000
                                            0.0108  0.0179  0.0000  0.0000
                ( 50.00%)   0.7071* C   6 s(  0.00%)p 1.00( 99.96%)d 0.00(  0.04%)
                                            0.0000  0.0000  0.0000  0.0000  0.0000
                                            0.0000  0.0000  0.9997 -0.0119  0.0000
                                            0.0108 -0.0179  0.0000  0.0000
    14. (1.98037) BD ( 1) C   5 - H  11  
                ( 61.24%)   0.7826* C   5 s( 28.38%)p 2.52( 71.59%)d 0.00(  0.03%)
                                            0.0003 -0.5326  0.0140  0.7327 -0.0072
                                            0.4230 -0.0042  0.0000  0.0000 -0.0129
                                            0.0000  0.0000 -0.0074  0.0098
                ( 38.76%)   0.6226* H  11 s( 99.91%)p 0.00(  0.09%)
                                           -0.9995  0.0019 -0.0261 -0.0151  0.0000
    15. (1.98037) BD ( 1) C   6 - H  12  
                ( 61.24%)   0.7826* C   6 s( 28.38%)p 2.52( 71.59%)d 0.00(  0.03%)
                                            0.0003 -0.5326  0.0140  0.7327 -0.0072
                                           -0.4230  0.0042  0.0000  0.0000  0.0129
                                            0.0000  0.0000 -0.0074  0.0098
                ( 38.76%)   0.6226* H  12 s( 99.91%)p 0.00(  0.09%)
                                           -0.9995  0.0019 -0.0261  0.0151  0.0000
    16. (1.99894) CR ( 1) C   1           s(100.00%)p 0.00(  0.00%)
                                            1.0000  0.0001 -0.0000 -0.0000  0.0000
                                            0.0003 -0.0000  0.0000  0.0000  0.0000
                                            0.0000  0.0000 -0.0000 -0.0000
    17. (1.99894) CR ( 1) C   2           s(100.00%)p 0.00(  0.00%)
                                            1.0000  0.0001 -0.0000  0.0002 -0.0000
                                            0.0001 -0.0000  0.0000  0.0000  0.0000
                                            0.0000  0.0000  0.0000 -0.0000
    18. (1.99894) CR ( 1) C   3           s(100.00%)p 0.00(  0.00%)
                                            1.0000  0.0001 -0.0000  0.0002 -0.0000
                                           -0.0001  0.0000  0.0000  0.0000 -0.0000
                                            0.0000  0.0000  0.0000 -0.0000
    19. (1.99894) CR ( 1) C   4           s(100.00%)p 0.00(  0.00%)
                                            1.0000  0.0001 -0.0000  0.0000 -0.0000
                                           -0.0003  0.0000  0.0000  0.0000  0.0000
                                            0.0000  0.0000 -0.0000 -0.0000
    20. (1.99894) CR ( 1) C   5           s(100.00%)p 0.00(  0.00%)
                                            1.0000  0.0001 -0.0000 -0.0002  0.0000
                                           -0.0001  0.0000  0.0000  0.0000  0.0000
                                            0.0000  0.0000  0.0000 -0.0000
    21. (1.99894) CR ( 1) C   6           s(100.00%)p 0.00(  0.00%)
                                            1.0000  0.0001 -0.0000 -0.0002  0.0000
                                            0.0001 -0.0000  0.0000  0.0000 -0.0000
                                            0.0000  0.0000  0.0000 -0.0000
    22. (0.00531) RY*( 1) C   1           s(  0.16%)p99.99( 92.66%)d44.40(  7.18%)
                                           -0.0000  0.0266  0.0302  0.0000  0.0000
                                           -0.0308 -0.9621 -0.0000 -0.0000 -0.0000
                                           -0.0000 -0.0000 -0.2655 -0.0362
    23. (0.00259) RY*( 2) C   1           s(  0.00%)p 1.00( 98.49%)d 0.02(  1.51%)
                                           -0.0000  0.0000 -0.0000 -0.0376  0.9917
                                           -0.0000 -0.0000  0.0000  0.0000  0.1227
                                            0.0000  0.0000 -0.0000  0.0000
    24. (0.00093) RY*( 3) C   1           s( 94.80%)p 0.00(  0.10%)d 0.05(  5.11%)
                                            0.0000 -0.0041  0.9736  0.0000  0.0000
                                            0.0209 -0.0229  0.0000  0.0000 -0.0000
                                            0.0000  0.0000  0.2040 -0.0972
    25. (0.00071) RY*( 4) C   1           s(  0.00%)p 1.00( 51.20%)d 0.95( 48.80%)
                                            0.0000  0.0000  0.0000  0.0000  0.0000
                                            0.0000  0.0000 -0.0018  0.7155  0.0000
                                            0.6723 -0.1899  0.0000  0.0000
    26. (0.00063) RY*( 5) C   1           s(  0.00%)p 1.00( 42.22%)d 1.37( 57.78%)
                                            0.0000  0.0000  0.0000  0.0000  0.0000
                                            0.0000  0.0000 -0.0120 -0.6497  0.0000
                                            0.7402  0.1727  0.0000  0.0000
    27. (0.00014) RY*( 6) C   1           s(  0.00%)p 1.00(  1.55%)d63.31( 98.45%)
                                            0.0000  0.0000  0.0000  0.0270 -0.1218
                                           -0.0000  0.0000  0.0000  0.0000  0.9922
                                            0.0000  0.0000  0.0000 -0.0000
    28. (0.00005) RY*( 7) C   1           s(  5.08%)p 0.99(  5.04%)d17.70( 89.88%)
    29. (0.00000) RY*( 8) C   1           s(  0.00%)p 1.00(  6.62%)d14.10( 93.38%)
    30. (0.00000) RY*( 9) C   1           s(  0.05%)p48.25(  2.19%)d99.99( 97.76%)
    31. (0.00531) RY*( 1) C   2           s(  0.16%)p99.99( 92.66%)d44.40(  7.18%)
                                           -0.0000  0.0266  0.0302 -0.0266 -0.8332
                                           -0.0154 -0.4810 -0.0000 -0.0000  0.2299
                                           -0.0000 -0.0000  0.1328 -0.0362
    32. (0.00259) RY*( 2) C   2           s(  0.00%)p 1.00( 98.49%)d 0.02(  1.51%)
                                           -0.0000 -0.0000  0.0000  0.0188 -0.4959
                                           -0.0326  0.8589  0.0000  0.0000  0.0614
                                            0.0000  0.0000 -0.1063 -0.0000
    33. (0.00093) RY*( 3) C   2           s( 94.80%)p 0.00(  0.10%)d 0.05(  5.11%)
                                            0.0000 -0.0041  0.9736  0.0181 -0.0198
                                            0.0105 -0.0114  0.0000  0.0000 -0.1767
                                            0.0000  0.0000 -0.1020 -0.0972
    34. (0.00071) RY*( 4) C   2           s(  0.00%)p 1.00( 51.20%)d 0.95( 48.80%)
                                            0.0000  0.0000  0.0000  0.0000  0.0000
                                            0.0000  0.0000 -0.0018  0.7155  0.0000
                                           -0.5006  0.4872  0.0000  0.0000
    35. (0.00063) RY*( 5) C   2           s(  0.00%)p 1.00( 42.22%)d 1.37( 57.78%)
                                            0.0000  0.0000  0.0000  0.0000  0.0000
                                            0.0000  0.0000 -0.0120 -0.6497  0.0000
                                           -0.2205  0.7274  0.0000  0.0000
    36. (0.00014) RY*( 6) C   2           s(  0.00%)p 1.00(  1.55%)d63.31( 98.45%)
                                           -0.0000 -0.0000 -0.0000  0.0135 -0.0609
                                           -0.0233  0.1054  0.0000  0.0000 -0.4961
                                            0.0000  0.0000  0.8593 -0.0000
    37. (0.00005) RY*( 7) C   2           s(  5.08%)p 0.99(  5.04%)d17.70( 89.88%)
    38. (0.00000) RY*( 8) C   2           s(  0.00%)p 1.00(  6.62%)d14.10( 93.38%)
    39. (0.00000) RY*( 9) C   2           s(  0.05%)p48.25(  2.19%)d99.99( 97.76%)
    40. (0.00531) RY*( 1) C   3           s(  0.16%)p99.99( 92.66%)d44.40(  7.18%)
                                           -0.0000  0.0266  0.0302 -0.0266 -0.8332
                                            0.0154  0.4810 -0.0000 -0.0000 -0.2299
                                           -0.0000 -0.0000  0.1328 -0.0362
    41. (0.00259) RY*( 2) C   3           s(  0.00%)p 1.00( 98.49%)d 0.02(  1.51%)
                                            0.0000  0.0000 -0.0000 -0.0188  0.4959
                                           -0.0326  0.8589  0.0000  0.0000  0.0614
                                            0.0000  0.0000  0.1063  0.0000
    42. (0.00093) RY*( 3) C   3           s( 94.80%)p 0.00(  0.10%)d 0.05(  5.11%)
                                            0.0000 -0.0041  0.9736  0.0181 -0.0198
                                           -0.0105  0.0114  0.0000  0.0000  0.1767
                                            0.0000  0.0000 -0.1020 -0.0972
    43. (0.00071) RY*( 4) C   3           s(  0.00%)p 1.00( 51.20%)d 0.95( 48.80%)
                                            0.0000  0.0000  0.0000  0.0000  0.0000
                                            0.0000  0.0000 -0.0018  0.7155  0.0000
                                           -0.5006 -0.4872  0.0000  0.0000
    44. (0.00063) RY*( 5) C   3           s(  0.00%)p 1.00( 42.22%)d 1.37( 57.78%)
                                            0.0000  0.0000  0.0000  0.0000  0.0000
                                            0.0000  0.0000  0.0120  0.6497  0.0000
                                            0.2205  0.7274  0.0000  0.0000
    45. (0.00014) RY*( 6) C   3           s(  0.00%)p 1.00(  1.55%)d63.31( 98.45%)
                                           -0.0000  0.0000  0.0000  0.0135 -0.0609
                                            0.0233 -0.1054  0.0000  0.0000  0.4961
                                            0.0000  0.0000  0.8593  0.0000
    46. (0.00005) RY*( 7) C   3           s(  5.08%)p 0.99(  5.04%)d17.70( 89.88%)
    47. (0.00000) RY*( 8) C   3           s(  0.00%)p 1.00(  6.62%)d14.10( 93.38%)
    48. (0.00000) RY*( 9) C   3           s(  0.05%)p48.25(  2.19%)d99.99( 97.76%)
    49. (0.00531) RY*( 1) C   4           s(  0.16%)p99.99( 92.66%)d44.40(  7.18%)
                                           -0.0000  0.0266  0.0302  0.0000  0.0000
                                            0.0308  0.9621  0.0000  0.0000 -0.0000
                                            0.0000  0.0000 -0.2655 -0.0362
    50. (0.00259) RY*( 2) C   4           s(  0.00%)p 1.00( 98.49%)d 0.02(  1.51%)
                                           -0.0000 -0.0000  0.0000 -0.0376  0.9917
                                           -0.0000  0.0000  0.0000  0.0000 -0.1227
                                            0.0000  0.0000 -0.0000  0.0000
    51. (0.00093) RY*( 3) C   4           s( 94.80%)p 0.00(  0.10%)d 0.05(  5.11%)
                                            0.0000 -0.0041  0.9736  0.0000  0.0000
                                           -0.0209  0.0229  0.0000  0.0000  0.0000
                                            0.0000  0.0000  0.2040 -0.0972
    52. (0.00071) RY*( 4) C   4           s(  0.00%)p 1.00( 51.20%)d 0.95( 48.80%)
                                            0.0000  0.0000  0.0000  0.0000  0.0000
                                            0.0000  0.0000 -0.0018  0.7155  0.0000
                                            0.6723  0.1899  0.0000  0.0000
    53. (0.00063) RY*( 5) C   4           s(  0.00%)p 1.00( 42.22%)d 1.37( 57.78%)
                                            0.0000  0.0000  0.0000  0.0000  0.0000
                                            0.0000  0.0000 -0.0120 -0.6497  0.0000
                                            0.7402 -0.1727  0.0000  0.0000
    54. (0.00014) RY*( 6) C   4           s(  0.00%)p 1.00(  1.55%)d63.31( 98.45%)
                                           -0.0000  0.0000  0.0000 -0.0270  0.1218
                                            0.0000  0.0000  0.0000  0.0000  0.9922
                                            0.0000  0.0000  0.0000 -0.0000
    55. (0.00005) RY*( 7) C   4           s(  5.08%)p 0.99(  5.04%)d17.70( 89.88%)
    56. (0.00000) RY*( 8) C   4           s(  0.00%)p 1.00(  6.62%)d14.10( 93.38%)
    57. (0.00000) RY*( 9) C   4           s(  0.05%)p48.25(  2.19%)d99.99( 97.76%)
    58. (0.00531) RY*( 1) C   5           s(  0.16%)p99.99( 92.66%)d44.40(  7.18%)
                                           -0.0000  0.0266  0.0302  0.0266  0.8332
                                            0.0154  0.4810  0.0000  0.0000  0.2299
                                            0.0000  0.0000  0.1328 -0.0362
    59. (0.00259) RY*( 2) C   5           s(  0.00%)p 1.00( 98.49%)d 0.02(  1.51%)
                                           -0.0000 -0.0000 -0.0000  0.0188 -0.4959
                                           -0.0326  0.8589  0.0000  0.0000 -0.0614
                                            0.0000  0.0000  0.1063  0.0000
    60. (0.00093) RY*( 3) C   5           s( 94.80%)p 0.00(  0.10%)d 0.05(  5.11%)
                                            0.0000 -0.0041  0.9736 -0.0181  0.0198
                                           -0.0105  0.0114  0.0000  0.0000 -0.1767
                                            0.0000  0.0000 -0.1020 -0.0972
    61. (0.00071) RY*( 4) C   5           s(  0.00%)p 1.00( 51.20%)d 0.95( 48.80%)
                                            0.0000  0.0000  0.0000  0.0000  0.0000
                                            0.0000  0.0000 -0.0018  0.7155  0.0000
                                           -0.1717  0.6772  0.0000  0.0000
    62. (0.00063) RY*( 5) C   5           s(  0.00%)p 1.00( 42.22%)d 1.37( 57.78%)
                                            0.0000  0.0000  0.0000  0.0000  0.0000
                                            0.0000  0.0000 -0.0120 -0.6497  0.0000
                                           -0.5197  0.5547  0.0000  0.0000
    63. (0.00014) RY*( 6) C   5           s(  0.00%)p 1.00(  1.55%)d63.31( 98.45%)
                                            0.0000  0.0000 -0.0000 -0.0135  0.0609
                                            0.0233 -0.1054  0.0000  0.0000 -0.4961
                                            0.0000  0.0000  0.8593 -0.0000
    64. (0.00005) RY*( 7) C   5           s(  5.08%)p 0.99(  5.04%)d17.70( 89.88%)
    65. (0.00000) RY*( 8) C   5           s(  0.00%)p 1.00(  6.62%)d14.10( 93.38%)
    66. (0.00000) RY*( 9) C   5           s(  0.05%)p48.25(  2.19%)d99.99( 97.76%)
    67. (0.00531) RY*( 1) C   6           s(  0.16%)p99.99( 92.66%)d44.40(  7.18%)
                                           -0.0000  0.0266  0.0302  0.0266  0.8332
                                           -0.0154 -0.4810  0.0000  0.0000 -0.2299
                                            0.0000  0.0000  0.1328 -0.0362
    68. (0.00259) RY*( 2) C   6           s(  0.00%)p 1.00( 98.49%)d 0.02(  1.51%)
                                            0.0000  0.0000  0.0000 -0.0188  0.4959
                                           -0.0326  0.8589  0.0000  0.0000 -0.0614
                                            0.0000  0.0000 -0.1063 -0.0000
    69. (0.00093) RY*( 3) C   6           s( 94.80%)p 0.00(  0.10%)d 0.05(  5.11%)
                                            0.0000 -0.0041  0.9736 -0.0181  0.0198
                                            0.0105 -0.0114  0.0000  0.0000  0.1767
                                            0.0000  0.0000 -0.1020 -0.0972
    70. (0.00071) RY*( 4) C   6           s(  0.00%)p 1.00( 51.20%)d 0.95( 48.80%)
                                            0.0000  0.0000  0.0000  0.0000  0.0000
                                            0.0000  0.0000 -0.0018  0.7155  0.0000
                                           -0.1717 -0.6772  0.0000  0.0000
    71. (0.00063) RY*( 5) C   6           s(  0.00%)p 1.00( 42.22%)d 1.37( 57.78%)
                                            0.0000  0.0000  0.0000  0.0000  0.0000
                                            0.0000  0.0000  0.0120  0.6497  0.0000
                                            0.5197  0.5547  0.0000  0.0000
    72. (0.00014) RY*( 6) C   6           s(  0.00%)p 1.00(  1.55%)d63.31( 98.45%)
                                            0.0000  0.0000 -0.0000 -0.0135  0.0609
                                           -0.0233  0.1054  0.0000  0.0000  0.4961
                                            0.0000  0.0000  0.8593 -0.0000
    73. (0.00005) RY*( 7) C   6           s(  5.08%)p 0.99(  5.04%)d17.70( 89.88%)
    74. (0.00000) RY*( 8) C   6           s(  0.00%)p 1.00(  6.62%)d14.10( 93.38%)
    75. (0.00000) RY*( 9) C   6           s(  0.05%)p48.25(  2.19%)d99.99( 97.76%)
    76. (0.00165) RY*( 1) H   7           s( 99.23%)p 0.01(  0.77%)
                                            0.0045  0.9961  0.0000  0.0877  0.0000
    77. (0.00018) RY*( 2) H   7           s(  0.00%)p 1.00(100.00%)
                                            0.0000  0.0000  0.0000  0.0000  1.0000
    78. (0.00009) RY*( 3) H   7           s(  0.00%)p 1.00(100.00%)
    79. (0.00006) RY*( 4) H   7           s(  0.86%)p99.99( 99.14%)
    80. (0.00165) RY*( 1) H   8           s( 99.23%)p 0.01(  0.77%)
                                            0.0045  0.9961  0.0760  0.0439  0.0000
    81. (0.00018) RY*( 2) H   8           s(  0.00%)p 1.00(100.00%)
                                            0.0000  0.0000  0.0000  0.0000  1.0000
    82. (0.00009) RY*( 3) H   8           s(  0.00%)p 1.00(100.00%)
    83. (0.00006) RY*( 4) H   8           s(  0.86%)p99.99( 99.14%)
    84. (0.00165) RY*( 1) H   9           s( 99.23%)p 0.01(  0.77%)
                                            0.0045  0.9961  0.0760 -0.0439  0.0000
    85. (0.00018) RY*( 2) H   9           s(  0.00%)p 1.00(100.00%)
                                            0.0000  0.0000  0.0000  0.0000  1.0000
    86. (0.00009) RY*( 3) H   9           s(  0.00%)p 1.00(100.00%)
    87. (0.00006) RY*( 4) H   9           s(  0.86%)p99.99( 99.14%)
    88. (0.00165) RY*( 1) H  10           s( 99.23%)p 0.01(  0.77%)
                                            0.0045  0.9961  0.0000 -0.0877  0.0000
    89. (0.00018) RY*( 2) H  10           s(  0.00%)p 1.00(100.00%)
                                            0.0000  0.0000  0.0000  0.0000  1.0000
    90. (0.00009) RY*( 3) H  10           s(  0.00%)p 1.00(100.00%)
    91. (0.00006) RY*( 4) H  10           s(  0.86%)p99.99( 99.14%)
    92. (0.00165) RY*( 1) H  11           s( 99.23%)p 0.01(  0.77%)
                                            0.0045  0.9961 -0.0760 -0.0439  0.0000
    93. (0.00018) RY*( 2) H  11           s(  0.00%)p 1.00(100.00%)
                                            0.0000  0.0000  0.0000  0.0000  1.0000
    94. (0.00009) RY*( 3) H  11           s(  0.00%)p 1.00(100.00%)
    95. (0.00006) RY*( 4) H  11           s(  0.86%)p99.99( 99.14%)
    96. (0.00165) RY*( 1) H  12           s( 99.23%)p 0.01(  0.77%)
                                            0.0045  0.9961 -0.0760  0.0439  0.0000
    97. (0.00018) RY*( 2) H  12           s(  0.00%)p 1.00(100.00%)
                                            0.0000  0.0000  0.0000  0.0000  1.0000
    98. (0.00009) RY*( 3) H  12           s(  0.00%)p 1.00(100.00%)
    99. (0.00006) RY*( 4) H  12           s(  0.86%)p99.99( 99.14%)
   100. (0.01785) BD*( 1) C   1 - C   2  
                ( 50.00%)   0.7071* C   1 s( 35.77%)p 1.79( 64.19%)d 0.00(  0.04%)
                                            0.0000  0.5980  0.0085  0.7063  0.0287
                                           -0.3760  0.0272  0.0000  0.0000 -0.0157
                                            0.0000  0.0000  0.0074 -0.0119
                ( 50.00%)  -0.7071* C   2 s( 35.77%)p 1.79( 64.19%)d 0.00(  0.04%)
                                            0.0000  0.5980  0.0085 -0.6788  0.0092
                                            0.4237  0.0385  0.0000  0.0000 -0.0142
                                            0.0000  0.0000  0.0099 -0.0119
   101. (0.33244) BD*( 2) C   1 - C   2  
                ( 50.00%)   0.7071* C   1 s(  0.00%)p 1.00( 99.96%)d 0.00(  0.04%)
                                            0.0000  0.0000  0.0000  0.0000  0.0000
                                            0.0000  0.0000  0.9997 -0.0119  0.0000
                                            0.0101 -0.0183  0.0000  0.0000
                ( 50.00%)  -0.7071* C   2 s(  0.00%)p 1.00( 99.96%)d 0.00(  0.04%)
                                            0.0000  0.0000  0.0000  0.0000  0.0000
                                            0.0000  0.0000  0.9997 -0.0119  0.0000
                                           -0.0209 -0.0004  0.0000  0.0000
   102. (0.01785) BD*( 1) C   1 - C   6  
                ( 50.00%)   0.7071* C   1 s( 35.77%)p 1.79( 64.19%)d 0.00(  0.04%)
                                           -0.0000 -0.5980 -0.0085  0.7063  0.0287
                                            0.3760 -0.0272 -0.0000 -0.0000 -0.0157
                                           -0.0000 -0.0000 -0.0074  0.0119
                ( 50.00%)  -0.7071* C   6 s( 35.77%)p 1.79( 64.19%)d 0.00(  0.04%)
                                           -0.0000 -0.5980 -0.0085 -0.6788  0.0092
                                           -0.4237 -0.0385 -0.0000 -0.0000 -0.0142
                                           -0.0000 -0.0000 -0.0099  0.0119
   103. (0.01441) BD*( 1) C   1 - H   7  
                ( 38.76%)   0.6226* C   1 s( 28.38%)p 2.52( 71.59%)d 0.00(  0.03%)
                                            0.0003 -0.5326  0.0140 -0.0000  0.0000
                                           -0.8461  0.0083 -0.0000 -0.0000  0.0000
                                           -0.0000 -0.0000  0.0149  0.0098
                ( 61.24%)  -0.7826* H   7 s( 99.91%)p 0.00(  0.09%)
                                           -0.9995  0.0019 -0.0000  0.0301 -0.0000
   104. (0.01785) BD*( 1) C   2 - C   3  
                ( 50.00%)   0.7071* C   2 s( 35.77%)p 1.79( 64.19%)d 0.00(  0.04%)
                                            0.0000  0.5980  0.0085  0.0275  0.0379
                                           -0.7997 -0.0113  0.0000  0.0000  0.0015
                                            0.0000  0.0000 -0.0172 -0.0119
                ( 50.00%)  -0.7071* C   3 s( 35.77%)p 1.79( 64.19%)d 0.00(  0.04%)
                                            0.0000  0.5980  0.0085  0.0275  0.0379
                                            0.7997  0.0113  0.0000  0.0000 -0.0015
                                            0.0000  0.0000 -0.0172 -0.0119
   105. (0.01441) BD*( 1) C   2 - H   8  
                ( 38.76%)   0.6226* C   2 s( 28.38%)p 2.52( 71.59%)d 0.00(  0.03%)
                                            0.0003 -0.5326  0.0140 -0.7327  0.0072
                                           -0.4230  0.0042 -0.0000 -0.0000 -0.0129
                                           -0.0000 -0.0000 -0.0074  0.0098
                ( 61.24%)  -0.7826* H   8 s( 99.91%)p 0.00(  0.09%)
                                           -0.9995  0.0019  0.0261  0.0151 -0.0000
   106. (0.01785) BD*( 1) C   3 - C   4  
                ( 50.00%)   0.7071* C   3 s( 35.77%)p 1.79( 64.19%)d 0.00(  0.04%)
                                            0.0000  0.5980  0.0085 -0.6788  0.0092
                                           -0.4237 -0.0385  0.0000  0.0000  0.0142
                                            0.0000  0.0000  0.0099 -0.0119
                ( 50.00%)  -0.7071* C   4 s( 35.77%)p 1.79( 64.19%)d 0.00(  0.04%)
                                            0.0000  0.5980  0.0085  0.7063  0.0287
                                            0.3760 -0.0272  0.0000  0.0000  0.0157
                                            0.0000  0.0000  0.0074 -0.0119
   107. (0.33244) BD*( 2) C   3 - C   4  
                ( 50.00%)   0.7071* C   3 s(  0.00%)p 1.00( 99.96%)d 0.00(  0.04%)
                                            0.0000  0.0000  0.0000  0.0000  0.0000
                                            0.0000  0.0000  0.9997 -0.0119  0.0000
                                           -0.0209  0.0004  0.0000  0.0000
                ( 50.00%)  -0.7071* C   4 s(  0.00%)p 1.00( 99.96%)d 0.00(  0.04%)
                                            0.0000  0.0000  0.0000  0.0000  0.0000
                                            0.0000  0.0000  0.9997 -0.0119  0.0000
                                            0.0101  0.0183  0.0000  0.0000
   108. (0.01441) BD*( 1) C   3 - H   9  
                ( 38.76%)   0.6226* C   3 s( 28.38%)p 2.52( 71.59%)d 0.00(  0.03%)
                                            0.0003 -0.5326  0.0140 -0.7327  0.0072
                                            0.4230 -0.0042 -0.0000 -0.0000  0.0129
                                           -0.0000 -0.0000 -0.0074  0.0098
                ( 61.24%)  -0.7826* H   9 s( 99.91%)p 0.00(  0.09%)
                                           -0.9995  0.0019  0.0261 -0.0151 -0.0000
   109. (0.01785) BD*( 1) C   4 - C   5  
                ( 50.00%)   0.7071* C   4 s( 35.77%)p 1.79( 64.19%)d 0.00(  0.04%)
                                            0.0000  0.5980  0.0085 -0.7063 -0.0287
                                            0.3760 -0.0272  0.0000  0.0000 -0.0157
                                            0.0000  0.0000  0.0074 -0.0119
                ( 50.00%)  -0.7071* C   5 s( 35.77%)p 1.79( 64.19%)d 0.00(  0.04%)
                                            0.0000  0.5980  0.0085  0.6788 -0.0092
                                           -0.4237 -0.0385  0.0000  0.0000 -0.0142
                                            0.0000  0.0000  0.0099 -0.0119
   110. (0.01441) BD*( 1) C   4 - H  10  
                ( 38.76%)   0.6226* C   4 s( 28.38%)p 2.52( 71.59%)d 0.00(  0.03%)
                                           -0.0003  0.5326 -0.0140 -0.0000  0.0000
                                           -0.8461  0.0083 -0.0000 -0.0000 -0.0000
                                           -0.0000 -0.0000 -0.0149 -0.0098
                ( 61.24%)  -0.7826* H  10 s( 99.91%)p 0.00(  0.09%)
                                            0.9995 -0.0019 -0.0000  0.0301 -0.0000
   111. (0.01785) BD*( 1) C   5 - C   6  
                ( 50.00%)   0.7071* C   5 s( 35.77%)p 1.79( 64.19%)d 0.00(  0.04%)
                                           -0.0000 -0.5980 -0.0085  0.0275  0.0379
                                           -0.7997 -0.0113  0.0000  0.0000 -0.0015
                                            0.0000  0.0000  0.0172  0.0119
                ( 50.00%)  -0.7071* C   6 s( 35.77%)p 1.79( 64.19%)d 0.00(  0.04%)
                                           -0.0000 -0.5980 -0.0085  0.0275  0.0379
                                            0.7997  0.0113  0.0000  0.0000  0.0015
                                            0.0000  0.0000  0.0172  0.0119
   112. (0.33244) BD*( 2) C   5 - C   6  
                ( 50.00%)   0.7071* C   5 s(  0.00%)p 1.00( 99.96%)d 0.00(  0.04%)
                                            0.0000  0.0000  0.0000  0.0000  0.0000
                                            0.0000  0.0000  0.9997 -0.0119  0.0000
                                            0.0108  0.0179  0.0000  0.0000
                ( 50.00%)  -0.7071* C   6 s(  0.00%)p 1.00( 99.96%)d 0.00(  0.04%)
                                            0.0000  0.0000  0.0000  0.0000  0.0000
                                            0.0000  0.0000  0.9997 -0.0119  0.0000
                                            0.0108 -0.0179  0.0000  0.0000
   113. (0.01441) BD*( 1) C   5 - H  11  
                ( 38.76%)   0.6226* C   5 s( 28.38%)p 2.52( 71.59%)d 0.00(  0.03%)
                                           -0.0003  0.5326 -0.0140 -0.7327  0.0072
                                           -0.4230  0.0042 -0.0000 -0.0000  0.0129
                                           -0.0000 -0.0000  0.0074 -0.0098
                ( 61.24%)  -0.7826* H  11 s( 99.91%)p 0.00(  0.09%)
                                            0.9995 -0.0019  0.0261  0.0151 -0.0000
   114. (0.01441) BD*( 1) C   6 - H  12  
                ( 38.76%)   0.6226* C   6 s( 28.38%)p 2.52( 71.59%)d 0.00(  0.03%)
                                           -0.0003  0.5326 -0.0140 -0.7327  0.0072
                                            0.4230 -0.0042 -0.0000 -0.0000 -0.0129
                                           -0.0000 -0.0000  0.0074 -0.0098
                ( 61.24%)  -0.7826* H  12 s( 99.91%)p 0.00(  0.09%)
                                            0.9995 -0.0019  0.0261 -0.0151 -0.0000


 NHO Directionality and "Bond Bending" (deviations from line of nuclear centers)

         [Thresholds for printing:  angular deviation  >  1.0 degree]
                                    hybrid p-character > 25.0%
                                    orbital occupancy  >  0.10e

                                Line of Centers        Hybrid 1              Hybrid 2
                                ---------------  -------------------   ------------------
                NBO               Theta   Phi    Theta   Phi    Dev    Theta   Phi    Dev
 ========================================================================================
     1. BD (   1) C   1 - C   2    90.0  330.0    90.0  334.6   4.6     90.0  145.4   4.6
     2. BD (   2) C   1 - C   2    90.0  330.0     0.0    0.0  90.0      0.0    0.0  90.0
     3. BD (   1) C   1 - C   6    90.0  210.0    90.0  205.4   4.6     90.0   34.6   4.6
     5. BD (   1) C   2 - C   3    90.0  270.0    90.0  274.6   4.6     90.0   85.4   4.6
     7. BD (   1) C   3 - C   4    90.0  210.0    90.0  214.6   4.6     90.0   25.4   4.6
     8. BD (   2) C   3 - C   4    90.0  210.0     0.0    0.0  90.0      0.0    0.0  90.0
    10. BD (   1) C   4 - C   5    90.0  150.0    90.0  154.6   4.6     90.0  325.4   4.6
    12. BD (   1) C   5 - C   6    90.0   90.0    90.0   94.6   4.6     90.0  265.4   4.6
    13. BD (   2) C   5 - C   6    90.0   90.0     0.0    0.0  90.0      0.0    0.0  90.0
   101. BD*(   2) C   1 - C   2    90.0  330.0     0.0    0.0  90.0      0.0    0.0  90.0
   107. BD*(   2) C   3 - C   4    90.0  210.0     0.0    0.0  90.0      0.0    0.0  90.0
   112. BD*(   2) C   5 - C   6    90.0   90.0     0.0    0.0  90.0      0.0    0.0  90.0


 Second Order Perturbation Theory Analysis of Fock Matrix in NBO Basis

     Threshold for printing:   0.50 kcal/mol
                                                                              E(2)  E(j)-E(i) F(i,j)
         Donor NBO (i)                     Acceptor NBO (j)                 kcal/mol   a.u.    a.u. 
 ===================================================================================================

 within unit  1
   1. BD (   1) C   1 - C   2        / 40. RY*(   1) C   3                    0.89    1.85    0.036
   1. BD (   1) C   1 - C   2        / 41. RY*(   2) C   3                    1.25    1.34    0.037
   1. BD (   1) C   1 - C   2        / 67. RY*(   1) C   6                    0.89    1.85    0.036
   1. BD (   1) C   1 - C   2        / 68. RY*(   2) C   6                    1.25    1.34    0.037
   1. BD (   1) C   1 - C   2        /102. BD*(   1) C   1 - C   6            3.16    1.26    0.056
   1. BD (   1) C   1 - C   2        /103. BD*(   1) C   1 - H   7            1.38    1.15    0.036
   1. BD (   1) C   1 - C   2        /104. BD*(   1) C   2 - C   3            3.16    1.26    0.056
   1. BD (   1) C   1 - C   2        /105. BD*(   1) C   2 - H   8            1.38    1.15    0.036
   1. BD (   1) C   1 - C   2        /108. BD*(   1) C   3 - H   9            2.59    1.15    0.049
   1. BD (   1) C   1 - C   2        /114. BD*(   1) C   6 - H  12            2.59    1.15    0.049
   2. BD (   2) C   1 - C   2        / 26. RY*(   5) C   1                    0.51    1.59    0.028
   2. BD (   2) C   1 - C   2        / 35. RY*(   5) C   2                    0.51    1.59    0.028
   2. BD (   2) C   1 - C   2        / 44. RY*(   5) C   3                    1.46    1.59    0.047
   2. BD (   2) C   1 - C   2        / 71. RY*(   5) C   6                    1.46    1.59    0.047
   2. BD (   2) C   1 - C   2        /107. BD*(   2) C   3 - C   4           20.70    0.29    0.069
   2. BD (   2) C   1 - C   2        /112. BD*(   2) C   5 - C   6           20.70    0.29    0.069
   3. BD (   1) C   1 - C   6        / 31. RY*(   1) C   2                    0.89    1.85    0.036
   3. BD (   1) C   1 - C   6        / 32. RY*(   2) C   2                    1.25    1.34    0.037
   3. BD (   1) C   1 - C   6        / 58. RY*(   1) C   5                    0.89    1.85    0.036
   3. BD (   1) C   1 - C   6        / 59. RY*(   2) C   5                    1.25    1.34    0.037
   3. BD (   1) C   1 - C   6        /100. BD*(   1) C   1 - C   2            3.16    1.26    0.056
   3. BD (   1) C   1 - C   6        /103. BD*(   1) C   1 - H   7            1.38    1.15    0.036
   3. BD (   1) C   1 - C   6        /105. BD*(   1) C   2 - H   8            2.59    1.15    0.049
   3. BD (   1) C   1 - C   6        /111. BD*(   1) C   5 - C   6            3.16    1.26    0.056
   3. BD (   1) C   1 - C   6        /113. BD*(   1) C   5 - H  11            2.59    1.15    0.049
   3. BD (   1) C   1 - C   6        /114. BD*(   1) C   6 - H  12            1.38    1.15    0.036
   4. BD (   1) C   1 - H   7        / 31. RY*(   1) C   2                    0.69    1.68    0.030
   4. BD (   1) C   1 - H   7        / 67. RY*(   1) C   6                    0.69    1.68    0.030
   4. BD (   1) C   1 - H   7        /100. BD*(   1) C   1 - C   2            0.84    1.08    0.027
   4. BD (   1) C   1 - H   7        /102. BD*(   1) C   1 - C   6            0.84    1.08    0.027
   4. BD (   1) C   1 - H   7        /104. BD*(   1) C   2 - C   3            3.78    1.08    0.057
   4. BD (   1) C   1 - H   7        /111. BD*(   1) C   5 - C   6            3.78    1.08    0.057
   5. BD (   1) C   2 - C   3        / 22. RY*(   1) C   1                    0.89    1.85    0.036
   5. BD (   1) C   2 - C   3        / 23. RY*(   2) C   1                    1.25    1.34    0.037
   5. BD (   1) C   2 - C   3        / 49. RY*(   1) C   4                    0.89    1.85    0.036
   5. BD (   1) C   2 - C   3        / 50. RY*(   2) C   4                    1.25    1.34    0.037
   5. BD (   1) C   2 - C   3        /100. BD*(   1) C   1 - C   2            3.16    1.26    0.056
   5. BD (   1) C   2 - C   3        /103. BD*(   1) C   1 - H   7            2.59    1.15    0.049
   5. BD (   1) C   2 - C   3        /105. BD*(   1) C   2 - H   8            1.38    1.15    0.036
   5. BD (   1) C   2 - C   3        /106. BD*(   1) C   3 - C   4            3.16    1.26    0.056
   5. BD (   1) C   2 - C   3        /108. BD*(   1) C   3 - H   9            1.38    1.15    0.036
   5. BD (   1) C   2 - C   3        /110. BD*(   1) C   4 - H  10            2.59    1.15    0.049
   6. BD (   1) C   2 - H   8        / 22. RY*(   1) C   1                    0.69    1.68    0.030
   6. BD (   1) C   2 - H   8        / 40. RY*(   1) C   3                    0.69    1.68    0.030
   6. BD (   1) C   2 - H   8        /100. BD*(   1) C   1 - C   2            0.84    1.08    0.027
   6. BD (   1) C   2 - H   8        /102. BD*(   1) C   1 - C   6            3.78    1.08    0.057
   6. BD (   1) C   2 - H   8        /104. BD*(   1) C   2 - C   3            0.84    1.08    0.027
   6. BD (   1) C   2 - H   8        /106. BD*(   1) C   3 - C   4            3.78    1.08    0.057
   7. BD (   1) C   3 - C   4        / 31. RY*(   1) C   2                    0.89    1.85    0.036
   7. BD (   1) C   3 - C   4        / 32. RY*(   2) C   2                    1.25    1.34    0.037
   7. BD (   1) C   3 - C   4        / 58. RY*(   1) C   5                    0.89    1.85    0.036
   7. BD (   1) C   3 - C   4        / 59. RY*(   2) C   5                    1.25    1.34    0.037
   7. BD (   1) C   3 - C   4        /104. BD*(   1) C   2 - C   3            3.16    1.26    0.056
   7. BD (   1) C   3 - C   4        /105. BD*(   1) C   2 - H   8            2.59    1.15    0.049
   7. BD (   1) C   3 - C   4        /108. BD*(   1) C   3 - H   9            1.38    1.15    0.036
   7. BD (   1) C   3 - C   4        /109. BD*(   1) C   4 - C   5            3.16    1.26    0.056
   7. BD (   1) C   3 - C   4        /110. BD*(   1) C   4 - H  10            1.38    1.15    0.036
   7. BD (   1) C   3 - C   4        /113. BD*(   1) C   5 - H  11            2.59    1.15    0.049
   8. BD (   2) C   3 - C   4        / 35. RY*(   5) C   2                    1.46    1.59    0.047
   8. BD (   2) C   3 - C   4        / 44. RY*(   5) C   3                    0.51    1.59    0.028
   8. BD (   2) C   3 - C   4        / 53. RY*(   5) C   4                    0.51    1.59    0.028
   8. BD (   2) C   3 - C   4        / 62. RY*(   5) C   5                    1.46    1.59    0.047
   8. BD (   2) C   3 - C   4        /101. BD*(   2) C   1 - C   2           20.70    0.29    0.069
   8. BD (   2) C   3 - C   4        /112. BD*(   2) C   5 - C   6           20.70    0.29    0.069
   9. BD (   1) C   3 - H   9        / 31. RY*(   1) C   2                    0.69    1.68    0.030
   9. BD (   1) C   3 - H   9        / 49. RY*(   1) C   4                    0.69    1.68    0.030
   9. BD (   1) C   3 - H   9        /100. BD*(   1) C   1 - C   2            3.78    1.08    0.057
   9. BD (   1) C   3 - H   9        /104. BD*(   1) C   2 - C   3            0.84    1.08    0.027
   9. BD (   1) C   3 - H   9        /106. BD*(   1) C   3 - C   4            0.84    1.08    0.027
   9. BD (   1) C   3 - H   9        /109. BD*(   1) C   4 - C   5            3.78    1.08    0.057
  10. BD (   1) C   4 - C   5        / 40. RY*(   1) C   3                    0.89    1.85    0.036
  10. BD (   1) C   4 - C   5        / 41. RY*(   2) C   3                    1.25    1.34    0.037
  10. BD (   1) C   4 - C   5        / 67. RY*(   1) C   6                    0.89    1.85    0.036
  10. BD (   1) C   4 - C   5        / 68. RY*(   2) C   6                    1.25    1.34    0.037
  10. BD (   1) C   4 - C   5        /106. BD*(   1) C   3 - C   4            3.16    1.26    0.056
  10. BD (   1) C   4 - C   5        /108. BD*(   1) C   3 - H   9            2.59    1.15    0.049
  10. BD (   1) C   4 - C   5        /110. BD*(   1) C   4 - H  10            1.38    1.15    0.036
  10. BD (   1) C   4 - C   5        /111. BD*(   1) C   5 - C   6            3.16    1.26    0.056
  10. BD (   1) C   4 - C   5        /113. BD*(   1) C   5 - H  11            1.38    1.15    0.036
  10. BD (   1) C   4 - C   5        /114. BD*(   1) C   6 - H  12            2.59    1.15    0.049
  11. BD (   1) C   4 - H  10        / 40. RY*(   1) C   3                    0.69    1.68    0.030
  11. BD (   1) C   4 - H  10        / 58. RY*(   1) C   5                    0.69    1.68    0.030
  11. BD (   1) C   4 - H  10        /104. BD*(   1) C   2 - C   3            3.78    1.08    0.057
  11. BD (   1) C   4 - H  10        /106. BD*(   1) C   3 - C   4            0.84    1.08    0.027
  11. BD (   1) C   4 - H  10        /109. BD*(   1) C   4 - C   5            0.84    1.08    0.027
  11. BD (   1) C   4 - H  10        /111. BD*(   1) C   5 - C   6            3.78    1.08    0.057
  12. BD (   1) C   5 - C   6        / 22. RY*(   1) C   1                    0.89    1.85    0.036
  12. BD (   1) C   5 - C   6        / 23. RY*(   2) C   1                    1.25    1.34    0.037
  12. BD (   1) C   5 - C   6        / 49. RY*(   1) C   4                    0.89    1.85    0.036
  12. BD (   1) C   5 - C   6        / 50. RY*(   2) C   4                    1.25    1.34    0.037
  12. BD (   1) C   5 - C   6        /102. BD*(   1) C   1 - C   6            3.16    1.26    0.056
  12. BD (   1) C   5 - C   6        /103. BD*(   1) C   1 - H   7            2.59    1.15    0.049
  12. BD (   1) C   5 - C   6        /109. BD*(   1) C   4 - C   5            3.16    1.26    0.056
  12. BD (   1) C   5 - C   6        /110. BD*(   1) C   4 - H  10            2.59    1.15    0.049
  12. BD (   1) C   5 - C   6        /113. BD*(   1) C   5 - H  11            1.38    1.15    0.036
  12. BD (   1) C   5 - C   6        /114. BD*(   1) C   6 - H  12            1.38    1.15    0.036
  13. BD (   2) C   5 - C   6        / 26. RY*(   5) C   1                    1.46    1.59    0.047
  13. BD (   2) C   5 - C   6        / 53. RY*(   5) C   4                    1.46    1.59    0.047
  13. BD (   2) C   5 - C   6        / 62. RY*(   5) C   5                    0.51    1.59    0.028
  13. BD (   2) C   5 - C   6        / 71. RY*(   5) C   6                    0.51    1.59    0.028
  13. BD (   2) C   5 - C   6        /101. BD*(   2) C   1 - C   2           20.70    0.29    0.069
  13. BD (   2) C   5 - C   6        /107. BD*(   2) C   3 - C   4           20.70    0.29    0.069
  14. BD (   1) C   5 - H  11        / 49. RY*(   1) C   4                    0.69    1.68    0.030
  14. BD (   1) C   5 - H  11        / 67. RY*(   1) C   6                    0.69    1.68    0.030
  14. BD (   1) C   5 - H  11        /102. BD*(   1) C   1 - C   6            3.78    1.08    0.057
  14. BD (   1) C   5 - H  11        /106. BD*(   1) C   3 - C   4            3.78    1.08    0.057
  14. BD (   1) C   5 - H  11        /109. BD*(   1) C   4 - C   5            0.84    1.08    0.027
  14. BD (   1) C   5 - H  11        /111. BD*(   1) C   5 - C   6            0.84    1.08    0.027
  15. BD (   1) C   6 - H  12        / 22. RY*(   1) C   1                    0.69    1.68    0.030
  15. BD (   1) C   6 - H  12        / 58. RY*(   1) C   5                    0.69    1.68    0.030
  15. BD (   1) C   6 - H  12        /100. BD*(   1) C   1 - C   2            3.78    1.08    0.057
  15. BD (   1) C   6 - H  12        /102. BD*(   1) C   1 - C   6            0.84    1.08    0.027
  15. BD (   1) C   6 - H  12        /109. BD*(   1) C   4 - C   5            3.78    1.08    0.057
  15. BD (   1) C   6 - H  12        /111. BD*(   1) C   5 - C   6            0.84    1.08    0.027
  16. CR (   1) C   1                / 32. RY*(   2) C   2                    1.48   10.72    0.113
  16. CR (   1) C   1                / 33. RY*(   3) C   2                    0.55   10.71    0.069
  16. CR (   1) C   1                / 68. RY*(   2) C   6                    1.48   10.72    0.113
  16. CR (   1) C   1                / 69. RY*(   3) C   6                    0.55   10.71    0.069
  16. CR (   1) C   1                / 76. RY*(   1) H   7                    0.68   10.42    0.075
  16. CR (   1) C   1                /104. BD*(   1) C   2 - C   3            0.96   10.64    0.091
  16. CR (   1) C   1                /105. BD*(   1) C   2 - H   8            0.69   10.53    0.077
  16. CR (   1) C   1                /111. BD*(   1) C   5 - C   6            0.96   10.64    0.091
  16. CR (   1) C   1                /114. BD*(   1) C   6 - H  12            0.69   10.53    0.077
  17. CR (   1) C   2                / 23. RY*(   2) C   1                    1.48   10.72    0.113
  17. CR (   1) C   2                / 24. RY*(   3) C   1                    0.55   10.71    0.069
  17. CR (   1) C   2                / 41. RY*(   2) C   3                    1.48   10.72    0.113
  17. CR (   1) C   2                / 42. RY*(   3) C   3                    0.55   10.71    0.069
  17. CR (   1) C   2                / 80. RY*(   1) H   8                    0.68   10.42    0.075
  17. CR (   1) C   2                /102. BD*(   1) C   1 - C   6            0.96   10.64    0.091
  17. CR (   1) C   2                /103. BD*(   1) C   1 - H   7            0.69   10.53    0.077
  17. CR (   1) C   2                /106. BD*(   1) C   3 - C   4            0.96   10.64    0.091
  17. CR (   1) C   2                /108. BD*(   1) C   3 - H   9            0.69   10.53    0.077
  18. CR (   1) C   3                / 32. RY*(   2) C   2                    1.48   10.72    0.113
  18. CR (   1) C   3                / 33. RY*(   3) C   2                    0.55   10.71    0.069
  18. CR (   1) C   3                / 50. RY*(   2) C   4                    1.48   10.72    0.113
  18. CR (   1) C   3                / 51. RY*(   3) C   4                    0.55   10.71    0.069
  18. CR (   1) C   3                / 84. RY*(   1) H   9                    0.68   10.42    0.075
  18. CR (   1) C   3                /100. BD*(   1) C   1 - C   2            0.96   10.64    0.091
  18. CR (   1) C   3                /105. BD*(   1) C   2 - H   8            0.69   10.53    0.077
  18. CR (   1) C   3                /109. BD*(   1) C   4 - C   5            0.96   10.64    0.091
  18. CR (   1) C   3                /110. BD*(   1) C   4 - H  10            0.69   10.53    0.077
  19. CR (   1) C   4                / 41. RY*(   2) C   3                    1.48   10.72    0.113
  19. CR (   1) C   4                / 42. RY*(   3) C   3                    0.55   10.71    0.069
  19. CR (   1) C   4                / 59. RY*(   2) C   5                    1.48   10.72    0.113
  19. CR (   1) C   4                / 60. RY*(   3) C   5                    0.55   10.71    0.069
  19. CR (   1) C   4                / 88. RY*(   1) H  10                    0.68   10.42    0.075
  19. CR (   1) C   4                /104. BD*(   1) C   2 - C   3            0.96   10.64    0.091
  19. CR (   1) C   4                /108. BD*(   1) C   3 - H   9            0.69   10.53    0.077
  19. CR (   1) C   4                /111. BD*(   1) C   5 - C   6            0.96   10.64    0.091
  19. CR (   1) C   4                /113. BD*(   1) C   5 - H  11            0.69   10.53    0.077
  20. CR (   1) C   5                / 50. RY*(   2) C   4                    1.48   10.72    0.113
  20. CR (   1) C   5                / 51. RY*(   3) C   4                    0.55   10.71    0.069
  20. CR (   1) C   5                / 68. RY*(   2) C   6                    1.48   10.72    0.113
  20. CR (   1) C   5                / 69. RY*(   3) C   6                    0.55   10.71    0.069
  20. CR (   1) C   5                / 92. RY*(   1) H  11                    0.68   10.42    0.075
  20. CR (   1) C   5                /102. BD*(   1) C   1 - C   6            0.96   10.64    0.091
  20. CR (   1) C   5                /106. BD*(   1) C   3 - C   4            0.96   10.64    0.091
  20. CR (   1) C   5                /110. BD*(   1) C   4 - H  10            0.69   10.53    0.077
  20. CR (   1) C   5                /114. BD*(   1) C   6 - H  12            0.69   10.53    0.077
  21. CR (   1) C   6                / 23. RY*(   2) C   1                    1.48   10.72    0.113
  21. CR (   1) C   6                / 24. RY*(   3) C   1                    0.55   10.71    0.069
  21. CR (   1) C   6                / 59. RY*(   2) C   5                    1.48   10.72    0.113
  21. CR (   1) C   6                / 60. RY*(   3) C   5                    0.55   10.71    0.069
  21. CR (   1) C   6                / 96. RY*(   1) H  12                    0.68   10.42    0.075
  21. CR (   1) C   6                /100. BD*(   1) C   1 - C   2            0.96   10.64    0.091
  21. CR (   1) C   6                /103. BD*(   1) C   1 - H   7            0.69   10.53    0.077
  21. CR (   1) C   6                /109. BD*(   1) C   4 - C   5            0.96   10.64    0.091
  21. CR (   1) C   6                /113. BD*(   1) C   5 - H  11            0.69   10.53    0.077
 101. BD*(   2) C   1 - C   2        / 25. RY*(   4) C   1                    1.85    1.18    0.102
 101. BD*(   2) C   1 - C   2        / 34. RY*(   4) C   2                    1.85    1.18    0.102
 107. BD*(   2) C   3 - C   4        / 43. RY*(   4) C   3                    1.85    1.18    0.102
 107. BD*(   2) C   3 - C   4        / 52. RY*(   4) C   4                    1.85    1.18    0.102
 112. BD*(   2) C   5 - C   6        / 61. RY*(   4) C   5                    1.85    1.18    0.102
 112. BD*(   2) C   5 - C   6        / 70. RY*(   4) C   6                    1.85    1.18    0.102


 Natural Bond Orbitals (Summary):

                                                            Principal Delocalizations
           NBO                        Occupancy    Energy   (geminal,vicinal,remote)
 ====================================================================================
 Molecular unit  1  (C6H6)
     1. BD (   1) C   1 - C   2          1.97761    -0.67615  102(g),104(g),108(v),114(v)
                                                    103(g),105(g),41(v),68(v)
                                                    40(v),67(v)
     2. BD (   2) C   1 - C   2          1.66452    -0.24592  107(v),112(v),44(v),71(v)
                                                    26(g),35(g)
     3. BD (   1) C   1 - C   6          1.97761    -0.67615  100(g),111(g),105(v),113(v)
                                                    103(g),114(g),32(v),59(v)
                                                    31(v),58(v)
     4. BD (   1) C   1 - H   7          1.98037    -0.50375  104(v),111(v),100(g),102(g)
                                                    31(v),67(v)
     5. BD (   1) C   2 - C   3          1.97761    -0.67615  100(g),106(g),103(v),110(v)
                                                    105(g),108(g),23(v),50(v)
                                                    22(v),49(v)
     6. BD (   1) C   2 - H   8          1.98037    -0.50375  102(v),106(v),100(g),104(g)
                                                    22(v),40(v)
     7. BD (   1) C   3 - C   4          1.97761    -0.67615  104(g),109(g),105(v),113(v)
                                                    108(g),110(g),32(v),59(v)
                                                    31(v),58(v)
     8. BD (   2) C   3 - C   4          1.66452    -0.24592  101(v),112(v),35(v),62(v)
                                                    44(g),53(g)
     9. BD (   1) C   3 - H   9          1.98037    -0.50375  100(v),109(v),104(g),106(g)
                                                    31(v),49(v)
    10. BD (   1) C   4 - C   5          1.97761    -0.67615  106(g),111(g),108(v),114(v)
                                                    110(g),113(g),41(v),68(v)
                                                    40(v),67(v)
    11. BD (   1) C   4 - H  10          1.98037    -0.50375  104(v),111(v),106(g),109(g)
                                                    40(v),58(v)
    12. BD (   1) C   5 - C   6          1.97761    -0.67615  102(g),109(g),103(v),110(v)
                                                    113(g),114(g),23(v),50(v)
                                                    22(v),49(v)
    13. BD (   2) C   5 - C   6          1.66452    -0.24592  101(v),107(v),26(v),53(v)
                                                    62(g),71(g)
    14. BD (   1) C   5 - H  11          1.98037    -0.50375  102(v),106(v),109(g),111(g)
                                                    49(v),67(v)
    15. BD (   1) C   6 - H  12          1.98037    -0.50375  100(v),109(v),102(g),111(g)
                                                    22(v),58(v)
    16. CR (   1) C   1                  1.99894   -10.06064  32(v),68(v),104(v),111(v)
                                                    105(v),114(v),76(v),33(v)
                                                    69(v)
    17. CR (   1) C   2                  1.99894   -10.06064  23(v),41(v),102(v),106(v)
                                                    103(v),108(v),80(v),24(v)
                                                    42(v)
    18. CR (   1) C   3                  1.99894   -10.06064  32(v),50(v),100(v),109(v)
                                                    105(v),110(v),84(v),33(v)
                                                    51(v)
    19. CR (   1) C   4                  1.99894   -10.06064  41(v),59(v),104(v),111(v)
                                                    108(v),113(v),88(v),42(v)
                                                    60(v)
    20. CR (   1) C   5                  1.99894   -10.06064  50(v),68(v),102(v),106(v)
                                                    110(v),114(v),92(v),51(v)
                                                    69(v)
    21. CR (   1) C   6                  1.99894   -10.06064  23(v),59(v),100(v),109(v)
                                                    103(v),113(v),96(v),24(v)
                                                    60(v)
    22. RY*(   1) C   1                  0.00531     1.17136   
    23. RY*(   2) C   1                  0.00259     0.66323   
    24. RY*(   3) C   1                  0.00093     0.65029   
    25. RY*(   4) C   1                  0.00071     1.21928   
    26. RY*(   5) C   1                  0.00063     1.34666   
    27. RY*(   6) C   1                  0.00014     2.39244   
    28. RY*(   7) C   1                  0.00005     2.26022   
    29. RY*(   8) C   1                  0.00000     1.84346   
    30. RY*(   9) C   1                  0.00000     2.22887   
    31. RY*(   1) C   2                  0.00531     1.17136   
    32. RY*(   2) C   2                  0.00259     0.66323   
    33. RY*(   3) C   2                  0.00093     0.65029   
    34. RY*(   4) C   2                  0.00071     1.21928   
    35. RY*(   5) C   2                  0.00063     1.34666   
    36. RY*(   6) C   2                  0.00014     2.39244   
    37. RY*(   7) C   2                  0.00005     2.26022   
    38. RY*(   8) C   2                  0.00000     1.84346   
    39. RY*(   9) C   2                  0.00000     2.22887   
    40. RY*(   1) C   3                  0.00531     1.17136   
    41. RY*(   2) C   3                  0.00259     0.66323   
    42. RY*(   3) C   3                  0.00093     0.65029   
    43. RY*(   4) C   3                  0.00071     1.21928   
    44. RY*(   5) C   3                  0.00063     1.34666   
    45. RY*(   6) C   3                  0.00014     2.39244   
    46. RY*(   7) C   3                  0.00005     2.26022   
    47. RY*(   8) C   3                  0.00000     1.84346   
    48. RY*(   9) C   3                  0.00000     2.22887   
    49. RY*(   1) C   4                  0.00531     1.17136   
    50. RY*(   2) C   4                  0.00259     0.66323   
    51. RY*(   3) C   4                  0.00093     0.65029   
    52. RY*(   4) C   4                  0.00071     1.21928   
    53. RY*(   5) C   4                  0.00063     1.34666   
    54. RY*(   6) C   4                  0.00014     2.39244   
    55. RY*(   7) C   4                  0.00005     2.26022   
    56. RY*(   8) C   4                  0.00000     1.84346   
    57. RY*(   9) C   4                  0.00000     2.22887   
    58. RY*(   1) C   5                  0.00531     1.17136   
    59. RY*(   2) C   5                  0.00259     0.66323   
    60. RY*(   3) C   5                  0.00093     0.65029   
    61. RY*(   4) C   5                  0.00071     1.21928   
    62. RY*(   5) C   5                  0.00063     1.34666   
    63. RY*(   6) C   5                  0.00014     2.39244   
    64. RY*(   7) C   5                  0.00005     2.26022   
    65. RY*(   8) C   5                  0.00000     1.84346   
    66. RY*(   9) C   5                  0.00000     2.22887   
    67. RY*(   1) C   6                  0.00531     1.17136   
    68. RY*(   2) C   6                  0.00259     0.66323   
    69. RY*(   3) C   6                  0.00093     0.65029   
    70. RY*(   4) C   6                  0.00071     1.21928   
    71. RY*(   5) C   6                  0.00063     1.34666   
    72. RY*(   6) C   6                  0.00014     2.39244   
    73. RY*(   7) C   6                  0.00005     2.26022   
    74. RY*(   8) C   6                  0.00000     1.84346   
    75. RY*(   9) C   6                  0.00000     2.22887   
    76. RY*(   1) H   7                  0.00165     0.35919   
    77. RY*(   2) H   7                  0.00018     1.65050   
    78. RY*(   3) H   7                  0.00009     1.96396   
    79. RY*(   4) H   7                  0.00006     2.33462   
    80. RY*(   1) H   8                  0.00165     0.35919   
    81. RY*(   2) H   8                  0.00018     1.65050   
    82. RY*(   3) H   8                  0.00009     1.96396   
    83. RY*(   4) H   8                  0.00006     2.33462   
    84. RY*(   1) H   9                  0.00165     0.35919   
    85. RY*(   2) H   9                  0.00018     1.65050   
    86. RY*(   3) H   9                  0.00009     1.96396   
    87. RY*(   4) H   9                  0.00006     2.33462   
    88. RY*(   1) H  10                  0.00165     0.35919   
    89. RY*(   2) H  10                  0.00018     1.65050   
    90. RY*(   3) H  10                  0.00009     1.96396   
    91. RY*(   4) H  10                  0.00006     2.33462   
    92. RY*(   1) H  11                  0.00165     0.35919   
    93. RY*(   2) H  11                  0.00018     1.65050   
    94. RY*(   3) H  11                  0.00009     1.96396   
    95. RY*(   4) H  11                  0.00006     2.33462   
    96. RY*(   1) H  12                  0.00165     0.35919   
    97. RY*(   2) H  12                  0.00018     1.65050   
    98. RY*(   3) H  12                  0.00009     1.96396   
    99. RY*(   4) H  12                  0.00006     2.33462   
   100. BD*(   1) C   1 - C   2          0.01785     0.57932   
   101. BD*(   2) C   1 - C   2          0.33244     0.03912  107(v),112(v),25(g),34(g)
   102. BD*(   1) C   1 - C   6          0.01785     0.57932   
   103. BD*(   1) C   1 - H   7          0.01441     0.47293   
   104. BD*(   1) C   2 - C   3          0.01785     0.57932   
   105. BD*(   1) C   2 - H   8          0.01441     0.47293   
   106. BD*(   1) C   3 - C   4          0.01785     0.57932   
   107. BD*(   2) C   3 - C   4          0.33244     0.03912  101(v),112(v),43(g),52(g)
   108. BD*(   1) C   3 - H   9          0.01441     0.47293   
   109. BD*(   1) C   4 - C   5          0.01785     0.57932   
   110. BD*(   1) C   4 - H  10          0.01441     0.47293   
   111. BD*(   1) C   5 - C   6          0.01785     0.57932   
   112. BD*(   2) C   5 - C   6          0.33244     0.03912  101(v),107(v),61(g),70(g)
   113. BD*(   1) C   5 - H  11          0.01441     0.47293   
   114. BD*(   1) C   6 - H  12          0.01441     0.47293   
       -------------------------------
              Total Lewis   40.73506  ( 96.9882%)
        Valence non-Lewis    1.19091  (  2.8355%)
        Rydberg non-Lewis    0.07403  (  0.1763%)
       -------------------------------
            Total unit  1   42.00000  (100.0000%)
           Charge unit  1    0.00000
 Unable to Open any file for archive entry.
 1\1\GINC-COMPUTE-0-4\SP\RB3LYP\def2SVP\C6H6\ZAHRT2\13-Mar-2021\0\\# b3
 lyp/def2svp geom=NewRedundant pop=NBO\\69\\0,1\C,0,-1.0424538904,-0.93
 18220135,0.0096973867\C,0,-1.3282168682,0.4366742823,-0.0158726145\C,0
 ,-0.2857629784,1.3684962956,-0.0255699993\C,0,1.0424538891,0.931822013
 1,-0.0096973829\C,0,1.3282168668,-0.4366742827,0.0158726182\C,0,0.2857
 629771,-1.368496296,0.025570003\H,0,-1.8572496233,-1.66014641,0.017276
 9907\H,0,-2.3663687198,0.7779846707,-0.0282788611\H,0,-0.5091190972,2.
 4381310806,-0.04555585\H,0,1.8572496219,1.6601464097,-0.017276987\H,0,
 2.3663687185,-0.7779846711,0.0282788649\H,0,0.5091190959,-2.438131081,
 0.0455558537\\Version=ES64L-G16RevC.01\State=1-A1G\HF=-232.0847215\RMS
 D=7.806e-09\Dipole=0.,0.,0.\Quadrupole=1.7246395,1.7232777,-3.4479172,
 0.0005607,0.0322545,-0.0899164\PG=D06H [3C2'(H1C1.C1H1)]\\@
 The archive entry for this job was punched.


 ABSOLUTISM, OBSOLETISM -- IF IT WORKS, IT'S OUT OF DATE

                          -- STAFFORD BEER
 File lengths (MBytes):  RWF=     10 Int=      0 D2E=      0 Chk=      2 Scr=      1
 Normal termination of Gaussian 16
