# Supplementary material for: Machine-Learning-Guided Discovery of Electrochemical Reactions
Source: J Am Chem Soc. 2022 Dec 2;144(49):22599–610. doi: 10.1021/jacs.2c08997 (PMC9756344; doi:10.1021/jacs.2c08997)
Supplement: Supplementary file 4 — ja2c08997_si_004.zip [file ja2c08997_si_004.zip › Reactivity Prediction/Nlogs_notimes/71.log]

 Entering Gaussian System, Link 0=g16
 Input=71.com
 Output=71.log
 Initial command:
  
 Copyright (c) 1988-2019, Gaussian, Inc.  All Rights Reserved.
  
 This is part of the Gaussian(R) 16 program.  It is based on
 the Gaussian(R) 09 system (copyright 2009, Gaussian, Inc.),
 the Gaussian(R) 03 system (copyright 2003, Gaussian, Inc.),
 the Gaussian(R) 98 system (copyright 1998, Gaussian, Inc.),
 the Gaussian(R) 94 system (copyright 1995, Gaussian, Inc.),
 the Gaussian 92(TM) system (copyright 1992, Gaussian, Inc.),
 the Gaussian 90(TM) system (copyright 1990, Gaussian, Inc.),
 the Gaussian 88(TM) system (copyright 1988, Gaussian, Inc.),
 the Gaussian 86(TM) system (copyright 1986, Carnegie Mellon
 University), and the Gaussian 82(TM) system (copyright 1983,
 Carnegie Mellon University). Gaussian is a federally registered
 trademark of Gaussian, Inc.
  
 This software contains proprietary and confidential information,
 including trade secrets, belonging to Gaussian, Inc.
  
 This software is provided under written license and may be
 used, copied, transmitted, or stored only in accord with that
 written license.
  
 The following legend is applicable only to US Government
 contracts under FAR:
  
                    RESTRICTED RIGHTS LEGEND
  
 Use, reproduction and disclosure by the US Government is
 subject to restrictions as set forth in subparagraphs (a)
 and (c) of the Commercial Computer Software - Restricted
 Rights clause in FAR 52.227-19.
  
 Gaussian, Inc.
 340 Quinnipiac St., Bldg. 40, Wallingford CT 06492
  
  
 ---------------------------------------------------------------
 Warning -- This program may not be used in any manner that
 competes with the business of Gaussian, Inc. or will provide
 assistance to any competitor of Gaussian, Inc.  The licensee
 of this program is prohibited from giving any competitor of
 Gaussian, Inc. access to this program.  By using this program,
 the user acknowledges that Gaussian, Inc. is engaged in the
 business of creating and licensing software in the field of
 computational chemistry and represents and warrants to the
 licensee that it is not a competitor of Gaussian, Inc. and that
 it will not use this program in any manner prohibited above.
 ---------------------------------------------------------------
  

 Cite this work as:
 Gaussian 16, Revision C.01,
 M. J. Frisch, G. W. Trucks, H. B. Schlegel, G. E. Scuseria, 
 M. A. Robb, J. R. Cheeseman, G. Scalmani, V. Barone, 
 G. A. Petersson, H. Nakatsuji, X. Li, M. Caricato, A. V. Marenich, 
 J. Bloino, B. G. Janesko, R. Gomperts, B. Mennucci, H. P. Hratchian, 
 J. V. Ortiz, A. F. Izmaylov, J. L. Sonnenberg, D. Williams-Young, 
 F. Ding, F. Lipparini, F. Egidi, J. Goings, B. Peng, A. Petrone, 
 T. Henderson, D. Ranasinghe, V. G. Zakrzewski, J. Gao, N. Rega, 
 G. Zheng, W. Liang, M. Hada, M. Ehara, K. Toyota, R. Fukuda, 
 J. Hasegawa, M. Ishida, T. Nakajima, Y. Honda, O. Kitao, H. Nakai, 
 T. Vreven, K. Throssell, J. A. Montgomery, Jr., J. E. Peralta, 
 F. Ogliaro, M. J. Bearpark, J. J. Heyd, E. N. Brothers, K. N. Kudin, 
 V. N. Staroverov, T. A. Keith, R. Kobayashi, J. Normand, 
 K. Raghavachari, A. P. Rendell, J. C. Burant, S. S. Iyengar, 
 J. Tomasi, M. Cossi, J. M. Millam, M. Klene, C. Adamo, R. Cammi, 
 J. W. Ochterski, R. L. Martin, K. Morokuma, O. Farkas, 
 J. B. Foresman, and D. J. Fox, Gaussian, Inc., Wallingford CT, 2019.
 
 ******************************************
 Gaussian 16:  ES64L-G16RevC.01  3-Jul-2019
                13-Mar-2021 
 ******************************************
 %nprocshared=16
 Will use up to   16 processors via shared memory.
 %mem=7GB
 -----------------------------------------
 # b3lyp/def2svp geom=NewRedundant pop=NBO
 -----------------------------------------
 1/29=4000,38=1,172=1/1;
 2/12=2,17=6,18=5,40=1/2;
 3/5=43,7=101,11=2,25=1,30=1,74=-5/1,2,3;
 4//1;
 5/5=2,38=5/2;
 6/7=2,8=2,9=2,10=2,28=1,40=1/1,7;
 99/5=1,9=1/99;
 --
 71
 --
 Symbolic Z-matrix:
 Charge =  0 Multiplicity = 1
 C                     2.20967   0.15199   0.09954 
 C                     0.90197  -0.52824  -0.3011 
 C                    -0.32488   0.35292  -0.06448 
 C                    -1.63312  -0.34556  -0.47254 
 C                    -2.8198    0.48235  -0.25352 
 N                    -3.74441   1.15616  -0.07127 
 H                     2.20887   0.41902   1.16912 
 H                     3.07584  -0.50324  -0.08086 
 H                     2.3676    1.0809   -0.47274 
 H                     0.78508  -1.47196   0.26145 
 H                     0.94253  -0.8154   -1.36722 
 H                    -0.38423   0.63762   0.99957 
 H                    -0.22666   1.29469  -0.63037 
 H                    -1.60033  -0.62665  -1.539 
 H                    -1.75812  -1.28461   0.09315 
 
                          Input orientation:                          
 ---------------------------------------------------------------------
 Center     Atomic      Atomic             Coordinates (Angstroms)
 Number     Number       Type             X           Y           Z
 ---------------------------------------------------------------------
      1          6           0        2.209666    0.151991    0.099540
      2          6           0        0.901972   -0.528240   -0.301097
      3          6           0       -0.324879    0.352919   -0.064485
      4          6           0       -1.633123   -0.345557   -0.472536
      5          6           0       -2.819795    0.482347   -0.253515
      6          7           0       -3.744415    1.156164   -0.071273
      7          1           0        2.208874    0.419022    1.169124
      8          1           0        3.075837   -0.503236   -0.080863
      9          1           0        2.367598    1.080898   -0.472742
     10          1           0        0.785077   -1.471956    0.261453
     11          1           0        0.942527   -0.815400   -1.367220
     12          1           0       -0.384234    0.637617    0.999575
     13          1           0       -0.226658    1.294687   -0.630367
     14          1           0       -1.600327   -0.626651   -1.538998
     15          1           0       -1.758119   -1.284605    0.093145
 ---------------------------------------------------------------------
                    Distance matrix (angstroms):
                    1          2          3          4          5
     1  C    0.000000
     2  C    1.527510   0.000000
     3  C    2.547782   1.528919   0.000000
     4  C    3.916867   2.547444   1.538141   0.000000
     5  C    5.052649   3.856825   2.505412   1.463416   0.000000
     6  N    6.040581   4.947620   3.512616   2.621780   1.158518
     7  H    1.102414   2.183311   2.818877   4.247419   5.226416
     8  H    1.100964   2.185136   3.506871   4.727851   5.979939
     9  H    1.102414   2.183311   2.818876   4.247416   5.226411
    10  H    2.166305   1.104865   2.160650   2.766804   4.132747
    11  H    2.166304   1.104865   2.160650   2.766800   4.132742
    12  H    2.788227   2.169169   1.103086   2.166441   2.743410
    13  H    2.788224   2.169168   1.103086   2.166439   2.743406
    14  H    4.219850   2.793490   2.181860   1.103372   2.090322
    15  H    4.219854   2.793492   2.181859   1.103372   2.090323
                    6          7          8          9         10
     6  N    0.000000
     7  H    6.125652   0.000000
     8  H    7.019226   1.778947   0.000000
     9  H    6.125646   1.777357   1.778947   0.000000
    10  H    5.247287   2.535126   2.510614   3.092003   0.000000
    11  H    5.247282   3.092002   2.510612   2.535127   1.763075
    12  H    3.564607   2.607823   3.800130   3.152268   2.522382
    13  H    3.564602   3.152265   3.800126   2.607818   3.077867
    14  H    3.151152   4.789297   4.899785   4.449388   3.105852
    15  H    3.151152   4.449394   4.899791   4.789298   2.555636
                   11         12         13         14         15
    11  H    0.000000
    12  H    3.077868   0.000000
    13  H    2.522383   1.764450   0.000000
    14  H    2.555629   3.085710   2.530635   0.000000
    15  H    3.105851   2.530635   3.085708   1.766832   0.000000
 Stoichiometry    C5H9N
 Framework group  C1[X(C5H9N)]
 Deg. of freedom    39
 Full point group                 C1      NOp   1
 Largest Abelian subgroup         C1      NOp   1
 Largest concise Abelian subgroup C1      NOp   1
                         Standard orientation:                         
 ---------------------------------------------------------------------
 Center     Atomic      Atomic             Coordinates (Angstroms)
 Number     Number       Type             X           Y           Z
 ---------------------------------------------------------------------
      1          6           0       -2.855052   -0.461981   -0.000002
      2          6           0       -1.653063    0.480627    0.000000
      3          6           0       -0.315316   -0.259660    0.000005
      4          6           0        0.884696    0.702551    0.000000
      5          6           0        2.175259    0.012599   -0.000002
      6          7           0        3.184801   -0.555722   -0.000001
      7          1           0       -2.850249   -1.114316    0.888678
      8          1           0       -3.804097    0.096084   -0.000007
      9          1           0       -2.850244   -1.114321   -0.888679
     10          1           0       -1.700327    1.144996    0.881536
     11          1           0       -1.700322    1.144993   -0.881539
     12          1           0       -0.249790   -0.918583    0.882232
     13          1           0       -0.249789   -0.918589   -0.882218
     14          1           0        0.846034    1.362482   -0.883417
     15          1           0        0.846037    1.362486    0.883415
 ---------------------------------------------------------------------
 Rotational constants (GHZ):          15.2161248           1.3191973           1.2518398
 Standard basis: def2SVP (5D, 7F)
 There are   135 symmetry adapted cartesian basis functions of A   symmetry.
 There are   129 symmetry adapted basis functions of A   symmetry.
   129 basis functions,   213 primitive gaussians,   135 cartesian basis functions
    23 alpha electrons       23 beta electrons
       nuclear repulsion energy       210.3687081760 Hartrees.
 NAtoms=   15 NActive=   15 NUniq=   15 SFac= 1.00D+00 NAtFMM=   60 NAOKFM=F Big=F
 Integral buffers will be    131072 words long.
 Raffenetti 2 integral format.
 Two-electron integral symmetry is turned on.
 One-electron integrals computed using PRISM.
   1 Symmetry operations used in ECPInt.
 ECPInt:  NShTT=    2016 NPrTT=    7008 LenC2=    1987 LenP2D=    5751.
 LDataN:  DoStor=T MaxTD1= 4 Len=   56
 NBasis=   129 RedAO= T EigKep=  6.58D-04  NBF=   129
 NBsUse=   129 1.00D-06 EigRej= -1.00D+00 NBFU=   129
 ExpMin= 1.22D-01 ExpMax= 1.71D+03 ExpMxC= 2.58D+02 IAcc=3 IRadAn=         5 AccDes= 0.00D+00
 Harris functional with IExCor=  402 and IRadAn=       5 diagonalized for initial guess.
 HarFok:  IExCor=  402 AccDes= 0.00D+00 IRadAn=         5 IDoV= 1 UseB2=F ITyADJ=14
 ICtDFT=  3500011 ScaDFX=  1.000000  1.000000  1.000000  1.000000
 FoFCou: FMM=F IPFlag=           0 FMFlag=      100000 FMFlg1=           0
         NFxFlg=           0 DoJE=T BraDBF=F KetDBF=T FulRan=T
         wScrn=  0.000000 ICntrl=       500 IOpCl=  0 I1Cent=   200000004 NGrid=           0
         NMat0=    1 NMatS0=      1 NMatT0=    0 NMatD0=    1 NMtDS0=    0 NMtDT0=    0
 Petite list used in FoFCou.
 Requested convergence on RMS density matrix=1.00D-08 within 128 cycles.
 Requested convergence on MAX density matrix=1.00D-06.
 Requested convergence on             energy=1.00D-06.
 No special actions if energy rises.
 Integral accuracy reduced to 1.0D-05 until final iterations.
 Initial convergence to 1.0D-05 achieved.  Increase integral accuracy.
 SCF Done:  E(RB3LYP) =  -250.511274693     A.U. after   13 cycles
            NFock= 13  Conv=0.43D-08     -V/T= 2.0119

 **********************************************************************

            Population analysis using the SCF Density.

 **********************************************************************

 Orbital symmetries:
       Occupied  (A) (A) (A) (A) (A) (A) (A) (A) (A) (A) (A) (A)
                 (A) (A) (A) (A) (A) (A) (A) (A) (A) (A) (A)
       Virtual   (A) (A) (A) (A) (A) (A) (A) (A) (A) (A) (A) (A)
                 (A) (A) (A) (A) (A) (A) (A) (A) (A) (A) (A) (A)
                 (A) (A) (A) (A) (A) (A) (A) (A) (A) (A) (A) (A)
                 (A) (A) (A) (A) (A) (A) (A) (A) (A) (A) (A) (A)
                 (A) (A) (A) (A) (A) (A) (A) (A) (A) (A) (A) (A)
                 (A) (A) (A) (A) (A) (A) (A) (A) (A) (A) (A) (A)
                 (A) (A) (A) (A) (A) (A) (A) (A) (A) (A) (A) (A)
                 (A) (A) (A) (A) (A) (A) (A) (A) (A) (A) (A) (A)
                 (A) (A) (A) (A) (A) (A) (A) (A) (A) (A)
 The electronic state is 1-A.
 Alpha  occ. eigenvalues --  -14.32183 -10.23863 -10.22363 -10.20961 -10.20170
 Alpha  occ. eigenvalues --  -10.19194  -0.89355  -0.82043  -0.75889  -0.66689
 Alpha  occ. eigenvalues --   -0.59648  -0.51280  -0.50064  -0.45557  -0.44834
 Alpha  occ. eigenvalues --   -0.40837  -0.38494  -0.37727  -0.35829  -0.35081
 Alpha  occ. eigenvalues --   -0.34569  -0.32568  -0.32412
 Alpha virt. eigenvalues --    0.02520   0.03554   0.05092   0.06368   0.07616
 Alpha virt. eigenvalues --    0.08406   0.12044   0.13359   0.13379   0.14391
 Alpha virt. eigenvalues --    0.16456   0.17412   0.20114   0.22254   0.25003
 Alpha virt. eigenvalues --    0.30087   0.39979   0.40445   0.41733   0.43779
 Alpha virt. eigenvalues --    0.45447   0.49806   0.50716   0.54946   0.59690
 Alpha virt. eigenvalues --    0.60530   0.61370   0.61751   0.63835   0.63961
 Alpha virt. eigenvalues --    0.65057   0.66046   0.66897   0.67696   0.67795
 Alpha virt. eigenvalues --    0.68887   0.68986   0.69830   0.71738   0.74360
 Alpha virt. eigenvalues --    0.83051   0.89233   0.92251   0.93600   0.97440
 Alpha virt. eigenvalues --    1.00420   1.00857   1.06839   1.13645   1.14157
 Alpha virt. eigenvalues --    1.23551   1.29157   1.31338   1.34277   1.35663
 Alpha virt. eigenvalues --    1.46699   1.52633   1.56567   1.62372   1.62396
 Alpha virt. eigenvalues --    1.66010   1.72284   1.72963   1.74133   1.74550
 Alpha virt. eigenvalues --    1.77138   1.77653   1.79765   1.81058   1.82029
 Alpha virt. eigenvalues --    1.84556   1.86904   1.88552   1.90320   1.95018
 Alpha virt. eigenvalues --    1.95392   1.99724   2.03657   2.07993   2.08879
 Alpha virt. eigenvalues --    2.26442   2.26599   2.27760   2.28016   2.29655
 Alpha virt. eigenvalues --    2.37708   2.39100   2.43965   2.44491   2.46073
 Alpha virt. eigenvalues --    2.53837   2.57455   2.58070   2.65362   2.78854
 Alpha virt. eigenvalues --    2.83174   2.85463   2.89982   2.91219   2.98864
 Alpha virt. eigenvalues --    2.99297   3.01249   3.05219   3.07526   3.10766
 Alpha virt. eigenvalues --    3.47948
          Condensed to atoms (all electrons):
               1          2          3          4          5          6
     1  C    4.487787   0.439342  -0.049262   0.008036  -0.000458  -0.000001
     2  C    0.439342   4.563565   0.417677  -0.039184   0.006162  -0.000030
     3  C   -0.049262   0.417677   4.657011   0.375958  -0.026697  -0.001083
     4  C    0.008036  -0.039184   0.375958   4.721547   0.286471  -0.037019
     5  C   -0.000458   0.006162  -0.026697   0.286471   5.060775   0.933930
     6  N   -0.000001  -0.000030  -0.001083  -0.037019   0.933930   6.049755
     7  H    0.386671  -0.020227  -0.008652   0.000433  -0.000004  -0.000000
     8  H    0.373668  -0.010498   0.007854  -0.000526   0.000020   0.000000
     9  H    0.386671  -0.020227  -0.008652   0.000433  -0.000004  -0.000000
    10  H   -0.022862   0.364860  -0.020573  -0.008754   0.001132   0.000012
    11  H   -0.022862   0.364860  -0.020573  -0.008754   0.001132   0.000012
    12  H   -0.004187  -0.023513   0.373839  -0.023526  -0.004348   0.000461
    13  H   -0.004187  -0.023513   0.373839  -0.023526  -0.004348   0.000461
    14  H    0.000186  -0.008027  -0.008439   0.329998   0.008235   0.000720
    15  H    0.000186  -0.008027  -0.008439   0.329999   0.008235   0.000720
               7          8          9         10         11         12
     1  C    0.386671   0.373668   0.386671  -0.022862  -0.022862  -0.004187
     2  C   -0.020227  -0.010498  -0.020227   0.364860   0.364860  -0.023513
     3  C   -0.008652   0.007854  -0.008652  -0.020573  -0.020573   0.373839
     4  C    0.000433  -0.000526   0.000433  -0.008754  -0.008754  -0.023526
     5  C   -0.000004   0.000020  -0.000004   0.001132   0.001132  -0.004348
     6  N   -0.000000   0.000000  -0.000000   0.000012   0.000012   0.000461
     7  H    0.673599  -0.023963  -0.025973  -0.009233   0.008504   0.007442
     8  H   -0.023963   0.674395  -0.023963  -0.006114  -0.006114  -0.000042
     9  H   -0.025973  -0.023963   0.673599   0.008504  -0.009233  -0.001736
    10  H   -0.009233  -0.006114   0.008504   0.719043  -0.033196  -0.011049
    11  H    0.008504  -0.006114  -0.009233  -0.033196   0.719043   0.009474
    12  H    0.007442  -0.000042  -0.001736  -0.011049   0.009474   0.690421
    13  H   -0.001736  -0.000042   0.007442   0.009474  -0.011048  -0.033152
    14  H    0.000033   0.000009  -0.000055  -0.001730   0.009069   0.008438
    15  H   -0.000055   0.000009   0.000033   0.009069  -0.001730  -0.010094
              13         14         15
     1  C   -0.004187   0.000186   0.000186
     2  C   -0.023513  -0.008027  -0.008027
     3  C    0.373839  -0.008439  -0.008439
     4  C   -0.023526   0.329998   0.329999
     5  C   -0.004348   0.008235   0.008235
     6  N    0.000461   0.000720   0.000720
     7  H   -0.001736   0.000033  -0.000055
     8  H   -0.000042   0.000009   0.000009
     9  H    0.007442  -0.000055   0.000033
    10  H    0.009474  -0.001730   0.009069
    11  H   -0.011048   0.009069  -0.001730
    12  H   -0.033152   0.008438  -0.010094
    13  H    0.690421  -0.010094   0.008438
    14  H   -0.010094   0.651947  -0.019233
    15  H    0.008438  -0.019233   0.651947
 Mulliken charges:
               1
     1  C    0.021274
     2  C   -0.003218
     3  C   -0.053805
     4  C    0.088413
     5  C   -0.270232
     6  N    0.052063
     7  H    0.013162
     8  H    0.015308
     9  H    0.013162
    10  H    0.001420
    11  H    0.001420
    12  H    0.021573
    13  H    0.021573
    14  H    0.038944
    15  H    0.038944
 Sum of Mulliken charges =  -0.00000
 Mulliken charges with hydrogens summed into heavy atoms:
               1
     1  C    0.062906
     2  C   -0.000378
     3  C   -0.010660
     4  C    0.166301
     5  C   -0.270232
     6  N    0.052063
 Electronic spatial extent (au):  <R**2>=            926.4024
 Charge=             -0.0000 electrons
 Dipole moment (field-independent basis, Debye):
    X=             -3.7158    Y=              1.6241    Z=              0.0000  Tot=              4.0552
 Quadrupole moment (field-independent basis, Debye-Ang):
   XX=            -52.1253   YY=            -37.7636   ZZ=            -36.9759
   XY=              4.1489   XZ=              0.0000   YZ=             -0.0000
 Traceless Quadrupole moment (field-independent basis, Debye-Ang):
   XX=             -9.8371   YY=              4.5247   ZZ=              5.3124
   XY=              4.1489   XZ=              0.0000   YZ=             -0.0000
 Octapole moment (field-independent basis, Debye-Ang**2):
  XXX=            -55.8834  YYY=              1.9137  ZZZ=              0.0000  XYY=             -1.4636
  XXY=             13.6009  XXZ=              0.0000  XZZ=              0.1444  YZZ=              0.6170
  YYZ=              0.0000  XYZ=             -0.0000
 Hexadecapole moment (field-independent basis, Debye-Ang**3):
 XXXX=          -1263.6024 YYYY=           -129.1802 ZZZZ=            -65.1496 XXXY=             36.9538
 XXXZ=              0.0001 YYYX=              3.2045 YYYZ=              0.0000 ZZZX=             -0.0000
 ZZZY=             -0.0000 XXYY=           -208.9354 XXZZ=           -189.6517 YYZZ=            -29.3951
 XXYZ=             -0.0000 YYXZ=              0.0000 ZZXY=              1.6264
 N-N= 2.103687081760D+02 E-N=-9.997953110966D+02  KE= 2.475633391433D+02
 ******************************Gaussian NBO Version 3.1******************************
             N A T U R A L   A T O M I C   O R B I T A L   A N D
          N A T U R A L   B O N D   O R B I T A L   A N A L Y S I S
 ******************************Gaussian NBO Version 3.1******************************
       /RESON  / : Allow strongly delocalized NBO set

 Analyzing the SCF density

 Job title: 71                                                              

 Storage needed:     50742 in NPA,     67190 in NBO ( 939522821 available)
 GSVD:  LWork=       10817 too small for GESVD, short by         363 words or         363 for optimal perf.


 NATURAL POPULATIONS:  Natural atomic orbital occupancies 
                                                          
   NAO  Atom  No  lang   Type(AO)    Occupancy      Energy
 ----------------------------------------------------------
     1    C    1  S      Cor( 1S)     1.99925     -10.07546
     2    C    1  S      Val( 2S)     1.08850      -0.24083
     3    C    1  S      Ryd( 3S)     0.00038       0.85655
     4    C    1  px     Val( 2p)     1.13843      -0.07820
     5    C    1  px     Ryd( 3p)     0.00239       0.57121
     6    C    1  py     Val( 2p)     1.16738      -0.07947
     7    C    1  py     Ryd( 3p)     0.00169       0.55327
     8    C    1  pz     Val( 2p)     1.21992      -0.08246
     9    C    1  pz     Ryd( 3p)     0.00123       0.57856
    10    C    1  dxy    Ryd( 3d)     0.00067       2.34171
    11    C    1  dxz    Ryd( 3d)     0.00014       2.04892
    12    C    1  dyz    Ryd( 3d)     0.00088       2.45258
    13    C    1  dx2y2  Ryd( 3d)     0.00041       2.15130
    14    C    1  dz2    Ryd( 3d)     0.00047       2.30451

    15    C    2  S      Cor( 1S)     1.99914     -10.07954
    16    C    2  S      Val( 2S)     1.01605      -0.22385
    17    C    2  S      Ryd( 3S)     0.00129       0.88910
    18    C    2  px     Val( 2p)     1.03955      -0.08339
    19    C    2  px     Ryd( 3p)     0.00239       0.59756
    20    C    2  py     Val( 2p)     1.14182      -0.08534
    21    C    2  py     Ryd( 3p)     0.00167       0.57308
    22    C    2  pz     Val( 2p)     1.21718      -0.08598
    23    C    2  pz     Ryd( 3p)     0.00275       0.71026
    24    C    2  dxy    Ryd( 3d)     0.00075       2.26611
    25    C    2  dxz    Ryd( 3d)     0.00034       2.02105
    26    C    2  dyz    Ryd( 3d)     0.00103       2.47603
    27    C    2  dx2y2  Ryd( 3d)     0.00061       2.13092
    28    C    2  dz2    Ryd( 3d)     0.00050       2.25014

    29    C    3  S      Cor( 1S)     1.99913     -10.08773
    30    C    3  S      Val( 2S)     1.01723      -0.22762
    31    C    3  S      Ryd( 3S)     0.00171       0.86471
    32    C    3  px     Val( 2p)     1.01862      -0.09083
    33    C    3  px     Ryd( 3p)     0.00234       0.64696
    34    C    3  py     Val( 2p)     1.13260      -0.09076
    35    C    3  py     Ryd( 3p)     0.00159       0.58555
    36    C    3  pz     Val( 2p)     1.22986      -0.09525
    37    C    3  pz     Ryd( 3p)     0.00320       0.74279
    38    C    3  dxy    Ryd( 3d)     0.00083       2.25790
    39    C    3  dxz    Ryd( 3d)     0.00035       2.01807
    40    C    3  dyz    Ryd( 3d)     0.00099       2.46516
    41    C    3  dx2y2  Ryd( 3d)     0.00049       2.11595
    42    C    3  dz2    Ryd( 3d)     0.00051       2.24908

    43    C    4  S      Cor( 1S)     1.99906     -10.11627
    44    C    4  S      Val( 2S)     1.03430      -0.23768
    45    C    4  S      Ryd( 3S)     0.00090       0.87555
    46    C    4  px     Val( 2p)     1.06503      -0.11439
    47    C    4  px     Ryd( 3p)     0.00239       0.58814
    48    C    4  py     Val( 2p)     1.16980      -0.11746
    49    C    4  py     Ryd( 3p)     0.00111       0.54290
    50    C    4  pz     Val( 2p)     1.25002      -0.12149
    51    C    4  pz     Ryd( 3p)     0.00199       0.76274
    52    C    4  dxy    Ryd( 3d)     0.00078       2.26757
    53    C    4  dxz    Ryd( 3d)     0.00038       1.99640
    54    C    4  dyz    Ryd( 3d)     0.00090       2.44861
    55    C    4  dx2y2  Ryd( 3d)     0.00067       2.12672
    56    C    4  dz2    Ryd( 3d)     0.00058       2.24158

    57    C    5  S      Cor( 1S)     1.99926     -10.10024
    58    C    5  S      Val( 2S)     0.82227      -0.11777
    59    C    5  S      Ryd( 3S)     0.00734       0.56559
    60    C    5  px     Val( 2p)     0.97156       0.01851
    61    C    5  px     Ryd( 3p)     0.01540       0.65736
    62    C    5  py     Val( 2p)     0.93671      -0.06034
    63    C    5  py     Ryd( 3p)     0.00722       0.58466
    64    C    5  pz     Val( 2p)     0.92019      -0.09760
    65    C    5  pz     Ryd( 3p)     0.00200       0.54384
    66    C    5  dxy    Ryd( 3d)     0.00076       2.62587
    67    C    5  dxz    Ryd( 3d)     0.00090       2.22842
    68    C    5  dyz    Ryd( 3d)     0.00044       1.88811
    69    C    5  dx2y2  Ryd( 3d)     0.00100       2.48295
    70    C    5  dz2    Ryd( 3d)     0.00018       2.10111

    71    N    6  S      Cor( 1S)     1.99958     -14.08034
    72    N    6  S      Val( 2S)     1.58377      -0.55115
    73    N    6  S      Ryd( 3S)     0.00840       1.19721
    74    N    6  px     Val( 2p)     1.44495      -0.18381
    75    N    6  px     Ryd( 3p)     0.00160       0.84145
    76    N    6  py     Val( 2p)     1.19993      -0.15356
    77    N    6  py     Ryd( 3p)     0.00067       0.85317
    78    N    6  pz     Val( 2p)     1.09786      -0.14017
    79    N    6  pz     Ryd( 3p)     0.00011       0.85899
    80    N    6  dxy    Ryd( 3d)     0.00340       2.61177
    81    N    6  dxz    Ryd( 3d)     0.00275       2.24013
    82    N    6  dyz    Ryd( 3d)     0.00086       2.19056
    83    N    6  dx2y2  Ryd( 3d)     0.00352       2.39123
    84    N    6  dz2    Ryd( 3d)     0.00112       2.35724

    85    H    7  S      Val( 1S)     0.78647       0.06050
    86    H    7  S      Ryd( 2S)     0.00169       0.35431
    87    H    7  px     Ryd( 2p)     0.00015       1.75217
    88    H    7  py     Ryd( 2p)     0.00037       1.96655
    89    H    7  pz     Ryd( 2p)     0.00052       2.14983

    90    H    8  S      Val( 1S)     0.77766       0.06615
    91    H    8  S      Ryd( 2S)     0.00131       0.34215
    92    H    8  px     Ryd( 2p)     0.00055       2.21149
    93    H    8  py     Ryd( 2p)     0.00027       1.88855
    94    H    8  pz     Ryd( 2p)     0.00020       1.77270

    95    H    9  S      Val( 1S)     0.78647       0.06050
    96    H    9  S      Ryd( 2S)     0.00169       0.35431
    97    H    9  px     Ryd( 2p)     0.00015       1.75217
    98    H    9  py     Ryd( 2p)     0.00037       1.96655
    99    H    9  pz     Ryd( 2p)     0.00052       2.14983

   100    H   10  S      Val( 1S)     0.78484       0.05941
   101    H   10  S      Ryd( 2S)     0.00272       0.35688
   102    H   10  px     Ryd( 2p)     0.00014       1.79561
   103    H   10  py     Ryd( 2p)     0.00037       1.99322
   104    H   10  pz     Ryd( 2p)     0.00052       2.15428

   105    H   11  S      Val( 1S)     0.78484       0.05941
   106    H   11  S      Ryd( 2S)     0.00272       0.35688
   107    H   11  px     Ryd( 2p)     0.00014       1.79561
   108    H   11  py     Ryd( 2p)     0.00037       1.99322
   109    H   11  pz     Ryd( 2p)     0.00052       2.15428

   110    H   12  S      Val( 1S)     0.77395       0.06220
   111    H   12  S      Ryd( 2S)     0.00266       0.35772
   112    H   12  px     Ryd( 2p)     0.00011       1.81334
   113    H   12  py     Ryd( 2p)     0.00038       1.99379
   114    H   12  pz     Ryd( 2p)     0.00052       2.15835

   115    H   13  S      Val( 1S)     0.77395       0.06220
   116    H   13  S      Ryd( 2S)     0.00266       0.35772
   117    H   13  px     Ryd( 2p)     0.00011       1.81334
   118    H   13  py     Ryd( 2p)     0.00038       1.99380
   119    H   13  pz     Ryd( 2p)     0.00052       2.15834

   120    H   14  S      Val( 1S)     0.74230       0.04896
   121    H   14  S      Ryd( 2S)     0.00231       0.33532
   122    H   14  px     Ryd( 2p)     0.00016       1.78409
   123    H   14  py     Ryd( 2p)     0.00037       1.97099
   124    H   14  pz     Ryd( 2p)     0.00052       2.14049

   125    H   15  S      Val( 1S)     0.74230       0.04896
   126    H   15  S      Ryd( 2S)     0.00231       0.33532
   127    H   15  px     Ryd( 2p)     0.00016       1.78409
   128    H   15  py     Ryd( 2p)     0.00037       1.97099
   129    H   15  pz     Ryd( 2p)     0.00052       2.14049


 Summary of Natural Population Analysis:                  
                                                          
                                       Natural Population 
                Natural  -----------------------------------------------
    Atom  No    Charge         Core      Valence    Rydberg      Total
 -----------------------------------------------------------------------
      C    1   -0.62174      1.99925     4.61424    0.00825     6.62174
      C    2   -0.42509      1.99914     4.41460    0.01135     6.42509
      C    3   -0.40945      1.99913     4.39830    0.01201     6.40945
      C    4   -0.52791      1.99906     4.51914    0.00971     6.52791
      C    5    0.31478      1.99926     3.65072    0.03525     5.68522
      N    6   -0.34851      1.99958     5.32651    0.02242     7.34851
      H    7    0.21081      0.00000     0.78647    0.00272     0.78919
      H    8    0.22001      0.00000     0.77766    0.00233     0.77999
      H    9    0.21081      0.00000     0.78647    0.00272     0.78919
      H   10    0.21142      0.00000     0.78484    0.00375     0.78858
      H   11    0.21142      0.00000     0.78484    0.00375     0.78858
      H   12    0.22239      0.00000     0.77395    0.00367     0.77761
      H   13    0.22239      0.00000     0.77395    0.00367     0.77761
      H   14    0.25434      0.00000     0.74230    0.00336     0.74566
      H   15    0.25434      0.00000     0.74230    0.00336     0.74566
 =======================================================================
   * Total *   -0.00000     11.99542    33.87628    0.12829    46.00000

                                 Natural Population      
 --------------------------------------------------------
   Core                      11.99542 ( 99.9619% of  12)
   Valence                   33.87628 ( 99.6361% of  34)
   Natural Minimal Basis     45.87171 ( 99.7211% of  46)
   Natural Rydberg Basis      0.12829 (  0.2789% of  46)
 --------------------------------------------------------

    Atom  No          Natural Electron Configuration
 ----------------------------------------------------------------------------
      C    1      [core]2S( 1.09)2p( 3.53)3p( 0.01)
      C    2      [core]2S( 1.02)2p( 3.40)3p( 0.01)
      C    3      [core]2S( 1.02)2p( 3.38)3p( 0.01)
      C    4      [core]2S( 1.03)2p( 3.48)3p( 0.01)
      C    5      [core]2S( 0.82)2p( 2.83)3S( 0.01)3p( 0.02)
      N    6      [core]2S( 1.58)2p( 3.74)3S( 0.01)3d( 0.01)
      H    7            1S( 0.79)
      H    8            1S( 0.78)
      H    9            1S( 0.79)
      H   10            1S( 0.78)
      H   11            1S( 0.78)
      H   12            1S( 0.77)
      H   13            1S( 0.77)
      H   14            1S( 0.74)
      H   15            1S( 0.74)


 NATURAL BOND ORBITAL ANALYSIS:

                       Occupancies       Lewis Structure    Low   High
           Occ.    -------------------  -----------------   occ   occ
  Cycle   Thresh.   Lewis   Non-Lewis     CR  BD  3C  LP    (L)   (NL)   Dev
 =============================================================================
   1(1)    1.90    45.65452   0.34548      6  16   0   1     0      0    0.07
 -----------------------------------------------------------------------------

 Structure accepted: No low occupancy Lewis orbitals

 --------------------------------------------------------
   Core                     11.99541 ( 99.962% of  12)
   Valence Lewis            33.65911 ( 98.997% of  34)
  ==================       ============================
   Total Lewis              45.65452 ( 99.249% of  46)
  -----------------------------------------------------
   Valence non-Lewis         0.26222 (  0.570% of  46)
   Rydberg non-Lewis         0.08326 (  0.181% of  46)
  ==================       ============================
   Total non-Lewis           0.34548 (  0.751% of  46)
 --------------------------------------------------------


       (Occupancy)   Bond orbital/ Coefficients/ Hybrids
 ---------------------------------------------------------------------------------
     1. (1.98655) BD ( 1) C   1 - C   2  
                ( 49.24%)   0.7017* C   1 s( 29.88%)p 2.34( 70.07%)d 0.00(  0.04%)
                                            0.0004  0.5466  0.0059  0.6569 -0.0054
                                            0.5186  0.0137  0.0000 -0.0000  0.0170
                                            0.0000  0.0000  0.0046 -0.0103
                ( 50.76%)   0.7125* C   2 s( 28.22%)p 2.54( 71.74%)d 0.00(  0.04%)
                                            0.0002  0.5310  0.0151 -0.6679 -0.0124
                                           -0.5206  0.0109 -0.0000 -0.0000  0.0174
                                            0.0000  0.0000  0.0030 -0.0103
     2. (1.98883) BD ( 1) C   1 - H   7  
                ( 60.69%)   0.7790* C   1 s( 23.29%)p 3.29( 76.67%)d 0.00(  0.04%)
                                           -0.0000 -0.4826  0.0038 -0.0064  0.0159
                                            0.5164  0.0046 -0.7069  0.0039  0.0009
                                           -0.0006  0.0170  0.0063 -0.0099
                ( 39.31%)   0.6270* H   7 s( 99.92%)p 0.00(  0.08%)
                                           -0.9996  0.0019 -0.0016 -0.0170  0.0224
     3. (1.98785) BD ( 1) C   1 - H   8  
                ( 61.01%)   0.7811* C   1 s( 23.51%)p 3.25( 76.45%)d 0.00(  0.04%)
                                           -0.0000 -0.4849 -0.0027  0.7533  0.0007
                                           -0.4437  0.0135  0.0000 -0.0000  0.0160
                                           -0.0000  0.0000 -0.0081  0.0096
                ( 38.99%)   0.6244* H   8 s( 99.92%)p 0.00(  0.08%)
                                           -0.9996  0.0007 -0.0249  0.0134 -0.0000
     4. (1.98883) BD ( 1) C   1 - H   9  
                ( 60.69%)   0.7790* C   1 s( 23.29%)p 3.29( 76.67%)d 0.00(  0.04%)
                                           -0.0000 -0.4826  0.0038 -0.0064  0.0159
                                            0.5164  0.0046  0.7069 -0.0039  0.0009
                                            0.0006 -0.0170  0.0063 -0.0099
                ( 39.31%)   0.6270* H   9 s( 99.92%)p 0.00(  0.08%)
                                           -0.9996  0.0019 -0.0016 -0.0170 -0.0224
     5. (1.97901) BD ( 1) C   2 - C   3  
                ( 49.48%)   0.7035* C   2 s( 28.12%)p 2.55( 71.83%)d 0.00(  0.04%)
                                            0.0003  0.5303  0.0052  0.7415  0.0009
                                           -0.4105 -0.0034  0.0000  0.0000 -0.0154
                                            0.0000 -0.0000  0.0095 -0.0107
                ( 50.52%)   0.7107* C   3 s( 28.89%)p 2.46( 71.07%)d 0.00(  0.04%)
                                            0.0002  0.5375  0.0058 -0.7356  0.0007
                                            0.4118 -0.0028 -0.0000  0.0000 -0.0156
                                            0.0000 -0.0000  0.0077 -0.0104
     6. (1.97758) BD ( 1) C   2 - H  10  
                ( 60.81%)   0.7798* C   2 s( 21.83%)p 3.58( 78.12%)d 0.00(  0.05%)
                                           -0.0001  0.4672 -0.0089 -0.0410 -0.0087
                                            0.5289  0.0054  0.7068 -0.0110 -0.0004
                                           -0.0007  0.0175 -0.0068  0.0102
                ( 39.19%)   0.6260* H  10 s( 99.92%)p 0.00(  0.08%)
                                            0.9996 -0.0041  0.0028 -0.0178 -0.0223
     7. (1.97758) BD ( 1) C   2 - H  11  
                ( 60.81%)   0.7798* C   2 s( 21.83%)p 3.58( 78.12%)d 0.00(  0.05%)
                                           -0.0001  0.4672 -0.0089 -0.0410 -0.0087
                                            0.5289  0.0054 -0.7068  0.0110 -0.0004
                                            0.0007 -0.0175 -0.0068  0.0102
                ( 39.19%)   0.6260* H  11 s( 99.92%)p 0.00(  0.08%)
                                            0.9996 -0.0041  0.0028 -0.0178  0.0223
     8. (1.96686) BD ( 1) C   3 - C   4  
                ( 48.11%)   0.6936* C   3 s( 26.66%)p 2.75( 73.29%)d 0.00(  0.05%)
                                            0.0005  0.5162  0.0145  0.6732  0.0031
                                            0.5289 -0.0004 -0.0000  0.0000  0.0191
                                           -0.0000 -0.0000  0.0044 -0.0110
                ( 51.89%)   0.7203* C   4 s( 29.46%)p 2.39( 70.51%)d 0.00(  0.03%)
                                            0.0001  0.5427  0.0015 -0.6483  0.0093
                                           -0.5337 -0.0005  0.0000  0.0000  0.0145
                                           -0.0000 -0.0000 -0.0017 -0.0099
     9. (1.97785) BD ( 1) C   3 - H  12  
                ( 61.34%)   0.7832* C   3 s( 22.23%)p 3.50( 77.72%)d 0.00(  0.04%)
                                            0.0001 -0.4715  0.0077 -0.0508 -0.0010
                                            0.5243  0.0087 -0.7068  0.0106  0.0018
                                           -0.0028  0.0170  0.0060 -0.0104
                ( 38.66%)   0.6218* H  12 s( 99.92%)p 0.00(  0.08%)
                                           -0.9996  0.0041  0.0014 -0.0186  0.0223
    10. (1.97785) BD ( 1) C   3 - H  13  
                ( 61.34%)   0.7832* C   3 s( 22.23%)p 3.50( 77.72%)d 0.00(  0.04%)
                                            0.0001 -0.4715  0.0077 -0.0508 -0.0010
                                            0.5243  0.0087  0.7068 -0.0106  0.0018
                                            0.0028 -0.0170  0.0060 -0.0104
                ( 38.66%)   0.6218* H  13 s( 99.92%)p 0.00(  0.08%)
                                           -0.9996  0.0041  0.0014 -0.0186 -0.0223
    11. (1.98595) BD ( 1) C   4 - C   5  
                ( 50.90%)   0.7134* C   4 s( 25.73%)p 2.88( 74.20%)d 0.00(  0.07%)
                                            0.0001  0.5072  0.0104  0.7593  0.0119
                                           -0.4066  0.0064 -0.0000 -0.0000 -0.0187
                                           -0.0000  0.0000  0.0125 -0.0124
                ( 49.10%)   0.7007* C   5 s( 54.15%)p 0.85( 45.81%)d 0.00(  0.04%)
                                            0.0000  0.7350  0.0359 -0.5923  0.0166
                                            0.3271  0.0050  0.0000 -0.0000 -0.0135
                                           -0.0000  0.0000  0.0093 -0.0093
    12. (1.96124) BD ( 1) C   4 - H  14  
                ( 62.69%)   0.7917* C   4 s( 22.39%)p 3.46( 77.57%)d 0.00(  0.04%)
                                           -0.0002  0.4732 -0.0044 -0.0352  0.0072
                                            0.5240  0.0068 -0.7069  0.0085  0.0016
                                           -0.0039 -0.0155 -0.0052  0.0107
                ( 37.31%)   0.6109* H  14 s( 99.91%)p 0.00(  0.09%)
                                            0.9995 -0.0042  0.0024 -0.0189  0.0230
    13. (1.96124) BD ( 1) C   4 - H  15  
                ( 62.69%)   0.7917* C   4 s( 22.39%)p 3.46( 77.57%)d 0.00(  0.04%)
                                           -0.0002  0.4732 -0.0044 -0.0352  0.0072
                                            0.5240  0.0068  0.7069 -0.0085  0.0016
                                            0.0039  0.0155 -0.0052  0.0107
                ( 37.31%)   0.6109* H  15 s( 99.91%)p 0.00(  0.09%)
                                            0.9995 -0.0042  0.0024 -0.0189 -0.0230
    14. (1.99614) BD ( 1) C   5 - N   6  
                ( 41.13%)   0.6413* C   5 s( 45.87%)p 1.18( 54.10%)d 0.00(  0.04%)
                                           -0.0001  0.6756 -0.0464  0.6453  0.0511
                                           -0.3478 -0.0306  0.0000  0.0000 -0.0141
                                            0.0000 -0.0000  0.0087 -0.0097
                ( 58.87%)   0.7673* N   6 s( 48.95%)p 1.04( 50.76%)d 0.01(  0.29%)
                                            0.0000  0.6968 -0.0629 -0.6145  0.0181
                                            0.3599 -0.0113 -0.0000  0.0000 -0.0403
                                            0.0000 -0.0000  0.0238 -0.0270
    15. (1.98709) BD ( 2) C   5 - N   6  
                ( 45.66%)   0.6758* C   5 s(  0.00%)p 1.00( 99.91%)d 0.00(  0.09%)
                                           -0.0000 -0.0048 -0.0043  0.4780 -0.0144
                                            0.8776 -0.0164 -0.0000  0.0000  0.0158
                                           -0.0000  0.0000  0.0252 -0.0000
                ( 54.34%)   0.7371* N   6 s(  0.01%)p 1.00( 99.67%)d 0.00(  0.32%)
                                            0.0000 -0.0096 -0.0002  0.4964 -0.0048
                                            0.8661 -0.0080 -0.0000  0.0000 -0.0291
                                            0.0000 -0.0000 -0.0490  0.0003
    16. (1.98689) BD ( 3) C   5 - N   6  
                ( 45.37%)   0.6736* C   5 s(  0.00%)p 1.00( 99.91%)d 0.00(  0.09%)
                                            0.0000 -0.0000 -0.0000  0.0000 -0.0000
                                            0.0000 -0.0000  0.9994 -0.0167  0.0000
                                            0.0257 -0.0158  0.0000  0.0000
                ( 54.63%)   0.7391* N   6 s(  0.00%)p 1.00( 99.68%)d 0.00(  0.32%)
                                           -0.0000  0.0000 -0.0000  0.0000 -0.0000
                                            0.0000 -0.0000  0.9983 -0.0086 -0.0000
                                           -0.0497  0.0278 -0.0000 -0.0000
    17. (1.99925) CR ( 1) C   1           s(100.00%)p 0.00(  0.00%)
                                            1.0000 -0.0002 -0.0000 -0.0003  0.0000
                                           -0.0002 -0.0000 -0.0000  0.0000 -0.0000
                                           -0.0000 -0.0000 -0.0000  0.0000
    18. (1.99914) CR ( 1) C   2           s(100.00%)p 0.00(  0.00%)
                                            1.0000 -0.0002 -0.0000 -0.0001  0.0000
                                            0.0004  0.0000 -0.0000 -0.0000  0.0000
                                           -0.0000  0.0000 -0.0000  0.0000
    19. (1.99913) CR ( 1) C   3           s(100.00%)p 0.00(  0.00%)
                                            1.0000 -0.0003 -0.0000 -0.0001 -0.0000
                                           -0.0005 -0.0000  0.0000 -0.0000 -0.0000
                                            0.0000  0.0000 -0.0000  0.0000
    20. (1.99906) CR ( 1) C   4           s(100.00%)p 0.00(  0.00%)
                                            1.0000  0.0001 -0.0000 -0.0001  0.0000
                                            0.0004  0.0000 -0.0000 -0.0000  0.0000
                                            0.0000  0.0000 -0.0000  0.0000
    21. (1.99926) CR ( 1) C   5           s(100.00%)p 0.00(  0.00%)
                                            1.0000  0.0001 -0.0000  0.0001  0.0000
                                           -0.0000 -0.0000 -0.0000  0.0000 -0.0000
                                           -0.0000  0.0000  0.0000 -0.0000
    22. (1.99958) CR ( 1) N   6           s(100.00%)p 0.00(  0.00%)
                                            1.0000 -0.0005 -0.0000 -0.0005 -0.0000
                                            0.0003  0.0000  0.0000 -0.0000 -0.0000
                                           -0.0000  0.0000  0.0000 -0.0000
    23. (1.97177) LP ( 1) N   6           s( 51.37%)p 0.95( 48.58%)d 0.00(  0.05%)
                                            0.0007  0.7158  0.0352  0.6077  0.0227
                                           -0.3404 -0.0125  0.0000  0.0000  0.0165
                                           -0.0000  0.0000 -0.0102  0.0112
    24. (0.00315) RY*( 1) C   1           s(  5.69%)p15.22( 86.59%)d 1.36(  7.71%)
                                           -0.0000  0.0114  0.2383  0.0161  0.7335
                                           -0.0123 -0.5722  0.0000  0.0000 -0.1021
                                            0.0000 -0.0000  0.2533 -0.0508
    25. (0.00157) RY*( 2) C   1           s(  0.00%)p 1.00( 77.67%)d 0.29( 22.33%)
                                           -0.0000 -0.0000 -0.0000 -0.0000 -0.0000
                                            0.0000  0.0000  0.0136  0.8812 -0.0000
                                            0.2887  0.3741 -0.0000  0.0000
    26. (0.00038) RY*( 3) C   1           s(  9.85%)p 9.13( 89.93%)d 0.02(  0.22%)
                                            0.0000  0.0123  0.3136 -0.0145  0.5263
                                           -0.0143  0.7886 -0.0000  0.0000  0.0185
                                           -0.0000 -0.0000 -0.0355 -0.0244
    27. (0.00013) RY*( 4) C   1           s( 67.95%)p 0.14(  9.41%)d 0.33( 22.64%)
                                            0.0000 -0.0058  0.8243 -0.0033 -0.2397
                                            0.0030 -0.1913 -0.0000  0.0000  0.1412
                                           -0.0000 -0.0000 -0.4543  0.0078
    28. (0.00002) RY*( 5) C   1           s(  0.31%)p 0.96(  0.29%)d99.99( 99.40%)
    29. (0.00000) RY*( 6) C   1           s(  0.00%)p 1.00(  9.70%)d 9.31( 90.30%)
    30. (0.00000) RY*( 7) C   1           s(  0.00%)p 1.00( 12.69%)d 6.88( 87.31%)
    31. (0.00000) RY*( 8) C   1           s( 16.22%)p 0.82( 13.23%)d 4.35( 70.55%)
    32. (0.00000) RY*( 9) C   1           s(  0.01%)p55.19(  0.63%)d99.99( 99.36%)
    33. (0.00356) RY*( 1) C   2           s( 16.89%)p 4.56( 76.93%)d 0.37(  6.18%)
                                            0.0000  0.0031  0.4109  0.0038  0.6684
                                            0.0132  0.5678 -0.0000 -0.0000  0.1461
                                           -0.0000  0.0000  0.1942 -0.0527
    34. (0.00298) RY*( 2) C   2           s(  0.00%)p 1.00( 87.24%)d 0.15( 12.76%)
                                           -0.0000 -0.0000  0.0000 -0.0000  0.0000
                                            0.0000  0.0000  0.0233  0.9337  0.0000
                                            0.0426 -0.3547  0.0000  0.0000
    35. (0.00101) RY*( 3) C   2           s( 14.75%)p 4.15( 61.17%)d 1.63( 24.08%)
                                            0.0000 -0.0143  0.3838  0.0055 -0.6702
                                            0.0118  0.4030  0.0000 -0.0000 -0.1986
                                            0.0000 -0.0000  0.4365 -0.1039
    36. (0.00034) RY*( 4) C   2           s(  0.00%)p 1.00(  0.01%)d99.99( 99.99%)
                                           -0.0000 -0.0000 -0.0000  0.0000 -0.0000
                                           -0.0000  0.0000 -0.0025  0.0114  0.0000
                                            0.9888  0.1486 -0.0000  0.0000
    37. (0.00032) RY*( 5) C   2           s( 36.41%)p 1.45( 52.86%)d 0.29( 10.73%)
                                            0.0000  0.0068  0.6034 -0.0083  0.1464
                                            0.0193 -0.7118 -0.0000  0.0000 -0.0461
                                            0.0000  0.0000  0.3024 -0.1174
    38. (0.00013) RY*( 6) C   2           s( 30.58%)p 0.18(  5.51%)d 2.09( 63.92%)
                                           -0.0000 -0.0050  0.5529  0.0161 -0.2243
                                           -0.0014  0.0671  0.0000 -0.0000  0.2507
                                            0.0000  0.0000 -0.7484  0.1275
    39. (0.00009) RY*( 7) C   2           s(  1.06%)p 3.36(  3.57%)d89.89( 95.37%)
    40. (0.00000) RY*( 8) C   2           s(  0.00%)p 1.00( 12.81%)d 6.81( 87.19%)
    41. (0.00001) RY*( 9) C   2           s(  0.31%)p 0.30(  0.09%)d99.99( 99.60%)
    42. (0.00343) RY*( 1) C   3           s(  0.00%)p 1.00( 89.45%)d 0.12( 10.55%)
                                            0.0000  0.0000 -0.0000  0.0000  0.0000
                                            0.0000  0.0000  0.0221  0.9455 -0.0000
                                           -0.0232  0.3239 -0.0000 -0.0000
    43. (0.00322) RY*( 2) C   3           s( 26.19%)p 2.55( 66.66%)d 0.27(  7.15%)
                                            0.0000 -0.0050  0.5117 -0.0046 -0.6383
                                           -0.0090 -0.5089  0.0000  0.0000  0.1826
                                           -0.0000  0.0000  0.1888 -0.0501
    44. (0.00188) RY*( 3) C   3           s( 20.94%)p 3.28( 68.77%)d 0.49( 10.29%)
                                            0.0000 -0.0079  0.4575  0.0013  0.7304
                                           -0.0099 -0.3925  0.0000  0.0000 -0.1348
                                            0.0000  0.0000  0.2832 -0.0675
    45. (0.00046) RY*( 4) C   3           s( 38.98%)p 1.48( 57.79%)d 0.08(  3.23%)
                                            0.0000  0.0053  0.6243 -0.0022 -0.0590
                                           -0.0204  0.7576  0.0000 -0.0000 -0.0314
                                            0.0000 -0.0000  0.1601 -0.0752
    46. (0.00033) RY*( 5) C   3           s(  0.00%)p 1.00(  0.20%)d99.99( 99.80%)
                                           -0.0000 -0.0000  0.0000  0.0000  0.0000
                                           -0.0000 -0.0000 -0.0046  0.0442  0.0000
                                            0.9974 -0.0573 -0.0000  0.0000
    47. (0.00009) RY*( 6) C   3           s(  0.08%)p61.34(  5.16%)d99.99( 94.75%)
    48. (0.00009) RY*( 7) C   3           s( 13.50%)p 0.13(  1.69%)d 6.28( 84.81%)
    49. (0.00001) RY*( 8) C   3           s(  0.00%)p 1.00( 10.41%)d 8.61( 89.59%)
    50. (0.00001) RY*( 9) C   3           s(  0.28%)p 0.25(  0.07%)d99.99( 99.65%)
    51. (0.00311) RY*( 1) C   4           s( 13.95%)p 5.42( 75.57%)d 0.75( 10.48%)
                                           -0.0000  0.0085  0.3734 -0.0077 -0.7552
                                            0.0043  0.4304 -0.0000 -0.0000 -0.0487
                                            0.0000  0.0000  0.3149 -0.0571
    52. (0.00230) RY*( 2) C   4           s(  0.00%)p 1.00( 83.14%)d 0.20( 16.86%)
                                           -0.0000  0.0000  0.0000 -0.0000 -0.0000
                                            0.0000  0.0000  0.0202  0.9116 -0.0000
                                           -0.0857 -0.4016  0.0000  0.0000
    53. (0.00078) RY*( 3) C   4           s(  9.47%)p 7.22( 68.37%)d 2.34( 22.16%)
                                            0.0000 -0.0168  0.3073 -0.0014  0.5879
                                            0.0053  0.5814  0.0000 -0.0000  0.3606
                                           -0.0000 -0.0000  0.2944 -0.0699
    54. (0.00037) RY*( 4) C   4           s( 74.17%)p 0.31( 23.30%)d 0.03(  2.53%)
                                            0.0000  0.0004  0.8612 -0.0065  0.1324
                                            0.0104 -0.4640 -0.0000  0.0000 -0.1291
                                            0.0000 -0.0000 -0.0920 -0.0125
    55. (0.00033) RY*( 5) C   4           s(  0.00%)p 1.00(  0.66%)d99.99( 99.34%)
                                            0.0000  0.0000 -0.0000  0.0000 -0.0000
                                           -0.0000  0.0000 -0.0039  0.0812  0.0000
                                            0.9963 -0.0283  0.0000 -0.0000
    56. (0.00012) RY*( 6) C   4           s(  2.39%)p 7.67( 18.32%)d33.19( 79.29%)
                                           -0.0000 -0.0024  0.1546  0.0079 -0.0573
                                           -0.0148  0.4238  0.0000 -0.0000  0.0226
                                            0.0000 -0.0000 -0.8453  0.2790
    57. (0.00009) RY*( 7) C   4           s(  0.03%)p99.99( 13.98%)d99.99( 85.99%)
    58. (0.00000) RY*( 8) C   4           s(  0.00%)p 1.00( 16.25%)d 5.15( 83.75%)
    59. (0.00001) RY*( 9) C   4           s(  0.01%)p39.18(  0.56%)d99.99( 99.43%)
    60. (0.01900) RY*( 1) C   5           s( 17.62%)p 4.66( 82.05%)d 0.02(  0.33%)
                                            0.0000  0.0449  0.4174  0.0495 -0.7692
                                           -0.0285  0.4750  0.0000 -0.0000 -0.0402
                                           -0.0000  0.0000  0.0292 -0.0287
    61. (0.00456) RY*( 2) C   5           s( 11.21%)p 6.96( 78.00%)d 0.96( 10.79%)
                                            0.0000 -0.0141  0.3345  0.0330  0.5865
                                            0.0166  0.6593 -0.0000 -0.0000 -0.1776
                                            0.0000  0.0000 -0.2722  0.0474
    62. (0.00265) RY*( 3) C   5           s(  0.00%)p 1.00( 73.22%)d 0.37( 26.78%)
                                            0.0000 -0.0000  0.0000  0.0000  0.0000
                                           -0.0000  0.0000  0.0298  0.8552  0.0000
                                           -0.4081  0.3182 -0.0000  0.0000
    63. (0.00101) RY*( 4) C   5           s( 67.36%)p 0.32( 21.88%)d 0.16( 10.76%)
                                            0.0000 -0.0060  0.8207  0.0244  0.1650
                                           -0.0239 -0.4364  0.0000 -0.0000  0.2856
                                            0.0000 -0.0000  0.1374  0.0845
    64. (0.00007) RY*( 5) C   5           s(  1.73%)p 0.83(  1.44%)d56.13( 96.84%)
    65. (0.00002) RY*( 6) C   5           s(  0.00%)p 1.00( 10.96%)d 8.12( 89.04%)
    66. (0.00001) RY*( 7) C   5           s(  2.06%)p 7.70( 15.90%)d39.73( 82.03%)
    67. (0.00000) RY*( 8) C   5           s(  0.00%)p 1.00( 15.91%)d 5.29( 84.09%)
    68. (0.00000) RY*( 9) C   5           s(  0.00%)p 1.00(  0.91%)d99.99( 99.09%)
    69. (0.00186) RY*( 1) N   6           s( 87.51%)p 0.14( 12.42%)d 0.00(  0.07%)
                                           -0.0000  0.0288  0.9350 -0.0566 -0.2239
                                            0.0327  0.2642  0.0000 -0.0000 -0.0004
                                            0.0000 -0.0000 -0.0260  0.0078
    70. (0.00015) RY*( 2) N   6           s(  8.25%)p 9.20( 75.85%)d 1.93( 15.90%)
                                            0.0000 -0.0320  0.2854 -0.0007  0.8210
                                            0.0003 -0.2907 -0.0000 -0.0000 -0.3096
                                            0.0000 -0.0000  0.1525 -0.1998
    71. (0.00005) RY*( 3) N   6           s(  0.00%)p 1.00( 93.11%)d 0.07(  6.89%)
    72. (0.00003) RY*( 4) N   6           s(  2.46%)p38.28( 94.26%)d 1.33(  3.28%)
    73. (0.00000) RY*( 5) N   6           s(  0.90%)p10.66(  9.59%)d99.52( 89.51%)
    74. (0.00000) RY*( 6) N   6           s(  0.00%)p 1.00(  6.63%)d14.07( 93.37%)
    75. (0.00000) RY*( 7) N   6           s(  0.00%)p 1.00(  0.58%)d99.99( 99.42%)
    76. (0.00000) RY*( 8) N   6           s(  0.24%)p22.95(  5.43%)d99.99( 94.33%)
    77. (0.00000) RY*( 9) N   6           s(  0.32%)p10.74(  3.44%)d99.99( 96.24%)
    78. (0.00172) RY*( 1) H   7           s( 98.35%)p 0.02(  1.65%)
                                            0.0051  0.9917 -0.0402 -0.1043  0.0634
    79. (0.00021) RY*( 2) H   7           s(  0.03%)p99.99( 99.97%)
                                            0.0005  0.0173 -0.5436  0.6761  0.4970
    80. (0.00013) RY*( 3) H   7           s(  0.07%)p99.99( 99.93%)
                                            0.0064  0.0253  0.8057  0.2546  0.5341
    81. (0.00003) RY*( 4) H   7           s(  1.63%)p60.21( 98.37%)
    82. (0.00134) RY*( 1) H   8           s( 97.70%)p 0.02(  2.30%)
                                            0.0046  0.9884 -0.1511  0.0127 -0.0000
    83. (0.00020) RY*( 2) H   8           s(  0.00%)p 1.00(100.00%)
                                           -0.0000 -0.0000 -0.0000  0.0000  1.0000
    84. (0.00013) RY*( 3) H   8           s(  0.06%)p99.99( 99.94%)
                                            0.0071  0.0235  0.2354  0.9716 -0.0000
    85. (0.00003) RY*( 4) H   8           s(  2.32%)p42.13( 97.68%)
    86. (0.00172) RY*( 1) H   9           s( 98.35%)p 0.02(  1.65%)
                                            0.0051  0.9917 -0.0402 -0.1043 -0.0634
    87. (0.00021) RY*( 2) H   9           s(  0.03%)p99.99( 99.97%)
                                            0.0005  0.0173 -0.5436  0.6761 -0.4970
    88. (0.00013) RY*( 3) H   9           s(  0.07%)p99.99( 99.93%)
                                            0.0064  0.0253  0.8057  0.2545 -0.5341
    89. (0.00003) RY*( 4) H   9           s(  1.63%)p60.21( 98.37%)
    90. (0.00275) RY*( 1) H  10           s( 99.51%)p 0.00(  0.49%)
                                            0.0059  0.9975  0.0016  0.0616  0.0331
    91. (0.00018) RY*( 2) H  10           s(  0.03%)p99.99( 99.97%)
                                            0.0038  0.0180  0.0995 -0.6827  0.7237
    92. (0.00013) RY*( 3) H  10           s(  0.00%)p 1.00(100.00%)
                                            0.0020  0.0063 -0.9941 -0.0987  0.0433
    93. (0.00004) RY*( 4) H  10           s(  0.53%)p99.99( 99.47%)
    94. (0.00275) RY*( 1) H  11           s( 99.51%)p 0.00(  0.49%)
                                            0.0059  0.9975  0.0016  0.0616 -0.0331
    95. (0.00018) RY*( 2) H  11           s(  0.03%)p99.99( 99.97%)
                                            0.0038  0.0180  0.0995 -0.6827 -0.7237
    96. (0.00013) RY*( 3) H  11           s(  0.00%)p 1.00(100.00%)
                                            0.0020  0.0063 -0.9941 -0.0987 -0.0433
    97. (0.00004) RY*( 4) H  11           s(  0.53%)p99.99( 99.47%)
    98. (0.00268) RY*( 1) H  12           s( 99.58%)p 0.00(  0.42%)
                                            0.0058  0.9979  0.0122 -0.0570  0.0279
    99. (0.00018) RY*( 2) H  12           s(  0.03%)p99.99( 99.97%)
                                            0.0038  0.0179  0.0462  0.6812  0.7304
   100. (0.00011) RY*( 3) H  12           s(  0.02%)p99.99( 99.98%)
                                           -0.0015  0.0138 -0.9988  0.0406  0.0251
   101. (0.00004) RY*( 4) H  12           s(  0.45%)p99.99( 99.55%)
   102. (0.00268) RY*( 1) H  13           s( 99.58%)p 0.00(  0.42%)
                                            0.0058  0.9979  0.0122 -0.0570 -0.0279
   103. (0.00018) RY*( 2) H  13           s(  0.03%)p99.99( 99.97%)
                                            0.0038  0.0179  0.0462  0.6812 -0.7304
   104. (0.00011) RY*( 3) H  13           s(  0.02%)p99.99( 99.98%)
                                           -0.0015  0.0138 -0.9988  0.0406 -0.0251
   105. (0.00004) RY*( 4) H  13           s(  0.45%)p99.99( 99.55%)
   106. (0.00234) RY*( 1) H  14           s( 99.24%)p 0.01(  0.76%)
                                            0.0065  0.9962 -0.0193  0.0789 -0.0310
   107. (0.00019) RY*( 2) H  14           s(  0.11%)p99.99( 99.89%)
                                            0.0031  0.0326  0.6316 -0.4925 -0.5978
   108. (0.00012) RY*( 3) H  14           s(  0.00%)p 1.00(100.00%)
                                            0.0041  0.0052 -0.7743 -0.4359 -0.4587
   109. (0.00004) RY*( 4) H  14           s(  0.73%)p99.99( 99.27%)
   110. (0.00234) RY*( 1) H  15           s( 99.24%)p 0.01(  0.76%)
                                            0.0065  0.9962 -0.0193  0.0789  0.0310
   111. (0.00019) RY*( 2) H  15           s(  0.11%)p99.99( 99.89%)
                                            0.0031  0.0326  0.6316 -0.4925  0.5978
   112. (0.00012) RY*( 3) H  15           s(  0.00%)p 1.00(100.00%)
                                            0.0041  0.0052 -0.7743 -0.4359  0.4587
   113. (0.00004) RY*( 4) H  15           s(  0.73%)p99.99( 99.27%)
   114. (0.00675) BD*( 1) C   1 - C   2  
                ( 50.76%)   0.7125* C   1 s( 29.88%)p 2.34( 70.07%)d 0.00(  0.04%)
                                            0.0004  0.5466  0.0059  0.6569 -0.0054
                                            0.5186  0.0137  0.0000 -0.0000  0.0170
                                            0.0000  0.0000  0.0046 -0.0103
                ( 49.24%)  -0.7017* C   2 s( 28.22%)p 2.54( 71.74%)d 0.00(  0.04%)
                                            0.0002  0.5310  0.0151 -0.6679 -0.0124
                                           -0.5206  0.0109 -0.0000 -0.0000  0.0174
                                            0.0000  0.0000  0.0030 -0.0103
   115. (0.00867) BD*( 1) C   1 - H   7  
                ( 39.31%)   0.6270* C   1 s( 23.29%)p 3.29( 76.67%)d 0.00(  0.04%)
                                            0.0000  0.4826 -0.0038  0.0064 -0.0159
                                           -0.5164 -0.0046  0.7069 -0.0039 -0.0009
                                            0.0006 -0.0170 -0.0063  0.0099
                ( 60.69%)  -0.7790* H   7 s( 99.92%)p 0.00(  0.08%)
                                            0.9996 -0.0019  0.0016  0.0170 -0.0224
   116. (0.00527) BD*( 1) C   1 - H   8  
                ( 38.99%)   0.6244* C   1 s( 23.51%)p 3.25( 76.45%)d 0.00(  0.04%)
                                            0.0000  0.4849  0.0027 -0.7533 -0.0007
                                            0.4437 -0.0135 -0.0000  0.0000 -0.0160
                                            0.0000 -0.0000  0.0081 -0.0096
                ( 61.01%)  -0.7811* H   8 s( 99.92%)p 0.00(  0.08%)
                                            0.9996 -0.0007  0.0249 -0.0134  0.0000
   117. (0.00867) BD*( 1) C   1 - H   9  
                ( 39.31%)   0.6270* C   1 s( 23.29%)p 3.29( 76.67%)d 0.00(  0.04%)
                                            0.0000  0.4826 -0.0038  0.0064 -0.0159
                                           -0.5164 -0.0046 -0.7069  0.0039 -0.0009
                                           -0.0006  0.0170 -0.0063  0.0099
                ( 60.69%)  -0.7790* H   9 s( 99.92%)p 0.00(  0.08%)
                                            0.9996 -0.0019  0.0016  0.0170  0.0224
   118. (0.01525) BD*( 1) C   2 - C   3  
                ( 50.52%)   0.7107* C   2 s( 28.12%)p 2.55( 71.83%)d 0.00(  0.04%)
                                            0.0003  0.5303  0.0052  0.7415  0.0009
                                           -0.4105 -0.0034  0.0000  0.0000 -0.0154
                                            0.0000 -0.0000  0.0095 -0.0107
                ( 49.48%)  -0.7035* C   3 s( 28.89%)p 2.46( 71.07%)d 0.00(  0.04%)
                                            0.0002  0.5375  0.0058 -0.7356  0.0007
                                            0.4118 -0.0028 -0.0000  0.0000 -0.0156
                                            0.0000 -0.0000  0.0077 -0.0104
   119. (0.01730) BD*( 1) C   2 - H  10  
                ( 39.19%)   0.6260* C   2 s( 21.83%)p 3.58( 78.12%)d 0.00(  0.05%)
                                            0.0001 -0.4672  0.0089  0.0410  0.0087
                                           -0.5289 -0.0054 -0.7068  0.0110  0.0004
                                            0.0007 -0.0175  0.0068 -0.0102
                ( 60.81%)  -0.7798* H  10 s( 99.92%)p 0.00(  0.08%)
                                           -0.9996  0.0041 -0.0028  0.0178  0.0223
   120. (0.01730) BD*( 1) C   2 - H  11  
                ( 39.19%)   0.6260* C   2 s( 21.83%)p 3.58( 78.12%)d 0.00(  0.05%)
                                            0.0001 -0.4672  0.0089  0.0410  0.0087
                                           -0.5289 -0.0054  0.7068 -0.0110  0.0004
                                           -0.0007  0.0175  0.0068 -0.0102
                ( 60.81%)  -0.7798* H  11 s( 99.92%)p 0.00(  0.08%)
                                           -0.9996  0.0041 -0.0028  0.0178 -0.0223
   121. (0.01602) BD*( 1) C   3 - C   4  
                ( 51.89%)   0.7203* C   3 s( 26.66%)p 2.75( 73.29%)d 0.00(  0.05%)
                                            0.0005  0.5162  0.0145  0.6732  0.0031
                                            0.5289 -0.0004 -0.0000  0.0000  0.0191
                                           -0.0000 -0.0000  0.0044 -0.0110
                ( 48.11%)  -0.6936* C   4 s( 29.46%)p 2.39( 70.51%)d 0.00(  0.03%)
                                            0.0001  0.5427  0.0015 -0.6483  0.0093
                                           -0.5337 -0.0005  0.0000  0.0000  0.0145
                                           -0.0000 -0.0000 -0.0017 -0.0099
   122. (0.01623) BD*( 1) C   3 - H  12  
                ( 38.66%)   0.6218* C   3 s( 22.23%)p 3.50( 77.72%)d 0.00(  0.04%)
                                           -0.0001  0.4715 -0.0077  0.0508  0.0010
                                           -0.5243 -0.0087  0.7068 -0.0106 -0.0018
                                            0.0028 -0.0170 -0.0060  0.0104
                ( 61.34%)  -0.7832* H  12 s( 99.92%)p 0.00(  0.08%)
                                            0.9996 -0.0041 -0.0014  0.0186 -0.0223
   123. (0.01623) BD*( 1) C   3 - H  13  
                ( 38.66%)   0.6218* C   3 s( 22.23%)p 3.50( 77.72%)d 0.00(  0.04%)
                                           -0.0001  0.4715 -0.0077  0.0508  0.0010
                                           -0.5243 -0.0087 -0.7068  0.0106 -0.0018
                                           -0.0028  0.0170 -0.0060  0.0104
                ( 61.34%)  -0.7832* H  13 s( 99.92%)p 0.00(  0.08%)
                                            0.9996 -0.0041 -0.0014  0.0186  0.0223
   124. (0.02152) BD*( 1) C   4 - C   5  
                ( 49.10%)   0.7007* C   4 s( 25.73%)p 2.88( 74.20%)d 0.00(  0.07%)
                                           -0.0001 -0.5072 -0.0104 -0.7593 -0.0119
                                            0.4066 -0.0064  0.0000  0.0000  0.0187
                                            0.0000 -0.0000 -0.0125  0.0124
                ( 50.90%)  -0.7134* C   5 s( 54.15%)p 0.85( 45.81%)d 0.00(  0.04%)
                                           -0.0000 -0.7350 -0.0359  0.5923 -0.0166
                                           -0.3271 -0.0050 -0.0000  0.0000  0.0135
                                            0.0000 -0.0000 -0.0093  0.0093
   125. (0.01777) BD*( 1) C   4 - H  14  
                ( 37.31%)   0.6109* C   4 s( 22.39%)p 3.46( 77.57%)d 0.00(  0.04%)
                                            0.0002 -0.4732  0.0044  0.0352 -0.0072
                                           -0.5240 -0.0068  0.7069 -0.0085 -0.0016
                                            0.0039  0.0155  0.0052 -0.0107
                ( 62.69%)  -0.7917* H  14 s( 99.91%)p 0.00(  0.09%)
                                           -0.9995  0.0042 -0.0024  0.0189 -0.0230
   126. (0.01777) BD*( 1) C   4 - H  15  
                ( 37.31%)   0.6109* C   4 s( 22.39%)p 3.46( 77.57%)d 0.00(  0.04%)
                                            0.0002 -0.4732  0.0044  0.0352 -0.0072
                                           -0.5240 -0.0068 -0.7069  0.0085 -0.0016
                                           -0.0039 -0.0155  0.0052 -0.0107
                ( 62.69%)  -0.7917* H  15 s( 99.91%)p 0.00(  0.09%)
                                           -0.9995  0.0042 -0.0024  0.0189  0.0230
   127. (0.01229) BD*( 1) C   5 - N   6  
                ( 58.87%)   0.7673* C   5 s( 45.87%)p 1.18( 54.10%)d 0.00(  0.04%)
                                           -0.0001  0.6756 -0.0464  0.6453  0.0511
                                           -0.3478 -0.0306  0.0000  0.0000 -0.0141
                                            0.0000 -0.0000  0.0087 -0.0097
                ( 41.13%)  -0.6413* N   6 s( 48.95%)p 1.04( 50.76%)d 0.01(  0.29%)
                                            0.0000  0.6968 -0.0629 -0.6145  0.0181
                                            0.3599 -0.0113 -0.0000  0.0000 -0.0403
                                            0.0000 -0.0000  0.0238 -0.0270
   128. (0.02969) BD*( 2) C   5 - N   6  
                ( 54.34%)   0.7371* C   5 s(  0.00%)p 1.00( 99.91%)d 0.00(  0.09%)
                                           -0.0000 -0.0048 -0.0043  0.4780 -0.0144
                                            0.8776 -0.0164 -0.0000  0.0000  0.0158
                                           -0.0000  0.0000  0.0252 -0.0000
                ( 45.66%)  -0.6758* N   6 s(  0.01%)p 1.00( 99.67%)d 0.00(  0.32%)
                                            0.0000 -0.0096 -0.0002  0.4964 -0.0048
                                            0.8661 -0.0080 -0.0000  0.0000 -0.0291
                                            0.0000 -0.0000 -0.0490  0.0003
   129. (0.03550) BD*( 3) C   5 - N   6  
                ( 54.63%)   0.7391* C   5 s(  0.00%)p 1.00( 99.91%)d 0.00(  0.09%)
                                            0.0000 -0.0000 -0.0000  0.0000 -0.0000
                                            0.0000 -0.0000  0.9994 -0.0167  0.0000
                                            0.0257 -0.0158  0.0000  0.0000
                ( 45.37%)  -0.6736* N   6 s(  0.00%)p 1.00( 99.68%)d 0.00(  0.32%)
                                           -0.0000  0.0000 -0.0000  0.0000 -0.0000
                                            0.0000 -0.0000  0.9983 -0.0086 -0.0000
                                           -0.0497  0.0278 -0.0000 -0.0000


 NHO Directionality and "Bond Bending" (deviations from line of nuclear centers)

         [Thresholds for printing:  angular deviation  >  1.0 degree]
                                    hybrid p-character > 25.0%
                                    orbital occupancy  >  0.10e

                                Line of Centers        Hybrid 1              Hybrid 2
                                ---------------  -------------------   ------------------
                NBO               Theta   Phi    Theta   Phi    Dev    Theta   Phi    Dev
 ========================================================================================
     1. BD (   1) C   1 - C   2    90.0   38.1    90.0   39.2   1.1     90.0  216.8   1.3
     8. BD (   1) C   3 - C   4    90.0   38.7     --     --    --      90.0  219.9   1.2
    11. BD (   1) C   4 - C   5    90.0  331.9     --     --    --      90.0  150.0   1.9
    15. BD (   2) C   5 - N   6    90.0  330.6    90.0  241.7  88.9     90.0  240.2  89.6
    16. BD (   3) C   5 - N   6    90.0  330.6     0.0    0.0  90.0      0.0    0.0  90.0
    23. LP (   1) N   6             --     --     90.0  330.8   --       --     --    --


 Second Order Perturbation Theory Analysis of Fock Matrix in NBO Basis

     Threshold for printing:   0.50 kcal/mol
                                                                              E(2)  E(j)-E(i) F(i,j)
         Donor NBO (i)                     Acceptor NBO (j)                 kcal/mol   a.u.    a.u. 
 ===================================================================================================

 within unit  1
   1. BD (   1) C   1 - C   2        / 43. RY*(   2) C   3                    1.19    1.45    0.037
   1. BD (   1) C   1 - C   2        /116. BD*(   1) C   1 - H   8            0.57    1.05    0.022
   1. BD (   1) C   1 - C   2        /118. BD*(   1) C   2 - C   3            1.15    1.00    0.030
   1. BD (   1) C   1 - C   2        /119. BD*(   1) C   2 - H  10            0.61    1.04    0.022
   1. BD (   1) C   1 - C   2        /120. BD*(   1) C   2 - H  11            0.61    1.04    0.022
   1. BD (   1) C   1 - C   2        /121. BD*(   1) C   3 - C   4            2.43    0.97    0.043
   2. BD (   1) C   1 - H   7        /120. BD*(   1) C   2 - H  11            3.16    0.93    0.048
   3. BD (   1) C   1 - H   8        /118. BD*(   1) C   2 - C   3            3.46    0.88    0.049
   4. BD (   1) C   1 - H   9        /119. BD*(   1) C   2 - H  10            3.16    0.93    0.048
   5. BD (   1) C   2 - C   3        / 24. RY*(   1) C   1                    1.23    1.40    0.037
   5. BD (   1) C   2 - C   3        / 51. RY*(   1) C   4                    1.26    1.45    0.038
   5. BD (   1) C   2 - C   3        /114. BD*(   1) C   1 - C   2            0.93    1.00    0.027
   5. BD (   1) C   2 - C   3        /116. BD*(   1) C   1 - H   8            1.68    1.05    0.038
   5. BD (   1) C   2 - C   3        /119. BD*(   1) C   2 - H  10            0.52    1.04    0.021
   5. BD (   1) C   2 - C   3        /120. BD*(   1) C   2 - H  11            0.52    1.04    0.021
   5. BD (   1) C   2 - C   3        /121. BD*(   1) C   3 - C   4            1.03    0.97    0.028
   5. BD (   1) C   2 - C   3        /122. BD*(   1) C   3 - H  12            0.63    1.04    0.023
   5. BD (   1) C   2 - C   3        /123. BD*(   1) C   3 - H  13            0.63    1.04    0.023
   5. BD (   1) C   2 - C   3        /124. BD*(   1) C   4 - C   5            2.17    1.05    0.043
   6. BD (   1) C   2 - H  10        / 25. RY*(   2) C   1                    0.52    1.44    0.025
   6. BD (   1) C   2 - H  10        /117. BD*(   1) C   1 - H   9            3.16    0.93    0.048
   6. BD (   1) C   2 - H  10        /123. BD*(   1) C   3 - H  13            3.29    0.92    0.049
   7. BD (   1) C   2 - H  11        / 25. RY*(   2) C   1                    0.52    1.44    0.025
   7. BD (   1) C   2 - H  11        /115. BD*(   1) C   1 - H   7            3.16    0.93    0.048
   7. BD (   1) C   2 - H  11        /122. BD*(   1) C   3 - H  12            3.29    0.92    0.049
   8. BD (   1) C   3 - C   4        / 33. RY*(   1) C   2                    1.18    1.43    0.037
   8. BD (   1) C   3 - C   4        / 60. RY*(   1) C   5                    0.51    1.08    0.021
   8. BD (   1) C   3 - C   4        / 61. RY*(   2) C   5                    1.98    1.42    0.048
   8. BD (   1) C   3 - C   4        /114. BD*(   1) C   1 - C   2            2.13    1.01    0.042
   8. BD (   1) C   3 - C   4        /118. BD*(   1) C   2 - C   3            0.82    1.01    0.026
   8. BD (   1) C   3 - C   4        /124. BD*(   1) C   4 - C   5            1.62    1.06    0.037
   8. BD (   1) C   3 - C   4        /125. BD*(   1) C   4 - H  14            0.75    1.03    0.025
   8. BD (   1) C   3 - C   4        /126. BD*(   1) C   4 - H  15            0.75    1.03    0.025
   8. BD (   1) C   3 - C   4        /127. BD*(   1) C   5 - N   6            4.29    1.48    0.071
   8. BD (   1) C   3 - C   4        /128. BD*(   2) C   5 - N   6            3.93    0.72    0.048
   9. BD (   1) C   3 - H  12        /120. BD*(   1) C   2 - H  11            3.11    0.93    0.048
   9. BD (   1) C   3 - H  12        /125. BD*(   1) C   4 - H  14            3.17    0.91    0.048
  10. BD (   1) C   3 - H  13        /119. BD*(   1) C   2 - H  10            3.11    0.93    0.048
  10. BD (   1) C   3 - H  13        /126. BD*(   1) C   4 - H  15            3.17    0.91    0.048
  11. BD (   1) C   4 - C   5        / 44. RY*(   3) C   3                    0.69    1.56    0.029
  11. BD (   1) C   4 - C   5        / 69. RY*(   1) N   6                    1.85    1.93    0.054
  11. BD (   1) C   4 - C   5        /118. BD*(   1) C   2 - C   3            2.13    1.09    0.043
  11. BD (   1) C   4 - C   5        /121. BD*(   1) C   3 - C   4            1.16    1.07    0.031
  11. BD (   1) C   4 - C   5        /125. BD*(   1) C   4 - H  14            0.53    1.12    0.022
  11. BD (   1) C   4 - C   5        /126. BD*(   1) C   4 - H  15            0.53    1.12    0.022
  11. BD (   1) C   4 - C   5        /127. BD*(   1) C   5 - N   6            7.04    1.57    0.094
  12. BD (   1) C   4 - H  14        / 42. RY*(   1) C   3                    0.59    1.49    0.027
  12. BD (   1) C   4 - H  14        / 60. RY*(   1) C   5                    0.54    0.98    0.021
  12. BD (   1) C   4 - H  14        / 62. RY*(   3) C   5                    1.07    1.53    0.036
  12. BD (   1) C   4 - H  14        /122. BD*(   1) C   3 - H  12            2.90    0.95    0.047
  12. BD (   1) C   4 - H  14        /124. BD*(   1) C   4 - C   5            0.54    0.96    0.020
  12. BD (   1) C   4 - H  14        /127. BD*(   1) C   5 - N   6            3.43    1.38    0.062
  12. BD (   1) C   4 - H  14        /128. BD*(   2) C   5 - N   6            1.86    0.62    0.030
  12. BD (   1) C   4 - H  14        /129. BD*(   3) C   5 - N   6            5.30    0.62    0.051
  13. BD (   1) C   4 - H  15        / 42. RY*(   1) C   3                    0.59    1.49    0.027
  13. BD (   1) C   4 - H  15        / 60. RY*(   1) C   5                    0.54    0.98    0.021
  13. BD (   1) C   4 - H  15        / 62. RY*(   3) C   5                    1.07    1.53    0.036
  13. BD (   1) C   4 - H  15        /123. BD*(   1) C   3 - H  13            2.90    0.95    0.047
  13. BD (   1) C   4 - H  15        /124. BD*(   1) C   4 - C   5            0.54    0.96    0.020
  13. BD (   1) C   4 - H  15        /127. BD*(   1) C   5 - N   6            3.43    1.38    0.062
  13. BD (   1) C   4 - H  15        /128. BD*(   2) C   5 - N   6            1.86    0.62    0.030
  13. BD (   1) C   4 - H  15        /129. BD*(   3) C   5 - N   6            5.30    0.62    0.051
  14. BD (   1) C   5 - N   6        / 60. RY*(   1) C   5                    1.38    1.50    0.041
  14. BD (   1) C   5 - N   6        /124. BD*(   1) C   4 - C   5            5.27    1.48    0.079
  15. BD (   2) C   5 - N   6        / 53. RY*(   3) C   4                    0.51    1.30    0.023
  15. BD (   2) C   5 - N   6        /121. BD*(   1) C   3 - C   4            2.81    0.70    0.040
  15. BD (   2) C   5 - N   6        /125. BD*(   1) C   4 - H  14            0.79    0.75    0.022
  15. BD (   2) C   5 - N   6        /126. BD*(   1) C   4 - H  15            0.79    0.75    0.022
  16. BD (   3) C   5 - N   6        /125. BD*(   1) C   4 - H  14            2.12    0.75    0.036
  16. BD (   3) C   5 - N   6        /126. BD*(   1) C   4 - H  15            2.12    0.75    0.036
  17. CR (   1) C   1                / 78. RY*(   1) H   7                    0.64   10.48    0.073
  17. CR (   1) C   1                / 82. RY*(   1) H   8                    0.64   10.49    0.073
  17. CR (   1) C   1                / 86. RY*(   1) H   9                    0.64   10.48    0.073
  18. CR (   1) C   2                / 26. RY*(   3) C   1                    1.28   10.60    0.104
  18. CR (   1) C   2                / 45. RY*(   4) C   3                    0.61   10.80    0.072
  18. CR (   1) C   2                / 90. RY*(   1) H  10                    0.60   10.46    0.071
  18. CR (   1) C   2                / 94. RY*(   1) H  11                    0.60   10.46    0.071
  19. CR (   1) C   3                / 37. RY*(   5) C   2                    0.79   10.91    0.083
  19. CR (   1) C   3                / 98. RY*(   1) H  12                    0.63   10.46    0.073
  19. CR (   1) C   3                /102. RY*(   1) H  13                    0.63   10.46    0.073
  20. CR (   1) C   4                / 45. RY*(   4) C   3                    0.61   10.84    0.072
  20. CR (   1) C   4                / 60. RY*(   1) C   5                    0.86   10.58    0.086
  20. CR (   1) C   4                /106. RY*(   1) H  14                    0.71   10.48    0.077
  20. CR (   1) C   4                /110. RY*(   1) H  15                    0.71   10.48    0.077
  20. CR (   1) C   4                /127. BD*(   1) C   5 - N   6            3.25   10.98    0.169
  21. CR (   1) C   5                / 51. RY*(   1) C   4                    0.57   10.94    0.071
  21. CR (   1) C   5                / 54. RY*(   4) C   4                    0.84   10.87    0.085
  21. CR (   1) C   5                / 69. RY*(   1) N   6                    0.53   11.33    0.069
  21. CR (   1) C   5                / 70. RY*(   2) N   6                    0.92   11.17    0.091
  21. CR (   1) C   5                /127. BD*(   1) C   5 - N   6            0.93   10.96    0.090
  22. CR (   1) N   6                / 60. RY*(   1) C   5                    7.22   14.54    0.291
  22. CR (   1) N   6                /124. BD*(   1) C   4 - C   5            3.77   14.53    0.210
  23. LP (   1) N   6                / 60. RY*(   1) C   5                   13.90    0.95    0.103
  23. LP (   1) N   6                /124. BD*(   1) C   4 - C   5            9.79    0.93    0.085


 Natural Bond Orbitals (Summary):

                                                            Principal Delocalizations
           NBO                        Occupancy    Energy   (geminal,vicinal,remote)
 ====================================================================================
 Molecular unit  1  (C5H9N)
     1. BD (   1) C   1 - C   2          1.98655    -0.60471  121(v),43(v),118(g),119(g)
                                                    120(g),116(g)
     2. BD (   1) C   1 - H   7          1.98883    -0.49179  120(v)
     3. BD (   1) C   1 - H   8          1.98785    -0.49183  118(v)
     4. BD (   1) C   1 - H   9          1.98883    -0.49179  119(v)
     5. BD (   1) C   2 - C   3          1.97901    -0.60678  124(v),116(v),51(v),24(v)
                                                    121(g),114(g),122(g),123(g)
                                                    119(g),120(g)
     6. BD (   1) C   2 - H  10          1.97758    -0.48843  123(v),117(v),25(v)
     7. BD (   1) C   2 - H  11          1.97758    -0.48843  122(v),115(v),25(v)
     8. BD (   1) C   3 - C   4          1.96686    -0.61492  127(v),128(v),114(v),61(v)
                                                    124(g),33(v),118(g),125(g)
                                                    126(g),60(v)
     9. BD (   1) C   3 - H  12          1.97785    -0.49465  125(v),120(v)
    10. BD (   1) C   3 - H  13          1.97785    -0.49465  126(v),119(v)
    11. BD (   1) C   4 - C   5          1.98595    -0.70237  127(g),118(v),69(v),121(g)
                                                    44(v),125(g),126(g)
    12. BD (   1) C   4 - H  14          1.96124    -0.51454  129(v),127(v),122(v),128(v)
                                                    62(v),42(v),60(v),124(g)
    13. BD (   1) C   4 - H  15          1.96124    -0.51454  129(v),127(v),123(v),128(v)
                                                    62(v),42(v),60(v),124(g)
    14. BD (   1) C   5 - N   6          1.99614    -1.03332  124(g),60(g)
    15. BD (   2) C   5 - N   6          1.98709    -0.33899  121(v),125(v),126(v),53(v)
    16. BD (   3) C   5 - N   6          1.98689    -0.33899  125(v),126(v)
    17. CR (   1) C   1                  1.99925   -10.07509  82(v),78(v),86(v)
    18. CR (   1) C   2                  1.99914   -10.07930  26(v),45(v),90(v),94(v)
    19. CR (   1) C   3                  1.99913   -10.08734  37(v),98(v),102(v)
    20. CR (   1) C   4                  1.99906   -10.11646  127(v),60(v),106(v),110(v)
                                                    45(v)
    21. CR (   1) C   5                  1.99926   -10.10031  127(g),70(v),54(v),51(v)
                                                    69(v)
    22. CR (   1) N   6                  1.99958   -14.08212  60(v),124(v)
    23. LP (   1) N   6                  1.97177    -0.48592  60(v),124(v)
    24. RY*(   1) C   1                  0.00315     0.79566   
    25. RY*(   2) C   1                  0.00157     0.95586   
    26. RY*(   3) C   1                  0.00038     0.52372   
    27. RY*(   4) C   1                  0.00013     1.12914   
    28. RY*(   5) C   1                  0.00002     2.28641   
    29. RY*(   6) C   1                  0.00000     1.93777   
    30. RY*(   7) C   1                  0.00000     2.18201   
    31. RY*(   8) C   1                  0.00000     1.74121   
    32. RY*(   9) C   1                  0.00000     2.29161   
    33. RY*(   1) C   2                  0.00356     0.81509   
    34. RY*(   2) C   2                  0.00298     0.98250   
    35. RY*(   3) C   2                  0.00101     1.01503   
    36. RY*(   4) C   2                  0.00034     2.02105   
    37. RY*(   5) C   2                  0.00032     0.82711   
    38. RY*(   6) C   2                  0.00013     1.70640   
    39. RY*(   7) C   2                  0.00009     2.15942   
    40. RY*(   8) C   2                  0.00000     2.19889   
    41. RY*(   9) C   2                  0.00001     2.17188   
    42. RY*(   1) C   3                  0.00343     0.97275   
    43. RY*(   2) C   3                  0.00322     0.84905   
    44. RY*(   3) C   3                  0.00188     0.85633   
    45. RY*(   4) C   3                  0.00046     0.71916   
    46. RY*(   5) C   3                  0.00033     2.02079   
    47. RY*(   6) C   3                  0.00009     2.14516   
    48. RY*(   7) C   3                  0.00009     1.95346   
    49. RY*(   8) C   3                  0.00001     2.22760   
    50. RY*(   9) C   3                  0.00001     2.18559   
    51. RY*(   1) C   4                  0.00311     0.84407   
    52. RY*(   2) C   4                  0.00230     1.10467   
    53. RY*(   3) C   4                  0.00078     0.96374   
    54. RY*(   4) C   4                  0.00037     0.76733   
    55. RY*(   5) C   4                  0.00033     1.99399   
    56. RY*(   6) C   4                  0.00012     1.91404   
    57. RY*(   7) C   4                  0.00009     2.00974   
    58. RY*(   8) C   4                  0.00000     2.10477   
    59. RY*(   9) C   4                  0.00001     2.13432   
    60. RY*(   1) C   5                  0.01900     0.46240   
    61. RY*(   2) C   5                  0.00456     0.80815   
    62. RY*(   3) C   5                  0.00265     1.01060   
    63. RY*(   4) C   5                  0.00101     0.92099   
    64. RY*(   5) C   5                  0.00007     2.96590   
    65. RY*(   6) C   5                  0.00002     1.72645   
    66. RY*(   7) C   5                  0.00001     2.05169   
    67. RY*(   8) C   5                  0.00000     1.92171   
    68. RY*(   9) C   5                  0.00000     1.78965   
    69. RY*(   1) N   6                  0.00186     1.23097   
    70. RY*(   2) N   6                  0.00015     1.06903   
    71. RY*(   3) N   6                  0.00005     1.00760   
    72. RY*(   4) N   6                  0.00003     0.95883   
    73. RY*(   5) N   6                  0.00000     2.45063   
    74. RY*(   6) N   6                  0.00000     2.10556   
    75. RY*(   7) N   6                  0.00000     2.17480   
    76. RY*(   8) N   6                  0.00000     2.27025   
    77. RY*(   9) N   6                  0.00000     2.26644   
    78. RY*(   1) H   7                  0.00172     0.40939   
    79. RY*(   2) H   7                  0.00021     1.77988   
    80. RY*(   3) H   7                  0.00013     1.77323   
    81. RY*(   4) H   7                  0.00003     2.25271   
    82. RY*(   1) H   8                  0.00134     0.41729   
    83. RY*(   2) H   8                  0.00020     1.77270   
    84. RY*(   3) H   8                  0.00013     1.77980   
    85. RY*(   4) H   8                  0.00003     2.23769   
    86. RY*(   1) H   9                  0.00172     0.40939   
    87. RY*(   2) H   9                  0.00021     1.77988   
    88. RY*(   3) H   9                  0.00013     1.77323   
    89. RY*(   4) H   9                  0.00003     2.25271   
    90. RY*(   1) H  10                  0.00275     0.37921   
    91. RY*(   2) H  10                  0.00018     1.79920   
    92. RY*(   3) H  10                  0.00013     1.80224   
    93. RY*(   4) H  10                  0.00004     2.31072   
    94. RY*(   1) H  11                  0.00275     0.37921   
    95. RY*(   2) H  11                  0.00018     1.79920   
    96. RY*(   3) H  11                  0.00013     1.80224   
    97. RY*(   4) H  11                  0.00004     2.31072   
    98. RY*(   1) H  12                  0.00268     0.37676   
    99. RY*(   2) H  12                  0.00018     1.81308   
   100. RY*(   3) H  12                  0.00011     1.81292   
   101. RY*(   4) H  12                  0.00004     2.31166   
   102. RY*(   1) H  13                  0.00268     0.37676   
   103. RY*(   2) H  13                  0.00018     1.81308   
   104. RY*(   3) H  13                  0.00011     1.81292   
   105. RY*(   4) H  13                  0.00004     2.31166   
   106. RY*(   1) H  14                  0.00234     0.36386   
   107. RY*(   2) H  14                  0.00019     1.81225   
   108. RY*(   3) H  14                  0.00012     1.77233   
   109. RY*(   4) H  14                  0.00004     2.27326   
   110. RY*(   1) H  15                  0.00234     0.36386   
   111. RY*(   2) H  15                  0.00019     1.81225   
   112. RY*(   3) H  15                  0.00012     1.77233   
   113. RY*(   4) H  15                  0.00004     2.27326   
   114. BD*(   1) C   1 - C   2          0.00675     0.39444   
   115. BD*(   1) C   1 - H   7          0.00867     0.43704   
   116. BD*(   1) C   1 - H   8          0.00527     0.44395   
   117. BD*(   1) C   1 - H   9          0.00867     0.43704   
   118. BD*(   1) C   2 - C   3          0.01525     0.39043   
   119. BD*(   1) C   2 - H  10          0.01730     0.43374   
   120. BD*(   1) C   2 - H  11          0.01730     0.43374   
   121. BD*(   1) C   3 - C   4          0.01602     0.36350   
   122. BD*(   1) C   3 - H  12          0.01623     0.43430   
   123. BD*(   1) C   3 - H  13          0.01623     0.43430   
   124. BD*(   1) C   4 - C   5          0.02152     0.44466   
   125. BD*(   1) C   4 - H  14          0.01777     0.41499   
   126. BD*(   1) C   4 - H  15          0.01777     0.41499   
   127. BD*(   1) C   5 - N   6          0.01229     0.86310   
   128. BD*(   2) C   5 - N   6          0.02969     0.10603   
   129. BD*(   3) C   5 - N   6          0.03550     0.10455   
       -------------------------------
              Total Lewis   45.65452  ( 99.2490%)
        Valence non-Lewis    0.26222  (  0.5700%)
        Rydberg non-Lewis    0.08326  (  0.1810%)
       -------------------------------
            Total unit  1   46.00000  (100.0000%)
           Charge unit  1    0.00000
 Unable to Open any file for archive entry.
 1\1\GINC-COMPUTE-0-10\SP\RB3LYP\def2SVP\C5H9N1\ZAHRT2\13-Mar-2021\0\\#
  b3lyp/def2svp geom=NewRedundant pop=NBO\\71\\0,1\C,0,2.2096657033,0.1
 519914381,0.0995395959\C,0,0.9019720446,-0.5282403384,-0.3010965043\C,
 0,-0.3248794811,0.3529193253,-0.0644847738\C,0,-1.6331230183,-0.345557
 3957,-0.4725360453\C,0,-2.8197952664,0.4823468075,-0.2535151514\N,0,-3
 .7444148772,1.1561639286,-0.0712733378\H,0,2.2088739244,0.4190221398,1
 .1691238615\H,0,3.0758372666,-0.5032361668,-0.0808633493\H,0,2.3675979
 744,1.080898195,-0.4727420159\H,0,0.7850768505,-1.4719562485,0.2614525
 383\H,0,0.9425267087,-0.8154001615,-1.3672204274\H,0,-0.3842341728,0.6
 376170162,0.9995746312\H,0,-0.2266578609,1.2946874402,-0.6303674958\H,
 0,-1.6003267214,-0.6266506814,-1.538998163\H,0,-1.7581190745,-1.284605
 2984,0.0931454352\\Version=ES64L-G16RevC.01\State=1-A\HF=-250.5112747\
 RMSD=4.309e-09\Dipole=1.3624236,-0.8072824,-0.193718\Quadrupole=-6.271
 2815,2.3395605,3.931721,4.3528153,0.7665912,-0.2282318\PG=C01 [X(C5H9N
 1)]\\@
 The archive entry for this job was punched.


 I WOULD TAKE COUNSEL OF MYSELF.
 I WOULD STOP AND LOOK WITHIN
 AND LOOKING WITHIN, LOOK BACK, ALSO
 THAT I MAY LOOK AHEAD WITH CLEARER UNDERSTANDING
 OF THE WAY I HAVE BEEN MOVING, AND IN WHAT DIRECTION.
 I NEED TO KNOW IF I AM GOING FORWARD OR RETREATING,
 WHETHER I HAVE BEEN WASTING, OR ENJOYING
 THE PRECIOUS MOMENTS OF LIFE.  THERE HAVE BEEN FRICTIONS,
 ANNOYANCES AND SOMETIMES WRATH,
 BUT WERE THEY BECAUSE I WAS RIGHT AND OTHERS WRONG.....
 HAVE I HAD MY THOUGHTS TOO SHARPLY FOCUSED
 ON THAT WHICH PLEASED ME, SERVED MY SELF-ESTEEM,
 UNDERGIRDED MY SECURITY,
 OF WHICH I DID NOT INQUIRE WHETHER IT SERVED OR HAMPERED OTHERS.....
 HAVE I BEEN TRYING TO STOP THE CLOCK
 TO HOLD THE WORLD
 IN PERPETUATION OF WHAT WAS AN IS ALREADY SLIPPING AWAY.....
 HAVE I BEEN CRITICAL OF OTHERS FOR WHAT REALLY NEEDED CHANGING IN ME...
 LET ME INDEED TAKE COUNSEL OF MYSELF
 AND SET MY DIRECTIONS STRAIGHT.

                          R.T. WESTON AS ADAPTED BY D. OSBORN 1967
 File lengths (MBytes):  RWF=     14 Int=      0 D2E=      0 Chk=      2 Scr=      1
 Normal termination of Gaussian 16
