# Supplementary material for: Machine-Learning-Guided Discovery of Electrochemical Reactions
Source: J Am Chem Soc. 2022 Dec 2;144(49):22599–610. doi: 10.1021/jacs.2c08997 (PMC9756344; doi:10.1021/jacs.2c08997)
Supplement: Supplementary file 4 — ja2c08997_si_004.zip [file ja2c08997_si_004.zip › Reactivity Prediction/Nlogs_notimes/72.log]

 Entering Gaussian System, Link 0=g16
 Input=72.gjf
 Output=72.log
 Initial command:
  
 Copyright (c) 1988-2019, Gaussian, Inc.  All Rights Reserved.
  
 This is part of the Gaussian(R) 16 program.  It is based on
 the Gaussian(R) 09 system (copyright 2009, Gaussian, Inc.),
 the Gaussian(R) 03 system (copyright 2003, Gaussian, Inc.),
 the Gaussian(R) 98 system (copyright 1998, Gaussian, Inc.),
 the Gaussian(R) 94 system (copyright 1995, Gaussian, Inc.),
 the Gaussian 92(TM) system (copyright 1992, Gaussian, Inc.),
 the Gaussian 90(TM) system (copyright 1990, Gaussian, Inc.),
 the Gaussian 88(TM) system (copyright 1988, Gaussian, Inc.),
 the Gaussian 86(TM) system (copyright 1986, Carnegie Mellon
 University), and the Gaussian 82(TM) system (copyright 1983,
 Carnegie Mellon University). Gaussian is a federally registered
 trademark of Gaussian, Inc.
  
 This software contains proprietary and confidential information,
 including trade secrets, belonging to Gaussian, Inc.
  
 This software is provided under written license and may be
 used, copied, transmitted, or stored only in accord with that
 written license.
  
 The following legend is applicable only to US Government
 contracts under FAR:
  
                    RESTRICTED RIGHTS LEGEND
  
 Use, reproduction and disclosure by the US Government is
 subject to restrictions as set forth in subparagraphs (a)
 and (c) of the Commercial Computer Software - Restricted
 Rights clause in FAR 52.227-19.
  
 Gaussian, Inc.
 340 Quinnipiac St., Bldg. 40, Wallingford CT 06492
  
  
 ---------------------------------------------------------------
 Warning -- This program may not be used in any manner that
 competes with the business of Gaussian, Inc. or will provide
 assistance to any competitor of Gaussian, Inc.  The licensee
 of this program is prohibited from giving any competitor of
 Gaussian, Inc. access to this program.  By using this program,
 the user acknowledges that Gaussian, Inc. is engaged in the
 business of creating and licensing software in the field of
 computational chemistry and represents and warrants to the
 licensee that it is not a competitor of Gaussian, Inc. and that
 it will not use this program in any manner prohibited above.
 ---------------------------------------------------------------
  

 Cite this work as:
 Gaussian 16, Revision C.01,
 M. J. Frisch, G. W. Trucks, H. B. Schlegel, G. E. Scuseria, 
 M. A. Robb, J. R. Cheeseman, G. Scalmani, V. Barone, 
 G. A. Petersson, H. Nakatsuji, X. Li, M. Caricato, A. V. Marenich, 
 J. Bloino, B. G. Janesko, R. Gomperts, B. Mennucci, H. P. Hratchian, 
 J. V. Ortiz, A. F. Izmaylov, J. L. Sonnenberg, D. Williams-Young, 
 F. Ding, F. Lipparini, F. Egidi, J. Goings, B. Peng, A. Petrone, 
 T. Henderson, D. Ranasinghe, V. G. Zakrzewski, J. Gao, N. Rega, 
 G. Zheng, W. Liang, M. Hada, M. Ehara, K. Toyota, R. Fukuda, 
 J. Hasegawa, M. Ishida, T. Nakajima, Y. Honda, O. Kitao, H. Nakai, 
 T. Vreven, K. Throssell, J. A. Montgomery, Jr., J. E. Peralta, 
 F. Ogliaro, M. J. Bearpark, J. J. Heyd, E. N. Brothers, K. N. Kudin, 
 V. N. Staroverov, T. A. Keith, R. Kobayashi, J. Normand, 
 K. Raghavachari, A. P. Rendell, J. C. Burant, S. S. Iyengar, 
 J. Tomasi, M. Cossi, J. M. Millam, M. Klene, C. Adamo, R. Cammi, 
 J. W. Ochterski, R. L. Martin, K. Morokuma, O. Farkas, 
 J. B. Foresman, and D. J. Fox, Gaussian, Inc., Wallingford CT, 2019.
 
 ******************************************
 Gaussian 16:  ES64L-G16RevC.01  3-Jul-2019
                15-Mar-2021 
 ******************************************
 %nprocshared=4
 Will use up to    4 processors via shared memory.
 %mem=1500MB
 -------------------------------------------------------------------
 # b3lyp empiricaldispersion=gd3bj pop=nbo def2svp geom=newredundant
 -------------------------------------------------------------------
 1/29=4000,38=1,172=1/1;
 2/12=2,17=6,18=5,40=1/2;
 3/5=43,7=101,11=2,25=1,30=1,74=-5,124=41/1,2,3;
 4//1;
 5/5=2,38=5/2;
 6/7=2,8=2,9=2,10=2,28=1,40=1/1,7;
 99/5=1,9=1/99;
 ------
 CCCCCC
 ------
 Symbolic Z-matrix:
 Charge =  0 Multiplicity = 1
 C                    -3.21753  -0.20734   0. 
 C                    -1.88918   0.54747   0. 
 C                    -0.66727  -0.37274   0. 
 C                     0.66727   0.37274   0. 
 C                     1.88918  -0.54747   0. 
 C                     3.21753   0.20734   0. 
 H                    -4.07745   0.48113   0. 
 H                    -3.3082   -0.85479  -0.88823 
 H                    -3.3082   -0.85479   0.88823 
 H                    -1.84082   1.2131   -0.88084 
 H                    -1.84082   1.2131    0.88084 
 H                    -0.71334  -1.03948  -0.88119 
 H                    -0.71334  -1.03948   0.88119 
 H                     0.71334   1.03948  -0.88119 
 H                     0.71334   1.03948   0.88119 
 H                     1.84082  -1.2131    0.88084 
 H                     1.84082  -1.2131   -0.88084 
 H                     3.3082    0.85479  -0.88823 
 H                     3.3082    0.85479   0.88823 
 H                     4.07745  -0.48113   0. 
 
                          Input orientation:                          
 ---------------------------------------------------------------------
 Center     Atomic      Atomic             Coordinates (Angstroms)
 Number     Number       Type             X           Y           Z
 ---------------------------------------------------------------------
      1          6           0       -3.217527   -0.207339    0.000000
      2          6           0       -1.889178    0.547472    0.000000
      3          6           0       -0.667268   -0.372742    0.000000
      4          6           0        0.667268    0.372742    0.000000
      5          6           0        1.889178   -0.547472    0.000000
      6          6           0        3.217527    0.207339    0.000000
      7          1           0       -4.077447    0.481128    0.000000
      8          1           0       -3.308201   -0.854785   -0.888233
      9          1           0       -3.308201   -0.854785    0.888233
     10          1           0       -1.840823    1.213100   -0.880842
     11          1           0       -1.840823    1.213100    0.880842
     12          1           0       -0.713335   -1.039478   -0.881190
     13          1           0       -0.713335   -1.039478    0.881190
     14          1           0        0.713335    1.039478   -0.881190
     15          1           0        0.713335    1.039478    0.881190
     16          1           0        1.840823   -1.213100    0.880842
     17          1           0        1.840823   -1.213100   -0.880842
     18          1           0        3.308201    0.854785   -0.888233
     19          1           0        3.308201    0.854785    0.888233
     20          1           0        4.077447   -0.481128    0.000000
 ---------------------------------------------------------------------
                    Distance matrix (angstroms):
                    1          2          3          4          5
     1  C    0.000000
     2  C    1.527825   0.000000
     3  C    2.555617   1.529659   0.000000
     4  C    3.927865   2.562410   1.528638   0.000000
     5  C    5.118020   3.933812   2.562410   1.529659   0.000000
     6  C    6.448401   5.118020   3.927865   2.555617   1.527825
     7  H    1.101567   2.189274   3.515454   4.745953   6.054637
     8  H    1.102890   2.183783   2.827693   4.254425   5.281680
     9  H    1.102890   2.183783   2.827693   4.254425   5.281680
    10  H    2.165374   1.105116   2.160558   2.787939   4.217630
    11  H    2.165374   1.105116   2.160558   2.787939   4.217630
    12  H    2.782073   2.162756   1.105963   2.162620   2.791351
    13  H    2.782073   2.162756   1.105963   2.162620   2.791351
    14  H    4.216957   2.791351   2.162620   1.105963   2.162756
    15  H    4.216957   2.791351   2.162620   1.105963   2.162756
    16  H    5.232050   4.217630   2.787939   2.160558   1.105116
    17  H    5.232050   4.217630   2.787939   2.160558   1.105116
    18  H    6.670996   5.281680   4.254425   2.827693   2.183783
    19  H    6.670996   5.281680   4.254425   2.827693   2.183783
    20  H    7.300110   6.054637   4.745953   3.515454   2.189274
                    6          7          8          9         10
     6  C    0.000000
     7  H    7.300110   0.000000
     8  H    6.670996   1.779146   0.000000
     9  H    6.670996   1.779146   1.776466   0.000000
    10  H    5.232050   2.512798   2.535626   3.091759   0.000000
    11  H    5.232050   2.512798   3.091759   2.535626   1.761684
    12  H    4.216957   3.795522   2.601440   3.146156   2.518995
    13  H    4.216957   3.795522   3.146156   2.601440   3.074100
    14  H    2.782073   4.903044   4.445338   4.784542   2.560052
    15  H    2.782073   4.903044   4.784542   4.445338   3.107833
    16  H    2.165374   6.218698   5.456232   5.161482   4.748104
    17  H    2.165374   6.218698   5.161482   5.456232   4.409191
    18  H    1.102890   7.448246   6.833696   7.060824   5.161482
    19  H    1.102890   7.448246   7.060824   6.833696   5.456232
    20  H    1.101567   8.211470   7.448246   7.448246   6.218698
                   11         12         13         14         15
    11  H    0.000000
    12  H    3.074100   0.000000
    13  H    2.518995   1.762380   0.000000
    14  H    3.107833   2.521397   3.076269   0.000000
    15  H    2.560052   3.076269   2.521397   1.762380   0.000000
    16  H    4.409191   3.107833   2.560052   3.074100   2.518995
    17  H    4.748104   2.560052   3.107833   2.518995   3.074100
    18  H    5.456232   4.445338   4.784542   2.601440   3.146156
    19  H    5.161482   4.784542   4.445338   3.146156   2.601440
    20  H    6.218698   4.903044   4.903044   3.795522   3.795522
                   16         17         18         19         20
    16  H    0.000000
    17  H    1.761684   0.000000
    18  H    3.091759   2.535626   0.000000
    19  H    2.535626   3.091759   1.776466   0.000000
    20  H    2.512798   2.512798   1.779146   1.779146   0.000000
 Stoichiometry    C6H14
 Framework group  C2H[SGH(C6H2),X(H12)]
 Deg. of freedom    16
 Full point group                 C2H     NOp   4
 Largest Abelian subgroup         C2H     NOp   4
 Largest concise Abelian subgroup C2H     NOp   4
                         Standard orientation:                         
 ---------------------------------------------------------------------
 Center     Atomic      Atomic             Coordinates (Angstroms)
 Number     Number       Type             X           Y           Z
 ---------------------------------------------------------------------
      1          6           0       -1.409327    2.899873    0.000000
      2          6           0       -1.409327    1.372048    0.000000
      3          6           0       -0.005583    0.764298    0.000000
      4          6           0        0.005583   -0.764298    0.000000
      5          6           0        1.409327   -1.372048    0.000000
      6          6           0        1.409327   -2.899873    0.000000
      7          1           0       -2.432744    3.307388    0.000000
      8          1           0       -0.891210    3.298575    0.888233
      9          1           0       -0.891210    3.298575   -0.888233
     10          1           0       -1.964160    1.001158    0.880842
     11          1           0       -1.964160    1.001158   -0.880842
     12          1           0        0.551343    1.133747    0.881190
     13          1           0        0.551343    1.133747   -0.881190
     14          1           0       -0.551343   -1.133747    0.881190
     15          1           0       -0.551343   -1.133747   -0.881190
     16          1           0        1.964160   -1.001158   -0.880842
     17          1           0        1.964160   -1.001158    0.880842
     18          1           0        0.891210   -3.298575    0.888233
     19          1           0        0.891210   -3.298575   -0.888233
     20          1           0        2.432744   -3.307388    0.000000
 ---------------------------------------------------------------------
 Rotational constants (GHZ):          14.5667847           1.1291183           1.0905798
 Standard basis: def2SVP (5D, 7F)
 There are    52 symmetry adapted cartesian basis functions of AG  symmetry.
 There are    28 symmetry adapted cartesian basis functions of BG  symmetry.
 There are    28 symmetry adapted cartesian basis functions of AU  symmetry.
 There are    52 symmetry adapted cartesian basis functions of BU  symmetry.
 There are    49 symmetry adapted basis functions of AG  symmetry.
 There are    28 symmetry adapted basis functions of BG  symmetry.
 There are    28 symmetry adapted basis functions of AU  symmetry.
 There are    49 symmetry adapted basis functions of BU  symmetry.
   154 basis functions,   248 primitive gaussians,   160 cartesian basis functions
    25 alpha electrons       25 beta electrons
       nuclear repulsion energy       243.2547432462 Hartrees.
 NAtoms=   20 NActive=   20 NUniq=    7 SFac= 4.00D+00 NAtFMM=   60 NAOKFM=F Big=F
 Integral buffers will be    131072 words long.
 Raffenetti 2 integral format.
 Two-electron integral symmetry is turned on.
 Nuclear repulsion after empirical dispersion term =      243.2307650625 Hartrees.
 One-electron integrals computed using PRISM.
   4 Symmetry operations used in ECPInt.
 ECPInt:  NShTT=    3081 NPrTT=   10273 LenC2=    3018 LenP2D=    8293.
 LDataN:  DoStor=T MaxTD1= 4 Len=   56
 NBasis=   154 RedAO= T EigKep=  1.25D-03  NBF=    49    28    28    49
 NBsUse=   154 1.00D-06 EigRej= -1.00D+00 NBFU=    49    28    28    49
 ExpMin= 1.22D-01 ExpMax= 1.24D+03 ExpMxC= 1.86D+02 IAcc=3 IRadAn=         5 AccDes= 0.00D+00
 Harris functional with IExCor=  402 and IRadAn=       5 diagonalized for initial guess.
 HarFok:  IExCor=  402 AccDes= 0.00D+00 IRadAn=         5 IDoV= 1 UseB2=F ITyADJ=14
 ICtDFT=  3500011 ScaDFX=  1.000000  1.000000  1.000000  1.000000
 FoFCou: FMM=F IPFlag=           0 FMFlag=      100000 FMFlg1=           0
         NFxFlg=           0 DoJE=T BraDBF=F KetDBF=T FulRan=T
         wScrn=  0.000000 ICntrl=       500 IOpCl=  0 I1Cent=   200000004 NGrid=           0
         NMat0=    1 NMatS0=      1 NMatT0=    0 NMatD0=    1 NMtDS0=    0 NMtDT0=    0
 Petite list used in FoFCou.
 Initial guess orbital symmetries:
       Occupied  (AG) (BU) (BU) (AG) (BU) (AG) (AG) (BU) (AG) (BU)
                 (AG) (BU) (AU) (AG) (BG) (BU) (AU) (BU) (AG) (BG)
                 (BU) (AG) (AG) (AU) (BG)
       Virtual   (AG) (BU) (AU) (BU) (AG) (BG) (BU) (AG) (BU) (AG)
                 (AU) (BG) (AU) (BU) (BG) (BU) (AG) (AG) (BU) (AG)
                 (BG) (BU) (AG) (AU) (AU) (BU) (AG) (BU) (BG) (AG)
                 (BU) (AG) (AG) (BU) (BG) (AU) (BU) (AG) (BU) (BG)
                 (AU) (AG) (AU) (BU) (AG) (BG) (BU) (BU) (AU) (AG)
                 (AG) (BG) (BU) (AG) (BU) (AG) (BU) (AU) (AG) (BU)
                 (BG) (BG) (AU) (BU) (AU) (BG) (AG) (BG) (AU) (BU)
                 (AG) (BU) (AG) (BU) (AU) (AG) (BG) (AU) (BG) (AG)
                 (AU) (BG) (BU) (AU) (BG) (AG) (AU) (AU) (BU) (BG)
                 (AG) (BG) (AG) (BU) (AU) (BU) (AG) (BU) (BG) (BU)
                 (AG) (AU) (AG) (BU) (BU) (AG) (AG) (BG) (BU) (BU)
                 (AG) (AU) (BU) (AG) (BG) (AG) (BU) (BG) (BU) (AG)
                 (AU) (AG) (BU) (BG) (AG) (AU) (BU) (AU) (BG)
 The electronic state of the initial guess is 1-AG.
 Keep R1 ints in memory in symmetry-blocked form, NReq=89185355.
 Requested convergence on RMS density matrix=1.00D-08 within 128 cycles.
 Requested convergence on MAX density matrix=1.00D-06.
 Requested convergence on             energy=1.00D-06.
 No special actions if energy rises.
 Integral accuracy reduced to 1.0D-05 until final iterations.
 Initial convergence to 1.0D-05 achieved.  Increase integral accuracy.
 SCF Done:  E(RB3LYP) =  -236.937752174     A.U. after   12 cycles
            NFock= 12  Conv=0.13D-08     -V/T= 2.0137

 **********************************************************************

            Population analysis using the SCF Density.

 **********************************************************************

 Orbital symmetries:
       Occupied  (BU) (AG) (AG) (BU) (AG) (BU) (AG) (BU) (AG) (BU)
                 (AG) (BU) (AU) (BG) (AG) (BU) (AU) (BU) (AG) (BG)
                 (BU) (AG) (AU) (BG) (AG)
       Virtual   (AG) (BU) (AU) (BU) (AG) (BG) (AG) (BU) (BU) (AU)
                 (BG) (AG) (AU) (BG) (BU) (AG) (BU) (AG) (BU) (AG)
                 (BG) (BU) (AG) (AU) (AU) (BU) (AG) (BG) (BU) (AG)
                 (BU) (AG) (BU) (AG) (AU) (BG) (BU) (AG) (BU) (BG)
                 (AU) (AG) (AU) (BU) (AG) (BG) (BU) (AU) (BU) (AG)
                 (AG) (BG) (BU) (AG) (BU) (AG) (BU) (AU) (AG) (BU)
                 (BG) (BG) (AU) (BU) (AU) (BG) (AG) (BG) (AU) (BU)
                 (AG) (AU) (BU) (BU) (AG) (BG) (AG) (AU) (BG) (AG)
                 (AU) (BG) (BU) (BG) (AU) (AU) (AG) (AU) (BU) (BG)
                 (AG) (BG) (BU) (AG) (BU) (AU) (AG) (BU) (BG) (BU)
                 (AG) (AU) (AG) (BU) (BU) (AG) (AG) (BG) (BU) (BU)
                 (AG) (AU) (BU) (AG) (BG) (AG) (BU) (BG) (BU) (AG)
                 (AU) (AG) (BU) (BG) (AG) (AU) (BU) (AU) (BG)
 The electronic state is 1-AG.
 Alpha  occ. eigenvalues --  -10.17924 -10.17924 -10.17678 -10.17673 -10.17599
 Alpha  occ. eigenvalues --  -10.17599  -0.79716  -0.75890  -0.69992  -0.62967
 Alpha  occ. eigenvalues --   -0.57322  -0.56747  -0.47617  -0.44270  -0.43503
 Alpha  occ. eigenvalues --   -0.42047  -0.39660  -0.38235  -0.37795  -0.35228
 Alpha  occ. eigenvalues --   -0.34103  -0.32570  -0.32495  -0.31804  -0.31327
 Alpha virt. eigenvalues --    0.05641   0.06648   0.08307   0.08669   0.09745
 Alpha virt. eigenvalues --    0.12253   0.12436   0.13624   0.15530   0.15541
 Alpha virt. eigenvalues --    0.15666   0.16267   0.17722   0.18107   0.21497
 Alpha virt. eigenvalues --    0.22609   0.24508   0.26131   0.27522   0.40052
 Alpha virt. eigenvalues --    0.41445   0.42244   0.42482   0.42808   0.43552
 Alpha virt. eigenvalues --    0.47948   0.51183   0.52042   0.54089   0.60899
 Alpha virt. eigenvalues --    0.62949   0.63822   0.64453   0.64676   0.65274
 Alpha virt. eigenvalues --    0.65414   0.65671   0.67871   0.68204   0.68629
 Alpha virt. eigenvalues --    0.68935   0.69049   0.70145   0.70529   0.70840
 Alpha virt. eigenvalues --    0.71678   0.72223   0.73042   0.74020   0.74778
 Alpha virt. eigenvalues --    0.88645   0.93912   0.99502   1.00083   1.01574
 Alpha virt. eigenvalues --    1.03514   1.04810   1.11931   1.18741   1.25096
 Alpha virt. eigenvalues --    1.32825   1.34747   1.36293   1.37991   1.39048
 Alpha virt. eigenvalues --    1.39157   1.48133   1.54096   1.54134   1.63595
 Alpha virt. eigenvalues --    1.69606   1.74070   1.74642   1.75822   1.76282
 Alpha virt. eigenvalues --    1.76679   1.78267   1.78819   1.79129   1.80298
 Alpha virt. eigenvalues --    1.80331   1.81600   1.83267   1.83801   1.84341
 Alpha virt. eigenvalues --    1.85664   1.87709   1.90279   1.90740   1.91466
 Alpha virt. eigenvalues --    1.94498   1.96635   1.97561   1.97579   2.04886
 Alpha virt. eigenvalues --    2.05969   2.08832   2.12796   2.19653   2.28929
 Alpha virt. eigenvalues --    2.34155   2.35612   2.37806   2.39498   2.40638
 Alpha virt. eigenvalues --    2.42822   2.43458   2.48345   2.49879   2.54421
 Alpha virt. eigenvalues --    2.55657   2.57502   2.59401   2.59407   2.65169
 Alpha virt. eigenvalues --    2.71481   2.81946   2.82802   2.88478   2.88810
 Alpha virt. eigenvalues --    2.90400   2.92197   2.96950   2.99226   3.00808
 Alpha virt. eigenvalues --    3.05142   3.05702   3.10249   3.10430
          Condensed to atoms (all electrons):
               1          2          3          4          5          6
     1  C    4.510581   0.428679  -0.046778   0.007394  -0.000382   0.000006
     2  C    0.428679   4.591462   0.407886  -0.031297   0.006545  -0.000382
     3  C   -0.046778   0.407886   4.673860   0.374475  -0.031297   0.007394
     4  C    0.007394  -0.031297   0.374475   4.673860   0.407886  -0.046778
     5  C   -0.000382   0.006545  -0.031297   0.407886   4.591462   0.428679
     6  C    0.000006  -0.000382   0.007394  -0.046778   0.428679   4.510581
     7  H    0.370153  -0.010009   0.007366  -0.000476   0.000011  -0.000000
     8  H    0.383349  -0.020640  -0.008283   0.000414  -0.000002   0.000000
     9  H    0.383349  -0.020640  -0.008283   0.000414  -0.000002   0.000000
    10  H   -0.023300   0.362832  -0.021906  -0.007466   0.000296   0.000009
    11  H   -0.023300   0.362832  -0.021906  -0.007466   0.000296   0.000009
    12  H   -0.004659  -0.027909   0.362051  -0.021958  -0.007198   0.000314
    13  H   -0.004659  -0.027909   0.362051  -0.021958  -0.007198   0.000314
    14  H    0.000314  -0.007198  -0.021958   0.362051  -0.027909  -0.004659
    15  H    0.000314  -0.007198  -0.021958   0.362051  -0.027909  -0.004659
    16  H    0.000009   0.000296  -0.007466  -0.021906   0.362832  -0.023300
    17  H    0.000009   0.000296  -0.007466  -0.021906   0.362832  -0.023300
    18  H    0.000000  -0.000002   0.000414  -0.008283  -0.020640   0.383349
    19  H    0.000000  -0.000002   0.000414  -0.008283  -0.020640   0.383349
    20  H   -0.000000   0.000011  -0.000476   0.007366  -0.010009   0.370153
               7          8          9         10         11         12
     1  C    0.370153   0.383349   0.383349  -0.023300  -0.023300  -0.004659
     2  C   -0.010009  -0.020640  -0.020640   0.362832   0.362832  -0.027909
     3  C    0.007366  -0.008283  -0.008283  -0.021906  -0.021906   0.362051
     4  C   -0.000476   0.000414   0.000414  -0.007466  -0.007466  -0.021958
     5  C    0.000011  -0.000002  -0.000002   0.000296   0.000296  -0.007198
     6  C   -0.000000   0.000000   0.000000   0.000009   0.000009   0.000314
     7  H    0.688330  -0.025206  -0.025206  -0.006237  -0.006237  -0.000065
     8  H   -0.025206   0.686157  -0.026911  -0.009418   0.008886   0.008116
     9  H   -0.025206  -0.026911   0.686157   0.008886  -0.009418  -0.001814
    10  H   -0.006237  -0.009418   0.008886   0.729510  -0.033912  -0.011534
    11  H   -0.006237   0.008886  -0.009418  -0.033912   0.729510   0.010283
    12  H   -0.000065   0.008116  -0.001814  -0.011534   0.010283   0.735333
    13  H   -0.000065  -0.001814   0.008116   0.010283  -0.011534  -0.035659
    14  H    0.000007  -0.000053   0.000034   0.008938  -0.002041  -0.011575
    15  H    0.000007   0.000034  -0.000053  -0.002041   0.008938   0.010230
    16  H   -0.000000   0.000003  -0.000007   0.000032  -0.000049  -0.002041
    17  H   -0.000000  -0.000007   0.000003  -0.000049   0.000032   0.008938
    18  H    0.000000   0.000000  -0.000000  -0.000007   0.000003  -0.000053
    19  H    0.000000  -0.000000   0.000000   0.000003  -0.000007   0.000034
    20  H    0.000000   0.000000   0.000000  -0.000000  -0.000000   0.000007
              13         14         15         16         17         18
     1  C   -0.004659   0.000314   0.000314   0.000009   0.000009   0.000000
     2  C   -0.027909  -0.007198  -0.007198   0.000296   0.000296  -0.000002
     3  C    0.362051  -0.021958  -0.021958  -0.007466  -0.007466   0.000414
     4  C   -0.021958   0.362051   0.362051  -0.021906  -0.021906  -0.008283
     5  C   -0.007198  -0.027909  -0.027909   0.362832   0.362832  -0.020640
     6  C    0.000314  -0.004659  -0.004659  -0.023300  -0.023300   0.383349
     7  H   -0.000065   0.000007   0.000007  -0.000000  -0.000000   0.000000
     8  H   -0.001814  -0.000053   0.000034   0.000003  -0.000007   0.000000
     9  H    0.008116   0.000034  -0.000053  -0.000007   0.000003  -0.000000
    10  H    0.010283   0.008938  -0.002041   0.000032  -0.000049  -0.000007
    11  H   -0.011534  -0.002041   0.008938  -0.000049   0.000032   0.000003
    12  H   -0.035659  -0.011575   0.010230  -0.002041   0.008938  -0.000053
    13  H    0.735333   0.010230  -0.011575   0.008938  -0.002041   0.000034
    14  H    0.010230   0.735333  -0.035659   0.010283  -0.011534   0.008116
    15  H   -0.011575  -0.035659   0.735333  -0.011534   0.010283  -0.001814
    16  H    0.008938   0.010283  -0.011534   0.729510  -0.033912   0.008886
    17  H   -0.002041  -0.011534   0.010283  -0.033912   0.729510  -0.009418
    18  H    0.000034   0.008116  -0.001814   0.008886  -0.009418   0.686157
    19  H   -0.000053  -0.001814   0.008116  -0.009418   0.008886  -0.026911
    20  H    0.000007  -0.000065  -0.000065  -0.006237  -0.006237  -0.025206
              19         20
     1  C    0.000000  -0.000000
     2  C   -0.000002   0.000011
     3  C    0.000414  -0.000476
     4  C   -0.008283   0.007366
     5  C   -0.020640  -0.010009
     6  C    0.383349   0.370153
     7  H    0.000000   0.000000
     8  H   -0.000000   0.000000
     9  H    0.000000   0.000000
    10  H    0.000003  -0.000000
    11  H   -0.000007  -0.000000
    12  H    0.000034   0.000007
    13  H   -0.000053   0.000007
    14  H   -0.001814  -0.000065
    15  H    0.008116  -0.000065
    16  H   -0.009418  -0.006237
    17  H    0.008886  -0.006237
    18  H   -0.026911  -0.025206
    19  H    0.686157  -0.025206
    20  H   -0.025206   0.688330
 Mulliken charges:
               1
     1  C    0.018921
     2  C   -0.007653
     3  C    0.001869
     4  C    0.001869
     5  C   -0.007653
     6  C    0.018921
     7  H    0.007628
     8  H    0.005377
     9  H    0.005377
    10  H   -0.004917
    11  H   -0.004917
    12  H   -0.010841
    13  H   -0.010841
    14  H   -0.010841
    15  H   -0.010841
    16  H   -0.004917
    17  H   -0.004917
    18  H    0.005377
    19  H    0.005377
    20  H    0.007628
 Sum of Mulliken charges =  -0.00000
 Mulliken charges with hydrogens summed into heavy atoms:
               1
     1  C    0.037303
     2  C   -0.017488
     3  C   -0.019814
     4  C   -0.019814
     5  C   -0.017488
     6  C    0.037303
 Electronic spatial extent (au):  <R**2>=           1143.1524
 Charge=              0.0000 electrons
 Dipole moment (field-independent basis, Debye):
    X=             -0.0000    Y=              0.0000    Z=             -0.0000  Tot=              0.0000
 Quadrupole moment (field-independent basis, Debye-Ang):
   XX=            -42.1625   YY=            -43.0506   ZZ=            -41.3875
   XY=              0.0552   XZ=             -0.0000   YZ=              0.0000
 Traceless Quadrupole moment (field-independent basis, Debye-Ang):
   XX=              0.0377   YY=             -0.8504   ZZ=              0.8127
   XY=              0.0552   XZ=             -0.0000   YZ=              0.0000
 Octapole moment (field-independent basis, Debye-Ang**2):
  XXX=              0.0000  YYY=             -0.0000  ZZZ=             -0.0000  XYY=              0.0000
  XXY=              0.0000  XXZ=              0.0000  XZZ=              0.0000  YZZ=              0.0000
  YYZ=             -0.0000  XYZ=             -0.0000
 Hexadecapole moment (field-independent basis, Debye-Ang**3):
 XXXX=           -438.6929 YYYY=          -1106.5714 ZZZZ=            -87.4710 XXXY=            260.0844
 XXXZ=             -0.0000 YYYX=            272.0876 YYYZ=              0.0000 ZZZX=              0.0000
 ZZZY=             -0.0000 XXYY=           -252.0066 XXZZ=            -87.8905 YYZZ=           -191.2922
 XXYZ=              0.0000 YYXZ=             -0.0000 ZZXY=             89.9353
 N-N= 2.432307650625D+02 E-N=-1.032108128092D+03  KE= 2.337243746415D+02
 Symmetry AG   KE= 1.126185779880D+02
 Symmetry BG   KE= 5.893371934333D+00
 Symmetry AU   KE= 5.718397185900D+00
 Symmetry BU   KE= 1.094940275333D+02
 ******************************Gaussian NBO Version 3.1******************************
             N A T U R A L   A T O M I C   O R B I T A L   A N D
          N A T U R A L   B O N D   O R B I T A L   A N A L Y S I S
 ******************************Gaussian NBO Version 3.1******************************
       /RESON  / : Allow strongly delocalized NBO set

 Analyzing the SCF density

 Job title: CCCCCC                                                          

 Storage needed:     72522 in NPA,     95740 in NBO ( 196605800 available)
 GSVD:  LWork=       12772 too small for GESVD, short by        8468 words or        8468 for optimal perf.


 NATURAL POPULATIONS:  Natural atomic orbital occupancies 
                                                          
   NAO  Atom  No  lang   Type(AO)    Occupancy      Energy
 ----------------------------------------------------------
     1    C    1  S      Cor( 1S)     1.99925     -10.05934
     2    C    1  S      Val( 2S)     1.08807      -0.22476
     3    C    1  S      Ryd( 3S)     0.00037       0.87246
     4    C    1  px     Val( 2p)     1.22113      -0.06721
     5    C    1  px     Ryd( 3p)     0.00288       0.64761
     6    C    1  py     Val( 2p)     1.08819      -0.05885
     7    C    1  py     Ryd( 3p)     0.00107       0.50794
     8    C    1  pz     Val( 2p)     1.21631      -0.06661
     9    C    1  pz     Ryd( 3p)     0.00111       0.59363
    10    C    1  dxy    Ryd( 3d)     0.00051       2.20848
    11    C    1  dxz    Ryd( 3d)     0.00046       2.32140
    12    C    1  dyz    Ryd( 3d)     0.00057       2.21235
    13    C    1  dx2y2  Ryd( 3d)     0.00057       2.31723
    14    C    1  dz2    Ryd( 3d)     0.00046       2.31787

    15    C    2  S      Cor( 1S)     1.99914     -10.05676
    16    C    2  S      Val( 2S)     1.01370      -0.20034
    17    C    2  S      Ryd( 3S)     0.00123       0.91139
    18    C    2  px     Val( 2p)     1.10753      -0.05851
    19    C    2  px     Ryd( 3p)     0.00116       0.54888
    20    C    2  py     Val( 2p)     1.07238      -0.06329
    21    C    2  py     Ryd( 3p)     0.00267       0.66818
    22    C    2  pz     Val( 2p)     1.21428      -0.06372
    23    C    2  pz     Ryd( 3p)     0.00271       0.73241
    24    C    2  dxy    Ryd( 3d)     0.00064       2.17156
    25    C    2  dxz    Ryd( 3d)     0.00083       2.35740
    26    C    2  dyz    Ryd( 3d)     0.00054       2.18467
    27    C    2  dx2y2  Ryd( 3d)     0.00074       2.26805
    28    C    2  dz2    Ryd( 3d)     0.00049       2.27079

    29    C    3  S      Cor( 1S)     1.99912     -10.05203
    30    C    3  S      Val( 2S)     1.00893      -0.19467
    31    C    3  S      Ryd( 3S)     0.00178       0.91324
    32    C    3  px     Val( 2p)     1.11202      -0.06177
    33    C    3  px     Ryd( 3p)     0.00234       0.65133
    34    C    3  py     Val( 2p)     1.07269      -0.05853
    35    C    3  py     Ryd( 3p)     0.00278       0.67490
    36    C    3  pz     Val( 2p)     1.21478      -0.06539
    37    C    3  pz     Ryd( 3p)     0.00290       0.77468
    38    C    3  dxy    Ryd( 3d)     0.00059       2.17696
    39    C    3  dxz    Ryd( 3d)     0.00084       2.36107
    40    C    3  dyz    Ryd( 3d)     0.00057       2.18646
    41    C    3  dx2y2  Ryd( 3d)     0.00074       2.28129
    42    C    3  dz2    Ryd( 3d)     0.00047       2.27484

    43    C    4  S      Cor( 1S)     1.99912     -10.05203
    44    C    4  S      Val( 2S)     1.00893      -0.19467
    45    C    4  S      Ryd( 3S)     0.00178       0.91324
    46    C    4  px     Val( 2p)     1.11202      -0.06177
    47    C    4  px     Ryd( 3p)     0.00234       0.65133
    48    C    4  py     Val( 2p)     1.07269      -0.05853
    49    C    4  py     Ryd( 3p)     0.00278       0.67490
    50    C    4  pz     Val( 2p)     1.21478      -0.06539
    51    C    4  pz     Ryd( 3p)     0.00290       0.77468
    52    C    4  dxy    Ryd( 3d)     0.00059       2.17696
    53    C    4  dxz    Ryd( 3d)     0.00084       2.36107
    54    C    4  dyz    Ryd( 3d)     0.00057       2.18646
    55    C    4  dx2y2  Ryd( 3d)     0.00074       2.28129
    56    C    4  dz2    Ryd( 3d)     0.00047       2.27484

    57    C    5  S      Cor( 1S)     1.99914     -10.05676
    58    C    5  S      Val( 2S)     1.01370      -0.20034
    59    C    5  S      Ryd( 3S)     0.00123       0.91139
    60    C    5  px     Val( 2p)     1.10753      -0.05851
    61    C    5  px     Ryd( 3p)     0.00116       0.54888
    62    C    5  py     Val( 2p)     1.07238      -0.06329
    63    C    5  py     Ryd( 3p)     0.00267       0.66818
    64    C    5  pz     Val( 2p)     1.21428      -0.06372
    65    C    5  pz     Ryd( 3p)     0.00271       0.73241
    66    C    5  dxy    Ryd( 3d)     0.00064       2.17156
    67    C    5  dxz    Ryd( 3d)     0.00083       2.35740
    68    C    5  dyz    Ryd( 3d)     0.00054       2.18467
    69    C    5  dx2y2  Ryd( 3d)     0.00074       2.26805
    70    C    5  dz2    Ryd( 3d)     0.00049       2.27079

    71    C    6  S      Cor( 1S)     1.99925     -10.05934
    72    C    6  S      Val( 2S)     1.08807      -0.22476
    73    C    6  S      Ryd( 3S)     0.00037       0.87246
    74    C    6  px     Val( 2p)     1.22113      -0.06721
    75    C    6  px     Ryd( 3p)     0.00288       0.64761
    76    C    6  py     Val( 2p)     1.08819      -0.05885
    77    C    6  py     Ryd( 3p)     0.00107       0.50794
    78    C    6  pz     Val( 2p)     1.21631      -0.06661
    79    C    6  pz     Ryd( 3p)     0.00111       0.59363
    80    C    6  dxy    Ryd( 3d)     0.00051       2.20848
    81    C    6  dxz    Ryd( 3d)     0.00046       2.32140
    82    C    6  dyz    Ryd( 3d)     0.00057       2.21235
    83    C    6  dx2y2  Ryd( 3d)     0.00057       2.31723
    84    C    6  dz2    Ryd( 3d)     0.00046       2.31787

    85    H    7  S      Val( 1S)     0.78253       0.07790
    86    H    7  S      Ryd( 2S)     0.00140       0.35476
    87    H    7  px     Ryd( 2p)     0.00061       2.29218
    88    H    7  py     Ryd( 2p)     0.00020       1.83392
    89    H    7  pz     Ryd( 2p)     0.00021       1.78670

    90    H    8  S      Val( 1S)     0.79029       0.07290
    91    H    8  S      Ryd( 2S)     0.00178       0.36802
    92    H    8  px     Ryd( 2p)     0.00031       1.92485
    93    H    8  py     Ryd( 2p)     0.00021       1.82421
    94    H    8  pz     Ryd( 2p)     0.00052       2.16267

    95    H    9  S      Val( 1S)     0.79029       0.07290
    96    H    9  S      Ryd( 2S)     0.00178       0.36802
    97    H    9  px     Ryd( 2p)     0.00031       1.92485
    98    H    9  py     Ryd( 2p)     0.00021       1.82421
    99    H    9  pz     Ryd( 2p)     0.00052       2.16267

   100    H   10  S      Val( 1S)     0.78809       0.07884
   101    H   10  S      Ryd( 2S)     0.00277       0.37684
   102    H   10  px     Ryd( 2p)     0.00030       1.92998
   103    H   10  py     Ryd( 2p)     0.00020       1.89942
   104    H   10  pz     Ryd( 2p)     0.00051       2.17351

   105    H   11  S      Val( 1S)     0.78809       0.07884
   106    H   11  S      Ryd( 2S)     0.00277       0.37684
   107    H   11  px     Ryd( 2p)     0.00030       1.92998
   108    H   11  py     Ryd( 2p)     0.00020       1.89942
   109    H   11  pz     Ryd( 2p)     0.00051       2.17351

   110    H   12  S      Val( 1S)     0.78878       0.07662
   111    H   12  S      Ryd( 2S)     0.00294       0.38890
   112    H   12  px     Ryd( 2p)     0.00030       1.97500
   113    H   12  py     Ryd( 2p)     0.00020       1.90583
   114    H   12  pz     Ryd( 2p)     0.00052       2.18214

   115    H   13  S      Val( 1S)     0.78878       0.07662
   116    H   13  S      Ryd( 2S)     0.00294       0.38890
   117    H   13  px     Ryd( 2p)     0.00030       1.97500
   118    H   13  py     Ryd( 2p)     0.00020       1.90583
   119    H   13  pz     Ryd( 2p)     0.00052       2.18214

   120    H   14  S      Val( 1S)     0.78878       0.07662
   121    H   14  S      Ryd( 2S)     0.00294       0.38890
   122    H   14  px     Ryd( 2p)     0.00030       1.97500
   123    H   14  py     Ryd( 2p)     0.00020       1.90583
   124    H   14  pz     Ryd( 2p)     0.00052       2.18214

   125    H   15  S      Val( 1S)     0.78878       0.07662
   126    H   15  S      Ryd( 2S)     0.00294       0.38890
   127    H   15  px     Ryd( 2p)     0.00030       1.97500
   128    H   15  py     Ryd( 2p)     0.00020       1.90583
   129    H   15  pz     Ryd( 2p)     0.00052       2.18214

   130    H   16  S      Val( 1S)     0.78809       0.07884
   131    H   16  S      Ryd( 2S)     0.00277       0.37684
   132    H   16  px     Ryd( 2p)     0.00030       1.92998
   133    H   16  py     Ryd( 2p)     0.00020       1.89942
   134    H   16  pz     Ryd( 2p)     0.00051       2.17351

   135    H   17  S      Val( 1S)     0.78809       0.07884
   136    H   17  S      Ryd( 2S)     0.00277       0.37684
   137    H   17  px     Ryd( 2p)     0.00030       1.92998
   138    H   17  py     Ryd( 2p)     0.00020       1.89942
   139    H   17  pz     Ryd( 2p)     0.00051       2.17351

   140    H   18  S      Val( 1S)     0.79029       0.07290
   141    H   18  S      Ryd( 2S)     0.00178       0.36802
   142    H   18  px     Ryd( 2p)     0.00031       1.92485
   143    H   18  py     Ryd( 2p)     0.00021       1.82421
   144    H   18  pz     Ryd( 2p)     0.00052       2.16267

   145    H   19  S      Val( 1S)     0.79029       0.07290
   146    H   19  S      Ryd( 2S)     0.00178       0.36802
   147    H   19  px     Ryd( 2p)     0.00031       1.92485
   148    H   19  py     Ryd( 2p)     0.00021       1.82421
   149    H   19  pz     Ryd( 2p)     0.00052       2.16267

   150    H   20  S      Val( 1S)     0.78253       0.07790
   151    H   20  S      Ryd( 2S)     0.00140       0.35476
   152    H   20  px     Ryd( 2p)     0.00061       2.29218
   153    H   20  py     Ryd( 2p)     0.00020       1.83392
   154    H   20  pz     Ryd( 2p)     0.00021       1.78670


 Summary of Natural Population Analysis:                  
                                                          
                                       Natural Population 
                Natural  -----------------------------------------------
    Atom  No    Charge         Core      Valence    Rydberg      Total
 -----------------------------------------------------------------------
      C    1   -0.62097      1.99925     4.61370    0.00801     6.62097
      C    2   -0.41805      1.99914     4.40790    0.01102     6.41805
      C    3   -0.42056      1.99912     4.40842    0.01301     6.42056
      C    4   -0.42056      1.99912     4.40842    0.01301     6.42056
      C    5   -0.41805      1.99914     4.40790    0.01102     6.41805
      C    6   -0.62097      1.99925     4.61370    0.00801     6.62097
      H    7    0.21505      0.00000     0.78253    0.00242     0.78495
      H    8    0.20689      0.00000     0.79029    0.00282     0.79311
      H    9    0.20689      0.00000     0.79029    0.00282     0.79311
      H   10    0.20812      0.00000     0.78809    0.00379     0.79188
      H   11    0.20812      0.00000     0.78809    0.00379     0.79188
      H   12    0.20725      0.00000     0.78878    0.00396     0.79275
      H   13    0.20725      0.00000     0.78878    0.00396     0.79275
      H   14    0.20725      0.00000     0.78878    0.00396     0.79275
      H   15    0.20725      0.00000     0.78878    0.00396     0.79275
      H   16    0.20812      0.00000     0.78809    0.00379     0.79188
      H   17    0.20812      0.00000     0.78809    0.00379     0.79188
      H   18    0.20689      0.00000     0.79029    0.00282     0.79311
      H   19    0.20689      0.00000     0.79029    0.00282     0.79311
      H   20    0.21505      0.00000     0.78253    0.00242     0.78495
 =======================================================================
   * Total *    0.00000     11.99504    37.89375    0.11121    50.00000

                                 Natural Population      
 --------------------------------------------------------
   Core                      11.99504 ( 99.9587% of  12)
   Valence                   37.89375 ( 99.7204% of  38)
   Natural Minimal Basis     49.88879 ( 99.7776% of  50)
   Natural Rydberg Basis      0.11121 (  0.2224% of  50)
 --------------------------------------------------------

    Atom  No          Natural Electron Configuration
 ----------------------------------------------------------------------------
      C    1      [core]2S( 1.09)2p( 3.53)3p( 0.01)
      C    2      [core]2S( 1.01)2p( 3.39)3p( 0.01)
      C    3      [core]2S( 1.01)2p( 3.40)3p( 0.01)
      C    4      [core]2S( 1.01)2p( 3.40)3p( 0.01)
      C    5      [core]2S( 1.01)2p( 3.39)3p( 0.01)
      C    6      [core]2S( 1.09)2p( 3.53)3p( 0.01)
      H    7            1S( 0.78)
      H    8            1S( 0.79)
      H    9            1S( 0.79)
      H   10            1S( 0.79)
      H   11            1S( 0.79)
      H   12            1S( 0.79)
      H   13            1S( 0.79)
      H   14            1S( 0.79)
      H   15            1S( 0.79)
      H   16            1S( 0.79)
      H   17            1S( 0.79)
      H   18            1S( 0.79)
      H   19            1S( 0.79)
      H   20            1S( 0.78)


 NATURAL BOND ORBITAL ANALYSIS:

                       Occupancies       Lewis Structure    Low   High
           Occ.    -------------------  -----------------   occ   occ
  Cycle   Thresh.   Lewis   Non-Lewis     CR  BD  3C  LP    (L)   (NL)   Dev
 =============================================================================
   1(1)    1.90    49.66515   0.33485      6  19   0   0     0      0    0.03
 -----------------------------------------------------------------------------

 Structure accepted: No low occupancy Lewis orbitals

 --------------------------------------------------------
   Core                     11.99504 ( 99.959% of  12)
   Valence Lewis            37.67012 ( 99.132% of  38)
  ==================       ============================
   Total Lewis              49.66515 ( 99.330% of  50)
  -----------------------------------------------------
   Valence non-Lewis         0.24842 (  0.497% of  50)
   Rydberg non-Lewis         0.08643 (  0.173% of  50)
  ==================       ============================
   Total non-Lewis           0.33485 (  0.670% of  50)
 --------------------------------------------------------


       (Occupancy)   Bond orbital/ Coefficients/ Hybrids
 ---------------------------------------------------------------------------------
     1. (1.98803) BD ( 1) C   1 - C   2  
                ( 49.67%)   0.7047* C   1 s( 30.17%)p 2.31( 69.79%)d 0.00(  0.04%)
                                            0.0004  0.5493  0.0046 -0.0042 -0.0139
                                           -0.8353 -0.0025  0.0000  0.0000 -0.0002
                                           -0.0000 -0.0000 -0.0174 -0.0101
                ( 50.33%)   0.7095* C   2 s( 28.01%)p 2.57( 71.94%)d 0.00(  0.04%)
                                            0.0002  0.5291  0.0157 -0.0024 -0.0163
                                            0.8480  0.0049  0.0000  0.0000  0.0008
                                            0.0000  0.0000 -0.0182 -0.0104
     2. (1.98873) BD ( 1) C   1 - H   7  
                ( 60.79%)   0.7797* C   1 s( 23.45%)p 3.26( 76.51%)d 0.00(  0.04%)
                                           -0.0000 -0.4843 -0.0030  0.8131 -0.0097
                                           -0.3222 -0.0084  0.0000 -0.0000  0.0122
                                            0.0000  0.0000 -0.0134  0.0096
                ( 39.21%)   0.6262* H   7 s( 99.92%)p 0.00(  0.08%)
                                           -0.9996  0.0007 -0.0258  0.0111  0.0000
     3. (1.98902) BD ( 1) C   1 - H   8  
                ( 60.51%)   0.7779* C   1 s( 23.17%)p 3.31( 76.78%)d 0.00(  0.04%)
                                            0.0000  0.4814 -0.0033  0.4112 -0.0058
                                            0.3143  0.0147  0.7069 -0.0034  0.0061
                                            0.0136  0.0103  0.0023  0.0098
                ( 39.49%)   0.6284* H   8 s( 99.92%)p 0.00(  0.08%)
                                            0.9996 -0.0020 -0.0125 -0.0112 -0.0223
     4. (1.98902) BD ( 1) C   1 - H   9  
                ( 60.51%)   0.7779* C   1 s( 23.17%)p 3.31( 76.78%)d 0.00(  0.04%)
                                            0.0000  0.4814 -0.0033  0.4112 -0.0058
                                            0.3143  0.0147 -0.7069  0.0034  0.0061
                                           -0.0136 -0.0103  0.0023  0.0098
                ( 39.49%)   0.6284* H   9 s( 99.92%)p 0.00(  0.08%)
                                            0.9996 -0.0020 -0.0125 -0.0112  0.0223
     5. (1.98079) BD ( 1) C   2 - C   3  
                ( 49.82%)   0.7058* C   2 s( 28.55%)p 2.50( 71.41%)d 0.00(  0.04%)
                                            0.0003  0.5343  0.0036  0.7775  0.0005
                                           -0.3310  0.0011  0.0000  0.0000 -0.0125
                                            0.0000  0.0000  0.0127 -0.0104
                ( 50.18%)   0.7084* C   3 s( 28.48%)p 2.51( 71.48%)d 0.00(  0.04%)
                                            0.0003  0.5335  0.0098 -0.7768  0.0023
                                            0.3338  0.0009 -0.0000  0.0000 -0.0128
                                           -0.0000 -0.0000  0.0127 -0.0102
     6. (1.97735) BD ( 1) C   2 - H  10  
                ( 60.65%)   0.7788* C   2 s( 21.73%)p 3.60( 78.23%)d 0.00(  0.05%)
                                            0.0001 -0.4660  0.0085  0.4442  0.0085
                                            0.2919 -0.0017 -0.7068  0.0111 -0.0064
                                            0.0146  0.0096 -0.0025 -0.0102
                ( 39.35%)   0.6273* H  10 s( 99.92%)p 0.00(  0.08%)
                                           -0.9996  0.0041 -0.0151 -0.0097  0.0220
     7. (1.97735) BD ( 1) C   2 - H  11  
                ( 60.65%)   0.7788* C   2 s( 21.73%)p 3.60( 78.23%)d 0.00(  0.05%)
                                            0.0001 -0.4660  0.0085  0.4442  0.0085
                                            0.2919 -0.0017  0.7068 -0.0111 -0.0064
                                           -0.0146 -0.0096 -0.0025 -0.0102
                ( 39.35%)   0.6273* H  11 s( 99.92%)p 0.00(  0.08%)
                                           -0.9996  0.0041 -0.0151 -0.0097 -0.0220
     8. (1.98005) BD ( 1) C   3 - C   4  
                ( 50.00%)   0.7071* C   3 s( 28.56%)p 2.50( 71.40%)d 0.00(  0.04%)
                                            0.0003  0.5343  0.0094  0.0039 -0.0005
                                           -0.8450  0.0018 -0.0000  0.0000  0.0003
                                           -0.0000 -0.0000 -0.0180 -0.0103
                ( 50.00%)   0.7071* C   4 s( 28.56%)p 2.50( 71.40%)d 0.00(  0.04%)
                                            0.0003  0.5343  0.0094 -0.0039  0.0005
                                            0.8450 -0.0018 -0.0000  0.0000  0.0003
                                            0.0000  0.0000 -0.0180 -0.0103
     9. (1.97738) BD ( 1) C   3 - H  12  
                ( 60.64%)   0.7787* C   3 s( 21.49%)p 3.65( 78.46%)d 0.00(  0.05%)
                                           -0.0001  0.4635 -0.0080  0.4448  0.0060
                                            0.2949  0.0044  0.7068 -0.0085  0.0063
                                            0.0147  0.0098  0.0028  0.0099
                ( 39.36%)   0.6274* H  12 s( 99.92%)p 0.00(  0.08%)
                                            0.9996 -0.0045 -0.0147 -0.0099 -0.0221
    10. (1.97738) BD ( 1) C   3 - H  13  
                ( 60.64%)   0.7787* C   3 s( 21.49%)p 3.65( 78.46%)d 0.00(  0.05%)
                                           -0.0001  0.4635 -0.0080  0.4448  0.0060
                                            0.2949  0.0044 -0.7068  0.0085  0.0063
                                           -0.0147 -0.0098  0.0028  0.0099
                ( 39.36%)   0.6274* H  13 s( 99.92%)p 0.00(  0.08%)
                                            0.9996 -0.0045 -0.0147 -0.0099  0.0221
    11. (1.98079) BD ( 1) C   4 - C   5  
                ( 50.18%)   0.7084* C   4 s( 28.48%)p 2.51( 71.48%)d 0.00(  0.04%)
                                            0.0003  0.5335  0.0098  0.7768 -0.0023
                                           -0.3338 -0.0009 -0.0000  0.0000 -0.0128
                                            0.0000  0.0000  0.0127 -0.0102
                ( 49.82%)   0.7058* C   5 s( 28.55%)p 2.50( 71.41%)d 0.00(  0.04%)
                                            0.0003  0.5343  0.0036 -0.7775 -0.0005
                                            0.3310 -0.0011 -0.0000  0.0000 -0.0125
                                           -0.0000 -0.0000  0.0127 -0.0104
    12. (1.97738) BD ( 1) C   4 - H  14  
                ( 60.64%)   0.7787* C   4 s( 21.49%)p 3.65( 78.46%)d 0.00(  0.05%)
                                            0.0001 -0.4635  0.0080  0.4448  0.0060
                                            0.2949  0.0044 -0.7068  0.0085 -0.0063
                                            0.0147  0.0098 -0.0028 -0.0099
                ( 39.36%)   0.6274* H  14 s( 99.92%)p 0.00(  0.08%)
                                           -0.9996  0.0045 -0.0147 -0.0099  0.0221
    13. (1.97738) BD ( 1) C   4 - H  15  
                ( 60.64%)   0.7787* C   4 s( 21.49%)p 3.65( 78.46%)d 0.00(  0.05%)
                                            0.0001 -0.4635  0.0080  0.4448  0.0060
                                            0.2949  0.0044  0.7068 -0.0085 -0.0063
                                           -0.0147 -0.0098 -0.0028 -0.0099
                ( 39.36%)   0.6274* H  15 s( 99.92%)p 0.00(  0.08%)
                                           -0.9996  0.0045 -0.0147 -0.0099 -0.0221
    14. (1.98803) BD ( 1) C   5 - C   6  
                ( 50.33%)   0.7095* C   5 s( 28.01%)p 2.57( 71.94%)d 0.00(  0.04%)
                                            0.0002  0.5291  0.0157  0.0024  0.0163
                                           -0.8480 -0.0049 -0.0000  0.0000  0.0008
                                           -0.0000 -0.0000 -0.0182 -0.0104
                ( 49.67%)   0.7047* C   6 s( 30.17%)p 2.31( 69.79%)d 0.00(  0.04%)
                                            0.0004  0.5493  0.0046  0.0042  0.0139
                                            0.8353  0.0025 -0.0000  0.0000 -0.0002
                                            0.0000  0.0000 -0.0174 -0.0101
    15. (1.97735) BD ( 1) C   5 - H  16  
                ( 60.65%)   0.7788* C   5 s( 21.73%)p 3.60( 78.23%)d 0.00(  0.05%)
                                           -0.0001  0.4660 -0.0085  0.4442  0.0085
                                            0.2919 -0.0017 -0.7068  0.0111  0.0064
                                           -0.0146 -0.0096  0.0025  0.0102
                ( 39.35%)   0.6273* H  16 s( 99.92%)p 0.00(  0.08%)
                                            0.9996 -0.0041 -0.0151 -0.0097  0.0220
    16. (1.97735) BD ( 1) C   5 - H  17  
                ( 60.65%)   0.7788* C   5 s( 21.73%)p 3.60( 78.23%)d 0.00(  0.05%)
                                           -0.0001  0.4660 -0.0085  0.4442  0.0085
                                            0.2919 -0.0017  0.7068 -0.0111  0.0064
                                            0.0146  0.0096  0.0025  0.0102
                ( 39.35%)   0.6273* H  17 s( 99.92%)p 0.00(  0.08%)
                                            0.9996 -0.0041 -0.0151 -0.0097 -0.0220
    17. (1.98902) BD ( 1) C   6 - H  18  
                ( 60.51%)   0.7779* C   6 s( 23.17%)p 3.31( 76.78%)d 0.00(  0.04%)
                                           -0.0000 -0.4814  0.0033  0.4112 -0.0058
                                            0.3143  0.0147 -0.7069  0.0034 -0.0061
                                            0.0136  0.0103 -0.0023 -0.0098
                ( 39.49%)   0.6284* H  18 s( 99.92%)p 0.00(  0.08%)
                                           -0.9996  0.0020 -0.0125 -0.0112  0.0223
    18. (1.98902) BD ( 1) C   6 - H  19  
                ( 60.51%)   0.7779* C   6 s( 23.17%)p 3.31( 76.78%)d 0.00(  0.04%)
                                           -0.0000 -0.4814  0.0033  0.4112 -0.0058
                                            0.3143  0.0147  0.7069 -0.0034 -0.0061
                                           -0.0136 -0.0103 -0.0023 -0.0098
                ( 39.49%)   0.6284* H  19 s( 99.92%)p 0.00(  0.08%)
                                           -0.9996  0.0020 -0.0125 -0.0112 -0.0223
    19. (1.98873) BD ( 1) C   6 - H  20  
                ( 60.79%)   0.7797* C   6 s( 23.45%)p 3.26( 76.51%)d 0.00(  0.04%)
                                            0.0000  0.4843  0.0030  0.8131 -0.0097
                                           -0.3222 -0.0084 -0.0000  0.0000 -0.0122
                                            0.0000  0.0000  0.0134 -0.0096
                ( 39.21%)   0.6262* H  20 s( 99.92%)p 0.00(  0.08%)
                                            0.9996 -0.0007 -0.0258  0.0111  0.0000
    20. (1.99925) CR ( 1) C   1           s(100.00%)p 0.00(  0.00%)
                                            1.0000 -0.0002 -0.0000  0.0000  0.0000
                                            0.0003  0.0000 -0.0000  0.0000  0.0000
                                           -0.0000 -0.0000  0.0000  0.0000
    21. (1.99914) CR ( 1) C   2           s(100.00%)p 0.00(  0.00%)
                                            1.0000 -0.0002 -0.0000 -0.0004  0.0000
                                           -0.0002 -0.0000  0.0000 -0.0000  0.0000
                                           -0.0000 -0.0000  0.0000  0.0000
    22. (1.99912) CR ( 1) C   3           s(100.00%)p 0.00(  0.00%)
                                            1.0000 -0.0002 -0.0000  0.0004  0.0000
                                            0.0002  0.0000  0.0000 -0.0000  0.0000
                                            0.0000  0.0000  0.0000  0.0000
    23. (1.99912) CR ( 1) C   4           s(100.00%)p 0.00(  0.00%)
                                            1.0000 -0.0002 -0.0000 -0.0004 -0.0000
                                           -0.0002 -0.0000  0.0000 -0.0000  0.0000
                                           -0.0000 -0.0000  0.0000  0.0000
    24. (1.99914) CR ( 1) C   5           s(100.00%)p 0.00(  0.00%)
                                            1.0000 -0.0002 -0.0000  0.0004 -0.0000
                                            0.0002  0.0000 -0.0000  0.0000  0.0000
                                           -0.0000 -0.0000  0.0000  0.0000
    25. (1.99925) CR ( 1) C   6           s(100.00%)p 0.00(  0.00%)
                                            1.0000 -0.0002 -0.0000 -0.0000 -0.0000
                                           -0.0003 -0.0000  0.0000 -0.0000  0.0000
                                           -0.0000 -0.0000  0.0000  0.0000
    26. (0.00315) RY*( 1) C   1           s(  5.93%)p14.51( 86.10%)d 1.34(  7.96%)
                                           -0.0000  0.0114  0.2433  0.0190  0.8962
                                           -0.0055 -0.2397  0.0000  0.0000 -0.2748
                                            0.0000  0.0000  0.0378 -0.0518
    27. (0.00147) RY*( 2) C   1           s(  0.00%)p 1.00( 75.24%)d 0.33( 24.76%)
                                           -0.0000 -0.0000 -0.0000 -0.0000 -0.0000
                                           -0.0000  0.0000  0.0136  0.8673 -0.0000
                                           -0.1207 -0.4827 -0.0000 -0.0000
    28. (0.00037) RY*( 3) C   1           s( 10.91%)p 8.13( 88.70%)d 0.04(  0.39%)
                                            0.0000  0.0120  0.3300  0.0018 -0.3106
                                            0.0180 -0.8889  0.0000  0.0000  0.0578
                                            0.0000  0.0000 -0.0095 -0.0214
    29. (0.00013) RY*( 4) C   1           s( 67.39%)p 0.16( 11.02%)d 0.32( 21.59%)
                                            0.0000 -0.0061  0.8209 -0.0046  0.0096
                                           -0.0002  0.3317  0.0000 -0.0000  0.4637
                                            0.0000  0.0000 -0.0295  0.0029
    30. (0.00002) RY*( 5) C   1           s(  0.39%)p 0.89(  0.35%)d99.99( 99.26%)
    31. (0.00000) RY*( 6) C   1           s(  0.00%)p 1.00(  1.93%)d50.69( 98.07%)
    32. (0.00000) RY*( 7) C   1           s(  0.00%)p 1.00( 22.88%)d 3.37( 77.12%)
    33. (0.00000) RY*( 8) C   1           s( 15.39%)p 0.88( 13.51%)d 4.62( 71.10%)
    34. (0.00000) RY*( 9) C   1           s(  0.01%)p39.20(  0.40%)d99.99( 99.59%)
    35. (0.00330) RY*( 1) C   2           s( 16.34%)p 4.65( 75.96%)d 0.47(  7.70%)
                                            0.0000  0.0020  0.4042 -0.0063 -0.0578
                                           -0.0098 -0.8696  0.0000 -0.0000 -0.1734
                                           -0.0000 -0.0000 -0.2084 -0.0592
    36. (0.00295) RY*( 2) C   2           s(  0.00%)p 1.00( 86.98%)d 0.15( 13.02%)
                                           -0.0000 -0.0000 -0.0000  0.0000 -0.0000
                                            0.0000  0.0000  0.0236  0.9323 -0.0000
                                            0.3099  0.1849  0.0000  0.0000
    37. (0.00106) RY*( 3) C   2           s( 13.17%)p 4.91( 64.70%)d 1.68( 22.13%)
                                            0.0000 -0.0146  0.3626 -0.0069 -0.7480
                                           -0.0127  0.2955  0.0000 -0.0000 -0.4522
                                           -0.0000 -0.0000  0.0827 -0.1001
    38. (0.00034) RY*( 4) C   2           s(  0.00%)p 0.00(  0.01%)d 1.00( 99.99%)
                                           -0.0000  0.0000 -0.0000 -0.0000  0.0000
                                           -0.0000  0.0000  0.0007  0.0079 -0.0000
                                           -0.5299  0.8480  0.0000  0.0000
    39. (0.00032) RY*( 5) C   2           s( 47.01%)p 1.01( 47.45%)d 0.12(  5.54%)
                                            0.0000  0.0064  0.6856 -0.0165  0.6025
                                           -0.0087  0.3334  0.0000 -0.0000 -0.2101
                                           -0.0000 -0.0000 -0.0234 -0.1035
    40. (0.00013) RY*( 6) C   2           s( 18.97%)p 0.46(  8.74%)d 3.81( 72.28%)
                                           -0.0000 -0.0057  0.4355  0.0143 -0.2707
                                           -0.0152  0.1173  0.0000 -0.0000  0.7961
                                           -0.0000 -0.0000 -0.2685  0.1301
    41. (0.00008) RY*( 7) C   2           s(  4.18%)p 0.76(  3.17%)d22.15( 92.64%)
    42. (0.00000) RY*( 8) C   2           s(  0.00%)p 1.00( 13.08%)d 6.65( 86.92%)
    43. (0.00001) RY*( 9) C   2           s(  0.32%)p 0.27(  0.09%)d99.99( 99.59%)
    44. (0.00339) RY*( 1) C   3           s(  3.87%)p23.70( 91.66%)d 1.16(  4.48%)
                                            0.0000 -0.0028  0.1966 -0.0000 -0.4025
                                            0.0071  0.8686 -0.0000  0.0000  0.0132
                                           -0.0000 -0.0000 -0.2106 -0.0156
    45. (0.00325) RY*( 2) C   3           s(  0.00%)p 1.00( 87.74%)d 0.14( 12.26%)
                                            0.0000 -0.0000 -0.0000 -0.0000 -0.0000
                                           -0.0000 -0.0000  0.0201  0.9365 -0.0000
                                           -0.2893 -0.1973 -0.0000 -0.0000
    46. (0.00315) RY*( 3) C   3           s( 38.12%)p 1.39( 53.01%)d 0.23(  8.87%)
                                            0.0000 -0.0077  0.6174  0.0110  0.7065
                                            0.0041  0.1755 -0.0000  0.0000 -0.2835
                                           -0.0000 -0.0000 -0.0628 -0.0662
    47. (0.00037) RY*( 4) C   3           s( 51.53%)p 0.93( 47.93%)d 0.01(  0.54%)
                                            0.0000  0.0037  0.7178  0.0154 -0.5500
                                            0.0107 -0.4200  0.0000  0.0000 -0.0531
                                            0.0000 -0.0000 -0.0100 -0.0498
    48. (0.00035) RY*( 5) C   3           s(  0.00%)p 0.00(  0.00%)d 1.00(100.00%)
                                            0.0000  0.0000 -0.0000  0.0000 -0.0000
                                            0.0000 -0.0000  0.0004 -0.0012  0.0000
                                           -0.5661  0.8243  0.0000  0.0000
    49. (0.00013) RY*( 6) C   3           s(  6.32%)p 0.50(  3.16%)d14.32( 90.52%)
                                           -0.0000 -0.0011  0.2514 -0.0104  0.1469
                                           -0.0083  0.0991  0.0000  0.0000  0.8430
                                            0.0000  0.0000  0.4015  0.1827
    50. (0.00007) RY*( 7) C   3           s(  0.02%)p99.99(  4.32%)d99.99( 95.67%)
    51. (0.00000) RY*( 8) C   3           s(  0.00%)p 1.00( 12.32%)d 7.11( 87.68%)
    52. (0.00001) RY*( 9) C   3           s(  0.12%)p 0.54(  0.07%)d99.99( 99.81%)
    53. (0.00339) RY*( 1) C   4           s(  3.87%)p23.70( 91.66%)d 1.16(  4.48%)
                                            0.0000 -0.0028  0.1966  0.0000  0.4025
                                           -0.0071 -0.8686 -0.0000  0.0000  0.0132
                                            0.0000  0.0000 -0.2106 -0.0156
    54. (0.00325) RY*( 2) C   4           s(  0.00%)p 1.00( 87.74%)d 0.14( 12.26%)
                                            0.0000 -0.0000 -0.0000 -0.0000  0.0000
                                           -0.0000  0.0000  0.0201  0.9365  0.0000
                                            0.2893  0.1973 -0.0000  0.0000
    55. (0.00315) RY*( 3) C   4           s( 38.12%)p 1.39( 53.01%)d 0.23(  8.87%)
                                            0.0000 -0.0077  0.6174 -0.0110 -0.7065
                                           -0.0041 -0.1755  0.0000 -0.0000 -0.2835
                                           -0.0000 -0.0000 -0.0628 -0.0662
    56. (0.00037) RY*( 4) C   4           s( 51.53%)p 0.93( 47.93%)d 0.01(  0.54%)
                                            0.0000  0.0037  0.7178 -0.0154  0.5500
                                           -0.0107  0.4200  0.0000 -0.0000 -0.0531
                                           -0.0000 -0.0000 -0.0100 -0.0498
    57. (0.00035) RY*( 5) C   4           s(  0.00%)p 0.00(  0.00%)d 1.00(100.00%)
                                           -0.0000  0.0000  0.0000 -0.0000 -0.0000
                                           -0.0000 -0.0000 -0.0004  0.0012 -0.0000
                                           -0.5661  0.8243  0.0000  0.0000
    58. (0.00013) RY*( 6) C   4           s(  6.32%)p 0.50(  3.16%)d14.32( 90.52%)
                                           -0.0000 -0.0011  0.2514  0.0104 -0.1469
                                            0.0083 -0.0991  0.0000 -0.0000  0.8430
                                           -0.0000 -0.0000  0.4015  0.1827
    59. (0.00007) RY*( 7) C   4           s(  0.02%)p99.99(  4.32%)d99.99( 95.67%)
    60. (0.00000) RY*( 8) C   4           s(  0.00%)p 1.00( 12.32%)d 7.11( 87.68%)
    61. (0.00001) RY*( 9) C   4           s(  0.12%)p 0.54(  0.07%)d99.99( 99.81%)
    62. (0.00330) RY*( 1) C   5           s( 16.34%)p 4.65( 75.96%)d 0.47(  7.70%)
                                            0.0000  0.0020  0.4042  0.0063  0.0578
                                            0.0098  0.8696 -0.0000  0.0000 -0.1734
                                           -0.0000 -0.0000 -0.2084 -0.0592
    63. (0.00295) RY*( 2) C   5           s(  0.00%)p 1.00( 86.98%)d 0.15( 13.02%)
                                           -0.0000 -0.0000  0.0000 -0.0000 -0.0000
                                           -0.0000  0.0000  0.0236  0.9323  0.0000
                                           -0.3099 -0.1849 -0.0000 -0.0000
    64. (0.00106) RY*( 3) C   5           s( 13.17%)p 4.91( 64.70%)d 1.68( 22.13%)
                                            0.0000 -0.0146  0.3626  0.0069  0.7480
                                            0.0127 -0.2955  0.0000 -0.0000 -0.4522
                                            0.0000  0.0000  0.0827 -0.1001
    65. (0.00034) RY*( 4) C   5           s(  0.00%)p 0.00(  0.01%)d 1.00( 99.99%)
                                            0.0000  0.0000 -0.0000  0.0000  0.0000
                                            0.0000 -0.0000 -0.0007 -0.0079 -0.0000
                                           -0.5299  0.8480  0.0000  0.0000
    66. (0.00032) RY*( 5) C   5           s( 47.01%)p 1.01( 47.45%)d 0.12(  5.54%)
                                            0.0000  0.0064  0.6856  0.0165 -0.6025
                                            0.0087 -0.3334 -0.0000  0.0000 -0.2101
                                           -0.0000 -0.0000 -0.0234 -0.1035
    67. (0.00013) RY*( 6) C   5           s( 18.97%)p 0.46(  8.74%)d 3.81( 72.28%)
                                           -0.0000 -0.0057  0.4355 -0.0143  0.2707
                                            0.0152 -0.1173 -0.0000 -0.0000  0.7961
                                           -0.0000 -0.0000 -0.2685  0.1301
    68. (0.00008) RY*( 7) C   5           s(  4.18%)p 0.76(  3.17%)d22.15( 92.64%)
    69. (0.00000) RY*( 8) C   5           s(  0.00%)p 1.00( 13.08%)d 6.65( 86.92%)
    70. (0.00001) RY*( 9) C   5           s(  0.32%)p 0.27(  0.09%)d99.99( 99.59%)
    71. (0.00315) RY*( 1) C   6           s(  5.93%)p14.51( 86.10%)d 1.34(  7.96%)
                                           -0.0000  0.0114  0.2433 -0.0190 -0.8962
                                            0.0055  0.2397  0.0000 -0.0000 -0.2748
                                           -0.0000 -0.0000  0.0378 -0.0518
    72. (0.00147) RY*( 2) C   6           s(  0.00%)p 1.00( 75.24%)d 0.33( 24.76%)
                                           -0.0000 -0.0000 -0.0000 -0.0000 -0.0000
                                           -0.0000  0.0000  0.0136  0.8673  0.0000
                                            0.1207  0.4827 -0.0000  0.0000
    73. (0.00037) RY*( 3) C   6           s( 10.91%)p 8.13( 88.70%)d 0.04(  0.39%)
                                            0.0000  0.0120  0.3300 -0.0018  0.3106
                                           -0.0180  0.8889  0.0000 -0.0000  0.0578
                                           -0.0000 -0.0000 -0.0095 -0.0214
    74. (0.00013) RY*( 4) C   6           s( 67.39%)p 0.16( 11.02%)d 0.32( 21.59%)
                                            0.0000 -0.0061  0.8209  0.0046 -0.0096
                                            0.0002 -0.3317  0.0000 -0.0000  0.4637
                                           -0.0000 -0.0000 -0.0295  0.0029
    75. (0.00002) RY*( 5) C   6           s(  0.39%)p 0.89(  0.35%)d99.99( 99.26%)
    76. (0.00000) RY*( 6) C   6           s(  0.00%)p 1.00(  1.93%)d50.69( 98.07%)
    77. (0.00000) RY*( 7) C   6           s(  0.00%)p 1.00( 22.88%)d 3.37( 77.12%)
    78. (0.00000) RY*( 8) C   6           s( 15.39%)p 0.88( 13.51%)d 4.62( 71.10%)
    79. (0.00000) RY*( 9) C   6           s(  0.01%)p39.20(  0.40%)d99.99( 99.59%)
    80. (0.00143) RY*( 1) H   7           s( 97.85%)p 0.02(  2.15%)
                                            0.0045  0.9892 -0.0973  0.1098  0.0000
    81. (0.00021) RY*( 2) H   7           s(  0.00%)p 1.00(100.00%)
                                            0.0000  0.0000  0.0000  0.0000  1.0000
    82. (0.00013) RY*( 3) H   7           s(  0.07%)p99.99( 99.93%)
                                            0.0074  0.0254 -0.6236 -0.7813 -0.0000
    83. (0.00003) RY*( 4) H   7           s(  2.16%)p45.28( 97.84%)
    84. (0.00181) RY*( 1) H   8           s( 98.39%)p 0.02(  1.61%)
                                            0.0051  0.9919  0.0529  0.0978  0.0615
    85. (0.00021) RY*( 2) H   8           s(  0.02%)p99.99( 99.98%)
                                            0.0004  0.0138 -0.8687  0.0188  0.4947
    86. (0.00013) RY*( 3) H   8           s(  0.09%)p99.99( 99.91%)
                                            0.0067  0.0301  0.2868 -0.7954  0.5331
    87. (0.00003) RY*( 4) H   8           s(  1.58%)p62.34( 98.42%)
    88. (0.00181) RY*( 1) H   9           s( 98.39%)p 0.02(  1.61%)
                                            0.0051  0.9919  0.0529  0.0978 -0.0615
    89. (0.00021) RY*( 2) H   9           s(  0.02%)p99.99( 99.98%)
                                            0.0004  0.0138 -0.8687  0.0188 -0.4947
    90. (0.00013) RY*( 3) H   9           s(  0.09%)p99.99( 99.91%)
                                            0.0067  0.0301  0.2868 -0.7954 -0.5331
    91. (0.00003) RY*( 4) H   9           s(  1.58%)p62.34( 98.42%)
    92. (0.00280) RY*( 1) H  10           s( 99.50%)p 0.00(  0.50%)
                                            0.0060  0.9975 -0.0513 -0.0338  0.0345
    93. (0.00018) RY*( 2) H  10           s(  0.03%)p99.99( 99.97%)
                                            0.0036  0.0174  0.5430  0.4282  0.7222
    94. (0.00013) RY*( 3) H  10           s(  0.00%)p 1.00(100.00%)
                                           -0.0005  0.0023  0.5946 -0.8035  0.0293
    95. (0.00004) RY*( 4) H  10           s(  0.54%)p99.99( 99.46%)
    96. (0.00280) RY*( 1) H  11           s( 99.50%)p 0.00(  0.50%)
                                            0.0060  0.9975 -0.0513 -0.0338 -0.0345
    97. (0.00018) RY*( 2) H  11           s(  0.03%)p99.99( 99.97%)
                                            0.0036  0.0174  0.5430  0.4282 -0.7222
    98. (0.00013) RY*( 3) H  11           s(  0.00%)p 1.00(100.00%)
                                           -0.0005  0.0023  0.5946 -0.8035 -0.0293
    99. (0.00004) RY*( 4) H  11           s(  0.54%)p99.99( 99.46%)
   100. (0.00297) RY*( 1) H  12           s( 99.53%)p 0.00(  0.47%)
                                            0.0063  0.9976  0.0521  0.0336  0.0293
   101. (0.00019) RY*( 2) H  12           s(  0.05%)p99.99( 99.95%)
                                            0.0034  0.0225 -0.5998 -0.3623  0.7131
   102. (0.00013) RY*( 3) H  12           s(  0.00%)p 1.00(100.00%)
                                           -0.0002  0.0002  0.5317 -0.8467  0.0171
   103. (0.00004) RY*( 4) H  12           s(  0.50%)p99.99( 99.50%)
   104. (0.00297) RY*( 1) H  13           s( 99.53%)p 0.00(  0.47%)
                                            0.0063  0.9976  0.0521  0.0336 -0.0293
   105. (0.00019) RY*( 2) H  13           s(  0.05%)p99.99( 99.95%)
                                            0.0034  0.0225 -0.5998 -0.3623 -0.7131
   106. (0.00013) RY*( 3) H  13           s(  0.00%)p 1.00(100.00%)
                                           -0.0002  0.0002  0.5317 -0.8467 -0.0171
   107. (0.00004) RY*( 4) H  13           s(  0.50%)p99.99( 99.50%)
   108. (0.00297) RY*( 1) H  14           s( 99.53%)p 0.00(  0.47%)
                                            0.0063  0.9976 -0.0521 -0.0336  0.0293
   109. (0.00019) RY*( 2) H  14           s(  0.05%)p99.99( 99.95%)
                                            0.0034  0.0225  0.5998  0.3623  0.7131
   110. (0.00013) RY*( 3) H  14           s(  0.00%)p 1.00(100.00%)
                                           -0.0002  0.0002 -0.5317  0.8467  0.0171
   111. (0.00004) RY*( 4) H  14           s(  0.50%)p99.99( 99.50%)
   112. (0.00297) RY*( 1) H  15           s( 99.53%)p 0.00(  0.47%)
                                            0.0063  0.9976 -0.0521 -0.0336 -0.0293
   113. (0.00019) RY*( 2) H  15           s(  0.05%)p99.99( 99.95%)
                                            0.0034  0.0225  0.5998  0.3623 -0.7131
   114. (0.00013) RY*( 3) H  15           s(  0.00%)p 1.00(100.00%)
                                           -0.0002  0.0002 -0.5317  0.8467 -0.0171
   115. (0.00004) RY*( 4) H  15           s(  0.50%)p99.99( 99.50%)
   116. (0.00280) RY*( 1) H  16           s( 99.50%)p 0.00(  0.50%)
                                            0.0060  0.9975  0.0513  0.0338 -0.0345
   117. (0.00018) RY*( 2) H  16           s(  0.03%)p99.99( 99.97%)
                                            0.0036  0.0174 -0.5430 -0.4282 -0.7222
   118. (0.00013) RY*( 3) H  16           s(  0.00%)p 1.00(100.00%)
                                           -0.0005  0.0023 -0.5946  0.8035 -0.0293
   119. (0.00004) RY*( 4) H  16           s(  0.54%)p99.99( 99.46%)
   120. (0.00280) RY*( 1) H  17           s( 99.50%)p 0.00(  0.50%)
                                            0.0060  0.9975  0.0513  0.0338  0.0345
   121. (0.00018) RY*( 2) H  17           s(  0.03%)p99.99( 99.97%)
                                            0.0036  0.0174 -0.5430 -0.4282  0.7222
   122. (0.00013) RY*( 3) H  17           s(  0.00%)p 1.00(100.00%)
                                           -0.0005  0.0023 -0.5946  0.8035  0.0293
   123. (0.00004) RY*( 4) H  17           s(  0.54%)p99.99( 99.46%)
   124. (0.00181) RY*( 1) H  18           s( 98.39%)p 0.02(  1.61%)
                                            0.0051  0.9919 -0.0529 -0.0978  0.0615
   125. (0.00021) RY*( 2) H  18           s(  0.02%)p99.99( 99.98%)
                                            0.0004  0.0138  0.8687 -0.0188  0.4947
   126. (0.00013) RY*( 3) H  18           s(  0.09%)p99.99( 99.91%)
                                            0.0067  0.0301 -0.2868  0.7954  0.5331
   127. (0.00003) RY*( 4) H  18           s(  1.58%)p62.34( 98.42%)
   128. (0.00181) RY*( 1) H  19           s( 98.39%)p 0.02(  1.61%)
                                            0.0051  0.9919 -0.0529 -0.0978 -0.0615
   129. (0.00021) RY*( 2) H  19           s(  0.02%)p99.99( 99.98%)
                                            0.0004  0.0138  0.8687 -0.0188 -0.4947
   130. (0.00013) RY*( 3) H  19           s(  0.09%)p99.99( 99.91%)
                                            0.0067  0.0301 -0.2868  0.7954 -0.5331
   131. (0.00003) RY*( 4) H  19           s(  1.58%)p62.34( 98.42%)
   132. (0.00143) RY*( 1) H  20           s( 97.85%)p 0.02(  2.15%)
                                            0.0045  0.9892  0.0973 -0.1098  0.0000
   133. (0.00021) RY*( 2) H  20           s(  0.00%)p 1.00(100.00%)
                                            0.0000  0.0000  0.0000  0.0000  1.0000
   134. (0.00013) RY*( 3) H  20           s(  0.07%)p99.99( 99.93%)
                                            0.0074  0.0254  0.6236  0.7813  0.0000
   135. (0.00003) RY*( 4) H  20           s(  2.16%)p45.28( 97.84%)
   136. (0.00720) BD*( 1) C   1 - C   2  
                ( 50.33%)   0.7095* C   1 s( 30.17%)p 2.31( 69.79%)d 0.00(  0.04%)
                                            0.0004  0.5493  0.0046 -0.0042 -0.0139
                                           -0.8353 -0.0025  0.0000  0.0000 -0.0002
                                           -0.0000 -0.0000 -0.0174 -0.0101
                ( 49.67%)  -0.7047* C   2 s( 28.01%)p 2.57( 71.94%)d 0.00(  0.04%)
                                            0.0002  0.5291  0.0157 -0.0024 -0.0163
                                            0.8480  0.0049  0.0000  0.0000  0.0008
                                            0.0000  0.0000 -0.0182 -0.0104
   137. (0.00554) BD*( 1) C   1 - H   7  
                ( 39.21%)   0.6262* C   1 s( 23.45%)p 3.26( 76.51%)d 0.00(  0.04%)
                                            0.0000  0.4843  0.0030 -0.8131  0.0097
                                            0.3222  0.0084 -0.0000  0.0000 -0.0122
                                           -0.0000 -0.0000  0.0134 -0.0096
                ( 60.79%)  -0.7797* H   7 s( 99.92%)p 0.00(  0.08%)
                                            0.9996 -0.0007  0.0258 -0.0111 -0.0000
   138. (0.00913) BD*( 1) C   1 - H   8  
                ( 39.49%)   0.6284* C   1 s( 23.17%)p 3.31( 76.78%)d 0.00(  0.04%)
                                           -0.0000 -0.4814  0.0033 -0.4112  0.0058
                                           -0.3143 -0.0147 -0.7069  0.0034 -0.0061
                                           -0.0136 -0.0103 -0.0023 -0.0098
                ( 60.51%)  -0.7779* H   8 s( 99.92%)p 0.00(  0.08%)
                                           -0.9996  0.0020  0.0125  0.0112  0.0223
   139. (0.00913) BD*( 1) C   1 - H   9  
                ( 39.49%)   0.6284* C   1 s( 23.17%)p 3.31( 76.78%)d 0.00(  0.04%)
                                           -0.0000 -0.4814  0.0033 -0.4112  0.0058
                                           -0.3143 -0.0147  0.7069 -0.0034 -0.0061
                                            0.0136  0.0103 -0.0023 -0.0098
                ( 60.51%)  -0.7779* H   9 s( 99.92%)p 0.00(  0.08%)
                                           -0.9996  0.0020  0.0125  0.0112 -0.0223
   140. (0.01480) BD*( 1) C   2 - C   3  
                ( 50.18%)   0.7084* C   2 s( 28.55%)p 2.50( 71.41%)d 0.00(  0.04%)
                                            0.0003  0.5343  0.0036  0.7775  0.0005
                                           -0.3310  0.0011  0.0000  0.0000 -0.0125
                                            0.0000  0.0000  0.0127 -0.0104
                ( 49.82%)  -0.7058* C   3 s( 28.48%)p 2.51( 71.48%)d 0.00(  0.04%)
                                            0.0003  0.5335  0.0098 -0.7768  0.0023
                                            0.3338  0.0009 -0.0000  0.0000 -0.0128
                                           -0.0000 -0.0000  0.0127 -0.0102
   141. (0.01752) BD*( 1) C   2 - H  10  
                ( 39.35%)   0.6273* C   2 s( 21.73%)p 3.60( 78.23%)d 0.00(  0.05%)
                                           -0.0001  0.4660 -0.0085 -0.4442 -0.0085
                                           -0.2919  0.0017  0.7068 -0.0111  0.0064
                                           -0.0146 -0.0096  0.0025  0.0102
                ( 60.65%)  -0.7788* H  10 s( 99.92%)p 0.00(  0.08%)
                                            0.9996 -0.0041  0.0151  0.0097 -0.0220
   142. (0.01752) BD*( 1) C   2 - H  11  
                ( 39.35%)   0.6273* C   2 s( 21.73%)p 3.60( 78.23%)d 0.00(  0.05%)
                                           -0.0001  0.4660 -0.0085 -0.4442 -0.0085
                                           -0.2919  0.0017 -0.7068  0.0111  0.0064
                                            0.0146  0.0096  0.0025  0.0102
                ( 60.65%)  -0.7788* H  11 s( 99.92%)p 0.00(  0.08%)
                                            0.9996 -0.0041  0.0151  0.0097  0.0220
   143. (0.01313) BD*( 1) C   3 - C   4  
                ( 50.00%)   0.7071* C   3 s( 28.56%)p 2.50( 71.40%)d 0.00(  0.04%)
                                            0.0003  0.5343  0.0094  0.0039 -0.0005
                                           -0.8450  0.0018 -0.0000  0.0000  0.0003
                                           -0.0000 -0.0000 -0.0180 -0.0103
                ( 50.00%)  -0.7071* C   4 s( 28.56%)p 2.50( 71.40%)d 0.00(  0.04%)
                                            0.0003  0.5343  0.0094 -0.0039  0.0005
                                            0.8450 -0.0018 -0.0000  0.0000  0.0003
                                            0.0000  0.0000 -0.0180 -0.0103
   144. (0.01840) BD*( 1) C   3 - H  12  
                ( 39.36%)   0.6274* C   3 s( 21.49%)p 3.65( 78.46%)d 0.00(  0.05%)
                                            0.0001 -0.4635  0.0080 -0.4448 -0.0060
                                           -0.2949 -0.0044 -0.7068  0.0085 -0.0063
                                           -0.0147 -0.0098 -0.0028 -0.0099
                ( 60.64%)  -0.7787* H  12 s( 99.92%)p 0.00(  0.08%)
                                           -0.9996  0.0045  0.0147  0.0099  0.0221
   145. (0.01840) BD*( 1) C   3 - H  13  
                ( 39.36%)   0.6274* C   3 s( 21.49%)p 3.65( 78.46%)d 0.00(  0.05%)
                                            0.0001 -0.4635  0.0080 -0.4448 -0.0060
                                           -0.2949 -0.0044  0.7068 -0.0085 -0.0063
                                            0.0147  0.0098 -0.0028 -0.0099
                ( 60.64%)  -0.7787* H  13 s( 99.92%)p 0.00(  0.08%)
                                           -0.9996  0.0045  0.0147  0.0099 -0.0221
   146. (0.01480) BD*( 1) C   4 - C   5  
                ( 49.82%)   0.7058* C   4 s( 28.48%)p 2.51( 71.48%)d 0.00(  0.04%)
                                           -0.0003 -0.5335 -0.0098 -0.7768  0.0023
                                            0.3338  0.0009  0.0000 -0.0000  0.0128
                                           -0.0000 -0.0000 -0.0127  0.0102
                ( 50.18%)  -0.7084* C   5 s( 28.55%)p 2.50( 71.41%)d 0.00(  0.04%)
                                           -0.0003 -0.5343 -0.0036  0.7775  0.0005
                                           -0.3310  0.0011  0.0000 -0.0000  0.0125
                                            0.0000  0.0000 -0.0127  0.0104
   147. (0.01840) BD*( 1) C   4 - H  14  
                ( 39.36%)   0.6274* C   4 s( 21.49%)p 3.65( 78.46%)d 0.00(  0.05%)
                                           -0.0001  0.4635 -0.0080 -0.4448 -0.0060
                                           -0.2949 -0.0044  0.7068 -0.0085  0.0063
                                           -0.0147 -0.0098  0.0028  0.0099
                ( 60.64%)  -0.7787* H  14 s( 99.92%)p 0.00(  0.08%)
                                            0.9996 -0.0045  0.0147  0.0099 -0.0221
   148. (0.01840) BD*( 1) C   4 - H  15  
                ( 39.36%)   0.6274* C   4 s( 21.49%)p 3.65( 78.46%)d 0.00(  0.05%)
                                           -0.0001  0.4635 -0.0080 -0.4448 -0.0060
                                           -0.2949 -0.0044 -0.7068  0.0085  0.0063
                                            0.0147  0.0098  0.0028  0.0099
                ( 60.64%)  -0.7787* H  15 s( 99.92%)p 0.00(  0.08%)
                                            0.9996 -0.0045  0.0147  0.0099  0.0221
   149. (0.00720) BD*( 1) C   5 - C   6  
                ( 49.67%)   0.7047* C   5 s( 28.01%)p 2.57( 71.94%)d 0.00(  0.04%)
                                           -0.0002 -0.5291 -0.0157 -0.0024 -0.0163
                                            0.8480  0.0049  0.0000 -0.0000 -0.0008
                                            0.0000  0.0000  0.0182  0.0104
                ( 50.33%)  -0.7095* C   6 s( 30.17%)p 2.31( 69.79%)d 0.00(  0.04%)
                                           -0.0004 -0.5493 -0.0046 -0.0042 -0.0139
                                           -0.8353 -0.0025  0.0000 -0.0000  0.0002
                                           -0.0000 -0.0000  0.0174  0.0101
   150. (0.01752) BD*( 1) C   5 - H  16  
                ( 39.35%)   0.6273* C   5 s( 21.73%)p 3.60( 78.23%)d 0.00(  0.05%)
                                            0.0001 -0.4660  0.0085 -0.4442 -0.0085
                                           -0.2919  0.0017  0.7068 -0.0111 -0.0064
                                            0.0146  0.0096 -0.0025 -0.0102
                ( 60.65%)  -0.7788* H  16 s( 99.92%)p 0.00(  0.08%)
                                           -0.9996  0.0041  0.0151  0.0097 -0.0220
   151. (0.01752) BD*( 1) C   5 - H  17  
                ( 39.35%)   0.6273* C   5 s( 21.73%)p 3.60( 78.23%)d 0.00(  0.05%)
                                            0.0001 -0.4660  0.0085 -0.4442 -0.0085
                                           -0.2919  0.0017 -0.7068  0.0111 -0.0064
                                           -0.0146 -0.0096 -0.0025 -0.0102
                ( 60.65%)  -0.7788* H  17 s( 99.92%)p 0.00(  0.08%)
                                           -0.9996  0.0041  0.0151  0.0097  0.0220
   152. (0.00913) BD*( 1) C   6 - H  18  
                ( 39.49%)   0.6284* C   6 s( 23.17%)p 3.31( 76.78%)d 0.00(  0.04%)
                                            0.0000  0.4814 -0.0033 -0.4112  0.0058
                                           -0.3143 -0.0147  0.7069 -0.0034  0.0061
                                           -0.0136 -0.0103  0.0023  0.0098
                ( 60.51%)  -0.7779* H  18 s( 99.92%)p 0.00(  0.08%)
                                            0.9996 -0.0020  0.0125  0.0112 -0.0223
   153. (0.00913) BD*( 1) C   6 - H  19  
                ( 39.49%)   0.6284* C   6 s( 23.17%)p 3.31( 76.78%)d 0.00(  0.04%)
                                            0.0000  0.4814 -0.0033 -0.4112  0.0058
                                           -0.3143 -0.0147 -0.7069  0.0034  0.0061
                                            0.0136  0.0103  0.0023  0.0098
                ( 60.51%)  -0.7779* H  19 s( 99.92%)p 0.00(  0.08%)
                                            0.9996 -0.0020  0.0125  0.0112  0.0223
   154. (0.00554) BD*( 1) C   6 - H  20  
                ( 39.21%)   0.6262* C   6 s( 23.45%)p 3.26( 76.51%)d 0.00(  0.04%)
                                           -0.0000 -0.4843 -0.0030 -0.8131  0.0097
                                            0.3222  0.0084  0.0000 -0.0000  0.0122
                                           -0.0000 -0.0000 -0.0134  0.0096
                ( 60.79%)  -0.7797* H  20 s( 99.92%)p 0.00(  0.08%)
                                           -0.9996  0.0007  0.0258 -0.0111 -0.0000


 NHO Directionality and "Bond Bending" (deviations from line of nuclear centers)

         [Thresholds for printing:  angular deviation  >  1.0 degree]
                                    hybrid p-character > 25.0%
                                    orbital occupancy  >  0.10e

                                Line of Centers        Hybrid 1              Hybrid 2
                                ---------------  -------------------   ------------------
                NBO               Theta   Phi    Theta   Phi    Dev    Theta   Phi    Dev
 ========================================================================================
     1. BD (   1) C   1 - C   2    90.0  270.0    90.0  268.8   1.2     90.0   91.3   1.3
    14. BD (   1) C   5 - C   6    90.0  270.0    90.0  271.3   1.3     90.0   88.8   1.2


 Second Order Perturbation Theory Analysis of Fock Matrix in NBO Basis

     Threshold for printing:   0.50 kcal/mol
                                                                              E(2)  E(j)-E(i) F(i,j)
         Donor NBO (i)                     Acceptor NBO (j)                 kcal/mol   a.u.    a.u. 
 ===================================================================================================

 within unit  1
   1. BD (   1) C   1 - C   2        / 44. RY*(   1) C   3                    0.74    1.39    0.029
   1. BD (   1) C   1 - C   2        / 46. RY*(   3) C   3                    0.50    1.51    0.025
   1. BD (   1) C   1 - C   2        /137. BD*(   1) C   1 - H   7            0.60    1.04    0.022
   1. BD (   1) C   1 - C   2        /140. BD*(   1) C   2 - C   3            1.13    1.00    0.030
   1. BD (   1) C   1 - C   2        /141. BD*(   1) C   2 - H  10            0.57    1.04    0.022
   1. BD (   1) C   1 - C   2        /142. BD*(   1) C   2 - H  11            0.57    1.04    0.022
   1. BD (   1) C   1 - C   2        /143. BD*(   1) C   3 - C   4            2.27    1.01    0.043
   2. BD (   1) C   1 - H   7        /140. BD*(   1) C   2 - C   3            3.37    0.89    0.049
   3. BD (   1) C   1 - H   8        /142. BD*(   1) C   2 - H  11            3.13    0.93    0.048
   4. BD (   1) C   1 - H   9        /141. BD*(   1) C   2 - H  10            3.13    0.93    0.048
   5. BD (   1) C   2 - C   3        / 26. RY*(   1) C   1                    1.19    1.40    0.037
   5. BD (   1) C   2 - C   3        / 55. RY*(   3) C   4                    1.02    1.50    0.035
   5. BD (   1) C   2 - C   3        /136. BD*(   1) C   1 - C   2            0.96    0.99    0.028
   5. BD (   1) C   2 - C   3        /137. BD*(   1) C   1 - H   7            1.71    1.04    0.038
   5. BD (   1) C   2 - C   3        /141. BD*(   1) C   2 - H  10            0.56    1.03    0.022
   5. BD (   1) C   2 - C   3        /142. BD*(   1) C   2 - H  11            0.56    1.03    0.022
   5. BD (   1) C   2 - C   3        /143. BD*(   1) C   3 - C   4            1.22    1.00    0.031
   5. BD (   1) C   2 - C   3        /144. BD*(   1) C   3 - H  12            0.59    1.03    0.022
   5. BD (   1) C   2 - C   3        /145. BD*(   1) C   3 - H  13            0.59    1.03    0.022
   5. BD (   1) C   2 - C   3        /146. BD*(   1) C   4 - C   5            2.12    1.00    0.041
   6. BD (   1) C   2 - H  10        /139. BD*(   1) C   1 - H   9            3.25    0.92    0.049
   6. BD (   1) C   2 - H  10        /145. BD*(   1) C   3 - H  13            3.31    0.91    0.049
   7. BD (   1) C   2 - H  11        /138. BD*(   1) C   1 - H   8            3.25    0.92    0.049
   7. BD (   1) C   2 - H  11        /144. BD*(   1) C   3 - H  12            3.31    0.91    0.049
   8. BD (   1) C   3 - C   4        / 35. RY*(   1) C   2                    1.11    1.45    0.036
   8. BD (   1) C   3 - C   4        / 62. RY*(   1) C   5                    1.11    1.45    0.036
   8. BD (   1) C   3 - C   4        /136. BD*(   1) C   1 - C   2            2.13    0.99    0.041
   8. BD (   1) C   3 - C   4        /140. BD*(   1) C   2 - C   3            1.15    1.00    0.030
   8. BD (   1) C   3 - C   4        /144. BD*(   1) C   3 - H  12            0.60    1.03    0.022
   8. BD (   1) C   3 - C   4        /145. BD*(   1) C   3 - H  13            0.60    1.03    0.022
   8. BD (   1) C   3 - C   4        /146. BD*(   1) C   4 - C   5            1.15    1.00    0.030
   8. BD (   1) C   3 - C   4        /147. BD*(   1) C   4 - H  14            0.60    1.03    0.022
   8. BD (   1) C   3 - C   4        /148. BD*(   1) C   4 - H  15            0.60    1.03    0.022
   8. BD (   1) C   3 - C   4        /149. BD*(   1) C   5 - C   6            2.13    0.99    0.041
   9. BD (   1) C   3 - H  12        /142. BD*(   1) C   2 - H  11            3.18    0.92    0.048
   9. BD (   1) C   3 - H  12        /148. BD*(   1) C   4 - H  15            3.24    0.91    0.049
  10. BD (   1) C   3 - H  13        /141. BD*(   1) C   2 - H  10            3.18    0.92    0.048
  10. BD (   1) C   3 - H  13        /147. BD*(   1) C   4 - H  14            3.24    0.91    0.049
  11. BD (   1) C   4 - C   5        / 46. RY*(   3) C   3                    1.02    1.50    0.035
  11. BD (   1) C   4 - C   5        / 71. RY*(   1) C   6                    1.19    1.40    0.037
  11. BD (   1) C   4 - C   5        /140. BD*(   1) C   2 - C   3            2.12    1.00    0.041
  11. BD (   1) C   4 - C   5        /143. BD*(   1) C   3 - C   4            1.22    1.00    0.031
  11. BD (   1) C   4 - C   5        /147. BD*(   1) C   4 - H  14            0.59    1.03    0.022
  11. BD (   1) C   4 - C   5        /148. BD*(   1) C   4 - H  15            0.59    1.03    0.022
  11. BD (   1) C   4 - C   5        /149. BD*(   1) C   5 - C   6            0.96    0.99    0.028
  11. BD (   1) C   4 - C   5        /150. BD*(   1) C   5 - H  16            0.56    1.03    0.022
  11. BD (   1) C   4 - C   5        /151. BD*(   1) C   5 - H  17            0.56    1.03    0.022
  11. BD (   1) C   4 - C   5        /154. BD*(   1) C   6 - H  20            1.71    1.04    0.038
  12. BD (   1) C   4 - H  14        /145. BD*(   1) C   3 - H  13            3.24    0.91    0.049
  12. BD (   1) C   4 - H  14        /150. BD*(   1) C   5 - H  16            3.18    0.92    0.048
  13. BD (   1) C   4 - H  15        /144. BD*(   1) C   3 - H  12            3.24    0.91    0.049
  13. BD (   1) C   4 - H  15        /151. BD*(   1) C   5 - H  17            3.18    0.92    0.048
  14. BD (   1) C   5 - C   6        / 53. RY*(   1) C   4                    0.74    1.39    0.029
  14. BD (   1) C   5 - C   6        / 55. RY*(   3) C   4                    0.50    1.51    0.025
  14. BD (   1) C   5 - C   6        /143. BD*(   1) C   3 - C   4            2.27    1.01    0.043
  14. BD (   1) C   5 - C   6        /146. BD*(   1) C   4 - C   5            1.13    1.00    0.030
  14. BD (   1) C   5 - C   6        /150. BD*(   1) C   5 - H  16            0.57    1.04    0.022
  14. BD (   1) C   5 - C   6        /151. BD*(   1) C   5 - H  17            0.57    1.04    0.022
  14. BD (   1) C   5 - C   6        /154. BD*(   1) C   6 - H  20            0.60    1.04    0.022
  15. BD (   1) C   5 - H  16        /147. BD*(   1) C   4 - H  14            3.31    0.91    0.049
  15. BD (   1) C   5 - H  16        /152. BD*(   1) C   6 - H  18            3.25    0.92    0.049
  16. BD (   1) C   5 - H  17        /148. BD*(   1) C   4 - H  15            3.31    0.91    0.049
  16. BD (   1) C   5 - H  17        /153. BD*(   1) C   6 - H  19            3.25    0.92    0.049
  17. BD (   1) C   6 - H  18        /150. BD*(   1) C   5 - H  16            3.13    0.93    0.048
  18. BD (   1) C   6 - H  19        /151. BD*(   1) C   5 - H  17            3.13    0.93    0.048
  19. BD (   1) C   6 - H  20        /146. BD*(   1) C   4 - C   5            3.37    0.89    0.049
  20. CR (   1) C   1                / 80. RY*(   1) H   7                    0.62   10.48    0.072
  20. CR (   1) C   1                / 84. RY*(   1) H   8                    0.63   10.48    0.072
  20. CR (   1) C   1                / 88. RY*(   1) H   9                    0.63   10.48    0.072
  21. CR (   1) C   2                / 28. RY*(   3) C   1                    1.25   10.60    0.103
  21. CR (   1) C   2                / 44. RY*(   1) C   3                    0.74   10.86    0.080
  21. CR (   1) C   2                / 47. RY*(   4) C   3                    0.53   10.80    0.067
  21. CR (   1) C   2                / 92. RY*(   1) H  10                    0.59   10.46    0.070
  21. CR (   1) C   2                / 96. RY*(   1) H  11                    0.59   10.46    0.070
  22. CR (   1) C   3                / 39. RY*(   5) C   2                    0.70   10.85    0.078
  22. CR (   1) C   3                / 53. RY*(   1) C   4                    0.64   10.86    0.075
  22. CR (   1) C   3                / 56. RY*(   4) C   4                    0.66   10.79    0.075
  22. CR (   1) C   3                /100. RY*(   1) H  12                    0.59   10.46    0.070
  22. CR (   1) C   3                /104. RY*(   1) H  13                    0.59   10.46    0.070
  23. CR (   1) C   4                / 44. RY*(   1) C   3                    0.64   10.86    0.075
  23. CR (   1) C   4                / 47. RY*(   4) C   3                    0.66   10.79    0.075
  23. CR (   1) C   4                / 66. RY*(   5) C   5                    0.70   10.85    0.078
  23. CR (   1) C   4                /108. RY*(   1) H  14                    0.59   10.46    0.070
  23. CR (   1) C   4                /112. RY*(   1) H  15                    0.59   10.46    0.070
  24. CR (   1) C   5                / 53. RY*(   1) C   4                    0.74   10.86    0.080
  24. CR (   1) C   5                / 56. RY*(   4) C   4                    0.53   10.80    0.067
  24. CR (   1) C   5                / 73. RY*(   3) C   6                    1.25   10.60    0.103
  24. CR (   1) C   5                /116. RY*(   1) H  16                    0.59   10.46    0.070
  24. CR (   1) C   5                /120. RY*(   1) H  17                    0.59   10.46    0.070
  25. CR (   1) C   6                /124. RY*(   1) H  18                    0.63   10.48    0.072
  25. CR (   1) C   6                /128. RY*(   1) H  19                    0.63   10.48    0.072
  25. CR (   1) C   6                /132. RY*(   1) H  20                    0.62   10.48    0.072


 Natural Bond Orbitals (Summary):

                                                            Principal Delocalizations
           NBO                        Occupancy    Energy   (geminal,vicinal,remote)
 ====================================================================================
 Molecular unit  1  (C6H14)
     1. BD (   1) C   1 - C   2          1.98803    -0.58558  143(v),140(g),44(v),137(g)
                                                    141(g),142(g),46(v)
     2. BD (   1) C   1 - H   7          1.98873    -0.47692  140(v)
     3. BD (   1) C   1 - H   8          1.98902    -0.47632  142(v)
     4. BD (   1) C   1 - H   9          1.98902    -0.47632  141(v)
     5. BD (   1) C   2 - C   3          1.98079    -0.57975  146(v),137(v),143(g),26(v)
                                                    55(v),136(g),144(g),145(g)
                                                    141(g),142(g)
     6. BD (   1) C   2 - H  10          1.97735    -0.46594  145(v),139(v)
     7. BD (   1) C   2 - H  11          1.97735    -0.46594  144(v),138(v)
     8. BD (   1) C   3 - C   4          1.98005    -0.58011  136(v),149(v),140(g),146(g)
                                                    35(v),62(v),144(g),145(g)
                                                    147(g),148(g)
     9. BD (   1) C   3 - H  12          1.97738    -0.46504  148(v),142(v)
    10. BD (   1) C   3 - H  13          1.97738    -0.46504  147(v),141(v)
    11. BD (   1) C   4 - C   5          1.98079    -0.57975  140(v),154(v),143(g),71(v)
                                                    46(v),149(g),147(g),148(g)
                                                    150(g),151(g)
    12. BD (   1) C   4 - H  14          1.97738    -0.46504  145(v),150(v)
    13. BD (   1) C   4 - H  15          1.97738    -0.46504  144(v),151(v)
    14. BD (   1) C   5 - C   6          1.98803    -0.58558  143(v),146(g),53(v),154(g)
                                                    150(g),151(g),55(v)
    15. BD (   1) C   5 - H  16          1.97735    -0.46594  147(v),152(v)
    16. BD (   1) C   5 - H  17          1.97735    -0.46594  148(v),153(v)
    17. BD (   1) C   6 - H  18          1.98902    -0.47632  150(v)
    18. BD (   1) C   6 - H  19          1.98902    -0.47632  151(v)
    19. BD (   1) C   6 - H  20          1.98873    -0.47692  146(v)
    20. CR (   1) C   1                  1.99925   -10.05898  84(v),88(v),80(v)
    21. CR (   1) C   2                  1.99914   -10.05651  28(v),44(v),92(v),96(v)
                                                    47(v)
    22. CR (   1) C   3                  1.99912   -10.05175  39(v),56(v),53(v),100(v)
                                                    104(v)
    23. CR (   1) C   4                  1.99912   -10.05175  66(v),47(v),44(v),108(v)
                                                    112(v)
    24. CR (   1) C   5                  1.99914   -10.05651  73(v),53(v),116(v),120(v)
                                                    56(v)
    25. CR (   1) C   6                  1.99925   -10.05898  124(v),128(v),132(v)
    26. RY*(   1) C   1                  0.00315     0.81806   
    27. RY*(   2) C   1                  0.00147     1.01163   
    28. RY*(   3) C   1                  0.00037     0.54583   
    29. RY*(   4) C   1                  0.00013     1.12465   
    30. RY*(   5) C   1                  0.00002     2.29984   
    31. RY*(   6) C   1                  0.00000     2.26969   
    32. RY*(   7) C   1                  0.00000     1.84158   
    33. RY*(   8) C   1                  0.00000     1.77665   
    34. RY*(   9) C   1                  0.00000     2.29642   
    35. RY*(   1) C   2                  0.00330     0.86704   
    36. RY*(   2) C   2                  0.00295     1.01010   
    37. RY*(   3) C   2                  0.00106     0.99756   
    38. RY*(   4) C   2                  0.00034     2.04192   
    39. RY*(   5) C   2                  0.00032     0.79682   
    40. RY*(   6) C   2                  0.00013     1.83484   
    41. RY*(   7) C   2                  0.00008     2.13865   
    42. RY*(   8) C   2                  0.00000     2.21758   
    43. RY*(   9) C   2                  0.00001     2.19220   
    44. RY*(   1) C   3                  0.00339     0.80733   
    45. RY*(   2) C   3                  0.00325     1.03718   
    46. RY*(   3) C   3                  0.00315     0.92293   
    47. RY*(   4) C   3                  0.00037     0.73877   
    48. RY*(   5) C   3                  0.00035     2.04667   
    49. RY*(   6) C   3                  0.00013     2.08853   
    50. RY*(   7) C   3                  0.00007     2.20233   
    51. RY*(   8) C   3                  0.00000     2.23340   
    52. RY*(   9) C   3                  0.00001     2.20230   
    53. RY*(   1) C   4                  0.00339     0.80733   
    54. RY*(   2) C   4                  0.00325     1.03718   
    55. RY*(   3) C   4                  0.00315     0.92293   
    56. RY*(   4) C   4                  0.00037     0.73877   
    57. RY*(   5) C   4                  0.00035     2.04667   
    58. RY*(   6) C   4                  0.00013     2.08853   
    59. RY*(   7) C   4                  0.00007     2.20233   
    60. RY*(   8) C   4                  0.00000     2.23340   
    61. RY*(   9) C   4                  0.00001     2.20230   
    62. RY*(   1) C   5                  0.00330     0.86704   
    63. RY*(   2) C   5                  0.00295     1.01010   
    64. RY*(   3) C   5                  0.00106     0.99756   
    65. RY*(   4) C   5                  0.00034     2.04192   
    66. RY*(   5) C   5                  0.00032     0.79682   
    67. RY*(   6) C   5                  0.00013     1.83484   
    68. RY*(   7) C   5                  0.00008     2.13865   
    69. RY*(   8) C   5                  0.00000     2.21758   
    70. RY*(   9) C   5                  0.00001     2.19220   
    71. RY*(   1) C   6                  0.00315     0.81806   
    72. RY*(   2) C   6                  0.00147     1.01163   
    73. RY*(   3) C   6                  0.00037     0.54583   
    74. RY*(   4) C   6                  0.00013     1.12465   
    75. RY*(   5) C   6                  0.00002     2.29984   
    76. RY*(   6) C   6                  0.00000     2.26969   
    77. RY*(   7) C   6                  0.00000     1.84158   
    78. RY*(   8) C   6                  0.00000     1.77665   
    79. RY*(   9) C   6                  0.00000     2.29642   
    80. RY*(   1) H   7                  0.00143     0.42598   
    81. RY*(   2) H   7                  0.00021     1.78670   
    82. RY*(   3) H   7                  0.00013     1.79383   
    83. RY*(   4) H   7                  0.00003     2.25367   
    84. RY*(   1) H   8                  0.00181     0.42169   
    85. RY*(   2) H   8                  0.00021     1.79508   
    86. RY*(   3) H   8                  0.00013     1.78498   
    87. RY*(   4) H   8                  0.00003     2.27036   
    88. RY*(   1) H   9                  0.00181     0.42169   
    89. RY*(   2) H   9                  0.00021     1.79508   
    90. RY*(   3) H   9                  0.00013     1.78498   
    91. RY*(   4) H   9                  0.00003     2.27036   
    92. RY*(   1) H  10                  0.00280     0.39982   
    93. RY*(   2) H  10                  0.00018     1.82387   
    94. RY*(   3) H  10                  0.00013     1.81578   
    95. RY*(   4) H  10                  0.00004     2.33172   
    96. RY*(   1) H  11                  0.00280     0.39982   
    97. RY*(   2) H  11                  0.00018     1.82387   
    98. RY*(   3) H  11                  0.00013     1.81578   
    99. RY*(   4) H  11                  0.00004     2.33172   
   100. RY*(   1) H  12                  0.00297     0.41019   
   101. RY*(   2) H  12                  0.00019     1.83356   
   102. RY*(   3) H  12                  0.00013     1.86043   
   103. RY*(   4) H  12                  0.00004     2.33904   
   104. RY*(   1) H  13                  0.00297     0.41019   
   105. RY*(   2) H  13                  0.00019     1.83356   
   106. RY*(   3) H  13                  0.00013     1.86043   
   107. RY*(   4) H  13                  0.00004     2.33904   
   108. RY*(   1) H  14                  0.00297     0.41019   
   109. RY*(   2) H  14                  0.00019     1.83356   
   110. RY*(   3) H  14                  0.00013     1.86043   
   111. RY*(   4) H  14                  0.00004     2.33904   
   112. RY*(   1) H  15                  0.00297     0.41019   
   113. RY*(   2) H  15                  0.00019     1.83356   
   114. RY*(   3) H  15                  0.00013     1.86043   
   115. RY*(   4) H  15                  0.00004     2.33904   
   116. RY*(   1) H  16                  0.00280     0.39982   
   117. RY*(   2) H  16                  0.00018     1.82387   
   118. RY*(   3) H  16                  0.00013     1.81578   
   119. RY*(   4) H  16                  0.00004     2.33172   
   120. RY*(   1) H  17                  0.00280     0.39982   
   121. RY*(   2) H  17                  0.00018     1.82387   
   122. RY*(   3) H  17                  0.00013     1.81578   
   123. RY*(   4) H  17                  0.00004     2.33172   
   124. RY*(   1) H  18                  0.00181     0.42169   
   125. RY*(   2) H  18                  0.00021     1.79508   
   126. RY*(   3) H  18                  0.00013     1.78498   
   127. RY*(   4) H  18                  0.00003     2.27036   
   128. RY*(   1) H  19                  0.00181     0.42169   
   129. RY*(   2) H  19                  0.00021     1.79508   
   130. RY*(   3) H  19                  0.00013     1.78498   
   131. RY*(   4) H  19                  0.00003     2.27036   
   132. RY*(   1) H  20                  0.00143     0.42598   
   133. RY*(   2) H  20                  0.00021     1.78670   
   134. RY*(   3) H  20                  0.00013     1.79383   
   135. RY*(   4) H  20                  0.00003     2.25367   
   136. BD*(   1) C   1 - C   2          0.00720     0.41317   
   137. BD*(   1) C   1 - H   7          0.00554     0.45644   
   138. BD*(   1) C   1 - H   8          0.00913     0.44984   
   139. BD*(   1) C   1 - H   9          0.00913     0.44984   
   140. BD*(   1) C   2 - C   3          0.01480     0.41632   
   141. BD*(   1) C   2 - H  10          0.01752     0.45341   
   142. BD*(   1) C   2 - H  11          0.01752     0.45341   
   143. BD*(   1) C   3 - C   4          0.01313     0.42151   
   144. BD*(   1) C   3 - H  12          0.01840     0.44875   
   145. BD*(   1) C   3 - H  13          0.01840     0.44875   
   146. BD*(   1) C   4 - C   5          0.01480     0.41632   
   147. BD*(   1) C   4 - H  14          0.01840     0.44875   
   148. BD*(   1) C   4 - H  15          0.01840     0.44875   
   149. BD*(   1) C   5 - C   6          0.00720     0.41317   
   150. BD*(   1) C   5 - H  16          0.01752     0.45341   
   151. BD*(   1) C   5 - H  17          0.01752     0.45341   
   152. BD*(   1) C   6 - H  18          0.00913     0.44984   
   153. BD*(   1) C   6 - H  19          0.00913     0.44984   
   154. BD*(   1) C   6 - H  20          0.00554     0.45644   
       -------------------------------
              Total Lewis   49.66515  ( 99.3303%)
        Valence non-Lewis    0.24842  (  0.4968%)
        Rydberg non-Lewis    0.08643  (  0.1729%)
       -------------------------------
            Total unit  1   50.00000  (100.0000%)
           Charge unit  1    0.00000
 Unable to Open any file for archive entry.
 1\1\GINC-COMPUTE-0-10\SP\RB3LYP\def2SVP\C6H14\ZAHRT2\15-Mar-2021\0\\# 
 b3lyp empiricaldispersion=gd3bj pop=nbo def2svp geom=newredundant\\CCC
 CCC\\0,1\C,0,-3.217527,-0.207339,0.\C,0,-1.889178,0.547472,0.\C,0,-0.6
 67268,-0.372742,0.\C,0,0.667268,0.372742,0.\C,0,1.889178,-0.547472,0.\
 C,0,3.217527,0.207339,0.\H,0,-4.077447,0.481128,0.\H,0,-3.308201,-0.85
 4785,-0.888233\H,0,-3.308201,-0.854785,0.888233\H,0,-1.840823,1.2131,-
 0.880842\H,0,-1.840823,1.2131,0.880842\H,0,-0.713335,-1.039478,-0.8811
 9\H,0,-0.713335,-1.039478,0.88119\H,0,0.713335,1.039478,-0.88119\H,0,0
 .713335,1.039478,0.88119\H,0,1.840823,-1.2131,0.880842\H,0,1.840823,-1
 .2131,-0.880842\H,0,3.308201,0.854785,-0.888233\H,0,3.308201,0.854785,
 0.888233\H,0,4.077447,-0.481128,0.\\Version=ES64L-G16RevC.01\State=1-A
 G\HF=-236.9377522\RMSD=1.299e-09\Dipole=0.,0.,0.\Quadrupole=-0.506316,
 -0.0978937,0.6042097,-0.2626005,0.,0.\PG=C02H [SGH(C6H2),X(H12)]\\@
 The archive entry for this job was punched.


 YOU CANNOT THROW TO THE GROUND THE LETTERS OF
 THE GREEK ALPHABET AND PICK UP THE ILIAD.
        - RUFUS CHOATE, 1799-1859
 File lengths (MBytes):  RWF=     16 Int=      0 D2E=      0 Chk=      3 Scr=      1
 Normal termination of Gaussian 16
