# Supplementary material for: Machine-Learning-Guided Discovery of Electrochemical Reactions
Source: J Am Chem Soc. 2022 Dec 2;144(49):22599–610. doi: 10.1021/jacs.2c08997 (PMC9756344; doi:10.1021/jacs.2c08997)
Supplement: Supplementary file 4 — ja2c08997_si_004.zip [file ja2c08997_si_004.zip › Reactivity Prediction/Nlogs_notimes/77.log]

 Entering Gaussian System, Link 0=g16
 Input=77.com
 Output=77.log
 Initial command:
  
 Copyright (c) 1988-2019, Gaussian, Inc.  All Rights Reserved.
  
 This is part of the Gaussian(R) 16 program.  It is based on
 the Gaussian(R) 09 system (copyright 2009, Gaussian, Inc.),
 the Gaussian(R) 03 system (copyright 2003, Gaussian, Inc.),
 the Gaussian(R) 98 system (copyright 1998, Gaussian, Inc.),
 the Gaussian(R) 94 system (copyright 1995, Gaussian, Inc.),
 the Gaussian 92(TM) system (copyright 1992, Gaussian, Inc.),
 the Gaussian 90(TM) system (copyright 1990, Gaussian, Inc.),
 the Gaussian 88(TM) system (copyright 1988, Gaussian, Inc.),
 the Gaussian 86(TM) system (copyright 1986, Carnegie Mellon
 University), and the Gaussian 82(TM) system (copyright 1983,
 Carnegie Mellon University). Gaussian is a federally registered
 trademark of Gaussian, Inc.
  
 This software contains proprietary and confidential information,
 including trade secrets, belonging to Gaussian, Inc.
  
 This software is provided under written license and may be
 used, copied, transmitted, or stored only in accord with that
 written license.
  
 The following legend is applicable only to US Government
 contracts under FAR:
  
                    RESTRICTED RIGHTS LEGEND
  
 Use, reproduction and disclosure by the US Government is
 subject to restrictions as set forth in subparagraphs (a)
 and (c) of the Commercial Computer Software - Restricted
 Rights clause in FAR 52.227-19.
  
 Gaussian, Inc.
 340 Quinnipiac St., Bldg. 40, Wallingford CT 06492
  
  
 ---------------------------------------------------------------
 Warning -- This program may not be used in any manner that
 competes with the business of Gaussian, Inc. or will provide
 assistance to any competitor of Gaussian, Inc.  The licensee
 of this program is prohibited from giving any competitor of
 Gaussian, Inc. access to this program.  By using this program,
 the user acknowledges that Gaussian, Inc. is engaged in the
 business of creating and licensing software in the field of
 computational chemistry and represents and warrants to the
 licensee that it is not a competitor of Gaussian, Inc. and that
 it will not use this program in any manner prohibited above.
 ---------------------------------------------------------------
  

 Cite this work as:
 Gaussian 16, Revision C.01,
 M. J. Frisch, G. W. Trucks, H. B. Schlegel, G. E. Scuseria, 
 M. A. Robb, J. R. Cheeseman, G. Scalmani, V. Barone, 
 G. A. Petersson, H. Nakatsuji, X. Li, M. Caricato, A. V. Marenich, 
 J. Bloino, B. G. Janesko, R. Gomperts, B. Mennucci, H. P. Hratchian, 
 J. V. Ortiz, A. F. Izmaylov, J. L. Sonnenberg, D. Williams-Young, 
 F. Ding, F. Lipparini, F. Egidi, J. Goings, B. Peng, A. Petrone, 
 T. Henderson, D. Ranasinghe, V. G. Zakrzewski, J. Gao, N. Rega, 
 G. Zheng, W. Liang, M. Hada, M. Ehara, K. Toyota, R. Fukuda, 
 J. Hasegawa, M. Ishida, T. Nakajima, Y. Honda, O. Kitao, H. Nakai, 
 T. Vreven, K. Throssell, J. A. Montgomery, Jr., J. E. Peralta, 
 F. Ogliaro, M. J. Bearpark, J. J. Heyd, E. N. Brothers, K. N. Kudin, 
 V. N. Staroverov, T. A. Keith, R. Kobayashi, J. Normand, 
 K. Raghavachari, A. P. Rendell, J. C. Burant, S. S. Iyengar, 
 J. Tomasi, M. Cossi, J. M. Millam, M. Klene, C. Adamo, R. Cammi, 
 J. W. Ochterski, R. L. Martin, K. Morokuma, O. Farkas, 
 J. B. Foresman, and D. J. Fox, Gaussian, Inc., Wallingford CT, 2019.
 
 ******************************************
 Gaussian 16:  ES64L-G16RevC.01  3-Jul-2019
                13-Mar-2021 
 ******************************************
 %nprocshared=16
 Will use up to   16 processors via shared memory.
 %mem=7GB
 -----------------------------------------
 # b3lyp/def2svp geom=NewRedundant pop=NBO
 -----------------------------------------
 1/29=4000,38=1,172=1/1;
 2/12=2,17=6,18=5,40=1/2;
 3/5=43,7=101,11=2,25=1,30=1,74=-5/1,2,3;
 4//1;
 5/5=2,38=5/2;
 6/7=2,8=2,9=2,10=2,28=1,40=1/1,7;
 99/5=1,9=1/99;
 --
 77
 --
 Symbolic Z-matrix:
 Charge =  0 Multiplicity = 1
 Cl                    2.92288   0.9056   -0.34569 
 C                     1.2629    0.39128  -0.14936 
 C                     0.96189  -0.9734   -0.14778 
 C                    -0.36642  -1.37659   0.00955 
 C                    -1.38156  -0.42805   0.1634 
 C                    -1.06433   0.9333    0.15967 
 C                     0.25935   1.35177   0.00334 
 H                     1.76274  -1.70419  -0.26868 
 H                    -0.60637  -2.44252   0.0114 
 H                    -2.41818  -0.74922   0.286 
 H                    -1.8522    1.68079   0.27938 
 H                     0.5193    2.41123  -0.00121 
 
                          Input orientation:                          
 ---------------------------------------------------------------------
 Center     Atomic      Atomic             Coordinates (Angstroms)
 Number     Number       Type             X           Y           Z
 ---------------------------------------------------------------------
      1         17           0        2.922883    0.905596   -0.345687
      2          6           0        1.262896    0.391283   -0.149362
      3          6           0        0.961886   -0.973398   -0.147775
      4          6           0       -0.366419   -1.376586    0.009546
      5          6           0       -1.381562   -0.428049    0.163396
      6          6           0       -1.064333    0.933296    0.159668
      7          6           0        0.259351    1.351773    0.003341
      8          1           0        1.762742   -1.704185   -0.268681
      9          1           0       -0.606367   -2.442523    0.011396
     10          1           0       -2.418179   -0.749223    0.285996
     11          1           0       -1.852197    1.680787    0.279376
     12          1           0        0.519298    2.411229   -0.001214
 ---------------------------------------------------------------------
                    Distance matrix (angstroms):
                    1          2          3          4          5
     1  Cl   0.000000
     2  C    1.748890   0.000000
     3  C    2.723104   1.397484   0.000000
     4  C    4.019210   2.409414   1.397033   0.000000
     5  C    4.534977   2.786087   2.426103   1.397822   0.000000
     6  C    4.019210   2.409414   2.799208   2.417680   1.397822
     7  C    2.723104   1.397484   2.433682   2.799208   2.426103
     8  H    2.857064   2.157561   1.090890   2.172109   3.420799
     9  H    4.877809   3.398595   2.154781   1.092612   2.163825
    10  H    5.627112   3.878222   3.415150   2.163268   1.092135
    11  H    4.877809   3.398595   3.891814   3.409967   2.163825
    12  H    2.857064   2.157561   3.416586   3.890006   3.420799
                    6          7          8          9         10
     6  C    0.000000
     7  C    1.397033   0.000000
     8  H    3.890006   3.416586   0.000000
     9  H    3.409967   3.891814   2.497252   0.000000
    10  H    2.163268   3.415150   4.324318   2.495061   0.000000
    11  H    1.092612   2.154781   4.982589   4.315738   2.495061
    12  H    2.172109   1.090890   4.307474   4.982589   4.324318
                   11         12
    11  H    0.000000
    12  H    2.497252   0.000000
 Stoichiometry    C6H5Cl
 Framework group  C2V[C2(HCCCl),SGV(C4H4)]
 Deg. of freedom    11
 Full point group                 C2V     NOp   4
 Largest Abelian subgroup         C2V     NOp   4
 Largest concise Abelian subgroup C2      NOp   2
                         Standard orientation:                         
 ---------------------------------------------------------------------
 Center     Atomic      Atomic             Coordinates (Angstroms)
 Number     Number       Type             X           Y           Z
 ---------------------------------------------------------------------
      1         17           0       -0.000000   -0.000000    2.259734
      2          6           0       -0.000000   -0.000000    0.510844
      3          6           0       -0.000000    1.216841   -0.176368
      4          6           0        0.000000    1.208840   -1.573379
      5          6           0        0.000000    0.000000   -2.275243
      6          6           0       -0.000000   -1.208840   -1.573379
      7          6           0       -0.000000   -1.216841   -0.176368
      8          1           0       -0.000000    2.153737    0.382440
      9          1           0        0.000000    2.157869   -2.114808
     10          1           0        0.000000    0.000000   -3.367378
     11          1           0       -0.000000   -2.157869   -2.114808
     12          1           0       -0.000000   -2.153737    0.382440
 ---------------------------------------------------------------------
 Rotational constants (GHZ):           5.6565944           1.5598322           1.2226741
 Standard basis: def2SVP (5D, 7F)
 There are    59 symmetry adapted cartesian basis functions of A1  symmetry.
 There are    13 symmetry adapted cartesian basis functions of A2  symmetry.
 There are    21 symmetry adapted cartesian basis functions of B1  symmetry.
 There are    41 symmetry adapted cartesian basis functions of B2  symmetry.
 There are    54 symmetry adapted basis functions of A1  symmetry.
 There are    13 symmetry adapted basis functions of A2  symmetry.
 There are    21 symmetry adapted basis functions of B1  symmetry.
 There are    39 symmetry adapted basis functions of B2  symmetry.
   127 basis functions,   222 primitive gaussians,   134 cartesian basis functions
    29 alpha electrons       29 beta electrons
       nuclear repulsion energy       314.4820778607 Hartrees.
 NAtoms=   12 NActive=   12 NUniq=    8 SFac= 2.25D+00 NAtFMM=   60 NAOKFM=F Big=F
 Integral buffers will be    131072 words long.
 Raffenetti 2 integral format.
 Two-electron integral symmetry is turned on.
 One-electron integrals computed using PRISM.
   4 Symmetry operations used in ECPInt.
 ECPInt:  NShTT=    1770 NPrTT=    6786 LenC2=    1755 LenP2D=    5454.
 LDataN:  DoStor=T MaxTD1= 4 Len=   56
 NBasis=   127 RedAO= T EigKep=  2.97D-04  NBF=    54    13    21    39
 NBsUse=   127 1.00D-06 EigRej= -1.00D+00 NBFU=    54    13    21    39
 ExpMin= 1.22D-01 ExpMax= 1.04D+04 ExpMxC= 1.57D+03 IAcc=3 IRadAn=         5 AccDes= 0.00D+00
 Harris functional with IExCor=  402 and IRadAn=       5 diagonalized for initial guess.
 HarFok:  IExCor=  402 AccDes= 0.00D+00 IRadAn=         5 IDoV= 1 UseB2=F ITyADJ=14
 ICtDFT=  3500011 ScaDFX=  1.000000  1.000000  1.000000  1.000000
 FoFCou: FMM=F IPFlag=           0 FMFlag=      100000 FMFlg1=           0
         NFxFlg=           0 DoJE=T BraDBF=F KetDBF=T FulRan=T
         wScrn=  0.000000 ICntrl=       500 IOpCl=  0 I1Cent=   200000004 NGrid=           0
         NMat0=    1 NMatS0=      1 NMatT0=    0 NMatD0=    1 NMtDS0=    0 NMtDT0=    0
 Petite list used in FoFCou.
 Initial guess orbital symmetries:
       Occupied  (A1) (A1) (B2) (A1) (A1) (B2) (A1) (A1) (A1) (B2)
                 (B1) (A1) (A1) (B2) (A1) (B2) (A1) (A1) (B2) (A1)
                 (B2) (A1) (B1) (B2) (A1) (B1) (A2) (B2) (B1)
       Virtual   (A2) (B1) (A1) (B1) (A1) (B2) (A1) (B2) (A1) (A1)
                 (B2) (A1) (B2) (A1) (A1) (B2) (A1) (B2) (B1) (A1)
                 (B2) (A1) (B2) (A2) (B1) (A2) (B1) (A1) (B2) (B2)
                 (A1) (A1) (B1) (A1) (A1) (B2) (B2) (A1) (B2) (A1)
                 (A2) (B1) (A1) (A1) (B2) (B1) (A1) (B2) (B1) (A2)
                 (A2) (B1) (B2) (A2) (A1) (B2) (A1) (A1) (B1) (B2)
                 (A1) (B1) (A1) (B2) (A2) (A1) (B2) (A1) (B1) (A1)
                 (B2) (B1) (B2) (A2) (A1) (B2) (A1) (B2) (A1) (B1)
                 (A2) (B2) (B1) (A2) (A1) (B1) (B2) (A1) (A2) (B2)
                 (A1) (B2) (A1) (A1) (A1) (B2) (B2) (A1)
 The electronic state of the initial guess is 1-A1.
 Keep R1 ints in memory in symmetry-blocked form, NReq=48418045.
 Requested convergence on RMS density matrix=1.00D-08 within 128 cycles.
 Requested convergence on MAX density matrix=1.00D-06.
 Requested convergence on             energy=1.00D-06.
 No special actions if energy rises.
 Integral accuracy reduced to 1.0D-05 until final iterations.
 Initial convergence to 1.0D-05 achieved.  Increase integral accuracy.
 SCF Done:  E(RB3LYP) =  -691.551076582     A.U. after   13 cycles
            NFock= 13  Conv=0.63D-08     -V/T= 2.0052

 **********************************************************************

            Population analysis using the SCF Density.

 **********************************************************************

 Orbital symmetries:
       Occupied  (A1) (A1) (B2) (A1) (A1) (B2) (A1) (A1) (A1) (B1)
                 (B2) (A1) (A1) (B2) (A1) (B2) (A1) (A1) (B2) (A1)
                 (B2) (A1) (B1) (A1) (B2) (B1) (B2) (A2) (B1)
       Virtual   (A2) (B1) (A1) (A1) (B2) (A1) (B1) (B2) (A1) (A1)
                 (B2) (B2) (A1) (A1) (A1) (B2) (B2) (A1) (A1) (B1)
                 (A1) (B2) (B2) (A2) (B1) (A2) (A1) (B1) (B2) (A1)
                 (B2) (B1) (A1) (A1) (B2) (A1) (B2) (A1) (A2) (B1)
                 (A1) (B2) (A1) (A1) (B1) (B2) (A1) (B2) (B1) (B2)
                 (A2) (A2) (A1) (B2) (B1) (A2) (A1) (A1) (B1) (B2)
                 (A1) (B1) (A1) (B2) (A2) (A1) (B2) (A1) (B1) (A1)
                 (B2) (B1) (A2) (B2) (A1) (B2) (B2) (A1) (A1) (B1)
                 (A2) (B2) (B1) (A2) (A1) (B1) (B2) (A1) (A2) (B2)
                 (A1) (B2) (A1) (A1) (A1) (B2) (B2) (A1)
 The electronic state is 1-A1.
 Alpha  occ. eigenvalues -- -101.50229 -10.24815 -10.20465 -10.20462 -10.20424
 Alpha  occ. eigenvalues --  -10.20417 -10.20072  -9.45726  -7.22627  -7.21630
 Alpha  occ. eigenvalues --   -7.21595  -0.88658  -0.83233  -0.75306  -0.72877
 Alpha  occ. eigenvalues --   -0.61668  -0.59803  -0.52641  -0.47285  -0.46596
 Alpha  occ. eigenvalues --   -0.43636  -0.43368  -0.39875  -0.36720  -0.36505
 Alpha  occ. eigenvalues --   -0.33411  -0.30906  -0.26938  -0.24955
 Alpha virt. eigenvalues --   -0.02186  -0.02003   0.03441   0.08167   0.09282
 Alpha virt. eigenvalues --    0.12056   0.13506   0.13767   0.14314   0.25934
 Alpha virt. eigenvalues --    0.27801   0.28523   0.28926   0.34143   0.39136
 Alpha virt. eigenvalues --    0.40503   0.40646   0.41994   0.45611   0.45881
 Alpha virt. eigenvalues --    0.47485   0.48951   0.51004   0.52601   0.52862
 Alpha virt. eigenvalues --    0.58593   0.58896   0.59205   0.62008   0.64127
 Alpha virt. eigenvalues --    0.65628   0.65633   0.66372   0.70194   0.71135
 Alpha virt. eigenvalues --    0.72109   0.73421   0.74185   0.78570   0.78868
 Alpha virt. eigenvalues --    0.81310   0.82481   0.82984   0.87214   0.93133
 Alpha virt. eigenvalues --    0.95127   1.02752   1.04918   1.17512   1.22280
 Alpha virt. eigenvalues --    1.23189   1.23432   1.24748   1.26218   1.26879
 Alpha virt. eigenvalues --    1.29205   1.31213   1.49109   1.51113   1.64456
 Alpha virt. eigenvalues --    1.67922   1.69367   1.72822   1.73487   1.73843
 Alpha virt. eigenvalues --    1.74196   1.77382   1.79305   1.82145   1.86565
 Alpha virt. eigenvalues --    1.90165   1.94001   1.96789   1.96801   2.02723
 Alpha virt. eigenvalues --    2.08565   2.12092   2.12506   2.20970   2.25402
 Alpha virt. eigenvalues --    2.28091   2.29119   2.29920   2.33705   2.34427
 Alpha virt. eigenvalues --    2.51707   2.58609   2.59662   2.62862   2.70502
 Alpha virt. eigenvalues --    2.70809   2.79009   2.83993   2.86245   3.01116
 Alpha virt. eigenvalues --    3.09101   3.18768   3.58679
          Condensed to atoms (all electrons):
               1          2          3          4          5          6
     1  Cl  16.974862   0.229722  -0.055971   0.004286   0.000515   0.004286
     2  C    0.229722   5.252495   0.258206   0.128806  -0.176857   0.128806
     3  C   -0.055971   0.258206   5.073276   0.250642   0.105741  -0.151515
     4  C    0.004286   0.128806   0.250642   5.090097   0.243514   0.113282
     5  C    0.000515  -0.176857   0.105741   0.243514   5.125118   0.243514
     6  C    0.004286   0.128806  -0.151515   0.113282   0.243514   5.090097
     7  C   -0.055971   0.258206   0.091851  -0.151515   0.105741   0.250642
     8  H    0.001369  -0.076509   0.435189  -0.065295   0.014988  -0.002213
     9  H   -0.000146   0.016127  -0.070817   0.438039  -0.074390   0.014863
    10  H    0.000010  -0.001631   0.014981  -0.073066   0.440444  -0.073066
    11  H   -0.000146   0.016127  -0.001758   0.014863  -0.074390   0.438039
    12  H    0.001369  -0.076509   0.015765  -0.002213   0.014988  -0.065295
               7          8          9         10         11         12
     1  Cl  -0.055971   0.001369  -0.000146   0.000010  -0.000146   0.001369
     2  C    0.258206  -0.076509   0.016127  -0.001631   0.016127  -0.076509
     3  C    0.091851   0.435189  -0.070817   0.014981  -0.001758   0.015765
     4  C   -0.151515  -0.065295   0.438039  -0.073066   0.014863  -0.002213
     5  C    0.105741   0.014988  -0.074390   0.440444  -0.074390   0.014988
     6  C    0.250642  -0.002213   0.014863  -0.073066   0.438039  -0.065295
     7  C    5.073276   0.015765  -0.001758   0.014981  -0.070817   0.435189
     8  H    0.015765   0.706485  -0.013962  -0.000267   0.000039  -0.000328
     9  H   -0.001758  -0.013962   0.712797  -0.013244  -0.000344   0.000039
    10  H    0.014981  -0.000267  -0.013244   0.715282  -0.013244  -0.000267
    11  H   -0.070817   0.000039  -0.000344  -0.013244   0.712797  -0.013962
    12  H    0.435189  -0.000328   0.000039  -0.000267  -0.013962   0.706485
 Mulliken charges:
               1
     1  Cl  -0.104185
     2  C    0.043010
     3  C    0.034409
     4  C    0.008561
     5  C    0.031073
     6  C    0.008561
     7  C    0.034409
     8  H   -0.015261
     9  H   -0.007202
    10  H   -0.010913
    11  H   -0.007202
    12  H   -0.015261
 Sum of Mulliken charges =  -0.00000
 Mulliken charges with hydrogens summed into heavy atoms:
               1
     1  Cl  -0.104185
     2  C    0.043010
     3  C    0.019148
     4  C    0.001359
     5  C    0.020160
     6  C    0.001359
     7  C    0.019148
 Electronic spatial extent (au):  <R**2>=            902.8582
 Charge=             -0.0000 electrons
 Dipole moment (field-independent basis, Debye):
    X=              0.0000    Y=              0.0000    Z=             -1.5166  Tot=              1.5166
 Quadrupole moment (field-independent basis, Debye-Ang):
   XX=            -50.3975   YY=            -42.5322   ZZ=            -45.6001
   XY=              0.0000   XZ=              0.0000   YZ=              0.0000
 Traceless Quadrupole moment (field-independent basis, Debye-Ang):
   XX=             -4.2209   YY=              3.6444   ZZ=              0.5765
   XY=              0.0000   XZ=              0.0000   YZ=              0.0000
 Octapole moment (field-independent basis, Debye-Ang**2):
  XXX=              0.0000  YYY=              0.0000  ZZZ=              0.5658  XYY=              0.0000
  XXY=              0.0000  XXZ=              7.3995  XZZ=              0.0000  YZZ=             -0.0000
  YYZ=              0.4749  XYZ=             -0.0000
 Hexadecapole moment (field-independent basis, Debye-Ang**3):
 XXXX=            -54.0424 YYYY=           -281.6804 ZZZZ=           -782.9728 XXXY=             -0.0000
 XXXZ=             -0.0000 YYYX=             -0.0000 YYYZ=              0.0000 ZZZX=              0.0000
 ZZZY=              0.0000 XXYY=            -65.4410 XXZZ=           -156.9349 YYZZ=           -180.6943
 XXYZ=              0.0000 YYXZ=              0.0000 ZZXY=             -0.0000
 N-N= 3.144820778607D+02 E-N=-2.257998141209D+03  KE= 6.879474157373D+02
 Symmetry A1   KE= 5.123475777114D+02
 Symmetry A2   KE= 2.245459762724D+00
 Symmetry B1   KE= 4.991684932023D+01
 Symmetry B2   KE= 1.234375289430D+02
 ******************************Gaussian NBO Version 3.1******************************
             N A T U R A L   A T O M I C   O R B I T A L   A N D
          N A T U R A L   B O N D   O R B I T A L   A N A L Y S I S
 ******************************Gaussian NBO Version 3.1******************************
       /RESON  / : Allow strongly delocalized NBO set

 Analyzing the SCF density

 Job title: 77                                                              

 Storage needed:     48979 in NPA,     65059 in NBO ( 939523280 available)


 NATURAL POPULATIONS:  Natural atomic orbital occupancies 
                                                          
   NAO  Atom  No  lang   Type(AO)    Occupancy      Energy
 ----------------------------------------------------------
     1   Cl    1  S      Cor( 1S)     2.00000    -100.58228
     2   Cl    1  S      Cor( 2S)     1.99972     -10.05339
     3   Cl    1  S      Val( 3S)     1.82170      -0.98402
     4   Cl    1  S      Ryd( 4S)     0.00179       0.66843
     5   Cl    1  px     Cor( 2p)     1.99999      -7.21100
     6   Cl    1  px     Val( 3p)     1.92318      -0.31148
     7   Cl    1  px     Ryd( 4p)     0.00083       0.91486
     8   Cl    1  py     Cor( 2p)     1.99999      -7.21063
     9   Cl    1  py     Val( 3p)     1.97158      -0.31319
    10   Cl    1  py     Ryd( 4p)     0.00091       0.93713
    11   Cl    1  pz     Cor( 2p)     1.99990      -7.21914
    12   Cl    1  pz     Val( 3p)     1.28489      -0.27272
    13   Cl    1  pz     Ryd( 4p)     0.00140       0.96408
    14   Cl    1  dxy    Ryd( 3d)     0.00003       0.78298
    15   Cl    1  dxz    Ryd( 3d)     0.00288       0.84995
    16   Cl    1  dyz    Ryd( 3d)     0.00143       1.04678
    17   Cl    1  dx2y2  Ryd( 3d)     0.00004       0.81721
    18   Cl    1  dz2    Ryd( 3d)     0.00593       1.19472

    19    C    2  S      Cor( 1S)     1.99858     -10.12843
    20    C    2  S      Val( 2S)     0.90754      -0.19501
    21    C    2  S      Ryd( 3S)     0.00126       0.53316
    22    C    2  px     Val( 2p)     1.06745      -0.14469
    23    C    2  px     Ryd( 3p)     0.00170       0.57517
    24    C    2  py     Val( 2p)     1.11601      -0.08958
    25    C    2  py     Ryd( 3p)     0.00657       0.73615
    26    C    2  pz     Val( 2p)     0.91133      -0.15122
    27    C    2  pz     Ryd( 3p)     0.00844       0.91588
    28    C    2  dxy    Ryd( 3d)     0.00070       1.89880
    29    C    2  dxz    Ryd( 3d)     0.00109       1.78104
    30    C    2  dyz    Ryd( 3d)     0.00115       2.34881
    31    C    2  dx2y2  Ryd( 3d)     0.00053       2.26203
    32    C    2  dz2    Ryd( 3d)     0.00290       2.11038

    33    C    3  S      Cor( 1S)     1.99880     -10.06987
    34    C    3  S      Val( 2S)     0.94228      -0.14919
    35    C    3  S      Ryd( 3S)     0.00153       0.54171
    36    C    3  px     Val( 2p)     1.00325      -0.11567
    37    C    3  px     Ryd( 3p)     0.00096       0.54798
    38    C    3  py     Val( 2p)     1.16576      -0.07372
    39    C    3  py     Ryd( 3p)     0.00554       0.88819
    40    C    3  pz     Val( 2p)     1.10924      -0.06076
    41    C    3  pz     Ryd( 3p)     0.00558       0.74641
    42    C    3  dxy    Ryd( 3d)     0.00043       1.91036
    43    C    3  dxz    Ryd( 3d)     0.00050       1.91836
    44    C    3  dyz    Ryd( 3d)     0.00073       2.48256
    45    C    3  dx2y2  Ryd( 3d)     0.00047       2.26088
    46    C    3  dz2    Ryd( 3d)     0.00056       2.38207

    47    C    4  S      Cor( 1S)     1.99894     -10.07371
    48    C    4  S      Val( 2S)     0.94478      -0.14949
    49    C    4  S      Ryd( 3S)     0.00107       0.55772
    50    C    4  px     Val( 2p)     0.99038      -0.11380
    51    C    4  px     Ryd( 3p)     0.00073       0.54806
    52    C    4  py     Val( 2p)     1.16537      -0.06397
    53    C    4  py     Ryd( 3p)     0.00553       0.92051
    54    C    4  pz     Val( 2p)     1.09377      -0.05204
    55    C    4  pz     Ryd( 3p)     0.00444       0.72218
    56    C    4  dxy    Ryd( 3d)     0.00041       1.90708
    57    C    4  dxz    Ryd( 3d)     0.00057       1.92041
    58    C    4  dyz    Ryd( 3d)     0.00074       2.48425
    59    C    4  dx2y2  Ryd( 3d)     0.00048       2.26651
    60    C    4  dz2    Ryd( 3d)     0.00064       2.38477

    61    C    5  S      Cor( 1S)     1.99893     -10.07004
    62    C    5  S      Val( 2S)     0.94571      -0.14847
    63    C    5  S      Ryd( 3S)     0.00125       0.55392
    64    C    5  px     Val( 2p)     1.00488      -0.11258
    65    C    5  px     Ryd( 3p)     0.00102       0.54982
    66    C    5  py     Val( 2p)     1.06923      -0.04782
    67    C    5  py     Ryd( 3p)     0.00409       0.63055
    68    C    5  pz     Val( 2p)     1.19366      -0.06608
    69    C    5  pz     Ryd( 3p)     0.00580       1.01008
    70    C    5  dxy    Ryd( 3d)     0.00054       1.92861
    71    C    5  dxz    Ryd( 3d)     0.00036       1.90371
    72    C    5  dyz    Ryd( 3d)     0.00071       2.41861
    73    C    5  dx2y2  Ryd( 3d)     0.00047       2.29023
    74    C    5  dz2    Ryd( 3d)     0.00068       2.43171

    75    C    6  S      Cor( 1S)     1.99894     -10.07371
    76    C    6  S      Val( 2S)     0.94478      -0.14949
    77    C    6  S      Ryd( 3S)     0.00107       0.55772
    78    C    6  px     Val( 2p)     0.99038      -0.11380
    79    C    6  px     Ryd( 3p)     0.00073       0.54806
    80    C    6  py     Val( 2p)     1.16537      -0.06397
    81    C    6  py     Ryd( 3p)     0.00553       0.92051
    82    C    6  pz     Val( 2p)     1.09377      -0.05204
    83    C    6  pz     Ryd( 3p)     0.00444       0.72218
    84    C    6  dxy    Ryd( 3d)     0.00041       1.90708
    85    C    6  dxz    Ryd( 3d)     0.00057       1.92041
    86    C    6  dyz    Ryd( 3d)     0.00074       2.48425
    87    C    6  dx2y2  Ryd( 3d)     0.00048       2.26651
    88    C    6  dz2    Ryd( 3d)     0.00064       2.38477

    89    C    7  S      Cor( 1S)     1.99880     -10.06987
    90    C    7  S      Val( 2S)     0.94228      -0.14919
    91    C    7  S      Ryd( 3S)     0.00153       0.54171
    92    C    7  px     Val( 2p)     1.00325      -0.11567
    93    C    7  px     Ryd( 3p)     0.00096       0.54798
    94    C    7  py     Val( 2p)     1.16576      -0.07372
    95    C    7  py     Ryd( 3p)     0.00554       0.88819
    96    C    7  pz     Val( 2p)     1.10924      -0.06076
    97    C    7  pz     Ryd( 3p)     0.00558       0.74641
    98    C    7  dxy    Ryd( 3d)     0.00043       1.91036
    99    C    7  dxz    Ryd( 3d)     0.00050       1.91836
   100    C    7  dyz    Ryd( 3d)     0.00073       2.48256
   101    C    7  dx2y2  Ryd( 3d)     0.00047       2.26088
   102    C    7  dz2    Ryd( 3d)     0.00056       2.38207

   103    H    8  S      Val( 1S)     0.75906       0.07399
   104    H    8  S      Ryd( 2S)     0.00225       0.31837
   105    H    8  px     Ryd( 2p)     0.00018       1.64701
   106    H    8  py     Ryd( 2p)     0.00061       2.26514
   107    H    8  pz     Ryd( 2p)     0.00031       2.07234

   108    H    9  S      Val( 1S)     0.77001       0.07258
   109    H    9  S      Ryd( 2S)     0.00162       0.31581
   110    H    9  px     Ryd( 2p)     0.00018       1.64090
   111    H    9  py     Ryd( 2p)     0.00064       2.26965
   112    H    9  pz     Ryd( 2p)     0.00027       2.05681

   113    H   10  S      Val( 1S)     0.77138       0.07375
   114    H   10  S      Ryd( 2S)     0.00158       0.31592
   115    H   10  px     Ryd( 2p)     0.00018       1.64363
   116    H   10  py     Ryd( 2p)     0.00009       1.96137
   117    H   10  pz     Ryd( 2p)     0.00082       2.37247

   118    H   11  S      Val( 1S)     0.77001       0.07258
   119    H   11  S      Ryd( 2S)     0.00162       0.31581
   120    H   11  px     Ryd( 2p)     0.00018       1.64090
   121    H   11  py     Ryd( 2p)     0.00064       2.26965
   122    H   11  pz     Ryd( 2p)     0.00027       2.05681

   123    H   12  S      Val( 1S)     0.75906       0.07399
   124    H   12  S      Ryd( 2S)     0.00225       0.31837
   125    H   12  px     Ryd( 2p)     0.00018       1.64701
   126    H   12  py     Ryd( 2p)     0.00061       2.26514
   127    H   12  pz     Ryd( 2p)     0.00031       2.07234

 WARNING:  1 low occupancy (<1.9990e) core orbital  found on  C    2
           1 low occupancy (<1.9990e) core orbital  found on  C    3
           1 low occupancy (<1.9990e) core orbital  found on  C    4
           1 low occupancy (<1.9990e) core orbital  found on  C    5
           1 low occupancy (<1.9990e) core orbital  found on  C    6
           1 low occupancy (<1.9990e) core orbital  found on  C    7


 Summary of Natural Population Analysis:                  
                                                          
                                       Natural Population 
                Natural  -----------------------------------------------
    Atom  No    Charge         Core      Valence    Rydberg      Total
 -----------------------------------------------------------------------
     Cl    1   -0.01620      9.99960     7.00135    0.01525    17.01620
      C    2   -0.02524      1.99858     4.00233    0.02433     6.02524
      C    3   -0.23564      1.99880     4.22053    0.01630     6.23564
      C    4   -0.20783      1.99894     4.19429    0.01460     6.20783
      C    5   -0.22735      1.99893     4.21348    0.01494     6.22735
      C    6   -0.20783      1.99894     4.19429    0.01460     6.20783
      C    7   -0.23564      1.99880     4.22053    0.01630     6.23564
      H    8    0.23760      0.00000     0.75906    0.00335     0.76240
      H    9    0.22729      0.00000     0.77001    0.00270     0.77271
      H   10    0.22596      0.00000     0.77138    0.00266     0.77404
      H   11    0.22729      0.00000     0.77001    0.00270     0.77271
      H   12    0.23760      0.00000     0.75906    0.00335     0.76240
 =======================================================================
   * Total *    0.00000     21.99260    35.87632    0.13108    58.00000

                                 Natural Population      
 --------------------------------------------------------
   Core                      21.99260 ( 99.9663% of  22)
   Valence                   35.87632 ( 99.6564% of  36)
   Natural Minimal Basis     57.86892 ( 99.7740% of  58)
   Natural Rydberg Basis      0.13108 (  0.2260% of  58)
 --------------------------------------------------------

    Atom  No          Natural Electron Configuration
 ----------------------------------------------------------------------------
     Cl    1      [core]3S( 1.82)3p( 5.18)3d( 0.01)
      C    2      [core]2S( 0.91)2p( 3.09)3p( 0.02)3d( 0.01)
      C    3      [core]2S( 0.94)2p( 3.28)3p( 0.01)
      C    4      [core]2S( 0.94)2p( 3.25)3p( 0.01)
      C    5      [core]2S( 0.95)2p( 3.27)3p( 0.01)
      C    6      [core]2S( 0.94)2p( 3.25)3p( 0.01)
      C    7      [core]2S( 0.94)2p( 3.28)3p( 0.01)
      H    8            1S( 0.76)
      H    9            1S( 0.77)
      H   10            1S( 0.77)
      H   11            1S( 0.77)
      H   12            1S( 0.76)


 NATURAL BOND ORBITAL ANALYSIS:

                       Occupancies       Lewis Structure    Low   High
           Occ.    -------------------  -----------------   occ   occ
  Cycle   Thresh.   Lewis   Non-Lewis     CR  BD  3C  LP    (L)   (NL)   Dev
 =============================================================================
   1(1)    1.90    54.69160   3.30840     11  12   0   6     3      3    0.43
   2(2)    1.90    54.69160   3.30840     11  12   0   6     3      3    0.43
   3(1)    1.80    54.69160   3.30840     11  12   0   6     3      3    0.43
   4(2)    1.80    54.69160   3.30840     11  12   0   6     3      3    0.43
   5(1)    1.70    54.69160   3.30840     11  12   0   6     3      3    0.43
   6(2)    1.70    54.69160   3.30840     11  12   0   6     3      3    0.43
   7(1)    1.60    56.62167   1.37833     11  15   0   3     0      3    0.43
   8(2)    1.60    56.01666   1.98334     11  14   0   4     1      3    0.43
   9(3)    1.60    56.62167   1.37833     11  15   0   3     0      3    0.43
  10(4)    1.60    56.62167   1.37833     11  15   0   3     0      3    0.43
  11(5)    1.60    56.01666   1.98334     11  14   0   4     1      3    0.43
  12(6)    1.60    56.62167   1.37833     11  15   0   3     0      3    0.43
  13(7)    1.60    56.62167   1.37833     11  15   0   3     0      3    0.43
  14(8)    1.60    56.01666   1.98334     11  14   0   4     1      3    0.43
  15(9)    1.60    56.62167   1.37833     11  15   0   3     0      3    0.43
  16(1)    1.50    56.62167   1.37833     11  15   0   3     0      3    0.43
  17(2)    1.50    56.01666   1.98334     11  14   0   4     1      3    0.43
  18(3)    1.50    56.62167   1.37833     11  15   0   3     0      3    0.43
  19(4)    1.50    56.62167   1.37833     11  15   0   3     0      3    0.43
  20(5)    1.50    56.01666   1.98334     11  14   0   4     1      3    0.43
  21(6)    1.50    56.62167   1.37833     11  15   0   3     0      3    0.43
  22(7)    1.50    56.62167   1.37833     11  15   0   3     0      3    0.43
  23(8)    1.50    56.01666   1.98334     11  14   0   4     1      3    0.43
  24(9)    1.50    56.62167   1.37833     11  15   0   3     0      3    0.43
  25(1)    1.60    56.62167   1.37833     11  15   0   3     0      3    0.43
 -----------------------------------------------------------------------------

 Structure accepted: RESONANCE keyword permits strongly delocalized structure

 WARNING:  1 low occupancy (<1.9990e) core orbital  found on  C    2
           1 low occupancy (<1.9990e) core orbital  found on  C    3
           1 low occupancy (<1.9990e) core orbital  found on  C    4
           1 low occupancy (<1.9990e) core orbital  found on  C    5
           1 low occupancy (<1.9990e) core orbital  found on  C    6
           1 low occupancy (<1.9990e) core orbital  found on  C    7

 --------------------------------------------------------
   Core                     21.99262 ( 99.966% of  22)
   Valence Lewis            34.62905 ( 96.192% of  36)
  ==================       ============================
   Total Lewis              56.62167 ( 97.624% of  58)
  -----------------------------------------------------
   Valence non-Lewis         1.28781 (  2.220% of  58)
   Rydberg non-Lewis         0.09052 (  0.156% of  58)
  ==================       ============================
   Total non-Lewis           1.37833 (  2.376% of  58)
 --------------------------------------------------------


       (Occupancy)   Bond orbital/ Coefficients/ Hybrids
 ---------------------------------------------------------------------------------
     1. (1.98873) BD ( 1)Cl   1 - C   2  
                ( 55.77%)   0.7468*Cl   1 s( 19.70%)p 4.05( 79.81%)d 0.02(  0.49%)
                                            0.0000 -0.0001 -0.4423  0.0370  0.0000
                                            0.0000  0.0000  0.0000  0.0000  0.0000
                                           -0.0001  0.8927  0.0336  0.0000  0.0000
                                            0.0000 -0.0006 -0.0700
                ( 44.23%)   0.6651* C   2 s( 21.78%)p 3.58( 77.96%)d 0.01(  0.26%)
                                            0.0002 -0.4667  0.0009  0.0000  0.0000
                                           -0.0000 -0.0000 -0.8829  0.0056  0.0000
                                            0.0000 -0.0000 -0.0007 -0.0511
     2. (1.97819) BD ( 1) C   2 - C   3  
                ( 50.85%)   0.7131* C   2 s( 39.04%)p 1.56( 60.93%)d 0.00(  0.04%)
                                           -0.0000  0.6248  0.0006  0.0000  0.0000
                                            0.7067  0.0186 -0.3300  0.0228  0.0000
                                            0.0000 -0.0128 -0.0148 -0.0017
                ( 49.15%)   0.7010* C   3 s( 35.10%)p 1.85( 64.85%)d 0.00(  0.05%)
                                            0.0000  0.5923  0.0128  0.0000  0.0000
                                           -0.6813  0.0107  0.4278  0.0354  0.0000
                                            0.0000 -0.0146 -0.0158 -0.0023
     3. (1.97819) BD ( 1) C   2 - C   7  
                ( 50.85%)   0.7131* C   2 s( 39.04%)p 1.56( 60.93%)d 0.00(  0.04%)
                                           -0.0000  0.6248  0.0006  0.0000  0.0000
                                           -0.7067 -0.0186 -0.3300  0.0228  0.0000
                                            0.0000  0.0128 -0.0148 -0.0017
                ( 49.15%)   0.7010* C   7 s( 35.10%)p 1.85( 64.85%)d 0.00(  0.05%)
                                            0.0000  0.5923  0.0128  0.0000  0.0000
                                            0.6813 -0.0107  0.4278  0.0354  0.0000
                                            0.0000  0.0146 -0.0158 -0.0023
     4. (1.67829) BD ( 2) C   2 - C   7  
                ( 52.48%)   0.7244* C   2 s(  0.00%)p 1.00( 99.98%)d 0.00(  0.02%)
                                            0.0000  0.0000  0.0000  0.9999  0.0000
                                            0.0000  0.0000  0.0000  0.0000 -0.0107
                                           -0.0108  0.0000  0.0000  0.0000
                ( 47.52%)   0.6893* C   7 s(  0.00%)p 1.00( 99.95%)d 0.00(  0.05%)
                                            0.0000  0.0000  0.0000  0.9998 -0.0020
                                            0.0000  0.0000  0.0000  0.0000  0.0220
                                           -0.0005  0.0000  0.0000  0.0000
     5. (1.97080) BD ( 1) C   3 - C   4  
                ( 50.43%)   0.7101* C   3 s( 36.12%)p 1.77( 63.84%)d 0.00(  0.04%)
                                            0.0001 -0.6009 -0.0087  0.0000  0.0000
                                           -0.0218 -0.0407  0.7976  0.0092  0.0000
                                            0.0000 -0.0027  0.0022 -0.0205
                ( 49.57%)   0.7041* C   4 s( 35.59%)p 1.81( 64.36%)d 0.00(  0.05%)
                                           -0.0001 -0.5965 -0.0067  0.0000  0.0000
                                           -0.0276 -0.0380 -0.8009 -0.0087  0.0000
                                            0.0000  0.0015  0.0019 -0.0212
     6. (1.66712) BD ( 2) C   3 - C   4  
                ( 50.48%)   0.7105* C   3 s(  0.00%)p 1.00( 99.95%)d 0.00(  0.05%)
                                            0.0000  0.0000  0.0000  0.9997 -0.0102
                                            0.0000  0.0000  0.0000  0.0000 -0.0123
                                           -0.0180  0.0000  0.0000  0.0000
                ( 49.52%)   0.7037* C   4 s(  0.00%)p 1.00( 99.95%)d 0.00(  0.05%)
                                            0.0000  0.0000  0.0000  0.9997 -0.0104
                                            0.0000  0.0000  0.0000  0.0000 -0.0108
                                            0.0190  0.0000  0.0000  0.0000
     7. (1.97708) BD ( 1) C   3 - H   8  
                ( 62.02%)   0.7875* C   3 s( 28.70%)p 2.48( 71.27%)d 0.00(  0.03%)
                                           -0.0003  0.5355 -0.0158  0.0000  0.0000
                                            0.7304 -0.0050  0.4231 -0.0090  0.0000
                                            0.0000  0.0127 -0.0115 -0.0002
                ( 37.98%)   0.6163* H   8 s( 99.91%)p 0.00(  0.09%)
                                            0.9995 -0.0022  0.0000 -0.0261 -0.0162
     8. (1.97767) BD ( 1) C   4 - C   5  
                ( 50.11%)   0.7079* C   4 s( 35.97%)p 1.78( 63.98%)d 0.00(  0.04%)
                                            0.0000  0.5997  0.0086  0.0000  0.0000
                                           -0.6774  0.0099 -0.4235 -0.0393  0.0000
                                            0.0000  0.0140 -0.0153 -0.0027
                ( 49.89%)   0.7064* C   5 s( 35.62%)p 1.81( 64.33%)d 0.00(  0.04%)
                                            0.0000  0.5968  0.0085  0.0000  0.0000
                                            0.7063  0.0291  0.3779 -0.0273  0.0000
                                            0.0000  0.0159 -0.0139 -0.0001
     9. (1.97896) BD ( 1) C   4 - H   9  
                ( 61.49%)   0.7841* C   4 s( 28.34%)p 2.53( 71.63%)d 0.00(  0.03%)
                                           -0.0003  0.5322 -0.0129  0.0000  0.0000
                                            0.7340 -0.0072 -0.4213  0.0038  0.0000
                                            0.0000 -0.0124 -0.0123 -0.0018
                ( 38.51%)   0.6206* H   9 s( 99.91%)p 0.00(  0.09%)
                                            0.9995 -0.0020  0.0000 -0.0263  0.0152
    10. (1.97767) BD ( 1) C   5 - C   6  
                ( 49.89%)   0.7064* C   5 s( 35.62%)p 1.81( 64.33%)d 0.00(  0.04%)
                                            0.0000  0.5968  0.0085  0.0000  0.0000
                                           -0.7063 -0.0291  0.3779 -0.0273  0.0000
                                            0.0000 -0.0159 -0.0139 -0.0001
                ( 50.11%)   0.7079* C   6 s( 35.97%)p 1.78( 63.98%)d 0.00(  0.04%)
                                            0.0000  0.5997  0.0086  0.0000  0.0000
                                            0.6774 -0.0099 -0.4235 -0.0393  0.0000
                                            0.0000 -0.0140 -0.0153 -0.0027
    11. (1.66138) BD ( 2) C   5 - C   6  
                ( 50.55%)   0.7110* C   5 s(  0.00%)p 1.00( 99.96%)d 0.00(  0.04%)
                                            0.0000  0.0000  0.0000  0.9997 -0.0117
                                            0.0000  0.0000  0.0000  0.0000 -0.0097
                                            0.0188  0.0000  0.0000  0.0000
                ( 49.45%)   0.7032* C   6 s(  0.00%)p 1.00( 99.95%)d 0.00(  0.05%)
                                            0.0000  0.0000  0.0000  0.9997 -0.0097
                                            0.0000  0.0000  0.0000  0.0000  0.0214
                                            0.0004  0.0000  0.0000  0.0000
    12. (1.97986) BD ( 1) C   5 - H  10  
                ( 61.44%)   0.7838* C   5 s( 28.67%)p 2.49( 71.30%)d 0.00(  0.03%)
                                            0.0003 -0.5352  0.0139  0.0000  0.0000
                                            0.0000  0.0000  0.8444 -0.0077  0.0000
                                            0.0000 -0.0000  0.0012 -0.0175
                ( 38.56%)   0.6210* H  10 s( 99.91%)p 0.00(  0.09%)
                                           -0.9995  0.0019  0.0000  0.0000 -0.0303
    13. (1.97080) BD ( 1) C   6 - C   7  
                ( 49.57%)   0.7041* C   6 s( 35.59%)p 1.81( 64.36%)d 0.00(  0.05%)
                                           -0.0001 -0.5965 -0.0067  0.0000  0.0000
                                            0.0276  0.0380 -0.8009 -0.0087  0.0000
                                            0.0000 -0.0015  0.0019 -0.0212
                ( 50.43%)   0.7101* C   7 s( 36.12%)p 1.77( 63.84%)d 0.00(  0.04%)
                                            0.0001 -0.6009 -0.0087  0.0000  0.0000
                                            0.0218  0.0407  0.7976  0.0092  0.0000
                                            0.0000  0.0027  0.0022 -0.0205
    14. (1.97896) BD ( 1) C   6 - H  11  
                ( 61.49%)   0.7841* C   6 s( 28.34%)p 2.53( 71.63%)d 0.00(  0.03%)
                                            0.0003 -0.5322  0.0129  0.0000  0.0000
                                            0.7340 -0.0072  0.4213 -0.0038  0.0000
                                            0.0000 -0.0124  0.0123  0.0018
                ( 38.51%)   0.6206* H  11 s( 99.91%)p 0.00(  0.09%)
                                           -0.9995  0.0020  0.0000 -0.0263 -0.0152
    15. (1.97708) BD ( 1) C   7 - H  12  
                ( 62.02%)   0.7875* C   7 s( 28.70%)p 2.48( 71.27%)d 0.00(  0.03%)
                                            0.0003 -0.5355  0.0158  0.0000  0.0000
                                            0.7304 -0.0050 -0.4231  0.0090  0.0000
                                            0.0000  0.0127  0.0115  0.0002
                ( 37.98%)   0.6163* H  12 s( 99.91%)p 0.00(  0.09%)
                                           -0.9995  0.0022  0.0000 -0.0261  0.0162
    16. (2.00000) CR ( 1)Cl   1           s(100.00%)
                                            1.0000 -0.0000  0.0000 -0.0000  0.0000
                                            0.0000  0.0000  0.0000  0.0000  0.0000
                                           -0.0000 -0.0000 -0.0000  0.0000  0.0000
                                            0.0000  0.0000  0.0000
    17. (1.99972) CR ( 2)Cl   1           s(100.00%)p 0.00(  0.00%)
                                           -0.0000  1.0000  0.0002  0.0000  0.0000
                                            0.0000  0.0000  0.0000  0.0000  0.0000
                                           -0.0000  0.0003  0.0000  0.0000  0.0000
                                            0.0000 -0.0000 -0.0000
    18. (1.99999) CR ( 3)Cl   1           s(  0.00%)p 1.00(100.00%)
                                            0.0000  0.0000  0.0000  0.0000  1.0000
                                            0.0000 -0.0000  0.0000  0.0000  0.0000
                                            0.0000  0.0000  0.0000  0.0000 -0.0000
                                            0.0000  0.0000  0.0000
    19. (1.99999) CR ( 4)Cl   1           s(  0.00%)p 1.00(100.00%)
                                            0.0000  0.0000  0.0000  0.0000  0.0000
                                            0.0000  0.0000  1.0000 -0.0001  0.0000
                                            0.0000  0.0000  0.0000  0.0000  0.0000
                                            0.0000  0.0000  0.0000
    20. (1.99989) CR ( 5)Cl   1           s(  0.00%)p 1.00(100.00%)
                                           -0.0000 -0.0000  0.0001  0.0000  0.0000
                                            0.0000  0.0000  0.0000  0.0000  0.0000
                                            1.0000  0.0002  0.0000  0.0000  0.0000
                                            0.0000 -0.0000 -0.0000
    21. (1.99859) CR ( 1) C   2           s(100.00%)p 0.00(  0.00%)
                                            1.0000  0.0001 -0.0000  0.0000  0.0000
                                           -0.0000 -0.0000  0.0001  0.0000  0.0000
                                            0.0000 -0.0000 -0.0000  0.0000
    22. (1.99881) CR ( 1) C   3           s(100.00%)p 0.00(  0.00%)
                                            1.0000  0.0002 -0.0000  0.0000  0.0000
                                            0.0002  0.0000  0.0000 -0.0000  0.0000
                                            0.0000  0.0000 -0.0000  0.0000
    23. (1.99894) CR ( 1) C   4           s(100.00%)p 0.00(  0.00%)
                                            1.0000  0.0001 -0.0000  0.0000  0.0000
                                            0.0003 -0.0000 -0.0002  0.0000  0.0000
                                            0.0000 -0.0000 -0.0000 -0.0000
    24. (1.99894) CR ( 1) C   5           s(100.00%)p 0.00(  0.00%)
                                            1.0000  0.0001 -0.0000  0.0000  0.0000
                                            0.0000  0.0000 -0.0003  0.0000  0.0000
                                            0.0000 -0.0000  0.0000  0.0000
    25. (1.99894) CR ( 1) C   6           s(100.00%)p 0.00(  0.00%)
                                            1.0000  0.0001 -0.0000  0.0000  0.0000
                                           -0.0003  0.0000 -0.0002  0.0000  0.0000
                                            0.0000  0.0000 -0.0000 -0.0000
    26. (1.99881) CR ( 1) C   7           s(100.00%)p 0.00(  0.00%)
                                            1.0000  0.0002 -0.0000  0.0000  0.0000
                                           -0.0002 -0.0000  0.0000 -0.0000  0.0000
                                            0.0000 -0.0000 -0.0000  0.0000
    27. (1.99192) LP ( 1)Cl   1           s( 80.39%)p 0.24( 19.60%)d 0.00(  0.01%)
                                           -0.0000 -0.0003  0.8965  0.0100  0.0000
                                            0.0000  0.0000  0.0000  0.0000  0.0000
                                           -0.0002  0.4427  0.0060  0.0000  0.0000
                                            0.0000 -0.0005 -0.0117
    28. (1.97226) LP ( 2)Cl   1           s(  0.00%)p 1.00( 99.97%)d 0.00(  0.03%)
                                            0.0000  0.0000  0.0000  0.0000  0.0000
                                            0.0000  0.0000  0.0001  0.9998 -0.0097
                                            0.0000  0.0000  0.0000  0.0000  0.0000
                                           -0.0159  0.0000  0.0000
    29. (1.92408) LP ( 3)Cl   1           s(  0.00%)p 1.00( 99.96%)d 0.00(  0.04%)
                                            0.0000  0.0000  0.0000  0.0000 -0.0000
                                            0.9998 -0.0096  0.0000  0.0000  0.0000
                                            0.0000  0.0000  0.0000  0.0000 -0.0195
                                            0.0000  0.0000  0.0000
    30. (0.00280) RY*( 1)Cl   1           s(  0.00%)p 1.00( 23.24%)d 3.30( 76.76%)
                                            0.0000  0.0000  0.0000  0.0000 -0.0000
                                            0.0124 -0.4819  0.0000  0.0000  0.0000
                                            0.0000  0.0000  0.0000  0.0000  0.8761
                                            0.0000  0.0000  0.0000
    31. (0.00165) RY*( 2)Cl   1           s(  0.00%)p 1.00( 43.64%)d 1.29( 56.36%)
                                            0.0000  0.0000  0.0000  0.0000  0.0000
                                            0.0000  0.0000  0.0000  0.0055 -0.6606
                                            0.0000  0.0000  0.0000  0.0000  0.0000
                                            0.7507  0.0000  0.0000
    32. (0.00032) RY*( 3)Cl   1           s( 39.11%)p 1.20( 47.08%)d 0.35( 13.80%)
                                            0.0000 -0.0000  0.0170  0.6252  0.0000
                                            0.0000  0.0000  0.0000  0.0000  0.0000
                                            0.0000 -0.0651  0.6831  0.0000  0.0000
                                            0.0000  0.2428 -0.2812
    33. (0.00015) RY*( 4)Cl   1           s(  8.71%)p 0.04(  0.39%)d10.44( 90.90%)
                                           -0.0000  0.0000 -0.0165  0.2946  0.0000
                                            0.0000  0.0000  0.0000  0.0000  0.0000
                                           -0.0000  0.0510  0.0359  0.0000  0.0000
                                            0.0000  0.2277  0.9258
    34. (0.00003) RY*( 5)Cl   1           s(  0.00%)p 0.00(  0.00%)d 1.00(100.00%)
    35. (0.00001) RY*( 6)Cl   1           s(  0.00%)p 1.00( 56.38%)d 0.77( 43.62%)
    36. (0.00001) RY*( 7)Cl   1           s( 34.84%)p 1.52( 53.06%)d 0.35( 12.09%)
    37. (0.00001) RY*( 8)Cl   1           s( 17.25%)p 0.00(  0.06%)d 4.80( 82.70%)
    38. (0.00001) RY*( 9)Cl   1           s(  0.00%)p 1.00( 76.80%)d 0.30( 23.20%)
    39. (0.00790) RY*( 1) C   2           s(  0.11%)p99.99( 95.49%)d41.65(  4.40%)
                                           -0.0000  0.0224  0.0236 -0.0000 -0.0000
                                            0.0000  0.0000 -0.0295 -0.9768 -0.0000
                                           -0.0000 -0.0000  0.0722  0.1970
    40. (0.00656) RY*( 2) C   2           s(  0.00%)p 1.00( 96.42%)d 0.04(  3.58%)
                                           -0.0000  0.0000 -0.0000  0.0000  0.0000
                                           -0.0293  0.9815 -0.0000  0.0000  0.0000
                                            0.0000 -0.1893 -0.0000  0.0000
    41. (0.00273) RY*( 3) C   2           s(  0.00%)p 1.00( 61.26%)d 0.63( 38.74%)
                                            0.0000  0.0000  0.0000 -0.0073  0.7827
                                            0.0000  0.0000  0.0000  0.0000 -0.0534
                                           -0.6201  0.0000  0.0000  0.0000
    42. (0.00138) RY*( 4) C   2           s( 85.01%)p 0.01(  0.98%)d 0.16( 14.01%)
                                           -0.0000 -0.0110  0.9220  0.0000  0.0000
                                            0.0000  0.0000 -0.0143  0.0979  0.0000
                                            0.0000 -0.0000 -0.0007  0.3743
    43. (0.00082) RY*( 5) C   2           s(  0.00%)p 1.00(  0.15%)d99.99( 99.85%)
                                            0.0000  0.0000  0.0000  0.0103  0.0376
                                            0.0000  0.0000  0.0000  0.0000  0.9985
                                           -0.0387  0.0000  0.0000  0.0000
    44. (0.00065) RY*( 6) C   2           s(  0.00%)p 1.00(  3.61%)d26.66( 96.39%)
                                            0.0000  0.0000  0.0000  0.0000  0.0000
                                            0.0128  0.1897 -0.0000  0.0000  0.0000
                                            0.0000  0.9818 -0.0000 -0.0000
    45. (0.00062) RY*( 7) C   2           s( 13.10%)p 0.28(  3.68%)d 6.35( 83.22%)
                                            0.0000  0.0165  0.3616 -0.0000 -0.0000
                                            0.0000  0.0000  0.0393 -0.1878 -0.0000
                                           -0.0000 -0.0000 -0.3551 -0.8403
    46. (0.00005) RY*( 8) C   2           s(  0.00%)p 1.00( 38.61%)d 1.59( 61.39%)
    47. (0.00002) RY*( 9) C   2           s(  1.93%)p 0.00(  0.01%)d50.92( 98.07%)
    48. (0.00574) RY*( 1) C   3           s(  0.16%)p99.99( 95.76%)d26.14(  4.08%)
                                           -0.0000  0.0259  0.0298 -0.0000 -0.0000
                                           -0.0315 -0.6669 -0.0076 -0.7154 -0.0000
                                           -0.0000  0.1803 -0.0662 -0.0626
    49. (0.00306) RY*( 2) C   3           s(  0.02%)p99.99( 98.21%)d84.68(  1.77%)
                                            0.0000  0.0122  0.0078 -0.0000 -0.0000
                                            0.0119 -0.7104 -0.0330  0.6901 -0.0000
                                           -0.0000  0.1248  0.0004  0.0466
    50. (0.00108) RY*( 3) C   3           s( 96.47%)p 0.00(  0.06%)d 0.04(  3.47%)
                                            0.0000 -0.0057  0.9822  0.0000  0.0000
                                            0.0221 -0.0059  0.0094 -0.0000  0.0000
                                            0.0000 -0.1396 -0.0092  0.1230
    51. (0.00093) RY*( 4) C   3           s(  0.00%)p 1.00( 78.78%)d 0.27( 21.22%)
                                            0.0000  0.0000  0.0000  0.0107  0.8875
                                            0.0000  0.0000  0.0000  0.0000 -0.3353
                                            0.3159  0.0000  0.0000  0.0000
    52. (0.00055) RY*( 5) C   3           s(  0.00%)p 1.00( 17.81%)d 4.61( 82.19%)
                                            0.0000  0.0000  0.0000  0.0071 -0.4220
                                            0.0000  0.0000  0.0000  0.0000 -0.3162
                                            0.8497  0.0000  0.0000  0.0000
    53. (0.00015) RY*( 6) C   3           s(  0.04%)p37.38(  1.55%)d99.99( 98.41%)
                                           -0.0000 -0.0020  0.0203  0.0000  0.0000
                                           -0.0142  0.1157  0.0213 -0.0381  0.0000
                                            0.0000  0.6459  0.4403  0.6108
    54. (0.00006) RY*( 7) C   3           s(  3.27%)p 1.14(  3.72%)d28.41( 93.01%)
    55. (0.00001) RY*( 8) C   3           s(  0.12%)p 5.94(  0.74%)d99.99( 99.14%)
    56. (0.00002) RY*( 9) C   3           s(  0.00%)p 1.00(  3.46%)d27.92( 96.54%)
    57. (0.00522) RY*( 1) C   4           s(  0.10%)p99.99( 92.74%)d73.45(  7.16%)
                                           -0.0000  0.0280  0.0139 -0.0000 -0.0000
                                           -0.0269 -0.8434  0.0167  0.4638 -0.0000
                                           -0.0000 -0.2290 -0.1010 -0.0946
    58. (0.00256) RY*( 2) C   4           s(  0.20%)p99.99( 98.31%)d 7.43(  1.49%)
                                           -0.0000 -0.0024  0.0447 -0.0000 -0.0000
                                            0.0201 -0.4804  0.0304 -0.8666 -0.0000
                                           -0.0000 -0.0482  0.0552  0.0976
    59. (0.00080) RY*( 3) C   4           s( 93.11%)p 0.00(  0.44%)d 0.07(  6.45%)
                                            0.0000 -0.0033  0.9649  0.0000  0.0000
                                            0.0163 -0.0167 -0.0097  0.0611  0.0000
                                            0.0000  0.2020 -0.0492  0.1460
    60. (0.00073) RY*( 4) C   4           s(  0.00%)p 1.00(  1.76%)d55.91( 98.24%)
                                            0.0000  0.0000  0.0000 -0.0106  0.1321
                                            0.0000  0.0000  0.0000  0.0000  0.4459
                                            0.8852  0.0000  0.0000  0.0000
    61. (0.00060) RY*( 5) C   4           s(  0.00%)p 1.00( 91.07%)d 0.10(  8.93%)
                                            0.0000  0.0000  0.0000  0.0065  0.9543
                                            0.0000  0.0000  0.0000  0.0000 -0.2988
                                            0.0081  0.0000  0.0000  0.0000
    62. (0.00014) RY*( 6) C   4           s(  0.00%)p 1.00(  1.53%)d64.45( 98.47%)
                                            0.0000  0.0000  0.0001  0.0000  0.0000
                                           -0.0129  0.0547 -0.0236  0.1075  0.0000
                                            0.0000 -0.4810  0.4114  0.7643
    63. (0.00005) RY*( 7) C   4           s(  6.59%)p 0.79(  5.18%)d13.38( 88.22%)
    64. (0.00000) RY*( 8) C   4           s(  0.10%)p18.81(  1.82%)d99.99( 98.08%)
    65. (0.00000) RY*( 9) C   4           s(  0.00%)p 1.00(  7.22%)d12.84( 92.78%)
    66. (0.00501) RY*( 1) C   5           s(  0.15%)p99.99( 92.36%)d50.43(  7.49%)
                                           -0.0000  0.0268  0.0277  0.0000  0.0000
                                           -0.0000  0.0000  0.0304  0.9605  0.0000
                                            0.0000  0.0000  0.1059  0.2525
    67. (0.00265) RY*( 2) C   5           s(  0.00%)p 1.00( 98.45%)d 0.02(  1.55%)
                                            0.0000  0.0000 -0.0000  0.0000  0.0000
                                           -0.0380  0.9915  0.0000 -0.0000  0.0000
                                            0.0000 -0.1244 -0.0000  0.0000
    68. (0.00092) RY*( 3) C   5           s( 95.26%)p 0.00(  0.10%)d 0.05(  4.63%)
                                            0.0000 -0.0038  0.9760  0.0000  0.0000
                                            0.0000  0.0000 -0.0205  0.0250  0.0000
                                            0.0000  0.0000 -0.1742 -0.1265
    69. (0.00084) RY*( 4) C   5           s(  0.00%)p 1.00( 90.64%)d 0.10(  9.36%)
                                            0.0000  0.0000  0.0000  0.0049  0.9520
                                            0.0000  0.0000  0.0000  0.0000 -0.2008
                                            0.2309  0.0000  0.0000  0.0000
    70. (0.00063) RY*( 5) C   5           s(  0.00%)p 1.00(  3.81%)d25.22( 96.19%)
                                            0.0000  0.0000  0.0000  0.0109  0.1950
                                            0.0000  0.0000  0.0000  0.0000  0.9796
                                            0.0475  0.0000  0.0000  0.0000
    71. (0.00014) RY*( 6) C   5           s(  0.00%)p 1.00(  1.60%)d61.53( 98.40%)
                                            0.0000 -0.0000 -0.0000  0.0000  0.0000
                                           -0.0275  0.1234 -0.0000 -0.0000  0.0000
                                            0.0000  0.9920  0.0000  0.0000
    72. (0.00005) RY*( 7) C   5           s(  4.62%)p 1.12(  5.19%)d19.52( 90.19%)
    73. (0.00000) RY*( 8) C   5           s(  0.00%)p 1.00(  5.59%)d16.88( 94.41%)
    74. (0.00000) RY*( 9) C   5           s(  0.06%)p41.04(  2.33%)d99.99( 97.61%)
    75. (0.00522) RY*( 1) C   6           s(  0.10%)p99.99( 92.74%)d73.45(  7.16%)
                                           -0.0000  0.0280  0.0139  0.0000  0.0000
                                            0.0269  0.8434  0.0167  0.4638  0.0000
                                            0.0000  0.2290 -0.1010 -0.0946
    76. (0.00256) RY*( 2) C   6           s(  0.20%)p99.99( 98.31%)d 7.43(  1.49%)
                                           -0.0000 -0.0024  0.0447 -0.0000 -0.0000
                                           -0.0201  0.4804  0.0304 -0.8666 -0.0000
                                           -0.0000  0.0482  0.0552  0.0976
    77. (0.00080) RY*( 3) C   6           s( 93.11%)p 0.00(  0.44%)d 0.07(  6.45%)
                                            0.0000 -0.0033  0.9649  0.0000  0.0000
                                           -0.0163  0.0167 -0.0097  0.0611  0.0000
                                            0.0000 -0.2020 -0.0492  0.1460
    78. (0.00075) RY*( 4) C   6           s(  0.00%)p 1.00( 11.72%)d 7.53( 88.28%)
                                            0.0000  0.0000  0.0000  0.0078 -0.3423
                                            0.0000  0.0000  0.0000  0.0000 -0.5347
                                            0.7726  0.0000  0.0000  0.0000
    79. (0.00059) RY*( 5) C   6           s(  0.00%)p 1.00( 81.08%)d 0.23( 18.92%)
                                            0.0000  0.0000  0.0000  0.0075  0.9004
                                            0.0000  0.0000  0.0000  0.0000  0.0484
                                            0.4323  0.0000  0.0000  0.0000
    80. (0.00014) RY*( 6) C   6           s(  0.00%)p 1.00(  1.53%)d64.45( 98.47%)
                                            0.0000  0.0000  0.0001  0.0000  0.0000
                                            0.0129 -0.0547 -0.0236  0.1075  0.0000
                                            0.0000  0.4810  0.4114  0.7643
    81. (0.00005) RY*( 7) C   6           s(  6.59%)p 0.79(  5.18%)d13.38( 88.22%)
    82. (0.00000) RY*( 8) C   6           s(  0.10%)p18.81(  1.82%)d99.99( 98.08%)
    83. (0.00000) RY*( 9) C   6           s(  0.00%)p 1.00(  7.25%)d12.80( 92.75%)
    84. (0.00574) RY*( 1) C   7           s(  0.16%)p99.99( 95.76%)d26.14(  4.08%)
                                            0.0000  0.0259  0.0298 -0.0000 -0.0000
                                            0.0315  0.6669 -0.0076 -0.7154 -0.0000
                                           -0.0000 -0.1803 -0.0662 -0.0626
    85. (0.00306) RY*( 2) C   7           s(  0.02%)p99.99( 98.21%)d84.68(  1.77%)
                                            0.0000  0.0122  0.0078  0.0000  0.0000
                                           -0.0119  0.7104 -0.0330  0.6901  0.0000
                                            0.0000 -0.1248  0.0004  0.0466
    86. (0.00109) RY*( 3) C   7           s(  0.00%)p 1.00( 73.60%)d 0.36( 26.40%)
                                            0.0000  0.0000  0.0000 -0.0058  0.8579
                                            0.0000  0.0000  0.0000  0.0000  0.3513
                                            0.3749  0.0000  0.0000  0.0000
    87. (0.00108) RY*( 4) C   7           s( 96.47%)p 0.00(  0.06%)d 0.04(  3.47%)
                                           -0.0000 -0.0057  0.9822  0.0000  0.0000
                                           -0.0221  0.0059  0.0094 -0.0000  0.0000
                                            0.0000  0.1396 -0.0092  0.1230
    88. (0.00049) RY*( 5) C   7           s(  0.00%)p 1.00( 23.07%)d 3.33( 76.93%)
                                            0.0000  0.0000  0.0000 -0.0069 -0.4803
                                            0.0000  0.0000  0.0000  0.0000  0.2888
                                            0.8282  0.0000  0.0000  0.0000
    89. (0.00015) RY*( 6) C   7           s(  0.04%)p37.38(  1.55%)d99.99( 98.41%)
                                           -0.0000 -0.0020  0.0203 -0.0000 -0.0000
                                            0.0142 -0.1157  0.0213 -0.0381 -0.0000
                                           -0.0000 -0.6459  0.4403  0.6108
    90. (0.00006) RY*( 7) C   7           s(  3.27%)p 1.14(  3.72%)d28.41( 93.01%)
    91. (0.00001) RY*( 8) C   7           s(  0.12%)p 5.94(  0.74%)d99.99( 99.14%)
    92. (0.00002) RY*( 9) C   7           s(  0.00%)p 1.00(  3.38%)d28.61( 96.62%)
    93. (0.00227) RY*( 1) H   8           s( 99.47%)p 0.01(  0.53%)
                                            0.0044  0.9974  0.0000  0.0673  0.0271
    94. (0.00018) RY*( 2) H   8           s(  0.00%)p 1.00(100.00%)
                                            0.0000  0.0000  1.0000  0.0000  0.0000
    95. (0.00010) RY*( 3) H   8           s(  0.01%)p 1.00( 99.99%)
    96. (0.00006) RY*( 4) H   8           s(  0.61%)p99.99( 99.39%)
    97. (0.00163) RY*( 1) H   9           s( 99.24%)p 0.01(  0.76%)
                                            0.0046  0.9962  0.0000  0.0742 -0.0454
    98. (0.00018) RY*( 2) H   9           s(  0.00%)p 1.00(100.00%)
                                            0.0000  0.0000  1.0000  0.0000  0.0000
    99. (0.00009) RY*( 3) H   9           s(  0.00%)p 1.00(100.00%)
   100. (0.00006) RY*( 4) H   9           s(  0.85%)p99.99( 99.15%)
   101. (0.00159) RY*( 1) H  10           s( 99.26%)p 0.01(  0.74%)
                                            0.0045  0.9963  0.0000  0.0000 -0.0861
   102. (0.00018) RY*( 2) H  10           s(  0.00%)p 1.00(100.00%)
                                            0.0000  0.0000  1.0000  0.0000  0.0000
   103. (0.00009) RY*( 3) H  10           s(  0.00%)p 1.00(100.00%)
   104. (0.00006) RY*( 4) H  10           s(  0.83%)p99.99( 99.17%)
   105. (0.00163) RY*( 1) H  11           s( 99.24%)p 0.01(  0.76%)
                                            0.0046  0.9962  0.0000 -0.0742 -0.0454
   106. (0.00018) RY*( 2) H  11           s(  0.00%)p 1.00(100.00%)
                                            0.0000  0.0000  1.0000  0.0000  0.0000
   107. (0.00009) RY*( 3) H  11           s(  0.00%)p 1.00(100.00%)
   108. (0.00006) RY*( 4) H  11           s(  0.85%)p99.99( 99.15%)
   109. (0.00227) RY*( 1) H  12           s( 99.47%)p 0.01(  0.53%)
                                            0.0044  0.9974  0.0000 -0.0673  0.0271
   110. (0.00018) RY*( 2) H  12           s(  0.00%)p 1.00(100.00%)
                                            0.0000  0.0000  1.0000  0.0000  0.0000
   111. (0.00010) RY*( 3) H  12           s(  0.01%)p 1.00( 99.99%)
   112. (0.00006) RY*( 4) H  12           s(  0.61%)p99.99( 99.39%)
   113. (0.03241) BD*( 1)Cl   1 - C   2  
                ( 44.23%)   0.6651*Cl   1 s( 19.70%)p 4.05( 79.81%)d 0.02(  0.49%)
                                           -0.0000  0.0001  0.4423 -0.0370 -0.0000
                                           -0.0000 -0.0000 -0.0000 -0.0000 -0.0000
                                            0.0001 -0.8927 -0.0336 -0.0000 -0.0000
                                           -0.0000  0.0006  0.0700
                ( 55.77%)  -0.7468* C   2 s( 21.78%)p 3.58( 77.96%)d 0.01(  0.26%)
                                           -0.0002  0.4667 -0.0009 -0.0000 -0.0000
                                            0.0000  0.0000  0.8829 -0.0056 -0.0000
                                           -0.0000  0.0000  0.0007  0.0511
   114. (0.02930) BD*( 1) C   2 - C   3  
                ( 49.15%)   0.7010* C   2 s( 39.04%)p 1.56( 60.93%)d 0.00(  0.04%)
                                            0.0000 -0.6248 -0.0006 -0.0000 -0.0000
                                           -0.7067 -0.0186  0.3300 -0.0228 -0.0000
                                           -0.0000  0.0128  0.0148  0.0017
                ( 50.85%)  -0.7131* C   3 s( 35.10%)p 1.85( 64.85%)d 0.00(  0.05%)
                                           -0.0000 -0.5923 -0.0128 -0.0000 -0.0000
                                            0.6813 -0.0107 -0.4278 -0.0354 -0.0000
                                           -0.0000  0.0146  0.0158  0.0023
   115. (0.02930) BD*( 1) C   2 - C   7  
                ( 49.15%)   0.7010* C   2 s( 39.04%)p 1.56( 60.93%)d 0.00(  0.04%)
                                            0.0000 -0.6248 -0.0006 -0.0000 -0.0000
                                            0.7067  0.0186  0.3300 -0.0228 -0.0000
                                           -0.0000 -0.0128  0.0148  0.0017
                ( 50.85%)  -0.7131* C   7 s( 35.10%)p 1.85( 64.85%)d 0.00(  0.05%)
                                           -0.0000 -0.5923 -0.0128 -0.0000 -0.0000
                                           -0.6813  0.0107 -0.4278 -0.0354 -0.0000
                                           -0.0000 -0.0146  0.0158  0.0023
   116. (0.39258) BD*( 2) C   2 - C   7  
                ( 47.52%)   0.6893* C   2 s(  0.00%)p 1.00( 99.98%)d 0.00(  0.02%)
                                           -0.0000 -0.0000 -0.0000 -0.9999 -0.0000
                                           -0.0000 -0.0000 -0.0000 -0.0000  0.0107
                                            0.0108 -0.0000 -0.0000 -0.0000
                ( 52.48%)  -0.7244* C   7 s(  0.00%)p 1.00( 99.95%)d 0.00(  0.05%)
                                           -0.0000 -0.0000 -0.0000 -0.9998  0.0020
                                           -0.0000 -0.0000 -0.0000 -0.0000 -0.0220
                                            0.0005 -0.0000 -0.0000 -0.0000
   117. (0.01842) BD*( 1) C   3 - C   4  
                ( 49.57%)   0.7041* C   3 s( 36.12%)p 1.77( 63.84%)d 0.00(  0.04%)
                                           -0.0001  0.6009  0.0087 -0.0000 -0.0000
                                            0.0218  0.0407 -0.7976 -0.0092 -0.0000
                                           -0.0000  0.0027 -0.0022  0.0205
                ( 50.43%)  -0.7101* C   4 s( 35.59%)p 1.81( 64.36%)d 0.00(  0.05%)
                                            0.0001  0.5965  0.0067 -0.0000 -0.0000
                                            0.0276  0.0380  0.8009  0.0087 -0.0000
                                           -0.0000 -0.0015 -0.0019  0.0212
   118. (0.32726) BD*( 2) C   3 - C   4  
                ( 49.52%)   0.7037* C   3 s(  0.00%)p 1.00( 99.95%)d 0.00(  0.05%)
                                           -0.0000 -0.0000 -0.0000 -0.9997  0.0102
                                           -0.0000 -0.0000 -0.0000 -0.0000  0.0123
                                            0.0180 -0.0000 -0.0000 -0.0000
                ( 50.48%)  -0.7105* C   4 s(  0.00%)p 1.00( 99.95%)d 0.00(  0.05%)
                                           -0.0000 -0.0000 -0.0000 -0.9997  0.0104
                                           -0.0000 -0.0000 -0.0000 -0.0000  0.0108
                                           -0.0190 -0.0000 -0.0000 -0.0000
   119. (0.01424) BD*( 1) C   3 - H   8  
                ( 37.98%)   0.6163* C   3 s( 28.70%)p 2.48( 71.27%)d 0.00(  0.03%)
                                            0.0003 -0.5355  0.0158 -0.0000 -0.0000
                                           -0.7304  0.0050 -0.4231  0.0090 -0.0000
                                           -0.0000 -0.0127  0.0115  0.0002
                ( 62.02%)  -0.7875* H   8 s( 99.91%)p 0.00(  0.09%)
                                           -0.9995  0.0022 -0.0000  0.0261  0.0162
   120. (0.01747) BD*( 1) C   4 - C   5  
                ( 49.89%)   0.7064* C   4 s( 35.97%)p 1.78( 63.98%)d 0.00(  0.04%)
                                           -0.0000 -0.5997 -0.0086 -0.0000 -0.0000
                                            0.6774 -0.0099  0.4235  0.0393 -0.0000
                                           -0.0000 -0.0140  0.0153  0.0027
                ( 50.11%)  -0.7079* C   5 s( 35.62%)p 1.81( 64.33%)d 0.00(  0.04%)
                                           -0.0000 -0.5968 -0.0085 -0.0000 -0.0000
                                           -0.7063 -0.0291 -0.3779  0.0273 -0.0000
                                           -0.0000 -0.0159  0.0139  0.0001
   121. (0.01395) BD*( 1) C   4 - H   9  
                ( 38.51%)   0.6206* C   4 s( 28.34%)p 2.53( 71.63%)d 0.00(  0.03%)
                                            0.0003 -0.5322  0.0129 -0.0000 -0.0000
                                           -0.7340  0.0072  0.4213 -0.0038 -0.0000
                                           -0.0000  0.0124  0.0123  0.0018
                ( 61.49%)  -0.7841* H   9 s( 99.91%)p 0.00(  0.09%)
                                           -0.9995  0.0020 -0.0000  0.0263 -0.0152
   122. (0.01747) BD*( 1) C   5 - C   6  
                ( 50.11%)   0.7079* C   5 s( 35.62%)p 1.81( 64.33%)d 0.00(  0.04%)
                                            0.0000  0.5968  0.0085  0.0000  0.0000
                                           -0.7063 -0.0291  0.3779 -0.0273  0.0000
                                            0.0000 -0.0159 -0.0139 -0.0001
                ( 49.89%)  -0.7064* C   6 s( 35.97%)p 1.78( 63.98%)d 0.00(  0.04%)
                                            0.0000  0.5997  0.0086  0.0000  0.0000
                                            0.6774 -0.0099 -0.4235 -0.0393  0.0000
                                            0.0000 -0.0140 -0.0153 -0.0027
   123. (0.33470) BD*( 2) C   5 - C   6  
                ( 49.45%)   0.7032* C   5 s(  0.00%)p 1.00( 99.96%)d 0.00(  0.04%)
                                           -0.0000 -0.0000 -0.0000 -0.9997  0.0117
                                           -0.0000 -0.0000 -0.0000 -0.0000  0.0097
                                           -0.0188 -0.0000 -0.0000 -0.0000
                ( 50.55%)  -0.7110* C   6 s(  0.00%)p 1.00( 99.95%)d 0.00(  0.05%)
                                           -0.0000 -0.0000 -0.0000 -0.9997  0.0097
                                           -0.0000 -0.0000 -0.0000 -0.0000 -0.0214
                                           -0.0004 -0.0000 -0.0000 -0.0000
   124. (0.01409) BD*( 1) C   5 - H  10  
                ( 38.56%)   0.6210* C   5 s( 28.67%)p 2.49( 71.30%)d 0.00(  0.03%)
                                           -0.0003  0.5352 -0.0139 -0.0000 -0.0000
                                           -0.0000 -0.0000 -0.8444  0.0077 -0.0000
                                           -0.0000  0.0000 -0.0012  0.0175
                ( 61.44%)  -0.7838* H  10 s( 99.91%)p 0.00(  0.09%)
                                            0.9995 -0.0019 -0.0000 -0.0000  0.0303
   125. (0.01842) BD*( 1) C   6 - C   7  
                ( 50.43%)   0.7101* C   6 s( 35.59%)p 1.81( 64.36%)d 0.00(  0.05%)
                                           -0.0001 -0.5965 -0.0067  0.0000  0.0000
                                            0.0276  0.0380 -0.8009 -0.0087  0.0000
                                            0.0000 -0.0015  0.0019 -0.0212
                ( 49.57%)  -0.7041* C   7 s( 36.12%)p 1.77( 63.84%)d 0.00(  0.04%)
                                            0.0001 -0.6009 -0.0087  0.0000  0.0000
                                            0.0218  0.0407  0.7976  0.0092  0.0000
                                            0.0000  0.0027  0.0022 -0.0205
   126. (0.01395) BD*( 1) C   6 - H  11  
                ( 38.51%)   0.6206* C   6 s( 28.34%)p 2.53( 71.63%)d 0.00(  0.03%)
                                           -0.0003  0.5322 -0.0129 -0.0000 -0.0000
                                           -0.7340  0.0072 -0.4213  0.0038 -0.0000
                                           -0.0000  0.0124 -0.0123 -0.0018
                ( 61.49%)  -0.7841* H  11 s( 99.91%)p 0.00(  0.09%)
                                            0.9995 -0.0020 -0.0000  0.0263  0.0152
   127. (0.01424) BD*( 1) C   7 - H  12  
                ( 37.98%)   0.6163* C   7 s( 28.70%)p 2.48( 71.27%)d 0.00(  0.03%)
                                           -0.0003  0.5355 -0.0158 -0.0000 -0.0000
                                           -0.7304  0.0050  0.4231 -0.0090 -0.0000
                                           -0.0000 -0.0127 -0.0115 -0.0002
                ( 62.02%)  -0.7875* H  12 s( 99.91%)p 0.00(  0.09%)
                                            0.9995 -0.0022 -0.0000  0.0261 -0.0162


 NHO Directionality and "Bond Bending" (deviations from line of nuclear centers)

         [Thresholds for printing:  angular deviation  >  1.0 degree]
                                    hybrid p-character > 25.0%
                                    orbital occupancy  >  0.10e

                                Line of Centers        Hybrid 1              Hybrid 2
                                ---------------  -------------------   ------------------
                NBO               Theta   Phi    Theta   Phi    Dev    Theta   Phi    Dev
 ========================================================================================
     2. BD (   1) C   2 - C   3   119.5   90.0   112.9   90.0   6.5     55.4  270.0   5.2
     3. BD (   1) C   2 - C   7   119.5  270.0   112.9  270.0   6.5     55.4   90.0   5.2
     4. BD (   2) C   2 - C   7   119.5  270.0    90.0    0.0  90.0     90.0    0.0  90.0
     5. BD (   1) C   3 - C   4   179.7  270.0   175.6   90.0   4.8      4.6   90.0   4.3
     6. BD (   2) C   3 - C   4   179.7  270.0    90.0    0.0  90.0     90.0    0.0  90.0
     7. BD (   1) C   3 - H   8    59.2   90.0    60.3   90.0   1.1      --     --    --
     8. BD (   1) C   4 - C   5   120.1  270.0   124.7  270.0   4.6     64.5   90.0   4.6
    10. BD (   1) C   5 - C   6    59.9  270.0    64.5  270.0   4.6    124.7   90.0   4.6
    11. BD (   2) C   5 - C   6    59.9  270.0    90.0    0.0  90.0     90.0    0.0  90.0
    13. BD (   1) C   6 - C   7     0.3  270.0     4.6  270.0   4.3    175.6  270.0   4.8
    15. BD (   1) C   7 - H  12    59.2  270.0    60.3  270.0   1.1      --     --    --
    28. LP (   2)Cl   1             --     --     90.0   90.0   --       --     --    --
    29. LP (   3)Cl   1             --     --     90.0    0.0   --       --     --    --
   116. BD*(   2) C   2 - C   7   119.5  270.0    90.0    0.0  90.0     90.0    0.0  90.0
   118. BD*(   2) C   3 - C   4   179.7  270.0    90.0    0.0  90.0     90.0    0.0  90.0
   123. BD*(   2) C   5 - C   6    59.9  270.0    90.0    0.0  90.0     90.0    0.0  90.0


 Second Order Perturbation Theory Analysis of Fock Matrix in NBO Basis

     Threshold for printing:   0.50 kcal/mol
                                                                              E(2)  E(j)-E(i) F(i,j)
         Donor NBO (i)                     Acceptor NBO (j)                 kcal/mol   a.u.    a.u. 
 ===================================================================================================

 within unit  1
   1. BD (   1)Cl   1 - C   2        / 48. RY*(   1) C   3                    0.83    1.81    0.035
   1. BD (   1)Cl   1 - C   2        / 84. RY*(   1) C   7                    0.83    1.81    0.035
   1. BD (   1)Cl   1 - C   2        /117. BD*(   1) C   3 - C   4            2.46    1.30    0.051
   1. BD (   1)Cl   1 - C   2        /125. BD*(   1) C   6 - C   7            2.46    1.30    0.051
   2. BD (   1) C   2 - C   3        / 57. RY*(   1) C   4                    1.00    1.88    0.039
   2. BD (   1) C   2 - C   3        / 58. RY*(   2) C   4                    1.18    1.37    0.036
   2. BD (   1) C   2 - C   3        / 84. RY*(   1) C   7                    1.09    1.80    0.040
   2. BD (   1) C   2 - C   3        /115. BD*(   1) C   2 - C   7            4.78    1.27    0.070
   2. BD (   1) C   2 - C   3        /117. BD*(   1) C   3 - C   4            3.19    1.28    0.057
   2. BD (   1) C   2 - C   3        /119. BD*(   1) C   3 - H   8            1.73    1.17    0.040
   2. BD (   1) C   2 - C   3        /121. BD*(   1) C   4 - H   9            2.31    1.18    0.047
   2. BD (   1) C   2 - C   3        /127. BD*(   1) C   7 - H  12            2.35    1.17    0.047
   3. BD (   1) C   2 - C   7        / 48. RY*(   1) C   3                    1.09    1.80    0.040
   3. BD (   1) C   2 - C   7        / 75. RY*(   1) C   6                    1.00    1.88    0.039
   3. BD (   1) C   2 - C   7        / 76. RY*(   2) C   6                    1.18    1.37    0.036
   3. BD (   1) C   2 - C   7        /114. BD*(   1) C   2 - C   3            4.78    1.27    0.070
   3. BD (   1) C   2 - C   7        /119. BD*(   1) C   3 - H   8            2.35    1.17    0.047
   3. BD (   1) C   2 - C   7        /125. BD*(   1) C   6 - C   7            3.19    1.28    0.057
   3. BD (   1) C   2 - C   7        /126. BD*(   1) C   6 - H  11            2.31    1.18    0.047
   3. BD (   1) C   2 - C   7        /127. BD*(   1) C   7 - H  12            1.73    1.17    0.040
   4. BD (   2) C   2 - C   7        / 30. RY*(   1)Cl   1                    1.79    1.08    0.043
   4. BD (   2) C   2 - C   7        / 51. RY*(   4) C   3                    2.34    1.10    0.050
   4. BD (   2) C   2 - C   7        / 79. RY*(   5) C   6                    1.99    1.06    0.045
   4. BD (   2) C   2 - C   7        /118. BD*(   2) C   3 - C   4           19.59    0.30    0.069
   4. BD (   2) C   2 - C   7        /123. BD*(   2) C   5 - C   6           19.10    0.30    0.068
   5. BD (   1) C   3 - C   4        / 39. RY*(   1) C   2                    0.99    1.69    0.037
   5. BD (   1) C   3 - C   4        / 40. RY*(   2) C   2                    1.26    1.46    0.038
   5. BD (   1) C   3 - C   4        / 66. RY*(   1) C   5                    0.84    1.86    0.035
   5. BD (   1) C   3 - C   4        / 67. RY*(   2) C   5                    1.26    1.34    0.037
   5. BD (   1) C   3 - C   4        /113. BD*(   1)Cl   1 - C   2            4.85    0.84    0.057
   5. BD (   1) C   3 - C   4        /114. BD*(   1) C   2 - C   3            3.76    1.24    0.061
   5. BD (   1) C   3 - C   4        /119. BD*(   1) C   3 - H   8            1.56    1.15    0.038
   5. BD (   1) C   3 - C   4        /120. BD*(   1) C   4 - C   5            3.06    1.26    0.056
   5. BD (   1) C   3 - C   4        /121. BD*(   1) C   4 - H   9            1.32    1.15    0.035
   5. BD (   1) C   3 - C   4        /124. BD*(   1) C   5 - H  10            2.50    1.15    0.048
   6. BD (   2) C   3 - C   4        / 41. RY*(   3) C   2                    0.87    1.29    0.033
   6. BD (   2) C   3 - C   4        / 43. RY*(   5) C   2                    0.55    2.15    0.034
   6. BD (   2) C   3 - C   4        / 51. RY*(   4) C   3                    0.66    1.09    0.026
   6. BD (   2) C   3 - C   4        / 69. RY*(   4) C   5                    1.06    0.92    0.030
   6. BD (   2) C   3 - C   4        / 70. RY*(   5) C   5                    0.64    2.13    0.036
   6. BD (   2) C   3 - C   4        /116. BD*(   2) C   2 - C   7           21.14    0.27    0.069
   6. BD (   2) C   3 - C   4        /123. BD*(   2) C   5 - C   6           19.86    0.29    0.067
   7. BD (   1) C   3 - H   8        / 39. RY*(   1) C   2                    1.13    1.52    0.037
   7. BD (   1) C   3 - H   8        / 57. RY*(   1) C   4                    0.63    1.68    0.029
   7. BD (   1) C   3 - H   8        /113. BD*(   1)Cl   1 - C   2            0.58    0.67    0.018
   7. BD (   1) C   3 - H   8        /114. BD*(   1) C   2 - C   3            0.98    1.07    0.029
   7. BD (   1) C   3 - H   8        /115. BD*(   1) C   2 - C   7            4.35    1.07    0.061
   7. BD (   1) C   3 - H   8        /117. BD*(   1) C   3 - C   4            1.03    1.08    0.030
   7. BD (   1) C   3 - H   8        /120. BD*(   1) C   4 - C   5            3.63    1.08    0.056
   8. BD (   1) C   4 - C   5        / 49. RY*(   2) C   3                    1.86    1.36    0.045
   8. BD (   1) C   4 - C   5        / 75. RY*(   1) C   6                    0.86    1.85    0.036
   8. BD (   1) C   4 - C   5        / 76. RY*(   2) C   6                    1.30    1.34    0.037
   8. BD (   1) C   4 - C   5        /117. BD*(   1) C   3 - C   4            3.13    1.26    0.056
   8. BD (   1) C   4 - C   5        /119. BD*(   1) C   3 - H   8            2.60    1.15    0.049
   8. BD (   1) C   4 - C   5        /121. BD*(   1) C   4 - H   9            1.43    1.15    0.036
   8. BD (   1) C   4 - C   5        /122. BD*(   1) C   5 - C   6            3.08    1.26    0.056
   8. BD (   1) C   4 - C   5        /124. BD*(   1) C   5 - H  10            1.40    1.15    0.036
   8. BD (   1) C   4 - C   5        /126. BD*(   1) C   6 - H  11            2.63    1.15    0.049
   9. BD (   1) C   4 - H   9        / 48. RY*(   1) C   3                    0.64    1.60    0.029
   9. BD (   1) C   4 - H   9        / 66. RY*(   1) C   5                    0.67    1.69    0.030
   9. BD (   1) C   4 - H   9        /114. BD*(   1) C   2 - C   3            4.04    1.07    0.059
   9. BD (   1) C   4 - H   9        /117. BD*(   1) C   3 - C   4            0.83    1.08    0.027
   9. BD (   1) C   4 - H   9        /120. BD*(   1) C   4 - C   5            0.85    1.08    0.027
   9. BD (   1) C   4 - H   9        /122. BD*(   1) C   5 - C   6            3.77    1.08    0.057
  10. BD (   1) C   5 - C   6        / 57. RY*(   1) C   4                    0.86    1.85    0.036
  10. BD (   1) C   5 - C   6        / 58. RY*(   2) C   4                    1.30    1.34    0.037
  10. BD (   1) C   5 - C   6        / 85. RY*(   2) C   7                    1.86    1.36    0.045
  10. BD (   1) C   5 - C   6        /120. BD*(   1) C   4 - C   5            3.08    1.26    0.056
  10. BD (   1) C   5 - C   6        /121. BD*(   1) C   4 - H   9            2.63    1.15    0.049
  10. BD (   1) C   5 - C   6        /124. BD*(   1) C   5 - H  10            1.40    1.15    0.036
  10. BD (   1) C   5 - C   6        /125. BD*(   1) C   6 - C   7            3.13    1.26    0.056
  10. BD (   1) C   5 - C   6        /126. BD*(   1) C   6 - H  11            1.43    1.15    0.036
  10. BD (   1) C   5 - C   6        /127. BD*(   1) C   7 - H  12            2.60    1.15    0.049
  11. BD (   2) C   5 - C   6        / 61. RY*(   5) C   4                    1.98    0.91    0.041
  11. BD (   2) C   5 - C   6        / 79. RY*(   5) C   6                    0.51    1.05    0.023
  11. BD (   2) C   5 - C   6        / 88. RY*(   5) C   7                    1.11    1.86    0.045
  11. BD (   2) C   5 - C   6        /116. BD*(   2) C   2 - C   7           21.80    0.27    0.069
  11. BD (   2) C   5 - C   6        /118. BD*(   2) C   3 - C   4           21.31    0.28    0.070
  12. BD (   1) C   5 - H  10        / 57. RY*(   1) C   4                    0.69    1.68    0.030
  12. BD (   1) C   5 - H  10        / 75. RY*(   1) C   6                    0.69    1.68    0.030
  12. BD (   1) C   5 - H  10        /117. BD*(   1) C   3 - C   4            3.85    1.08    0.058
  12. BD (   1) C   5 - H  10        /120. BD*(   1) C   4 - C   5            0.88    1.08    0.028
  12. BD (   1) C   5 - H  10        /122. BD*(   1) C   5 - C   6            0.88    1.08    0.028
  12. BD (   1) C   5 - H  10        /125. BD*(   1) C   6 - C   7            3.85    1.08    0.058
  13. BD (   1) C   6 - C   7        / 39. RY*(   1) C   2                    0.99    1.69    0.037
  13. BD (   1) C   6 - C   7        / 40. RY*(   2) C   2                    1.26    1.46    0.038
  13. BD (   1) C   6 - C   7        / 66. RY*(   1) C   5                    0.84    1.86    0.035
  13. BD (   1) C   6 - C   7        / 67. RY*(   2) C   5                    1.26    1.34    0.037
  13. BD (   1) C   6 - C   7        /113. BD*(   1)Cl   1 - C   2            4.85    0.84    0.057
  13. BD (   1) C   6 - C   7        /115. BD*(   1) C   2 - C   7            3.76    1.24    0.061
  13. BD (   1) C   6 - C   7        /122. BD*(   1) C   5 - C   6            3.06    1.26    0.056
  13. BD (   1) C   6 - C   7        /124. BD*(   1) C   5 - H  10            2.50    1.15    0.048
  13. BD (   1) C   6 - C   7        /126. BD*(   1) C   6 - H  11            1.32    1.15    0.035
  13. BD (   1) C   6 - C   7        /127. BD*(   1) C   7 - H  12            1.56    1.15    0.038
  14. BD (   1) C   6 - H  11        / 66. RY*(   1) C   5                    0.67    1.69    0.030
  14. BD (   1) C   6 - H  11        / 84. RY*(   1) C   7                    0.64    1.60    0.029
  14. BD (   1) C   6 - H  11        /115. BD*(   1) C   2 - C   7            4.04    1.07    0.059
  14. BD (   1) C   6 - H  11        /120. BD*(   1) C   4 - C   5            3.77    1.08    0.057
  14. BD (   1) C   6 - H  11        /122. BD*(   1) C   5 - C   6            0.85    1.08    0.027
  14. BD (   1) C   6 - H  11        /125. BD*(   1) C   6 - C   7            0.83    1.08    0.027
  15. BD (   1) C   7 - H  12        / 39. RY*(   1) C   2                    1.13    1.52    0.037
  15. BD (   1) C   7 - H  12        / 75. RY*(   1) C   6                    0.63    1.68    0.029
  15. BD (   1) C   7 - H  12        /113. BD*(   1)Cl   1 - C   2            0.58    0.67    0.018
  15. BD (   1) C   7 - H  12        /114. BD*(   1) C   2 - C   3            4.35    1.07    0.061
  15. BD (   1) C   7 - H  12        /115. BD*(   1) C   2 - C   7            0.98    1.07    0.029
  15. BD (   1) C   7 - H  12        /122. BD*(   1) C   5 - C   6            3.63    1.08    0.056
  15. BD (   1) C   7 - H  12        /125. BD*(   1) C   6 - C   7            1.03    1.08    0.030
  17. CR (   2)Cl   1                / 39. RY*(   1) C   2                    2.03   11.06    0.134
  17. CR (   2)Cl   1                / 42. RY*(   4) C   2                    0.55   10.75    0.068
  17. CR (   2)Cl   1                /114. BD*(   1) C   2 - C   3            0.86   10.61    0.086
  17. CR (   2)Cl   1                /115. BD*(   1) C   2 - C   7            0.86   10.61    0.086
  21. CR (   1) C   2                / 49. RY*(   2) C   3                    1.72   10.80    0.122
  21. CR (   1) C   2                / 50. RY*(   3) C   3                    0.59   10.73    0.071
  21. CR (   1) C   2                / 85. RY*(   2) C   7                    1.72   10.80    0.122
  21. CR (   1) C   2                / 87. RY*(   4) C   7                    0.59   10.73    0.071
  21. CR (   1) C   2                /113. BD*(   1)Cl   1 - C   2            1.86   10.28    0.125
  21. CR (   1) C   2                /114. BD*(   1) C   2 - C   3            0.69   10.68    0.077
  21. CR (   1) C   2                /115. BD*(   1) C   2 - C   7            0.69   10.68    0.077
  21. CR (   1) C   2                /117. BD*(   1) C   3 - C   4            0.85   10.70    0.085
  21. CR (   1) C   2                /119. BD*(   1) C   3 - H   8            0.74   10.59    0.079
  21. CR (   1) C   2                /125. BD*(   1) C   6 - C   7            0.85   10.70    0.085
  21. CR (   1) C   2                /127. BD*(   1) C   7 - H  12            0.74   10.59    0.079
  22. CR (   1) C   3                / 40. RY*(   2) C   2                    2.28   10.84    0.140
  22. CR (   1) C   3                / 58. RY*(   2) C   4                    1.39   10.73    0.109
  22. CR (   1) C   3                / 59. RY*(   3) C   4                    0.62   10.75    0.073
  22. CR (   1) C   3                / 93. RY*(   1) H   8                    0.73   10.41    0.078
  22. CR (   1) C   3                /113. BD*(   1)Cl   1 - C   2            0.86   10.23    0.084
  22. CR (   1) C   3                /115. BD*(   1) C   2 - C   7            1.32   10.62    0.106
  22. CR (   1) C   3                /120. BD*(   1) C   4 - C   5            0.97   10.64    0.091
  22. CR (   1) C   3                /121. BD*(   1) C   4 - H   9            0.64   10.53    0.073
  23. CR (   1) C   4                / 48. RY*(   1) C   3                    0.55   11.16    0.070
  23. CR (   1) C   4                / 49. RY*(   2) C   3                    1.08   10.75    0.096
  23. CR (   1) C   4                / 50. RY*(   3) C   3                    0.53   10.67    0.067
  23. CR (   1) C   4                / 67. RY*(   2) C   5                    1.47   10.73    0.112
  23. CR (   1) C   4                / 68. RY*(   3) C   5                    0.55   10.71    0.069
  23. CR (   1) C   4                / 97. RY*(   1) H   9                    0.69   10.42    0.076
  23. CR (   1) C   4                /114. BD*(   1) C   2 - C   3            1.06   10.63    0.095
  23. CR (   1) C   4                /119. BD*(   1) C   3 - H   8            0.72   10.54    0.078
  23. CR (   1) C   4                /122. BD*(   1) C   5 - C   6            0.95   10.64    0.090
  23. CR (   1) C   4                /124. BD*(   1) C   5 - H  10            0.69   10.54    0.076
  24. CR (   1) C   5                / 58. RY*(   2) C   4                    1.54   10.73    0.115
  24. CR (   1) C   5                / 76. RY*(   2) C   6                    1.54   10.73    0.115
  24. CR (   1) C   5                /101. RY*(   1) H  10                    0.69   10.42    0.076
  24. CR (   1) C   5                /117. BD*(   1) C   3 - C   4            0.98   10.64    0.092
  24. CR (   1) C   5                /121. BD*(   1) C   4 - H   9            0.69   10.53    0.076
  24. CR (   1) C   5                /125. BD*(   1) C   6 - C   7            0.98   10.64    0.092
  24. CR (   1) C   5                /126. BD*(   1) C   6 - H  11            0.69   10.53    0.076
  25. CR (   1) C   6                / 67. RY*(   2) C   5                    1.47   10.73    0.112
  25. CR (   1) C   6                / 68. RY*(   3) C   5                    0.55   10.71    0.069
  25. CR (   1) C   6                / 84. RY*(   1) C   7                    0.55   11.16    0.070
  25. CR (   1) C   6                / 85. RY*(   2) C   7                    1.08   10.75    0.096
  25. CR (   1) C   6                / 87. RY*(   4) C   7                    0.53   10.67    0.067
  25. CR (   1) C   6                /105. RY*(   1) H  11                    0.69   10.42    0.076
  25. CR (   1) C   6                /115. BD*(   1) C   2 - C   7            1.06   10.63    0.095
  25. CR (   1) C   6                /120. BD*(   1) C   4 - C   5            0.95   10.64    0.090
  25. CR (   1) C   6                /124. BD*(   1) C   5 - H  10            0.69   10.54    0.076
  25. CR (   1) C   6                /127. BD*(   1) C   7 - H  12            0.72   10.54    0.078
  26. CR (   1) C   7                / 40. RY*(   2) C   2                    2.28   10.84    0.140
  26. CR (   1) C   7                / 76. RY*(   2) C   6                    1.39   10.73    0.109
  26. CR (   1) C   7                / 77. RY*(   3) C   6                    0.62   10.75    0.073
  26. CR (   1) C   7                /109. RY*(   1) H  12                    0.73   10.41    0.078
  26. CR (   1) C   7                /113. BD*(   1)Cl   1 - C   2            0.86   10.23    0.084
  26. CR (   1) C   7                /114. BD*(   1) C   2 - C   3            1.32   10.62    0.106
  26. CR (   1) C   7                /122. BD*(   1) C   5 - C   6            0.97   10.64    0.091
  26. CR (   1) C   7                /126. BD*(   1) C   6 - H  11            0.64   10.53    0.073
  27. LP (   1)Cl   1                / 39. RY*(   1) C   2                    3.56    1.91    0.074
  27. LP (   1)Cl   1                / 42. RY*(   4) C   2                    0.68    1.60    0.030
  27. LP (   1)Cl   1                /114. BD*(   1) C   2 - C   3            1.58    1.46    0.043
  27. LP (   1)Cl   1                /115. BD*(   1) C   2 - C   7            1.58    1.46    0.043
  28. LP (   2)Cl   1                / 40. RY*(   2) C   2                    0.87    1.08    0.028
  28. LP (   2)Cl   1                /114. BD*(   1) C   2 - C   3            3.99    0.87    0.053
  28. LP (   2)Cl   1                /115. BD*(   1) C   2 - C   7            3.99    0.87    0.053
  29. LP (   3)Cl   1                / 41. RY*(   3) C   2                    0.92    1.34    0.032
  29. LP (   3)Cl   1                /116. BD*(   2) C   2 - C   7           13.04    0.33    0.063
 116. BD*(   2) C   2 - C   7        / 30. RY*(   1)Cl   1                    0.70    0.79    0.047
 116. BD*(   2) C   2 - C   7        / 41. RY*(   3) C   2                    1.60    1.01    0.081
 116. BD*(   2) C   2 - C   7        / 51. RY*(   4) C   3                    0.83    0.82    0.052
 116. BD*(   2) C   2 - C   7        / 79. RY*(   5) C   6                    0.81    0.78    0.050
 116. BD*(   2) C   2 - C   7        / 86. RY*(   3) C   7                    3.26    0.89    0.108
 116. BD*(   2) C   2 - C   7        /118. BD*(   2) C   3 - C   4          208.41    0.01    0.081
 116. BD*(   2) C   2 - C   7        /123. BD*(   2) C   5 - C   6          217.46    0.02    0.085
 118. BD*(   2) C   3 - C   4        / 51. RY*(   4) C   3                    0.77    0.80    0.055
 118. BD*(   2) C   3 - C   4        / 52. RY*(   5) C   3                    1.02    1.65    0.091
 118. BD*(   2) C   3 - C   4        / 61. RY*(   5) C   4                    2.22    0.62    0.082
 123. BD*(   2) C   5 - C   6        / 61. RY*(   5) C   4                    0.57    0.62    0.041
 123. BD*(   2) C   5 - C   6        / 69. RY*(   4) C   5                    3.20    0.63    0.098
 123. BD*(   2) C   5 - C   6        / 78. RY*(   4) C   6                    0.81    1.74    0.082
 123. BD*(   2) C   5 - C   6        / 79. RY*(   5) C   6                    1.20    0.76    0.066


 Natural Bond Orbitals (Summary):

                                                            Principal Delocalizations
           NBO                        Occupancy    Energy   (geminal,vicinal,remote)
 ====================================================================================
 Molecular unit  1  (C6H5Cl)
     1. BD (   1)Cl   1 - C   2          1.98873    -0.72673  117(v),125(v),48(v),84(v)
     2. BD (   1) C   2 - C   3          1.97819    -0.71238  115(g),117(g),127(v),121(v)
                                                    119(g),58(v),84(v),57(v)
     3. BD (   1) C   2 - C   7          1.97819    -0.71238  114(g),125(g),119(v),126(v)
                                                    127(g),76(v),48(v),75(v)
     4. BD (   2) C   2 - C   7          1.67829    -0.27263  118(v),123(v),51(v),79(v)
                                                    30(v)
     5. BD (   1) C   3 - C   4          1.97080    -0.68871  113(v),114(g),120(g),124(v)
                                                    119(g),121(g),67(v),40(v)
                                                    39(v),66(v)
     6. BD (   2) C   3 - C   4          1.66712    -0.25841  116(v),123(v),69(v),41(v)
                                                    51(g),70(v),43(v)
     7. BD (   1) C   3 - H   8          1.97708    -0.51594  115(v),120(v),39(v),117(g)
                                                    114(g),57(v),113(v)
     8. BD (   1) C   4 - C   5          1.97767    -0.68744  117(g),122(g),126(v),119(v)
                                                    49(v),121(g),124(g),76(v)
                                                    75(v)
     9. BD (   1) C   4 - H   9          1.97896    -0.51391  114(v),122(v),120(g),117(g)
                                                    66(v),48(v)
    10. BD (   1) C   5 - C   6          1.97767    -0.68744  125(g),120(g),121(v),127(v)
                                                    85(v),126(g),124(g),58(v)
                                                    57(v)
    11. BD (   2) C   5 - C   6          1.66138    -0.25638  116(v),118(v),61(v),88(v)
                                                    79(g)
    12. BD (   1) C   5 - H  10          1.97986    -0.51321  117(v),125(v),120(g),122(g)
                                                    57(v),75(v)
    13. BD (   1) C   6 - C   7          1.97080    -0.68871  113(v),115(g),122(g),124(v)
                                                    127(g),126(g),67(v),40(v)
                                                    39(v),66(v)
    14. BD (   1) C   6 - H  11          1.97896    -0.51391  115(v),120(v),122(g),125(g)
                                                    66(v),84(v)
    15. BD (   1) C   7 - H  12          1.97708    -0.51594  114(v),122(v),39(v),125(g)
                                                    115(g),75(v),113(v)
    16. CR (   1)Cl   1                  2.00000  -100.58230   
    17. CR (   2)Cl   1                  1.99972   -10.05418  39(v),114(v),115(v),42(v)
    18. CR (   3)Cl   1                  1.99999    -7.21098   
    19. CR (   4)Cl   1                  1.99999    -7.21066   
    20. CR (   5)Cl   1                  1.99989    -7.21907   
    21. CR (   1) C   2                  1.99859   -10.12862  113(g),49(v),85(v),117(v)
                                                    125(v),119(v),127(v),114(g)
                                                    115(g),50(v),87(v)
    22. CR (   1) C   3                  1.99881   -10.07024  40(v),58(v),115(v),120(v)
                                                    113(v),93(v),121(v),59(v)
    23. CR (   1) C   4                  1.99894   -10.07385  67(v),49(v),114(v),122(v)
                                                    119(v),124(v),97(v),68(v)
                                                    48(v),50(v)
    24. CR (   1) C   5                  1.99894   -10.07024  58(v),76(v),117(v),125(v)
                                                    121(v),126(v),101(v)
    25. CR (   1) C   6                  1.99894   -10.07385  67(v),85(v),115(v),120(v)
                                                    127(v),124(v),105(v),68(v)
                                                    84(v),87(v)
    26. CR (   1) C   7                  1.99881   -10.07024  40(v),76(v),114(v),122(v)
                                                    113(v),109(v),126(v),77(v)
    27. LP (   1)Cl   1                  1.99192    -0.90588  39(v),114(v),115(v),42(v)
    28. LP (   2)Cl   1                  1.97226    -0.31319  114(v),115(v),40(v)
    29. LP (   3)Cl   1                  1.92408    -0.31159  116(v),41(v)
    30. RY*(   1)Cl   1                  0.00280     0.80515   
    31. RY*(   2)Cl   1                  0.00165     0.87838   
    32. RY*(   3)Cl   1                  0.00032     0.80629   
    33. RY*(   4)Cl   1                  0.00015     1.22874   
    34. RY*(   5)Cl   1                  0.00003     0.78298   
    35. RY*(   6)Cl   1                  0.00001     1.10556   
    36. RY*(   7)Cl   1                  0.00001     0.81111   
    37. RY*(   8)Cl   1                  0.00001     0.78133   
    38. RY*(   9)Cl   1                  0.00001     0.95976   
    39. RY*(   1) C   2                  0.00790     1.00434   
    40. RY*(   2) C   2                  0.00656     0.76818   
    41. RY*(   3) C   2                  0.00273     1.02842   
    42. RY*(   4) C   2                  0.00138     0.69319   
    43. RY*(   5) C   2                  0.00082     1.89655   
    44. RY*(   6) C   2                  0.00065     2.30836   
    45. RY*(   7) C   2                  0.00062     1.96859   
    46. RY*(   8) C   2                  0.00005     1.32925   
    47. RY*(   9) C   2                  0.00002     2.15155   
    48. RY*(   1) C   3                  0.00574     1.08805   
    49. RY*(   2) C   3                  0.00306     0.67385   
    50. RY*(   3) C   3                  0.00108     0.59957   
    51. RY*(   4) C   3                  0.00093     0.83033   
    52. RY*(   5) C   3                  0.00055     1.67350   
    53. RY*(   6) C   3                  0.00015     2.38546   
    54. RY*(   7) C   3                  0.00006     2.32788   
    55. RY*(   8) C   3                  0.00001     2.21085   
    56. RY*(   9) C   3                  0.00002     1.87336   
    57. RY*(   1) C   4                  0.00522     1.16346   
    58. RY*(   2) C   4                  0.00256     0.65546   
    59. RY*(   3) C   4                  0.00080     0.67523   
    60. RY*(   4) C   4                  0.00073     1.90322   
    61. RY*(   5) C   4                  0.00060     0.64983   
    62. RY*(   6) C   4                  0.00014     2.37970   
    63. RY*(   7) C   4                  0.00005     2.23364   
    64. RY*(   8) C   4                  0.00000     2.21246   
    65. RY*(   9) C   4                  0.00000     1.82296   
    66. RY*(   1) C   5                  0.00501     1.17157   
    67. RY*(   2) C   5                  0.00265     0.65290   
    68. RY*(   3) C   5                  0.00092     0.63596   
    69. RY*(   4) C   5                  0.00084     0.65981   
    70. RY*(   5) C   5                  0.00063     1.87543   
    71. RY*(   6) C   5                  0.00014     2.38321   
    72. RY*(   7) C   5                  0.00005     2.25333   
    73. RY*(   8) C   5                  0.00000     1.84759   
    74. RY*(   9) C   5                  0.00000     2.22157   
    75. RY*(   1) C   6                  0.00522     1.16346   
    76. RY*(   2) C   6                  0.00256     0.65546   
    77. RY*(   3) C   6                  0.00080     0.67523   
    78. RY*(   4) C   6                  0.00075     1.76416   
    79. RY*(   5) C   6                  0.00059     0.78912   
    80. RY*(   6) C   6                  0.00014     2.37970   
    81. RY*(   7) C   6                  0.00005     2.23364   
    82. RY*(   8) C   6                  0.00000     2.21246   
    83. RY*(   9) C   6                  0.00000     1.82265   
    84. RY*(   1) C   7                  0.00574     1.08805   
    85. RY*(   2) C   7                  0.00306     0.67385   
    86. RY*(   3) C   7                  0.00109     0.90106   
    87. RY*(   4) C   7                  0.00108     0.59957   
    88. RY*(   5) C   7                  0.00049     1.60073   
    89. RY*(   6) C   7                  0.00015     2.38546   
    90. RY*(   7) C   7                  0.00006     2.32788   
    91. RY*(   8) C   7                  0.00001     2.21085   
    92. RY*(   9) C   7                  0.00002     1.87429   
    93. RY*(   1) H   8                  0.00227     0.34467   
    94. RY*(   2) H   8                  0.00018     1.64701   
    95. RY*(   3) H   8                  0.00010     1.98386   
    96. RY*(   4) H   8                  0.00006     2.31815   
    97. RY*(   1) H   9                  0.00163     0.35055   
    98. RY*(   2) H   9                  0.00018     1.64090   
    99. RY*(   3) H   9                  0.00009     1.95672   
   100. RY*(   4) H   9                  0.00006     2.32608   
   101. RY*(   1) H  10                  0.00159     0.35026   
   102. RY*(   2) H  10                  0.00018     1.64363   
   103. RY*(   3) H  10                  0.00009     1.96137   
   104. RY*(   4) H  10                  0.00006     2.32922   
   105. RY*(   1) H  11                  0.00163     0.35055   
   106. RY*(   2) H  11                  0.00018     1.64090   
   107. RY*(   3) H  11                  0.00009     1.95672   
   108. RY*(   4) H  11                  0.00006     2.32608   
   109. RY*(   1) H  12                  0.00227     0.34467   
   110. RY*(   2) H  12                  0.00018     1.64701   
   111. RY*(   3) H  12                  0.00010     1.98386   
   112. RY*(   4) H  12                  0.00006     2.31815   
   113. BD*(   1)Cl   1 - C   2          0.03241     0.15612   
   114. BD*(   1) C   2 - C   3          0.02930     0.55271   
   115. BD*(   1) C   2 - C   7          0.02930     0.55271   
   116. BD*(   2) C   2 - C   7          0.39258     0.01366  123(v),118(v),86(g),41(g)
                                                    51(v),79(v),30(v)
   117. BD*(   1) C   3 - C   4          0.01842     0.56837   
   118. BD*(   2) C   3 - C   4          0.32726     0.02799  123(v),116(v),61(g),52(g)
                                                    51(g)
   119. BD*(   1) C   3 - H   8          0.01424     0.46179   
   120. BD*(   1) C   4 - C   5          0.01747     0.56884   
   121. BD*(   1) C   4 - H   9          0.01395     0.46401   
   122. BD*(   1) C   5 - C   6          0.01747     0.56884   
   123. BD*(   2) C   5 - C   6          0.33470     0.02892  118(v),116(v),69(g),79(g)
                                                    78(g),61(v)
   124. BD*(   1) C   5 - H  10          0.01409     0.46584   
   125. BD*(   1) C   6 - C   7          0.01842     0.56837   
   126. BD*(   1) C   6 - H  11          0.01395     0.46401   
   127. BD*(   1) C   7 - H  12          0.01424     0.46179   
       -------------------------------
              Total Lewis   56.62167  ( 97.6236%)
        Valence non-Lewis    1.28781  (  2.2204%)
        Rydberg non-Lewis    0.09052  (  0.1561%)
       -------------------------------
            Total unit  1   58.00000  (100.0000%)
           Charge unit  1    0.00000
 Unable to Open any file for archive entry.
 1\1\GINC-COMPUTE-0-4\SP\RB3LYP\def2SVP\C6H5Cl1\ZAHRT2\13-Mar-2021\0\\#
  b3lyp/def2svp geom=NewRedundant pop=NBO\\77\\0,1\Cl,0,2.9228829932,0.
 9055955816,-0.345687277\C,0,1.2628963706,0.3912826397,-0.1493618476\C,
 0,0.9618855922,-0.9733976616,-0.1477754816\C,0,-0.3664186372,-1.376585
 5124,0.0095457639\C,0,-1.3815615938,-0.428048635,0.1633963026\C,0,-1.0
 643334205,0.933296217,0.1596682618\C,0,0.2593513686,1.3517729842,0.003
 3406647\H,0,1.7627424664,-1.7041854153,-0.2686809916\H,0,-0.6063674375
 ,-2.4425232308,0.0113964352\H,0,-2.4181789701,-0.7492233513,0.28599629
 76\H,0,-1.8521971617,1.6807872173,0.2793762439\H,0,0.5192984245,2.4112
 291637,-0.0012143467\\Version=ES64L-G16RevC.01\State=1-A1\HF=-691.5510
 766\RMSD=6.277e-09\Dipole=-0.5663537,-0.1754731,0.0669822\Quadrupole=0
 .5624938,2.5081649,-3.0706587,-0.6172043,-0.4848586,0.2291668\PG=C02V 
 [C2(H1C1C1Cl1),SGV(C4H4)]\\@
 The archive entry for this job was punched.


 THE MOLECULE ALSO HAS A BODY.  WHEN THIS BODY IS HIT, THE MOLECULE
 FEELS HURT ALL OVER -- A. KITAIGORODSKI
 File lengths (MBytes):  RWF=     10 Int=      0 D2E=      0 Chk=      2 Scr=      1
 Normal termination of Gaussian 16
