# Supplementary material for: Machine-Learning-Guided Discovery of Electrochemical Reactions
Source: J Am Chem Soc. 2022 Dec 2;144(49):22599–610. doi: 10.1021/jacs.2c08997 (PMC9756344; doi:10.1021/jacs.2c08997)
Supplement: Supplementary file 4 — ja2c08997_si_004.zip [file ja2c08997_si_004.zip › Reactivity Prediction/Nlogs_notimes/78.log]

 Entering Gaussian System, Link 0=g16
 Input=78.com
 Output=78.log
 Initial command:
  
 Copyright (c) 1988-2019, Gaussian, Inc.  All Rights Reserved.
  
 This is part of the Gaussian(R) 16 program.  It is based on
 the Gaussian(R) 09 system (copyright 2009, Gaussian, Inc.),
 the Gaussian(R) 03 system (copyright 2003, Gaussian, Inc.),
 the Gaussian(R) 98 system (copyright 1998, Gaussian, Inc.),
 the Gaussian(R) 94 system (copyright 1995, Gaussian, Inc.),
 the Gaussian 92(TM) system (copyright 1992, Gaussian, Inc.),
 the Gaussian 90(TM) system (copyright 1990, Gaussian, Inc.),
 the Gaussian 88(TM) system (copyright 1988, Gaussian, Inc.),
 the Gaussian 86(TM) system (copyright 1986, Carnegie Mellon
 University), and the Gaussian 82(TM) system (copyright 1983,
 Carnegie Mellon University). Gaussian is a federally registered
 trademark of Gaussian, Inc.
  
 This software contains proprietary and confidential information,
 including trade secrets, belonging to Gaussian, Inc.
  
 This software is provided under written license and may be
 used, copied, transmitted, or stored only in accord with that
 written license.
  
 The following legend is applicable only to US Government
 contracts under FAR:
  
                    RESTRICTED RIGHTS LEGEND
  
 Use, reproduction and disclosure by the US Government is
 subject to restrictions as set forth in subparagraphs (a)
 and (c) of the Commercial Computer Software - Restricted
 Rights clause in FAR 52.227-19.
  
 Gaussian, Inc.
 340 Quinnipiac St., Bldg. 40, Wallingford CT 06492
  
  
 ---------------------------------------------------------------
 Warning -- This program may not be used in any manner that
 competes with the business of Gaussian, Inc. or will provide
 assistance to any competitor of Gaussian, Inc.  The licensee
 of this program is prohibited from giving any competitor of
 Gaussian, Inc. access to this program.  By using this program,
 the user acknowledges that Gaussian, Inc. is engaged in the
 business of creating and licensing software in the field of
 computational chemistry and represents and warrants to the
 licensee that it is not a competitor of Gaussian, Inc. and that
 it will not use this program in any manner prohibited above.
 ---------------------------------------------------------------
  

 Cite this work as:
 Gaussian 16, Revision C.01,
 M. J. Frisch, G. W. Trucks, H. B. Schlegel, G. E. Scuseria, 
 M. A. Robb, J. R. Cheeseman, G. Scalmani, V. Barone, 
 G. A. Petersson, H. Nakatsuji, X. Li, M. Caricato, A. V. Marenich, 
 J. Bloino, B. G. Janesko, R. Gomperts, B. Mennucci, H. P. Hratchian, 
 J. V. Ortiz, A. F. Izmaylov, J. L. Sonnenberg, D. Williams-Young, 
 F. Ding, F. Lipparini, F. Egidi, J. Goings, B. Peng, A. Petrone, 
 T. Henderson, D. Ranasinghe, V. G. Zakrzewski, J. Gao, N. Rega, 
 G. Zheng, W. Liang, M. Hada, M. Ehara, K. Toyota, R. Fukuda, 
 J. Hasegawa, M. Ishida, T. Nakajima, Y. Honda, O. Kitao, H. Nakai, 
 T. Vreven, K. Throssell, J. A. Montgomery, Jr., J. E. Peralta, 
 F. Ogliaro, M. J. Bearpark, J. J. Heyd, E. N. Brothers, K. N. Kudin, 
 V. N. Staroverov, T. A. Keith, R. Kobayashi, J. Normand, 
 K. Raghavachari, A. P. Rendell, J. C. Burant, S. S. Iyengar, 
 J. Tomasi, M. Cossi, J. M. Millam, M. Klene, C. Adamo, R. Cammi, 
 J. W. Ochterski, R. L. Martin, K. Morokuma, O. Farkas, 
 J. B. Foresman, and D. J. Fox, Gaussian, Inc., Wallingford CT, 2019.
 
 ******************************************
 Gaussian 16:  ES64L-G16RevC.01  3-Jul-2019
                13-Mar-2021 
 ******************************************
 %nprocshared=16
 Will use up to   16 processors via shared memory.
 %mem=7GB
 -----------------------------------------
 # b3lyp/def2svp geom=NewRedundant pop=NBO
 -----------------------------------------
 1/29=4000,38=1,172=1/1;
 2/12=2,17=6,18=5,40=1/2;
 3/5=43,7=101,11=2,25=1,30=1,74=-5/1,2,3;
 4//1;
 5/5=2,38=5/2;
 6/7=2,8=2,9=2,10=2,28=1,40=1/1,7;
 99/5=1,9=1/99;
 --
 78
 --
 Symbolic Z-matrix:
 Charge =  0 Multiplicity = 1
 F                    -1.52898   2.21756   0.10039 
 C                    -0.76792   1.11376   0.05042 
 C                    -1.38683  -0.13185  -0.02842 
 C                    -0.58751  -1.27693  -0.08011 
 C                     0.80656  -1.1698   -0.05296 
 C                     1.40464   0.0918    0.02646 
 C                     0.61862   1.24603   0.07886 
 H                    -2.47669  -0.18707  -0.04806 
 H                    -1.06059  -2.25977  -0.14209 
 H                     1.42599  -2.06818  -0.09363 
 H                     2.49323   0.18194   0.04802 
 H                     1.05948   2.24251   0.14111 
 
                          Input orientation:                          
 ---------------------------------------------------------------------
 Center     Atomic      Atomic             Coordinates (Angstroms)
 Number     Number       Type             X           Y           Z
 ---------------------------------------------------------------------
      1          9           0       -1.528982    2.217561    0.100392
      2          6           0       -0.767921    1.113756    0.050421
      3          6           0       -1.386833   -0.131854   -0.028420
      4          6           0       -0.587507   -1.276932   -0.080110
      5          6           0        0.806562   -1.169798   -0.052958
      6          6           0        1.404639    0.091804    0.026458
      7          6           0        0.618623    1.246027    0.078860
      8          1           0       -2.476686   -0.187069   -0.048056
      9          1           0       -1.060588   -2.259766   -0.142087
     10          1           0        1.425987   -2.068181   -0.093629
     11          1           0        2.493225    0.181939    0.048021
     12          1           0        1.059481    2.242513    0.141108
 ---------------------------------------------------------------------
                    Distance matrix (angstroms):
                    1          2          3          4          5
     1  F    0.000000
     2  C    1.341677   0.000000
     3  C    2.357234   1.393130   0.000000
     4  C    3.623595   2.401036   1.397425   0.000000
     5  C    4.117339   2.775662   2.426707   1.398443   0.000000
     6  C    3.623595   2.401036   2.800955   2.419388   1.398443
     7  C    2.357234   1.393130   2.435553   2.800955   2.426707
     8  H    2.588904   2.149818   1.091428   2.181245   3.427171
     9  H    4.508287   3.391661   2.155775   1.092524   2.163844
    10  H    5.209325   3.867648   3.415489   2.163426   1.091986
    11  H    4.508287   3.391661   3.893476   3.411104   2.163844
    12  H    2.588904   2.149818   3.413329   3.892044   3.427171
                    6          7          8          9         10
     6  C    0.000000
     7  C    1.397425   0.000000
     8  H    3.892044   3.413329   0.000000
     9  H    3.411104   3.893476   2.512022   0.000000
    10  H    2.163426   3.415489   4.332611   2.494415   0.000000
    11  H    1.092524   2.155775   4.984518   4.315976   2.494415
    12  H    2.181245   1.091428   4.294547   4.984518   4.332611
                   11         12
    11  H    0.000000
    12  H    2.512022   0.000000
 Stoichiometry    C6H5F
 Framework group  C2V[C2(HCCF),SGV(C4H4)]
 Deg. of freedom    11
 Full point group                 C2V     NOp   4
 Largest Abelian subgroup         C2V     NOp   4
 Largest concise Abelian subgroup C2      NOp   2
                         Standard orientation:                         
 ---------------------------------------------------------------------
 Center     Atomic      Atomic             Coordinates (Angstroms)
 Number     Number       Type             X           Y           Z
 ---------------------------------------------------------------------
      1          9           0       -0.000000    0.000000    2.279613
      2          6           0       -0.000000    0.000000    0.937936
      3          6           0        0.000000    1.217777    0.261304
      4          6           0        0.000000    1.209694   -1.136098
      5          6           0        0.000000   -0.000000   -1.837726
      6          6           0       -0.000000   -1.209694   -1.136098
      7          6           0       -0.000000   -1.217777    0.261304
      8          1           0       -0.000000    2.147273    0.833363
      9          1           0        0.000000    2.157988   -1.678636
     10          1           0        0.000000   -0.000000   -2.929712
     11          1           0       -0.000000   -2.157988   -1.678636
     12          1           0       -0.000000   -2.147273    0.833363
 ---------------------------------------------------------------------
 Rotational constants (GHZ):           5.6534773           2.5567164           1.7605356
 Standard basis: def2SVP (5D, 7F)
 There are    57 symmetry adapted cartesian basis functions of A1  symmetry.
 There are    13 symmetry adapted cartesian basis functions of A2  symmetry.
 There are    20 symmetry adapted cartesian basis functions of B1  symmetry.
 There are    40 symmetry adapted cartesian basis functions of B2  symmetry.
 There are    52 symmetry adapted basis functions of A1  symmetry.
 There are    13 symmetry adapted basis functions of A2  symmetry.
 There are    20 symmetry adapted basis functions of B1  symmetry.
 There are    38 symmetry adapted basis functions of B2  symmetry.
   123 basis functions,   210 primitive gaussians,   130 cartesian basis functions
    25 alpha electrons       25 beta electrons
       nuclear repulsion energy       268.7086525964 Hartrees.
 NAtoms=   12 NActive=   12 NUniq=    8 SFac= 2.25D+00 NAtFMM=   60 NAOKFM=F Big=F
 Integral buffers will be    131072 words long.
 Raffenetti 2 integral format.
 Two-electron integral symmetry is turned on.
 One-electron integrals computed using PRISM.
   4 Symmetry operations used in ECPInt.
 ECPInt:  NShTT=    1653 NPrTT=    6101 LenC2=    1648 LenP2D=    5040.
 LDataN:  DoStor=T MaxTD1= 4 Len=   56
 NBasis=   123 RedAO= T EigKep=  2.96D-04  NBF=    52    13    20    38
 NBsUse=   123 1.00D-06 EigRej= -1.00D+00 NBFU=    52    13    20    38
 ExpMin= 1.22D-01 ExpMax= 2.89D+03 ExpMxC= 4.35D+02 IAcc=3 IRadAn=         5 AccDes= 0.00D+00
 Harris functional with IExCor=  402 and IRadAn=       5 diagonalized for initial guess.
 HarFok:  IExCor=  402 AccDes= 0.00D+00 IRadAn=         5 IDoV= 1 UseB2=F ITyADJ=14
 ICtDFT=  3500011 ScaDFX=  1.000000  1.000000  1.000000  1.000000
 FoFCou: FMM=F IPFlag=           0 FMFlag=      100000 FMFlg1=           0
         NFxFlg=           0 DoJE=T BraDBF=F KetDBF=T FulRan=T
         wScrn=  0.000000 ICntrl=       500 IOpCl=  0 I1Cent=   200000004 NGrid=           0
         NMat0=    1 NMatS0=      1 NMatT0=    0 NMatD0=    1 NMtDS0=    0 NMtDT0=    0
 Petite list used in FoFCou.
 Initial guess orbital symmetries:
       Occupied  (A1) (A1) (B2) (A1) (A1) (B2) (A1) (A1) (A1) (B2)
                 (A1) (B2) (A1) (A1) (B2) (A1) (A1) (B2) (B1) (A1)
                 (B2) (B1) (B2) (A2) (B1)
       Virtual   (A2) (B1) (A1) (B1) (B2) (A1) (A1) (B2) (A1) (A1)
                 (B2) (A1) (B2) (A1) (A1) (B2) (A1) (B2) (B1) (A1)
                 (B2) (A1) (A2) (B1) (B2) (A2) (B1) (B2) (A1) (B2)
                 (A1) (B1) (A1) (A1) (B2) (A1) (B2) (A1) (B2) (A1)
                 (B2) (A1) (B1) (A2) (B1) (A2) (B1) (B2) (A2) (A1)
                 (B2) (A1) (B1) (A1) (B2) (A1) (B1) (B2) (A1) (A2)
                 (A1) (B2) (B1) (A1) (B2) (B1) (A1) (B2) (A2) (A1)
                 (B2) (B2) (A1) (A1) (B1) (B2) (A2) (B1) (A1) (A2)
                 (B1) (B2) (A1) (A2) (B2) (B2) (A1) (A1) (A1) (A1)
                 (B2) (A2) (A1) (B2) (B1) (A1) (B2) (A1)
 The electronic state of the initial guess is 1-A1.
 Keep R1 ints in memory in symmetry-blocked form, NReq=44395852.
 Requested convergence on RMS density matrix=1.00D-08 within 128 cycles.
 Requested convergence on MAX density matrix=1.00D-06.
 Requested convergence on             energy=1.00D-06.
 No special actions if energy rises.
 Integral accuracy reduced to 1.0D-05 until final iterations.
 Initial convergence to 1.0D-05 achieved.  Increase integral accuracy.
 SCF Done:  E(RB3LYP) =  -331.244146908     A.U. after   13 cycles
            NFock= 13  Conv=0.82D-08     -V/T= 2.0098

 **********************************************************************

            Population analysis using the SCF Density.

 **********************************************************************

 Orbital symmetries:
       Occupied  (A1) (A1) (A1) (B2) (A1) (B2) (A1) (A1) (A1) (B2)
                 (A1) (B2) (A1) (A1) (A1) (B2) (B1) (A1) (B2) (B2)
                 (A1) (B1) (B2) (A2) (B1)
       Virtual   (A2) (B1) (A1) (B2) (A1) (B2) (A1) (B1) (A1) (A1)
                 (B2) (A1) (B2) (A1) (A1) (B2) (B2) (A1) (B1) (A1)
                 (B2) (A1) (A2) (B1) (B2) (A2) (B1) (B2) (A1) (B2)
                 (B1) (A1) (A1) (A1) (B2) (A1) (A1) (B2) (A1) (B2)
                 (B2) (A1) (B1) (B1) (A2) (A2) (B2) (B1) (A1) (A2)
                 (B2) (A1) (B1) (A1) (B2) (B1) (A1) (A1) (B2) (A2)
                 (A1) (B2) (B1) (A1) (B2) (A1) (B1) (B2) (A2) (A1)
                 (B2) (B2) (A1) (A1) (B1) (B2) (A2) (B1) (A1) (A2)
                 (B1) (B2) (A1) (A2) (B2) (A1) (B2) (A1) (A1) (A1)
                 (B2) (A2) (A1) (B2) (B1) (A1) (B2) (A1)
 The electronic state is 1-A1.
 Alpha  occ. eigenvalues --  -24.69585 -10.27406 -10.20376 -10.20375 -10.19976
 Alpha  occ. eigenvalues --  -10.19976 -10.19711  -1.20624  -0.85802  -0.75309
 Alpha  occ. eigenvalues --   -0.74326  -0.62254  -0.61018  -0.54709  -0.49801
 Alpha  occ. eigenvalues --   -0.49191  -0.46818  -0.44917  -0.43593  -0.40184
 Alpha  occ. eigenvalues --   -0.37781  -0.36701  -0.35101  -0.26828  -0.25275
 Alpha virt. eigenvalues --   -0.02096  -0.00857   0.05449   0.09328   0.10716
 Alpha virt. eigenvalues --    0.13606   0.14141   0.14469   0.16440   0.26135
 Alpha virt. eigenvalues --    0.27907   0.29780   0.32131   0.35107   0.40165
 Alpha virt. eigenvalues --    0.40522   0.42545   0.42862   0.45759   0.47925
 Alpha virt. eigenvalues --    0.49170   0.52003   0.52838   0.53104   0.57040
 Alpha virt. eigenvalues --    0.59150   0.59694   0.62920   0.63638   0.66176
 Alpha virt. eigenvalues --    0.67155   0.70156   0.71205   0.72418   0.72560
 Alpha virt. eigenvalues --    0.76027   0.79212   0.79312   0.88264   0.89672
 Alpha virt. eigenvalues --    1.05216   1.08315   1.13408   1.22013   1.23098
 Alpha virt. eigenvalues --    1.23354   1.25401   1.27969   1.29057   1.29144
 Alpha virt. eigenvalues --    1.46401   1.48625   1.51265   1.63734   1.64362
 Alpha virt. eigenvalues --    1.68423   1.71479   1.72553   1.73358   1.73679
 Alpha virt. eigenvalues --    1.77115   1.77533   1.79516   1.81192   1.88076
 Alpha virt. eigenvalues --    1.93003   1.94065   1.96780   1.96838   2.04773
 Alpha virt. eigenvalues --    2.08545   2.12035   2.12987   2.18036   2.22074
 Alpha virt. eigenvalues --    2.25885   2.27717   2.29864   2.33328   2.33924
 Alpha virt. eigenvalues --    2.50629   2.57185   2.59529   2.62249   2.66379
 Alpha virt. eigenvalues --    2.70996   2.71593   2.83158   2.86562   2.99290
 Alpha virt. eigenvalues --    3.05131   3.07894   3.11558   3.15825   3.31961
 Alpha virt. eigenvalues --    3.54161   3.56162   3.88821
          Condensed to atoms (all electrons):
               1          2          3          4          5          6
     1  F    8.953971   0.367353  -0.067038   0.005130  -0.000185   0.005130
     2  C    0.367353   4.921380   0.207416   0.149247  -0.172187   0.149247
     3  C   -0.067038   0.207416   5.333322   0.184237   0.107500  -0.144019
     4  C    0.005130   0.149247   0.184237   5.125558   0.244363   0.111681
     5  C   -0.000185  -0.172187   0.107500   0.244363   5.117986   0.244363
     6  C    0.005130   0.149247  -0.144019   0.111681   0.244363   5.125558
     7  C   -0.067038   0.207416   0.036755  -0.144019   0.107500   0.184237
     8  H    0.001318  -0.067399   0.426060  -0.069601   0.015002  -0.002725
     9  H   -0.000067   0.014368  -0.068655   0.436716  -0.071799   0.015216
    10  H    0.000003  -0.001758   0.015136  -0.073497   0.441352  -0.073497
    11  H   -0.000067   0.014368  -0.002190   0.015216  -0.071799   0.436716
    12  H    0.001318  -0.067399   0.018763  -0.002725   0.015002  -0.069601
               7          8          9         10         11         12
     1  F   -0.067038   0.001318  -0.000067   0.000003  -0.000067   0.001318
     2  C    0.207416  -0.067399   0.014368  -0.001758   0.014368  -0.067399
     3  C    0.036755   0.426060  -0.068655   0.015136  -0.002190   0.018763
     4  C   -0.144019  -0.069601   0.436716  -0.073497   0.015216  -0.002725
     5  C    0.107500   0.015002  -0.071799   0.441352  -0.071799   0.015002
     6  C    0.184237  -0.002725   0.015216  -0.073497   0.436716  -0.069601
     7  C    5.333322   0.018763  -0.002190   0.015136  -0.068655   0.426060
     8  H    0.018763   0.700529  -0.013945  -0.000248   0.000035  -0.000365
     9  H   -0.002190  -0.013945   0.710892  -0.013229  -0.000353   0.000035
    10  H    0.015136  -0.000248  -0.013229   0.717089  -0.013229  -0.000248
    11  H   -0.068655   0.000035  -0.000353  -0.013229   0.710892  -0.013945
    12  H    0.426060  -0.000365   0.000035  -0.000248  -0.013945   0.700529
 Mulliken charges:
               1
     1  F   -0.199828
     2  C    0.277949
     3  C   -0.047288
     4  C    0.017694
     5  C    0.022903
     6  C    0.017694
     7  C   -0.047288
     8  H   -0.007424
     9  H   -0.006989
    10  H   -0.013011
    11  H   -0.006989
    12  H   -0.007424
 Sum of Mulliken charges =   0.00000
 Mulliken charges with hydrogens summed into heavy atoms:
               1
     1  F   -0.199828
     2  C    0.277949
     3  C   -0.054712
     4  C    0.010705
     5  C    0.009892
     6  C    0.010705
     7  C   -0.054712
 Electronic spatial extent (au):  <R**2>=            652.0957
 Charge=              0.0000 electrons
 Dipole moment (field-independent basis, Debye):
    X=              0.0000    Y=             -0.0000    Z=             -1.3691  Tot=              1.3691
 Quadrupole moment (field-independent basis, Debye-Ang):
   XX=            -42.5606   YY=            -34.8939   ZZ=            -40.1598
   XY=              0.0000   XZ=              0.0000   YZ=              0.0000
 Traceless Quadrupole moment (field-independent basis, Debye-Ang):
   XX=             -3.3558   YY=              4.3109   ZZ=             -0.9551
   XY=              0.0000   XZ=              0.0000   YZ=              0.0000
 Octapole moment (field-independent basis, Debye-Ang**2):
  XXX=              0.0000  YYY=             -0.0000  ZZZ=              2.4148  XYY=              0.0000
  XXY=              0.0000  XXZ=              8.7749  XZZ=              0.0000  YZZ=             -0.0000
  YYZ=              5.2669  XYZ=             -0.0000
 Hexadecapole moment (field-independent basis, Debye-Ang**3):
 XXXX=            -44.0513 YYYY=           -272.1631 ZZZZ=           -468.5367 XXXY=             -0.0000
 XXXZ=             -0.0000 YYYX=             -0.0000 YYYZ=             -0.0000 ZZZX=              0.0000
 ZZZY=             -0.0000 XXYY=            -62.4164 XXZZ=            -89.8988 YYZZ=           -117.6264
 XXYZ=             -0.0000 YYXZ=             -0.0000 ZZXY=             -0.0000
 N-N= 2.687086525964D+02 E-N=-1.310534302476D+03  KE= 3.280331367013D+02
 Symmetry A1   KE= 2.310605214492D+02
 Symmetry A2   KE= 2.243297007165D+00
 Symmetry B1   KE= 1.055547906029D+01
 Symmetry B2   KE= 8.417383918465D+01
 ******************************Gaussian NBO Version 3.1******************************
             N A T U R A L   A T O M I C   O R B I T A L   A N D
          N A T U R A L   B O N D   O R B I T A L   A N A L Y S I S
 ******************************Gaussian NBO Version 3.1******************************
       /RESON  / : Allow strongly delocalized NBO set

 Analyzing the SCF density

 Job title: 78                                                              

 Storage needed:     45954 in NPA,     61043 in NBO ( 939523280 available)
 GSVD:  LWork=        9729 too small for GESVD, short by         621 words or         621 for optimal perf.


 NATURAL POPULATIONS:  Natural atomic orbital occupancies 
                                                          
   NAO  Atom  No  lang   Type(AO)    Occupancy      Energy
 ----------------------------------------------------------
     1    F    1  S      Cor( 1S)     1.99990     -24.43489
     2    F    1  S      Val( 2S)     1.81614      -1.23276
     3    F    1  S      Ryd( 3S)     0.00015       1.80438
     4    F    1  px     Val( 2p)     1.91648      -0.40796
     5    F    1  px     Ryd( 3p)     0.00081       1.24062
     6    F    1  py     Val( 2p)     1.96828      -0.40979
     7    F    1  py     Ryd( 3p)     0.00080       1.46685
     8    F    1  pz     Val( 2p)     1.64129      -0.43119
     9    F    1  pz     Ryd( 3p)     0.00015       1.32727
    10    F    1  dxy    Ryd( 3d)     0.00000       3.06016
    11    F    1  dxz    Ryd( 3d)     0.00085       3.15048
    12    F    1  dyz    Ryd( 3d)     0.00071       3.22843
    13    F    1  dx2y2  Ryd( 3d)     0.00000       3.08607
    14    F    1  dz2    Ryd( 3d)     0.00126       3.57322

    15    C    2  S      Cor( 1S)     1.99833     -10.16094
    16    C    2  S      Val( 2S)     0.81691      -0.13149
    17    C    2  S      Ryd( 3S)     0.00185       0.61121
    18    C    2  px     Val( 2p)     0.99637      -0.13006
    19    C    2  px     Ryd( 3p)     0.00131       0.55640
    20    C    2  py     Val( 2p)     1.08366      -0.06041
    21    C    2  py     Ryd( 3p)     0.00524       0.80406
    22    C    2  pz     Val( 2p)     0.64088      -0.04497
    23    C    2  pz     Ryd( 3p)     0.01247       0.70620
    24    C    2  dxy    Ryd( 3d)     0.00075       1.89570
    25    C    2  dxz    Ryd( 3d)     0.00229       1.87828
    26    C    2  dyz    Ryd( 3d)     0.00196       2.36838
    27    C    2  dx2y2  Ryd( 3d)     0.00053       2.26353
    28    C    2  dz2    Ryd( 3d)     0.00276       2.30655

    29    C    3  S      Cor( 1S)     1.99888     -10.06999
    30    C    3  S      Val( 2S)     0.95904      -0.15610
    31    C    3  S      Ryd( 3S)     0.00161       0.53774
    32    C    3  px     Val( 2p)     1.03761      -0.11682
    33    C    3  px     Ryd( 3p)     0.00111       0.55024
    34    C    3  py     Val( 2p)     1.16512      -0.07243
    35    C    3  py     Ryd( 3p)     0.00492       0.87899
    36    C    3  pz     Val( 2p)     1.11552      -0.06050
    37    C    3  pz     Ryd( 3p)     0.00570       0.74634
    38    C    3  dxy    Ryd( 3d)     0.00052       1.91583
    39    C    3  dxz    Ryd( 3d)     0.00049       1.92151
    40    C    3  dyz    Ryd( 3d)     0.00077       2.49652
    41    C    3  dx2y2  Ryd( 3d)     0.00045       2.26060
    42    C    3  dz2    Ryd( 3d)     0.00052       2.38802

    43    C    4  S      Cor( 1S)     1.99896     -10.07373
    44    C    4  S      Val( 2S)     0.94645      -0.14971
    45    C    4  S      Ryd( 3S)     0.00110       0.55404
    46    C    4  px     Val( 2p)     0.98793      -0.11235
    47    C    4  px     Ryd( 3p)     0.00073       0.54889
    48    C    4  py     Val( 2p)     1.16573      -0.06214
    49    C    4  py     Ryd( 3p)     0.00537       0.91427
    50    C    4  pz     Val( 2p)     1.09347      -0.05206
    51    C    4  pz     Ryd( 3p)     0.00440       0.72374
    52    C    4  dxy    Ryd( 3d)     0.00042       1.90818
    53    C    4  dxz    Ryd( 3d)     0.00057       1.92183
    54    C    4  dyz    Ryd( 3d)     0.00073       2.48598
    55    C    4  dx2y2  Ryd( 3d)     0.00049       2.26452
    56    C    4  dz2    Ryd( 3d)     0.00064       2.38512

    57    C    5  S      Cor( 1S)     1.99893     -10.06670
    58    C    5  S      Val( 2S)     0.94474      -0.14562
    59    C    5  S      Ryd( 3S)     0.00121       0.55238
    60    C    5  px     Val( 2p)     1.01957      -0.11046
    61    C    5  px     Ryd( 3p)     0.00102       0.55208
    62    C    5  py     Val( 2p)     1.06881      -0.04609
    63    C    5  py     Ryd( 3p)     0.00405       0.63246
    64    C    5  pz     Val( 2p)     1.19322      -0.06386
    65    C    5  pz     Ryd( 3p)     0.00581       1.00912
    66    C    5  dxy    Ryd( 3d)     0.00053       1.93141
    67    C    5  dxz    Ryd( 3d)     0.00036       1.90656
    68    C    5  dyz    Ryd( 3d)     0.00070       2.42048
    69    C    5  dx2y2  Ryd( 3d)     0.00047       2.29254
    70    C    5  dz2    Ryd( 3d)     0.00067       2.43425

    71    C    6  S      Cor( 1S)     1.99896     -10.07373
    72    C    6  S      Val( 2S)     0.94645      -0.14971
    73    C    6  S      Ryd( 3S)     0.00110       0.55404
    74    C    6  px     Val( 2p)     0.98793      -0.11235
    75    C    6  px     Ryd( 3p)     0.00073       0.54889
    76    C    6  py     Val( 2p)     1.16573      -0.06214
    77    C    6  py     Ryd( 3p)     0.00537       0.91427
    78    C    6  pz     Val( 2p)     1.09347      -0.05206
    79    C    6  pz     Ryd( 3p)     0.00440       0.72374
    80    C    6  dxy    Ryd( 3d)     0.00042       1.90818
    81    C    6  dxz    Ryd( 3d)     0.00057       1.92183
    82    C    6  dyz    Ryd( 3d)     0.00073       2.48598
    83    C    6  dx2y2  Ryd( 3d)     0.00049       2.26452
    84    C    6  dz2    Ryd( 3d)     0.00064       2.38512

    85    C    7  S      Cor( 1S)     1.99888     -10.06999
    86    C    7  S      Val( 2S)     0.95904      -0.15610
    87    C    7  S      Ryd( 3S)     0.00161       0.53774
    88    C    7  px     Val( 2p)     1.03761      -0.11682
    89    C    7  px     Ryd( 3p)     0.00111       0.55024
    90    C    7  py     Val( 2p)     1.16512      -0.07243
    91    C    7  py     Ryd( 3p)     0.00492       0.87899
    92    C    7  pz     Val( 2p)     1.11552      -0.06050
    93    C    7  pz     Ryd( 3p)     0.00570       0.74634
    94    C    7  dxy    Ryd( 3d)     0.00052       1.91583
    95    C    7  dxz    Ryd( 3d)     0.00049       1.92151
    96    C    7  dyz    Ryd( 3d)     0.00077       2.49652
    97    C    7  dx2y2  Ryd( 3d)     0.00045       2.26060
    98    C    7  dz2    Ryd( 3d)     0.00052       2.38802

    99    H    8  S      Val( 1S)     0.76051       0.07177
   100    H    8  S      Ryd( 2S)     0.00209       0.31796
   101    H    8  px     Ryd( 2p)     0.00016       1.64895
   102    H    8  py     Ryd( 2p)     0.00060       2.25882
   103    H    8  pz     Ryd( 2p)     0.00028       2.07768

   104    H    9  S      Val( 1S)     0.77105       0.07400
   105    H    9  S      Ryd( 2S)     0.00161       0.31577
   106    H    9  px     Ryd( 2p)     0.00018       1.64233
   107    H    9  py     Ryd( 2p)     0.00063       2.27080
   108    H    9  pz     Ryd( 2p)     0.00027       2.05902

   109    H   10  S      Val( 1S)     0.77182       0.07607
   110    H   10  S      Ryd( 2S)     0.00156       0.31766
   111    H   10  px     Ryd( 2p)     0.00019       1.64639
   112    H   10  py     Ryd( 2p)     0.00008       1.96881
   113    H   10  pz     Ryd( 2p)     0.00081       2.37523

   114    H   11  S      Val( 1S)     0.77105       0.07400
   115    H   11  S      Ryd( 2S)     0.00161       0.31577
   116    H   11  px     Ryd( 2p)     0.00018       1.64233
   117    H   11  py     Ryd( 2p)     0.00063       2.27080
   118    H   11  pz     Ryd( 2p)     0.00027       2.05902

   119    H   12  S      Val( 1S)     0.76051       0.07177
   120    H   12  S      Ryd( 2S)     0.00209       0.31796
   121    H   12  px     Ryd( 2p)     0.00016       1.64895
   122    H   12  py     Ryd( 2p)     0.00060       2.25882
   123    H   12  pz     Ryd( 2p)     0.00028       2.07768

 WARNING:  1 low occupancy (<1.9990e) core orbital  found on  C    2
           1 low occupancy (<1.9990e) core orbital  found on  C    3
           1 low occupancy (<1.9990e) core orbital  found on  C    4
           1 low occupancy (<1.9990e) core orbital  found on  C    5
           1 low occupancy (<1.9990e) core orbital  found on  C    6
           1 low occupancy (<1.9990e) core orbital  found on  C    7


 Summary of Natural Population Analysis:                  
                                                          
                                       Natural Population 
                Natural  -----------------------------------------------
    Atom  No    Charge         Core      Valence    Rydberg      Total
 -----------------------------------------------------------------------
      F    1   -0.34685      1.99990     7.34219    0.00475     9.34685
      C    2    0.43469      1.99833     3.53781    0.02916     5.56531
      C    3   -0.29227      1.99888     4.27729    0.01610     6.29227
      C    4   -0.20698      1.99896     4.19358    0.01445     6.20698
      C    5   -0.24010      1.99893     4.22634    0.01483     6.24010
      C    6   -0.20698      1.99896     4.19358    0.01445     6.20698
      C    7   -0.29227      1.99888     4.27729    0.01610     6.29227
      H    8    0.23635      0.00000     0.76051    0.00314     0.76365
      H    9    0.22626      0.00000     0.77105    0.00269     0.77374
      H   10    0.22554      0.00000     0.77182    0.00265     0.77446
      H   11    0.22626      0.00000     0.77105    0.00269     0.77374
      H   12    0.23635      0.00000     0.76051    0.00314     0.76365
 =======================================================================
   * Total *   -0.00000     13.99283    35.88302    0.12415    50.00000

                                 Natural Population      
 --------------------------------------------------------
   Core                      13.99283 ( 99.9488% of  14)
   Valence                   35.88302 ( 99.6750% of  36)
   Natural Minimal Basis     49.87585 ( 99.7517% of  50)
   Natural Rydberg Basis      0.12415 (  0.2483% of  50)
 --------------------------------------------------------

    Atom  No          Natural Electron Configuration
 ----------------------------------------------------------------------------
      F    1      [core]2S( 1.82)2p( 5.53)
      C    2      [core]2S( 0.82)2p( 2.72)3p( 0.02)3d( 0.01)
      C    3      [core]2S( 0.96)2p( 3.32)3p( 0.01)
      C    4      [core]2S( 0.95)2p( 3.25)3p( 0.01)
      C    5      [core]2S( 0.94)2p( 3.28)3p( 0.01)
      C    6      [core]2S( 0.95)2p( 3.25)3p( 0.01)
      C    7      [core]2S( 0.96)2p( 3.32)3p( 0.01)
      H    8            1S( 0.76)
      H    9            1S( 0.77)
      H   10            1S( 0.77)
      H   11            1S( 0.77)
      H   12            1S( 0.76)


 NATURAL BOND ORBITAL ANALYSIS:

                       Occupancies       Lewis Structure    Low   High
           Occ.    -------------------  -----------------   occ   occ
  Cycle   Thresh.   Lewis   Non-Lewis     CR  BD  3C  LP    (L)   (NL)   Dev
 =============================================================================
   1(1)    1.90    46.70952   3.29048      7  12   0   6     3      3    0.43
   2(2)    1.90    46.70952   3.29048      7  12   0   6     3      3    0.43
   3(1)    1.80    46.70952   3.29048      7  12   0   6     3      3    0.43
   4(2)    1.80    46.70952   3.29048      7  12   0   6     3      3    0.43
   5(1)    1.70    46.70952   3.29048      7  12   0   6     3      3    0.43
   6(2)    1.70    46.70952   3.29048      7  12   0   6     3      3    0.43
   7(1)    1.60    48.62181   1.37819      7  15   0   3     0      3    0.43
   8(2)    1.60    47.99660   2.00340      7  14   0   4     1      3    0.43
   9(3)    1.60    48.62181   1.37819      7  15   0   3     0      3    0.43
  10(4)    1.60    47.99660   2.00340      7  14   0   4     1      3    0.43
  11(5)    1.60    48.62181   1.37819      7  15   0   3     0      3    0.43
  12(6)    1.60    47.99660   2.00340      7  14   0   4     1      3    0.43
  13(7)    1.60    48.62181   1.37819      7  15   0   3     0      3    0.43
  14(8)    1.60    47.99660   2.00340      7  14   0   4     1      3    0.43
  15(9)    1.60    48.62181   1.37819      7  15   0   3     0      3    0.43
  16(1)    1.50    48.62181   1.37819      7  15   0   3     0      3    0.43
  17(2)    1.50    47.99660   2.00340      7  14   0   4     1      3    0.43
  18(3)    1.50    48.62181   1.37819      7  15   0   3     0      3    0.43
  19(4)    1.50    47.99660   2.00340      7  14   0   4     1      3    0.43
  20(5)    1.50    48.62181   1.37819      7  15   0   3     0      3    0.43
  21(6)    1.50    47.99660   2.00340      7  14   0   4     1      3    0.43
  22(7)    1.50    48.62181   1.37819      7  15   0   3     0      3    0.43
  23(8)    1.50    47.99660   2.00340      7  14   0   4     1      3    0.43
  24(9)    1.50    48.62181   1.37819      7  15   0   3     0      3    0.43
  25(1)    1.60    48.62181   1.37819      7  15   0   3     0      3    0.43
 -----------------------------------------------------------------------------

 Structure accepted: RESONANCE keyword permits strongly delocalized structure

 WARNING:  1 low occupancy (<1.9990e) core orbital  found on  C    2
           1 low occupancy (<1.9990e) core orbital  found on  C    3
           1 low occupancy (<1.9990e) core orbital  found on  C    4
           1 low occupancy (<1.9990e) core orbital  found on  C    5
           1 low occupancy (<1.9990e) core orbital  found on  C    6
           1 low occupancy (<1.9990e) core orbital  found on  C    7

 --------------------------------------------------------
   Core                     13.99285 ( 99.949% of  14)
   Valence Lewis            34.62895 ( 96.192% of  36)
  ==================       ============================
   Total Lewis              48.62181 ( 97.244% of  50)
  -----------------------------------------------------
   Valence non-Lewis         1.28961 (  2.579% of  50)
   Rydberg non-Lewis         0.08859 (  0.177% of  50)
  ==================       ============================
   Total non-Lewis           1.37819 (  2.756% of  50)
 --------------------------------------------------------


       (Occupancy)   Bond orbital/ Coefficients/ Hybrids
 ---------------------------------------------------------------------------------
     1. (1.99542) BD ( 1) F   1 - C   2  
                ( 73.31%)   0.8562* F   1 s( 33.20%)p 2.01( 66.73%)d 0.00(  0.08%)
                                           -0.0000  0.5762 -0.0002  0.0000  0.0000
                                            0.0000  0.0000  0.8168  0.0080  0.0000
                                            0.0000  0.0000  0.0004  0.0276
                ( 26.69%)   0.5166* C   2 s( 21.75%)p 3.58( 77.82%)d 0.02(  0.43%)
                                           -0.0001  0.4662 -0.0154  0.0000  0.0000
                                            0.0000  0.0000  0.8813  0.0399  0.0000
                                            0.0000  0.0000  0.0005  0.0652
     2. (1.97921) BD ( 1) C   2 - C   3  
                ( 49.53%)   0.7038* C   2 s( 38.93%)p 1.57( 61.02%)d 0.00(  0.04%)
                                           -0.0000  0.6240  0.0033  0.0000  0.0000
                                            0.7068  0.0141 -0.3310  0.0297  0.0000
                                            0.0000 -0.0136 -0.0148 -0.0050
                ( 50.47%)   0.7104* C   3 s( 34.46%)p 1.90( 65.49%)d 0.00(  0.05%)
                                            0.0000  0.5870  0.0067  0.0000  0.0000
                                           -0.6893  0.0078  0.4222  0.0380  0.0000
                                            0.0000 -0.0155 -0.0158 -0.0022
     3. (1.97921) BD ( 1) C   2 - C   7  
                ( 49.53%)   0.7038* C   2 s( 38.93%)p 1.57( 61.02%)d 0.00(  0.04%)
                                           -0.0000  0.6240  0.0033  0.0000  0.0000
                                           -0.7068 -0.0141 -0.3310  0.0297  0.0000
                                            0.0000  0.0136 -0.0148 -0.0050
                ( 50.47%)   0.7104* C   7 s( 34.46%)p 1.90( 65.49%)d 0.00(  0.05%)
                                            0.0000  0.5870  0.0067  0.0000  0.0000
                                            0.6893 -0.0078  0.4222  0.0380  0.0000
                                            0.0000  0.0155 -0.0158 -0.0022
     4. (1.65854) BD ( 2) C   2 - C   7  
                ( 48.38%)   0.6955* C   2 s(  0.00%)p 1.00( 99.96%)d 0.00(  0.04%)
                                            0.0000  0.0000  0.0000  0.9997 -0.0126
                                            0.0000  0.0000  0.0000  0.0000 -0.0122
                                           -0.0172  0.0000  0.0000  0.0000
                ( 51.62%)   0.7185* C   7 s(  0.00%)p 1.00( 99.95%)d 0.00(  0.05%)
                                            0.0000  0.0000  0.0000  0.9997 -0.0116
                                            0.0000  0.0000  0.0000  0.0000  0.0231
                                           -0.0007  0.0000  0.0000  0.0000
     5. (1.97277) BD ( 1) C   3 - C   4  
                ( 50.36%)   0.7097* C   3 s( 36.36%)p 1.75( 63.60%)d 0.00(  0.04%)
                                            0.0001 -0.6029 -0.0122  0.0000  0.0000
                                           -0.0257 -0.0368  0.7962  0.0102  0.0000
                                            0.0000 -0.0033  0.0025 -0.0198
                ( 49.64%)   0.7045* C   4 s( 35.42%)p 1.82( 64.53%)d 0.00(  0.05%)
                                           -0.0001 -0.5951 -0.0081  0.0000  0.0000
                                           -0.0282 -0.0378 -0.8019 -0.0108  0.0000
                                            0.0000  0.0016  0.0019 -0.0214
     6. (1.68186) BD ( 2) C   3 - C   4  
                ( 51.87%)   0.7202* C   3 s(  0.00%)p 1.00( 99.95%)d 0.00(  0.05%)
                                            0.0000  0.0000  0.0000  0.9997 -0.0125
                                            0.0000  0.0000  0.0000  0.0000 -0.0138
                                           -0.0169  0.0000  0.0000  0.0000
                ( 48.13%)   0.6938* C   4 s(  0.00%)p 1.00( 99.95%)d 0.00(  0.05%)
                                            0.0000  0.0000  0.0000  0.9997 -0.0109
                                            0.0000  0.0000  0.0000  0.0000 -0.0105
                                            0.0196  0.0000  0.0000  0.0000
     7. (1.97633) BD ( 1) C   3 - H   8  
                ( 61.90%)   0.7868* C   3 s( 29.10%)p 2.44( 70.87%)d 0.00(  0.03%)
                                           -0.0003  0.5392 -0.0139  0.0000  0.0000
                                            0.7229 -0.0032  0.4314 -0.0062  0.0000
                                            0.0000  0.0127 -0.0109  0.0008
                ( 38.10%)   0.6172* H   8 s( 99.91%)p 0.00(  0.09%)
                                            0.9995 -0.0020  0.0000 -0.0260 -0.0159
     8. (1.97771) BD ( 1) C   4 - C   5  
                ( 50.14%)   0.7081* C   4 s( 36.08%)p 1.77( 63.88%)d 0.00(  0.04%)
                                            0.0001  0.6006  0.0078  0.0000  0.0000
                                           -0.6777  0.0099 -0.4219 -0.0381  0.0000
                                            0.0000  0.0138 -0.0154 -0.0027
                ( 49.86%)   0.7061* C   5 s( 35.60%)p 1.81( 64.35%)d 0.00(  0.04%)
                                            0.0000  0.5966  0.0088  0.0000  0.0000
                                            0.7063  0.0293  0.3782 -0.0268  0.0000
                                            0.0000  0.0160 -0.0139  0.0000
     9. (1.97961) BD ( 1) C   4 - H   9  
                ( 61.45%)   0.7839* C   4 s( 28.41%)p 2.52( 71.56%)d 0.00(  0.03%)
                                           -0.0003  0.5329 -0.0134  0.0000  0.0000
                                            0.7338 -0.0074 -0.4208  0.0040  0.0000
                                            0.0000 -0.0125 -0.0123 -0.0018
                ( 38.55%)   0.6209* H   9 s( 99.91%)p 0.00(  0.09%)
                                            0.9995 -0.0020  0.0000 -0.0262  0.0152
    10. (1.97771) BD ( 1) C   5 - C   6  
                ( 49.86%)   0.7061* C   5 s( 35.60%)p 1.81( 64.35%)d 0.00(  0.04%)
                                            0.0000  0.5966  0.0088  0.0000  0.0000
                                           -0.7063 -0.0293  0.3782 -0.0268  0.0000
                                            0.0000 -0.0160 -0.0139  0.0000
                ( 50.14%)   0.7081* C   6 s( 36.08%)p 1.77( 63.88%)d 0.00(  0.04%)
                                            0.0001  0.6006  0.0078  0.0000  0.0000
                                            0.6777 -0.0099 -0.4219 -0.0381  0.0000
                                            0.0000 -0.0138 -0.0154 -0.0027
    11. (1.66869) BD ( 2) C   5 - C   6  
                ( 51.19%)   0.7155* C   5 s(  0.00%)p 1.00( 99.96%)d 0.00(  0.04%)
                                            0.0000  0.0000  0.0000  0.9997 -0.0125
                                            0.0000  0.0000  0.0000  0.0000 -0.0094
                                            0.0186  0.0000  0.0000  0.0000
                ( 48.81%)   0.6986* C   6 s(  0.00%)p 1.00( 99.95%)d 0.00(  0.05%)
                                            0.0000  0.0000  0.0000  0.9997 -0.0108
                                            0.0000  0.0000  0.0000  0.0000  0.0216
                                            0.0001  0.0000  0.0000  0.0000
    12. (1.97970) BD ( 1) C   5 - H  10  
                ( 61.41%)   0.7837* C   5 s( 28.71%)p 2.48( 71.26%)d 0.00(  0.03%)
                                            0.0003 -0.5356  0.0145  0.0000  0.0000
                                           -0.0000  0.0000  0.8441 -0.0076  0.0000
                                            0.0000 -0.0000  0.0012 -0.0174
                ( 38.59%)   0.6212* H  10 s( 99.91%)p 0.00(  0.09%)
                                           -0.9995  0.0018  0.0000  0.0000 -0.0302
    13. (1.97277) BD ( 1) C   6 - C   7  
                ( 49.64%)   0.7045* C   6 s( 35.42%)p 1.82( 64.53%)d 0.00(  0.05%)
                                           -0.0001 -0.5951 -0.0081  0.0000  0.0000
                                            0.0282  0.0378 -0.8019 -0.0108  0.0000
                                            0.0000 -0.0016  0.0019 -0.0214
                ( 50.36%)   0.7097* C   7 s( 36.36%)p 1.75( 63.60%)d 0.00(  0.04%)
                                            0.0001 -0.6029 -0.0122  0.0000  0.0000
                                            0.0257  0.0368  0.7962  0.0102  0.0000
                                            0.0000  0.0033  0.0025 -0.0198
    14. (1.97961) BD ( 1) C   6 - H  11  
                ( 61.45%)   0.7839* C   6 s( 28.41%)p 2.52( 71.56%)d 0.00(  0.03%)
                                            0.0003 -0.5329  0.0134  0.0000  0.0000
                                            0.7338 -0.0074  0.4208 -0.0040  0.0000
                                            0.0000 -0.0125  0.0123  0.0018
                ( 38.55%)   0.6209* H  11 s( 99.91%)p 0.00(  0.09%)
                                           -0.9995  0.0020  0.0000 -0.0262 -0.0152
    15. (1.97633) BD ( 1) C   7 - H  12  
                ( 61.90%)   0.7868* C   7 s( 29.10%)p 2.44( 70.87%)d 0.00(  0.03%)
                                            0.0003 -0.5392  0.0139  0.0000  0.0000
                                            0.7229 -0.0032 -0.4314  0.0062  0.0000
                                            0.0000  0.0127  0.0109 -0.0008
                ( 38.10%)   0.6172* H  12 s( 99.91%)p 0.00(  0.09%)
                                           -0.9995  0.0020  0.0000 -0.0260  0.0159
    16. (1.99990) CR ( 1) F   1           s(100.00%)p 0.00(  0.00%)
                                            1.0000 -0.0002  0.0000  0.0000  0.0000
                                            0.0000  0.0000  0.0001  0.0000  0.0000
                                            0.0000  0.0000  0.0000  0.0000
    17. (1.99833) CR ( 1) C   2           s(100.00%)
                                            1.0000  0.0001 -0.0000  0.0000  0.0000
                                            0.0000  0.0000  0.0001  0.0000  0.0000
                                            0.0000  0.0000 -0.0000  0.0000
    18. (1.99888) CR ( 1) C   3           s(100.00%)p 0.00(  0.00%)
                                            1.0000  0.0002 -0.0000  0.0000  0.0000
                                            0.0002  0.0000 -0.0000 -0.0000  0.0000
                                            0.0000  0.0000 -0.0000  0.0000
    19. (1.99896) CR ( 1) C   4           s(100.00%)p 0.00(  0.00%)
                                            1.0000  0.0001 -0.0000  0.0000  0.0000
                                            0.0003 -0.0000 -0.0002  0.0000  0.0000
                                            0.0000 -0.0000 -0.0000 -0.0000
    20. (1.99894) CR ( 1) C   5           s(100.00%)p 0.00(  0.00%)
                                            1.0000  0.0001 -0.0000  0.0000  0.0000
                                           -0.0000  0.0000 -0.0003  0.0000  0.0000
                                            0.0000 -0.0000  0.0000  0.0000
    21. (1.99896) CR ( 1) C   6           s(100.00%)p 0.00(  0.00%)
                                            1.0000  0.0001 -0.0000  0.0000  0.0000
                                           -0.0003  0.0000 -0.0002  0.0000  0.0000
                                            0.0000  0.0000 -0.0000 -0.0000
    22. (1.99888) CR ( 1) C   7           s(100.00%)p 0.00(  0.00%)
                                            1.0000  0.0002 -0.0000  0.0000  0.0000
                                           -0.0002 -0.0000 -0.0000 -0.0000  0.0000
                                            0.0000 -0.0000 -0.0000  0.0000
    23. (1.98729) LP ( 1) F   1           s( 66.79%)p 0.50( 33.20%)d 0.00(  0.01%)
                                            0.0002  0.8173 -0.0003  0.0000  0.0000
                                            0.0000  0.0000 -0.5762 -0.0021  0.0000
                                            0.0000  0.0000 -0.0000 -0.0073
    24. (1.96893) LP ( 2) F   1           s(  0.00%)p 1.00( 99.97%)d 0.00(  0.03%)
                                            0.0000  0.0000  0.0000  0.0000  0.0000
                                            0.9998 -0.0028  0.0000  0.0000  0.0000
                                            0.0000  0.0178  0.0000  0.0000
    25. (1.91726) LP ( 3) F   1           s(  0.00%)p 1.00( 99.96%)d 0.00(  0.04%)
                                            0.0000  0.0000  0.0000  0.9998 -0.0032
                                            0.0000  0.0000  0.0000  0.0000  0.0000
                                            0.0199  0.0000  0.0000  0.0000
    26. (0.00089) RY*( 1) F   1           s(  0.00%)p 1.00( 89.50%)d 0.12( 10.50%)
                                            0.0000  0.0000  0.0000 -0.0034  0.9460
                                            0.0000  0.0000  0.0000  0.0000  0.0000
                                            0.3240  0.0000  0.0000  0.0000
    27. (0.00087) RY*( 2) F   1           s(  0.00%)p 1.00( 90.54%)d 0.10(  9.46%)
                                            0.0000  0.0000  0.0000  0.0000  0.0000
                                           -0.0028  0.9515  0.0000  0.0000  0.0000
                                            0.0000  0.3076  0.0000  0.0000
    28. (0.00019) RY*( 3) F   1           s( 76.47%)p 0.24( 18.58%)d 0.06(  4.95%)
                                            0.0000 -0.0003  0.8744  0.0000  0.0000
                                            0.0000  0.0000 -0.0016 -0.4311  0.0000
                                            0.0000  0.0000  0.1252  0.1840
    29. (0.00003) RY*( 4) F   1           s( 11.82%)p 6.24( 73.71%)d 1.22( 14.47%)
    30. (0.00002) RY*( 5) F   1           s(  9.21%)p 0.84(  7.75%)d 9.02( 83.04%)
    31. (0.00000) RY*( 6) F   1           s(  0.00%)p 1.00( 10.54%)d 8.49( 89.46%)
    32. (0.00000) RY*( 7) F   1           s(  0.00%)p 1.00(  9.49%)d 9.54( 90.51%)
    33. (0.00000) RY*( 8) F   1           s(  2.52%)p 0.01(  0.02%)d38.63( 97.45%)
    34. (0.00000) RY*( 9) F   1           s(  0.00%)p 0.00(  0.00%)d 1.00(100.00%)
    35. (0.00974) RY*( 1) C   2           s(  2.70%)p35.54( 96.00%)d 0.48(  1.30%)
                                            0.0000  0.0536  0.1554 -0.0000 -0.0000
                                            0.0000 -0.0000  0.0110 -0.9797 -0.0000
                                           -0.0000  0.0000  0.0465  0.1042
    36. (0.00555) RY*( 2) C   2           s(  0.00%)p 1.00( 91.15%)d 0.10(  8.85%)
                                            0.0000 -0.0000  0.0000  0.0000  0.0000
                                           -0.0247  0.9544  0.0000 -0.0000  0.0000
                                            0.0000 -0.2975  0.0000  0.0000
    37. (0.00308) RY*( 3) C   2           s(  0.00%)p 1.00( 27.33%)d 2.66( 72.67%)
                                            0.0000  0.0000  0.0000  0.0087 -0.5227
                                            0.0000  0.0000  0.0000  0.0000  0.0585
                                            0.8504  0.0000  0.0000  0.0000
    38. (0.00186) RY*( 4) C   2           s( 74.52%)p 0.01(  0.87%)d 0.33( 24.61%)
                                           -0.0000  0.0092  0.8632  0.0000  0.0000
                                           -0.0000 -0.0000  0.0430  0.0830  0.0000
                                            0.0000  0.0000 -0.0494 -0.4936
    39. (0.00134) RY*( 5) C   2           s(  0.00%)p 1.00(  8.89%)d10.25( 91.11%)
                                           -0.0000 -0.0000 -0.0000  0.0000  0.0000
                                            0.0124  0.2979  0.0000 -0.0000  0.0000
                                            0.0000  0.9545 -0.0000 -0.0000
    40. (0.00089) RY*( 6) C   2           s(  0.00%)p 1.00(  0.03%)d99.99( 99.97%)
                                            0.0000  0.0000  0.0000  0.0113  0.0130
                                            0.0000  0.0000  0.0000  0.0000  0.9980
                                           -0.0608  0.0000  0.0000  0.0000
    41. (0.00067) RY*( 7) C   2           s( 20.61%)p 0.15(  3.18%)d 3.70( 76.21%)
                                            0.0000 -0.0199  0.4536  0.0000  0.0000
                                           -0.0000 -0.0000 -0.0472  0.1719  0.0000
                                            0.0000  0.0000  0.3959  0.7781
    42. (0.00019) RY*( 8) C   2           s(  0.00%)p 1.00( 72.68%)d 0.38( 27.32%)
                                            0.0000  0.0000  0.0000  0.0200  0.8523
                                            0.0000  0.0000  0.0000  0.0000  0.0205
                                            0.5223  0.0000  0.0000  0.0000
    43. (0.00002) RY*( 9) C   2           s(  2.55%)p 0.02(  0.05%)d38.27( 97.41%)
    44. (0.00524) RY*( 1) C   3           s(  1.30%)p73.04( 94.71%)d 3.08(  4.00%)
                                           -0.0000  0.0241  0.1113 -0.0000 -0.0000
                                           -0.0294 -0.6106  0.0005 -0.7572 -0.0000
                                           -0.0000  0.1859 -0.0599 -0.0429
    45. (0.00314) RY*( 2) C   3           s(  0.25%)p99.99( 97.89%)d 7.32(  1.86%)
                                            0.0000  0.0097  0.0494 -0.0000 -0.0000
                                            0.0129 -0.7516 -0.0326  0.6424 -0.0000
                                           -0.0000  0.1267 -0.0107  0.0491
    46. (0.00121) RY*( 3) C   3           s( 94.19%)p 0.01(  0.62%)d 0.06(  5.19%)
                                            0.0000 -0.0071  0.9705  0.0000  0.0000
                                            0.0189  0.0671  0.0150  0.0329  0.0000
                                            0.0000 -0.1918  0.0072  0.1227
    47. (0.00089) RY*( 4) C   3           s(  0.00%)p 1.00( 88.54%)d 0.13( 11.46%)
                                            0.0000  0.0000  0.0000  0.0063  0.9409
                                            0.0000  0.0000  0.0000  0.0000  0.0206
                                           -0.3379  0.0000  0.0000  0.0000
    48. (0.00062) RY*( 5) C   3           s(  0.00%)p 1.00(  8.73%)d10.46( 91.27%)
                                            0.0000  0.0000  0.0000  0.0096  0.2953
                                            0.0000  0.0000  0.0000  0.0000 -0.5378
                                            0.7896  0.0000  0.0000  0.0000
    49. (0.00013) RY*( 6) C   3           s(  0.11%)p14.54(  1.66%)d99.99( 98.23%)
                                           -0.0000 -0.0017  0.0337  0.0000  0.0000
                                           -0.0145  0.1252  0.0209 -0.0156  0.0000
                                            0.0000  0.6197  0.4770  0.6089
    50. (0.00006) RY*( 7) C   3           s(  4.16%)p 1.03(  4.27%)d22.02( 91.57%)
    51. (0.00003) RY*( 8) C   3           s(  0.00%)p 1.00(  2.78%)d34.98( 97.22%)
    52. (0.00001) RY*( 9) C   3           s(  0.07%)p13.70(  0.90%)d99.99( 99.03%)
    53. (0.00502) RY*( 1) C   4           s(  0.11%)p99.99( 92.37%)d66.43(  7.52%)
                                           -0.0000  0.0267  0.0205 -0.0000 -0.0000
                                           -0.0267 -0.8384  0.0161  0.4688 -0.0000
                                           -0.0000 -0.2312 -0.1054 -0.1030
    54. (0.00260) RY*( 2) C   4           s(  0.07%)p99.99( 98.50%)d19.28(  1.42%)
                                           -0.0000 -0.0005  0.0272 -0.0000 -0.0000
                                            0.0189 -0.4850  0.0316 -0.8651 -0.0000
                                           -0.0000 -0.0575  0.0539  0.0895
    55. (0.00080) RY*( 3) C   4           s( 93.56%)p 0.00(  0.25%)d 0.07(  6.19%)
                                            0.0000 -0.0036  0.9672  0.0000  0.0000
                                            0.0165 -0.0201 -0.0110  0.0413  0.0000
                                            0.0000  0.1938 -0.0462  0.1491
    56. (0.00076) RY*( 4) C   4           s(  0.00%)p 1.00(  3.30%)d29.34( 96.70%)
                                            0.0000  0.0000  0.0000 -0.0107  0.1812
                                            0.0000  0.0000  0.0000  0.0000  0.4368
                                            0.8811  0.0000  0.0000  0.0000
    57. (0.00058) RY*( 5) C   4           s(  0.00%)p 1.00( 89.50%)d 0.12( 10.50%)
                                            0.0000  0.0000  0.0000  0.0076  0.9460
                                            0.0000  0.0000  0.0000  0.0000 -0.3222
                                           -0.0348  0.0000  0.0000  0.0000
    58. (0.00013) RY*( 6) C   4           s(  0.00%)p 1.00(  1.47%)d66.94( 98.53%)
                                            0.0000 -0.0003  0.0010  0.0000  0.0000
                                           -0.0132  0.0545 -0.0235  0.1050  0.0000
                                            0.0000 -0.5049  0.4044  0.7529
    59. (0.00005) RY*( 7) C   4           s(  6.24%)p 0.89(  5.55%)d14.13( 88.21%)
    60. (0.00000) RY*( 8) C   4           s(  0.10%)p18.12(  1.88%)d99.99( 98.01%)
    61. (0.00000) RY*( 9) C   4           s(  0.00%)p 1.00(  7.26%)d12.78( 92.74%)
    62. (0.00507) RY*( 1) C   5           s(  0.15%)p99.99( 92.53%)d48.41(  7.32%)
                                           -0.0000  0.0263  0.0287  0.0000  0.0000
                                           -0.0000 -0.0000  0.0298  0.9615  0.0000
                                            0.0000  0.0000  0.1052  0.2492
    63. (0.00258) RY*( 2) C   5           s(  0.00%)p 1.00( 98.55%)d 0.01(  1.45%)
                                            0.0000  0.0000  0.0000  0.0000  0.0000
                                           -0.0384  0.9920  0.0000 -0.0000  0.0000
                                            0.0000 -0.1203  0.0000  0.0000
    64. (0.00085) RY*( 3) C   5           s( 94.92%)p 0.00(  0.10%)d 0.05(  4.97%)
                                            0.0000 -0.0041  0.9743  0.0000  0.0000
                                           -0.0000 -0.0000 -0.0214  0.0240  0.0000
                                            0.0000 -0.0000 -0.1858 -0.1234
    65. (0.00081) RY*( 4) C   5           s(  0.00%)p 1.00( 89.49%)d 0.12( 10.51%)
                                            0.0000  0.0000  0.0000  0.0053  0.9460
                                            0.0000  0.0000  0.0000  0.0000 -0.2157
                                            0.2420  0.0000  0.0000  0.0000
    66. (0.00062) RY*( 5) C   5           s(  0.00%)p 1.00(  4.37%)d21.87( 95.63%)
                                            0.0000  0.0000  0.0000  0.0108  0.2088
                                            0.0000  0.0000  0.0000  0.0000  0.9764
                                            0.0536  0.0000  0.0000  0.0000
    67. (0.00013) RY*( 6) C   5           s(  0.00%)p 1.00(  1.50%)d65.71( 98.50%)
                                            0.0000 -0.0000  0.0000  0.0000  0.0000
                                           -0.0274  0.1193 -0.0000 -0.0000  0.0000
                                            0.0000  0.9925  0.0000  0.0000
    68. (0.00005) RY*( 7) C   5           s(  4.96%)p 1.06(  5.26%)d18.11( 89.78%)
    69. (0.00000) RY*( 8) C   5           s(  0.00%)p 1.00(  6.18%)d15.18( 93.82%)
    70. (0.00000) RY*( 9) C   5           s(  0.05%)p43.27(  2.10%)d99.99( 97.86%)
    71. (0.00502) RY*( 1) C   6           s(  0.11%)p99.99( 92.37%)d66.43(  7.52%)
                                           -0.0000  0.0267  0.0205  0.0000  0.0000
                                            0.0267  0.8384  0.0161  0.4688  0.0000
                                            0.0000  0.2312 -0.1054 -0.1030
    72. (0.00260) RY*( 2) C   6           s(  0.07%)p99.99( 98.50%)d19.28(  1.42%)
                                           -0.0000 -0.0005  0.0272 -0.0000 -0.0000
                                           -0.0189  0.4850  0.0316 -0.8651 -0.0000
                                           -0.0000  0.0575  0.0539  0.0895
    73. (0.00080) RY*( 3) C   6           s( 93.56%)p 0.00(  0.25%)d 0.07(  6.19%)
                                            0.0000 -0.0036  0.9672  0.0000  0.0000
                                           -0.0165  0.0201 -0.0110  0.0413  0.0000
                                            0.0000 -0.1938 -0.0462  0.1491
    74. (0.00076) RY*( 4) C   6           s(  0.00%)p 1.00(  5.10%)d18.60( 94.90%)
                                            0.0000  0.0000  0.0000  0.0090 -0.2257
                                            0.0000  0.0000  0.0000  0.0000 -0.5309
                                            0.8167  0.0000  0.0000  0.0000
    75. (0.00058) RY*( 5) C   6           s(  0.00%)p 1.00( 87.67%)d 0.14( 12.33%)
                                            0.0000  0.0000  0.0000  0.0076  0.9363
                                            0.0000  0.0000  0.0000  0.0000  0.1134
                                            0.3323  0.0000  0.0000  0.0000
    76. (0.00013) RY*( 6) C   6           s(  0.00%)p 1.00(  1.47%)d66.94( 98.53%)
                                            0.0000 -0.0003  0.0010  0.0000  0.0000
                                            0.0132 -0.0545 -0.0235  0.1050  0.0000
                                            0.0000  0.5049  0.4044  0.7529
    77. (0.00005) RY*( 7) C   6           s(  6.24%)p 0.89(  5.55%)d14.13( 88.21%)
    78. (0.00000) RY*( 8) C   6           s(  0.10%)p18.12(  1.88%)d99.99( 98.01%)
    79. (0.00000) RY*( 9) C   6           s(  0.00%)p 1.00(  7.28%)d12.74( 92.72%)
    80. (0.00524) RY*( 1) C   7           s(  1.30%)p73.04( 94.71%)d 3.08(  4.00%)
                                            0.0000  0.0241  0.1113 -0.0000 -0.0000
                                            0.0294  0.6106  0.0005 -0.7572 -0.0000
                                           -0.0000 -0.1859 -0.0599 -0.0429
    81. (0.00314) RY*( 2) C   7           s(  0.25%)p99.99( 97.89%)d 7.32(  1.86%)
                                            0.0000  0.0097  0.0494  0.0000  0.0000
                                           -0.0129  0.7516 -0.0326  0.6424  0.0000
                                            0.0000 -0.1267 -0.0107  0.0491
    82. (0.00121) RY*( 3) C   7           s( 94.19%)p 0.01(  0.62%)d 0.06(  5.19%)
                                           -0.0000 -0.0071  0.9705  0.0000  0.0000
                                           -0.0189 -0.0671  0.0150  0.0329  0.0000
                                            0.0000  0.1918  0.0072  0.1227
    83. (0.00087) RY*( 4) C   7           s(  0.00%)p 1.00( 96.95%)d 0.03(  3.05%)
                                            0.0000  0.0000  0.0000  0.0074  0.9846
                                            0.0000  0.0000  0.0000  0.0000  0.1730
                                           -0.0247  0.0000  0.0000  0.0000
    84. (0.00063) RY*( 5) C   7           s(  0.00%)p 1.00(  0.46%)d99.99( 99.54%)
                                            0.0000  0.0000  0.0000 -0.0118 -0.0666
                                            0.0000  0.0000  0.0000  0.0000  0.5029
                                            0.8617  0.0000  0.0000  0.0000
    85. (0.00013) RY*( 6) C   7           s(  0.11%)p14.54(  1.66%)d99.99( 98.23%)
                                           -0.0000 -0.0017  0.0337 -0.0000 -0.0000
                                            0.0145 -0.1252  0.0209 -0.0156 -0.0000
                                           -0.0000 -0.6197  0.4770  0.6089
    86. (0.00006) RY*( 7) C   7           s(  4.16%)p 1.03(  4.27%)d22.02( 91.57%)
    87. (0.00003) RY*( 8) C   7           s(  0.00%)p 1.00(  2.65%)d36.76( 97.35%)
    88. (0.00001) RY*( 9) C   7           s(  0.07%)p13.70(  0.90%)d99.99( 99.03%)
    89. (0.00210) RY*( 1) H   8           s( 99.39%)p 0.01(  0.61%)
                                            0.0043  0.9970  0.0000  0.0746  0.0221
    90. (0.00016) RY*( 2) H   8           s(  0.00%)p 1.00(100.00%)
                                            0.0000  0.0000  1.0000  0.0000  0.0000
    91. (0.00008) RY*( 3) H   8           s(  0.06%)p99.99( 99.94%)
    92. (0.00006) RY*( 4) H   8           s(  0.64%)p99.99( 99.36%)
    93. (0.00162) RY*( 1) H   9           s( 99.27%)p 0.01(  0.73%)
                                            0.0045  0.9963  0.0000  0.0733 -0.0436
    94. (0.00018) RY*( 2) H   9           s(  0.00%)p 1.00(100.00%)
                                            0.0000  0.0000  1.0000  0.0000  0.0000
    95. (0.00009) RY*( 3) H   9           s(  0.00%)p 1.00(100.00%)
    96. (0.00006) RY*( 4) H   9           s(  0.82%)p99.99( 99.18%)
    97. (0.00158) RY*( 1) H  10           s( 99.23%)p 0.01(  0.77%)
                                            0.0044  0.9962  0.0000  0.0000 -0.0875
    98. (0.00019) RY*( 2) H  10           s(  0.00%)p 1.00(100.00%)
                                            0.0000  0.0000  1.0000  0.0000  0.0000
    99. (0.00008) RY*( 3) H  10           s(  0.00%)p 1.00(100.00%)
   100. (0.00006) RY*( 4) H  10           s(  0.86%)p99.99( 99.14%)
   101. (0.00162) RY*( 1) H  11           s( 99.27%)p 0.01(  0.73%)
                                            0.0045  0.9963  0.0000 -0.0733 -0.0436
   102. (0.00018) RY*( 2) H  11           s(  0.00%)p 1.00(100.00%)
                                            0.0000  0.0000  1.0000  0.0000  0.0000
   103. (0.00009) RY*( 3) H  11           s(  0.00%)p 1.00(100.00%)
   104. (0.00006) RY*( 4) H  11           s(  0.82%)p99.99( 99.18%)
   105. (0.00210) RY*( 1) H  12           s( 99.39%)p 0.01(  0.61%)
                                            0.0043  0.9970  0.0000 -0.0746  0.0221
   106. (0.00016) RY*( 2) H  12           s(  0.00%)p 1.00(100.00%)
                                            0.0000  0.0000  1.0000  0.0000  0.0000
   107. (0.00008) RY*( 3) H  12           s(  0.06%)p99.99( 99.94%)
   108. (0.00006) RY*( 4) H  12           s(  0.64%)p99.99( 99.36%)
   109. (0.03217) BD*( 1) F   1 - C   2  
                ( 26.69%)   0.5166* F   1 s( 33.20%)p 2.01( 66.73%)d 0.00(  0.08%)
                                            0.0000 -0.5762  0.0002 -0.0000 -0.0000
                                           -0.0000 -0.0000 -0.8168 -0.0080 -0.0000
                                           -0.0000 -0.0000 -0.0004 -0.0276
                ( 73.31%)  -0.8562* C   2 s( 21.75%)p 3.58( 77.82%)d 0.02(  0.43%)
                                            0.0001 -0.4662  0.0154 -0.0000 -0.0000
                                           -0.0000 -0.0000 -0.8813 -0.0399 -0.0000
                                           -0.0000 -0.0000 -0.0005 -0.0652
   110. (0.02996) BD*( 1) C   2 - C   3  
                ( 50.47%)   0.7104* C   2 s( 38.93%)p 1.57( 61.02%)d 0.00(  0.04%)
                                           -0.0000  0.6240  0.0033  0.0000  0.0000
                                            0.7068  0.0141 -0.3310  0.0297  0.0000
                                            0.0000 -0.0136 -0.0148 -0.0050
                ( 49.53%)  -0.7038* C   3 s( 34.46%)p 1.90( 65.49%)d 0.00(  0.05%)
                                            0.0000  0.5870  0.0067  0.0000  0.0000
                                           -0.6893  0.0078  0.4222  0.0380  0.0000
                                            0.0000 -0.0155 -0.0158 -0.0022
   111. (0.02996) BD*( 1) C   2 - C   7  
                ( 50.47%)   0.7104* C   2 s( 38.93%)p 1.57( 61.02%)d 0.00(  0.04%)
                                           -0.0000  0.6240  0.0033  0.0000  0.0000
                                           -0.7068 -0.0141 -0.3310  0.0297  0.0000
                                            0.0000  0.0136 -0.0148 -0.0050
                ( 49.53%)  -0.7038* C   7 s( 34.46%)p 1.90( 65.49%)d 0.00(  0.05%)
                                            0.0000  0.5870  0.0067  0.0000  0.0000
                                            0.6893 -0.0078  0.4222  0.0380  0.0000
                                            0.0000  0.0155 -0.0158 -0.0022
   112. (0.37621) BD*( 2) C   2 - C   7  
                ( 51.62%)   0.7185* C   2 s(  0.00%)p 1.00( 99.96%)d 0.00(  0.04%)
                                            0.0000  0.0000  0.0000  0.9997 -0.0126
                                            0.0000  0.0000  0.0000  0.0000 -0.0122
                                           -0.0172  0.0000  0.0000  0.0000
                ( 48.38%)  -0.6955* C   7 s(  0.00%)p 1.00( 99.95%)d 0.00(  0.05%)
                                            0.0000  0.0000  0.0000  0.9997 -0.0116
                                            0.0000  0.0000  0.0000  0.0000  0.0231
                                           -0.0007  0.0000  0.0000  0.0000
   113. (0.01648) BD*( 1) C   3 - C   4  
                ( 49.64%)   0.7045* C   3 s( 36.36%)p 1.75( 63.60%)d 0.00(  0.04%)
                                           -0.0001  0.6029  0.0122 -0.0000 -0.0000
                                            0.0257  0.0368 -0.7962 -0.0102 -0.0000
                                           -0.0000  0.0033 -0.0025  0.0198
                ( 50.36%)  -0.7097* C   4 s( 35.42%)p 1.82( 64.53%)d 0.00(  0.05%)
                                            0.0001  0.5951  0.0081 -0.0000 -0.0000
                                            0.0282  0.0378  0.8019  0.0108 -0.0000
                                           -0.0000 -0.0016 -0.0019  0.0214
   114. (0.34465) BD*( 2) C   3 - C   4  
                ( 48.13%)   0.6938* C   3 s(  0.00%)p 1.00( 99.95%)d 0.00(  0.05%)
                                           -0.0000 -0.0000 -0.0000 -0.9997  0.0125
                                           -0.0000 -0.0000 -0.0000 -0.0000  0.0138
                                            0.0169 -0.0000 -0.0000 -0.0000
                ( 51.87%)  -0.7202* C   4 s(  0.00%)p 1.00( 99.95%)d 0.00(  0.05%)
                                           -0.0000 -0.0000 -0.0000 -0.9997  0.0109
                                           -0.0000 -0.0000 -0.0000 -0.0000  0.0105
                                           -0.0196 -0.0000 -0.0000 -0.0000
   115. (0.01340) BD*( 1) C   3 - H   8  
                ( 38.10%)   0.6172* C   3 s( 29.10%)p 2.44( 70.87%)d 0.00(  0.03%)
                                            0.0003 -0.5392  0.0139 -0.0000 -0.0000
                                           -0.7229  0.0032 -0.4314  0.0062 -0.0000
                                           -0.0000 -0.0127  0.0109 -0.0008
                ( 61.90%)  -0.7868* H   8 s( 99.91%)p 0.00(  0.09%)
                                           -0.9995  0.0020 -0.0000  0.0260  0.0159
   116. (0.01739) BD*( 1) C   4 - C   5  
                ( 49.86%)   0.7061* C   4 s( 36.08%)p 1.77( 63.88%)d 0.00(  0.04%)
                                           -0.0001 -0.6006 -0.0078 -0.0000 -0.0000
                                            0.6777 -0.0099  0.4219  0.0381 -0.0000
                                           -0.0000 -0.0138  0.0154  0.0027
                ( 50.14%)  -0.7081* C   5 s( 35.60%)p 1.81( 64.35%)d 0.00(  0.04%)
                                           -0.0000 -0.5966 -0.0088 -0.0000 -0.0000
                                           -0.7063 -0.0293 -0.3782  0.0268 -0.0000
                                           -0.0000 -0.0160  0.0139 -0.0000
   117. (0.01418) BD*( 1) C   4 - H   9  
                ( 38.55%)   0.6209* C   4 s( 28.41%)p 2.52( 71.56%)d 0.00(  0.03%)
                                            0.0003 -0.5329  0.0134 -0.0000 -0.0000
                                           -0.7338  0.0074  0.4208 -0.0040 -0.0000
                                           -0.0000  0.0125  0.0123  0.0018
                ( 61.45%)  -0.7839* H   9 s( 99.91%)p 0.00(  0.09%)
                                           -0.9995  0.0020 -0.0000  0.0262 -0.0152
   118. (0.01739) BD*( 1) C   5 - C   6  
                ( 50.14%)   0.7081* C   5 s( 35.60%)p 1.81( 64.35%)d 0.00(  0.04%)
                                            0.0000  0.5966  0.0088  0.0000  0.0000
                                           -0.7063 -0.0293  0.3782 -0.0268  0.0000
                                            0.0000 -0.0160 -0.0139  0.0000
                ( 49.86%)  -0.7061* C   6 s( 36.08%)p 1.77( 63.88%)d 0.00(  0.04%)
                                            0.0001  0.6006  0.0078  0.0000  0.0000
                                            0.6777 -0.0099 -0.4219 -0.0381  0.0000
                                            0.0000 -0.0138 -0.0154 -0.0027
   119. (0.33967) BD*( 2) C   5 - C   6  
                ( 48.81%)   0.6986* C   5 s(  0.00%)p 1.00( 99.96%)d 0.00(  0.04%)
                                           -0.0000 -0.0000 -0.0000 -0.9997  0.0125
                                           -0.0000 -0.0000 -0.0000 -0.0000  0.0094
                                           -0.0186 -0.0000 -0.0000 -0.0000
                ( 51.19%)  -0.7155* C   6 s(  0.00%)p 1.00( 99.95%)d 0.00(  0.05%)
                                           -0.0000 -0.0000 -0.0000 -0.9997  0.0108
                                           -0.0000 -0.0000 -0.0000 -0.0000 -0.0216
                                           -0.0001 -0.0000 -0.0000 -0.0000
   120. (0.01409) BD*( 1) C   5 - H  10  
                ( 38.59%)   0.6212* C   5 s( 28.71%)p 2.48( 71.26%)d 0.00(  0.03%)
                                           -0.0003  0.5356 -0.0145 -0.0000 -0.0000
                                            0.0000 -0.0000 -0.8441  0.0076 -0.0000
                                           -0.0000  0.0000 -0.0012  0.0174
                ( 61.41%)  -0.7837* H  10 s( 99.91%)p 0.00(  0.09%)
                                            0.9995 -0.0018 -0.0000 -0.0000  0.0302
   121. (0.01648) BD*( 1) C   6 - C   7  
                ( 50.36%)   0.7097* C   6 s( 35.42%)p 1.82( 64.53%)d 0.00(  0.05%)
                                           -0.0001 -0.5951 -0.0081  0.0000  0.0000
                                            0.0282  0.0378 -0.8019 -0.0108  0.0000
                                            0.0000 -0.0016  0.0019 -0.0214
                ( 49.64%)  -0.7045* C   7 s( 36.36%)p 1.75( 63.60%)d 0.00(  0.04%)
                                            0.0001 -0.6029 -0.0122  0.0000  0.0000
                                            0.0257  0.0368  0.7962  0.0102  0.0000
                                            0.0000  0.0033  0.0025 -0.0198
   122. (0.01418) BD*( 1) C   6 - H  11  
                ( 38.55%)   0.6209* C   6 s( 28.41%)p 2.52( 71.56%)d 0.00(  0.03%)
                                           -0.0003  0.5329 -0.0134 -0.0000 -0.0000
                                           -0.7338  0.0074 -0.4208  0.0040 -0.0000
                                           -0.0000  0.0125 -0.0123 -0.0018
                ( 61.45%)  -0.7839* H  11 s( 99.91%)p 0.00(  0.09%)
                                            0.9995 -0.0020 -0.0000  0.0262  0.0152
   123. (0.01340) BD*( 1) C   7 - H  12  
                ( 38.10%)   0.6172* C   7 s( 29.10%)p 2.44( 70.87%)d 0.00(  0.03%)
                                           -0.0003  0.5392 -0.0139 -0.0000 -0.0000
                                           -0.7229  0.0032  0.4314 -0.0062 -0.0000
                                           -0.0000 -0.0127 -0.0109  0.0008
                ( 61.90%)  -0.7868* H  12 s( 99.91%)p 0.00(  0.09%)
                                            0.9995 -0.0020 -0.0000  0.0260 -0.0159


 NHO Directionality and "Bond Bending" (deviations from line of nuclear centers)

         [Thresholds for printing:  angular deviation  >  1.0 degree]
                                    hybrid p-character > 25.0%
                                    orbital occupancy  >  0.10e

                                Line of Centers        Hybrid 1              Hybrid 2
                                ---------------  -------------------   ------------------
                NBO               Theta   Phi    Theta   Phi    Dev    Theta   Phi    Dev
 ========================================================================================
     1. BD (   1) F   1 - C   2   180.0    0.0     0.0    0.0 180.0      --     --    --
     2. BD (   1) C   2 - C   3   119.1   90.0   112.7   90.0   6.4     56.0  270.0   5.0
     3. BD (   1) C   2 - C   7   119.1  270.0   112.7  270.0   6.4     56.0   90.0   5.0
     4. BD (   2) C   2 - C   7   119.1  270.0    90.0    0.0  90.0     90.0    0.0  90.0
     5. BD (   1) C   3 - C   4   179.7  270.0   175.6   90.0   4.8      4.6   90.0   4.3
     6. BD (   2) C   3 - C   4   179.7  270.0    90.0    0.0  90.0     90.0    0.0  90.0
     7. BD (   1) C   3 - H   8    58.4   90.0    59.4   90.0   1.0      --     --    --
     8. BD (   1) C   4 - C   5   120.1  270.0   124.6  270.0   4.4     64.5   90.0   4.6
    10. BD (   1) C   5 - C   6    59.9  270.0    64.5  270.0   4.6    124.6   90.0   4.4
    11. BD (   2) C   5 - C   6    59.9  270.0    90.0    0.0  90.0     90.0    0.0  90.0
    13. BD (   1) C   6 - C   7     0.3  270.0     4.6  270.0   4.3    175.6  270.0   4.8
    15. BD (   1) C   7 - H  12    58.4  270.0    59.4  270.0   1.0      --     --    --
    23. LP (   1) F   1             --     --    180.0    0.0   --       --     --    --
    24. LP (   2) F   1             --     --     90.0   90.0   --       --     --    --
    25. LP (   3) F   1             --     --     90.0    0.0   --       --     --    --
   112. BD*(   2) C   2 - C   7   119.1  270.0    90.0    0.0  90.0     90.0    0.0  90.0
   114. BD*(   2) C   3 - C   4   179.7  270.0    90.0    0.0  90.0     90.0    0.0  90.0
   119. BD*(   2) C   5 - C   6    59.9  270.0    90.0    0.0  90.0     90.0    0.0  90.0


 Second Order Perturbation Theory Analysis of Fock Matrix in NBO Basis

     Threshold for printing:   0.50 kcal/mol
                                                                              E(2)  E(j)-E(i) F(i,j)
         Donor NBO (i)                     Acceptor NBO (j)                 kcal/mol   a.u.    a.u. 
 ===================================================================================================

 within unit  1
   1. BD (   1) F   1 - C   2        / 35. RY*(   1) C   2                    1.02    1.71    0.037
   1. BD (   1) F   1 - C   2        /113. BD*(   1) C   3 - C   4            1.43    1.60    0.043
   1. BD (   1) F   1 - C   2        /121. BD*(   1) C   6 - C   7            1.43    1.60    0.043
   2. BD (   1) C   2 - C   3        / 53. RY*(   1) C   4                    0.85    1.87    0.036
   2. BD (   1) C   2 - C   3        / 54. RY*(   2) C   4                    1.21    1.36    0.036
   2. BD (   1) C   2 - C   3        / 80. RY*(   1) C   7                    1.50    1.77    0.046
   2. BD (   1) C   2 - C   3        /111. BD*(   1) C   2 - C   7            4.45    1.27    0.067
   2. BD (   1) C   2 - C   3        /113. BD*(   1) C   3 - C   4            2.97    1.28    0.055
   2. BD (   1) C   2 - C   3        /115. BD*(   1) C   3 - H   8            1.41    1.17    0.036
   2. BD (   1) C   2 - C   3        /117. BD*(   1) C   4 - H   9            2.59    1.17    0.049
   2. BD (   1) C   2 - C   3        /123. BD*(   1) C   7 - H  12            2.22    1.17    0.045
   3. BD (   1) C   2 - C   7        / 44. RY*(   1) C   3                    1.50    1.77    0.046
   3. BD (   1) C   2 - C   7        / 71. RY*(   1) C   6                    0.85    1.87    0.036
   3. BD (   1) C   2 - C   7        / 72. RY*(   2) C   6                    1.21    1.36    0.036
   3. BD (   1) C   2 - C   7        /110. BD*(   1) C   2 - C   3            4.45    1.27    0.067
   3. BD (   1) C   2 - C   7        /115. BD*(   1) C   3 - H   8            2.22    1.17    0.045
   3. BD (   1) C   2 - C   7        /121. BD*(   1) C   6 - C   7            2.97    1.28    0.055
   3. BD (   1) C   2 - C   7        /122. BD*(   1) C   6 - H  11            2.59    1.17    0.049
   3. BD (   1) C   2 - C   7        /123. BD*(   1) C   7 - H  12            1.41    1.17    0.036
   4. BD (   2) C   2 - C   7        / 26. RY*(   1) F   1                    0.91    1.68    0.038
   4. BD (   2) C   2 - C   7        / 47. RY*(   4) C   3                    0.83    0.97    0.028
   4. BD (   2) C   2 - C   7        / 48. RY*(   5) C   3                    0.74    2.08    0.038
   4. BD (   2) C   2 - C   7        / 75. RY*(   5) C   6                    2.08    0.97    0.044
   4. BD (   2) C   2 - C   7        /112. BD*(   2) C   2 - C   7            0.52    0.29    0.011
   4. BD (   2) C   2 - C   7        /114. BD*(   2) C   3 - C   4           19.08    0.30    0.067
   4. BD (   2) C   2 - C   7        /119. BD*(   2) C   5 - C   6           21.31    0.30    0.071
   5. BD (   1) C   3 - C   4        / 36. RY*(   2) C   2                    1.07    1.61    0.037
   5. BD (   1) C   3 - C   4        / 62. RY*(   1) C   5                    0.86    1.86    0.036
   5. BD (   1) C   3 - C   4        / 63. RY*(   2) C   5                    1.22    1.34    0.036
   5. BD (   1) C   3 - C   4        /109. BD*(   1) F   1 - C   2            4.52    0.97    0.059
   5. BD (   1) C   3 - C   4        /110. BD*(   1) C   2 - C   3            2.82    1.25    0.053
   5. BD (   1) C   3 - C   4        /115. BD*(   1) C   3 - H   8            1.71    1.15    0.040
   5. BD (   1) C   3 - C   4        /116. BD*(   1) C   4 - C   5            3.08    1.26    0.056
   5. BD (   1) C   3 - C   4        /117. BD*(   1) C   4 - H   9            1.26    1.15    0.034
   5. BD (   1) C   3 - C   4        /120. BD*(   1) C   5 - H  10            2.54    1.16    0.049
   6. BD (   2) C   3 - C   4        / 37. RY*(   3) C   2                    0.53    1.77    0.030
   6. BD (   2) C   3 - C   4        / 40. RY*(   6) C   2                    0.61    2.15    0.035
   6. BD (   2) C   3 - C   4        / 65. RY*(   4) C   5                    1.00    0.94    0.030
   6. BD (   2) C   3 - C   4        / 66. RY*(   5) C   5                    0.63    2.13    0.036
   6. BD (   2) C   3 - C   4        /112. BD*(   2) C   2 - C   7           23.29    0.28    0.073
   6. BD (   2) C   3 - C   4        /119. BD*(   2) C   5 - C   6           18.61    0.29    0.066
   7. BD (   1) C   3 - H   8        / 35. RY*(   1) C   2                    0.87    1.19    0.029
   7. BD (   1) C   3 - H   8        / 53. RY*(   1) C   4                    0.64    1.68    0.030
   7. BD (   1) C   3 - H   8        /109. BD*(   1) F   1 - C   2            1.22    0.80    0.028
   7. BD (   1) C   3 - H   8        /110. BD*(   1) C   2 - C   3            0.70    1.08    0.025
   7. BD (   1) C   3 - H   8        /111. BD*(   1) C   2 - C   7            4.35    1.08    0.061
   7. BD (   1) C   3 - H   8        /113. BD*(   1) C   3 - C   4            1.14    1.09    0.031
   7. BD (   1) C   3 - H   8        /116. BD*(   1) C   4 - C   5            3.62    1.09    0.056
   8. BD (   1) C   4 - C   5        / 45. RY*(   2) C   3                    1.83    1.37    0.045
   8. BD (   1) C   4 - C   5        / 71. RY*(   1) C   6                    0.88    1.85    0.036
   8. BD (   1) C   4 - C   5        / 72. RY*(   2) C   6                    1.28    1.34    0.037
   8. BD (   1) C   4 - C   5        /113. BD*(   1) C   3 - C   4            3.05    1.26    0.055
   8. BD (   1) C   4 - C   5        /115. BD*(   1) C   3 - H   8            2.67    1.15    0.050
   8. BD (   1) C   4 - C   5        /117. BD*(   1) C   4 - H   9            1.44    1.15    0.036
   8. BD (   1) C   4 - C   5        /118. BD*(   1) C   5 - C   6            3.10    1.26    0.056
   8. BD (   1) C   4 - C   5        /120. BD*(   1) C   5 - H  10            1.43    1.15    0.036
   8. BD (   1) C   4 - C   5        /122. BD*(   1) C   6 - H  11            2.61    1.15    0.049
   9. BD (   1) C   4 - H   9        / 44. RY*(   1) C   3                    0.63    1.57    0.028
   9. BD (   1) C   4 - H   9        / 62. RY*(   1) C   5                    0.69    1.68    0.031
   9. BD (   1) C   4 - H   9        /110. BD*(   1) C   2 - C   3            3.78    1.07    0.057
   9. BD (   1) C   4 - H   9        /113. BD*(   1) C   3 - C   4            0.82    1.08    0.027
   9. BD (   1) C   4 - H   9        /116. BD*(   1) C   4 - C   5            0.86    1.08    0.027
   9. BD (   1) C   4 - H   9        /118. BD*(   1) C   5 - C   6            3.79    1.08    0.057
  10. BD (   1) C   5 - C   6        / 53. RY*(   1) C   4                    0.88    1.85    0.036
  10. BD (   1) C   5 - C   6        / 54. RY*(   2) C   4                    1.28    1.34    0.037
  10. BD (   1) C   5 - C   6        / 81. RY*(   2) C   7                    1.83    1.37    0.045
  10. BD (   1) C   5 - C   6        /116. BD*(   1) C   4 - C   5            3.10    1.26    0.056
  10. BD (   1) C   5 - C   6        /117. BD*(   1) C   4 - H   9            2.61    1.15    0.049
  10. BD (   1) C   5 - C   6        /120. BD*(   1) C   5 - H  10            1.43    1.15    0.036
  10. BD (   1) C   5 - C   6        /121. BD*(   1) C   6 - C   7            3.05    1.26    0.055
  10. BD (   1) C   5 - C   6        /122. BD*(   1) C   6 - H  11            1.44    1.15    0.036
  10. BD (   1) C   5 - C   6        /123. BD*(   1) C   7 - H  12            2.67    1.15    0.050
  11. BD (   2) C   5 - C   6        / 57. RY*(   5) C   4                    2.06    0.93    0.043
  11. BD (   2) C   5 - C   6        / 83. RY*(   4) C   7                    1.54    0.83    0.035
  11. BD (   2) C   5 - C   6        /112. BD*(   2) C   2 - C   7           19.43    0.28    0.066
  11. BD (   2) C   5 - C   6        /114. BD*(   2) C   3 - C   4           22.42    0.28    0.071
  12. BD (   1) C   5 - H  10        / 53. RY*(   1) C   4                    0.69    1.68    0.031
  12. BD (   1) C   5 - H  10        / 71. RY*(   1) C   6                    0.69    1.68    0.031
  12. BD (   1) C   5 - H  10        /113. BD*(   1) C   3 - C   4            3.85    1.08    0.058
  12. BD (   1) C   5 - H  10        /116. BD*(   1) C   4 - C   5            0.89    1.08    0.028
  12. BD (   1) C   5 - H  10        /118. BD*(   1) C   5 - C   6            0.89    1.08    0.028
  12. BD (   1) C   5 - H  10        /121. BD*(   1) C   6 - C   7            3.85    1.08    0.058
  13. BD (   1) C   6 - C   7        / 36. RY*(   2) C   2                    1.07    1.61    0.037
  13. BD (   1) C   6 - C   7        / 62. RY*(   1) C   5                    0.86    1.86    0.036
  13. BD (   1) C   6 - C   7        / 63. RY*(   2) C   5                    1.22    1.34    0.036
  13. BD (   1) C   6 - C   7        /109. BD*(   1) F   1 - C   2            4.52    0.97    0.059
  13. BD (   1) C   6 - C   7        /111. BD*(   1) C   2 - C   7            2.82    1.25    0.053
  13. BD (   1) C   6 - C   7        /118. BD*(   1) C   5 - C   6            3.08    1.26    0.056
  13. BD (   1) C   6 - C   7        /120. BD*(   1) C   5 - H  10            2.54    1.16    0.049
  13. BD (   1) C   6 - C   7        /122. BD*(   1) C   6 - H  11            1.26    1.15    0.034
  13. BD (   1) C   6 - C   7        /123. BD*(   1) C   7 - H  12            1.71    1.15    0.040
  14. BD (   1) C   6 - H  11        / 62. RY*(   1) C   5                    0.69    1.68    0.031
  14. BD (   1) C   6 - H  11        / 80. RY*(   1) C   7                    0.63    1.57    0.028
  14. BD (   1) C   6 - H  11        /111. BD*(   1) C   2 - C   7            3.78    1.07    0.057
  14. BD (   1) C   6 - H  11        /116. BD*(   1) C   4 - C   5            3.79    1.08    0.057
  14. BD (   1) C   6 - H  11        /118. BD*(   1) C   5 - C   6            0.86    1.08    0.027
  14. BD (   1) C   6 - H  11        /121. BD*(   1) C   6 - C   7            0.82    1.08    0.027
  15. BD (   1) C   7 - H  12        / 35. RY*(   1) C   2                    0.87    1.19    0.029
  15. BD (   1) C   7 - H  12        / 71. RY*(   1) C   6                    0.64    1.68    0.030
  15. BD (   1) C   7 - H  12        /109. BD*(   1) F   1 - C   2            1.22    0.80    0.028
  15. BD (   1) C   7 - H  12        /110. BD*(   1) C   2 - C   3            4.35    1.08    0.061
  15. BD (   1) C   7 - H  12        /111. BD*(   1) C   2 - C   7            0.70    1.08    0.025
  15. BD (   1) C   7 - H  12        /118. BD*(   1) C   5 - C   6            3.62    1.09    0.056
  15. BD (   1) C   7 - H  12        /121. BD*(   1) C   6 - C   7            1.14    1.09    0.031
  16. CR (   1) F   1                / 35. RY*(   1) C   2                    3.31   25.11    0.258
  17. CR (   1) C   2                / 45. RY*(   2) C   3                    1.63   10.85    0.119
  17. CR (   1) C   2                / 81. RY*(   2) C   7                    1.63   10.85    0.119
  17. CR (   1) C   2                /109. BD*(   1) F   1 - C   2            2.89   10.44    0.156
  17. CR (   1) C   2                /110. BD*(   1) C   2 - C   3            1.05   10.72    0.095
  17. CR (   1) C   2                /111. BD*(   1) C   2 - C   7            1.05   10.72    0.095
  17. CR (   1) C   2                /113. BD*(   1) C   3 - C   4            0.84   10.73    0.085
  17. CR (   1) C   2                /115. BD*(   1) C   3 - H   8            0.69   10.62    0.076
  17. CR (   1) C   2                /121. BD*(   1) C   6 - C   7            0.84   10.73    0.085
  17. CR (   1) C   2                /123. BD*(   1) C   7 - H  12            0.69   10.62    0.076
  18. CR (   1) C   3                / 36. RY*(   2) C   2                    1.95   10.99    0.131
  18. CR (   1) C   3                / 54. RY*(   2) C   4                    1.49   10.72    0.113
  18. CR (   1) C   3                / 55. RY*(   3) C   4                    0.61   10.74    0.072
  18. CR (   1) C   3                / 89. RY*(   1) H   8                    0.75   10.42    0.079
  18. CR (   1) C   3                /109. BD*(   1) F   1 - C   2            0.63   10.35    0.073
  18. CR (   1) C   3                /111. BD*(   1) C   2 - C   7            1.31   10.63    0.106
  18. CR (   1) C   3                /116. BD*(   1) C   4 - C   5            0.97   10.64    0.091
  18. CR (   1) C   3                /117. BD*(   1) C   4 - H   9            0.65   10.54    0.074
  19. CR (   1) C   4                / 44. RY*(   1) C   3                    0.73   11.14    0.080
  19. CR (   1) C   4                / 45. RY*(   2) C   3                    0.80   10.76    0.083
  19. CR (   1) C   4                / 46. RY*(   3) C   3                    0.51   10.71    0.066
  19. CR (   1) C   4                / 63. RY*(   2) C   5                    1.48   10.73    0.113
  19. CR (   1) C   4                / 64. RY*(   3) C   5                    0.56   10.71    0.069
  19. CR (   1) C   4                / 93. RY*(   1) H   9                    0.70   10.42    0.076
  19. CR (   1) C   4                /110. BD*(   1) C   2 - C   3            0.89   10.63    0.087
  19. CR (   1) C   4                /115. BD*(   1) C   3 - H   8            0.75   10.54    0.079
  19. CR (   1) C   4                /118. BD*(   1) C   5 - C   6            0.95   10.64    0.090
  19. CR (   1) C   4                /120. BD*(   1) C   5 - H  10            0.69   10.54    0.076
  20. CR (   1) C   5                / 54. RY*(   2) C   4                    1.51   10.72    0.114
  20. CR (   1) C   5                / 55. RY*(   3) C   4                    0.51   10.73    0.066
  20. CR (   1) C   5                / 72. RY*(   2) C   6                    1.51   10.72    0.114
  20. CR (   1) C   5                / 73. RY*(   3) C   6                    0.51   10.73    0.066
  20. CR (   1) C   5                / 97. RY*(   1) H  10                    0.69   10.42    0.076
  20. CR (   1) C   5                /113. BD*(   1) C   3 - C   4            0.98   10.64    0.091
  20. CR (   1) C   5                /117. BD*(   1) C   4 - H   9            0.69   10.53    0.076
  20. CR (   1) C   5                /121. BD*(   1) C   6 - C   7            0.98   10.64    0.091
  20. CR (   1) C   5                /122. BD*(   1) C   6 - H  11            0.69   10.53    0.076
  21. CR (   1) C   6                / 63. RY*(   2) C   5                    1.48   10.73    0.113
  21. CR (   1) C   6                / 64. RY*(   3) C   5                    0.56   10.71    0.069
  21. CR (   1) C   6                / 80. RY*(   1) C   7                    0.73   11.14    0.080
  21. CR (   1) C   6                / 81. RY*(   2) C   7                    0.80   10.76    0.083
  21. CR (   1) C   6                / 82. RY*(   3) C   7                    0.51   10.71    0.066
  21. CR (   1) C   6                /101. RY*(   1) H  11                    0.70   10.42    0.076
  21. CR (   1) C   6                /111. BD*(   1) C   2 - C   7            0.89   10.63    0.087
  21. CR (   1) C   6                /116. BD*(   1) C   4 - C   5            0.95   10.64    0.090
  21. CR (   1) C   6                /120. BD*(   1) C   5 - H  10            0.69   10.54    0.076
  21. CR (   1) C   6                /123. BD*(   1) C   7 - H  12            0.75   10.54    0.079
  22. CR (   1) C   7                / 36. RY*(   2) C   2                    1.95   10.99    0.131
  22. CR (   1) C   7                / 72. RY*(   2) C   6                    1.49   10.72    0.113
  22. CR (   1) C   7                / 73. RY*(   3) C   6                    0.61   10.74    0.072
  22. CR (   1) C   7                /105. RY*(   1) H  12                    0.75   10.42    0.079
  22. CR (   1) C   7                /109. BD*(   1) F   1 - C   2            0.63   10.35    0.073
  22. CR (   1) C   7                /110. BD*(   1) C   2 - C   3            1.31   10.63    0.106
  22. CR (   1) C   7                /118. BD*(   1) C   5 - C   6            0.97   10.64    0.091
  22. CR (   1) C   7                /122. BD*(   1) C   6 - H  11            0.65   10.54    0.074
  23. LP (   1) F   1                / 35. RY*(   1) C   2                    8.26    1.66    0.105
  23. LP (   1) F   1                /110. BD*(   1) C   2 - C   3            1.53    1.54    0.044
  23. LP (   1) F   1                /111. BD*(   1) C   2 - C   7            1.53    1.54    0.044
  24. LP (   2) F   1                / 36. RY*(   2) C   2                    0.97    1.33    0.032
  24. LP (   2) F   1                / 39. RY*(   5) C   2                    0.92    2.65    0.044
  24. LP (   2) F   1                /110. BD*(   1) C   2 - C   3            6.32    0.97    0.070
  24. LP (   2) F   1                /111. BD*(   1) C   2 - C   7            6.32    0.97    0.070
  25. LP (   3) F   1                / 37. RY*(   3) C   2                    2.13    1.92    0.058
  25. LP (   3) F   1                / 42. RY*(   8) C   2                    0.89    1.33    0.031
  25. LP (   3) F   1                /112. BD*(   2) C   2 - C   7           20.18    0.43    0.090
 112. BD*(   2) C   2 - C   7        / 37. RY*(   3) C   2                    1.13    1.49    0.084
 112. BD*(   2) C   2 - C   7        / 75. RY*(   5) C   6                    0.66    0.68    0.043
 112. BD*(   2) C   2 - C   7        / 83. RY*(   4) C   7                    3.71    0.56    0.093
 114. BD*(   2) C   3 - C   4        / 47. RY*(   4) C   3                    3.23    0.67    0.100
 114. BD*(   2) C   3 - C   4        / 56. RY*(   4) C   4                    0.59    1.86    0.071
 114. BD*(   2) C   3 - C   4        / 57. RY*(   5) C   4                    2.03    0.65    0.078
 119. BD*(   2) C   5 - C   6        / 57. RY*(   5) C   4                    0.60    0.64    0.042
 119. BD*(   2) C   5 - C   6        / 65. RY*(   4) C   5                    3.21    0.65    0.098
 119. BD*(   2) C   5 - C   6        / 74. RY*(   4) C   6                    0.63    1.83    0.073
 119. BD*(   2) C   5 - C   6        / 75. RY*(   5) C   6                    1.79    0.67    0.075


 Natural Bond Orbitals (Summary):

                                                            Principal Delocalizations
           NBO                        Occupancy    Energy   (geminal,vicinal,remote)
 ====================================================================================
 Molecular unit  1  (C6H5F)
     1. BD (   1) F   1 - C   2          1.99542    -1.03348  113(v),121(v),35(g)
     2. BD (   1) C   2 - C   3          1.97921    -0.70564  111(g),113(g),117(v),123(v)
                                                    80(v),115(g),54(v),53(v)
     3. BD (   1) C   2 - C   7          1.97921    -0.70564  110(g),121(g),122(v),115(v)
                                                    44(v),123(g),72(v),71(v)
     4. BD (   2) C   2 - C   7          1.65854    -0.26951  119(v),114(v),75(v),26(v)
                                                    47(v),48(v)
     5. BD (   1) C   3 - C   4          1.97277    -0.68834  109(v),116(g),110(g),120(v)
                                                    115(g),117(g),63(v),36(v)
                                                    62(v)
     6. BD (   2) C   3 - C   4          1.68186    -0.25806  112(v),119(v),65(v),66(v)
                                                    40(v),37(v)
     7. BD (   1) C   3 - H   8          1.97633    -0.51665  111(v),116(v),109(v),113(g)
                                                    35(v),110(g),53(v)
     8. BD (   1) C   4 - C   5          1.97771    -0.68541  118(g),113(g),115(v),122(v)
                                                    45(v),117(g),120(g),72(v)
                                                    71(v)
     9. BD (   1) C   4 - H   9          1.97961    -0.51300  118(v),110(v),116(g),113(g)
                                                    62(v),44(v)
    10. BD (   1) C   5 - C   6          1.97771    -0.68541  116(g),121(g),123(v),117(v)
                                                    81(v),122(g),120(g),54(v)
                                                    53(v)
    11. BD (   2) C   5 - C   6          1.66869    -0.25453  114(v),112(v),57(v),83(v)
    12. BD (   1) C   5 - H  10          1.97970    -0.51047  113(v),121(v),116(g),118(g)
                                                    53(v),71(v)
    13. BD (   1) C   6 - C   7          1.97277    -0.68834  109(v),118(g),111(g),120(v)
                                                    123(g),122(g),63(v),36(v)
                                                    62(v)
    14. BD (   1) C   6 - H  11          1.97961    -0.51300  116(v),111(v),118(g),121(g)
                                                    62(v),80(v)
    15. BD (   1) C   7 - H  12          1.97633    -0.51665  110(v),118(v),109(v),121(g)
                                                    35(v),111(g),71(v)
    16. CR (   1) F   1                  1.99990   -24.43575  35(v)
    17. CR (   1) C   2                  1.99833   -10.16105  109(g),45(v),81(v),110(g)
                                                    111(g),113(v),121(v),115(v)
                                                    123(v)
    18. CR (   1) C   3                  1.99888   -10.07030  36(v),54(v),111(v),116(v)
                                                    89(v),117(v),109(v),55(v)
    19. CR (   1) C   4                  1.99896   -10.07384  63(v),118(v),110(v),45(v)
                                                    115(v),44(v),93(v),120(v)
                                                    64(v),46(v)
    20. CR (   1) C   5                  1.99894   -10.06689  54(v),72(v),113(v),121(v)
                                                    117(v),122(v),97(v),55(v)
                                                    73(v)
    21. CR (   1) C   6                  1.99896   -10.07384  63(v),116(v),111(v),81(v)
                                                    123(v),80(v),101(v),120(v)
                                                    64(v),82(v)
    22. CR (   1) C   7                  1.99888   -10.07030  36(v),72(v),110(v),118(v)
                                                    105(v),122(v),109(v),73(v)
    23. LP (   1) F   1                  1.98729    -0.98359  35(v),110(v),111(v)
    24. LP (   2) F   1                  1.96893    -0.41030  110(v),111(v),36(v),39(v)
    25. LP (   3) F   1                  1.91726    -0.40852  112(v),37(v),42(v)
    26. RY*(   1) F   1                  0.00089     1.41078   
    27. RY*(   2) F   1                  0.00087     1.55285   
    28. RY*(   3) F   1                  0.00019     2.00852   
    29. RY*(   4) F   1                  0.00003     1.51293   
    30. RY*(   5) F   1                  0.00002     3.22281   
    31. RY*(   6) F   1                  0.00000     2.98089   
    32. RY*(   7) F   1                  0.00000     3.14294   
    33. RY*(   8) F   1                  0.00000     3.04544   
    34. RY*(   9) F   1                  0.00000     3.06016   
    35. RY*(   1) C   2                  0.00974     0.67375   
    36. RY*(   2) C   2                  0.00555     0.92054   
    37. RY*(   3) C   2                  0.00308     1.51291   
    38. RY*(   4) C   2                  0.00186     1.04758   
    39. RY*(   5) C   2                  0.00134     2.24456   
    40. RY*(   6) C   2                  0.00089     1.89518   
    41. RY*(   7) C   2                  0.00067     2.00105   
    42. RY*(   8) C   2                  0.00019     0.92249   
    43. RY*(   9) C   2                  0.00002     2.14916   
    44. RY*(   1) C   3                  0.00524     1.06180   
    45. RY*(   2) C   3                  0.00314     0.68884   
    46. RY*(   3) C   3                  0.00121     0.63124   
    47. RY*(   4) C   3                  0.00089     0.69686   
    48. RY*(   5) C   3                  0.00062     1.80653   
    49. RY*(   6) C   3                  0.00013     2.38542   
    50. RY*(   7) C   3                  0.00006     2.31230   
    51. RY*(   8) C   3                  0.00003     1.88499   
    52. RY*(   9) C   3                  0.00001     2.21214   
    53. RY*(   1) C   4                  0.00502     1.16667   
    54. RY*(   2) C   4                  0.00260     0.65380   
    55. RY*(   3) C   4                  0.00080     0.66538   
    56. RY*(   4) C   4                  0.00076     1.88282   
    57. RY*(   5) C   4                  0.00058     0.67294   
    58. RY*(   6) C   4                  0.00013     2.38147   
    59. RY*(   7) C   4                  0.00005     2.23396   
    60. RY*(   8) C   4                  0.00000     2.21010   
    61. RY*(   9) C   4                  0.00000     1.82364   
    62. RY*(   1) C   5                  0.00507     1.16755   
    63. RY*(   2) C   5                  0.00258     0.65290   
    64. RY*(   3) C   5                  0.00085     0.63904   
    65. RY*(   4) C   5                  0.00081     0.67709   
    66. RY*(   5) C   5                  0.00062     1.87034   
    67. RY*(   6) C   5                  0.00013     2.38697   
    68. RY*(   7) C   5                  0.00005     2.25341   
    69. RY*(   8) C   5                  0.00000     1.84346   
    70. RY*(   9) C   5                  0.00000     2.22475   
    71. RY*(   1) C   6                  0.00502     1.16667   
    72. RY*(   2) C   6                  0.00260     0.65380   
    73. RY*(   3) C   6                  0.00080     0.66538   
    74. RY*(   4) C   6                  0.00076     1.85832   
    75. RY*(   5) C   6                  0.00058     0.69766   
    76. RY*(   6) C   6                  0.00013     2.38147   
    77. RY*(   7) C   6                  0.00005     2.23396   
    78. RY*(   8) C   6                  0.00000     2.21010   
    79. RY*(   9) C   6                  0.00000     1.82343   
    80. RY*(   1) C   7                  0.00524     1.06180   
    81. RY*(   2) C   7                  0.00314     0.68884   
    82. RY*(   3) C   7                  0.00121     0.63124   
    83. RY*(   4) C   7                  0.00087     0.57826   
    84. RY*(   5) C   7                  0.00063     1.92353   
    85. RY*(   6) C   7                  0.00013     2.38542   
    86. RY*(   7) C   7                  0.00006     2.31230   
    87. RY*(   8) C   7                  0.00003     1.88646   
    88. RY*(   9) C   7                  0.00001     2.21214   
    89. RY*(   1) H   8                  0.00210     0.34654   
    90. RY*(   2) H   8                  0.00016     1.64895   
    91. RY*(   3) H   8                  0.00008     2.05683   
    92. RY*(   4) H   8                  0.00006     2.24210   
    93. RY*(   1) H   9                  0.00162     0.34953   
    94. RY*(   2) H   9                  0.00018     1.64233   
    95. RY*(   3) H   9                  0.00009     1.95905   
    96. RY*(   4) H   9                  0.00006     2.32810   
    97. RY*(   1) H  10                  0.00158     0.35297   
    98. RY*(   2) H  10                  0.00019     1.64639   
    99. RY*(   3) H  10                  0.00008     1.96881   
   100. RY*(   4) H  10                  0.00006     2.33106   
   101. RY*(   1) H  11                  0.00162     0.34953   
   102. RY*(   2) H  11                  0.00018     1.64233   
   103. RY*(   3) H  11                  0.00009     1.95905   
   104. RY*(   4) H  11                  0.00006     2.32810   
   105. RY*(   1) H  12                  0.00210     0.34654   
   106. RY*(   2) H  12                  0.00016     1.64895   
   107. RY*(   3) H  12                  0.00008     2.05683   
   108. RY*(   4) H  12                  0.00006     2.24210   
   109. BD*(   1) F   1 - C   2          0.03217     0.28097   
   110. BD*(   1) C   2 - C   3          0.02996     0.55940   
   111. BD*(   1) C   2 - C   7          0.02996     0.55940   
   112. BD*(   2) C   2 - C   7          0.37621     0.02175  114(v),119(v),83(g),37(g)
                                                    75(v)
   113. BD*(   1) C   3 - C   4          0.01648     0.56997   
   114. BD*(   2) C   3 - C   4          0.34465     0.02759  119(v),112(v),47(g),57(g)
                                                    56(g)
   115. BD*(   1) C   3 - H   8          0.01340     0.46138   
   116. BD*(   1) C   4 - C   5          0.01739     0.57066   
   117. BD*(   1) C   4 - H   9          0.01418     0.46608   
   118. BD*(   1) C   5 - C   6          0.01739     0.57066   
   119. BD*(   2) C   5 - C   6          0.33967     0.03037  114(v),112(v),65(g),75(g)
                                                    74(g),57(v)
   120. BD*(   1) C   5 - H  10          0.01409     0.46837   
   121. BD*(   1) C   6 - C   7          0.01648     0.56997   
   122. BD*(   1) C   6 - H  11          0.01418     0.46608   
   123. BD*(   1) C   7 - H  12          0.01340     0.46138   
       -------------------------------
              Total Lewis   48.62181  ( 97.2436%)
        Valence non-Lewis    1.28961  (  2.5792%)
        Rydberg non-Lewis    0.08859  (  0.1772%)
       -------------------------------
            Total unit  1   50.00000  (100.0000%)
           Charge unit  1    0.00000
 Unable to Open any file for archive entry.
 1\1\GINC-COMPUTE-0-7\SP\RB3LYP\def2SVP\C6H5F1\ZAHRT2\13-Mar-2021\0\\# 
 b3lyp/def2svp geom=NewRedundant pop=NBO\\78\\0,1\F,0,-1.5289822706,2.2
 175609649,0.1003920124\C,0,-0.7679213658,1.1137555213,0.05042123\C,0,-
 1.3868325994,-0.1318543449,-0.028419999\C,0,-0.5875067734,-1.276932296
 3,-0.0801102352\C,0,0.8065618046,-1.1697977181,-0.0529583488\C,0,1.404
 6387175,0.0918041669,0.0264578517\C,0,0.6186234019,1.2460273242,0.0788
 60122\H,0,-2.4766862295,-0.1870687709,-0.048055707\H,0,-1.0605875239,-
 2.2597664742,-0.1420871021\H,0,1.4259865406,-2.068181003,-0.0936293891
 \H,0,2.4932250766,0.1819391703,0.0480210059\H,0,1.0594812169,2.2425134
 791,0.1411084888\\Version=ES64L-G16RevC.01\State=1-A1\HF=-331.2441469\
 RMSD=8.223e-09\Dipole=0.3055465,-0.4431496,-0.020062\Quadrupole=1.9439
 697,0.5374603,-2.48143,1.8222802,0.1690246,0.1967322\PG=C02V [C2(H1C1C
 1F1),SGV(C4H4)]\\@
 The archive entry for this job was punched.


 LENDING MONEY TO FRIENDS CAUSES THEM TO LOSE THEIR MEMORIES.

    --  PETER'S THEORY OF RECIPROCAL INHIBITION OF FISCAL RECALL
 File lengths (MBytes):  RWF=     10 Int=      0 D2E=      0 Chk=      2 Scr=      1
 Normal termination of Gaussian 16
