# Supplementary material for: Machine-Learning-Guided Discovery of Electrochemical Reactions
Source: J Am Chem Soc. 2022 Dec 2;144(49):22599–610. doi: 10.1021/jacs.2c08997 (PMC9756344; doi:10.1021/jacs.2c08997)
Supplement: Supplementary file 4 — ja2c08997_si_004.zip [file ja2c08997_si_004.zip › Reactivity Prediction/Nlogs_notimes/79.log]

 Entering Gaussian System, Link 0=g16
 Input=79.com
 Output=79.log
 Initial command:
  
 Copyright (c) 1988-2019, Gaussian, Inc.  All Rights Reserved.
  
 This is part of the Gaussian(R) 16 program.  It is based on
 the Gaussian(R) 09 system (copyright 2009, Gaussian, Inc.),
 the Gaussian(R) 03 system (copyright 2003, Gaussian, Inc.),
 the Gaussian(R) 98 system (copyright 1998, Gaussian, Inc.),
 the Gaussian(R) 94 system (copyright 1995, Gaussian, Inc.),
 the Gaussian 92(TM) system (copyright 1992, Gaussian, Inc.),
 the Gaussian 90(TM) system (copyright 1990, Gaussian, Inc.),
 the Gaussian 88(TM) system (copyright 1988, Gaussian, Inc.),
 the Gaussian 86(TM) system (copyright 1986, Carnegie Mellon
 University), and the Gaussian 82(TM) system (copyright 1983,
 Carnegie Mellon University). Gaussian is a federally registered
 trademark of Gaussian, Inc.
  
 This software contains proprietary and confidential information,
 including trade secrets, belonging to Gaussian, Inc.
  
 This software is provided under written license and may be
 used, copied, transmitted, or stored only in accord with that
 written license.
  
 The following legend is applicable only to US Government
 contracts under FAR:
  
                    RESTRICTED RIGHTS LEGEND
  
 Use, reproduction and disclosure by the US Government is
 subject to restrictions as set forth in subparagraphs (a)
 and (c) of the Commercial Computer Software - Restricted
 Rights clause in FAR 52.227-19.
  
 Gaussian, Inc.
 340 Quinnipiac St., Bldg. 40, Wallingford CT 06492
  
  
 ---------------------------------------------------------------
 Warning -- This program may not be used in any manner that
 competes with the business of Gaussian, Inc. or will provide
 assistance to any competitor of Gaussian, Inc.  The licensee
 of this program is prohibited from giving any competitor of
 Gaussian, Inc. access to this program.  By using this program,
 the user acknowledges that Gaussian, Inc. is engaged in the
 business of creating and licensing software in the field of
 computational chemistry and represents and warrants to the
 licensee that it is not a competitor of Gaussian, Inc. and that
 it will not use this program in any manner prohibited above.
 ---------------------------------------------------------------
  

 Cite this work as:
 Gaussian 16, Revision C.01,
 M. J. Frisch, G. W. Trucks, H. B. Schlegel, G. E. Scuseria, 
 M. A. Robb, J. R. Cheeseman, G. Scalmani, V. Barone, 
 G. A. Petersson, H. Nakatsuji, X. Li, M. Caricato, A. V. Marenich, 
 J. Bloino, B. G. Janesko, R. Gomperts, B. Mennucci, H. P. Hratchian, 
 J. V. Ortiz, A. F. Izmaylov, J. L. Sonnenberg, D. Williams-Young, 
 F. Ding, F. Lipparini, F. Egidi, J. Goings, B. Peng, A. Petrone, 
 T. Henderson, D. Ranasinghe, V. G. Zakrzewski, J. Gao, N. Rega, 
 G. Zheng, W. Liang, M. Hada, M. Ehara, K. Toyota, R. Fukuda, 
 J. Hasegawa, M. Ishida, T. Nakajima, Y. Honda, O. Kitao, H. Nakai, 
 T. Vreven, K. Throssell, J. A. Montgomery, Jr., J. E. Peralta, 
 F. Ogliaro, M. J. Bearpark, J. J. Heyd, E. N. Brothers, K. N. Kudin, 
 V. N. Staroverov, T. A. Keith, R. Kobayashi, J. Normand, 
 K. Raghavachari, A. P. Rendell, J. C. Burant, S. S. Iyengar, 
 J. Tomasi, M. Cossi, J. M. Millam, M. Klene, C. Adamo, R. Cammi, 
 J. W. Ochterski, R. L. Martin, K. Morokuma, O. Farkas, 
 J. B. Foresman, and D. J. Fox, Gaussian, Inc., Wallingford CT, 2019.
 
 ******************************************
 Gaussian 16:  ES64L-G16RevC.01  3-Jul-2019
                13-Mar-2021 
 ******************************************
 %nprocshared=16
 Will use up to   16 processors via shared memory.
 %mem=7GB
 -----------------------------------------
 # b3lyp/def2svp geom=NewRedundant pop=NBO
 -----------------------------------------
 1/29=4000,38=1,172=1/1;
 2/12=2,17=6,18=5,40=1/2;
 3/5=43,7=101,11=2,25=1,30=1,74=-5/1,2,3;
 4//1;
 5/5=2,38=5/2;
 6/7=2,8=2,9=2,10=2,28=1,40=1/1,7;
 99/5=1,9=1/99;
 --
 79
 --
 Symbolic Z-matrix:
 Charge =  0 Multiplicity = 1
 C                     1.28677  -0.13375   0.14814 
 C                    -0.05242   0.55735  -0.04707 
 Cl                   -0.07142   1.37532  -1.68471 
 C                    -1.24436  -0.37971   0.05464 
 H                     1.32891  -0.58878   1.15191 
 H                     1.42497  -0.93001  -0.59962 
 H                     2.11901   0.57827   0.05343 
 H                    -0.15933   1.38548   0.66866 
 H                    -2.18879   0.15966  -0.10569 
 H                    -1.17186  -1.18236  -0.69554 
 H                    -1.27148  -0.84147   1.05586 
 
                          Input orientation:                          
 ---------------------------------------------------------------------
 Center     Atomic      Atomic             Coordinates (Angstroms)
 Number     Number       Type             X           Y           Z
 ---------------------------------------------------------------------
      1          6           0        1.286767   -0.133750    0.148135
      2          6           0       -0.052421    0.557355   -0.047074
      3         17           0       -0.071417    1.375324   -1.684714
      4          6           0       -1.244363   -0.379708    0.054645
      5          1           0        1.328913   -0.588785    1.151909
      6          1           0        1.424968   -0.930013   -0.599620
      7          1           0        2.119013    0.578266    0.053427
      8          1           0       -0.159329    1.385477    0.668656
      9          1           0       -2.188790    0.159663   -0.105687
     10          1           0       -1.171864   -1.182355   -0.695537
     11          1           0       -1.271478   -0.841473    1.055861
 ---------------------------------------------------------------------
                    Distance matrix (angstroms):
                    1          2          3          4          5
     1  C    0.000000
     2  C    1.519591   0.000000
     3  Cl   2.735198   1.830656   0.000000
     4  C    2.544770   1.519591   2.735198   0.000000
     5  H    1.102903   2.158537   3.723585   2.805255   0.000000
     6  H    1.101032   2.168006   2.954857   2.802896   1.787042
     7  H    1.099349   2.173859   2.907649   3.497143   1.786877
     8  H    2.161062   1.099766   2.355034   2.161062   2.519149
     9  H    3.497143   2.173859   2.907649   1.099349   3.809981
    10  H    2.802896   2.168006   2.954857   1.101032   3.165324
    11  H    2.805255   2.158537   3.723585   1.102903   2.614404
                    6          7          8          9         10
     6  H    0.000000
     7  H    1.784117   0.000000
     8  H    3.078964   2.494181   0.000000
     9  H    3.806653   4.331017   2.494181   0.000000
    10  H    2.610826   3.806653   3.078964   1.784117   0.000000
    11  H    3.165324   3.809981   2.519149   1.786877   1.787042
                   11
    11  H    0.000000
 Stoichiometry    C3H7Cl
 Framework group  CS[SG(CHCl),X(C2H6)]
 Deg. of freedom    15
 Full point group                 CS      NOp   2
 Largest Abelian subgroup         CS      NOp   2
 Largest concise Abelian subgroup CS      NOp   2
                         Standard orientation:                         
 ---------------------------------------------------------------------
 Center     Atomic      Atomic             Coordinates (Angstroms)
 Number     Number       Type             X           Y           Z
 ---------------------------------------------------------------------
      1          6           0       -0.572715   -0.903988    1.272385
      2          6           0       -0.572715   -0.073209    0.000000
      3         17           0        0.893701    1.022659   -0.000000
      4          6           0       -0.572715   -0.903988   -1.272385
      5          1           0       -1.477998   -1.532992    1.307202
      6          1           0        0.308793   -1.562870    1.305413
      7          1           0       -0.559501   -0.263110    2.165509
      8          1           0       -1.426628    0.619842    0.000000
      9          1           0       -0.559501   -0.263110   -2.165509
     10          1           0        0.308793   -1.562870   -1.305413
     11          1           0       -1.477998   -1.532992   -1.307202
 ---------------------------------------------------------------------
 Rotational constants (GHZ):           8.0156242           4.4963664           3.1641348
 Standard basis: def2SVP (5D, 7F)
 There are    59 symmetry adapted cartesian basis functions of A'  symmetry.
 There are    40 symmetry adapted cartesian basis functions of A"  symmetry.
 There are    56 symmetry adapted basis functions of A'  symmetry.
 There are    39 symmetry adapted basis functions of A"  symmetry.
    95 basis functions,   161 primitive gaussians,    99 cartesian basis functions
    21 alpha electrons       21 beta electrons
       nuclear repulsion energy       165.0872638099 Hartrees.
 NAtoms=   11 NActive=   11 NUniq=    7 SFac= 2.47D+00 NAtFMM=   60 NAOKFM=F Big=F
 Integral buffers will be    131072 words long.
 Raffenetti 2 integral format.
 Two-electron integral symmetry is turned on.
 One-electron integrals computed using PRISM.
   2 Symmetry operations used in ECPInt.
 ECPInt:  NShTT=    1128 NPrTT=    4088 LenC2=    1127 LenP2D=    3524.
 LDataN:  DoStor=T MaxTD1= 4 Len=   56
 NBasis=    95 RedAO= T EigKep=  2.64D-03  NBF=    56    39
 NBsUse=    95 1.00D-06 EigRej= -1.00D+00 NBFU=    56    39
 ExpMin= 1.22D-01 ExpMax= 1.04D+04 ExpMxC= 1.57D+03 IAcc=3 IRadAn=         5 AccDes= 0.00D+00
 Harris functional with IExCor=  402 and IRadAn=       5 diagonalized for initial guess.
 HarFok:  IExCor=  402 AccDes= 0.00D+00 IRadAn=         5 IDoV= 1 UseB2=F ITyADJ=14
 ICtDFT=  3500011 ScaDFX=  1.000000  1.000000  1.000000  1.000000
 FoFCou: FMM=F IPFlag=           0 FMFlag=      100000 FMFlg1=           0
         NFxFlg=           0 DoJE=T BraDBF=F KetDBF=T FulRan=T
         wScrn=  0.000000 ICntrl=       500 IOpCl=  0 I1Cent=   200000004 NGrid=           0
         NMat0=    1 NMatS0=      1 NMatT0=    0 NMatD0=    1 NMtDS0=    0 NMtDT0=    0
 Petite list used in FoFCou.
 Initial guess orbital symmetries:
       Occupied  (A') (A") (A') (A') (A') (A') (A") (A') (A') (A")
                 (A') (A') (A') (A') (A") (A") (A") (A') (A') (A")
                 (A')
       Virtual   (A') (A') (A') (A") (A') (A') (A") (A") (A') (A")
                 (A') (A") (A') (A") (A') (A') (A') (A") (A") (A')
                 (A") (A') (A') (A") (A') (A') (A") (A') (A') (A")
                 (A') (A') (A") (A') (A") (A") (A') (A") (A') (A")
                 (A') (A') (A") (A') (A") (A') (A") (A') (A') (A")
                 (A') (A") (A') (A") (A') (A") (A') (A") (A') (A")
                 (A') (A') (A") (A') (A") (A") (A') (A') (A") (A')
                 (A") (A") (A') (A')
 The electronic state of the initial guess is 1-A'.
 Keep R1 ints in memory in symmetry-blocked form, NReq=25173978.
 Requested convergence on RMS density matrix=1.00D-08 within 128 cycles.
 Requested convergence on MAX density matrix=1.00D-06.
 Requested convergence on             energy=1.00D-06.
 No special actions if energy rises.
 Integral accuracy reduced to 1.0D-05 until final iterations.
 Initial convergence to 1.0D-05 achieved.  Increase integral accuracy.
 SCF Done:  E(RB3LYP) =  -578.526120463     A.U. after   11 cycles
            NFock= 11  Conv=0.97D-08     -V/T= 2.0044

 **********************************************************************

            Population analysis using the SCF Density.

 **********************************************************************

 Orbital symmetries:
       Occupied  (A') (A') (A") (A') (A') (A') (A") (A') (A') (A')
                 (A") (A') (A') (A') (A") (A") (A') (A") (A') (A")
                 (A')
       Virtual   (A') (A') (A') (A") (A') (A') (A") (A") (A') (A")
                 (A') (A') (A") (A") (A') (A') (A') (A") (A') (A")
                 (A') (A") (A') (A') (A") (A") (A') (A') (A') (A')
                 (A") (A') (A") (A') (A") (A") (A') (A") (A') (A")
                 (A') (A') (A") (A') (A") (A') (A") (A') (A') (A")
                 (A') (A") (A') (A") (A') (A") (A') (A") (A') (A")
                 (A') (A') (A") (A') (A") (A") (A') (A') (A") (A')
                 (A") (A") (A') (A')
 The electronic state is 1-A'.
 Alpha  occ. eigenvalues -- -101.47481 -10.24719 -10.19313 -10.19311  -9.42980
 Alpha  occ. eigenvalues --   -7.19866  -7.18880  -7.18876  -0.85012  -0.74718
 Alpha  occ. eigenvalues --   -0.69354  -0.57860  -0.47579  -0.45224  -0.42973
 Alpha  occ. eigenvalues --   -0.39869  -0.36845  -0.36559  -0.35421  -0.28466
 Alpha  occ. eigenvalues --   -0.28394
 Alpha virt. eigenvalues --    0.03533   0.05575   0.09422   0.10174   0.12050
 Alpha virt. eigenvalues --    0.13244   0.14679   0.15536   0.19342   0.22631
 Alpha virt. eigenvalues --    0.37282   0.41225   0.41277   0.43917   0.45130
 Alpha virt. eigenvalues --    0.51215   0.58626   0.58762   0.61653   0.61705
 Alpha virt. eigenvalues --    0.64235   0.65223   0.65821   0.66544   0.67409
 Alpha virt. eigenvalues --    0.68124   0.69332   0.74195   0.80122   0.80739
 Alpha virt. eigenvalues --    0.80903   0.84328   0.84366   0.91918   0.96899
 Alpha virt. eigenvalues --    1.05742   1.06605   1.17307   1.20795   1.28722
 Alpha virt. eigenvalues --    1.32086   1.50469   1.52316   1.52335   1.54139
 Alpha virt. eigenvalues --    1.59620   1.71640   1.74120   1.75763   1.78698
 Alpha virt. eigenvalues --    1.79891   1.80167   1.83876   1.85034   1.89416
 Alpha virt. eigenvalues --    1.93235   1.99721   2.13250   2.17223   2.23205
 Alpha virt. eigenvalues --    2.23528   2.35528   2.37634   2.46116   2.52838
 Alpha virt. eigenvalues --    2.56764   2.59183   2.71457   2.81749   2.86637
 Alpha virt. eigenvalues --    2.88958   2.97150   2.98494   3.01862
          Condensed to atoms (all electrons):
               1          2          3          4          5          6
     1  C    4.575329   0.403324  -0.067363  -0.045656   0.362613   0.378745
     2  C    0.403324   4.756192   0.264461   0.403324  -0.013634  -0.020634
     3  Cl  -0.067363   0.264461  17.053349  -0.067363   0.005438   0.003773
     4  C   -0.045656   0.403324  -0.067363   4.575329  -0.004270  -0.010621
     5  H    0.362613  -0.013634   0.005438  -0.004270   0.674196  -0.019241
     6  H    0.378745  -0.020634   0.003773  -0.010621  -0.019241   0.654721
     7  H    0.372172  -0.014525   0.004945   0.009228  -0.018511  -0.024257
     8  H   -0.028607   0.376151  -0.032657  -0.028607  -0.004969   0.008727
     9  H    0.009228  -0.014525   0.004945   0.372172  -0.000281  -0.000172
    10  H   -0.010621  -0.020634   0.003773   0.378745  -0.000799   0.008556
    11  H   -0.004270  -0.013634   0.005438   0.362613   0.003354  -0.000799
               7          8          9         10         11
     1  C    0.372172  -0.028607   0.009228  -0.010621  -0.004270
     2  C   -0.014525   0.376151  -0.014525  -0.020634  -0.013634
     3  Cl   0.004945  -0.032657   0.004945   0.003773   0.005438
     4  C    0.009228  -0.028607   0.372172   0.378745   0.362613
     5  H   -0.018511  -0.004969  -0.000281  -0.000799   0.003354
     6  H   -0.024257   0.008727  -0.000172   0.008556  -0.000799
     7  H    0.653570  -0.007778  -0.000541  -0.000172  -0.000281
     8  H   -0.007778   0.674267  -0.007778   0.008727  -0.004969
     9  H   -0.000541  -0.007778   0.653570  -0.024257  -0.018511
    10  H   -0.000172   0.008727  -0.024257   0.654721  -0.019241
    11  H   -0.000281  -0.004969  -0.018511  -0.019241   0.674196
 Mulliken charges:
               1
     1  C    0.055105
     2  C   -0.105868
     3  Cl  -0.178740
     4  C    0.055105
     5  H    0.016103
     6  H    0.021200
     7  H    0.026149
     8  H    0.047494
     9  H    0.026149
    10  H    0.021200
    11  H    0.016103
 Sum of Mulliken charges =  -0.00000
 Mulliken charges with hydrogens summed into heavy atoms:
               1
     1  C    0.118557
     2  C   -0.058374
     3  Cl  -0.178740
     4  C    0.118557
 Electronic spatial extent (au):  <R**2>=            430.6138
 Charge=              0.0000 electrons
 Dipole moment (field-independent basis, Debye):
    X=             -1.5509    Y=             -1.2543    Z=              0.0000  Tot=              1.9946
 Quadrupole moment (field-independent basis, Debye-Ang):
   XX=            -32.6160   YY=            -33.4786   ZZ=            -32.4838
   XY=             -0.5691   XZ=             -0.0000   YZ=             -0.0000
 Traceless Quadrupole moment (field-independent basis, Debye-Ang):
   XX=              0.2435   YY=             -0.6192   ZZ=              0.3757
   XY=             -0.5691   XZ=             -0.0000   YZ=             -0.0000
 Octapole moment (field-independent basis, Debye-Ang**2):
  XXX=              3.0321  YYY=              3.8085  ZZZ=              0.0000  XYY=              1.2147
  XXY=              1.6123  XXZ=             -0.0000  XZZ=              0.7538  YZZ=              1.8964
  YYZ=             -0.0000  XYZ=              0.0000
 Hexadecapole moment (field-independent basis, Debye-Ang**3):
 XXXX=           -151.6744 YYYY=           -210.2602 ZZZZ=           -206.1360 XXXY=            -53.8375
 XXXZ=              0.0000 YYYX=            -56.3023 YYYZ=              0.0000 ZZZX=             -0.0000
 ZZZY=              0.0000 XXYY=            -55.6830 XXZZ=            -61.5860 YYZZ=            -70.8481
 XXYZ=              0.0000 YYXZ=             -0.0000 ZZXY=            -20.0318
 N-N= 1.650872638099D+02 E-N=-1.697289245524D+03  KE= 5.759997678505D+02
 Symmetry A'   KE= 4.892241686358D+02
 Symmetry A"   KE= 8.677559921474D+01
 ******************************Gaussian NBO Version 3.1******************************
             N A T U R A L   A T O M I C   O R B I T A L   A N D
          N A T U R A L   B O N D   O R B I T A L   A N A L Y S I S
 ******************************Gaussian NBO Version 3.1******************************
       /RESON  / : Allow strongly delocalized NBO set

 Analyzing the SCF density

 Job title: 79                                                              

 Storage needed:     27544 in NPA,     36524 in NBO ( 939523381 available)
 GSVD:  LWork=        5335 too small for GESVD, short by        1676 words or        1676 for optimal perf.


 NATURAL POPULATIONS:  Natural atomic orbital occupancies 
                                                          
   NAO  Atom  No  lang   Type(AO)    Occupancy      Energy
 ----------------------------------------------------------
     1    C    1  S      Cor( 1S)     1.99915     -10.07247
     2    C    1  S      Val( 2S)     1.08995      -0.24506
     3    C    1  S      Ryd( 3S)     0.00073       0.81892
     4    C    1  px     Val( 2p)     1.22494      -0.08568
     5    C    1  px     Ryd( 3p)     0.00221       0.58008
     6    C    1  py     Val( 2p)     1.18163      -0.08592
     7    C    1  py     Ryd( 3p)     0.00239       0.55850
     8    C    1  pz     Val( 2p)     1.13044      -0.08524
     9    C    1  pz     Ryd( 3p)     0.00243       0.54664
    10    C    1  dxy    Ryd( 3d)     0.00079       2.44533
    11    C    1  dxz    Ryd( 3d)     0.00009       2.04314
    12    C    1  dyz    Ryd( 3d)     0.00071       2.35313
    13    C    1  dx2y2  Ryd( 3d)     0.00019       2.13275
    14    C    1  dz2    Ryd( 3d)     0.00068       2.30779

    15    C    2  S      Cor( 1S)     1.99895     -10.13596
    16    C    2  S      Val( 2S)     1.01458      -0.27031
    17    C    2  S      Ryd( 3S)     0.00124       0.81266
    18    C    2  px     Val( 2p)     0.99964      -0.13508
    19    C    2  px     Ryd( 3p)     0.00286       0.66932
    20    C    2  py     Val( 2p)     1.06159      -0.12756
    21    C    2  py     Ryd( 3p)     0.00434       0.58999
    22    C    2  pz     Val( 2p)     1.07501      -0.11450
    23    C    2  pz     Ryd( 3p)     0.00499       0.56812
    24    C    2  dxy    Ryd( 3d)     0.00233       2.25570
    25    C    2  dxz    Ryd( 3d)     0.00069       1.92072
    26    C    2  dyz    Ryd( 3d)     0.00101       2.23925
    27    C    2  dx2y2  Ryd( 3d)     0.00075       1.94517
    28    C    2  dz2    Ryd( 3d)     0.00152       2.21398

    29   Cl    3  S      Cor( 1S)     2.00000    -100.63638
    30   Cl    3  S      Cor( 2S)     1.99981      -9.96345
    31   Cl    3  S      Val( 3S)     1.85465      -0.96946
    32   Cl    3  S      Ryd( 4S)     0.00181       0.62917
    33   Cl    3  px     Cor( 2p)     1.99995      -7.18939
    34   Cl    3  px     Val( 3p)     1.53876      -0.26861
    35   Cl    3  px     Ryd( 4p)     0.00087       0.98603
    36   Cl    3  py     Cor( 2p)     1.99997      -7.18690
    37   Cl    3  py     Val( 3p)     1.74395      -0.28113
    38   Cl    3  py     Ryd( 4p)     0.00096       0.98087
    39   Cl    3  pz     Cor( 2p)     1.99999      -7.18402
    40   Cl    3  pz     Val( 3p)     1.97367      -0.29287
    41   Cl    3  pz     Ryd( 4p)     0.00073       0.97260
    42   Cl    3  dxy    Ryd( 3d)     0.00387       1.01621
    43   Cl    3  dxz    Ryd( 3d)     0.00084       0.89691
    44   Cl    3  dyz    Ryd( 3d)     0.00060       0.86263
    45   Cl    3  dx2y2  Ryd( 3d)     0.00172       0.93703
    46   Cl    3  dz2    Ryd( 3d)     0.00139       0.90792

    47    C    4  S      Cor( 1S)     1.99915     -10.07247
    48    C    4  S      Val( 2S)     1.08995      -0.24506
    49    C    4  S      Ryd( 3S)     0.00073       0.81892
    50    C    4  px     Val( 2p)     1.22494      -0.08568
    51    C    4  px     Ryd( 3p)     0.00221       0.58008
    52    C    4  py     Val( 2p)     1.18163      -0.08592
    53    C    4  py     Ryd( 3p)     0.00239       0.55850
    54    C    4  pz     Val( 2p)     1.13044      -0.08524
    55    C    4  pz     Ryd( 3p)     0.00243       0.54664
    56    C    4  dxy    Ryd( 3d)     0.00079       2.44533
    57    C    4  dxz    Ryd( 3d)     0.00009       2.04314
    58    C    4  dyz    Ryd( 3d)     0.00071       2.35313
    59    C    4  dx2y2  Ryd( 3d)     0.00019       2.13275
    60    C    4  dz2    Ryd( 3d)     0.00068       2.30779

    61    H    5  S      Val( 1S)     0.77818       0.05643
    62    H    5  S      Ryd( 2S)     0.00165       0.35441
    63    H    5  px     Ryd( 2p)     0.00053       2.15923
    64    H    5  py     Ryd( 2p)     0.00037       1.95323
    65    H    5  pz     Ryd( 2p)     0.00015       1.74284

    66    H    6  S      Val( 1S)     0.77638       0.06527
    67    H    6  S      Ryd( 2S)     0.00275       0.35750
    68    H    6  px     Ryd( 2p)     0.00053       2.15034
    69    H    6  py     Ryd( 2p)     0.00033       1.98205
    70    H    6  pz     Ryd( 2p)     0.00013       1.75346

    71    H    7  S      Val( 1S)     0.76870       0.07169
    72    H    7  S      Ryd( 2S)     0.00220       0.34726
    73    H    7  px     Ryd( 2p)     0.00018       1.77411
    74    H    7  py     Ryd( 2p)     0.00033       1.94459
    75    H    7  pz     Ryd( 2p)     0.00049       2.15887

    76    H    8  S      Val( 1S)     0.76448       0.07899
    77    H    8  S      Ryd( 2S)     0.00306       0.32051
    78    H    8  px     Ryd( 2p)     0.00042       2.11621
    79    H    8  py     Ryd( 2p)     0.00042       1.99774
    80    H    8  pz     Ryd( 2p)     0.00011       1.77864

    81    H    9  S      Val( 1S)     0.76870       0.07169
    82    H    9  S      Ryd( 2S)     0.00220       0.34726
    83    H    9  px     Ryd( 2p)     0.00018       1.77411
    84    H    9  py     Ryd( 2p)     0.00033       1.94459
    85    H    9  pz     Ryd( 2p)     0.00049       2.15887

    86    H   10  S      Val( 1S)     0.77638       0.06527
    87    H   10  S      Ryd( 2S)     0.00275       0.35750
    88    H   10  px     Ryd( 2p)     0.00053       2.15034
    89    H   10  py     Ryd( 2p)     0.00033       1.98205
    90    H   10  pz     Ryd( 2p)     0.00013       1.75346

    91    H   11  S      Val( 1S)     0.77818       0.05643
    92    H   11  S      Ryd( 2S)     0.00165       0.35441
    93    H   11  px     Ryd( 2p)     0.00053       2.15923
    94    H   11  py     Ryd( 2p)     0.00037       1.95323
    95    H   11  pz     Ryd( 2p)     0.00015       1.74284

 WARNING:  1 low occupancy (<1.9990e) core orbital  found on  C    2


 Summary of Natural Population Analysis:                  
                                                          
                                       Natural Population 
                Natural  -----------------------------------------------
    Atom  No    Charge         Core      Valence    Rydberg      Total
 -----------------------------------------------------------------------
      C    1   -0.63633      1.99915     4.62697    0.01021     6.63633
      C    2   -0.16953      1.99895     4.15083    0.01975     6.16953
     Cl    3   -0.12354      9.99972     7.11103    0.01279    17.12354
      C    4   -0.63633      1.99915     4.62697    0.01021     6.63633
      H    5    0.21912      0.00000     0.77818    0.00270     0.78088
      H    6    0.21989      0.00000     0.77638    0.00374     0.78011
      H    7    0.22810      0.00000     0.76870    0.00320     0.77190
      H    8    0.23151      0.00000     0.76448    0.00401     0.76849
      H    9    0.22810      0.00000     0.76870    0.00320     0.77190
      H   10    0.21989      0.00000     0.77638    0.00374     0.78011
      H   11    0.21912      0.00000     0.77818    0.00270     0.78088
 =======================================================================
   * Total *    0.00000     15.99697    25.92679    0.07624    42.00000

                                 Natural Population      
 --------------------------------------------------------
   Core                      15.99697 ( 99.9810% of  16)
   Valence                   25.92679 ( 99.7184% of  26)
   Natural Minimal Basis     41.92376 ( 99.8185% of  42)
   Natural Rydberg Basis      0.07624 (  0.1815% of  42)
 --------------------------------------------------------

    Atom  No          Natural Electron Configuration
 ----------------------------------------------------------------------------
      C    1      [core]2S( 1.09)2p( 3.54)3p( 0.01)
      C    2      [core]2S( 1.01)2p( 3.14)3p( 0.01)3d( 0.01)
     Cl    3      [core]3S( 1.85)3p( 5.26)3d( 0.01)
      C    4      [core]2S( 1.09)2p( 3.54)3p( 0.01)
      H    5            1S( 0.78)
      H    6            1S( 0.78)
      H    7            1S( 0.77)
      H    8            1S( 0.76)
      H    9            1S( 0.77)
      H   10            1S( 0.78)
      H   11            1S( 0.78)


 NATURAL BOND ORBITAL ANALYSIS:

                       Occupancies       Lewis Structure    Low   High
           Occ.    -------------------  -----------------   occ   occ
  Cycle   Thresh.   Lewis   Non-Lewis     CR  BD  3C  LP    (L)   (NL)   Dev
 =============================================================================
   1(1)    1.90    41.78309   0.21691      8  10   0   3     0      0    0.03
 -----------------------------------------------------------------------------

 Structure accepted: No low occupancy Lewis orbitals

 WARNING:  1 low occupancy (<1.9990e) core orbital  found on  C    2

 --------------------------------------------------------
   Core                     15.99697 ( 99.981% of  16)
   Valence Lewis            25.78612 ( 99.177% of  26)
  ==================       ============================
   Total Lewis              41.78309 ( 99.484% of  42)
  -----------------------------------------------------
   Valence non-Lewis         0.16371 (  0.390% of  42)
   Rydberg non-Lewis         0.05320 (  0.127% of  42)
  ==================       ============================
   Total non-Lewis           0.21691 (  0.516% of  42)
 --------------------------------------------------------


       (Occupancy)   Bond orbital/ Coefficients/ Hybrids
 ---------------------------------------------------------------------------------
     1. (1.98812) BD ( 1) C   1 - C   2  
                ( 48.74%)   0.6982* C   1 s( 29.81%)p 2.35( 70.14%)d 0.00(  0.04%)
                                            0.0004  0.5460  0.0077  0.0098 -0.0007
                                            0.4657  0.0127 -0.6959  0.0014  0.0002
                                           -0.0001 -0.0168 -0.0054  0.0118
                ( 51.26%)   0.7159* C   2 s( 30.40%)p 2.29( 69.55%)d 0.00(  0.04%)
                                            0.0002  0.5513  0.0099  0.0327 -0.0074
                                           -0.4412  0.0058  0.7068  0.0132 -0.0005
                                            0.0022 -0.0165 -0.0050  0.0119
     2. (1.97708) BD ( 1) C   1 - H   5  
                ( 60.92%)   0.7805* C   1 s( 23.25%)p 3.30( 76.71%)d 0.00(  0.04%)
                                            0.0001 -0.4822  0.0032  0.7171 -0.0039
                                            0.5015  0.0051 -0.0323 -0.0170 -0.0165
                                           -0.0009 -0.0005 -0.0072  0.0102
                ( 39.08%)   0.6252* H   5 s( 99.92%)p 0.00(  0.08%)
                                           -0.9996  0.0019 -0.0228 -0.0167  0.0028
     3. (1.98734) BD ( 1) C   1 - H   6  
                ( 61.18%)   0.7822* C   1 s( 23.32%)p 3.29( 76.64%)d 0.00(  0.04%)
                                           -0.0000  0.4829 -0.0035  0.6965 -0.0051
                                           -0.5289 -0.0024  0.0344  0.0180 -0.0165
                                           -0.0005  0.0003  0.0048 -0.0104
                ( 38.82%)   0.6230* H   6 s( 99.92%)p 0.00(  0.08%)
                                            0.9996 -0.0027 -0.0231  0.0164 -0.0023
     4. (1.98660) BD ( 1) C   1 - H   7  
                ( 61.46%)   0.7840* C   1 s( 23.59%)p 3.24( 76.37%)d 0.00(  0.04%)
                                           -0.0000  0.4857  0.0016  0.0084  0.0014
                                            0.5010 -0.0154  0.7159  0.0028  0.0003
                                           -0.0004  0.0169 -0.0062  0.0085
                ( 38.54%)   0.6208* H   7 s( 99.92%)p 0.00(  0.08%)
                                            0.9996 -0.0012 -0.0014 -0.0162 -0.0235
     5. (1.98436) BD ( 1) C   2 -Cl   3  
                ( 41.90%)   0.6473* C   2 s( 15.23%)p 5.55( 84.51%)d 0.02(  0.26%)
                                           -0.0000  0.3900 -0.0125  0.7427 -0.0146
                                            0.5416  0.0044  0.0000 -0.0000  0.0420
                                           -0.0000  0.0000  0.0130 -0.0251
                ( 58.10%)   0.7622*Cl   3 s( 17.15%)p 4.81( 82.41%)d 0.03(  0.43%)
                                           -0.0000  0.0002  0.4127 -0.0339  0.0001
                                           -0.7343 -0.0235  0.0001 -0.5330 -0.0157
                                            0.0000  0.0000  0.0000  0.0548  0.0000
                                            0.0000  0.0165 -0.0327
     6. (1.98812) BD ( 1) C   2 - C   4  
                ( 51.26%)   0.7159* C   2 s( 30.40%)p 2.29( 69.55%)d 0.00(  0.04%)
                                            0.0002  0.5513  0.0099  0.0327 -0.0074
                                           -0.4412  0.0058 -0.7068 -0.0132 -0.0005
                                           -0.0022  0.0165 -0.0050  0.0119
                ( 48.74%)   0.6982* C   4 s( 29.81%)p 2.35( 70.14%)d 0.00(  0.04%)
                                            0.0004  0.5460  0.0077  0.0098 -0.0007
                                            0.4657  0.0127  0.6959 -0.0014  0.0002
                                            0.0001  0.0168 -0.0054  0.0118
     7. (1.97687) BD ( 1) C   2 - H   8  
                ( 62.13%)   0.7882* C   2 s( 23.98%)p 3.17( 75.97%)d 0.00(  0.05%)
                                           -0.0002  0.4896 -0.0106 -0.6663  0.0059
                                            0.5619  0.0032 -0.0000  0.0000 -0.0191
                                            0.0000 -0.0000  0.0020 -0.0112
                ( 37.87%)   0.6154* H   8 s( 99.91%)p 0.00(  0.09%)
                                            0.9995 -0.0058  0.0224 -0.0196  0.0000
     8. (1.98660) BD ( 1) C   4 - H   9  
                ( 61.46%)   0.7840* C   4 s( 23.59%)p 3.24( 76.37%)d 0.00(  0.04%)
                                            0.0000 -0.4857 -0.0016 -0.0084 -0.0014
                                           -0.5010  0.0154  0.7159  0.0028 -0.0003
                                           -0.0004  0.0169  0.0062 -0.0085
                ( 38.54%)   0.6208* H   9 s( 99.92%)p 0.00(  0.08%)
                                           -0.9996  0.0012  0.0014  0.0162 -0.0235
     9. (1.98734) BD ( 1) C   4 - H  10  
                ( 61.18%)   0.7822* C   4 s( 23.32%)p 3.29( 76.64%)d 0.00(  0.04%)
                                           -0.0000  0.4829 -0.0035  0.6965 -0.0051
                                           -0.5289 -0.0024 -0.0344 -0.0180 -0.0165
                                            0.0005 -0.0003  0.0048 -0.0104
                ( 38.82%)   0.6230* H  10 s( 99.92%)p 0.00(  0.08%)
                                            0.9996 -0.0027 -0.0231  0.0164  0.0023
    10. (1.97708) BD ( 1) C   4 - H  11  
                ( 60.92%)   0.7805* C   4 s( 23.25%)p 3.30( 76.71%)d 0.00(  0.04%)
                                            0.0001 -0.4822  0.0032  0.7171 -0.0039
                                            0.5015  0.0051  0.0323  0.0170 -0.0165
                                            0.0009  0.0005 -0.0072  0.0102
                ( 39.08%)   0.6252* H  11 s( 99.92%)p 0.00(  0.08%)
                                           -0.9996  0.0019 -0.0228 -0.0167 -0.0028
    11. (1.99915) CR ( 1) C   1           s(100.00%)p 0.00(  0.00%)
                                            1.0000 -0.0001 -0.0000 -0.0001  0.0000
                                           -0.0002 -0.0000  0.0003  0.0000  0.0000
                                            0.0000  0.0000  0.0000 -0.0000
    12. (1.99895) CR ( 1) C   2           s(100.00%)p 0.00(  0.00%)
                                            1.0000 -0.0001 -0.0000 -0.0001  0.0000
                                            0.0003 -0.0000  0.0000 -0.0000 -0.0000
                                           -0.0000  0.0000  0.0000 -0.0000
    13. (2.00000) CR ( 1)Cl   3           s(100.00%)
                                            1.0000 -0.0000 -0.0000 -0.0000 -0.0000
                                           -0.0000  0.0000  0.0000  0.0000 -0.0000
                                            0.0000  0.0000  0.0000  0.0000  0.0000
                                            0.0000  0.0000 -0.0000
    14. (1.99981) CR ( 2)Cl   3           s(100.00%)p 0.00(  0.00%)
                                           -0.0000  1.0000  0.0001  0.0000 -0.0000
                                            0.0001  0.0000 -0.0000  0.0002  0.0000
                                            0.0000  0.0000  0.0000 -0.0000  0.0000
                                            0.0000 -0.0000  0.0000
    15. (1.99995) CR ( 3)Cl   3           s(  0.00%)p 1.00(100.00%)
                                           -0.0000 -0.0000  0.0001  0.0000  1.0000
                                            0.0001  0.0000 -0.0000  0.0001  0.0000
                                            0.0000  0.0000  0.0000 -0.0000  0.0000
                                            0.0000 -0.0000  0.0000
    16. (1.99997) CR ( 4)Cl   3           s(  0.00%)p 1.00(100.00%)
                                            0.0000 -0.0000  0.0000  0.0000 -0.0000
                                            0.0001  0.0000  1.0000  0.0000  0.0000
                                            0.0000  0.0000  0.0000 -0.0000  0.0000
                                            0.0000 -0.0000  0.0000
    17. (1.99999) CR ( 5)Cl   3           s(  0.00%)p 1.00(100.00%)
                                            0.0000  0.0000  0.0000  0.0000  0.0000
                                            0.0000  0.0000  0.0000  0.0000  0.0000
                                            1.0000 -0.0001  0.0000  0.0000  0.0000
                                            0.0000  0.0000  0.0000
    18. (1.99915) CR ( 1) C   4           s(100.00%)p 0.00(  0.00%)
                                            1.0000 -0.0001 -0.0000 -0.0001  0.0000
                                           -0.0002 -0.0000 -0.0003 -0.0000  0.0000
                                           -0.0000 -0.0000  0.0000 -0.0000
    19. (1.99499) LP ( 1)Cl   3           s( 82.34%)p 0.21( 17.65%)d 0.00(  0.01%)
                                            0.0000 -0.0002  0.9074  0.0087 -0.0001
                                            0.3825  0.0044 -0.0001  0.1738  0.0042
                                            0.0000  0.0000  0.0000 -0.0069  0.0000
                                            0.0000 -0.0034  0.0044
    20. (1.97741) LP ( 2)Cl   3           s(  0.59%)p99.99( 99.39%)d 0.03(  0.02%)
                                           -0.0000 -0.0001  0.0766 -0.0029 -0.0001
                                           -0.5571  0.0037  0.0000  0.8267 -0.0076
                                            0.0000  0.0000  0.0000 -0.0052  0.0000
                                            0.0000  0.0128  0.0018
    21. (1.97421) LP ( 3)Cl   3           s(  0.00%)p 1.00( 99.98%)d 0.00(  0.02%)
                                            0.0000  0.0000  0.0000  0.0000  0.0000
                                            0.0000  0.0000  0.0000  0.0000  0.0000
                                            0.0001  0.9999 -0.0082  0.0000 -0.0117
                                           -0.0081  0.0000  0.0000
    22. (0.00361) RY*( 1) C   1           s(  5.61%)p15.95( 89.51%)d 0.87(  4.88%)
                                            0.0000  0.0091  0.2367  0.0022 -0.0579
                                           -0.0138 -0.6841 -0.0135 -0.6507  0.0396
                                           -0.0276  0.1159  0.0559  0.1729
    23. (0.00244) RY*( 2) C   1           s(  3.66%)p24.97( 91.31%)d 1.38(  5.03%)
                                            0.0000  0.0029  0.1912  0.0094  0.9354
                                           -0.0061  0.1476  0.0019 -0.1277  0.1652
                                           -0.1311  0.0415  0.0178  0.0614
    24. (0.00056) RY*( 3) C   1           s( 51.74%)p 0.85( 43.77%)d 0.09(  4.48%)
                                            0.0000  0.0072  0.7193 -0.0027 -0.2485
                                           -0.0086  0.5167  0.0161 -0.3296 -0.0119
                                            0.0465 -0.0816 -0.0557 -0.1810
    25. (0.00025) RY*( 4) C   1           s( 25.14%)p 2.10( 52.76%)d 0.88( 22.10%)
                                           -0.0000 -0.0133  0.5012  0.0059  0.0336
                                            0.0147 -0.4547 -0.0099  0.5651  0.2086
                                           -0.0156  0.0226  0.0261 -0.4196
    26. (0.00016) RY*( 5) C   1           s(  7.25%)p 1.14(  8.26%)d11.66( 84.49%)
                                            0.0000 -0.0051  0.2691 -0.0148  0.1581
                                           -0.0063 -0.1034  0.0003  0.2161 -0.6941
                                            0.4702 -0.0306 -0.0764  0.3679
    27. (0.00002) RY*( 6) C   1           s(  0.15%)p16.71(  2.55%)d99.99( 97.29%)
    28. (0.00000) RY*( 7) C   1           s(  0.53%)p 0.92(  0.49%)d99.99( 98.99%)
    29. (0.00000) RY*( 8) C   1           s(  0.08%)p 3.70(  0.28%)d99.99( 99.64%)
    30. (0.00001) RY*( 9) C   1           s(  5.88%)p 1.90( 11.20%)d14.10( 82.92%)
    31. (0.00510) RY*( 1) C   2           s(  0.00%)p 1.00( 94.18%)d 0.06(  5.82%)
                                            0.0000 -0.0000 -0.0000 -0.0000  0.0000
                                            0.0000  0.0000 -0.0208  0.9702 -0.0000
                                           -0.1952 -0.1418  0.0000 -0.0000
    32. (0.00464) RY*( 2) C   2           s(  0.05%)p99.99( 92.53%)d99.99(  7.43%)
                                            0.0000 -0.0069  0.0204  0.0024  0.1814
                                            0.0004  0.9447  0.0000  0.0000 -0.0557
                                           -0.0000 -0.0000  0.2591  0.0634
    33. (0.00303) RY*( 3) C   2           s(  6.53%)p12.77( 83.40%)d 1.54( 10.07%)
                                           -0.0000  0.0127  0.2553  0.0269  0.9022
                                            0.0101 -0.1382 -0.0000 -0.0000 -0.2395
                                            0.0000 -0.0000 -0.2062  0.0287
    34. (0.00121) RY*( 4) C   2           s( 52.96%)p 0.05(  2.63%)d 0.84( 44.41%)
                                            0.0000 -0.0035  0.7278 -0.0094 -0.1562
                                            0.0303  0.0293  0.0000 -0.0000  0.3400
                                           -0.0000  0.0000 -0.1191  0.5606
    35. (0.00094) RY*( 5) C   2           s(  1.22%)p 3.10(  3.78%)d77.90( 95.00%)
                                            0.0000 -0.0054  0.1103 -0.0350  0.1584
                                           -0.0229  0.1048 -0.0000  0.0000  0.7451
                                           -0.0000  0.0000 -0.1952 -0.5972
    36. (0.00060) RY*( 6) C   2           s(  0.00%)p 1.00(  5.83%)d16.14( 94.17%)
                                           -0.0000 -0.0000  0.0000 -0.0000 -0.0000
                                            0.0000 -0.0000  0.0068  0.2414 -0.0000
                                            0.7750  0.5840  0.0000 -0.0000
    37. (0.00033) RY*( 7) C   2           s(  0.00%)p 1.00(  0.04%)d99.99( 99.96%)
                                           -0.0000  0.0000  0.0000  0.0000 -0.0000
                                           -0.0000 -0.0000  0.0206 -0.0037  0.0000
                                           -0.6010  0.7989 -0.0000  0.0000
    38. (0.00009) RY*( 8) C   2           s(  7.50%)p 1.08(  8.06%)d11.26( 84.44%)
    39. (0.00002) RY*( 9) C   2           s( 31.72%)p 0.31(  9.96%)d 1.84( 58.32%)
    40. (0.00179) RY*( 1)Cl   3           s(  7.17%)p 4.23( 30.37%)d 8.71( 62.46%)
                                           -0.0000 -0.0000  0.0033  0.2678  0.0000
                                           -0.0100 -0.1432  0.0000 -0.0135  0.5319
                                            0.0000  0.0000  0.0000 -0.3063  0.0000
                                            0.0000  0.7226 -0.0928
    41. (0.00160) RY*( 2)Cl   3           s(  0.00%)p 1.00( 37.40%)d 1.67( 62.60%)
                                            0.0000  0.0000  0.0000  0.0000  0.0000
                                            0.0000  0.0000  0.0000  0.0000  0.0000
                                            0.0000 -0.0062  0.6115  0.0000 -0.5882
                                           -0.5292  0.0000  0.0000
    42. (0.00076) RY*( 3)Cl   3           s( 44.61%)p 0.74( 33.14%)d 0.50( 22.25%)
                                           -0.0000  0.0000  0.0144  0.6678 -0.0000
                                           -0.0532  0.5041 -0.0000 -0.0300  0.2712
                                            0.0000  0.0000  0.0000 -0.1676  0.0000
                                            0.0000 -0.3942  0.1975
    43. (0.00012) RY*( 4)Cl   3           s(  7.84%)p 0.92(  7.24%)d10.84( 84.93%)
                                            0.0000  0.0000 -0.0145  0.2795 -0.0000
                                            0.0343  0.2639 -0.0000  0.0265 -0.0293
                                            0.0000  0.0000  0.0000  0.7249  0.0000
                                            0.0000  0.2106 -0.5286
    44. (0.00004) RY*( 5)Cl   3           s(  0.00%)p 1.00(  4.61%)d20.68( 95.39%)
    45. (0.00003) RY*( 6)Cl   3           s(  0.00%)p 1.00(  3.52%)d27.41( 96.48%)
    46. (0.00000) RY*( 7)Cl   3           s(  0.81%)p81.83( 66.47%)d40.29( 32.72%)
    47. (0.00000) RY*( 8)Cl   3           s( 39.49%)p 1.49( 58.72%)d 0.05(  1.79%)
    48. (0.00000) RY*( 9)Cl   3           s(  0.00%)p 1.00( 59.10%)d 0.69( 40.90%)
    49. (0.00361) RY*( 1) C   4           s(  5.61%)p15.95( 89.51%)d 0.87(  4.88%)
                                            0.0000  0.0091  0.2367  0.0022 -0.0579
                                           -0.0138 -0.6841  0.0135  0.6507  0.0396
                                            0.0276 -0.1159  0.0559  0.1729
    50. (0.00244) RY*( 2) C   4           s(  3.66%)p24.97( 91.31%)d 1.38(  5.03%)
                                            0.0000  0.0029  0.1912  0.0094  0.9354
                                           -0.0061  0.1476 -0.0019  0.1277  0.1652
                                            0.1311 -0.0415  0.0178  0.0614
    51. (0.00056) RY*( 3) C   4           s( 51.74%)p 0.85( 43.77%)d 0.09(  4.48%)
                                            0.0000  0.0072  0.7193 -0.0027 -0.2485
                                           -0.0086  0.5167 -0.0161  0.3296 -0.0119
                                           -0.0465  0.0816 -0.0557 -0.1810
    52. (0.00025) RY*( 4) C   4           s( 25.14%)p 2.10( 52.76%)d 0.88( 22.10%)
                                           -0.0000 -0.0133  0.5012  0.0059  0.0336
                                            0.0147 -0.4547  0.0099 -0.5651  0.2086
                                            0.0156 -0.0226  0.0261 -0.4196
    53. (0.00016) RY*( 5) C   4           s(  7.25%)p 1.14(  8.26%)d11.66( 84.49%)
                                            0.0000 -0.0051  0.2691 -0.0148  0.1581
                                           -0.0063 -0.1034 -0.0003 -0.2161 -0.6941
                                           -0.4702  0.0306 -0.0764  0.3679
    54. (0.00002) RY*( 6) C   4           s(  0.15%)p16.71(  2.55%)d99.99( 97.29%)
    55. (0.00000) RY*( 7) C   4           s(  0.53%)p 0.92(  0.49%)d99.99( 98.99%)
    56. (0.00000) RY*( 8) C   4           s(  0.08%)p 3.70(  0.28%)d99.99( 99.64%)
    57. (0.00001) RY*( 9) C   4           s(  5.88%)p 1.90( 11.20%)d14.10( 82.92%)
    58. (0.00168) RY*( 1) H   5           s( 98.47%)p 0.02(  1.53%)
                                            0.0052  0.9923 -0.0657 -0.0994  0.0339
    59. (0.00020) RY*( 2) H   5           s(  0.06%)p99.99( 99.94%)
                                            0.0007  0.0245 -0.5106  0.7343  0.4466
    60. (0.00014) RY*( 3) H   5           s(  0.03%)p99.99( 99.97%)
                                            0.0054  0.0163 -0.4794  0.1875 -0.8572
    61. (0.00004) RY*( 4) H   5           s(  1.53%)p64.55( 98.47%)
    62. (0.00277) RY*( 1) H   6           s( 99.38%)p 0.01(  0.62%)
                                            0.0046  0.9969  0.0350 -0.0679  0.0203
    63. (0.00017) RY*( 2) H   6           s(  0.03%)p99.99( 99.97%)
                                            0.0016  0.0181  0.5015  0.6828  0.5309
    64. (0.00012) RY*( 3) H   6           s(  0.01%)p99.99( 99.99%)
                                            0.0085  0.0088  0.5787  0.1911 -0.7927
    65. (0.00004) RY*( 4) H   6           s(  0.66%)p99.99( 99.34%)
    66. (0.00222) RY*( 1) H   7           s( 99.30%)p 0.01(  0.70%)
                                            0.0035  0.9965 -0.0110  0.0238  0.0794
    67. (0.00018) RY*( 2) H   7           s(  0.01%)p 1.00( 99.99%)
                                            0.0016  0.0087  0.9975 -0.0540  0.0453
    68. (0.00012) RY*( 3) H   7           s(  0.01%)p 1.00( 99.99%)
                                            0.0087  0.0009  0.0648  0.9552 -0.2888
    69. (0.00004) RY*( 4) H   7           s(  0.77%)p99.99( 99.23%)
    70. (0.00309) RY*( 1) H   8           s( 99.82%)p 0.00(  0.18%)
                                            0.0066  0.9991  0.0033  0.0421  0.0000
    71. (0.00011) RY*( 2) H   8           s(  0.00%)p 1.00(100.00%)
                                            0.0000  0.0000  0.0000  0.0000  1.0000
    72. (0.00010) RY*( 3) H   8           s(  0.21%)p99.99( 99.79%)
    73. (0.00003) RY*( 4) H   8           s(  0.06%)p99.99( 99.94%)
    74. (0.00222) RY*( 1) H   9           s( 99.30%)p 0.01(  0.70%)
                                            0.0035  0.9965 -0.0110  0.0238 -0.0794
    75. (0.00018) RY*( 2) H   9           s(  0.01%)p 1.00( 99.99%)
                                            0.0016  0.0087  0.9975 -0.0540 -0.0453
    76. (0.00012) RY*( 3) H   9           s(  0.01%)p 1.00( 99.99%)
                                            0.0087  0.0009  0.0648  0.9552  0.2888
    77. (0.00004) RY*( 4) H   9           s(  0.77%)p99.99( 99.23%)
    78. (0.00277) RY*( 1) H  10           s( 99.38%)p 0.01(  0.62%)
                                            0.0046  0.9969  0.0350 -0.0679 -0.0203
    79. (0.00017) RY*( 2) H  10           s(  0.03%)p99.99( 99.97%)
                                            0.0016  0.0181  0.5015  0.6828 -0.5309
    80. (0.00012) RY*( 3) H  10           s(  0.01%)p99.99( 99.99%)
                                            0.0085  0.0088  0.5787  0.1911  0.7927
    81. (0.00004) RY*( 4) H  10           s(  0.66%)p99.99( 99.34%)
    82. (0.00168) RY*( 1) H  11           s( 98.47%)p 0.02(  1.53%)
                                            0.0052  0.9923 -0.0657 -0.0994 -0.0339
    83. (0.00020) RY*( 2) H  11           s(  0.06%)p99.99( 99.94%)
                                            0.0007  0.0245 -0.5106  0.7343 -0.4466
    84. (0.00014) RY*( 3) H  11           s(  0.03%)p99.99( 99.97%)
                                            0.0054  0.0163 -0.4794  0.1875  0.8572
    85. (0.00004) RY*( 4) H  11           s(  1.53%)p64.55( 98.47%)
    86. (0.01975) BD*( 1) C   1 - C   2  
                ( 51.26%)   0.7159* C   1 s( 29.81%)p 2.35( 70.14%)d 0.00(  0.04%)
                                            0.0004  0.5460  0.0077  0.0098 -0.0007
                                            0.4657  0.0127 -0.6959  0.0014  0.0002
                                           -0.0001 -0.0168 -0.0054  0.0118
                ( 48.74%)  -0.6982* C   2 s( 30.40%)p 2.29( 69.55%)d 0.00(  0.04%)
                                            0.0002  0.5513  0.0099  0.0327 -0.0074
                                           -0.4412  0.0058  0.7068  0.0132 -0.0005
                                            0.0022 -0.0165 -0.0050  0.0119
    87. (0.01000) BD*( 1) C   1 - H   5  
                ( 39.08%)   0.6252* C   1 s( 23.25%)p 3.30( 76.71%)d 0.00(  0.04%)
                                           -0.0001  0.4822 -0.0032 -0.7171  0.0039
                                           -0.5015 -0.0051  0.0323  0.0170  0.0165
                                            0.0009  0.0005  0.0072 -0.0102
                ( 60.92%)  -0.7805* H   5 s( 99.92%)p 0.00(  0.08%)
                                            0.9996 -0.0019  0.0228  0.0167 -0.0028
    88. (0.00910) BD*( 1) C   1 - H   6  
                ( 38.82%)   0.6230* C   1 s( 23.32%)p 3.29( 76.64%)d 0.00(  0.04%)
                                            0.0000 -0.4829  0.0035 -0.6965  0.0051
                                            0.5289  0.0024 -0.0344 -0.0180  0.0165
                                            0.0005 -0.0003 -0.0048  0.0104
                ( 61.18%)  -0.7822* H   6 s( 99.92%)p 0.00(  0.08%)
                                           -0.9996  0.0027  0.0231 -0.0164  0.0023
    89. (0.00597) BD*( 1) C   1 - H   7  
                ( 38.54%)   0.6208* C   1 s( 23.59%)p 3.24( 76.37%)d 0.00(  0.04%)
                                            0.0000 -0.4857 -0.0016 -0.0084 -0.0014
                                           -0.5010  0.0154 -0.7159 -0.0028 -0.0003
                                            0.0004 -0.0169  0.0062 -0.0085
                ( 61.46%)  -0.7840* H   7 s( 99.92%)p 0.00(  0.08%)
                                           -0.9996  0.0012  0.0014  0.0162  0.0235
    90. (0.04762) BD*( 1) C   2 -Cl   3  
                ( 58.10%)   0.7622* C   2 s( 15.23%)p 5.55( 84.51%)d 0.02(  0.26%)
                                           -0.0000  0.3900 -0.0125  0.7427 -0.0146
                                            0.5416  0.0044  0.0000 -0.0000  0.0420
                                           -0.0000  0.0000  0.0130 -0.0251
                ( 41.90%)  -0.6473*Cl   3 s( 17.15%)p 4.81( 82.41%)d 0.03(  0.43%)
                                           -0.0000  0.0002  0.4127 -0.0339  0.0001
                                           -0.7343 -0.0235  0.0001 -0.5330 -0.0157
                                            0.0000  0.0000  0.0000  0.0548  0.0000
                                            0.0000  0.0165 -0.0327
    91. (0.01975) BD*( 1) C   2 - C   4  
                ( 48.74%)   0.6982* C   2 s( 30.40%)p 2.29( 69.55%)d 0.00(  0.04%)
                                           -0.0002 -0.5513 -0.0099 -0.0327  0.0074
                                            0.4412 -0.0058  0.7068  0.0132  0.0005
                                            0.0022 -0.0165  0.0050 -0.0119
                ( 51.26%)  -0.7159* C   4 s( 29.81%)p 2.35( 70.14%)d 0.00(  0.04%)
                                           -0.0004 -0.5460 -0.0077 -0.0098  0.0007
                                           -0.4657 -0.0127 -0.6959  0.0014 -0.0002
                                           -0.0001 -0.0168  0.0054 -0.0118
    92. (0.02647) BD*( 1) C   2 - H   8  
                ( 37.87%)   0.6154* C   2 s( 23.98%)p 3.17( 75.97%)d 0.00(  0.05%)
                                            0.0002 -0.4896  0.0106  0.6663 -0.0059
                                           -0.5619 -0.0032  0.0000 -0.0000  0.0191
                                           -0.0000  0.0000 -0.0020  0.0112
                ( 62.13%)  -0.7882* H   8 s( 99.91%)p 0.00(  0.09%)
                                           -0.9995  0.0058 -0.0224  0.0196 -0.0000
    93. (0.00597) BD*( 1) C   4 - H   9  
                ( 38.54%)   0.6208* C   4 s( 23.59%)p 3.24( 76.37%)d 0.00(  0.04%)
                                           -0.0000  0.4857  0.0016  0.0084  0.0014
                                            0.5010 -0.0154 -0.7159 -0.0028  0.0003
                                            0.0004 -0.0169 -0.0062  0.0085
                ( 61.46%)  -0.7840* H   9 s( 99.92%)p 0.00(  0.08%)
                                            0.9996 -0.0012 -0.0014 -0.0162  0.0235
    94. (0.00910) BD*( 1) C   4 - H  10  
                ( 38.82%)   0.6230* C   4 s( 23.32%)p 3.29( 76.64%)d 0.00(  0.04%)
                                            0.0000 -0.4829  0.0035 -0.6965  0.0051
                                            0.5289  0.0024  0.0344  0.0180  0.0165
                                           -0.0005  0.0003 -0.0048  0.0104
                ( 61.18%)  -0.7822* H  10 s( 99.92%)p 0.00(  0.08%)
                                           -0.9996  0.0027  0.0231 -0.0164 -0.0023
    95. (0.01000) BD*( 1) C   4 - H  11  
                ( 39.08%)   0.6252* C   4 s( 23.25%)p 3.30( 76.71%)d 0.00(  0.04%)
                                           -0.0001  0.4822 -0.0032 -0.7171  0.0039
                                           -0.5015 -0.0051 -0.0323 -0.0170  0.0165
                                           -0.0009 -0.0005  0.0072 -0.0102
                ( 60.92%)  -0.7805* H  11 s( 99.92%)p 0.00(  0.08%)
                                            0.9996 -0.0019  0.0228  0.0167  0.0028


 NHO Directionality and "Bond Bending" (deviations from line of nuclear centers)

         [Thresholds for printing:  angular deviation  >  1.0 degree]
                                    hybrid p-character > 25.0%
                                    orbital occupancy  >  0.10e

                                Line of Centers        Hybrid 1              Hybrid 2
                                ---------------  -------------------   ------------------
                NBO               Theta   Phi    Theta   Phi    Dev    Theta   Phi    Dev
 ========================================================================================
     1. BD (   1) C   1 - C   2   146.9   90.0   145.4   88.9   1.5     31.2  273.3   2.6
     2. BD (   1) C   1 - H   5    88.2  214.8    86.8  215.4   1.5      --     --    --
     3. BD (   1) C   1 - H   6    88.3  323.2    86.6  322.5   1.9      --     --    --
     4. BD (   1) C   1 - H   7    35.7   88.8    34.0   88.8   1.6      --     --    --
     6. BD (   1) C   2 - C   4   146.9  270.0   148.8  273.3   2.6     34.6   88.9   1.5
     7. BD (   1) C   2 - H   8    90.0  140.9    90.0  139.4   1.5      --     --    --
     8. BD (   1) C   4 - H   9   144.3   88.8   146.0   88.8   1.6      --     --    --
     9. BD (   1) C   4 - H  10    91.7  323.2    93.4  322.5   1.9      --     --    --
    10. BD (   1) C   4 - H  11    91.8  214.8    93.2  215.4   1.5      --     --    --
    20. LP (   2)Cl   3             --     --     90.0  124.0   --       --     --    --
    21. LP (   3)Cl   3             --     --      0.0    0.0   --       --     --    --


 Second Order Perturbation Theory Analysis of Fock Matrix in NBO Basis

     Threshold for printing:   0.50 kcal/mol
                                                                              E(2)  E(j)-E(i) F(i,j)
         Donor NBO (i)                     Acceptor NBO (j)                 kcal/mol   a.u.    a.u. 
 ===================================================================================================

 within unit  1
   1. BD (   1) C   1 - C   2        / 49. RY*(   1) C   4                    1.40    1.36    0.039
   1. BD (   1) C   1 - C   2        / 88. BD*(   1) C   1 - H   6            0.54    1.07    0.022
   1. BD (   1) C   1 - C   2        / 89. BD*(   1) C   1 - H   7            0.66    1.08    0.024
   1. BD (   1) C   1 - C   2        / 91. BD*(   1) C   2 - C   4            1.27    1.02    0.032
   1. BD (   1) C   1 - C   2        / 92. BD*(   1) C   2 - H   8            0.68    1.09    0.024
   1. BD (   1) C   1 - C   2        / 93. BD*(   1) C   4 - H   9            1.81    1.08    0.040
   2. BD (   1) C   1 - H   5        / 90. BD*(   1) C   2 -Cl   3            5.72    0.61    0.053
   3. BD (   1) C   1 - H   6        / 31. RY*(   1) C   2                    0.75    1.13    0.026
   3. BD (   1) C   1 - H   6        / 92. BD*(   1) C   2 - H   8            3.26    0.95    0.050
   4. BD (   1) C   1 - H   7        / 32. RY*(   2) C   2                    0.70    1.16    0.025
   4. BD (   1) C   1 - H   7        / 91. BD*(   1) C   2 - C   4            3.68    0.88    0.051
   5. BD (   1) C   2 -Cl   3        / 23. RY*(   2) C   1                    0.59    1.31    0.025
   5. BD (   1) C   2 -Cl   3        / 50. RY*(   2) C   4                    0.59    1.31    0.025
   5. BD (   1) C   2 -Cl   3        / 87. BD*(   1) C   1 - H   5            2.44    1.07    0.046
   5. BD (   1) C   2 -Cl   3        / 95. BD*(   1) C   4 - H  11            2.44    1.07    0.046
   6. BD (   1) C   2 - C   4        / 22. RY*(   1) C   1                    1.40    1.36    0.039
   6. BD (   1) C   2 - C   4        / 86. BD*(   1) C   1 - C   2            1.27    1.02    0.032
   6. BD (   1) C   2 - C   4        / 89. BD*(   1) C   1 - H   7            1.81    1.08    0.040
   6. BD (   1) C   2 - C   4        / 92. BD*(   1) C   2 - H   8            0.68    1.09    0.024
   6. BD (   1) C   2 - C   4        / 93. BD*(   1) C   4 - H   9            0.66    1.08    0.024
   6. BD (   1) C   2 - C   4        / 94. BD*(   1) C   4 - H  10            0.54    1.07    0.022
   7. BD (   1) C   2 - H   8        / 40. RY*(   1)Cl   3                    0.76    1.35    0.029
   7. BD (   1) C   2 - H   8        / 88. BD*(   1) C   1 - H   6            3.18    0.95    0.049
   7. BD (   1) C   2 - H   8        / 90. BD*(   1) C   2 -Cl   3            0.63    0.62    0.018
   7. BD (   1) C   2 - H   8        / 94. BD*(   1) C   4 - H  10            3.18    0.95    0.049
   8. BD (   1) C   4 - H   9        / 32. RY*(   2) C   2                    0.70    1.16    0.025
   8. BD (   1) C   4 - H   9        / 86. BD*(   1) C   1 - C   2            3.68    0.88    0.051
   9. BD (   1) C   4 - H  10        / 31. RY*(   1) C   2                    0.75    1.13    0.026
   9. BD (   1) C   4 - H  10        / 92. BD*(   1) C   2 - H   8            3.26    0.95    0.050
  10. BD (   1) C   4 - H  11        / 90. BD*(   1) C   2 -Cl   3            5.72    0.61    0.053
  11. CR (   1) C   1                / 31. RY*(   1) C   2                    1.56   10.71    0.115
  11. CR (   1) C   1                / 58. RY*(   1) H   5                    0.66   10.48    0.074
  11. CR (   1) C   1                / 62. RY*(   1) H   6                    0.67   10.46    0.075
  11. CR (   1) C   1                / 66. RY*(   1) H   7                    0.67   10.45    0.075
  12. CR (   1) C   2                / 24. RY*(   3) C   1                    1.03   10.87    0.095
  12. CR (   1) C   2                / 51. RY*(   3) C   4                    1.03   10.87    0.095
  12. CR (   1) C   2                / 70. RY*(   1) H   8                    0.74   10.46    0.078
  12. CR (   1) C   2                / 90. BD*(   1) C   2 -Cl   3            1.44   10.25    0.110
  14. CR (   2)Cl   3                / 32. RY*(   2) C   2                    1.09   10.63    0.096
  14. CR (   2)Cl   3                / 33. RY*(   3) C   2                    0.66   10.82    0.076
  18. CR (   1) C   4                / 31. RY*(   1) C   2                    1.56   10.71    0.115
  18. CR (   1) C   4                / 74. RY*(   1) H   9                    0.67   10.45    0.075
  18. CR (   1) C   4                / 78. RY*(   1) H  10                    0.67   10.46    0.075
  18. CR (   1) C   4                / 82. RY*(   1) H  11                    0.66   10.48    0.074
  19. LP (   1)Cl   3                / 32. RY*(   2) C   2                    1.41    1.55    0.042
  19. LP (   1)Cl   3                / 33. RY*(   3) C   2                    1.20    1.74    0.041
  20. LP (   2)Cl   3                / 32. RY*(   2) C   2                    1.11    0.96    0.029
  20. LP (   2)Cl   3                / 86. BD*(   1) C   1 - C   2            0.99    0.68    0.023
  20. LP (   2)Cl   3                / 91. BD*(   1) C   2 - C   4            0.99    0.68    0.023
  20. LP (   2)Cl   3                / 92. BD*(   1) C   2 - H   8            3.57    0.76    0.046
  21. LP (   3)Cl   3                / 31. RY*(   1) C   2                    0.76    0.93    0.024
  21. LP (   3)Cl   3                / 86. BD*(   1) C   1 - C   2            2.38    0.68    0.036
  21. LP (   3)Cl   3                / 87. BD*(   1) C   1 - H   5            0.92    0.73    0.023
  21. LP (   3)Cl   3                / 91. BD*(   1) C   2 - C   4            2.38    0.68    0.036
  21. LP (   3)Cl   3                / 95. BD*(   1) C   4 - H  11            0.92    0.73    0.023


 Natural Bond Orbitals (Summary):

                                                            Principal Delocalizations
           NBO                        Occupancy    Energy   (geminal,vicinal,remote)
 ====================================================================================
 Molecular unit  1  (C3H7Cl)
     1. BD (   1) C   1 - C   2          1.98812    -0.63226  93(v),49(v),91(g),92(g)
                                                    89(g),88(g)
     2. BD (   1) C   1 - H   5          1.97708    -0.49534  90(v)
     3. BD (   1) C   1 - H   6          1.98734    -0.49255  92(v),31(v)
     4. BD (   1) C   1 - H   7          1.98660    -0.49289  91(v),32(v)
     5. BD (   1) C   2 -Cl   3          1.98436    -0.63857  87(v),95(v),23(v),50(v)
     6. BD (   1) C   2 - C   4          1.98812    -0.63226  89(v),22(v),86(g),92(g)
                                                    93(g),94(g)
     7. BD (   1) C   2 - H   8          1.97687    -0.51023  88(v),94(v),40(v),90(g)
     8. BD (   1) C   4 - H   9          1.98660    -0.49289  86(v),32(v)
     9. BD (   1) C   4 - H  10          1.98734    -0.49255  92(v),31(v)
    10. BD (   1) C   4 - H  11          1.97708    -0.49534  90(v)
    11. CR (   1) C   1                  1.99915   -10.07226  31(v),62(v),66(v),58(v)
    12. CR (   1) C   2                  1.99895   -10.13578  90(g),24(v),51(v),70(v)
    13. CR (   1)Cl   3                  2.00000  -100.63637   
    14. CR (   2)Cl   3                  1.99981    -9.96384  32(v),33(v)
    15. CR (   3)Cl   3                  1.99995    -7.18937   
    16. CR (   4)Cl   3                  1.99997    -7.18689   
    17. CR (   5)Cl   3                  1.99999    -7.18404   
    18. CR (   1) C   4                  1.99915   -10.07226  31(v),78(v),74(v),82(v)
    19. LP (   1)Cl   3                  1.99499    -0.89128  32(v),33(v)
    20. LP (   2)Cl   3                  1.97741    -0.29779  92(v),32(v),86(v),91(v)
    21. LP (   3)Cl   3                  1.97421    -0.29287  86(v),91(v),87(r),95(r)
                                                    31(v)
    22. RY*(   1) C   1                  0.00361     0.72976   
    23. RY*(   2) C   1                  0.00244     0.67333   
    24. RY*(   3) C   1                  0.00056     0.73053   
    25. RY*(   4) C   1                  0.00025     0.96943   
    26. RY*(   5) C   1                  0.00016     2.06777   
    27. RY*(   6) C   1                  0.00002     2.27705   
    28. RY*(   7) C   1                  0.00000     2.14119   
    29. RY*(   8) C   1                  0.00000     2.14709   
    30. RY*(   9) C   1                  0.00001     2.03418   
    31. RY*(   1) C   2                  0.00510     0.63675   
    32. RY*(   2) C   2                  0.00464     0.66260   
    33. RY*(   3) C   2                  0.00303     0.85332   
    34. RY*(   4) C   2                  0.00121     1.51558   
    35. RY*(   5) C   2                  0.00094     1.99202   
    36. RY*(   6) C   2                  0.00060     1.93286   
    37. RY*(   7) C   2                  0.00033     2.15184   
    38. RY*(   8) C   2                  0.00009     1.81390   
    39. RY*(   9) C   2                  0.00002     1.63804   
    40. RY*(   1)Cl   3                  0.00179     0.84083   
    41. RY*(   2)Cl   3                  0.00160     0.84269   
    42. RY*(   3)Cl   3                  0.00076     0.77986   
    43. RY*(   4)Cl   3                  0.00012     1.20126   
    44. RY*(   5)Cl   3                  0.00004     0.83526   
    45. RY*(   6)Cl   3                  0.00003     0.84917   
    46. RY*(   7)Cl   3                  0.00000     1.01774   
    47. RY*(   8)Cl   3                  0.00000     0.76993   
    48. RY*(   9)Cl   3                  0.00000     1.04030   
    49. RY*(   1) C   4                  0.00361     0.72976   
    50. RY*(   2) C   4                  0.00244     0.67333   
    51. RY*(   3) C   4                  0.00056     0.73053   
    52. RY*(   4) C   4                  0.00025     0.96943   
    53. RY*(   5) C   4                  0.00016     2.06777   
    54. RY*(   6) C   4                  0.00002     2.27705   
    55. RY*(   7) C   4                  0.00000     2.14119   
    56. RY*(   8) C   4                  0.00000     2.14709   
    57. RY*(   9) C   4                  0.00001     2.03418   
    58. RY*(   1) H   5                  0.00168     0.40754   
    59. RY*(   2) H   5                  0.00020     1.77340   
    60. RY*(   3) H   5                  0.00014     1.75970   
    61. RY*(   4) H   5                  0.00004     2.26133   
    62. RY*(   1) H   6                  0.00277     0.38355   
    63. RY*(   2) H   6                  0.00017     1.77760   
    64. RY*(   3) H   6                  0.00012     1.80290   
    65. RY*(   4) H   6                  0.00004     2.27122   
    66. RY*(   1) H   7                  0.00222     0.37831   
    67. RY*(   2) H   7                  0.00018     1.77315   
    68. RY*(   3) H   7                  0.00012     1.79453   
    69. RY*(   4) H   7                  0.00004     2.27114   
    70. RY*(   1) H   8                  0.00309     0.32617   
    71. RY*(   2) H   8                  0.00011     1.77864   
    72. RY*(   3) H   8                  0.00010     1.93646   
    73. RY*(   4) H   8                  0.00003     2.16213   
    74. RY*(   1) H   9                  0.00222     0.37831   
    75. RY*(   2) H   9                  0.00018     1.77315   
    76. RY*(   3) H   9                  0.00012     1.79453   
    77. RY*(   4) H   9                  0.00004     2.27114   
    78. RY*(   1) H  10                  0.00277     0.38355   
    79. RY*(   2) H  10                  0.00017     1.77760   
    80. RY*(   3) H  10                  0.00012     1.80290   
    81. RY*(   4) H  10                  0.00004     2.27122   
    82. RY*(   1) H  11                  0.00168     0.40754   
    83. RY*(   2) H  11                  0.00020     1.77340   
    84. RY*(   3) H  11                  0.00014     1.75970   
    85. RY*(   4) H  11                  0.00004     2.26133   
    86. BD*(   1) C   1 - C   2          0.01975     0.38482   
    87. BD*(   1) C   1 - H   5          0.01000     0.43279   
    88. BD*(   1) C   1 - H   6          0.00910     0.43959   
    89. BD*(   1) C   1 - H   7          0.00597     0.44786   
    90. BD*(   1) C   2 -Cl   3          0.04762     0.11004   
    91. BD*(   1) C   2 - C   4          0.01975     0.38482   
    92. BD*(   1) C   2 - H   8          0.02647     0.45782   
    93. BD*(   1) C   4 - H   9          0.00597     0.44786   
    94. BD*(   1) C   4 - H  10          0.00910     0.43959   
    95. BD*(   1) C   4 - H  11          0.01000     0.43279   
       -------------------------------
              Total Lewis   41.78309  ( 99.4835%)
        Valence non-Lewis    0.16371  (  0.3898%)
        Rydberg non-Lewis    0.05320  (  0.1267%)
       -------------------------------
            Total unit  1   42.00000  (100.0000%)
           Charge unit  1    0.00000
 Unable to Open any file for archive entry.
 1\1\GINC-COMPUTE-0-4\SP\RB3LYP\def2SVP\C3H7Cl1\ZAHRT2\13-Mar-2021\0\\#
  b3lyp/def2svp geom=NewRedundant pop=NBO\\79\\0,1\C,0,1.2867673149,-0.
 13375002,0.1481350554\C,0,-0.0524211347,0.5573545261,-0.0470737498\Cl,
 0,-0.0714174874,1.3753239415,-1.6847142386\C,0,-1.2443629523,-0.379707
 7692,0.0546446503\H,0,1.3289134722,-0.5887849002,1.1519092287\H,0,1.42
 49679536,-0.9300132793,-0.5996198393\H,0,2.1190130594,0.5782655073,0.0
 534265906\H,0,-0.1593287607,1.3854774246,0.6686562112\H,0,-2.188789537
 5,0.1596630181,-0.1056873891\H,0,-1.1718643427,-1.1823554976,-0.695537
 0296\H,0,-1.2714775887,-0.8414729347,1.0558605911\\Version=ES64L-G16Re
 vC.01\State=1-A'\HF=-578.5261205\RMSD=9.716e-09\Dipole=0.0112257,-0.37
 70811,0.6881163\Quadrupole=0.2772213,-0.2892005,0.0119792,0.0365125,-0
 .0394058,0.5071378\PG=CS [SG(C1H1Cl1),X(C2H6)]\\@
 The archive entry for this job was punched.


 "MATHEMATICS IS THE ART OF GIVING THE SAME NAME
 TO DIFFERENT THINGS."
                    - H. POINCARE
 File lengths (MBytes):  RWF=     10 Int=      0 D2E=      0 Chk=      2 Scr=      1
 Normal termination of Gaussian 16
