# Supplementary material for: Machine-Learning-Guided Discovery of Electrochemical Reactions
Source: J Am Chem Soc. 2022 Dec 2;144(49):22599–610. doi: 10.1021/jacs.2c08997 (PMC9756344; doi:10.1021/jacs.2c08997)
Supplement: Supplementary file 4 — ja2c08997_si_004.zip [file ja2c08997_si_004.zip › Reactivity Prediction/Nlogs_notimes/80.log]

 Entering Gaussian System, Link 0=g16
 Input=80.com
 Output=80.log
 Initial command:
  
 Copyright (c) 1988-2019, Gaussian, Inc.  All Rights Reserved.
  
 This is part of the Gaussian(R) 16 program.  It is based on
 the Gaussian(R) 09 system (copyright 2009, Gaussian, Inc.),
 the Gaussian(R) 03 system (copyright 2003, Gaussian, Inc.),
 the Gaussian(R) 98 system (copyright 1998, Gaussian, Inc.),
 the Gaussian(R) 94 system (copyright 1995, Gaussian, Inc.),
 the Gaussian 92(TM) system (copyright 1992, Gaussian, Inc.),
 the Gaussian 90(TM) system (copyright 1990, Gaussian, Inc.),
 the Gaussian 88(TM) system (copyright 1988, Gaussian, Inc.),
 the Gaussian 86(TM) system (copyright 1986, Carnegie Mellon
 University), and the Gaussian 82(TM) system (copyright 1983,
 Carnegie Mellon University). Gaussian is a federally registered
 trademark of Gaussian, Inc.
  
 This software contains proprietary and confidential information,
 including trade secrets, belonging to Gaussian, Inc.
  
 This software is provided under written license and may be
 used, copied, transmitted, or stored only in accord with that
 written license.
  
 The following legend is applicable only to US Government
 contracts under FAR:
  
                    RESTRICTED RIGHTS LEGEND
  
 Use, reproduction and disclosure by the US Government is
 subject to restrictions as set forth in subparagraphs (a)
 and (c) of the Commercial Computer Software - Restricted
 Rights clause in FAR 52.227-19.
  
 Gaussian, Inc.
 340 Quinnipiac St., Bldg. 40, Wallingford CT 06492
  
  
 ---------------------------------------------------------------
 Warning -- This program may not be used in any manner that
 competes with the business of Gaussian, Inc. or will provide
 assistance to any competitor of Gaussian, Inc.  The licensee
 of this program is prohibited from giving any competitor of
 Gaussian, Inc. access to this program.  By using this program,
 the user acknowledges that Gaussian, Inc. is engaged in the
 business of creating and licensing software in the field of
 computational chemistry and represents and warrants to the
 licensee that it is not a competitor of Gaussian, Inc. and that
 it will not use this program in any manner prohibited above.
 ---------------------------------------------------------------
  

 Cite this work as:
 Gaussian 16, Revision C.01,
 M. J. Frisch, G. W. Trucks, H. B. Schlegel, G. E. Scuseria, 
 M. A. Robb, J. R. Cheeseman, G. Scalmani, V. Barone, 
 G. A. Petersson, H. Nakatsuji, X. Li, M. Caricato, A. V. Marenich, 
 J. Bloino, B. G. Janesko, R. Gomperts, B. Mennucci, H. P. Hratchian, 
 J. V. Ortiz, A. F. Izmaylov, J. L. Sonnenberg, D. Williams-Young, 
 F. Ding, F. Lipparini, F. Egidi, J. Goings, B. Peng, A. Petrone, 
 T. Henderson, D. Ranasinghe, V. G. Zakrzewski, J. Gao, N. Rega, 
 G. Zheng, W. Liang, M. Hada, M. Ehara, K. Toyota, R. Fukuda, 
 J. Hasegawa, M. Ishida, T. Nakajima, Y. Honda, O. Kitao, H. Nakai, 
 T. Vreven, K. Throssell, J. A. Montgomery, Jr., J. E. Peralta, 
 F. Ogliaro, M. J. Bearpark, J. J. Heyd, E. N. Brothers, K. N. Kudin, 
 V. N. Staroverov, T. A. Keith, R. Kobayashi, J. Normand, 
 K. Raghavachari, A. P. Rendell, J. C. Burant, S. S. Iyengar, 
 J. Tomasi, M. Cossi, J. M. Millam, M. Klene, C. Adamo, R. Cammi, 
 J. W. Ochterski, R. L. Martin, K. Morokuma, O. Farkas, 
 J. B. Foresman, and D. J. Fox, Gaussian, Inc., Wallingford CT, 2019.
 
 ******************************************
 Gaussian 16:  ES64L-G16RevC.01  3-Jul-2019
                13-Mar-2021 
 ******************************************
 %nprocshared=16
 Will use up to   16 processors via shared memory.
 %mem=7GB
 -----------------------------------------
 # b3lyp/def2svp geom=NewRedundant pop=NBO
 -----------------------------------------
 1/29=4000,38=1,172=1/1;
 2/12=2,17=6,18=5,40=1/2;
 3/5=43,7=101,11=2,25=1,30=1,74=-5/1,2,3;
 4//1;
 5/5=2,38=5/2;
 6/7=2,8=2,9=2,10=2,28=1,40=1/1,7;
 99/5=1,9=1/99;
 --
 80
 --
 Symbolic Z-matrix:
 Charge =  0 Multiplicity = 1
 Cl                   -1.88688   1.08741   0.00238 
 C                    -0.70498  -0.27668  -0.01225 
 C                     0.70498   0.27668   0.01225 
 Cl                    1.88688  -1.08741  -0.00238 
 H                    -0.90225  -0.90144   0.86845 
 H                    -0.88467  -0.86703  -0.92003 
 H                     0.90225   0.90144  -0.86845 
 H                     0.88467   0.86703   0.92003 
 
                          Input orientation:                          
 ---------------------------------------------------------------------
 Center     Atomic      Atomic             Coordinates (Angstroms)
 Number     Number       Type             X           Y           Z
 ---------------------------------------------------------------------
      1         17           0       -1.886875    1.087414    0.002378
      2          6           0       -0.704982   -0.276677   -0.012252
      3          6           0        0.704982    0.276676    0.012252
      4         17           0        1.886875   -1.087414   -0.002378
      5          1           0       -0.902249   -0.901443    0.868447
      6          1           0       -0.884672   -0.867032   -0.920034
      7          1           0        0.902249    0.901443   -0.868447
      8          1           0        0.884672    0.867032    0.920034
 ---------------------------------------------------------------------
                    Distance matrix (angstroms):
                    1          2          3          4          5
     1  Cl   0.000000
     2  C    1.804945   0.000000
     3  C    2.715716   1.514859   0.000000
     4  Cl   4.355581   2.715716   1.804945   0.000000
     5  H    2.382249   1.097669   2.168923   2.927821   0.000000
     6  H    2.382249   1.097669   2.168923   2.927821   1.788898
     7  H    2.927821   2.168923   1.097669   2.382249   3.086002
     8  H    2.927821   2.168923   1.097669   2.382249   2.514608
                    6          7          8
     6  H    0.000000
     7  H    2.514608   0.000000
     8  H    3.086002   1.788898   0.000000
 Stoichiometry    C2H4Cl2
 Framework group  C2H[SGH(C2Cl2),X(H4)]
 Deg. of freedom     6
 Full point group                 C2H     NOp   4
 Largest Abelian subgroup         C2H     NOp   4
 Largest concise Abelian subgroup C2H     NOp   4
                         Standard orientation:                         
 ---------------------------------------------------------------------
 Center     Atomic      Atomic             Coordinates (Angstroms)
 Number     Number       Type             X           Y           Z
 ---------------------------------------------------------------------
      1         17           0       -0.714128    2.057375   -0.000000
      2          6           0       -0.714128    0.252430    0.000000
      3          6           0        0.714128   -0.252430   -0.000000
      4         17           0        0.714128   -2.057375    0.000000
      5          1           0       -1.254533   -0.083427    0.894449
      6          1           0       -1.254533   -0.083427   -0.894449
      7          1           0        1.254533    0.083427   -0.894449
      8          1           0        1.254533    0.083427    0.894449
 ---------------------------------------------------------------------
 Rotational constants (GHZ):          29.1379325           1.4822840           1.4363883
 Standard basis: def2SVP (5D, 7F)
 There are    30 symmetry adapted cartesian basis functions of AG  symmetry.
 There are    14 symmetry adapted cartesian basis functions of BG  symmetry.
 There are    14 symmetry adapted cartesian basis functions of AU  symmetry.
 There are    30 symmetry adapted cartesian basis functions of BU  symmetry.
 There are    28 symmetry adapted basis functions of AG  symmetry.
 There are    14 symmetry adapted basis functions of BG  symmetry.
 There are    14 symmetry adapted basis functions of AU  symmetry.
 There are    28 symmetry adapted basis functions of BU  symmetry.
    84 basis functions,   152 primitive gaussians,    88 cartesian basis functions
    25 alpha electrons       25 beta electrons
       nuclear repulsion energy       193.4241301801 Hartrees.
 NAtoms=    8 NActive=    8 NUniq=    3 SFac= 4.00D+00 NAtFMM=   60 NAOKFM=F Big=F
 Integral buffers will be    131072 words long.
 Raffenetti 2 integral format.
 Two-electron integral symmetry is turned on.
 One-electron integrals computed using PRISM.
   4 Symmetry operations used in ECPInt.
 ECPInt:  NShTT=     820 NPrTT=    3324 LenC2=     810 LenP2D=    2718.
 LDataN:  DoStor=T MaxTD1= 4 Len=   56
 NBasis=    84 RedAO= T EigKep=  3.42D-03  NBF=    28    14    14    28
 NBsUse=    84 1.00D-06 EigRej= -1.00D+00 NBFU=    28    14    14    28
 ExpMin= 1.22D-01 ExpMax= 1.04D+04 ExpMxC= 1.57D+03 IAcc=3 IRadAn=         5 AccDes= 0.00D+00
 Harris functional with IExCor=  402 and IRadAn=       5 diagonalized for initial guess.
 HarFok:  IExCor=  402 AccDes= 0.00D+00 IRadAn=         5 IDoV= 1 UseB2=F ITyADJ=14
 ICtDFT=  3500011 ScaDFX=  1.000000  1.000000  1.000000  1.000000
 FoFCou: FMM=F IPFlag=           0 FMFlag=      100000 FMFlg1=           0
         NFxFlg=           0 DoJE=T BraDBF=F KetDBF=T FulRan=T
         wScrn=  0.000000 ICntrl=       500 IOpCl=  0 I1Cent=   200000004 NGrid=           0
         NMat0=    1 NMatS0=      1 NMatT0=    0 NMatD0=    1 NMtDS0=    0 NMtDT0=    0
 Petite list used in FoFCou.
 Initial guess orbital symmetries:
       Occupied  (BU) (AG) (BU) (AG) (BU) (AG) (BU) (AG) (AG) (BU)
                 (AU) (BG) (AG) (BU) (AG) (BU) (AU) (AG) (BU) (BG)
                 (AG) (BU) (BG) (AG) (AU)
       Virtual   (BU) (AG) (AG) (AU) (BU) (BG) (BU) (AU) (AG) (BU)
                 (AG) (BU) (AG) (BG) (AG) (BG) (BU) (AU) (BU) (AG)
                 (BU) (AU) (BU) (AG) (BG) (AG) (AU) (AG) (BU) (BG)
                 (BU) (AU) (BU) (AG) (BG) (AU) (AG) (BU) (BG) (BU)
                 (AG) (AU) (BG) (AU) (AG) (BU) (BG) (AG) (BU) (AU)
                 (AG) (BU) (BG) (BU) (AG) (AG) (BU) (BG) (AU)
 The electronic state of the initial guess is 1-AG.
 Keep R1 ints in memory in symmetry-blocked form, NReq=21011127.
 Requested convergence on RMS density matrix=1.00D-08 within 128 cycles.
 Requested convergence on MAX density matrix=1.00D-06.
 Requested convergence on             energy=1.00D-06.
 No special actions if energy rises.
 Integral accuracy reduced to 1.0D-05 until final iterations.
 Initial convergence to 1.0D-05 achieved.  Increase integral accuracy.
 SCF Done:  E(RB3LYP) =  -998.699571738     A.U. after   11 cycles
            NFock= 11  Conv=0.45D-08     -V/T= 2.0029

 **********************************************************************

            Population analysis using the SCF Density.

 **********************************************************************

 Orbital symmetries:
       Occupied  (BU) (AG) (AG) (BU) (BU) (AG) (BU) (AG) (AG) (BU)
                 (AU) (BG) (AG) (BU) (AG) (BU) (AU) (BU) (AG) (BG)
                 (AG) (BU) (BG) (AU) (AG)
       Virtual   (BU) (AG) (AU) (AG) (BU) (BG) (BU) (AG) (AU) (BU)
                 (AG) (AG) (BG) (BU) (BU) (AG) (BG) (BU) (AU) (BU)
                 (AG) (AU) (AG) (BU) (BG) (AG) (AU) (AG) (BU) (BG)
                 (BU) (AU) (BU) (AG) (BG) (AU) (AG) (BU) (BU) (BG)
                 (AG) (AU) (BG) (AG) (AU) (BU) (BG) (AG) (BU) (AU)
                 (AG) (BU) (BG) (BU) (AG) (AG) (BU) (BG) (AU)
 The electronic state is 1-AG.
 Alpha  occ. eigenvalues -- -101.49752-101.49750 -10.25844 -10.25837  -9.45236
 Alpha  occ. eigenvalues --   -9.45235  -7.22157  -7.22157  -7.21132  -7.21132
 Alpha  occ. eigenvalues --   -7.21097  -7.21097  -0.87933  -0.83944  -0.71836
 Alpha  occ. eigenvalues --   -0.62236  -0.50380  -0.45633  -0.44616  -0.41170
 Alpha  occ. eigenvalues --   -0.39205  -0.31333  -0.30344  -0.29996  -0.29892
 Alpha virt. eigenvalues --    0.01269   0.03575   0.08966   0.09031   0.09130
 Alpha virt. eigenvalues --    0.13085   0.17999   0.38721   0.39430   0.40545
 Alpha virt. eigenvalues --    0.42027   0.50324   0.50750   0.53259   0.60587
 Alpha virt. eigenvalues --    0.61043   0.62711   0.63386   0.63750   0.74915
 Alpha virt. eigenvalues --    0.75555   0.75840   0.77477   0.77514   0.79304
 Alpha virt. eigenvalues --    0.79435   0.80077   0.80992   0.82131   0.82801
 Alpha virt. eigenvalues --    0.88912   0.91751   1.01867   1.02681   1.10577
 Alpha virt. eigenvalues --    1.25185   1.28028   1.30981   1.31232   1.32437
 Alpha virt. eigenvalues --    1.64387   1.69027   1.71763   1.78119   1.78413
 Alpha virt. eigenvalues --    1.82005   1.87928   1.95379   2.04061   2.07337
 Alpha virt. eigenvalues --    2.13977   2.34051   2.38012   2.46959   2.48376
 Alpha virt. eigenvalues --    2.69499   2.85283   2.89573   2.95544
          Condensed to atoms (all electrons):
               1          2          3          4          5          6
     1  Cl  17.004232   0.245938  -0.054103   0.001980  -0.025055  -0.025055
     2  C    0.245938   4.708343   0.359532  -0.054103   0.377105   0.377105
     3  C   -0.054103   0.359532   4.708343   0.245938  -0.022839  -0.022839
     4  Cl   0.001980  -0.054103   0.245938  17.004232   0.008616   0.008616
     5  H   -0.025055   0.377105  -0.022839   0.008616   0.626701  -0.028768
     6  H   -0.025055   0.377105  -0.022839   0.008616  -0.028768   0.626701
     7  H    0.008616  -0.022839   0.377105  -0.025055   0.009194  -0.011660
     8  H    0.008616  -0.022839   0.377105  -0.025055  -0.011660   0.009194
               7          8
     1  Cl   0.008616   0.008616
     2  C   -0.022839  -0.022839
     3  C    0.377105   0.377105
     4  Cl  -0.025055  -0.025055
     5  H    0.009194  -0.011660
     6  H   -0.011660   0.009194
     7  H    0.626701  -0.028768
     8  H   -0.028768   0.626701
 Mulliken charges:
               1
     1  Cl  -0.165170
     2  C    0.031758
     3  C    0.031758
     4  Cl  -0.165170
     5  H    0.066706
     6  H    0.066706
     7  H    0.066706
     8  H    0.066706
 Sum of Mulliken charges =  -0.00000
 Mulliken charges with hydrogens summed into heavy atoms:
               1
     1  Cl  -0.165170
     2  C    0.165170
     3  C    0.165170
     4  Cl  -0.165170
 Electronic spatial extent (au):  <R**2>=            721.8522
 Charge=             -0.0000 electrons
 Dipole moment (field-independent basis, Debye):
    X=             -0.0000    Y=              0.0000    Z=             -0.0000  Tot=              0.0000
 Quadrupole moment (field-independent basis, Debye-Ang):
   XX=            -37.1473   YY=            -43.3982   ZZ=            -37.0233
   XY=              2.2886   XZ=              0.0000   YZ=              0.0000
 Traceless Quadrupole moment (field-independent basis, Debye-Ang):
   XX=              2.0423   YY=             -4.2086   ZZ=              2.1663
   XY=              2.2886   XZ=              0.0000   YZ=              0.0000
 Octapole moment (field-independent basis, Debye-Ang**2):
  XXX=              0.0000  YYY=              0.0000  ZZZ=             -0.0000  XYY=             -0.0000
  XXY=             -0.0000  XXZ=             -0.0000  XZZ=              0.0000  YZZ=              0.0000
  YYZ=              0.0000  XYZ=             -0.0000
 Hexadecapole moment (field-independent basis, Debye-Ang**3):
 XXXX=           -172.6242 YYYY=           -649.1545 ZZZZ=            -50.2654 XXXY=            117.2875
 XXXZ=              0.0000 YYYX=            115.2649 YYYZ=              0.0000 ZZZX=              0.0000
 ZZZY=              0.0000 XXYY=           -145.6963 XXZZ=            -34.7715 YYZZ=           -123.5400
 XXYZ=              0.0000 YYXZ=             -0.0000 ZZXY=             39.1650
 N-N= 1.934241301801D+02 E-N=-2.756213746985D+03  KE= 9.958555484609D+02
 Symmetry AG   KE= 4.518921930672D+02
 Symmetry BG   KE= 4.784792040650D+01
 Symmetry AU   KE= 4.771541199251D+01
 Symmetry BU   KE= 4.484000229948D+02
 ******************************Gaussian NBO Version 3.1******************************
             N A T U R A L   A T O M I C   O R B I T A L   A N D
          N A T U R A L   B O N D   O R B I T A L   A N A L Y S I S
 ******************************Gaussian NBO Version 3.1******************************
       /RESON  / : Allow strongly delocalized NBO set

 Analyzing the SCF density

 Job title: 80                                                              

 Storage needed:     21588 in NPA,     28558 in NBO ( 939523696 available)


 NATURAL POPULATIONS:  Natural atomic orbital occupancies 
                                                          
   NAO  Atom  No  lang   Type(AO)    Occupancy      Energy
 ----------------------------------------------------------
     1   Cl    1  S      Cor( 1S)     2.00000    -100.81954
     2   Cl    1  S      Cor( 2S)     1.99980      -9.84523
     3   Cl    1  S      Val( 3S)     1.85327      -0.97277
     4   Cl    1  S      Ryd( 4S)     0.00184       0.62183
     5   Cl    1  px     Cor( 2p)     1.99999      -7.20680
     6   Cl    1  px     Val( 3p)     1.96550      -0.31267
     7   Cl    1  px     Ryd( 4p)     0.00065       0.94337
     8   Cl    1  py     Cor( 2p)     1.99993      -7.21554
     9   Cl    1  py     Val( 3p)     1.27916      -0.27494
    10   Cl    1  py     Ryd( 4p)     0.00128       0.99863
    11   Cl    1  pz     Cor( 2p)     1.99999      -7.20646
    12   Cl    1  pz     Val( 3p)     1.97963      -0.31275
    13   Cl    1  pz     Ryd( 4p)     0.00059       0.93332
    14   Cl    1  dxy    Ryd( 3d)     0.00170       0.87888
    15   Cl    1  dxz    Ryd( 3d)     0.00006       0.78851
    16   Cl    1  dyz    Ryd( 3d)     0.00181       0.90362
    17   Cl    1  dx2y2  Ryd( 3d)     0.00436       1.03455
    18   Cl    1  dz2    Ryd( 3d)     0.00149       0.87109

    19    C    2  S      Cor( 1S)     1.99903     -10.15248
    20    C    2  S      Val( 2S)     1.09802      -0.31732
    21    C    2  S      Ryd( 3S)     0.00111       0.74448
    22    C    2  px     Val( 2p)     1.12805      -0.13208
    23    C    2  px     Ryd( 3p)     0.00302       0.48743
    24    C    2  py     Val( 2p)     0.87752      -0.17481
    25    C    2  py     Ryd( 3p)     0.00458       0.52819
    26    C    2  pz     Val( 2p)     1.26086      -0.12606
    27    C    2  pz     Ryd( 3p)     0.00299       0.59917
    28    C    2  dxy    Ryd( 3d)     0.00080       1.98870
    29    C    2  dxz    Ryd( 3d)     0.00084       2.29503
    30    C    2  dyz    Ryd( 3d)     0.00074       2.03439
    31    C    2  dx2y2  Ryd( 3d)     0.00216       2.08636
    32    C    2  dz2    Ryd( 3d)     0.00109       2.19674

    33    C    3  S      Cor( 1S)     1.99903     -10.15248
    34    C    3  S      Val( 2S)     1.09802      -0.31732
    35    C    3  S      Ryd( 3S)     0.00111       0.74448
    36    C    3  px     Val( 2p)     1.12805      -0.13208
    37    C    3  px     Ryd( 3p)     0.00302       0.48743
    38    C    3  py     Val( 2p)     0.87752      -0.17481
    39    C    3  py     Ryd( 3p)     0.00458       0.52819
    40    C    3  pz     Val( 2p)     1.26086      -0.12606
    41    C    3  pz     Ryd( 3p)     0.00299       0.59917
    42    C    3  dxy    Ryd( 3d)     0.00080       1.98870
    43    C    3  dxz    Ryd( 3d)     0.00084       2.29503
    44    C    3  dyz    Ryd( 3d)     0.00074       2.03439
    45    C    3  dx2y2  Ryd( 3d)     0.00216       2.08636
    46    C    3  dz2    Ryd( 3d)     0.00109       2.19674

    47   Cl    4  S      Cor( 1S)     2.00000    -100.81954
    48   Cl    4  S      Cor( 2S)     1.99980      -9.84523
    49   Cl    4  S      Val( 3S)     1.85327      -0.97277
    50   Cl    4  S      Ryd( 4S)     0.00184       0.62183
    51   Cl    4  px     Cor( 2p)     1.99999      -7.20680
    52   Cl    4  px     Val( 3p)     1.96550      -0.31267
    53   Cl    4  px     Ryd( 4p)     0.00065       0.94337
    54   Cl    4  py     Cor( 2p)     1.99993      -7.21554
    55   Cl    4  py     Val( 3p)     1.27916      -0.27494
    56   Cl    4  py     Ryd( 4p)     0.00128       0.99863
    57   Cl    4  pz     Cor( 2p)     1.99999      -7.20646
    58   Cl    4  pz     Val( 3p)     1.97963      -0.31275
    59   Cl    4  pz     Ryd( 4p)     0.00059       0.93332
    60   Cl    4  dxy    Ryd( 3d)     0.00170       0.87888
    61   Cl    4  dxz    Ryd( 3d)     0.00006       0.78851
    62   Cl    4  dyz    Ryd( 3d)     0.00181       0.90362
    63   Cl    4  dx2y2  Ryd( 3d)     0.00436       1.03455
    64   Cl    4  dz2    Ryd( 3d)     0.00149       0.87109

    65    H    5  S      Val( 1S)     0.75983       0.05794
    66    H    5  S      Ryd( 2S)     0.00326       0.30902
    67    H    5  px     Ryd( 2p)     0.00030       1.86961
    68    H    5  py     Ryd( 2p)     0.00012       1.79399
    69    H    5  pz     Ryd( 2p)     0.00056       2.13711

    70    H    6  S      Val( 1S)     0.75983       0.05794
    71    H    6  S      Ryd( 2S)     0.00326       0.30902
    72    H    6  px     Ryd( 2p)     0.00030       1.86961
    73    H    6  py     Ryd( 2p)     0.00012       1.79399
    74    H    6  pz     Ryd( 2p)     0.00056       2.13711

    75    H    7  S      Val( 1S)     0.75983       0.05794
    76    H    7  S      Ryd( 2S)     0.00326       0.30902
    77    H    7  px     Ryd( 2p)     0.00030       1.86961
    78    H    7  py     Ryd( 2p)     0.00012       1.79399
    79    H    7  pz     Ryd( 2p)     0.00056       2.13711

    80    H    8  S      Val( 1S)     0.75983       0.05794
    81    H    8  S      Ryd( 2S)     0.00326       0.30902
    82    H    8  px     Ryd( 2p)     0.00030       1.86961
    83    H    8  py     Ryd( 2p)     0.00012       1.79399
    84    H    8  pz     Ryd( 2p)     0.00056       2.13711


 Summary of Natural Population Analysis:                  
                                                          
                                       Natural Population 
                Natural  -----------------------------------------------
    Atom  No    Charge         Core      Valence    Rydberg      Total
 -----------------------------------------------------------------------
     Cl    1   -0.09106      9.99972     7.07757    0.01377    17.09106
      C    2   -0.38080      1.99903     4.36444    0.01733     6.38080
      C    3   -0.38080      1.99903     4.36444    0.01733     6.38080
     Cl    4   -0.09106      9.99972     7.07757    0.01377    17.09106
      H    5    0.23593      0.00000     0.75983    0.00424     0.76407
      H    6    0.23593      0.00000     0.75983    0.00424     0.76407
      H    7    0.23593      0.00000     0.75983    0.00424     0.76407
      H    8    0.23593      0.00000     0.75983    0.00424     0.76407
 =======================================================================
   * Total *   -0.00000     23.99750    25.92336    0.07914    50.00000

                                 Natural Population      
 --------------------------------------------------------
   Core                      23.99750 ( 99.9896% of  24)
   Valence                   25.92336 ( 99.7052% of  26)
   Natural Minimal Basis     49.92086 ( 99.8417% of  50)
   Natural Rydberg Basis      0.07914 (  0.1583% of  50)
 --------------------------------------------------------

    Atom  No          Natural Electron Configuration
 ----------------------------------------------------------------------------
     Cl    1      [core]3S( 1.85)3p( 5.22)3d( 0.01)
      C    2      [core]2S( 1.10)2p( 3.27)3p( 0.01)3d( 0.01)
      C    3      [core]2S( 1.10)2p( 3.27)3p( 0.01)3d( 0.01)
     Cl    4      [core]3S( 1.85)3p( 5.22)3d( 0.01)
      H    5            1S( 0.76)
      H    6            1S( 0.76)
      H    7            1S( 0.76)
      H    8            1S( 0.76)


 NATURAL BOND ORBITAL ANALYSIS:

                       Occupancies       Lewis Structure    Low   High
           Occ.    -------------------  -----------------   occ   occ
  Cycle   Thresh.   Lewis   Non-Lewis     CR  BD  3C  LP    (L)   (NL)   Dev
 =============================================================================
   1(1)    1.90    49.79926   0.20074     12   7   0   6     0      0    0.04
 -----------------------------------------------------------------------------

 Structure accepted: No low occupancy Lewis orbitals

 --------------------------------------------------------
   Core                     23.99750 ( 99.990% of  24)
   Valence Lewis            25.80176 ( 99.238% of  26)
  ==================       ============================
   Total Lewis              49.79926 ( 99.599% of  50)
  -----------------------------------------------------
   Valence non-Lewis         0.15203 (  0.304% of  50)
   Rydberg non-Lewis         0.04871 (  0.097% of  50)
  ==================       ============================
   Total non-Lewis           0.20074 (  0.401% of  50)
 --------------------------------------------------------


       (Occupancy)   Bond orbital/ Coefficients/ Hybrids
 ---------------------------------------------------------------------------------
     1. (1.98614) BD ( 1)Cl   1 - C   2  
                ( 57.06%)   0.7554*Cl   1 s( 16.84%)p 4.91( 82.67%)d 0.03(  0.49%)
                                           -0.0000 -0.0001 -0.4090  0.0341  0.0000
                                            0.0105  0.0024 -0.0001  0.9087  0.0303
                                            0.0000  0.0000  0.0000  0.0004  0.0000
                                            0.0000  0.0601  0.0354
                ( 42.94%)   0.6553* C   2 s( 17.38%)p 4.74( 82.36%)d 0.02(  0.26%)
                                           -0.0000 -0.4169 -0.0007  0.0053  0.0153
                                           -0.9074 -0.0037 -0.0000  0.0000 -0.0025
                                            0.0000  0.0000  0.0436  0.0264
     2. (1.99469) BD ( 1) C   2 - C   3  
                ( 50.00%)   0.7071* C   2 s( 31.25%)p 2.20( 68.70%)d 0.00(  0.05%)
                                            0.0003  0.5588  0.0148  0.7897  0.0077
                                           -0.2516 -0.0071 -0.0000  0.0000 -0.0094
                                            0.0000  0.0000  0.0155 -0.0115
                ( 50.00%)   0.7071* C   3 s( 31.25%)p 2.20( 68.70%)d 0.00(  0.05%)
                                            0.0003  0.5588  0.0148 -0.7897 -0.0077
                                            0.2516  0.0071  0.0000 -0.0000 -0.0094
                                            0.0000  0.0000  0.0155 -0.0115
     3. (1.98735) BD ( 1) C   2 - H   5  
                ( 62.34%)   0.7896* C   2 s( 25.69%)p 2.89( 74.27%)d 0.00(  0.04%)
                                            0.0000 -0.5068  0.0063  0.4331  0.0113
                                            0.2351 -0.0026 -0.7069  0.0098 -0.0036
                                            0.0143  0.0072 -0.0025 -0.0120
                ( 37.66%)   0.6137* H   5 s( 99.91%)p 0.00(  0.09%)
                                           -0.9995  0.0047 -0.0156 -0.0093  0.0236
     4. (1.98735) BD ( 1) C   2 - H   6  
                ( 62.34%)   0.7896* C   2 s( 25.69%)p 2.89( 74.27%)d 0.00(  0.04%)
                                            0.0000 -0.5068  0.0063  0.4331  0.0113
                                            0.2351 -0.0026  0.7069 -0.0098 -0.0036
                                           -0.0143 -0.0072 -0.0025 -0.0120
                ( 37.66%)   0.6137* H   6 s( 99.91%)p 0.00(  0.09%)
                                           -0.9995  0.0047 -0.0156 -0.0093 -0.0236
     5. (1.98614) BD ( 1) C   3 -Cl   4  
                ( 42.94%)   0.6553* C   3 s( 17.38%)p 4.74( 82.36%)d 0.02(  0.26%)
                                           -0.0000 -0.4169 -0.0007 -0.0053 -0.0153
                                            0.9074  0.0037  0.0000 -0.0000 -0.0025
                                            0.0000  0.0000  0.0436  0.0264
                ( 57.06%)   0.7554*Cl   4 s( 16.84%)p 4.91( 82.67%)d 0.03(  0.49%)
                                           -0.0000 -0.0001 -0.4090  0.0341 -0.0000
                                           -0.0105 -0.0024  0.0001 -0.9087 -0.0303
                                            0.0000  0.0000  0.0000  0.0004  0.0000
                                            0.0000  0.0601  0.0354
     6. (1.98735) BD ( 1) C   3 - H   7  
                ( 62.34%)   0.7896* C   3 s( 25.69%)p 2.89( 74.27%)d 0.00(  0.04%)
                                           -0.0000  0.5068 -0.0063  0.4331  0.0113
                                            0.2351 -0.0026 -0.7069  0.0098  0.0036
                                           -0.0143 -0.0072  0.0025  0.0120
                ( 37.66%)   0.6137* H   7 s( 99.91%)p 0.00(  0.09%)
                                            0.9995 -0.0047 -0.0156 -0.0093  0.0236
     7. (1.98735) BD ( 1) C   3 - H   8  
                ( 62.34%)   0.7896* C   3 s( 25.69%)p 2.89( 74.27%)d 0.00(  0.04%)
                                           -0.0000  0.5068 -0.0063  0.4331  0.0113
                                            0.2351 -0.0026  0.7069 -0.0098  0.0036
                                            0.0143  0.0072  0.0025  0.0120
                ( 37.66%)   0.6137* H   8 s( 99.91%)p 0.00(  0.09%)
                                            0.9995 -0.0047 -0.0156 -0.0093 -0.0236
     8. (2.00000) CR ( 1)Cl   1           s(100.00%)
                                            1.0000 -0.0000 -0.0000  0.0000 -0.0000
                                           -0.0000  0.0000 -0.0000  0.0000  0.0000
                                            0.0000  0.0000  0.0000  0.0000  0.0000
                                            0.0000  0.0000  0.0000
     9. (1.99980) CR ( 2)Cl   1           s(100.00%)p 0.00(  0.00%)
                                           -0.0000  1.0000  0.0001  0.0000 -0.0000
                                           -0.0001  0.0000 -0.0000  0.0002  0.0000
                                            0.0000  0.0000  0.0000  0.0000  0.0000
                                            0.0000  0.0000  0.0000
    10. (1.99999) CR ( 3)Cl   1           s(  0.00%)p 1.00(100.00%)
                                           -0.0000 -0.0000  0.0000 -0.0000  1.0000
                                           -0.0000  0.0000 -0.0000 -0.0000 -0.0000
                                            0.0000  0.0000  0.0000  0.0000  0.0000
                                            0.0000 -0.0000 -0.0000
    11. (1.99993) CR ( 4)Cl   1           s(  0.00%)p 1.00(100.00%)
                                           -0.0000 -0.0000  0.0001  0.0000 -0.0000
                                           -0.0001  0.0000  1.0000  0.0001  0.0000
                                            0.0000  0.0000  0.0000  0.0000  0.0000
                                            0.0000  0.0000  0.0000
    12. (1.99999) CR ( 5)Cl   1           s(  0.00%)p 1.00(100.00%)
                                            0.0000  0.0000  0.0000  0.0000  0.0000
                                            0.0000  0.0000  0.0000  0.0000  0.0000
                                            1.0000 -0.0001  0.0000  0.0000 -0.0000
                                            0.0000  0.0000  0.0000
    13. (1.99903) CR ( 1) C   2           s(100.00%)p 0.00(  0.00%)
                                            1.0000 -0.0001 -0.0000 -0.0003 -0.0000
                                            0.0001  0.0000 -0.0000  0.0000  0.0000
                                            0.0000  0.0000 -0.0000  0.0000
    14. (1.99903) CR ( 1) C   3           s(100.00%)p 0.00(  0.00%)
                                            1.0000 -0.0001 -0.0000  0.0003  0.0000
                                           -0.0001 -0.0000  0.0000 -0.0000  0.0000
                                            0.0000  0.0000 -0.0000  0.0000
    15. (2.00000) CR ( 1)Cl   4           s(100.00%)
                                            1.0000 -0.0000 -0.0000  0.0000  0.0000
                                            0.0000 -0.0000  0.0000 -0.0000 -0.0000
                                            0.0000  0.0000  0.0000  0.0000  0.0000
                                            0.0000  0.0000  0.0000
    16. (1.99980) CR ( 2)Cl   4           s(100.00%)p 0.00(  0.00%)
                                           -0.0000  1.0000  0.0001  0.0000  0.0000
                                            0.0001 -0.0000  0.0000 -0.0002 -0.0000
                                            0.0000  0.0000  0.0000  0.0000  0.0000
                                            0.0000  0.0000  0.0000
    17. (1.99999) CR ( 3)Cl   4           s(  0.00%)p 1.00(100.00%)
                                            0.0000  0.0000 -0.0000  0.0000  1.0000
                                           -0.0000  0.0000 -0.0000 -0.0000 -0.0000
                                            0.0000  0.0000  0.0000 -0.0000  0.0000
                                            0.0000  0.0000  0.0000
    18. (1.99993) CR ( 4)Cl   4           s(  0.00%)p 1.00(100.00%)
                                            0.0000  0.0000 -0.0001 -0.0000 -0.0000
                                           -0.0001  0.0000  1.0000  0.0001  0.0000
                                            0.0000  0.0000  0.0000 -0.0000  0.0000
                                            0.0000 -0.0000 -0.0000
    19. (1.99999) CR ( 5)Cl   4           s(  0.00%)p 1.00(100.00%)
                                            0.0000  0.0000  0.0000  0.0000  0.0000
                                            0.0000  0.0000  0.0000  0.0000  0.0000
                                            1.0000 -0.0001  0.0000  0.0000  0.0000
                                           -0.0000  0.0000  0.0000
    20. (1.99628) LP ( 1)Cl   1           s( 82.79%)p 0.21( 17.20%)d 0.00(  0.01%)
                                            0.0000 -0.0002  0.9099  0.0088  0.0000
                                            0.0775 -0.0007 -0.0001  0.4073  0.0060
                                            0.0000  0.0000  0.0000 -0.0014  0.0000
                                            0.0000  0.0083  0.0044
    21. (1.98027) LP ( 2)Cl   1           s(  0.00%)p 1.00( 99.98%)d 0.00(  0.02%)
                                            0.0000  0.0000  0.0000  0.0000  0.0000
                                            0.0000  0.0000  0.0000  0.0000  0.0000
                                            0.0001  0.9998 -0.0090  0.0000  0.0017
                                           -0.0154  0.0000  0.0000
    22. (1.96616) LP ( 3)Cl   1           s(  0.44%)p99.99( 99.53%)d 0.07(  0.03%)
                                           -0.0000 -0.0001  0.0664 -0.0049 -0.0000
                                           -0.9967  0.0087 -0.0001  0.0416 -0.0023
                                           -0.0000 -0.0000 -0.0000  0.0169 -0.0000
                                           -0.0000  0.0010  0.0009
    23. (1.99628) LP ( 1)Cl   4           s( 82.79%)p 0.21( 17.20%)d 0.00(  0.01%)
                                            0.0000 -0.0002  0.9099  0.0088 -0.0000
                                           -0.0775  0.0007  0.0001 -0.4073 -0.0060
                                            0.0000  0.0000  0.0000 -0.0014  0.0000
                                            0.0000  0.0083  0.0044
    24. (1.98027) LP ( 2)Cl   4           s(  0.00%)p 1.00( 99.98%)d 0.00(  0.02%)
                                            0.0000  0.0000  0.0000  0.0000  0.0000
                                            0.0000  0.0000  0.0000  0.0000  0.0000
                                            0.0001  0.9998 -0.0090  0.0000 -0.0017
                                            0.0154  0.0000  0.0000
    25. (1.96616) LP ( 3)Cl   4           s(  0.44%)p99.99( 99.53%)d 0.07(  0.03%)
                                           -0.0000 -0.0001  0.0664 -0.0049  0.0000
                                            0.9967 -0.0087  0.0001 -0.0416  0.0023
                                            0.0000  0.0000  0.0000  0.0169  0.0000
                                            0.0000  0.0010  0.0009
    26. (0.00179) RY*( 1)Cl   1           s(  0.00%)p 1.00( 24.05%)d 3.16( 75.95%)
                                            0.0000  0.0000  0.0000  0.0000  0.0000
                                            0.0000  0.0000  0.0000  0.0000  0.0000
                                           -0.0000  0.0087 -0.4903  0.0000  0.1151
                                            0.8639  0.0000  0.0000
    27. (0.00177) RY*( 2)Cl   1           s(  8.05%)p 3.81( 30.64%)d 7.62( 61.31%)
                                           -0.0000  0.0000  0.0039  0.2836 -0.0000
                                            0.0065 -0.5128 -0.0000 -0.0185  0.2077
                                            0.0000  0.0000  0.0000  0.7792  0.0000
                                            0.0000  0.0113  0.0762
    28. (0.00056) RY*( 3)Cl   1           s( 47.98%)p 0.63( 30.37%)d 0.45( 21.65%)
                                           -0.0000  0.0000  0.0152  0.6925 -0.0000
                                           -0.0096  0.1623 -0.0000 -0.0636  0.5227
                                            0.0000  0.0000  0.0000 -0.3059  0.0000
                                            0.0000  0.3142  0.1556
    29. (0.00013) RY*( 4)Cl   1           s(  9.10%)p 0.89(  8.08%)d 9.10( 82.83%)
                                            0.0000 -0.0000 -0.0146  0.3013  0.0000
                                            0.0005  0.2227  0.0000  0.0451  0.1707
                                           -0.0000 -0.0000 -0.0000  0.0407 -0.0000
                                           -0.0000 -0.8307 -0.3695
    30. (0.00003) RY*( 5)Cl   1           s(  0.00%)p 1.00(  0.22%)d99.99( 99.78%)
    31. (0.00001) RY*( 6)Cl   1           s( 34.58%)p 1.89( 65.24%)d 0.01(  0.17%)
    32. (0.00000) RY*( 7)Cl   1           s(  0.00%)p 1.00( 75.75%)d 0.32( 24.25%)
    33. (0.00000) RY*( 8)Cl   1           s(  0.13%)p99.99( 66.10%)d99.99( 33.77%)
    34. (0.00001) RY*( 9)Cl   1           s(  0.08%)p 1.97(  0.17%)d99.99( 99.75%)
    35. (0.00516) RY*( 1) C   2           s(  0.66%)p99.99( 92.84%)d 9.92(  6.51%)
                                            0.0000  0.0058  0.0808 -0.0181  0.4241
                                            0.0099 -0.8649 -0.0000  0.0000 -0.2531
                                            0.0000  0.0000  0.0312 -0.0052
    36. (0.00326) RY*( 2) C   2           s(  0.00%)p 1.00( 83.98%)d 0.19( 16.02%)
                                            0.0000 -0.0000  0.0000  0.0000  0.0000
                                            0.0000 -0.0000  0.0135  0.9163 -0.0000
                                            0.2126 -0.3391 -0.0000 -0.0000
    37. (0.00275) RY*( 3) C   2           s( 10.96%)p 7.05( 77.27%)d 1.07( 11.77%)
                                            0.0000  0.0083  0.3309 -0.0181  0.7320
                                            0.0028  0.4863 -0.0000  0.0000 -0.3318
                                            0.0000  0.0000 -0.0433 -0.0759
    38. (0.00091) RY*( 4) C   2           s( 46.34%)p 0.34( 15.84%)d 0.82( 37.83%)
                                            0.0000 -0.0117  0.6806 -0.0065 -0.3862
                                           -0.0332 -0.0900 -0.0000  0.0000 -0.1868
                                            0.0000  0.0000 -0.5488 -0.2053
    39. (0.00050) RY*( 5) C   2           s(  0.00%)p 1.00(  1.33%)d74.46( 98.67%)
                                            0.0000 -0.0000  0.0000  0.0000  0.0000
                                            0.0000 -0.0000  0.0227  0.1129 -0.0000
                                            0.6748  0.7289 -0.0000 -0.0000
    40. (0.00028) RY*( 6) C   2           s( 28.69%)p 0.17(  4.90%)d 2.31( 66.41%)
                                            0.0000  0.0021  0.5356 -0.0129 -0.2178
                                            0.0368 -0.0042  0.0000 -0.0000 -0.0805
                                           -0.0000 -0.0000  0.8041  0.1052
    41. (0.00007) RY*( 7) C   2           s( 11.30%)p 0.83(  9.35%)d 7.02( 79.35%)
    42. (0.00000) RY*( 8) C   2           s(  0.00%)p 1.00( 14.75%)d 5.78( 85.25%)
    43. (0.00000) RY*( 9) C   2           s(  2.06%)p 0.07(  0.14%)d47.51( 97.80%)
    44. (0.00516) RY*( 1) C   3           s(  0.66%)p99.99( 92.84%)d 9.92(  6.51%)
                                            0.0000  0.0058  0.0808  0.0181 -0.4241
                                           -0.0099  0.8649  0.0000 -0.0000 -0.2531
                                            0.0000  0.0000  0.0312 -0.0052
    45. (0.00326) RY*( 2) C   3           s(  0.00%)p 1.00( 83.98%)d 0.19( 16.02%)
                                           -0.0000  0.0000 -0.0000  0.0000  0.0000
                                            0.0000 -0.0000  0.0135  0.9163  0.0000
                                           -0.2126  0.3391  0.0000  0.0000
    46. (0.00275) RY*( 3) C   3           s( 10.96%)p 7.05( 77.27%)d 1.07( 11.77%)
                                            0.0000  0.0083  0.3309  0.0181 -0.7320
                                           -0.0028 -0.4863  0.0000 -0.0000 -0.3318
                                            0.0000  0.0000 -0.0433 -0.0759
    47. (0.00091) RY*( 4) C   3           s( 46.34%)p 0.34( 15.84%)d 0.82( 37.83%)
                                           -0.0000 -0.0117  0.6806  0.0065  0.3862
                                            0.0332  0.0900  0.0000 -0.0000 -0.1868
                                            0.0000  0.0000 -0.5488 -0.2053
    48. (0.00050) RY*( 5) C   3           s(  0.00%)p 1.00(  1.33%)d74.46( 98.67%)
                                            0.0000 -0.0000  0.0000 -0.0000 -0.0000
                                           -0.0000  0.0000 -0.0227 -0.1129 -0.0000
                                            0.6748  0.7289 -0.0000 -0.0000
    49. (0.00028) RY*( 6) C   3           s( 28.69%)p 0.17(  4.90%)d 2.31( 66.41%)
                                            0.0000  0.0021  0.5356  0.0129  0.2178
                                           -0.0368  0.0042 -0.0000  0.0000 -0.0805
                                           -0.0000 -0.0000  0.8041  0.1052
    50. (0.00007) RY*( 7) C   3           s( 11.30%)p 0.83(  9.35%)d 7.02( 79.35%)
    51. (0.00000) RY*( 8) C   3           s(  0.00%)p 1.00( 14.75%)d 5.78( 85.25%)
    52. (0.00000) RY*( 9) C   3           s(  2.06%)p 0.07(  0.14%)d47.51( 97.80%)
    53. (0.00179) RY*( 1)Cl   4           s(  0.00%)p 1.00( 24.05%)d 3.16( 75.95%)
                                            0.0000  0.0000  0.0000  0.0000  0.0000
                                            0.0000  0.0000  0.0000  0.0000  0.0000
                                            0.0000 -0.0087  0.4903  0.0000  0.1151
                                            0.8639  0.0000  0.0000
    54. (0.00177) RY*( 2)Cl   4           s(  8.05%)p 3.81( 30.64%)d 7.62( 61.31%)
                                           -0.0000 -0.0000  0.0039  0.2836  0.0000
                                           -0.0065  0.5128  0.0000  0.0185 -0.2077
                                            0.0000  0.0000  0.0000  0.7792  0.0000
                                            0.0000  0.0113  0.0762
    55. (0.00056) RY*( 3)Cl   4           s( 47.98%)p 0.63( 30.37%)d 0.45( 21.65%)
                                           -0.0000  0.0000  0.0152  0.6925  0.0000
                                            0.0096 -0.1623  0.0000  0.0636 -0.5227
                                            0.0000  0.0000  0.0000 -0.3059  0.0000
                                            0.0000  0.3142  0.1556
    56. (0.00013) RY*( 4)Cl   4           s(  9.10%)p 0.89(  8.08%)d 9.10( 82.83%)
                                            0.0000 -0.0000 -0.0146  0.3013 -0.0000
                                           -0.0005 -0.2227 -0.0000 -0.0451 -0.1707
                                           -0.0000 -0.0000 -0.0000  0.0407 -0.0000
                                           -0.0000 -0.8307 -0.3695
    57. (0.00003) RY*( 5)Cl   4           s(  0.00%)p 1.00(  0.22%)d99.99( 99.78%)
    58. (0.00001) RY*( 6)Cl   4           s( 34.58%)p 1.89( 65.24%)d 0.01(  0.17%)
    59. (0.00000) RY*( 7)Cl   4           s(  0.00%)p 1.00( 75.75%)d 0.32( 24.25%)
    60. (0.00000) RY*( 8)Cl   4           s(  0.13%)p99.99( 66.10%)d99.99( 33.77%)
    61. (0.00001) RY*( 9)Cl   4           s(  0.08%)p 1.97(  0.17%)d99.99( 99.75%)
    62. (0.00328) RY*( 1) H   5           s( 99.90%)p 0.00(  0.10%)
                                            0.0055  0.9995 -0.0234  0.0034  0.0200
    63. (0.00014) RY*( 2) H   5           s(  0.00%)p 1.00(100.00%)
                                            0.0059  0.0023  0.7047 -0.0182  0.7093
    64. (0.00011) RY*( 3) H   5           s(  0.09%)p99.99( 99.91%)
                                           -0.0151  0.0257  0.5336 -0.6447 -0.5466
    65. (0.00003) RY*( 4) H   5           s(  0.09%)p99.99( 99.91%)
    66. (0.00328) RY*( 1) H   6           s( 99.90%)p 0.00(  0.10%)
                                            0.0055  0.9995 -0.0234  0.0034 -0.0200
    67. (0.00014) RY*( 2) H   6           s(  0.00%)p 1.00(100.00%)
                                            0.0059  0.0023  0.7047 -0.0182 -0.7093
    68. (0.00011) RY*( 3) H   6           s(  0.09%)p99.99( 99.91%)
                                           -0.0151  0.0257  0.5336 -0.6447  0.5466
    69. (0.00003) RY*( 4) H   6           s(  0.09%)p99.99( 99.91%)
    70. (0.00328) RY*( 1) H   7           s( 99.90%)p 0.00(  0.10%)
                                            0.0055  0.9995  0.0234 -0.0034 -0.0200
    71. (0.00014) RY*( 2) H   7           s(  0.00%)p 1.00(100.00%)
                                            0.0059  0.0023 -0.7047  0.0182 -0.7093
    72. (0.00011) RY*( 3) H   7           s(  0.09%)p99.99( 99.91%)
                                           -0.0151  0.0257 -0.5336  0.6447  0.5466
    73. (0.00003) RY*( 4) H   7           s(  0.09%)p99.99( 99.91%)
    74. (0.00328) RY*( 1) H   8           s( 99.90%)p 0.00(  0.10%)
                                            0.0055  0.9995  0.0234 -0.0034  0.0200
    75. (0.00014) RY*( 2) H   8           s(  0.00%)p 1.00(100.00%)
                                            0.0059  0.0023 -0.7047  0.0182  0.7093
    76. (0.00011) RY*( 3) H   8           s(  0.09%)p99.99( 99.91%)
                                           -0.0151  0.0257 -0.5336  0.6447 -0.5466
    77. (0.00003) RY*( 4) H   8           s(  0.09%)p99.99( 99.91%)
    78. (0.02559) BD*( 1)Cl   1 - C   2  
                ( 42.94%)   0.6553*Cl   1 s( 16.84%)p 4.91( 82.67%)d 0.03(  0.49%)
                                            0.0000  0.0001  0.4090 -0.0341 -0.0000
                                           -0.0105 -0.0024  0.0001 -0.9087 -0.0303
                                           -0.0000 -0.0000 -0.0000 -0.0004 -0.0000
                                           -0.0000 -0.0601 -0.0354
                ( 57.06%)  -0.7554* C   2 s( 17.38%)p 4.74( 82.36%)d 0.02(  0.26%)
                                            0.0000  0.4169  0.0007 -0.0053 -0.0153
                                            0.9074  0.0037  0.0000 -0.0000  0.0025
                                           -0.0000 -0.0000 -0.0436 -0.0264
    79. (0.02345) BD*( 1) C   2 - C   3  
                ( 50.00%)   0.7071* C   2 s( 31.25%)p 2.20( 68.70%)d 0.00(  0.05%)
                                            0.0003  0.5588  0.0148  0.7897  0.0077
                                           -0.2516 -0.0071 -0.0000  0.0000 -0.0094
                                            0.0000  0.0000  0.0155 -0.0115
                ( 50.00%)  -0.7071* C   3 s( 31.25%)p 2.20( 68.70%)d 0.00(  0.05%)
                                            0.0003  0.5588  0.0148 -0.7897 -0.0077
                                            0.2516  0.0071  0.0000 -0.0000 -0.0094
                                            0.0000  0.0000  0.0155 -0.0115
    80. (0.01935) BD*( 1) C   2 - H   5  
                ( 37.66%)   0.6137* C   2 s( 25.69%)p 2.89( 74.27%)d 0.00(  0.04%)
                                           -0.0000  0.5068 -0.0063 -0.4331 -0.0113
                                           -0.2351  0.0026  0.7069 -0.0098  0.0036
                                           -0.0143 -0.0072  0.0025  0.0120
                ( 62.34%)  -0.7896* H   5 s( 99.91%)p 0.00(  0.09%)
                                            0.9995 -0.0047  0.0156  0.0093 -0.0236
    81. (0.01935) BD*( 1) C   2 - H   6  
                ( 37.66%)   0.6137* C   2 s( 25.69%)p 2.89( 74.27%)d 0.00(  0.04%)
                                           -0.0000  0.5068 -0.0063 -0.4331 -0.0113
                                           -0.2351  0.0026 -0.7069  0.0098  0.0036
                                            0.0143  0.0072  0.0025  0.0120
                ( 62.34%)  -0.7896* H   6 s( 99.91%)p 0.00(  0.09%)
                                            0.9995 -0.0047  0.0156  0.0093  0.0236
    82. (0.02559) BD*( 1) C   3 -Cl   4  
                ( 57.06%)   0.7554* C   3 s( 17.38%)p 4.74( 82.36%)d 0.02(  0.26%)
                                           -0.0000 -0.4169 -0.0007 -0.0053 -0.0153
                                            0.9074  0.0037  0.0000 -0.0000 -0.0025
                                            0.0000  0.0000  0.0436  0.0264
                ( 42.94%)  -0.6553*Cl   4 s( 16.84%)p 4.91( 82.67%)d 0.03(  0.49%)
                                           -0.0000 -0.0001 -0.4090  0.0341 -0.0000
                                           -0.0105 -0.0024  0.0001 -0.9087 -0.0303
                                            0.0000  0.0000  0.0000  0.0004  0.0000
                                            0.0000  0.0601  0.0354
    83. (0.01935) BD*( 1) C   3 - H   7  
                ( 37.66%)   0.6137* C   3 s( 25.69%)p 2.89( 74.27%)d 0.00(  0.04%)
                                            0.0000 -0.5068  0.0063 -0.4331 -0.0113
                                           -0.2351  0.0026  0.7069 -0.0098 -0.0036
                                            0.0143  0.0072 -0.0025 -0.0120
                ( 62.34%)  -0.7896* H   7 s( 99.91%)p 0.00(  0.09%)
                                           -0.9995  0.0047  0.0156  0.0093 -0.0236
    84. (0.01935) BD*( 1) C   3 - H   8  
                ( 37.66%)   0.6137* C   3 s( 25.69%)p 2.89( 74.27%)d 0.00(  0.04%)
                                            0.0000 -0.5068  0.0063 -0.4331 -0.0113
                                           -0.2351  0.0026 -0.7069  0.0098 -0.0036
                                           -0.0143 -0.0072 -0.0025 -0.0120
                ( 62.34%)  -0.7896* H   8 s( 99.91%)p 0.00(  0.09%)
                                           -0.9995  0.0047  0.0156  0.0093  0.0236


 NHO Directionality and "Bond Bending" (deviations from line of nuclear centers)

         [Thresholds for printing:  angular deviation  >  1.0 degree]
                                    hybrid p-character > 25.0%
                                    orbital occupancy  >  0.10e

                                Line of Centers        Hybrid 1              Hybrid 2
                                ---------------  -------------------   ------------------
                NBO               Theta   Phi    Theta   Phi    Dev    Theta   Phi    Dev
 ========================================================================================
     1. BD (   1)Cl   1 - C   2    90.0  270.0     --     --    --      90.0   91.3   1.3
     2. BD (   1) C   2 - C   3    90.0  340.5    90.0  342.0   1.5     90.0  162.0   1.5
     3. BD (   1) C   2 - H   5    35.4  211.9    35.7  207.6   2.5      --     --    --
     4. BD (   1) C   2 - H   6   144.6  211.9   144.3  207.6   2.5      --     --    --
     5. BD (   1) C   3 -Cl   4    90.0  270.0    90.0  271.3   1.3      --     --    --
     6. BD (   1) C   3 - H   7   144.6   31.9   144.3   27.6   2.5      --     --    --
     7. BD (   1) C   3 - H   8    35.4   31.9    35.7   27.6   2.5      --     --    --
    21. LP (   2)Cl   1             --     --      0.0    0.0   --       --     --    --
    22. LP (   3)Cl   1             --     --     90.0  177.7   --       --     --    --
    24. LP (   2)Cl   4             --     --      0.0    0.0   --       --     --    --
    25. LP (   3)Cl   4             --     --     90.0  357.7   --       --     --    --


 Second Order Perturbation Theory Analysis of Fock Matrix in NBO Basis

     Threshold for printing:   0.50 kcal/mol
                                                                              E(2)  E(j)-E(i) F(i,j)
         Donor NBO (i)                     Acceptor NBO (j)                 kcal/mol   a.u.    a.u. 
 ===================================================================================================

 within unit  1
   1. BD (   1)Cl   1 - C   2        / 82. BD*(   1) C   3 -Cl   4            3.86    0.77    0.049
   2. BD (   1) C   2 - C   3        / 27. RY*(   2)Cl   1                    0.60    1.49    0.027
   2. BD (   1) C   2 - C   3        / 54. RY*(   2)Cl   4                    0.60    1.49    0.027
   2. BD (   1) C   2 - C   3        / 80. BD*(   1) C   2 - H   5            0.60    1.11    0.023
   2. BD (   1) C   2 - C   3        / 81. BD*(   1) C   2 - H   6            0.60    1.11    0.023
   2. BD (   1) C   2 - C   3        / 83. BD*(   1) C   3 - H   7            0.60    1.11    0.023
   2. BD (   1) C   2 - C   3        / 84. BD*(   1) C   3 - H   8            0.60    1.11    0.023
   3. BD (   1) C   2 - H   5        / 26. RY*(   1)Cl   1                    0.65    1.36    0.027
   3. BD (   1) C   2 - H   5        / 45. RY*(   2) C   3                    0.54    1.32    0.024
   3. BD (   1) C   2 - H   5        / 78. BD*(   1)Cl   1 - C   2            0.51    0.64    0.016
   3. BD (   1) C   2 - H   5        / 83. BD*(   1) C   3 - H   7            3.07    0.97    0.049
   4. BD (   1) C   2 - H   6        / 26. RY*(   1)Cl   1                    0.65    1.36    0.027
   4. BD (   1) C   2 - H   6        / 45. RY*(   2) C   3                    0.54    1.32    0.024
   4. BD (   1) C   2 - H   6        / 78. BD*(   1)Cl   1 - C   2            0.51    0.64    0.016
   4. BD (   1) C   2 - H   6        / 84. BD*(   1) C   3 - H   8            3.07    0.97    0.049
   5. BD (   1) C   3 -Cl   4        / 78. BD*(   1)Cl   1 - C   2            3.86    0.77    0.049
   6. BD (   1) C   3 - H   7        / 36. RY*(   2) C   2                    0.54    1.32    0.024
   6. BD (   1) C   3 - H   7        / 53. RY*(   1)Cl   4                    0.65    1.36    0.027
   6. BD (   1) C   3 - H   7        / 80. BD*(   1) C   2 - H   5            3.07    0.97    0.049
   6. BD (   1) C   3 - H   7        / 82. BD*(   1) C   3 -Cl   4            0.51    0.64    0.016
   7. BD (   1) C   3 - H   8        / 36. RY*(   2) C   2                    0.54    1.32    0.024
   7. BD (   1) C   3 - H   8        / 53. RY*(   1)Cl   4                    0.65    1.36    0.027
   7. BD (   1) C   3 - H   8        / 81. BD*(   1) C   2 - H   6            3.07    0.97    0.049
   7. BD (   1) C   3 - H   8        / 82. BD*(   1) C   3 -Cl   4            0.51    0.64    0.016
   9. CR (   2)Cl   1                / 35. RY*(   1) C   2                    1.33   10.44    0.105
  13. CR (   1) C   2                / 44. RY*(   1) C   3                    1.06   10.74    0.095
  13. CR (   1) C   2                / 46. RY*(   3) C   3                    0.85   10.87    0.086
  13. CR (   1) C   2                / 62. RY*(   1) H   5                    0.81   10.47    0.082
  13. CR (   1) C   2                / 66. RY*(   1) H   6                    0.81   10.47    0.082
  13. CR (   1) C   2                / 78. BD*(   1)Cl   1 - C   2            1.42   10.26    0.108
  14. CR (   1) C   3                / 35. RY*(   1) C   2                    1.06   10.74    0.095
  14. CR (   1) C   3                / 37. RY*(   3) C   2                    0.85   10.87    0.086
  14. CR (   1) C   3                / 70. RY*(   1) H   7                    0.81   10.47    0.082
  14. CR (   1) C   3                / 74. RY*(   1) H   8                    0.81   10.47    0.082
  14. CR (   1) C   3                / 82. BD*(   1) C   3 -Cl   4            1.42   10.26    0.108
  16. CR (   2)Cl   4                / 44. RY*(   1) C   3                    1.33   10.44    0.105
  20. LP (   1)Cl   1                / 35. RY*(   1) C   2                    1.43    1.49    0.041
  20. LP (   1)Cl   1                / 37. RY*(   3) C   2                    0.74    1.61    0.031
  21. LP (   2)Cl   1                / 36. RY*(   2) C   2                    0.89    1.10    0.028
  21. LP (   2)Cl   1                / 80. BD*(   1) C   2 - H   5            3.27    0.75    0.044
  21. LP (   2)Cl   1                / 81. BD*(   1) C   2 - H   6            3.27    0.75    0.044
  22. LP (   3)Cl   1                / 35. RY*(   1) C   2                    0.56    0.91    0.020
  22. LP (   3)Cl   1                / 79. BD*(   1) C   2 - C   3            3.80    0.67    0.045
  22. LP (   3)Cl   1                / 80. BD*(   1) C   2 - H   5            0.88    0.75    0.023
  22. LP (   3)Cl   1                / 81. BD*(   1) C   2 - H   6            0.88    0.75    0.023
  22. LP (   3)Cl   1                / 82. BD*(   1) C   3 -Cl   4            1.91    0.42    0.025
  23. LP (   1)Cl   4                / 44. RY*(   1) C   3                    1.43    1.49    0.041
  23. LP (   1)Cl   4                / 46. RY*(   3) C   3                    0.74    1.61    0.031
  24. LP (   2)Cl   4                / 45. RY*(   2) C   3                    0.89    1.10    0.028
  24. LP (   2)Cl   4                / 83. BD*(   1) C   3 - H   7            3.27    0.75    0.044
  24. LP (   2)Cl   4                / 84. BD*(   1) C   3 - H   8            3.27    0.75    0.044
  25. LP (   3)Cl   4                / 44. RY*(   1) C   3                    0.56    0.91    0.020
  25. LP (   3)Cl   4                / 78. BD*(   1)Cl   1 - C   2            1.91    0.42    0.025
  25. LP (   3)Cl   4                / 79. BD*(   1) C   2 - C   3            3.80    0.67    0.045
  25. LP (   3)Cl   4                / 83. BD*(   1) C   3 - H   7            0.88    0.75    0.023
  25. LP (   3)Cl   4                / 84. BD*(   1) C   3 - H   8            0.88    0.75    0.023


 Natural Bond Orbitals (Summary):

                                                            Principal Delocalizations
           NBO                        Occupancy    Energy   (geminal,vicinal,remote)
 ====================================================================================
 Molecular unit  1  (C2H4Cl2)
     1. BD (   1)Cl   1 - C   2          1.98614    -0.66937  82(v)
     2. BD (   1) C   2 - C   3          1.99469    -0.67687  80(g),81(g),83(g),84(g)
                                                    27(v),54(v)
     3. BD (   1) C   2 - H   5          1.98735    -0.53566  83(v),26(v),45(v),78(g)
     4. BD (   1) C   2 - H   6          1.98735    -0.53566  84(v),26(v),45(v),78(g)
     5. BD (   1) C   3 -Cl   4          1.98614    -0.66937  78(v)
     6. BD (   1) C   3 - H   7          1.98735    -0.53566  80(v),53(v),36(v),82(g)
     7. BD (   1) C   3 - H   8          1.98735    -0.53566  81(v),53(v),36(v),82(g)
     8. CR (   1)Cl   1                  2.00000  -100.81954   
     9. CR (   2)Cl   1                  1.99980    -9.84561  35(v)
    10. CR (   3)Cl   1                  1.99999    -7.20681   
    11. CR (   4)Cl   1                  1.99993    -7.21550   
    12. CR (   5)Cl   1                  1.99999    -7.20648   
    13. CR (   1) C   2                  1.99903   -10.15230  78(g),44(v),46(v),62(v)
                                                    66(v)
    14. CR (   1) C   3                  1.99903   -10.15230  82(g),35(v),37(v),70(v)
                                                    74(v)
    15. CR (   1)Cl   4                  2.00000  -100.81954   
    16. CR (   2)Cl   4                  1.99980    -9.84561  44(v)
    17. CR (   3)Cl   4                  1.99999    -7.20681   
    18. CR (   4)Cl   4                  1.99993    -7.21550   
    19. CR (   5)Cl   4                  1.99999    -7.20648   
    20. LP (   1)Cl   1                  1.99628    -0.89859  35(v),37(v)
    21. LP (   2)Cl   1                  1.98027    -0.31275  80(v),81(v),36(v)
    22. LP (   3)Cl   1                  1.96616    -0.31574  79(v),82(r),80(v),81(v)
                                                    35(v)
    23. LP (   1)Cl   4                  1.99628    -0.89859  44(v),46(v)
    24. LP (   2)Cl   4                  1.98027    -0.31275  83(v),84(v),45(v)
    25. LP (   3)Cl   4                  1.96616    -0.31574  79(v),78(r),83(v),84(v)
                                                    44(v)
    26. RY*(   1)Cl   1                  0.00179     0.82473   
    27. RY*(   2)Cl   1                  0.00177     0.81046   
    28. RY*(   3)Cl   1                  0.00056     0.75439   
    29. RY*(   4)Cl   1                  0.00013     1.18070   
    30. RY*(   5)Cl   1                  0.00003     0.78935   
    31. RY*(   6)Cl   1                  0.00001     0.76307   
    32. RY*(   7)Cl   1                  0.00000     1.01139   
    33. RY*(   8)Cl   1                  0.00000     1.01260   
    34. RY*(   9)Cl   1                  0.00001     0.81331   
    35. RY*(   1) C   2                  0.00516     0.59008   
    36. RY*(   2) C   2                  0.00326     0.78851   
    37. RY*(   3) C   2                  0.00275     0.71583   
    38. RY*(   4) C   2                  0.00091     1.22763   
    39. RY*(   5) C   2                  0.00050     2.35391   
    40. RY*(   6) C   2                  0.00028     1.62893   
    41. RY*(   7) C   2                  0.00007     1.68162   
    42. RY*(   8) C   2                  0.00000     1.78149   
    43. RY*(   9) C   2                  0.00000     2.17202   
    44. RY*(   1) C   3                  0.00516     0.59008   
    45. RY*(   2) C   3                  0.00326     0.78851   
    46. RY*(   3) C   3                  0.00275     0.71583   
    47. RY*(   4) C   3                  0.00091     1.22763   
    48. RY*(   5) C   3                  0.00050     2.35391   
    49. RY*(   6) C   3                  0.00028     1.62893   
    50. RY*(   7) C   3                  0.00007     1.68162   
    51. RY*(   8) C   3                  0.00000     1.78149   
    52. RY*(   9) C   3                  0.00000     2.17202   
    53. RY*(   1)Cl   4                  0.00179     0.82473   
    54. RY*(   2)Cl   4                  0.00177     0.81046   
    55. RY*(   3)Cl   4                  0.00056     0.75439   
    56. RY*(   4)Cl   4                  0.00013     1.18070   
    57. RY*(   5)Cl   4                  0.00003     0.78935   
    58. RY*(   6)Cl   4                  0.00001     0.76307   
    59. RY*(   7)Cl   4                  0.00000     1.01139   
    60. RY*(   8)Cl   4                  0.00000     1.01260   
    61. RY*(   9)Cl   4                  0.00001     0.81331   
    62. RY*(   1) H   5                  0.00328     0.31452   
    63. RY*(   2) H   5                  0.00014     1.75822   
    64. RY*(   3) H   5                  0.00011     1.88654   
    65. RY*(   4) H   5                  0.00003     2.14113   
    66. RY*(   1) H   6                  0.00328     0.31452   
    67. RY*(   2) H   6                  0.00014     1.75822   
    68. RY*(   3) H   6                  0.00011     1.88654   
    69. RY*(   4) H   6                  0.00003     2.14113   
    70. RY*(   1) H   7                  0.00328     0.31452   
    71. RY*(   2) H   7                  0.00014     1.75822   
    72. RY*(   3) H   7                  0.00011     1.88654   
    73. RY*(   4) H   7                  0.00003     2.14113   
    74. RY*(   1) H   8                  0.00328     0.31452   
    75. RY*(   2) H   8                  0.00014     1.75822   
    76. RY*(   3) H   8                  0.00011     1.88654   
    77. RY*(   4) H   8                  0.00003     2.14113   
    78. BD*(   1)Cl   1 - C   2          0.02559     0.10434   
    79. BD*(   1) C   2 - C   3          0.02345     0.35515   
    80. BD*(   1) C   2 - H   5          0.01935     0.43492   
    81. BD*(   1) C   2 - H   6          0.01935     0.43492   
    82. BD*(   1) C   3 -Cl   4          0.02559     0.10434   
    83. BD*(   1) C   3 - H   7          0.01935     0.43492   
    84. BD*(   1) C   3 - H   8          0.01935     0.43492   
       -------------------------------
              Total Lewis   49.79926  ( 99.5985%)
        Valence non-Lewis    0.15203  (  0.3041%)
        Rydberg non-Lewis    0.04871  (  0.0974%)
       -------------------------------
            Total unit  1   50.00000  (100.0000%)
           Charge unit  1    0.00000
 Unable to Open any file for archive entry.
 1\1\GINC-COMPUTE-0-6\SP\RB3LYP\def2SVP\C2H4Cl2\ZAHRT2\13-Mar-2021\0\\#
  b3lyp/def2svp geom=NewRedundant pop=NBO\\80\\0,1\Cl,0,-1.8868750848,1
 .0874137171,0.0023779983\C,0,-0.7049821099,-0.2766765219,-0.0122519034
 \C,0,0.7049820517,0.2766764836,0.0122518324\Cl,0,1.8868750266,-1.08741
 37554,-0.0023780693\H,0,-0.9022494257,-0.9014425638,0.8684466448\H,0,-
 0.884672315,-0.8670316685,-0.9200344572\H,0,0.9022493675,0.9014425255,
 -0.8684467158\H,0,0.8846722568,0.8670316302,0.9200343862\\Version=ES64
 L-G16RevC.01\State=1-AG\HF=-998.6995717\RMSD=4.546e-09\Dipole=0.,0.,0.
 \Quadrupole=-2.1582845,0.5475049,1.6107796,2.5423928,0.0118762,0.00453
 27\PG=C02H [SGH(C2Cl2),X(H4)]\\@
 The archive entry for this job was punched.


 DIATOMIC MOLECULES ARE PECULIAR BECAUSE THEY ONLY HAVE TWO ENDS,
 AND THESE ENDS ARE VERY CLOSE TOGETHER.
 KLAUS RUEDENBERG, REV.MOD.PHYS. PG 176, 32, (1960)
 File lengths (MBytes):  RWF=      6 Int=      0 D2E=      0 Chk=      2 Scr=      1
 Normal termination of Gaussian 16
