# Supplementary material for: Machine-Learning-Guided Discovery of Electrochemical Reactions
Source: J Am Chem Soc. 2022 Dec 2;144(49):22599–610. doi: 10.1021/jacs.2c08997 (PMC9756344; doi:10.1021/jacs.2c08997)
Supplement: Supplementary file 4 — ja2c08997_si_004.zip [file ja2c08997_si_004.zip › Reactivity Prediction/Nlogs_notimes/83.log]

 Entering Gaussian System, Link 0=g16
 Input=83.com
 Output=83.log
 Initial command:
  
 Copyright (c) 1988-2019, Gaussian, Inc.  All Rights Reserved.
  
 This is part of the Gaussian(R) 16 program.  It is based on
 the Gaussian(R) 09 system (copyright 2009, Gaussian, Inc.),
 the Gaussian(R) 03 system (copyright 2003, Gaussian, Inc.),
 the Gaussian(R) 98 system (copyright 1998, Gaussian, Inc.),
 the Gaussian(R) 94 system (copyright 1995, Gaussian, Inc.),
 the Gaussian 92(TM) system (copyright 1992, Gaussian, Inc.),
 the Gaussian 90(TM) system (copyright 1990, Gaussian, Inc.),
 the Gaussian 88(TM) system (copyright 1988, Gaussian, Inc.),
 the Gaussian 86(TM) system (copyright 1986, Carnegie Mellon
 University), and the Gaussian 82(TM) system (copyright 1983,
 Carnegie Mellon University). Gaussian is a federally registered
 trademark of Gaussian, Inc.
  
 This software contains proprietary and confidential information,
 including trade secrets, belonging to Gaussian, Inc.
  
 This software is provided under written license and may be
 used, copied, transmitted, or stored only in accord with that
 written license.
  
 The following legend is applicable only to US Government
 contracts under FAR:
  
                    RESTRICTED RIGHTS LEGEND
  
 Use, reproduction and disclosure by the US Government is
 subject to restrictions as set forth in subparagraphs (a)
 and (c) of the Commercial Computer Software - Restricted
 Rights clause in FAR 52.227-19.
  
 Gaussian, Inc.
 340 Quinnipiac St., Bldg. 40, Wallingford CT 06492
  
  
 ---------------------------------------------------------------
 Warning -- This program may not be used in any manner that
 competes with the business of Gaussian, Inc. or will provide
 assistance to any competitor of Gaussian, Inc.  The licensee
 of this program is prohibited from giving any competitor of
 Gaussian, Inc. access to this program.  By using this program,
 the user acknowledges that Gaussian, Inc. is engaged in the
 business of creating and licensing software in the field of
 computational chemistry and represents and warrants to the
 licensee that it is not a competitor of Gaussian, Inc. and that
 it will not use this program in any manner prohibited above.
 ---------------------------------------------------------------
  

 Cite this work as:
 Gaussian 16, Revision C.01,
 M. J. Frisch, G. W. Trucks, H. B. Schlegel, G. E. Scuseria, 
 M. A. Robb, J. R. Cheeseman, G. Scalmani, V. Barone, 
 G. A. Petersson, H. Nakatsuji, X. Li, M. Caricato, A. V. Marenich, 
 J. Bloino, B. G. Janesko, R. Gomperts, B. Mennucci, H. P. Hratchian, 
 J. V. Ortiz, A. F. Izmaylov, J. L. Sonnenberg, D. Williams-Young, 
 F. Ding, F. Lipparini, F. Egidi, J. Goings, B. Peng, A. Petrone, 
 T. Henderson, D. Ranasinghe, V. G. Zakrzewski, J. Gao, N. Rega, 
 G. Zheng, W. Liang, M. Hada, M. Ehara, K. Toyota, R. Fukuda, 
 J. Hasegawa, M. Ishida, T. Nakajima, Y. Honda, O. Kitao, H. Nakai, 
 T. Vreven, K. Throssell, J. A. Montgomery, Jr., J. E. Peralta, 
 F. Ogliaro, M. J. Bearpark, J. J. Heyd, E. N. Brothers, K. N. Kudin, 
 V. N. Staroverov, T. A. Keith, R. Kobayashi, J. Normand, 
 K. Raghavachari, A. P. Rendell, J. C. Burant, S. S. Iyengar, 
 J. Tomasi, M. Cossi, J. M. Millam, M. Klene, C. Adamo, R. Cammi, 
 J. W. Ochterski, R. L. Martin, K. Morokuma, O. Farkas, 
 J. B. Foresman, and D. J. Fox, Gaussian, Inc., Wallingford CT, 2019.
 
 ******************************************
 Gaussian 16:  ES64L-G16RevC.01  3-Jul-2019
                13-Mar-2021 
 ******************************************
 %nprocshared=16
 Will use up to   16 processors via shared memory.
 %mem=7GB
 -----------------------------------------
 # b3lyp/def2svp geom=NewRedundant pop=NBO
 -----------------------------------------
 1/29=4000,38=1,172=1/1;
 2/12=2,17=6,18=5,40=1/2;
 3/5=43,7=101,11=2,25=1,30=1,74=-5/1,2,3;
 4//1;
 5/5=2,38=5/2;
 6/7=2,8=2,9=2,10=2,28=1,40=1/1,7;
 99/5=1,9=1/99;
 --
 83
 --
 Symbolic Z-matrix:
 Charge =  0 Multiplicity = 1
 C                    -2.81717   0.51438   0.04483 
 C                    -1.31936   0.39796   0.08646 
 C                    -0.64115  -0.74879  -0.07109 
 C                     0.83279  -0.86479  -0.03035 
 O                     1.45412   0.31622   0.18514 
 C                     2.87612   0.27005   0.23505 
 O                     1.43346  -1.90554  -0.17393 
 H                    -3.1514    1.54991   0.19832 
 H                    -3.21636   0.1707   -0.92417 
 H                    -3.2868   -0.11094   0.82255 
 H                    -0.73674   1.30898   0.25685 
 H                    -1.15017  -1.70139  -0.24521 
 H                     3.22034  -0.3898    1.04625 
 H                     3.29127  -0.10621  -0.71259 
 H                     3.21108   1.29926   0.41451 
 
                          Input orientation:                          
 ---------------------------------------------------------------------
 Center     Atomic      Atomic             Coordinates (Angstroms)
 Number     Number       Type             X           Y           Z
 ---------------------------------------------------------------------
      1          6           0       -2.817173    0.514383    0.044829
      2          6           0       -1.319361    0.397959    0.086464
      3          6           0       -0.641154   -0.748793   -0.071086
      4          6           0        0.832786   -0.864792   -0.030345
      5          8           0        1.454116    0.316220    0.185140
      6          6           0        2.876115    0.270052    0.235046
      7          8           0        1.433456   -1.905541   -0.173931
      8          1           0       -3.151403    1.549910    0.198318
      9          1           0       -3.216355    0.170703   -0.924174
     10          1           0       -3.286801   -0.110940    0.822549
     11          1           0       -0.736744    1.308977    0.256854
     12          1           0       -1.150171   -1.701387   -0.245212
     13          1           0        3.220336   -0.389803    1.046245
     14          1           0        3.291271   -0.106208   -0.712590
     15          1           0        3.211081    1.299261    0.414506
 ---------------------------------------------------------------------
                    Distance matrix (angstroms):
                    1          2          3          4          5
     1  C    0.000000
     2  C    1.502907   0.000000
     3  C    2.518751   1.341576   0.000000
     4  C    3.902560   2.497983   1.479059   0.000000
     5  O    4.278185   2.776436   2.364332   1.351767   0.000000
     6  C    5.701702   4.200054   3.674635   2.352339   1.423623
     7  O    4.896094   3.598877   2.377530   1.210198   2.250684
     8  H    1.098901   2.166998   3.414376   4.664422   4.767911
     9  H    1.102918   2.161393   2.864418   4.273959   4.802609
    10  H    1.102918   2.161393   2.864418   4.273959   4.802609
    11  H    2.237078   1.094728   2.085929   2.696512   2.406362
    12  H    2.787949   2.132109   1.094008   2.162909   3.322387
    13  H    6.186429   4.706443   4.035891   2.661777   2.087942
    14  H    6.186429   4.706443   4.035891   2.661777   2.087942
    15  H    6.090365   4.630860   4.389766   3.246122   2.026303
                    6          7          8          9         10
     6  C    0.000000
     7  O    2.642296   0.000000
     8  H    6.162010   5.753229   0.000000
     9  H    6.202568   5.147271   1.779443   0.000000
    10  H    6.202568   5.147271   1.779443   1.770685   0.000000
    11  H    3.759334   3.902366   2.427356   2.973040   2.973040
    12  H    4.508680   2.592661   3.843512   2.869639   2.869639
    13  H    1.100882   2.641823   6.714204   6.754829   6.516951
    14  H    1.100882   2.641823   6.714204   6.516951   6.754829
    15  H    1.097124   3.711733   6.371089   6.661655   6.661655
                   11         12         13         14         15
    11  H    0.000000
    12  H    3.079819   0.000000
    13  H    4.378067   4.742304   0.000000
    14  H    4.378067   4.742304   1.782964   0.000000
    15  H    3.950983   5.334758   1.803363   1.803363   0.000000
 Stoichiometry    C5H8O2
 Framework group  CS[SG(C5H4O2),X(H4)]
 Deg. of freedom    25
 Full point group                 CS      NOp   2
 Largest Abelian subgroup         CS      NOp   2
 Largest concise Abelian subgroup CS      NOp   2
                         Standard orientation:                         
 ---------------------------------------------------------------------
 Center     Atomic      Atomic             Coordinates (Angstroms)
 Number     Number       Type             X           Y           Z
 ---------------------------------------------------------------------
      1          6           0       -1.805690   -2.623225    0.000000
      2          6           0       -0.761010   -1.542775    0.000000
      3          6           0       -1.027064   -0.227844   -0.000000
      4          6           0       -0.000000    0.836466   -0.000000
      5          8           0        1.263827    0.356865    0.000000
      6          6           0        2.299110    1.334050    0.000000
      7          8           0       -0.252593    2.020009   -0.000000
      8          1           0       -1.356800   -3.626261    0.000000
      9          1           0       -2.458794   -2.545431    0.885343
     10          1           0       -2.458794   -2.545431   -0.885343
     11          1           0        0.291386   -1.844257    0.000000
     12          1           0       -2.052348    0.153791   -0.000000
     13          1           0        2.233893    1.976660   -0.891482
     14          1           0        2.233893    1.976660    0.891482
     15          1           0        3.245618    0.779249    0.000000
 ---------------------------------------------------------------------
 Rotational constants (GHZ):           6.3501600           1.3987392           1.1630422
 Standard basis: def2SVP (5D, 7F)
 There are   103 symmetry adapted cartesian basis functions of A'  symmetry.
 There are    42 symmetry adapted cartesian basis functions of A"  symmetry.
 There are    96 symmetry adapted basis functions of A'  symmetry.
 There are    42 symmetry adapted basis functions of A"  symmetry.
   138 basis functions,   231 primitive gaussians,   145 cartesian basis functions
    27 alpha electrons       27 beta electrons
       nuclear repulsion energy       291.1199900752 Hartrees.
 NAtoms=   15 NActive=   15 NUniq=   13 SFac= 1.33D+00 NAtFMM=   60 NAOKFM=F Big=F
 Integral buffers will be    131072 words long.
 Raffenetti 2 integral format.
 Two-electron integral symmetry is turned on.
 One-electron integrals computed using PRISM.
   2 Symmetry operations used in ECPInt.
 ECPInt:  NShTT=    2211 NPrTT=    7865 LenC2=    2175 LenP2D=    6139.
 LDataN:  DoStor=T MaxTD1= 4 Len=   56
 NBasis=   138 RedAO= T EigKep=  1.49D-03  NBF=    96    42
 NBsUse=   138 1.00D-06 EigRej= -1.00D+00 NBFU=    96    42
 ExpMin= 1.22D-01 ExpMax= 2.27D+03 ExpMxC= 3.41D+02 IAcc=3 IRadAn=         5 AccDes= 0.00D+00
 Harris functional with IExCor=  402 and IRadAn=       5 diagonalized for initial guess.
 HarFok:  IExCor=  402 AccDes= 0.00D+00 IRadAn=         5 IDoV= 1 UseB2=F ITyADJ=14
 ICtDFT=  3500011 ScaDFX=  1.000000  1.000000  1.000000  1.000000
 FoFCou: FMM=F IPFlag=           0 FMFlag=      100000 FMFlg1=           0
         NFxFlg=           0 DoJE=T BraDBF=F KetDBF=T FulRan=T
         wScrn=  0.000000 ICntrl=       500 IOpCl=  0 I1Cent=   200000004 NGrid=           0
         NMat0=    1 NMatS0=      1 NMatT0=    0 NMatD0=    1 NMtDS0=    0 NMtDT0=    0
 Petite list used in FoFCou.
 Initial guess orbital symmetries:
       Occupied  (A') (A') (A') (A') (A') (A') (A') (A') (A') (A')
                 (A') (A') (A') (A') (A') (A') (A") (A') (A') (A")
                 (A') (A") (A') (A') (A") (A') (A")
       Virtual   (A") (A") (A') (A') (A') (A') (A') (A') (A") (A")
                 (A') (A') (A') (A') (A') (A') (A') (A') (A') (A")
                 (A") (A') (A') (A") (A') (A") (A') (A") (A') (A')
                 (A') (A') (A") (A") (A') (A') (A') (A') (A') (A')
                 (A') (A') (A') (A") (A') (A") (A') (A') (A") (A')
                 (A") (A") (A') (A") (A') (A') (A") (A") (A") (A')
                 (A") (A') (A') (A') (A") (A') (A") (A') (A") (A')
                 (A') (A') (A') (A") (A') (A') (A") (A') (A") (A')
                 (A') (A') (A") (A') (A') (A") (A') (A") (A') (A')
                 (A") (A') (A") (A') (A') (A') (A') (A") (A') (A')
                 (A") (A") (A') (A") (A') (A') (A') (A") (A') (A')
                 (A')
 The electronic state of the initial guess is 1-A'.
 Requested convergence on RMS density matrix=1.00D-08 within 128 cycles.
 Requested convergence on MAX density matrix=1.00D-06.
 Requested convergence on             energy=1.00D-06.
 No special actions if energy rises.
 Integral accuracy reduced to 1.0D-05 until final iterations.
 Initial convergence to 1.0D-05 achieved.  Increase integral accuracy.
 SCF Done:  E(RB3LYP) =  -345.532020965     A.U. after   15 cycles
            NFock= 15  Conv=0.39D-08     -V/T= 2.0099

 **********************************************************************

            Population analysis using the SCF Density.

 **********************************************************************

 Orbital symmetries:
       Occupied  (A') (A') (A') (A') (A') (A') (A') (A') (A') (A')
                 (A') (A') (A') (A') (A') (A") (A') (A') (A') (A")
                 (A') (A") (A') (A') (A") (A") (A')
       Virtual   (A") (A') (A") (A') (A') (A') (A') (A") (A') (A")
                 (A') (A') (A') (A') (A') (A') (A') (A') (A") (A')
                 (A") (A') (A") (A') (A") (A') (A") (A') (A') (A')
                 (A") (A') (A') (A') (A") (A') (A') (A') (A') (A')
                 (A') (A') (A') (A") (A') (A") (A') (A') (A") (A')
                 (A") (A") (A') (A") (A') (A') (A") (A") (A") (A')
                 (A") (A') (A') (A') (A") (A') (A") (A') (A") (A')
                 (A') (A') (A') (A") (A') (A') (A") (A') (A") (A')
                 (A') (A') (A") (A') (A") (A') (A') (A") (A') (A')
                 (A") (A') (A") (A') (A') (A') (A') (A") (A') (A")
                 (A') (A") (A') (A") (A') (A') (A') (A") (A') (A')
                 (A')
 The electronic state is 1-A'.
 Alpha  occ. eigenvalues --  -19.17133 -19.11303 -10.30650 -10.24215 -10.21267
 Alpha  occ. eigenvalues --  -10.20023 -10.19526  -1.08938  -0.99787  -0.80544
 Alpha  occ. eigenvalues --   -0.73597  -0.68803  -0.59279  -0.55730  -0.51279
 Alpha  occ. eigenvalues --   -0.48046  -0.46669  -0.43264  -0.43032  -0.42682
 Alpha  occ. eigenvalues --   -0.39649  -0.39600  -0.36744  -0.35225  -0.30063
 Alpha  occ. eigenvalues --   -0.27248  -0.27238
 Alpha virt. eigenvalues --   -0.04643   0.06530   0.07504   0.07673   0.08962
 Alpha virt. eigenvalues --    0.10679   0.12328   0.13703   0.13910   0.15034
 Alpha virt. eigenvalues --    0.16842   0.22159   0.26450   0.27561   0.32116
 Alpha virt. eigenvalues --    0.34625   0.38907   0.42091   0.43907   0.44037
 Alpha virt. eigenvalues --    0.45231   0.48007   0.48781   0.49900   0.58184
 Alpha virt. eigenvalues --    0.59142   0.59800   0.61998   0.62734   0.63195
 Alpha virt. eigenvalues --    0.64526   0.64930   0.65163   0.65961   0.66128
 Alpha virt. eigenvalues --    0.67154   0.68580   0.69854   0.73430   0.77418
 Alpha virt. eigenvalues --    0.80224   0.84145   0.92158   0.99160   1.00714
 Alpha virt. eigenvalues --    1.06292   1.07154   1.10185   1.12221   1.21089
 Alpha virt. eigenvalues --    1.23754   1.26424   1.31562   1.34120   1.40348
 Alpha virt. eigenvalues --    1.41576   1.50955   1.51184   1.52221   1.52669
 Alpha virt. eigenvalues --    1.59039   1.65668   1.67340   1.70493   1.72018
 Alpha virt. eigenvalues --    1.74184   1.75144   1.76505   1.78607   1.79178
 Alpha virt. eigenvalues --    1.80186   1.83594   1.87631   1.89190   1.93590
 Alpha virt. eigenvalues --    1.95641   1.96506   1.96938   2.04640   2.07282
 Alpha virt. eigenvalues --    2.12705   2.15941   2.24013   2.24558   2.30916
 Alpha virt. eigenvalues --    2.31320   2.39693   2.43111   2.46124   2.47368
 Alpha virt. eigenvalues --    2.54379   2.54624   2.64250   2.64559   2.69842
 Alpha virt. eigenvalues --    2.71687   2.77446   2.79694   2.83355   2.89617
 Alpha virt. eigenvalues --    2.89839   2.91625   2.97165   2.98081   3.06219
 Alpha virt. eigenvalues --    3.18733   3.21684   3.21821   3.45223   3.63371
 Alpha virt. eigenvalues --    3.67505
          Condensed to atoms (all electrons):
               1          2          3          4          5          6
     1  C    4.540902   0.376874  -0.047346   0.007807   0.000265   0.000007
     2  C    0.376874   4.904602   0.461570  -0.007234   0.014505  -0.000811
     3  C   -0.047346   0.461570   5.218968   0.283450  -0.137371   0.011920
     4  C    0.007807  -0.007234   0.283450   4.527508   0.370394  -0.028540
     5  O    0.000265   0.014505  -0.137371   0.370394   7.934798   0.281899
     6  C    0.000007  -0.000811   0.011920  -0.028540   0.281899   4.356833
     7  O   -0.000088   0.006587  -0.088884   0.689175  -0.086173   0.003147
     8  H    0.377814  -0.011589   0.007984  -0.000384  -0.000013  -0.000001
     9  H    0.382059  -0.013731  -0.011241   0.000063   0.000001   0.000001
    10  H    0.382059  -0.013731  -0.011241   0.000063   0.000001   0.000001
    11  H   -0.053195   0.385907  -0.018014  -0.022917   0.018386  -0.000496
    12  H   -0.013085  -0.057439   0.393475  -0.029133   0.004703  -0.000290
    13  H    0.000004   0.000040   0.000361  -0.003974  -0.028787   0.396743
    14  H    0.000004   0.000040   0.000361  -0.003974  -0.028787   0.396743
    15  H   -0.000003  -0.000233   0.000215   0.005226  -0.025271   0.390492
               7          8          9         10         11         12
     1  C   -0.000088   0.377814   0.382059   0.382059  -0.053195  -0.013085
     2  C    0.006587  -0.011589  -0.013731  -0.013731   0.385907  -0.057439
     3  C   -0.088884   0.007984  -0.011241  -0.011241  -0.018014   0.393475
     4  C    0.689175  -0.000384   0.000063   0.000063  -0.022917  -0.029133
     5  O   -0.086173  -0.000013   0.000001   0.000001   0.018386   0.004703
     6  C    0.003147  -0.000001   0.000001   0.000001  -0.000496  -0.000290
     7  O    7.684203   0.000001   0.000002   0.000002   0.000306   0.005796
     8  H    0.000001   0.661697  -0.023194  -0.023194  -0.010233   0.000122
     9  H    0.000002  -0.023194   0.634979  -0.016619   0.004641   0.002805
    10  H    0.000002  -0.023194  -0.016619   0.634979   0.004641   0.002805
    11  H    0.000306  -0.010233   0.004641   0.004641   0.655910   0.009345
    12  H    0.005796   0.000122   0.002805   0.002805   0.009345   0.678854
    13  H    0.008593  -0.000000   0.000000  -0.000000   0.000118  -0.000025
    14  H    0.008593  -0.000000  -0.000000   0.000000   0.000118  -0.000025
    15  H    0.001039   0.000000   0.000000   0.000000  -0.000229   0.000011
              13         14         15
     1  C    0.000004   0.000004  -0.000003
     2  C    0.000040   0.000040  -0.000233
     3  C    0.000361   0.000361   0.000215
     4  C   -0.003974  -0.003974   0.005226
     5  O   -0.028787  -0.028787  -0.025271
     6  C    0.396743   0.396743   0.390492
     7  O    0.008593   0.008593   0.001039
     8  H   -0.000000  -0.000000   0.000000
     9  H    0.000000  -0.000000   0.000000
    10  H   -0.000000   0.000000   0.000000
    11  H    0.000118   0.000118  -0.000229
    12  H   -0.000025  -0.000025   0.000011
    13  H    0.660693  -0.034005  -0.027177
    14  H   -0.034005   0.660693  -0.027177
    15  H   -0.027177  -0.027177   0.657528
 Mulliken charges:
               1
     1  C    0.045922
     2  C   -0.045355
     3  C   -0.064206
     4  C    0.212471
     5  O   -0.318550
     6  C    0.192352
     7  O   -0.232300
     8  H    0.020990
     9  H    0.040234
    10  H    0.040234
    11  H    0.025714
    12  H    0.002081
    13  H    0.027416
    14  H    0.027416
    15  H    0.025579
 Sum of Mulliken charges =  -0.00000
 Mulliken charges with hydrogens summed into heavy atoms:
               1
     1  C    0.147381
     2  C   -0.019641
     3  C   -0.062124
     4  C    0.212471
     5  O   -0.318550
     6  C    0.272763
     7  O   -0.232300
 Electronic spatial extent (au):  <R**2>=           1014.0056
 Charge=              0.0000 electrons
 Dipole moment (field-independent basis, Debye):
    X=              0.6553    Y=             -2.4160    Z=             -0.0000  Tot=              2.5033
 Quadrupole moment (field-independent basis, Debye-Ang):
   XX=            -35.6811   YY=            -43.7501   ZZ=            -42.1138
   XY=              5.5177   XZ=             -0.0000   YZ=             -0.0000
 Traceless Quadrupole moment (field-independent basis, Debye-Ang):
   XX=              4.8339   YY=             -3.2351   ZZ=             -1.5988
   XY=              5.5177   XZ=             -0.0000   YZ=             -0.0000
 Octapole moment (field-independent basis, Debye-Ang**2):
  XXX=             12.3678  YYY=            -13.1313  ZZZ=              0.0000  XYY=              5.8498
  XXY=              6.4469  XXZ=              0.0000  XZZ=              2.3912  YZZ=              4.9108
  YYZ=              0.0000  XYZ=             -0.0000
 Hexadecapole moment (field-independent basis, Debye-Ang**3):
 XXXX=           -523.6382 YYYY=           -713.5896 ZZZZ=            -53.7805 XXXY=           -180.6352
 XXXZ=             -0.0000 YYYX=           -181.7491 YYYZ=             -0.0000 ZZZX=             -0.0000
 ZZZY=              0.0000 XXYY=           -197.3555 XXZZ=           -102.5885 YYZZ=           -124.2905
 XXYZ=             -0.0000 YYXZ=             -0.0000 ZZXY=            -63.9446
 N-N= 2.911199900752D+02 E-N=-1.387958476996D+03  KE= 3.421407773729D+02
 Symmetry A'   KE= 3.276494021387D+02
 Symmetry A"   KE= 1.449137523420D+01
 ******************************Gaussian NBO Version 3.1******************************
             N A T U R A L   A T O M I C   O R B I T A L   A N D
          N A T U R A L   B O N D   O R B I T A L   A N A L Y S I S
 ******************************Gaussian NBO Version 3.1******************************
       /RESON  / : Allow strongly delocalized NBO set

 Analyzing the SCF density

 Job title: 83                                                              

 Storage needed:     57960 in NPA,     76829 in NBO ( 939522821 available)
 GSVD:  LWork=       11610 too small for GESVD, short by        2727 words or        2727 for optimal perf.


 NATURAL POPULATIONS:  Natural atomic orbital occupancies 
                                                          
   NAO  Atom  No  lang   Type(AO)    Occupancy      Energy
 ----------------------------------------------------------
     1    C    1  S      Cor( 1S)     1.99921     -10.08380
     2    C    1  S      Val( 2S)     1.09642      -0.24794
     3    C    1  S      Ryd( 3S)     0.00037       0.82650
     4    C    1  px     Val( 2p)     1.16743      -0.08892
     5    C    1  px     Ryd( 3p)     0.00180       0.53075
     6    C    1  py     Val( 2p)     1.16224      -0.08582
     7    C    1  py     Ryd( 3p)     0.00272       0.55432
     8    C    1  pz     Val( 2p)     1.23061      -0.09188
     9    C    1  pz     Ryd( 3p)     0.00083       0.55887
    10    C    1  dxy    Ryd( 3d)     0.00065       2.31007
    11    C    1  dxz    Ryd( 3d)     0.00071       2.42368
    12    C    1  dyz    Ryd( 3d)     0.00021       2.02036
    13    C    1  dx2y2  Ryd( 3d)     0.00046       2.21239
    14    C    1  dz2    Ryd( 3d)     0.00046       2.29716

    15    C    2  S      Cor( 1S)     1.99896     -10.08468
    16    C    2  S      Val( 2S)     0.96673      -0.17387
    17    C    2  S      Ryd( 3S)     0.00153       0.51264
    18    C    2  px     Val( 2p)     1.16083      -0.06196
    19    C    2  px     Ryd( 3p)     0.00431       0.89876
    20    C    2  py     Val( 2p)     1.08224      -0.05261
    21    C    2  py     Ryd( 3p)     0.00259       0.61476
    22    C    2  pz     Val( 2p)     0.89970      -0.11406
    23    C    2  pz     Ryd( 3p)     0.00197       0.54117
    24    C    2  dxy    Ryd( 3d)     0.00069       2.41379
    25    C    2  dxz    Ryd( 3d)     0.00023       1.88454
    26    C    2  dyz    Ryd( 3d)     0.00087       1.94743
    27    C    2  dx2y2  Ryd( 3d)     0.00089       2.48259
    28    C    2  dz2    Ryd( 3d)     0.00037       2.18373

    29    C    3  S      Cor( 1S)     1.99882     -10.06780
    30    C    3  S      Val( 2S)     0.98230      -0.16633
    31    C    3  S      Ryd( 3S)     0.00313       0.50795
    32    C    3  px     Val( 2p)     1.17055      -0.06943
    33    C    3  px     Ryd( 3p)     0.00570       0.91773
    34    C    3  py     Val( 2p)     1.11225      -0.06532
    35    C    3  py     Ryd( 3p)     0.00467       0.71789
    36    C    3  pz     Val( 2p)     1.05177      -0.11733
    37    C    3  pz     Ryd( 3p)     0.00106       0.55381
    38    C    3  dxy    Ryd( 3d)     0.00090       2.46825
    39    C    3  dxz    Ryd( 3d)     0.00023       1.88558
    40    C    3  dyz    Ryd( 3d)     0.00051       1.95110
    41    C    3  dx2y2  Ryd( 3d)     0.00053       2.46862
    42    C    3  dz2    Ryd( 3d)     0.00040       2.20655

    43    C    4  S      Cor( 1S)     1.99922     -10.19834
    44    C    4  S      Val( 2S)     0.74428      -0.10885
    45    C    4  S      Ryd( 3S)     0.00327       0.48618
    46    C    4  px     Val( 2p)     0.78421      -0.01363
    47    C    4  px     Ryd( 3p)     0.00871       0.72217
    48    C    4  py     Val( 2p)     0.80765       0.01276
    49    C    4  py     Ryd( 3p)     0.02251       0.66295
    50    C    4  pz     Val( 2p)     0.79725      -0.12376
    51    C    4  pz     Ryd( 3p)     0.00114       0.52075
    52    C    4  dxy    Ryd( 3d)     0.00499       2.40838
    53    C    4  dxz    Ryd( 3d)     0.00196       1.85302
    54    C    4  dyz    Ryd( 3d)     0.00352       1.93650
    55    C    4  dx2y2  Ryd( 3d)     0.00341       2.38607
    56    C    4  dz2    Ryd( 3d)     0.00088       2.13668

    57    O    5  S      Cor( 1S)     1.99965     -18.97728
    58    O    5  S      Val( 2S)     1.60727      -0.85656
    59    O    5  S      Ryd( 3S)     0.00167       1.52623
    60    O    5  px     Val( 2p)     1.42332      -0.32762
    61    O    5  px     Ryd( 3p)     0.00085       1.36474
    62    O    5  py     Val( 2p)     1.73958      -0.34154
    63    O    5  py     Ryd( 3p)     0.00145       1.24492
    64    O    5  pz     Val( 2p)     1.80129      -0.31972
    65    O    5  pz     Ryd( 3p)     0.00144       1.08448
    66    O    5  dxy    Ryd( 3d)     0.00127       3.14327
    67    O    5  dxz    Ryd( 3d)     0.00035       2.72681
    68    O    5  dyz    Ryd( 3d)     0.00091       2.66152
    69    O    5  dx2y2  Ryd( 3d)     0.00101       2.95448
    70    O    5  dz2    Ryd( 3d)     0.00060       2.89880

    71    C    6  S      Cor( 1S)     1.99925     -10.14411
    72    C    6  S      Val( 2S)     1.09048      -0.25441
    73    C    6  S      Ryd( 3S)     0.00159       0.76163
    74    C    6  px     Val( 2p)     0.93902      -0.07987
    75    C    6  px     Ryd( 3p)     0.00374       0.61150
    76    C    6  py     Val( 2p)     0.98973      -0.07364
    77    C    6  py     Ryd( 3p)     0.00335       0.51472
    78    C    6  pz     Val( 2p)     1.21521      -0.09140
    79    C    6  pz     Ryd( 3p)     0.00032       0.53094
    80    C    6  dxy    Ryd( 3d)     0.00189       2.32190
    81    C    6  dxz    Ryd( 3d)     0.00060       2.00821
    82    C    6  dyz    Ryd( 3d)     0.00113       2.40438
    83    C    6  dx2y2  Ryd( 3d)     0.00096       2.15960
    84    C    6  dz2    Ryd( 3d)     0.00093       2.28800

    85    O    7  S      Cor( 1S)     1.99973     -18.86261
    86    O    7  S      Val( 2S)     1.69371      -0.85178
    87    O    7  S      Ryd( 3S)     0.00120       1.49983
    88    O    7  px     Val( 2p)     1.83799      -0.25444
    89    O    7  px     Ryd( 3p)     0.00208       1.17618
    90    O    7  py     Val( 2p)     1.62312      -0.30651
    91    O    7  py     Ryd( 3p)     0.00089       1.05199
    92    O    7  pz     Val( 2p)     1.43769      -0.23859
    93    O    7  pz     Ryd( 3p)     0.00067       1.05869
    94    O    7  dxy    Ryd( 3d)     0.00154       3.03411
    95    O    7  dxz    Ryd( 3d)     0.00011       2.66525
    96    O    7  dyz    Ryd( 3d)     0.00190       2.87076
    97    O    7  dx2y2  Ryd( 3d)     0.00127       3.22808
    98    O    7  dz2    Ryd( 3d)     0.00035       2.88708

    99    H    8  S      Val( 1S)     0.77247       0.06249
   100    H    8  S      Ryd( 2S)     0.00118       0.33698
   101    H    8  px     Ryd( 2p)     0.00022       1.83354
   102    H    8  py     Ryd( 2p)     0.00060       2.26636
   103    H    8  pz     Ryd( 2p)     0.00018       1.73010

   104    H    9  S      Val( 1S)     0.76368       0.05856
   105    H    9  S      Ryd( 2S)     0.00137       0.34303
   106    H    9  px     Ryd( 2p)     0.00036       1.96625
   107    H    9  py     Ryd( 2p)     0.00019       1.73279
   108    H    9  pz     Ryd( 2p)     0.00054       2.14338

   109    H   10  S      Val( 1S)     0.76368       0.05856
   110    H   10  S      Ryd( 2S)     0.00137       0.34303
   111    H   10  px     Ryd( 2p)     0.00036       1.96625
   112    H   10  py     Ryd( 2p)     0.00019       1.73279
   113    H   10  pz     Ryd( 2p)     0.00054       2.14338

   114    H   11  S      Val( 1S)     0.77286       0.07600
   115    H   11  S      Ryd( 2S)     0.00275       0.34842
   116    H   11  px     Ryd( 2p)     0.00079       2.34584
   117    H   11  py     Ryd( 2p)     0.00016       1.95006
   118    H   11  pz     Ryd( 2p)     0.00015       1.64340

   119    H   12  S      Val( 1S)     0.77158       0.07329
   120    H   12  S      Ryd( 2S)     0.00250       0.33949
   121    H   12  px     Ryd( 2p)     0.00071       2.32528
   122    H   12  py     Ryd( 2p)     0.00020       2.00379
   123    H   12  pz     Ryd( 2p)     0.00014       1.64944

   124    H   13  S      Val( 1S)     0.80037       0.05270
   125    H   13  S      Ryd( 2S)     0.00241       0.34237
   126    H   13  px     Ryd( 2p)     0.00016       1.73419
   127    H   13  py     Ryd( 2p)     0.00038       1.95414
   128    H   13  pz     Ryd( 2p)     0.00058       2.14886

   129    H   14  S      Val( 1S)     0.80037       0.05270
   130    H   14  S      Ryd( 2S)     0.00241       0.34237
   131    H   14  px     Ryd( 2p)     0.00016       1.73419
   132    H   14  py     Ryd( 2p)     0.00038       1.95414
   133    H   14  pz     Ryd( 2p)     0.00058       2.14886

   134    H   15  S      Val( 1S)     0.79862       0.05461
   135    H   15  S      Ryd( 2S)     0.00085       0.31357
   136    H   15  px     Ryd( 2p)     0.00056       2.18576
   137    H   15  py     Ryd( 2p)     0.00028       1.85549
   138    H   15  pz     Ryd( 2p)     0.00020       1.72497

 WARNING:  1 low occupancy (<1.9990e) core orbital  found on  C    2
           1 low occupancy (<1.9990e) core orbital  found on  C    3


 Summary of Natural Population Analysis:                  
                                                          
                                       Natural Population 
                Natural  -----------------------------------------------
    Atom  No    Charge         Core      Valence    Rydberg      Total
 -----------------------------------------------------------------------
      C    1   -0.66412      1.99921     4.65671    0.00820     6.66412
      C    2   -0.12190      1.99896     4.10951    0.01344     6.12190
      C    3   -0.33283      1.99882     4.31687    0.01714     6.33283
      C    4    0.81698      1.99922     3.13340    0.05040     5.18302
      O    5   -0.58064      1.99965     6.57145    0.00954     8.58064
      C    6   -0.24821      1.99925     4.23444    0.01451     6.24821
      O    7   -0.60225      1.99973     6.59250    0.01002     8.60225
      H    8    0.22536      0.00000     0.77247    0.00217     0.77464
      H    9    0.23386      0.00000     0.76368    0.00246     0.76614
      H   10    0.23386      0.00000     0.76368    0.00246     0.76614
      H   11    0.22330      0.00000     0.77286    0.00384     0.77670
      H   12    0.22487      0.00000     0.77158    0.00355     0.77513
      H   13    0.19611      0.00000     0.80037    0.00352     0.80389
      H   14    0.19611      0.00000     0.80037    0.00352     0.80389
      H   15    0.19950      0.00000     0.79862    0.00189     0.80050
 =======================================================================
   * Total *   -0.00000     13.99484    39.85851    0.14665    54.00000

                                 Natural Population      
 --------------------------------------------------------
   Core                      13.99484 ( 99.9632% of  14)
   Valence                   39.85851 ( 99.6463% of  40)
   Natural Minimal Basis     53.85335 ( 99.7284% of  54)
   Natural Rydberg Basis      0.14665 (  0.2716% of  54)
 --------------------------------------------------------

    Atom  No          Natural Electron Configuration
 ----------------------------------------------------------------------------
      C    1      [core]2S( 1.10)2p( 3.56)3p( 0.01)
      C    2      [core]2S( 0.97)2p( 3.14)3p( 0.01)
      C    3      [core]2S( 0.98)2p( 3.33)3p( 0.01)
      C    4      [core]2S( 0.74)2p( 2.39)3p( 0.03)3d( 0.01)
      O    5      [core]2S( 1.61)2p( 4.96)
      C    6      [core]2S( 1.09)2p( 3.14)3p( 0.01)3d( 0.01)
      O    7      [core]2S( 1.69)2p( 4.90)3d( 0.01)
      H    8            1S( 0.77)
      H    9            1S( 0.76)
      H   10            1S( 0.76)
      H   11            1S( 0.77)
      H   12            1S( 0.77)
      H   13            1S( 0.80)
      H   14            1S( 0.80)
      H   15            1S( 0.80)


 NATURAL BOND ORBITAL ANALYSIS:

                       Occupancies       Lewis Structure    Low   High
           Occ.    -------------------  -----------------   occ   occ
  Cycle   Thresh.   Lewis   Non-Lewis     CR  BD  3C  LP    (L)   (NL)   Dev
 =============================================================================
   1(1)    1.90    52.17540   1.82460      7  16   0   4     4      3    0.85
   2(2)    1.90    51.28940   2.71060      7  17   0   3     3      3    1.00
   3(3)    1.90    51.80822   2.19178      7  16   0   4     4      3    0.85
   4(4)    1.90    52.02315   1.97685      7  15   0   5     3      3    0.85
   5(5)    1.90    52.17540   1.82460      7  16   0   4     4      3    0.85
   6(1)    1.80    53.25950   0.74050      7  16   0   4     0      2    0.16
   7(2)    1.80    53.25950   0.74050      7  16   0   4     0      2    0.16
   8(1)    1.70    53.25950   0.74050      7  16   0   4     0      2    0.16
   9(2)    1.70    53.25950   0.74050      7  16   0   4     0      2    0.16
  10(1)    1.60    53.25950   0.74050      7  16   0   4     0      2    0.16
  11(2)    1.60    53.25950   0.74050      7  16   0   4     0      2    0.16
  12(1)    1.50    53.25950   0.74050      7  16   0   4     0      2    0.16
  13(2)    1.50    53.25950   0.74050      7  16   0   4     0      2    0.16
  14(1)    1.70    53.25950   0.74050      7  16   0   4     0      2    0.16
 -----------------------------------------------------------------------------

 Structure accepted: RESONANCE keyword permits strongly delocalized structure

 WARNING:  1 low occupancy (<1.9990e) core orbital  found on  C    2
           1 low occupancy (<1.9990e) core orbital  found on  C    3

 --------------------------------------------------------
   Core                     13.99484 ( 99.963% of  14)
   Valence Lewis            39.26465 ( 98.162% of  40)
  ==================       ============================
   Total Lewis              53.25950 ( 98.629% of  54)
  -----------------------------------------------------
   Valence non-Lewis         0.63338 (  1.173% of  54)
   Rydberg non-Lewis         0.10713 (  0.198% of  54)
  ==================       ============================
   Total non-Lewis           0.74050 (  1.371% of  54)
 --------------------------------------------------------


       (Occupancy)   Bond orbital/ Coefficients/ Hybrids
 ---------------------------------------------------------------------------------
     1. (1.98566) BD ( 1) C   1 - C   2  
                ( 50.04%)   0.7074* C   1 s( 29.88%)p 2.35( 70.08%)d 0.00(  0.05%)
                                            0.0004  0.5465  0.0095  0.5864  0.0139
                                            0.5973 -0.0004  0.0000  0.0000  0.0190
                                           -0.0000  0.0000 -0.0005 -0.0104
                ( 49.96%)   0.7068* C   2 s( 33.63%)p 1.97( 66.33%)d 0.00(  0.04%)
                                            0.0000  0.5799  0.0086 -0.5626  0.0158
                                           -0.5884 -0.0156  0.0000  0.0000  0.0166
                                            0.0000  0.0000  0.0007 -0.0117
     2. (1.99009) BD ( 1) C   1 - H   8  
                ( 61.27%)   0.7828* C   1 s( 23.68%)p 3.22( 76.28%)d 0.00(  0.04%)
                                            0.0000 -0.4866 -0.0001 -0.3582  0.0135
                                            0.7964 -0.0011 -0.0000 -0.0000  0.0137
                                            0.0000 -0.0000  0.0109  0.0092
                ( 38.73%)   0.6223* H   8 s( 99.92%)p 0.00(  0.08%)
                                           -0.9996  0.0002  0.0106 -0.0264  0.0000
     3. (1.97587) BD ( 1) C   1 - H   9  
                ( 61.57%)   0.7847* C   1 s( 23.22%)p 3.31( 76.74%)d 0.00(  0.04%)
                                            0.0000 -0.4818  0.0042  0.5133  0.0044
                                           -0.0634  0.0135 -0.7069  0.0047  0.0025
                                            0.0150 -0.0037 -0.0060 -0.0096
                ( 38.43%)   0.6199* H   9 s( 99.92%)p 0.00(  0.08%)
                                           -0.9996  0.0014 -0.0167  0.0006  0.0232
     4. (1.97587) BD ( 1) C   1 - H  10  
                ( 61.57%)   0.7847* C   1 s( 23.22%)p 3.31( 76.74%)d 0.00(  0.04%)
                                            0.0000 -0.4818  0.0042  0.5133  0.0044
                                           -0.0634  0.0135  0.7069 -0.0047  0.0025
                                           -0.0150  0.0037 -0.0060 -0.0096
                ( 38.43%)   0.6199* H  10 s( 99.92%)p 0.00(  0.08%)
                                           -0.9996  0.0014 -0.0167  0.0006 -0.0232
     5. (1.98306) BD ( 1) C   2 - C   3  
                ( 49.66%)   0.7047* C   2 s( 38.46%)p 1.60( 61.50%)d 0.00(  0.05%)
                                            0.0002  0.6200  0.0147 -0.1633 -0.0017
                                            0.7668  0.0184  0.0000  0.0000 -0.0072
                                            0.0000  0.0000 -0.0172 -0.0115
                ( 50.34%)   0.7095* C   3 s( 39.72%)p 1.52( 60.24%)d 0.00(  0.04%)
                                            0.0001  0.6299  0.0211  0.1525 -0.0083
                                           -0.7608 -0.0159  0.0000  0.0000 -0.0073
                                            0.0000  0.0000 -0.0152 -0.0112
     6. (1.89838) BD ( 2) C   2 - C   3  
                ( 45.88%)   0.6773* C   2 s(  0.00%)p 1.00( 99.92%)d 0.00(  0.08%)
                                            0.0000  0.0000  0.0000  0.0000  0.0000
                                            0.0000  0.0000  0.9994 -0.0209  0.0000
                                           -0.0060  0.0277  0.0000  0.0000
                ( 54.12%)   0.7357* C   3 s(  0.00%)p 1.00( 99.95%)d 0.00(  0.05%)
                                            0.0000  0.0000  0.0000  0.0000  0.0000
                                            0.0000  0.0000  0.9995 -0.0192  0.0000
                                            0.0127 -0.0193  0.0000  0.0000
     7. (1.97633) BD ( 1) C   2 - H  11  
                ( 61.45%)   0.7839* C   2 s( 27.94%)p 2.58( 72.02%)d 0.00(  0.03%)
                                           -0.0004  0.5282 -0.0206  0.8097 -0.0050
                                           -0.2541 -0.0042  0.0000  0.0000 -0.0075
                                            0.0000  0.0000  0.0142 -0.0093
                ( 38.55%)   0.6209* H  11 s( 99.91%)p 0.00(  0.09%)
                                            0.9995 -0.0046 -0.0299  0.0072  0.0000
     8. (1.97405) BD ( 1) C   3 - C   4  
                ( 51.47%)   0.7174* C   3 s( 31.87%)p 2.14( 68.08%)d 0.00(  0.05%)
                                            0.0002  0.5645  0.0083  0.5825 -0.0106
                                            0.5839  0.0220  0.0000  0.0000  0.0186
                                            0.0000  0.0000  0.0020 -0.0119
                ( 48.53%)   0.6967* C   4 s( 39.52%)p 1.53( 60.42%)d 0.00(  0.06%)
                                           -0.0002  0.6285  0.0153 -0.5502  0.0110
                                           -0.5483  0.0278  0.0000  0.0000  0.0213
                                            0.0000  0.0000 -0.0051 -0.0084
     9. (1.97456) BD ( 1) C   3 - H  12  
                ( 61.40%)   0.7836* C   3 s( 28.45%)p 2.51( 71.52%)d 0.00(  0.03%)
                                            0.0004 -0.5330  0.0201  0.7977 -0.0055
                                           -0.2807 -0.0039  0.0000  0.0000  0.0100
                                            0.0000  0.0000 -0.0097  0.0100
                ( 38.60%)   0.6213* H  12 s( 99.91%)p 0.00(  0.09%)
                                           -0.9995  0.0030 -0.0284  0.0100  0.0000
    10. (1.99273) BD ( 1) C   4 - O   5  
                ( 30.12%)   0.5488* C   4 s( 27.12%)p 2.68( 72.55%)d 0.01(  0.33%)
                                            0.0001 -0.5208 -0.0003 -0.8197 -0.0306
                                            0.2277  0.0288  0.0000  0.0000  0.0316
                                            0.0000  0.0000 -0.0398  0.0268
                ( 69.88%)   0.8360* O   5 s( 34.32%)p 1.91( 65.62%)d 0.00(  0.06%)
                                           -0.0000 -0.5858 -0.0022  0.7614  0.0111
                                           -0.2762  0.0004  0.0000  0.0000  0.0201
                                            0.0000  0.0000 -0.0086  0.0129
    11. (1.99627) BD ( 1) C   4 - O   7  
                ( 33.52%)   0.5790* C   4 s( 33.14%)p 2.01( 66.61%)d 0.01(  0.24%)
                                            0.0000  0.5752 -0.0233 -0.1394 -0.0163
                                            0.8016  0.0623  0.0000  0.0000 -0.0145
                                            0.0000  0.0000 -0.0407 -0.0234
                ( 66.48%)   0.8154* O   7 s( 43.90%)p 1.28( 56.01%)d 0.00(  0.09%)
                                           -0.0000  0.6622 -0.0226  0.1614  0.0058
                                           -0.7304 -0.0233  0.0000  0.0000 -0.0118
                                            0.0000  0.0000 -0.0235 -0.0132
    12. (1.97723) BD ( 2) C   4 - O   7  
                ( 31.30%)   0.5595* C   4 s(  0.00%)p 1.00( 99.60%)d 0.00(  0.40%)
                                            0.0000  0.0000  0.0000  0.0000  0.0000
                                            0.0000  0.0000  0.9976 -0.0273  0.0000
                                           -0.0133  0.0622  0.0000  0.0000
                ( 68.70%)   0.8288* O   7 s(  0.00%)p 1.00( 99.86%)d 0.00(  0.14%)
                                            0.0000  0.0000  0.0000  0.0000  0.0000
                                            0.0000  0.0000  0.9993  0.0050  0.0000
                                            0.0085 -0.0369  0.0000  0.0000
    13. (1.99170) BD ( 1) O   5 - C   6  
                ( 69.44%)   0.8333* O   5 s( 29.95%)p 2.34( 69.99%)d 0.00(  0.06%)
                                            0.0001  0.5472  0.0054  0.6229  0.0153
                                            0.5581 -0.0130  0.0000  0.0000  0.0179
                                            0.0000  0.0000 -0.0106 -0.0127
                ( 30.56%)   0.5529* C   6 s( 21.02%)p 3.74( 78.68%)d 0.01(  0.31%)
                                            0.0001  0.4578  0.0247 -0.6635 -0.0072
                                           -0.5864 -0.0517  0.0000 -0.0000  0.0476
                                           -0.0000  0.0000  0.0050 -0.0282
    14. (1.99530) BD ( 1) C   6 - H  13  
                ( 60.33%)   0.7767* C   6 s( 26.57%)p 2.76( 73.39%)d 0.00(  0.05%)
                                            0.0001  0.5153 -0.0110 -0.0692  0.0151
                                            0.4786  0.0037 -0.7069  0.0048 -0.0039
                                            0.0024 -0.0165 -0.0056  0.0119
                ( 39.67%)   0.6299* H  13 s( 99.91%)p 0.00(  0.09%)
                                            0.9996 -0.0043  0.0017 -0.0181  0.0231
    15. (1.99530) BD ( 1) C   6 - H  14  
                ( 60.33%)   0.7767* C   6 s( 26.57%)p 2.76( 73.39%)d 0.00(  0.05%)
                                            0.0001  0.5153 -0.0110 -0.0692  0.0151
                                            0.4786  0.0037  0.7069 -0.0048 -0.0039
                                           -0.0024  0.0165 -0.0056  0.0119
                ( 39.67%)   0.6299* H  14 s( 99.91%)p 0.00(  0.09%)
                                            0.9996 -0.0043  0.0017 -0.0181 -0.0231
    16. (1.99180) BD ( 1) C   6 - H  15  
                ( 60.15%)   0.7755* C   6 s( 25.89%)p 2.86( 74.06%)d 0.00(  0.05%)
                                           -0.0001  0.5087  0.0105  0.7394 -0.0125
                                           -0.4401  0.0025 -0.0000  0.0000 -0.0194
                                            0.0000 -0.0000  0.0073 -0.0091
                ( 39.85%)   0.6313* H  15 s( 99.91%)p 0.00(  0.09%)
                                            0.9996 -0.0011 -0.0257  0.0140  0.0000
    17. (1.99921) CR ( 1) C   1           s(100.00%)p 0.00(  0.00%)
                                            1.0000 -0.0002 -0.0000 -0.0003 -0.0000
                                           -0.0002 -0.0000 -0.0000  0.0000 -0.0000
                                            0.0000 -0.0000  0.0000  0.0000
    18. (1.99896) CR ( 1) C   2           s(100.00%)p 0.00(  0.00%)
                                            1.0000  0.0001 -0.0000  0.0004 -0.0000
                                           -0.0002 -0.0000  0.0000  0.0000 -0.0000
                                            0.0000  0.0000  0.0000 -0.0000
    19. (1.99882) CR ( 1) C   3           s(100.00%)p 0.00(  0.00%)
                                            1.0000  0.0001 -0.0000 -0.0004  0.0000
                                            0.0001 -0.0000  0.0000  0.0000 -0.0000
                                            0.0000  0.0000  0.0000 -0.0000
    20. (1.99922) CR ( 1) C   4           s(100.00%)p 0.00(  0.00%)
                                            1.0000  0.0001  0.0000 -0.0000  0.0000
                                           -0.0001  0.0000  0.0000  0.0000  0.0000
                                            0.0000  0.0000  0.0000 -0.0000
    21. (1.99965) CR ( 1) O   5           s(100.00%)p 0.00(  0.00%)
                                            1.0000 -0.0002 -0.0000 -0.0001 -0.0000
                                            0.0001 -0.0000  0.0000  0.0000 -0.0000
                                            0.0000  0.0000 -0.0000 -0.0000
    22. (1.99925) CR ( 1) C   6           s(100.00%)p 0.00(  0.00%)
                                            1.0000 -0.0001  0.0000  0.0002 -0.0000
                                           -0.0001  0.0000 -0.0000  0.0000 -0.0000
                                            0.0000 -0.0000  0.0000  0.0000
    23. (1.99973) CR ( 1) O   7           s(100.00%)p 0.00(  0.00%)
                                            1.0000 -0.0004 -0.0000  0.0002 -0.0000
                                           -0.0004 -0.0000  0.0000  0.0000 -0.0000
                                            0.0000  0.0000 -0.0000 -0.0000
    24. (1.96152) LP ( 1) O   5           s( 35.71%)p 1.80( 64.25%)d 0.00(  0.04%)
                                            0.0002  0.5976 -0.0009  0.1759  0.0010
                                           -0.7820  0.0075 -0.0000 -0.0000  0.0086
                                           -0.0000 -0.0000  0.0154  0.0075
    25. (1.80233) LP ( 2) O   5           s(  0.00%)p 1.00( 99.94%)d 0.00(  0.06%)
                                            0.0000  0.0000  0.0000  0.0000  0.0000
                                            0.0000  0.0000  0.9997 -0.0022  0.0000
                                           -0.0105  0.0214  0.0000  0.0000
    26. (1.97578) LP ( 1) O   7           s( 56.13%)p 0.78( 43.86%)d 0.00(  0.02%)
                                            0.0005  0.7491  0.0131 -0.1408 -0.0006
                                            0.6471 -0.0005  0.0000  0.0000  0.0046
                                            0.0000  0.0000  0.0095  0.0076
    27. (1.85082) LP ( 2) O   7           s(  0.00%)p 1.00( 99.91%)d 0.00(  0.09%)
                                           -0.0001 -0.0016  0.0031  0.9763 -0.0123
                                            0.2142 -0.0021  0.0000  0.0000 -0.0264
                                            0.0000  0.0000  0.0127 -0.0002
    28. (0.00363) RY*( 1) C   1           s(  2.01%)p45.78( 91.94%)d 3.01(  6.05%)
                                           -0.0000  0.0081  0.1415 -0.0111 -0.5527
                                            0.0140  0.7833 -0.0000  0.0000  0.0011
                                            0.0000 -0.0000 -0.2448 -0.0230
    29. (0.00115) RY*( 2) C   1           s(  0.00%)p 1.00( 69.38%)d 0.44( 30.62%)
                                           -0.0000 -0.0000  0.0000  0.0000 -0.0000
                                           -0.0000 -0.0000  0.0123  0.8329  0.0000
                                            0.4076  0.3742 -0.0000 -0.0000
    30. (0.00050) RY*( 3) C   1           s( 24.33%)p 3.10( 75.50%)d 0.01(  0.17%)
                                            0.0000  0.0074  0.4932 -0.0174  0.7469
                                           -0.0152  0.4434  0.0000 -0.0000 -0.0010
                                           -0.0000  0.0000  0.0212 -0.0359
    31. (0.00008) RY*( 4) C   1           s( 52.66%)p 0.35( 18.62%)d 0.55( 28.72%)
    32. (0.00003) RY*( 5) C   1           s(  5.91%)p 0.55(  3.25%)d15.37( 90.84%)
    33. (0.00000) RY*( 6) C   1           s(  0.00%)p 1.00( 19.35%)d 4.17( 80.65%)
    34. (0.00000) RY*( 7) C   1           s(  0.00%)p 1.00( 11.31%)d 7.84( 88.69%)
    35. (0.00000) RY*( 8) C   1           s( 14.74%)p 0.69( 10.21%)d 5.09( 75.05%)
    36. (0.00000) RY*( 9) C   1           s(  0.35%)p 1.65(  0.59%)d99.99( 99.06%)
    37. (0.00528) RY*( 1) C   2           s( 10.06%)p 8.42( 84.75%)d 0.52(  5.19%)
                                            0.0000 -0.0068  0.3171  0.0224  0.8662
                                           -0.0031  0.3109  0.0000  0.0000  0.1785
                                            0.0000  0.0000 -0.1405 -0.0173
    38. (0.00213) RY*( 2) C   2           s(  0.00%)p 1.00( 80.25%)d 0.25( 19.75%)
                                            0.0000  0.0000  0.0000  0.0000  0.0000
                                            0.0000  0.0000  0.0269  0.8954  0.0000
                                           -0.2694 -0.3534  0.0000  0.0000
    39. (0.00176) RY*( 3) C   2           s(  1.26%)p72.94( 91.66%)d 5.64(  7.08%)
                                           -0.0000 -0.0028  0.1121  0.0113  0.2531
                                            0.0186 -0.9231 -0.0000 -0.0000 -0.0302
                                           -0.0000 -0.0000 -0.2634 -0.0237
    40. (0.00040) RY*( 4) C   2           s( 56.93%)p 0.29( 16.46%)d 0.47( 26.62%)
                                            0.0000 -0.0034  0.7545  0.0182 -0.3817
                                           -0.0256  0.1336 -0.0000 -0.0000 -0.1204
                                           -0.0000 -0.0000 -0.4927 -0.0945
    41. (0.00017) RY*( 5) C   2           s(  9.34%)p 0.56(  5.25%)d 9.14( 85.40%)
                                           -0.0000  0.0007  0.3057  0.0127 -0.1795
                                            0.0157 -0.1411  0.0000  0.0000  0.8535
                                            0.0000  0.0000  0.3520  0.0414
    42. (0.00009) RY*( 6) C   2           s(  0.00%)p 1.00( 19.59%)d 4.10( 80.41%)
    43. (0.00007) RY*( 7) C   2           s( 18.30%)p 0.10(  1.91%)d 4.36( 79.79%)
    44. (0.00000) RY*( 8) C   2           s(  0.00%)p 1.00(  0.24%)d99.99( 99.76%)
    45. (0.00001) RY*( 9) C   2           s(  4.08%)p 0.03(  0.13%)d23.47( 95.79%)
    46. (0.00599) RY*( 1) C   3           s(  5.65%)p16.01( 90.47%)d 0.69(  3.88%)
                                            0.0000 -0.0101  0.2375 -0.0213 -0.9490
                                            0.0032  0.0594 -0.0000 -0.0000  0.1718
                                           -0.0000 -0.0000 -0.0962  0.0068
    47. (0.00397) RY*( 2) C   3           s(  8.66%)p10.47( 90.68%)d 0.08(  0.66%)
                                           -0.0000  0.0026  0.2943 -0.0013  0.0304
                                            0.0291 -0.9513 -0.0000 -0.0000  0.0750
                                           -0.0000 -0.0000 -0.0246  0.0183
    48. (0.00198) RY*( 3) C   3           s( 83.05%)p 0.17( 14.03%)d 0.04(  2.92%)
                                            0.0000 -0.0062  0.9113 -0.0205  0.2415
                                            0.0111  0.2854  0.0000  0.0000 -0.1040
                                            0.0000  0.0000 -0.1355  0.0053
    49. (0.00085) RY*( 4) C   3           s(  0.00%)p 1.00( 83.38%)d 0.20( 16.62%)
                                            0.0000  0.0000  0.0000  0.0000  0.0000
                                            0.0000  0.0000  0.0234  0.9128  0.0000
                                            0.1276  0.3872  0.0000  0.0000
    50. (0.00016) RY*( 5) C   3           s(  0.00%)p 1.00(  4.67%)d20.39( 95.33%)
                                           -0.0000  0.0014  0.0027  0.0170 -0.1981
                                            0.0122 -0.0840 -0.0000 -0.0000 -0.9486
                                           -0.0000 -0.0000  0.2172  0.0794
    51. (0.00007) RY*( 6) C   3           s(  0.00%)p 1.00( 16.44%)d 5.08( 83.56%)
    52. (0.00007) RY*( 7) C   3           s(  2.47%)p 0.09(  0.23%)d39.33( 97.30%)
    53. (0.00003) RY*( 8) C   3           s(  0.00%)p 1.00(  0.23%)d99.99( 99.77%)
    54. (0.00003) RY*( 9) C   3           s(  0.12%)p 0.66(  0.08%)d99.99( 99.80%)
    55. (0.02311) RY*( 1) C   4           s(  2.19%)p44.20( 96.75%)d 0.48(  1.06%)
                                            0.0000  0.0279  0.1453 -0.0566  0.4353
                                            0.0540 -0.8786 -0.0000 -0.0000 -0.0660
                                           -0.0000 -0.0000  0.0784 -0.0097
    56. (0.00864) RY*( 2) C   4           s(  8.70%)p 5.58( 48.53%)d 4.92( 42.77%)
                                           -0.0000  0.0278  0.2937  0.0345 -0.6121
                                           -0.0008 -0.3308 -0.0000 -0.0000  0.5187
                                           -0.0000 -0.0000 -0.3929  0.0655
    57. (0.00471) RY*( 3) C   4           s(  0.00%)p 1.00(  2.46%)d39.63( 97.54%)
                                            0.0000  0.0000  0.0000  0.0000  0.0000
                                            0.0000  0.0000 -0.0631 -0.1436  0.0000
                                           -0.5237  0.8373  0.0000  0.0000
    58. (0.00445) RY*( 4) C   4           s( 21.25%)p 0.89( 18.82%)d 2.82( 59.93%)
                                            0.0000  0.0004  0.4610 -0.0220 -0.4272
                                           -0.0067 -0.0721 -0.0000 -0.0000 -0.7720
                                           -0.0000 -0.0000  0.0436 -0.0369
    59. (0.00147) RY*( 5) C   4           s(  0.00%)p 1.00( 32.16%)d 2.11( 67.84%)
                                            0.0000  0.0000  0.0000  0.0000  0.0000
                                            0.0000  0.0000 -0.0283 -0.5664  0.0000
                                            0.7393  0.3631  0.0000  0.0000
    60. (0.00110) RY*( 6) C   4           s( 13.91%)p 0.14(  1.96%)d 6.05( 84.12%)
                                           -0.0000  0.0108  0.3728 -0.0160 -0.1187
                                            0.0437  0.0581  0.0000  0.0000  0.3296
                                            0.0000  0.0000  0.8552  0.0357
    61. (0.00052) RY*( 7) C   4           s( 53.80%)p 0.64( 34.32%)d 0.22( 11.88%)
                                           -0.0000 -0.0152  0.7333  0.0268  0.4877
                                            0.0089  0.3233  0.0000  0.0000  0.1165
                                            0.0000  0.0000 -0.3207  0.0494
    62. (0.00037) RY*( 8) C   4           s(  0.00%)p 1.00( 65.79%)d 0.52( 34.21%)
                                            0.0000  0.0000  0.0000  0.0000  0.0000
                                            0.0000  0.0000  0.0027  0.8111  0.0000
                                            0.4231  0.4039  0.0000  0.0000
    63. (0.00003) RY*( 9) C   4           s(  0.36%)p 0.07(  0.03%)d99.99( 99.61%)
    64. (0.00251) RY*( 1) O   5           s( 59.66%)p 0.60( 36.05%)d 0.07(  4.29%)
                                           -0.0000 -0.0066  0.7724 -0.0038 -0.1122
                                           -0.0086 -0.5898  0.0000  0.0000  0.0988
                                            0.0000  0.0000  0.1734 -0.0551
    65. (0.00152) RY*( 2) O   5           s(  0.00%)p 1.00( 93.61%)d 0.07(  6.39%)
                                            0.0000  0.0000  0.0000  0.0000  0.0000
                                            0.0000  0.0000 -0.0015  0.9675  0.0000
                                            0.1187  0.2231  0.0000  0.0000
    66. (0.00072) RY*( 3) O   5           s( 18.02%)p 3.49( 62.96%)d 1.06( 19.02%)
                                            0.0000  0.0061  0.4245  0.0098 -0.5918
                                            0.0029  0.5285  0.0000  0.0000 -0.0370
                                            0.0000  0.0000 -0.4235  0.0974
    67. (0.00025) RY*( 4) O   5           s( 17.13%)p 2.78( 47.67%)d 2.06( 35.20%)
                                            0.0000 -0.0036  0.4138  0.0105  0.4779
                                            0.0073  0.4982  0.0000  0.0000 -0.4375
                                            0.0000  0.0000  0.3993 -0.0342
    68. (0.00014) RY*( 5) O   5           s(  0.00%)p 1.00(  2.83%)d34.32( 97.17%)
                                            0.0000  0.0000  0.0000  0.0000  0.0000
                                            0.0000  0.0000  0.0050 -0.1682  0.0000
                                            0.9614  0.2179  0.0000  0.0000
    69. (0.00009) RY*( 6) O   5           s(  5.01%)p 7.08( 35.44%)d11.90( 59.56%)
    70. (0.00003) RY*( 7) O   5           s(  0.19%)p89.27( 17.31%)d99.99( 82.50%)
    71. (0.00000) RY*( 8) O   5           s(  0.00%)p 1.00(  3.61%)d26.67( 96.39%)
    72. (0.00001) RY*( 9) O   5           s(  0.01%)p 1.00(  0.72%)d99.99( 99.27%)
    73. (0.00432) RY*( 1) C   6           s( 17.09%)p 4.23( 72.33%)d 0.62( 10.58%)
                                           -0.0000  0.0053  0.4133 -0.0082 -0.8363
                                            0.0322  0.1512  0.0000  0.0000  0.0095
                                           -0.0000  0.0000  0.3247 -0.0186
    74. (0.00167) RY*( 2) C   6           s(  4.90%)p18.53( 90.73%)d 0.89(  4.37%)
                                            0.0000 -0.0196  0.2204  0.0369  0.0181
                                            0.0419 -0.9507 -0.0000  0.0000  0.0269
                                            0.0000 -0.0000  0.2027 -0.0433
    75. (0.00131) RY*( 3) C   6           s(  0.00%)p 1.00( 14.13%)d 6.08( 85.87%)
                                            0.0000  0.0000 -0.0000  0.0000  0.0000
                                            0.0000  0.0000 -0.0155 -0.3756 -0.0000
                                            0.6572  0.6533 -0.0000  0.0000
    76. (0.00051) RY*( 4) C   6           s(  2.75%)p 7.50( 20.64%)d27.85( 76.61%)
                                           -0.0000  0.0035  0.1658 -0.0247  0.4088
                                           -0.0120  0.1961  0.0000 -0.0000 -0.4292
                                           -0.0000  0.0000  0.7625 -0.0211
    77. (0.00014) RY*( 5) C   6           s( 57.98%)p 0.08(  4.72%)d 0.64( 37.30%)
                                           -0.0000 -0.0021  0.7614 -0.0076  0.2031
                                            0.0078  0.0764  0.0000  0.0000 -0.3272
                                           -0.0000  0.0000 -0.4834 -0.1796
    78. (0.00012) RY*( 6) C   6           s(  0.00%)p 1.00( 82.00%)d 0.22( 18.00%)
                                            0.0000 -0.0000 -0.0000  0.0000  0.0000
                                           -0.0000  0.0000 -0.0030  0.9055  0.0000
                                            0.1103  0.4096  0.0000 -0.0000
    79. (0.00000) RY*( 7) C   6           s(  0.00%)p 1.00(  3.92%)d24.52( 96.08%)
    80. (0.00000) RY*( 8) C   6           s( 14.32%)p 0.82( 11.76%)d 5.16( 73.92%)
    81. (0.00000) RY*( 9) C   6           s(  2.92%)p 0.09(  0.27%)d33.15( 96.81%)
    82. (0.00197) RY*( 1) O   7           s(  5.45%)p17.16( 93.49%)d 0.20(  1.07%)
                                           -0.0000  0.0013  0.2334 -0.0081 -0.9470
                                           -0.0087 -0.1946 -0.0000 -0.0000  0.0864
                                           -0.0000 -0.0000 -0.0559 -0.0087
    83. (0.00073) RY*( 2) O   7           s(  0.00%)p 1.00( 98.04%)d 0.02(  1.96%)
                                            0.0000  0.0000  0.0000  0.0000  0.0000
                                            0.0000  0.0000 -0.0103  0.9901  0.0000
                                            0.0435 -0.1331  0.0000  0.0000
    84. (0.00011) RY*( 3) O   7           s( 70.66%)p 0.32( 22.95%)d 0.09(  6.40%)
                                           -0.0000  0.0099  0.8405  0.0106  0.1334
                                           -0.0240  0.4593  0.0000  0.0000  0.0880
                                            0.0000  0.0000 -0.2234  0.0796
    85. (0.00009) RY*( 4) O   7           s( 11.99%)p 6.09( 73.00%)d 1.25( 15.01%)
    86. (0.00001) RY*( 5) O   7           s(  0.03%)p99.99(  6.44%)d99.99( 93.53%)
    87. (0.00001) RY*( 6) O   7           s(  0.00%)p 1.00(  0.20%)d99.99( 99.80%)
    88. (0.00002) RY*( 7) O   7           s(  8.15%)p 0.48(  3.90%)d10.79( 87.95%)
    89. (0.00000) RY*( 8) O   7           s(  0.00%)p 1.00(  1.90%)d51.51( 98.10%)
    90. (0.00000) RY*( 9) O   7           s(  3.69%)p 0.12(  0.45%)d25.95( 95.86%)
    91. (0.00122) RY*( 1) H   8           s( 96.80%)p 0.03(  3.20%)
                                            0.0048  0.9838 -0.0130 -0.1785  0.0000
    92. (0.00018) RY*( 2) H   8           s(  0.00%)p 1.00(100.00%)
                                            0.0000  0.0000  0.0000  0.0000  1.0000
    93. (0.00013) RY*( 3) H   8           s(  0.09%)p99.99( 99.91%)
                                            0.0085  0.0279  0.9962  0.0818  0.0000
    94. (0.00002) RY*( 4) H   8           s(  3.20%)p30.27( 96.80%)
    95. (0.00142) RY*( 1) H   9           s( 95.95%)p 0.04(  4.05%)
                                            0.0054  0.9795 -0.1853 -0.0639  0.0457
    96. (0.00022) RY*( 2) H   9           s(  0.16%)p99.99( 99.84%)
                                            0.0019  0.0396  0.5601 -0.6576  0.5023
    97. (0.00016) RY*( 3) H   9           s(  0.79%)p99.99( 99.21%)
                                            0.0078  0.0886  0.3535  0.7391  0.5664
    98. (0.00002) RY*( 4) H   9           s(  3.18%)p30.41( 96.82%)
    99. (0.00142) RY*( 1) H  10           s( 95.95%)p 0.04(  4.05%)
                                            0.0054  0.9795 -0.1853 -0.0639 -0.0457
   100. (0.00022) RY*( 2) H  10           s(  0.16%)p99.99( 99.84%)
                                            0.0019  0.0396  0.5601 -0.6576 -0.5023
   101. (0.00016) RY*( 3) H  10           s(  0.79%)p99.99( 99.21%)
                                            0.0078  0.0886  0.3535  0.7391 -0.5664
   102. (0.00002) RY*( 4) H  10           s(  3.18%)p30.41( 96.82%)
   103. (0.00278) RY*( 1) H  11           s( 99.35%)p 0.01(  0.65%)
                                            0.0070  0.9967  0.0799  0.0085  0.0000
   104. (0.00015) RY*( 2) H  11           s(  0.00%)p 1.00(100.00%)
                                            0.0000  0.0000  0.0000  0.0000  1.0000
   105. (0.00012) RY*( 3) H  11           s(  0.05%)p99.99( 99.95%)
                                            0.0018  0.0228 -0.1790 -0.9836 -0.0000
   106. (0.00006) RY*( 4) H  11           s(  0.69%)p99.99( 99.31%)
   107. (0.00252) RY*( 1) H  12           s( 99.43%)p 0.01(  0.57%)
                                            0.0051  0.9971 -0.0589  0.0473  0.0000
   108. (0.00014) RY*( 2) H  12           s(  0.00%)p 1.00(100.00%)
                                            0.0000  0.0000  0.0000  0.0000  1.0000
   109. (0.00011) RY*( 3) H  12           s(  0.19%)p99.99( 99.81%)
                                           -0.0080  0.0434 -0.0658 -0.9969 -0.0000
   110. (0.00006) RY*( 4) H  12           s(  0.47%)p99.99( 99.53%)
   111. (0.00245) RY*( 1) H  13           s( 98.98%)p 0.01(  1.02%)
                                            0.0061  0.9949 -0.0014  0.1009  0.0021
   112. (0.00022) RY*( 2) H  13           s(  0.41%)p99.99( 99.59%)
                                            0.0001  0.0638  0.5991 -0.6103 -0.5143
   113. (0.00014) RY*( 3) H  13           s(  0.04%)p99.99( 99.96%)
                                            0.0156  0.0106 -0.7057 -0.1010 -0.7010
   114. (0.00003) RY*( 4) H  13           s(  0.66%)p99.99( 99.34%)
   115. (0.00245) RY*( 1) H  14           s( 98.98%)p 0.01(  1.02%)
                                            0.0061  0.9949 -0.0014  0.1009 -0.0021
   116. (0.00022) RY*( 2) H  14           s(  0.41%)p99.99( 99.59%)
                                            0.0001  0.0638  0.5991 -0.6103  0.5143
   117. (0.00014) RY*( 3) H  14           s(  0.04%)p99.99( 99.96%)
                                            0.0156  0.0106 -0.7057 -0.1010  0.7010
   118. (0.00003) RY*( 4) H  14           s(  0.66%)p99.99( 99.34%)
   119. (0.00087) RY*( 1) H  15           s( 96.50%)p 0.04(  3.50%)
                                            0.0059  0.9823  0.0991 -0.1586  0.0000
   120. (0.00020) RY*( 2) H  15           s(  0.00%)p 1.00(100.00%)
                                            0.0000  0.0000  0.0000  0.0000  1.0000
   121. (0.00009) RY*( 3) H  15           s(  2.95%)p32.92( 97.05%)
   122. (0.00002) RY*( 4) H  15           s(  0.64%)p99.99( 99.36%)
   123. (0.01102) BD*( 1) C   1 - C   2  
                ( 49.96%)   0.7068* C   1 s( 29.88%)p 2.35( 70.08%)d 0.00(  0.05%)
                                           -0.0004 -0.5465 -0.0095 -0.5864 -0.0139
                                           -0.5973  0.0004 -0.0000 -0.0000 -0.0190
                                            0.0000 -0.0000  0.0005  0.0104
                ( 50.04%)  -0.7074* C   2 s( 33.63%)p 1.97( 66.33%)d 0.00(  0.04%)
                                           -0.0000 -0.5799 -0.0086  0.5626 -0.0158
                                            0.5884  0.0156 -0.0000 -0.0000 -0.0166
                                           -0.0000 -0.0000 -0.0007  0.0117
   124. (0.00394) BD*( 1) C   1 - H   8  
                ( 38.73%)   0.6223* C   1 s( 23.68%)p 3.22( 76.28%)d 0.00(  0.04%)
                                           -0.0000  0.4866  0.0001  0.3582 -0.0135
                                           -0.7964  0.0011  0.0000  0.0000 -0.0137
                                           -0.0000  0.0000 -0.0109 -0.0092
                ( 61.27%)  -0.7828* H   8 s( 99.92%)p 0.00(  0.08%)
                                            0.9996 -0.0002 -0.0106  0.0264 -0.0000
   125. (0.00817) BD*( 1) C   1 - H   9  
                ( 38.43%)   0.6199* C   1 s( 23.22%)p 3.31( 76.74%)d 0.00(  0.04%)
                                           -0.0000  0.4818 -0.0042 -0.5133 -0.0044
                                            0.0634 -0.0135  0.7069 -0.0047 -0.0025
                                           -0.0150  0.0037  0.0060  0.0096
                ( 61.57%)  -0.7847* H   9 s( 99.92%)p 0.00(  0.08%)
                                            0.9996 -0.0014  0.0167 -0.0006 -0.0232
   126. (0.00817) BD*( 1) C   1 - H  10  
                ( 38.43%)   0.6199* C   1 s( 23.22%)p 3.31( 76.74%)d 0.00(  0.04%)
                                           -0.0000  0.4818 -0.0042 -0.5133 -0.0044
                                            0.0634 -0.0135 -0.7069  0.0047 -0.0025
                                            0.0150 -0.0037  0.0060  0.0096
                ( 61.57%)  -0.7847* H  10 s( 99.92%)p 0.00(  0.08%)
                                            0.9996 -0.0014  0.0167 -0.0006  0.0232
   127. (0.01641) BD*( 1) C   2 - C   3  
                ( 50.34%)   0.7095* C   2 s( 38.46%)p 1.60( 61.50%)d 0.00(  0.05%)
                                            0.0002  0.6200  0.0147 -0.1633 -0.0017
                                            0.7668  0.0184  0.0000  0.0000 -0.0072
                                            0.0000  0.0000 -0.0172 -0.0115
                ( 49.66%)  -0.7047* C   3 s( 39.72%)p 1.52( 60.24%)d 0.00(  0.04%)
                                            0.0001  0.6299  0.0211  0.1525 -0.0083
                                           -0.7608 -0.0159  0.0000  0.0000 -0.0073
                                            0.0000  0.0000 -0.0152 -0.0112
   128. (0.05480) BD*( 2) C   2 - C   3  
                ( 54.12%)   0.7357* C   2 s(  0.00%)p 1.00( 99.92%)d 0.00(  0.08%)
                                            0.0000  0.0000  0.0000  0.0000  0.0000
                                            0.0000  0.0000  0.9994 -0.0209  0.0000
                                           -0.0060  0.0277  0.0000  0.0000
                ( 45.88%)  -0.6773* C   3 s(  0.00%)p 1.00( 99.95%)d 0.00(  0.05%)
                                            0.0000  0.0000  0.0000  0.0000  0.0000
                                            0.0000  0.0000  0.9995 -0.0192  0.0000
                                            0.0127 -0.0193  0.0000  0.0000
   129. (0.01913) BD*( 1) C   2 - H  11  
                ( 38.55%)   0.6209* C   2 s( 27.94%)p 2.58( 72.02%)d 0.00(  0.03%)
                                            0.0004 -0.5282  0.0206 -0.8097  0.0050
                                            0.2541  0.0042 -0.0000 -0.0000  0.0075
                                           -0.0000 -0.0000 -0.0142  0.0093
                ( 61.45%)  -0.7839* H  11 s( 99.91%)p 0.00(  0.09%)
                                           -0.9995  0.0046  0.0299 -0.0072 -0.0000
   130. (0.05572) BD*( 1) C   3 - C   4  
                ( 48.53%)   0.6967* C   3 s( 31.87%)p 2.14( 68.08%)d 0.00(  0.05%)
                                           -0.0002 -0.5645 -0.0083 -0.5825  0.0106
                                           -0.5839 -0.0220 -0.0000 -0.0000 -0.0186
                                           -0.0000 -0.0000 -0.0020  0.0119
                ( 51.47%)  -0.7174* C   4 s( 39.52%)p 1.53( 60.42%)d 0.00(  0.06%)
                                            0.0002 -0.6285 -0.0153  0.5502 -0.0110
                                            0.5483 -0.0278 -0.0000 -0.0000 -0.0213
                                           -0.0000 -0.0000  0.0051  0.0084
   131. (0.01656) BD*( 1) C   3 - H  12  
                ( 38.60%)   0.6213* C   3 s( 28.45%)p 2.51( 71.52%)d 0.00(  0.03%)
                                           -0.0004  0.5330 -0.0201 -0.7977  0.0055
                                            0.2807  0.0039 -0.0000 -0.0000 -0.0100
                                           -0.0000 -0.0000  0.0097 -0.0100
                ( 61.40%)  -0.7836* H  12 s( 99.91%)p 0.00(  0.09%)
                                            0.9995 -0.0030  0.0284 -0.0100 -0.0000
   132. (0.10545) BD*( 1) C   4 - O   5  
                ( 69.88%)   0.8360* C   4 s( 27.12%)p 2.68( 72.55%)d 0.01(  0.33%)
                                            0.0001 -0.5208 -0.0003 -0.8197 -0.0306
                                            0.2277  0.0288  0.0000  0.0000  0.0316
                                            0.0000  0.0000 -0.0398  0.0268
                ( 30.12%)  -0.5488* O   5 s( 34.32%)p 1.91( 65.62%)d 0.00(  0.06%)
                                           -0.0000 -0.5858 -0.0022  0.7614  0.0111
                                           -0.2762  0.0004  0.0000  0.0000  0.0201
                                            0.0000  0.0000 -0.0086  0.0129
   133. (0.01851) BD*( 1) C   4 - O   7  
                ( 66.48%)   0.8154* C   4 s( 33.14%)p 2.01( 66.61%)d 0.01(  0.24%)
                                            0.0000  0.5752 -0.0233 -0.1394 -0.0163
                                            0.8016  0.0623  0.0000  0.0000 -0.0145
                                            0.0000  0.0000 -0.0407 -0.0234
                ( 33.52%)  -0.5790* O   7 s( 43.90%)p 1.28( 56.01%)d 0.00(  0.09%)
                                           -0.0000  0.6622 -0.0226  0.1614  0.0058
                                           -0.7304 -0.0233  0.0000  0.0000 -0.0118
                                            0.0000  0.0000 -0.0235 -0.0132
   134. (0.25973) BD*( 2) C   4 - O   7  
                ( 68.70%)   0.8288* C   4 s(  0.00%)p 1.00( 99.60%)d 0.00(  0.40%)
                                            0.0000  0.0000  0.0000  0.0000  0.0000
                                            0.0000  0.0000  0.9976 -0.0273  0.0000
                                           -0.0133  0.0622  0.0000  0.0000
                ( 31.30%)  -0.5595* O   7 s(  0.00%)p 1.00( 99.86%)d 0.00(  0.14%)
                                            0.0000  0.0000  0.0000  0.0000  0.0000
                                            0.0000  0.0000  0.9993  0.0050  0.0000
                                            0.0085 -0.0369  0.0000  0.0000
   135. (0.01511) BD*( 1) O   5 - C   6  
                ( 30.56%)   0.5529* O   5 s( 29.95%)p 2.34( 69.99%)d 0.00(  0.06%)
                                           -0.0001 -0.5472 -0.0054 -0.6229 -0.0153
                                           -0.5581  0.0130 -0.0000 -0.0000 -0.0179
                                           -0.0000 -0.0000  0.0106  0.0127
                ( 69.44%)  -0.8333* C   6 s( 21.02%)p 3.74( 78.68%)d 0.01(  0.31%)
                                           -0.0001 -0.4578 -0.0247  0.6635  0.0072
                                            0.5864  0.0517 -0.0000  0.0000 -0.0476
                                            0.0000 -0.0000 -0.0050  0.0282
   136. (0.01573) BD*( 1) C   6 - H  13  
                ( 39.67%)   0.6299* C   6 s( 26.57%)p 2.76( 73.39%)d 0.00(  0.05%)
                                           -0.0001 -0.5153  0.0110  0.0692 -0.0151
                                           -0.4786 -0.0037  0.7069 -0.0048  0.0039
                                           -0.0024  0.0165  0.0056 -0.0119
                ( 60.33%)  -0.7767* H  13 s( 99.91%)p 0.00(  0.09%)
                                           -0.9996  0.0043 -0.0017  0.0181 -0.0231
   137. (0.01573) BD*( 1) C   6 - H  14  
                ( 39.67%)   0.6299* C   6 s( 26.57%)p 2.76( 73.39%)d 0.00(  0.05%)
                                           -0.0001 -0.5153  0.0110  0.0692 -0.0151
                                           -0.4786 -0.0037 -0.7069  0.0048  0.0039
                                            0.0024 -0.0165  0.0056 -0.0119
                ( 60.33%)  -0.7767* H  14 s( 99.91%)p 0.00(  0.09%)
                                           -0.9996  0.0043 -0.0017  0.0181  0.0231
   138. (0.00918) BD*( 1) C   6 - H  15  
                ( 39.85%)   0.6313* C   6 s( 25.89%)p 2.86( 74.06%)d 0.00(  0.05%)
                                            0.0001 -0.5087 -0.0105 -0.7394  0.0125
                                            0.4401 -0.0025  0.0000 -0.0000  0.0194
                                           -0.0000  0.0000 -0.0073  0.0091
                ( 60.15%)  -0.7755* H  15 s( 99.91%)p 0.00(  0.09%)
                                           -0.9996  0.0011  0.0257 -0.0140 -0.0000


 NHO Directionality and "Bond Bending" (deviations from line of nuclear centers)

         [Thresholds for printing:  angular deviation  >  1.0 degree]
                                    hybrid p-character > 25.0%
                                    orbital occupancy  >  0.10e

                                Line of Centers        Hybrid 1              Hybrid 2
                                ---------------  -------------------   ------------------
                NBO               Theta   Phi    Theta   Phi    Dev    Theta   Phi    Dev
 ========================================================================================
     1. BD (   1) C   1 - C   2    90.0   46.0    90.0   44.8   1.1     90.0  227.8   1.9
     6. BD (   2) C   2 - C   3    90.0  101.4     0.0    0.0  90.0      0.0    0.0  90.0
     7. BD (   1) C   2 - H  11    90.0  344.0    90.0  342.2   1.8      --     --    --
     8. BD (   1) C   3 - C   4    90.0   46.0     --     --    --      90.0  224.0   2.0
    10. BD (   1) C   4 - O   5    90.0  339.2    90.0  343.2   4.0     90.0  160.4   1.1
    11. BD (   1) C   4 - O   7    90.0  102.0    90.0  100.2   1.8      --     --    --
    12. BD (   2) C   4 - O   7    90.0  102.0     0.0    0.0  90.0      0.0    0.0  90.0
    13. BD (   1) O   5 - C   6    90.0   43.3    90.0   40.5   2.8      --     --    --
    14. BD (   1) C   6 - H  13   144.1   95.8   145.3   96.4   1.3      --     --    --
    15. BD (   1) C   6 - H  14    35.9   95.8    34.7   96.4   1.3      --     --    --
    24. LP (   1) O   5             --     --     90.0  282.9   --       --     --    --
    25. LP (   2) O   5             --     --      0.0    0.0   --       --     --    --
    26. LP (   1) O   7             --     --     90.0  102.3   --       --     --    --
    27. LP (   2) O   7             --     --     90.0   12.4   --       --     --    --
   132. BD*(   1) C   4 - O   5    90.0  339.2    90.0  343.2   4.0     90.0  160.4   1.1
   134. BD*(   2) C   4 - O   7    90.0  102.0     0.0    0.0  90.0      0.0    0.0  90.0


 Second Order Perturbation Theory Analysis of Fock Matrix in NBO Basis

     Threshold for printing:   0.50 kcal/mol
                                                                              E(2)  E(j)-E(i) F(i,j)
         Donor NBO (i)                     Acceptor NBO (j)                 kcal/mol   a.u.    a.u. 
 ===================================================================================================

 within unit  1
   1. BD (   1) C   1 - C   2        / 46. RY*(   1) C   3                    2.09    1.62    0.052
   1. BD (   1) C   1 - C   2        /124. BD*(   1) C   1 - H   8            0.56    1.07    0.022
   1. BD (   1) C   1 - C   2        /127. BD*(   1) C   2 - C   3            3.04    1.29    0.056
   1. BD (   1) C   1 - C   2        /130. BD*(   1) C   3 - C   4            3.87    1.09    0.059
   2. BD (   1) C   1 - H   8        /127. BD*(   1) C   2 - C   3            3.87    1.15    0.060
   3. BD (   1) C   1 - H   9        / 38. RY*(   2) C   2                    0.99    1.30    0.032
   3. BD (   1) C   1 - H   9        /128. BD*(   2) C   2 - C   3            3.67    0.54    0.040
   3. BD (   1) C   1 - H   9        /129. BD*(   1) C   2 - H  11            1.70    0.97    0.036
   4. BD (   1) C   1 - H  10        / 38. RY*(   2) C   2                    0.99    1.30    0.032
   4. BD (   1) C   1 - H  10        /128. BD*(   2) C   2 - C   3            3.67    0.54    0.040
   4. BD (   1) C   1 - H  10        /129. BD*(   1) C   2 - H  11            1.70    0.97    0.036
   5. BD (   1) C   2 - C   3        / 28. RY*(   1) C   1                    1.18    1.45    0.037
   5. BD (   1) C   2 - C   3        / 55. RY*(   1) C   4                    0.88    1.36    0.031
   5. BD (   1) C   2 - C   3        /123. BD*(   1) C   1 - C   2            2.16    1.16    0.045
   5. BD (   1) C   2 - C   3        /124. BD*(   1) C   1 - H   8            0.87    1.18    0.029
   5. BD (   1) C   2 - C   3        /129. BD*(   1) C   2 - H  11            1.38    1.20    0.036
   5. BD (   1) C   2 - C   3        /130. BD*(   1) C   3 - C   4            2.25    1.19    0.047
   5. BD (   1) C   2 - C   3        /131. BD*(   1) C   3 - H  12            2.12    1.20    0.045
   5. BD (   1) C   2 - C   3        /133. BD*(   1) C   4 - O   7            2.18    1.36    0.049
   6. BD (   2) C   2 - C   3        / 29. RY*(   2) C   1                    0.78    1.33    0.029
   6. BD (   2) C   2 - C   3        / 59. RY*(   5) C   4                    1.08    1.69    0.039
   6. BD (   2) C   2 - C   3        /125. BD*(   1) C   1 - H   9            2.02    0.71    0.035
   6. BD (   2) C   2 - C   3        /126. BD*(   1) C   1 - H  10            2.02    0.71    0.035
   6. BD (   2) C   2 - C   3        /128. BD*(   2) C   2 - C   3            0.50    0.32    0.012
   6. BD (   2) C   2 - C   3        /134. BD*(   2) C   4 - O   7           19.92    0.30    0.072
   7. BD (   1) C   2 - H  11        / 28. RY*(   1) C   1                    0.59    1.22    0.024
   7. BD (   1) C   2 - H  11        / 47. RY*(   2) C   3                    0.96    1.22    0.031
   7. BD (   1) C   2 - H  11        /125. BD*(   1) C   1 - H   9            0.95    0.94    0.027
   7. BD (   1) C   2 - H  11        /126. BD*(   1) C   1 - H  10            0.95    0.94    0.027
   7. BD (   1) C   2 - H  11        /127. BD*(   1) C   2 - C   3            1.24    1.16    0.034
   7. BD (   1) C   2 - H  11        /131. BD*(   1) C   3 - H  12            5.95    0.97    0.068
   8. BD (   1) C   3 - C   4        / 37. RY*(   1) C   2                    1.89    1.64    0.050
   8. BD (   1) C   3 - C   4        / 64. RY*(   1) O   5                    0.54    1.99    0.029
   8. BD (   1) C   3 - C   4        / 82. RY*(   1) O   7                    1.13    1.86    0.041
   8. BD (   1) C   3 - C   4        /123. BD*(   1) C   1 - C   2            3.63    1.09    0.056
   8. BD (   1) C   3 - C   4        /127. BD*(   1) C   2 - C   3            3.53    1.32    0.061
   8. BD (   1) C   3 - C   4        /133. BD*(   1) C   4 - O   7            1.62    1.29    0.041
   8. BD (   1) C   3 - C   4        /135. BD*(   1) O   5 - C   6            3.92    0.94    0.054
   9. BD (   1) C   3 - H  12        / 37. RY*(   1) C   2                    0.71    1.48    0.029
   9. BD (   1) C   3 - H  12        /127. BD*(   1) C   2 - C   3            1.93    1.16    0.042
   9. BD (   1) C   3 - H  12        /129. BD*(   1) C   2 - H  11            4.87    0.98    0.062
   9. BD (   1) C   3 - H  12        /132. BD*(   1) C   4 - O   5            4.40    0.88    0.057
  10. BD (   1) C   4 - O   5        / 47. RY*(   2) C   3                    0.60    1.62    0.028
  10. BD (   1) C   4 - O   5        / 74. RY*(   2) C   6                    0.80    1.48    0.031
  10. BD (   1) C   4 - O   5        /131. BD*(   1) C   3 - H  12            1.20    1.37    0.036
  10. BD (   1) C   4 - O   5        /138. BD*(   1) C   6 - H  15            0.84    1.36    0.030
  11. BD (   1) C   4 - O   7        / 55. RY*(   1) C   4                    1.66    1.69    0.048
  11. BD (   1) C   4 - O   7        /127. BD*(   1) C   2 - C   3            1.07    1.72    0.038
  11. BD (   1) C   4 - O   7        /130. BD*(   1) C   3 - C   4            2.04    1.53    0.050
  12. BD (   2) C   4 - O   7        / 49. RY*(   4) C   3                    0.77    1.16    0.027
  12. BD (   2) C   4 - O   7        /128. BD*(   2) C   2 - C   3            5.53    0.42    0.043
  12. BD (   2) C   4 - O   7        /134. BD*(   2) C   4 - O   7            0.63    0.40    0.015
  13. BD (   1) O   5 - C   6        / 55. RY*(   1) C   4                    1.62    1.44    0.043
  13. BD (   1) O   5 - C   6        /130. BD*(   1) C   3 - C   4            3.12    1.28    0.057
  14. BD (   1) C   6 - H  13        / 65. RY*(   2) O   5                    0.52    1.68    0.026
  15. BD (   1) C   6 - H  14        / 65. RY*(   2) O   5                    0.52    1.68    0.026
  16. BD (   1) C   6 - H  15        /132. BD*(   1) C   4 - O   5            3.16    0.89    0.049
  17. CR (   1) C   1                / 39. RY*(   3) C   2                    0.52   10.84    0.067
  17. CR (   1) C   1                / 91. RY*(   1) H   8                    0.66   10.52    0.074
  17. CR (   1) C   1                / 95. RY*(   1) H   9                    0.69   10.53    0.076
  17. CR (   1) C   1                / 99. RY*(   1) H  10                    0.69   10.53    0.076
  17. CR (   1) C   1                /127. BD*(   1) C   2 - C   3            0.83   10.74    0.084
  18. CR (   1) C   2                / 30. RY*(   3) C   1                    1.45   10.64    0.111
  18. CR (   1) C   2                / 47. RY*(   2) C   3                    2.36   10.79    0.143
  18. CR (   1) C   2                /103. RY*(   1) H  11                    0.80   10.46    0.082
  18. CR (   1) C   2                /127. BD*(   1) C   2 - C   3            0.84   10.74    0.085
  18. CR (   1) C   2                /130. BD*(   1) C   3 - C   4            1.11   10.54    0.098
  18. CR (   1) C   2                /131. BD*(   1) C   3 - H  12            0.92   10.55    0.088
  19. CR (   1) C   3                / 39. RY*(   3) C   2                    1.71   10.82    0.121
  19. CR (   1) C   3                / 40. RY*(   4) C   2                    1.11   11.13    0.099
  19. CR (   1) C   3                / 56. RY*(   2) C   4                    0.69   11.44    0.080
  19. CR (   1) C   3                / 61. RY*(   7) C   4                    0.94   10.96    0.091
  19. CR (   1) C   3                /107. RY*(   1) H  12                    0.73   10.43    0.078
  19. CR (   1) C   3                /123. BD*(   1) C   1 - C   2            1.21   10.49    0.101
  19. CR (   1) C   3                /127. BD*(   1) C   2 - C   3            0.92   10.72    0.089
  19. CR (   1) C   3                /129. BD*(   1) C   2 - H  11            0.71   10.54    0.078
  19. CR (   1) C   3                /133. BD*(   1) C   4 - O   7            0.69   10.69    0.077
  20. CR (   1) C   4                / 48. RY*(   3) C   3                    0.87   10.81    0.086
  20. CR (   1) C   4                /127. BD*(   1) C   2 - C   3            0.92   10.85    0.089
  20. CR (   1) C   4                /135. BD*(   1) O   5 - C   6            1.49   10.48    0.112
  21. CR (   1) O   5                / 55. RY*(   1) C   4                    1.84   19.60    0.171
  21. CR (   1) O   5                / 56. RY*(   2) C   4                    1.40   20.35    0.151
  21. CR (   1) O   5                / 73. RY*(   1) C   6                    0.53   19.83    0.091
  21. CR (   1) O   5                / 74. RY*(   2) C   6                    1.14   19.55    0.133
  22. CR (   1) C   6                /111. RY*(   1) H  13                    0.66   10.51    0.074
  22. CR (   1) C   6                /115. RY*(   1) H  14                    0.66   10.51    0.074
  22. CR (   1) C   6                /119. RY*(   1) H  15                    0.70   10.56    0.077
  22. CR (   1) C   6                /132. BD*(   1) C   4 - O   5            1.18   10.52    0.102
  22. CR (   1) C   6                /135. BD*(   1) O   5 - C   6            0.88   10.42    0.086
  23. CR (   1) O   7                / 55. RY*(   1) C   4                    6.57   19.49    0.321
  23. CR (   1) O   7                /130. BD*(   1) C   3 - C   4            0.85   19.32    0.116
  24. LP (   1) O   5                / 55. RY*(   1) C   4                    2.29    1.16    0.046
  24. LP (   1) O   5                / 58. RY*(   4) C   4                    1.37    2.19    0.049
  24. LP (   1) O   5                / 73. RY*(   1) C   6                    1.50    1.39    0.041
  24. LP (   1) O   5                / 74. RY*(   2) C   6                    1.09    1.10    0.031
  24. LP (   1) O   5                /130. BD*(   1) C   3 - C   4            0.53    0.99    0.020
  24. LP (   1) O   5                /133. BD*(   1) C   4 - O   7            7.29    1.16    0.082
  24. LP (   1) O   5                /136. BD*(   1) C   6 - H  13            1.16    0.97    0.030
  24. LP (   1) O   5                /137. BD*(   1) C   6 - H  14            1.16    0.97    0.030
  24. LP (   1) O   5                /138. BD*(   1) C   6 - H  15            1.81    0.98    0.038
  25. LP (   2) O   5                / 57. RY*(   3) C   4                    2.01    2.23    0.063
  25. LP (   2) O   5                / 59. RY*(   5) C   4                    0.58    1.74    0.030
  25. LP (   2) O   5                / 62. RY*(   8) C   4                    0.65    1.29    0.027
  25. LP (   2) O   5                / 75. RY*(   3) C   6                    1.19    2.23    0.048
  25. LP (   2) O   5                /134. BD*(   2) C   4 - O   7           45.64    0.34    0.113
  25. LP (   2) O   5                /136. BD*(   1) C   6 - H  13            5.11    0.76    0.058
  25. LP (   2) O   5                /137. BD*(   1) C   6 - H  14            5.11    0.76    0.058
  26. LP (   1) O   7                / 55. RY*(   1) C   4                   13.54    1.27    0.117
  26. LP (   1) O   7                /130. BD*(   1) C   3 - C   4            2.51    1.10    0.047
  26. LP (   1) O   7                /132. BD*(   1) C   4 - O   5            1.20    1.02    0.032
  27. LP (   2) O   7                / 56. RY*(   2) C   4                    2.57    1.63    0.060
  27. LP (   2) O   7                / 58. RY*(   4) C   4                    2.64    1.91    0.066
  27. LP (   2) O   7                /130. BD*(   1) C   3 - C   4           16.55    0.71    0.099
  27. LP (   2) O   7                /132. BD*(   1) C   4 - O   5           33.37    0.63    0.131
  27. LP (   2) O   7                /138. BD*(   1) C   6 - H  15            0.87    0.70    0.023
 132. BD*(   1) C   4 - O   5        / 55. RY*(   1) C   4                    0.66    0.25    0.045
 132. BD*(   1) C   4 - O   5        / 56. RY*(   2) C   4                    2.52    1.00    0.187
 132. BD*(   1) C   4 - O   5        / 61. RY*(   7) C   4                    0.70    0.52    0.074
 132. BD*(   1) C   4 - O   5        / 64. RY*(   1) O   5                    0.85    0.95    0.109
 132. BD*(   1) C   4 - O   5        / 69. RY*(   6) O   5                    0.53    1.97    0.125
 132. BD*(   1) C   4 - O   5        /127. BD*(   1) C   2 - C   3            0.80    0.28    0.054
 132. BD*(   1) C   4 - O   5        /131. BD*(   1) C   3 - H  12            1.46    0.09    0.041
 132. BD*(   1) C   4 - O   5        /133. BD*(   1) C   4 - O   7            0.83    0.25    0.051
 132. BD*(   1) C   4 - O   5        /136. BD*(   1) C   6 - H  13            0.71    0.06    0.025
 132. BD*(   1) C   4 - O   5        /137. BD*(   1) C   6 - H  14            0.71    0.06    0.025
 134. BD*(   2) C   4 - O   7        / 57. RY*(   3) C   4                    1.87    1.89    0.146
 134. BD*(   2) C   4 - O   7        / 62. RY*(   8) C   4                    1.17    0.95    0.083
 134. BD*(   2) C   4 - O   7        / 83. RY*(   2) O   7                    1.61    1.06    0.102
 134. BD*(   2) C   4 - O   7        / 89. RY*(   8) O   7                    0.54    2.83    0.097
 134. BD*(   2) C   4 - O   7        /128. BD*(   2) C   2 - C   3           40.24    0.03    0.072


 Natural Bond Orbitals (Summary):

                                                            Principal Delocalizations
           NBO                        Occupancy    Energy   (geminal,vicinal,remote)
 ====================================================================================
 Molecular unit  1  (C5H8O2)
     1. BD (   1) C   1 - C   2          1.98566    -0.63406  130(v),127(g),46(v),124(g)
     2. BD (   1) C   1 - H   8          1.99009    -0.50023  127(v)
     3. BD (   1) C   1 - H   9          1.97587    -0.49819  128(v),129(v),38(v)
     4. BD (   1) C   1 - H  10          1.97587    -0.49819  128(v),129(v),38(v)
     5. BD (   1) C   2 - C   3          1.98306    -0.73459  130(g),133(v),123(g),131(g)
                                                    129(g),28(v),55(v),124(v)
     6. BD (   2) C   2 - C   3          1.89838    -0.27872  134(v),125(v),126(v),59(v)
                                                    29(v)
     7. BD (   1) C   2 - H  11          1.97633    -0.51073  131(v),127(g),47(v),125(v)
                                                    126(v),28(v)
     8. BD (   1) C   3 - C   4          1.97405    -0.66313  135(v),123(v),127(g),37(v)
                                                    133(g),82(v),64(v)
     9. BD (   1) C   3 - H  12          1.97456    -0.50684  129(v),132(v),127(g),37(v)
    10. BD (   1) C   4 - O   5          1.99273    -0.90873  131(v),138(v),74(v),47(v)
    11. BD (   1) C   4 - O   7          1.99627    -1.07144  130(g),55(g),127(v)
    12. BD (   2) C   4 - O   7          1.97723    -0.37538  128(v),49(v),134(g)
    13. BD (   1) O   5 - C   6          1.99170    -0.82247  130(v),55(v)
    14. BD (   1) C   6 - H  13          1.99530    -0.51528  65(v)
    15. BD (   1) C   6 - H  14          1.99530    -0.51528  65(v)
    16. BD (   1) C   6 - H  15          1.99180    -0.51730  132(v)
    17. CR (   1) C   1                  1.99921   -10.08353  127(v),95(v),99(v),91(v)
                                                    39(v)
    18. CR (   1) C   2                  1.99896   -10.08480  47(v),30(v),130(v),131(v)
                                                    127(g),103(v)
    19. CR (   1) C   3                  1.99882   -10.06793  39(v),123(v),40(v),61(v)
                                                    127(g),107(v),129(v),56(v)
                                                    133(v)
    20. CR (   1) C   4                  1.99922   -10.19850  135(v),127(v),48(v)
    21. CR (   1) O   5                  1.99965   -18.97800  55(v),56(v),74(v),73(v)
    22. CR (   1) C   6                  1.99925   -10.14395  132(v),135(g),119(v),111(v)
                                                    115(v)
    23. CR (   1) O   7                  1.99973   -18.86410  55(v),130(v)
    24. LP (   1) O   5                  1.96152    -0.53274  133(v),55(v),138(v),73(v)
                                                    58(v),136(v),137(v),74(v)
                                                    130(v)
    25. LP (   2) O   5                  1.80233    -0.32020  134(v),136(v),137(v),57(v)
                                                    75(v),62(v),59(v)
    26. LP (   1) O   7                  1.97578    -0.64789  55(v),130(v),132(v)
    27. LP (   2) O   7                  1.85082    -0.25245  132(v),130(v),58(v),56(v)
                                                    138(r)
    28. RY*(   1) C   1                  0.00363     0.71177   
    29. RY*(   2) C   1                  0.00115     1.04752   
    30. RY*(   3) C   1                  0.00050     0.55032   
    31. RY*(   4) C   1                  0.00008     1.14259   
    32. RY*(   5) C   1                  0.00003     2.14212   
    33. RY*(   6) C   1                  0.00000     2.03711   
    34. RY*(   7) C   1                  0.00000     1.91451   
    35. RY*(   8) C   1                  0.00000     1.82069   
    36. RY*(   9) C   1                  0.00000     2.35089   
    37. RY*(   1) C   2                  0.00528     0.97419   
    38. RY*(   2) C   2                  0.00213     0.80024   
    39. RY*(   3) C   2                  0.00176     0.75413   
    40. RY*(   4) C   2                  0.00040     1.06278   
    41. RY*(   5) C   2                  0.00017     2.10222   
    42. RY*(   6) C   2                  0.00009     1.66486   
    43. RY*(   7) C   2                  0.00007     2.04995   
    44. RY*(   8) C   2                  0.00000     1.90898   
    45. RY*(   9) C   2                  0.00001     2.14667   
    46. RY*(   1) C   3                  0.00599     0.99010   
    47. RY*(   2) C   3                  0.00397     0.70685   
    48. RY*(   3) C   3                  0.00198     0.60956   
    49. RY*(   4) C   3                  0.00085     0.78176   
    50. RY*(   5) C   3                  0.00016     2.38100   
    51. RY*(   6) C   3                  0.00007     1.71222   
    52. RY*(   7) C   3                  0.00007     2.38743   
    53. RY*(   8) C   3                  0.00003     1.89795   
    54. RY*(   9) C   3                  0.00003     2.19554   
    55. RY*(   1) C   4                  0.02311     0.62250   
    56. RY*(   2) C   4                  0.00864     1.37325   
    57. RY*(   3) C   4                  0.00471     1.91426   
    58. RY*(   4) C   4                  0.00445     1.65440   
    59. RY*(   5) C   4                  0.00147     1.41595   
    60. RY*(   6) C   4                  0.00110     2.08560   
    61. RY*(   7) C   4                  0.00052     0.89643   
    62. RY*(   8) C   4                  0.00037     0.97417   
    63. RY*(   9) C   4                  0.00003     2.12417   
    64. RY*(   1) O   5                  0.00251     1.32331   
    65. RY*(   2) O   5                  0.00152     1.16091   
    66. RY*(   3) O   5                  0.00072     1.75250   
    67. RY*(   4) O   5                  0.00025     2.21324   
    68. RY*(   5) O   5                  0.00014     2.67977   
    69. RY*(   6) O   5                  0.00009     2.34538   
    70. RY*(   7) O   5                  0.00003     2.64541   
    71. RY*(   8) O   5                  0.00000     2.63261   
    72. RY*(   9) O   5                  0.00001     2.84760   
    73. RY*(   1) C   6                  0.00432     0.85495   
    74. RY*(   2) C   6                  0.00167     0.57077   
    75. RY*(   3) C   6                  0.00131     1.90695   
    76. RY*(   4) C   6                  0.00051     1.87016   
    77. RY*(   5) C   6                  0.00014     1.22897   
    78. RY*(   6) C   6                  0.00012     0.84881   
    79. RY*(   7) C   6                  0.00000     2.18340   
    80. RY*(   8) C   6                  0.00000     1.86523   
    81. RY*(   9) C   6                  0.00000     2.23978   
    82. RY*(   1) O   7                  0.00197     1.20060   
    83. RY*(   2) O   7                  0.00073     1.07832   
    84. RY*(   3) O   7                  0.00011     1.66121   
    85. RY*(   4) O   7                  0.00009     1.30882   
    86. RY*(   5) O   7                  0.00001     2.92805   
    87. RY*(   6) O   7                  0.00001     2.66346   
    88. RY*(   7) O   7                  0.00002     3.09868   
    89. RY*(   8) O   7                  0.00000     2.85221   
    90. RY*(   9) O   7                  0.00000     2.67245   
    91. RY*(   1) H   8                  0.00122     0.43347   
    92. RY*(   2) H   8                  0.00018     1.73010   
    93. RY*(   3) H   8                  0.00013     1.79865   
    94. RY*(   4) H   8                  0.00002     2.19743   
    95. RY*(   1) H   9                  0.00142     0.44215   
    96. RY*(   2) H   9                  0.00022     1.77549   
    97. RY*(   3) H   9                  0.00016     1.76348   
    98. RY*(   4) H   9                  0.00002     2.19672   
    99. RY*(   1) H  10                  0.00142     0.44215   
   100. RY*(   2) H  10                  0.00022     1.77549   
   101. RY*(   3) H  10                  0.00016     1.76348   
   102. RY*(   4) H  10                  0.00002     2.19672   
   103. RY*(   1) H  11                  0.00278     0.37501   
   104. RY*(   2) H  11                  0.00015     1.64340   
   105. RY*(   3) H  11                  0.00012     1.92153   
   106. RY*(   4) H  11                  0.00006     2.33803   
   107. RY*(   1) H  12                  0.00252     0.36576   
   108. RY*(   2) H  12                  0.00014     1.64944   
   109. RY*(   3) H  12                  0.00011     1.98020   
   110. RY*(   4) H  12                  0.00006     2.31350   
   111. RY*(   1) H  13                  0.00245     0.36817   
   112. RY*(   2) H  13                  0.00022     1.77896   
   113. RY*(   3) H  13                  0.00014     1.88536   
   114. RY*(   4) H  13                  0.00003     2.13816   
   115. RY*(   1) H  14                  0.00245     0.36817   
   116. RY*(   2) H  14                  0.00022     1.77896   
   117. RY*(   3) H  14                  0.00014     1.88536   
   118. RY*(   4) H  14                  0.00003     2.13816   
   119. RY*(   1) H  15                  0.00087     0.41489   
   120. RY*(   2) H  15                  0.00020     1.72497   
   121. RY*(   3) H  15                  0.00009     1.86759   
   122. RY*(   4) H  15                  0.00002     2.06440   
   123. BD*(   1) C   1 - C   2          0.01102     0.42377   
   124. BD*(   1) C   1 - H   8          0.00394     0.44069   
   125. BD*(   1) C   1 - H   9          0.00817     0.43199   
   126. BD*(   1) C   1 - H  10          0.00817     0.43199   
   127. BD*(   1) C   2 - C   3          0.01641     0.65275   
   128. BD*(   2) C   2 - C   3          0.05480     0.04496   
   129. BD*(   1) C   2 - H  11          0.01913     0.46859   
   130. BD*(   1) C   3 - C   4          0.05572     0.45627   
   131. BD*(   1) C   3 - H  12          0.01656     0.46209   
   132. BD*(   1) C   4 - O   5          0.10545     0.37565  103(r),135(g),56(g),131(v)
                                                    64(g),133(g),61(g),127(v)
                                                    136(v),137(v),55(g),69(g)
   133. BD*(   1) C   4 - O   7          0.01851     0.62384   
   134. BD*(   2) C   4 - O   7          0.25973     0.01964  128(v),57(g),83(g),62(g)
                                                    89(g)
   135. BD*(   1) O   5 - C   6          0.01511     0.27959   
   136. BD*(   1) C   6 - H  13          0.01573     0.43979   
   137. BD*(   1) C   6 - H  14          0.01573     0.43979   
   138. BD*(   1) C   6 - H  15          0.00918     0.44929   
       -------------------------------
              Total Lewis   53.25950  ( 98.6287%)
        Valence non-Lewis    0.63338  (  1.1729%)
        Rydberg non-Lewis    0.10713  (  0.1984%)
       -------------------------------
            Total unit  1   54.00000  (100.0000%)
           Charge unit  1    0.00000
 Unable to Open any file for archive entry.
 1\1\GINC-COMPUTE-0-2\SP\RB3LYP\def2SVP\C5H8O2\ZAHRT2\13-Mar-2021\0\\# 
 b3lyp/def2svp geom=NewRedundant pop=NBO\\83\\0,1\C,0,-2.8171727826,0.5
 14383151,0.0448289526\C,0,-1.3193609527,0.3979587356,0.0864641953\C,0,
 -0.6411542835,-0.7487928966,-0.0710861682\C,0,0.8327858955,-0.86479215
 01,-0.030345129\O,0,1.4541163385,0.3162199697,0.1851404585\C,0,2.87611
 50998,0.2700516571,0.2350462478\O,0,1.4334562061,-1.9055405064,-0.1739
 305548\H,0,-3.1514031091,1.5499098261,0.1983181028\H,0,-3.2163551667,0
 .1707026925,-0.9241735282\H,0,-3.2868014546,-0.1109397627,0.8225492142
 \H,0,-0.7367436403,1.308976741,0.2568544739\H,0,-1.1501709102,-1.70138
 73033,-0.2452118905\H,0,3.220336444,-0.3898032452,1.0462452308\H,0,3.2
 912712439,-0.1062077317,-0.7125902142\H,0,3.2110812741,1.2992611919,0.
 4145058817\\Version=ES64L-G16RevC.01\State=1-A'\HF=-345.532021\RMSD=3.
 855e-09\Dipole=-0.4415016,0.8717562,0.1227564\Quadrupole=4.9928408,-3.
 7788397,-1.2140011,2.4550403,0.6451546,-0.3186313\PG=CS [SG(C5H4O2),X(
 H4)]\\@
 The archive entry for this job was punched.


 "THE TIME HAS COME", THE WALRUS SAID,
 "TO TALK OF MANY THINGS,
 OF SHOES AND SHIPS AND SEALING WAX,
 OF CABBAGES AND KINGS,
 AND WHY THE SEA IS BOILING HOT,
 AND WHETHER PIGS HAVE WINGS."
 File lengths (MBytes):  RWF=     15 Int=      0 D2E=      0 Chk=      2 Scr=      1
 Normal termination of Gaussian 16
