# Supplementary material for: Machine-Learning-Guided Discovery of Electrochemical Reactions
Source: J Am Chem Soc. 2022 Dec 2;144(49):22599–610. doi: 10.1021/jacs.2c08997 (PMC9756344; doi:10.1021/jacs.2c08997)
Supplement: Supplementary file 4 — ja2c08997_si_004.zip [file ja2c08997_si_004.zip › Reactivity Prediction/Nlogs_notimes/89.log]

 Entering Gaussian System, Link 0=g16
 Input=89.com
 Output=89.log
 Initial command:
  
 Copyright (c) 1988-2019, Gaussian, Inc.  All Rights Reserved.
  
 This is part of the Gaussian(R) 16 program.  It is based on
 the Gaussian(R) 09 system (copyright 2009, Gaussian, Inc.),
 the Gaussian(R) 03 system (copyright 2003, Gaussian, Inc.),
 the Gaussian(R) 98 system (copyright 1998, Gaussian, Inc.),
 the Gaussian(R) 94 system (copyright 1995, Gaussian, Inc.),
 the Gaussian 92(TM) system (copyright 1992, Gaussian, Inc.),
 the Gaussian 90(TM) system (copyright 1990, Gaussian, Inc.),
 the Gaussian 88(TM) system (copyright 1988, Gaussian, Inc.),
 the Gaussian 86(TM) system (copyright 1986, Carnegie Mellon
 University), and the Gaussian 82(TM) system (copyright 1983,
 Carnegie Mellon University). Gaussian is a federally registered
 trademark of Gaussian, Inc.
  
 This software contains proprietary and confidential information,
 including trade secrets, belonging to Gaussian, Inc.
  
 This software is provided under written license and may be
 used, copied, transmitted, or stored only in accord with that
 written license.
  
 The following legend is applicable only to US Government
 contracts under FAR:
  
                    RESTRICTED RIGHTS LEGEND
  
 Use, reproduction and disclosure by the US Government is
 subject to restrictions as set forth in subparagraphs (a)
 and (c) of the Commercial Computer Software - Restricted
 Rights clause in FAR 52.227-19.
  
 Gaussian, Inc.
 340 Quinnipiac St., Bldg. 40, Wallingford CT 06492
  
  
 ---------------------------------------------------------------
 Warning -- This program may not be used in any manner that
 competes with the business of Gaussian, Inc. or will provide
 assistance to any competitor of Gaussian, Inc.  The licensee
 of this program is prohibited from giving any competitor of
 Gaussian, Inc. access to this program.  By using this program,
 the user acknowledges that Gaussian, Inc. is engaged in the
 business of creating and licensing software in the field of
 computational chemistry and represents and warrants to the
 licensee that it is not a competitor of Gaussian, Inc. and that
 it will not use this program in any manner prohibited above.
 ---------------------------------------------------------------
  

 Cite this work as:
 Gaussian 16, Revision C.01,
 M. J. Frisch, G. W. Trucks, H. B. Schlegel, G. E. Scuseria, 
 M. A. Robb, J. R. Cheeseman, G. Scalmani, V. Barone, 
 G. A. Petersson, H. Nakatsuji, X. Li, M. Caricato, A. V. Marenich, 
 J. Bloino, B. G. Janesko, R. Gomperts, B. Mennucci, H. P. Hratchian, 
 J. V. Ortiz, A. F. Izmaylov, J. L. Sonnenberg, D. Williams-Young, 
 F. Ding, F. Lipparini, F. Egidi, J. Goings, B. Peng, A. Petrone, 
 T. Henderson, D. Ranasinghe, V. G. Zakrzewski, J. Gao, N. Rega, 
 G. Zheng, W. Liang, M. Hada, M. Ehara, K. Toyota, R. Fukuda, 
 J. Hasegawa, M. Ishida, T. Nakajima, Y. Honda, O. Kitao, H. Nakai, 
 T. Vreven, K. Throssell, J. A. Montgomery, Jr., J. E. Peralta, 
 F. Ogliaro, M. J. Bearpark, J. J. Heyd, E. N. Brothers, K. N. Kudin, 
 V. N. Staroverov, T. A. Keith, R. Kobayashi, J. Normand, 
 K. Raghavachari, A. P. Rendell, J. C. Burant, S. S. Iyengar, 
 J. Tomasi, M. Cossi, J. M. Millam, M. Klene, C. Adamo, R. Cammi, 
 J. W. Ochterski, R. L. Martin, K. Morokuma, O. Farkas, 
 J. B. Foresman, and D. J. Fox, Gaussian, Inc., Wallingford CT, 2019.
 
 ******************************************
 Gaussian 16:  ES64L-G16RevC.01  3-Jul-2019
                13-Mar-2021 
 ******************************************
 %nprocshared=16
 Will use up to   16 processors via shared memory.
 %mem=7GB
 -----------------------------------------
 # b3lyp/def2svp geom=NewRedundant pop=NBO
 -----------------------------------------
 1/29=4000,38=1,172=1/1;
 2/12=2,17=6,18=5,40=1/2;
 3/5=43,7=101,11=2,25=1,30=1,74=-5/1,2,3;
 4//1;
 5/5=2,38=5/2;
 6/7=2,8=2,9=2,10=2,28=1,40=1/1,7;
 99/5=1,9=1/99;
 --
 89
 --
 Symbolic Z-matrix:
 Charge =  0 Multiplicity = 1
 Cl                    2.52544  -1.7243    0.05794 
 C                     1.08096  -0.75688   0.0243 
 C                     1.1493    0.64568   0.06448 
 Cl                    2.6808    1.46471   0.14929 
 C                    -0.02898   1.39917   0.03609 
 C                    -1.26828   0.7626   -0.03185 
 C                    -1.33626  -0.63274  -0.07182 
 C                    -0.16484  -1.3895   -0.0438 
 H                     0.04413   2.48714   0.06808 
 H                    -2.18135   1.36111  -0.05346 
 H                    -2.30309  -1.13751  -0.12504 
 H                    -0.19784  -2.47947  -0.0742 
 
                          Input orientation:                          
 ---------------------------------------------------------------------
 Center     Atomic      Atomic             Coordinates (Angstroms)
 Number     Number       Type             X           Y           Z
 ---------------------------------------------------------------------
      1         17           0        2.525436   -1.724298    0.057935
      2          6           0        1.080964   -0.756884    0.024296
      3          6           0        1.149297    0.645683    0.064476
      4         17           0        2.680805    1.464713    0.149291
      5          6           0       -0.028979    1.399167    0.036086
      6          6           0       -1.268276    0.762601   -0.031849
      7          6           0       -1.336257   -0.632738   -0.071821
      8          6           0       -0.164844   -1.389503   -0.043801
      9          1           0        0.044134    2.487135    0.068080
     10          1           0       -2.181353    1.361108   -0.053459
     11          1           0       -2.303086   -1.137512   -0.125037
     12          1           0       -0.197840   -2.479472   -0.074198
 ---------------------------------------------------------------------
                    Distance matrix (angstroms):
                    1          2          3          4          5
     1  Cl   0.000000
     2  C    1.738827   0.000000
     3  C    2.740549   1.404806   0.000000
     4  Cl   3.194100   2.740549   1.738827   0.000000
     5  C    4.035040   2.425009   1.398885   2.712940   0.000000
     6  C    4.537067   2.798377   2.422314   4.015098   1.394879
     7  C    4.015098   2.422314   2.798377   4.537067   2.418524
     8  C    2.712940   1.398885   2.425009   4.035040   2.793120
     9  H    4.888061   3.405965   2.147638   2.829130   1.090892
    10  H    5.629032   3.890327   3.408661   4.867486   2.154572
    11  H    4.867486   3.408661   3.890327   5.629032   3.410610
    12  H    2.829130   2.147638   3.405965   4.888061   3.883879
                    6          7          8          9         10
     6  C    0.000000
     7  C    1.397566   0.000000
     8  C    2.418524   1.394879   0.000000
     9  H    2.169429   3.414478   3.883879   0.000000
    10  H    1.091965   2.165628   3.410610   2.497099   0.000000
    11  H    2.165628   1.091965   2.154572   4.322592   2.502607
    12  H    3.414478   2.169429   1.090892   4.974533   4.322592
                   11         12
    11  H    0.000000
    12  H    2.497099   0.000000
 Stoichiometry    C6H4Cl2
 Framework group  C2V[SGV(C6H4Cl2)]
 Deg. of freedom    11
 Full point group                 C2V     NOp   4
 Largest Abelian subgroup         C2V     NOp   4
 Largest concise Abelian subgroup C2      NOp   2
                         Standard orientation:                         
 ---------------------------------------------------------------------
 Center     Atomic      Atomic             Coordinates (Angstroms)
 Number     Number       Type             X           Y           Z
 ---------------------------------------------------------------------
      1         17           0        0.000000   -1.597050   -1.518913
      2          6           0        0.000000   -0.702403   -0.027898
      3          6           0        0.000000    0.702403   -0.027898
      4         17           0        0.000000    1.597050   -1.518913
      5          6           0       -0.000000    1.396560    1.186608
      6          6           0       -0.000000    0.698783    2.394413
      7          6           0       -0.000000   -0.698783    2.394413
      8          6           0       -0.000000   -1.396560    1.186608
      9          1           0       -0.000000    2.487267    1.166509
     10          1           0       -0.000000    1.251304    3.336278
     11          1           0       -0.000000   -1.251304    3.336278
     12          1           0       -0.000000   -2.487267    1.166509
 ---------------------------------------------------------------------
 Rotational constants (GHZ):           1.9115922           1.4157316           0.8133568
 Standard basis: def2SVP (5D, 7F)
 There are    55 symmetry adapted cartesian basis functions of A1  symmetry.
 There are    19 symmetry adapted cartesian basis functions of A2  symmetry.
 There are    19 symmetry adapted cartesian basis functions of B1  symmetry.
 There are    55 symmetry adapted cartesian basis functions of B2  symmetry.
 There are    51 symmetry adapted basis functions of A1  symmetry.
 There are    19 symmetry adapted basis functions of A2  symmetry.
 There are    19 symmetry adapted basis functions of B1  symmetry.
 There are    51 symmetry adapted basis functions of B2  symmetry.
   140 basis functions,   252 primitive gaussians,   148 cartesian basis functions
    37 alpha electrons       37 beta electrons
       nuclear repulsion energy       467.9877705000 Hartrees.
 NAtoms=   12 NActive=   12 NUniq=    6 SFac= 4.00D+00 NAtFMM=   60 NAOKFM=F Big=F
 Integral buffers will be    131072 words long.
 Raffenetti 2 integral format.
 Two-electron integral symmetry is turned on.
 One-electron integrals computed using PRISM.
   4 Symmetry operations used in ECPInt.
 ECPInt:  NShTT=    2080 NPrTT=    8392 LenC2=    2044 LenP2D=    6363.
 LDataN:  DoStor=T MaxTD1= 4 Len=   56
 NBasis=   140 RedAO= T EigKep=  2.51D-04  NBF=    51    19    19    51
 NBsUse=   140 1.00D-06 EigRej= -1.00D+00 NBFU=    51    19    19    51
 ExpMin= 1.22D-01 ExpMax= 1.04D+04 ExpMxC= 1.57D+03 IAcc=3 IRadAn=         5 AccDes= 0.00D+00
 Harris functional with IExCor=  402 and IRadAn=       5 diagonalized for initial guess.
 HarFok:  IExCor=  402 AccDes= 0.00D+00 IRadAn=         5 IDoV= 1 UseB2=F ITyADJ=14
 ICtDFT=  3500011 ScaDFX=  1.000000  1.000000  1.000000  1.000000
 FoFCou: FMM=F IPFlag=           0 FMFlag=      100000 FMFlg1=           0
         NFxFlg=           0 DoJE=T BraDBF=F KetDBF=T FulRan=T
         wScrn=  0.000000 ICntrl=       500 IOpCl=  0 I1Cent=   200000004 NGrid=           0
         NMat0=    1 NMatS0=      1 NMatT0=    0 NMatD0=    1 NMtDS0=    0 NMtDT0=    0
 Petite list used in FoFCou.
 Initial guess orbital symmetries:
       Occupied  (B2) (A1) (A1) (B2) (B2) (A1) (A1) (B2) (B2) (A1)
                 (B2) (A1) (B2) (A2) (A1) (B1) (A1) (A1) (B2) (B2)
                 (A1) (A1) (B2) (A1) (A1) (B2) (B2) (A1) (B1) (A1)
                 (B2) (B1) (A2) (A1) (A2) (B2) (B1)
       Virtual   (B1) (A2) (A1) (A2) (A1) (B2) (B2) (A1) (B2) (B2)
                 (A1) (A1) (B2) (A1) (B2) (A1) (A1) (A1) (B2) (B1)
                 (B2) (B2) (A1) (A2) (B1) (A1) (B1) (A2) (B2) (A1)
                 (B2) (B2) (A2) (A1) (B2) (A1) (B2) (A1) (B2) (B1)
                 (B2) (A1) (A2) (B1) (B2) (A1) (A2) (B2) (A1) (B1)
                 (B2) (A2) (A1) (B2) (B1) (B1) (A2) (A1) (B1) (A1)
                 (B2) (A1) (B2) (A2) (B2) (B2) (B1) (A1) (A1) (A2)
                 (A1) (B2) (B1) (B2) (A1) (A1) (A2) (B1) (A1) (B2)
                 (A1) (B2) (B2) (A1) (A2) (B2) (B1) (A1) (A2) (B1)
                 (B2) (A2) (A1) (B2) (A2) (A1) (B2) (A1) (B2) (B2)
                 (A1) (B2) (B2)
 The electronic state of the initial guess is 1-A1.
 Keep R1 ints in memory in symmetry-blocked form, NReq=64361793.
 Requested convergence on RMS density matrix=1.00D-08 within 128 cycles.
 Requested convergence on MAX density matrix=1.00D-06.
 Requested convergence on             energy=1.00D-06.
 No special actions if energy rises.
 Integral accuracy reduced to 1.0D-05 until final iterations.
 Initial convergence to 1.0D-05 achieved.  Increase integral accuracy.
 SCF Done:  E(RB3LYP) =  -1151.01286732     A.U. after   14 cycles
            NFock= 14  Conv=0.71D-08     -V/T= 2.0039

 **********************************************************************

            Population analysis using the SCF Density.

 **********************************************************************

 Orbital symmetries:
       Occupied  (B2) (A1) (A1) (B2) (B2) (A1) (A1) (B2) (B2) (A1)
                 (B2) (A1) (A2) (B1) (B2) (A1) (A1) (B2) (A1) (B2)
                 (A1) (A1) (B2) (A1) (A1) (B2) (B2) (A1) (B1) (B2)
                 (A1) (A2) (B1) (A1) (B2) (A2) (B1)
       Virtual   (B1) (A2) (A1) (A1) (B2) (B2) (A2) (A1) (B2) (A1)
                 (B2) (B2) (A1) (A1) (A1) (B2) (A1) (A1) (B2) (B1)
                 (B2) (A1) (B2) (A2) (B1) (A1) (B1) (A2) (B2) (B2)
                 (A1) (A2) (B2) (A1) (A1) (B2) (B2) (A1) (B1) (B2)
                 (A2) (A1) (B1) (B2) (A1) (A2) (B2) (B2) (B1) (A1)
                 (B2) (A2) (A1) (B2) (B1) (A1) (B1) (A1) (A2) (B2)
                 (A1) (B1) (B2) (B2) (A2) (B2) (B1) (A1) (A1) (A2)
                 (A1) (B2) (B1) (A1) (B2) (A1) (A2) (A1) (B1) (B2)
                 (A1) (B2) (B2) (A1) (A2) (B2) (A2) (B1) (A1) (B1)
                 (B2) (A2) (A1) (B2) (A2) (A1) (B2) (B2) (A1) (B2)
                 (A1) (B2) (B2)
 The electronic state is 1-A1.
 Alpha  occ. eigenvalues -- -101.51042-101.51035 -10.25953 -10.25918 -10.21392
 Alpha  occ. eigenvalues --  -10.21386 -10.21064 -10.21029  -9.46538  -9.46532
 Alpha  occ. eigenvalues --   -7.23454  -7.23452  -7.22437  -7.22436  -7.22384
 Alpha  occ. eigenvalues --   -7.22381  -0.91292  -0.85751  -0.83832  -0.74989
 Alpha  occ. eigenvalues --   -0.73042  -0.62483  -0.60407  -0.52805  -0.49293
 Alpha  occ. eigenvalues --   -0.47248  -0.44451  -0.44436  -0.42167  -0.38392
 Alpha  occ. eigenvalues --   -0.38026  -0.34787  -0.34023  -0.32600  -0.30496
 Alpha  occ. eigenvalues --   -0.26678  -0.25135
 Alpha virt. eigenvalues --   -0.03069  -0.02918   0.01257   0.07474   0.07943
 Alpha virt. eigenvalues --    0.10690   0.12458   0.12798   0.13780   0.25731
 Alpha virt. eigenvalues --    0.26383   0.27569   0.27602   0.31906   0.37721
 Alpha virt. eigenvalues --    0.38222   0.40536   0.41627   0.44573   0.44987
 Alpha virt. eigenvalues --    0.45565   0.47837   0.48784   0.51829   0.52129
 Alpha virt. eigenvalues --    0.55083   0.57640   0.58316   0.59599   0.62891
 Alpha virt. eigenvalues --    0.64186   0.64476   0.65223   0.66451   0.68698
 Alpha virt. eigenvalues --    0.69407   0.72396   0.72511   0.73665   0.76528
 Alpha virt. eigenvalues --    0.77327   0.77473   0.78466   0.80003   0.81874
 Alpha virt. eigenvalues --    0.82207   0.83981   0.87764   0.89399   0.90115
 Alpha virt. eigenvalues --    0.96993   0.98979   1.02705   1.09275   1.17557
 Alpha virt. eigenvalues --    1.18181   1.21958   1.22458   1.24350   1.24963
 Alpha virt. eigenvalues --    1.26176   1.27371   1.31481   1.44755   1.46526
 Alpha virt. eigenvalues --    1.49757   1.54733   1.64401   1.68508   1.69333
 Alpha virt. eigenvalues --    1.71112   1.74580   1.75832   1.77949   1.78092
 Alpha virt. eigenvalues --    1.83686   1.90944   1.92367   1.93428   1.95879
 Alpha virt. eigenvalues --    2.00089   2.04653   2.11864   2.15196   2.19413
 Alpha virt. eigenvalues --    2.22998   2.26353   2.26417   2.26816   2.30715
 Alpha virt. eigenvalues --    2.40768   2.48690   2.58038   2.59098   2.61298
 Alpha virt. eigenvalues --    2.69986   2.76536   2.79871   2.80373   2.94070
 Alpha virt. eigenvalues --    3.04055   3.13611   3.52908
          Condensed to atoms (all electrons):
               1          2          3          4          5          6
     1  Cl  16.919757   0.263561  -0.068431   0.004563   0.002010   0.000608
     2  C    0.263561   5.195162   0.238487  -0.068431   0.089649  -0.163486
     3  C   -0.068431   0.238487   5.195162   0.263561   0.322233   0.118588
     4  Cl   0.004563  -0.068431   0.263561  16.919757  -0.054487   0.004015
     5  C    0.002010   0.089649   0.322233  -0.054487   5.024537   0.240527
     6  C    0.000608  -0.163486   0.118588   0.004015   0.240527   5.134209
     7  C    0.004015   0.118588  -0.163486   0.000608   0.111253   0.216284
     8  C   -0.054487   0.322233   0.089649   0.002010  -0.128958   0.111253
     9  H   -0.000117   0.018895  -0.076272   0.001351   0.437329  -0.070061
    10  H    0.000009  -0.001799   0.016293  -0.000143  -0.070994   0.441594
    11  H   -0.000143   0.016293  -0.001799   0.000009   0.014793  -0.075149
    12  H    0.001351  -0.076272   0.018895  -0.000117  -0.002205   0.015163
               7          8          9         10         11         12
     1  Cl   0.004015  -0.054487  -0.000117   0.000009  -0.000143   0.001351
     2  C    0.118588   0.322233   0.018895  -0.001799   0.016293  -0.076272
     3  C   -0.163486   0.089649  -0.076272   0.016293  -0.001799   0.018895
     4  Cl   0.000608   0.002010   0.001351  -0.000143   0.000009  -0.000117
     5  C    0.111253  -0.128958   0.437329  -0.070994   0.014793  -0.002205
     6  C    0.216284   0.111253  -0.070061   0.441594  -0.075149   0.015163
     7  C    5.134209   0.240527   0.015163  -0.075149   0.441594  -0.070061
     8  C    0.240527   5.024537  -0.002205   0.014793  -0.070994   0.437329
     9  H    0.015163  -0.002205   0.700877  -0.013845  -0.000290   0.000027
    10  H   -0.075149   0.014793  -0.013845   0.706821  -0.012948  -0.000290
    11  H    0.441594  -0.070994  -0.000290  -0.012948   0.706821  -0.013845
    12  H   -0.070061   0.437329   0.000027  -0.000290  -0.013845   0.700877
 Mulliken charges:
               1
     1  Cl  -0.072694
     2  C    0.047121
     3  C    0.047121
     4  Cl  -0.072694
     5  C    0.014312
     6  C    0.026455
     7  C    0.026455
     8  C    0.014312
     9  H   -0.010853
    10  H   -0.004341
    11  H   -0.004341
    12  H   -0.010853
 Sum of Mulliken charges =  -0.00000
 Mulliken charges with hydrogens summed into heavy atoms:
               1
     1  Cl  -0.072694
     2  C    0.047121
     3  C    0.047121
     4  Cl  -0.072694
     5  C    0.003459
     6  C    0.022114
     7  C    0.022114
     8  C    0.003459
 Electronic spatial extent (au):  <R**2>=           1294.1019
 Charge=             -0.0000 electrons
 Dipole moment (field-independent basis, Debye):
    X=             -0.0000    Y=             -0.0000    Z=              2.1987  Tot=              2.1987
 Quadrupole moment (field-independent basis, Debye-Ang):
   XX=            -61.6622   YY=            -55.7797   ZZ=            -54.7450
   XY=              0.0000   XZ=              0.0000   YZ=             -0.0000
 Traceless Quadrupole moment (field-independent basis, Debye-Ang):
   XX=             -4.2666   YY=              1.6159   ZZ=              2.6506
   XY=              0.0000   XZ=              0.0000   YZ=             -0.0000
 Octapole moment (field-independent basis, Debye-Ang**2):
  XXX=             -0.0000  YYY=              0.0000  ZZZ=             -3.5704  XYY=             -0.0000
  XXY=             -0.0000  XXZ=             -9.9025  XZZ=             -0.0000  YZZ=             -0.0000
  YYZ=              1.3732  XYZ=              0.0000
 Hexadecapole moment (field-independent basis, Debye-Ang**3):
 XXXX=            -65.1275 YYYY=           -654.5884 ZZZZ=           -866.2685 XXXY=             -0.0000
 XXXZ=              0.0000 YYYX=             -0.0000 YYYZ=             -0.0000 ZZZX=              0.0000
 ZZZY=              0.0000 XXYY=           -129.5974 XXZZ=           -179.2254 YYZZ=           -247.0111
 XXYZ=              0.0000 YYXZ=              0.0000 ZZXY=             -0.0000
 N-N= 4.679877705000D+02 E-N=-3.657624878814D+03  KE= 1.146553702428D+03
 Symmetry A1   KE= 5.266485634050D+02
 Symmetry A2   KE= 4.796192096634D+01
 Symmetry B1   KE= 5.001280407057D+01
 Symmetry B2   KE= 5.219304139858D+02
 ******************************Gaussian NBO Version 3.1******************************
             N A T U R A L   A T O M I C   O R B I T A L   A N D
          N A T U R A L   B O N D   O R B I T A L   A N A L Y S I S
 ******************************Gaussian NBO Version 3.1******************************
       /RESON  / : Allow strongly delocalized NBO set

 Analyzing the SCF density

 Job title: 89                                                              

 Storage needed:     59444 in NPA,     78982 in NBO ( 939523280 available)


 NATURAL POPULATIONS:  Natural atomic orbital occupancies 
                                                          
   NAO  Atom  No  lang   Type(AO)    Occupancy      Energy
 ----------------------------------------------------------
     1   Cl    1  S      Cor( 1S)     2.00000    -100.56140
     2   Cl    1  S      Cor( 2S)     1.99972     -10.08909
     3   Cl    1  S      Val( 3S)     1.81849      -0.98927
     4   Cl    1  S      Ryd( 4S)     0.00205       0.66638
     5   Cl    1  px     Cor( 2p)     1.99999      -7.21910
     6   Cl    1  px     Val( 3p)     1.91655      -0.31750
     7   Cl    1  px     Ryd( 4p)     0.00100       0.91232
     8   Cl    1  py     Cor( 2p)     1.99996      -7.22105
     9   Cl    1  py     Val( 3p)     1.77842      -0.30861
    10   Cl    1  py     Ryd( 4p)     0.00115       0.94104
    11   Cl    1  pz     Cor( 2p)     1.99992      -7.22490
    12   Cl    1  pz     Val( 3p)     1.46037      -0.28846
    13   Cl    1  pz     Ryd( 4p)     0.00131       0.94675
    14   Cl    1  dxy    Ryd( 3d)     0.00078       0.79502
    15   Cl    1  dxz    Ryd( 3d)     0.00228       0.82958
    16   Cl    1  dyz    Ryd( 3d)     0.00386       1.12098
    17   Cl    1  dx2y2  Ryd( 3d)     0.00062       0.86823
    18   Cl    1  dz2    Ryd( 3d)     0.00292       1.10431

    19    C    2  S      Cor( 1S)     1.99847     -10.13728
    20    C    2  S      Val( 2S)     0.89955      -0.20317
    21    C    2  S      Ryd( 3S)     0.00147       0.51410
    22    C    2  px     Val( 2p)     1.07694      -0.15637
    23    C    2  px     Ryd( 3p)     0.00212       0.57057
    24    C    2  py     Val( 2p)     1.06547      -0.12582
    25    C    2  py     Ryd( 3p)     0.00715       0.77401
    26    C    2  pz     Val( 2p)     0.98036      -0.14976
    27    C    2  pz     Ryd( 3p)     0.00889       0.86389
    28    C    2  dxy    Ryd( 3d)     0.00077       1.85715
    29    C    2  dxz    Ryd( 3d)     0.00105       1.80013
    30    C    2  dyz    Ryd( 3d)     0.00200       2.25870
    31    C    2  dx2y2  Ryd( 3d)     0.00067       2.21303
    32    C    2  dz2    Ryd( 3d)     0.00172       2.21032

    33    C    3  S      Cor( 1S)     1.99847     -10.13728
    34    C    3  S      Val( 2S)     0.89955      -0.20317
    35    C    3  S      Ryd( 3S)     0.00147       0.51410
    36    C    3  px     Val( 2p)     1.07694      -0.15637
    37    C    3  px     Ryd( 3p)     0.00212       0.57057
    38    C    3  py     Val( 2p)     1.06547      -0.12582
    39    C    3  py     Ryd( 3p)     0.00715       0.77401
    40    C    3  pz     Val( 2p)     0.98036      -0.14976
    41    C    3  pz     Ryd( 3p)     0.00889       0.86389
    42    C    3  dxy    Ryd( 3d)     0.00077       1.85715
    43    C    3  dxz    Ryd( 3d)     0.00105       1.80013
    44    C    3  dyz    Ryd( 3d)     0.00200       2.25870
    45    C    3  dx2y2  Ryd( 3d)     0.00067       2.21303
    46    C    3  dz2    Ryd( 3d)     0.00172       2.21032

    47   Cl    4  S      Cor( 1S)     2.00000    -100.56140
    48   Cl    4  S      Cor( 2S)     1.99972     -10.08909
    49   Cl    4  S      Val( 3S)     1.81849      -0.98927
    50   Cl    4  S      Ryd( 4S)     0.00205       0.66638
    51   Cl    4  px     Cor( 2p)     1.99999      -7.21910
    52   Cl    4  px     Val( 3p)     1.91655      -0.31750
    53   Cl    4  px     Ryd( 4p)     0.00100       0.91232
    54   Cl    4  py     Cor( 2p)     1.99996      -7.22105
    55   Cl    4  py     Val( 3p)     1.77842      -0.30861
    56   Cl    4  py     Ryd( 4p)     0.00115       0.94104
    57   Cl    4  pz     Cor( 2p)     1.99992      -7.22490
    58   Cl    4  pz     Val( 3p)     1.46037      -0.28846
    59   Cl    4  pz     Ryd( 4p)     0.00131       0.94675
    60   Cl    4  dxy    Ryd( 3d)     0.00078       0.79502
    61   Cl    4  dxz    Ryd( 3d)     0.00228       0.82958
    62   Cl    4  dyz    Ryd( 3d)     0.00386       1.12098
    63   Cl    4  dx2y2  Ryd( 3d)     0.00062       0.86823
    64   Cl    4  dz2    Ryd( 3d)     0.00292       1.10431

    65    C    5  S      Cor( 1S)     1.99882     -10.07959
    66    C    5  S      Val( 2S)     0.94035      -0.15683
    67    C    5  S      Ryd( 3S)     0.00145       0.53827
    68    C    5  px     Val( 2p)     0.99617      -0.12366
    69    C    5  px     Ryd( 3p)     0.00084       0.54152
    70    C    5  py     Val( 2p)     1.20267      -0.08431
    71    C    5  py     Ryd( 3p)     0.00667       0.99937
    72    C    5  pz     Val( 2p)     1.06706      -0.06546
    73    C    5  pz     Ryd( 3p)     0.00433       0.63044
    74    C    5  dxy    Ryd( 3d)     0.00041       1.89166
    75    C    5  dxz    Ryd( 3d)     0.00058       1.91987
    76    C    5  dyz    Ryd( 3d)     0.00072       2.40522
    77    C    5  dx2y2  Ryd( 3d)     0.00048       2.26821
    78    C    5  dz2    Ryd( 3d)     0.00056       2.42829

    79    C    6  S      Cor( 1S)     1.99893     -10.07977
    80    C    6  S      Val( 2S)     0.94380      -0.15540
    81    C    6  S      Ryd( 3S)     0.00106       0.55274
    82    C    6  px     Val( 2p)     0.99831      -0.12072
    83    C    6  px     Ryd( 3p)     0.00090       0.54269
    84    C    6  py     Val( 2p)     1.10134      -0.06066
    85    C    6  py     Ryd( 3p)     0.00441       0.72677
    86    C    6  pz     Val( 2p)     1.15802      -0.06902
    87    C    6  pz     Ryd( 3p)     0.00543       0.90377
    88    C    6  dxy    Ryd( 3d)     0.00053       1.91506
    89    C    6  dxz    Ryd( 3d)     0.00045       1.90071
    90    C    6  dyz    Ryd( 3d)     0.00075       2.48406
    91    C    6  dx2y2  Ryd( 3d)     0.00047       2.26540
    92    C    6  dz2    Ryd( 3d)     0.00064       2.36990

    93    C    7  S      Cor( 1S)     1.99893     -10.07977
    94    C    7  S      Val( 2S)     0.94380      -0.15540
    95    C    7  S      Ryd( 3S)     0.00106       0.55274
    96    C    7  px     Val( 2p)     0.99831      -0.12072
    97    C    7  px     Ryd( 3p)     0.00090       0.54269
    98    C    7  py     Val( 2p)     1.10134      -0.06066
    99    C    7  py     Ryd( 3p)     0.00441       0.72677
   100    C    7  pz     Val( 2p)     1.15802      -0.06902
   101    C    7  pz     Ryd( 3p)     0.00543       0.90377
   102    C    7  dxy    Ryd( 3d)     0.00053       1.91506
   103    C    7  dxz    Ryd( 3d)     0.00045       1.90071
   104    C    7  dyz    Ryd( 3d)     0.00075       2.48406
   105    C    7  dx2y2  Ryd( 3d)     0.00047       2.26540
   106    C    7  dz2    Ryd( 3d)     0.00064       2.36990

   107    C    8  S      Cor( 1S)     1.99882     -10.07959
   108    C    8  S      Val( 2S)     0.94035      -0.15683
   109    C    8  S      Ryd( 3S)     0.00145       0.53827
   110    C    8  px     Val( 2p)     0.99617      -0.12366
   111    C    8  px     Ryd( 3p)     0.00084       0.54152
   112    C    8  py     Val( 2p)     1.20267      -0.08431
   113    C    8  py     Ryd( 3p)     0.00667       0.99937
   114    C    8  pz     Val( 2p)     1.06706      -0.06546
   115    C    8  pz     Ryd( 3p)     0.00433       0.63044
   116    C    8  dxy    Ryd( 3d)     0.00041       1.89166
   117    C    8  dxz    Ryd( 3d)     0.00058       1.91987
   118    C    8  dyz    Ryd( 3d)     0.00072       2.40522
   119    C    8  dx2y2  Ryd( 3d)     0.00048       2.26821
   120    C    8  dz2    Ryd( 3d)     0.00056       2.42829

   121    H    9  S      Val( 1S)     0.75500       0.06833
   122    H    9  S      Ryd( 2S)     0.00226       0.31343
   123    H    9  px     Ryd( 2p)     0.00018       1.64008
   124    H    9  py     Ryd( 2p)     0.00082       2.36842
   125    H    9  pz     Ryd( 2p)     0.00010       1.95948

   126    H   10  S      Val( 1S)     0.76683       0.06803
   127    H   10  S      Ryd( 2S)     0.00158       0.31012
   128    H   10  px     Ryd( 2p)     0.00018       1.63673
   129    H   10  py     Ryd( 2p)     0.00027       2.06356
   130    H   10  pz     Ryd( 2p)     0.00063       2.26094

   131    H   11  S      Val( 1S)     0.76683       0.06803
   132    H   11  S      Ryd( 2S)     0.00158       0.31012
   133    H   11  px     Ryd( 2p)     0.00018       1.63673
   134    H   11  py     Ryd( 2p)     0.00027       2.06356
   135    H   11  pz     Ryd( 2p)     0.00063       2.26094

   136    H   12  S      Val( 1S)     0.75500       0.06833
   137    H   12  S      Ryd( 2S)     0.00226       0.31343
   138    H   12  px     Ryd( 2p)     0.00018       1.64008
   139    H   12  py     Ryd( 2p)     0.00082       2.36842
   140    H   12  pz     Ryd( 2p)     0.00010       1.95948

 WARNING:  1 low occupancy (<1.9990e) core orbital  found on  C    2
           1 low occupancy (<1.9990e) core orbital  found on  C    3
           1 low occupancy (<1.9990e) core orbital  found on  C    5
           1 low occupancy (<1.9990e) core orbital  found on  C    6
           1 low occupancy (<1.9990e) core orbital  found on  C    7
           1 low occupancy (<1.9990e) core orbital  found on  C    8


 Summary of Natural Population Analysis:                  
                                                          
                                       Natural Population 
                Natural  -----------------------------------------------
    Atom  No    Charge         Core      Valence    Rydberg      Total
 -----------------------------------------------------------------------
     Cl    1    0.01062      9.99959     6.97382    0.01597    16.98938
      C    2   -0.04662      1.99847     4.02233    0.02582     6.04662
      C    3   -0.04662      1.99847     4.02233    0.02582     6.04662
     Cl    4    0.01062      9.99959     6.97382    0.01597    16.98938
      C    5   -0.22111      1.99882     4.20625    0.01604     6.22111
      C    6   -0.21504      1.99893     4.20147    0.01463     6.21504
      C    7   -0.21504      1.99893     4.20147    0.01463     6.21504
      C    8   -0.22111      1.99882     4.20625    0.01604     6.22111
      H    9    0.24164      0.00000     0.75500    0.00336     0.75836
      H   10    0.23051      0.00000     0.76683    0.00266     0.76949
      H   11    0.23051      0.00000     0.76683    0.00266     0.76949
      H   12    0.24164      0.00000     0.75500    0.00336     0.75836
 =======================================================================
   * Total *    0.00000     31.99162    41.85141    0.15697    74.00000

                                 Natural Population      
 --------------------------------------------------------
   Core                      31.99162 ( 99.9738% of  32)
   Valence                   41.85141 ( 99.6462% of  42)
   Natural Minimal Basis     73.84303 ( 99.7879% of  74)
   Natural Rydberg Basis      0.15697 (  0.2121% of  74)
 --------------------------------------------------------

    Atom  No          Natural Electron Configuration
 ----------------------------------------------------------------------------
     Cl    1      [core]3S( 1.82)3p( 5.16)3d( 0.01)
      C    2      [core]2S( 0.90)2p( 3.12)3p( 0.02)3d( 0.01)
      C    3      [core]2S( 0.90)2p( 3.12)3p( 0.02)3d( 0.01)
     Cl    4      [core]3S( 1.82)3p( 5.16)3d( 0.01)
      C    5      [core]2S( 0.94)2p( 3.27)3p( 0.01)
      C    6      [core]2S( 0.94)2p( 3.26)3p( 0.01)
      C    7      [core]2S( 0.94)2p( 3.26)3p( 0.01)
      C    8      [core]2S( 0.94)2p( 3.27)3p( 0.01)
      H    9            1S( 0.76)
      H   10            1S( 0.77)
      H   11            1S( 0.77)
      H   12            1S( 0.76)


 NATURAL BOND ORBITAL ANALYSIS:

                       Occupancies       Lewis Structure    Low   High
           Occ.    -------------------  -----------------   occ   occ
  Cycle   Thresh.   Lewis   Non-Lewis     CR  BD  3C  LP    (L)   (NL)   Dev
 =============================================================================
   1(1)    1.90    70.63171   3.36829     16  12   0   9     3      3    0.43
   2(2)    1.90    70.63171   3.36829     16  12   0   9     3      3    0.43
   3(1)    1.80    70.63171   3.36829     16  12   0   9     3      3    0.43
   4(2)    1.80    70.63171   3.36829     16  12   0   9     3      3    0.43
   5(1)    1.70    70.63171   3.36829     16  12   0   9     3      3    0.43
   6(2)    1.70    70.63171   3.36829     16  12   0   9     3      3    0.43
   7(1)    1.60    72.50871   1.49129     16  15   0   6     0      3    0.42
   8(2)    1.60    72.49320   1.50680     16  15   0   6     0      3    0.43
   9(3)    1.60    72.50871   1.49129     16  15   0   6     0      3    0.42
  10(1)    1.50    72.50871   1.49129     16  15   0   6     0      3    0.42
  11(2)    1.50    72.49320   1.50680     16  15   0   6     0      3    0.43
  12(3)    1.50    72.50871   1.49129     16  15   0   6     0      3    0.42
  13(1)    1.60    72.50871   1.49129     16  15   0   6     0      3    0.42
 -----------------------------------------------------------------------------

 Structure accepted: RESONANCE keyword permits strongly delocalized structure

 WARNING:  1 low occupancy (<1.9990e) core orbital  found on  C    2
           1 low occupancy (<1.9990e) core orbital  found on  C    3
           1 low occupancy (<1.9990e) core orbital  found on  C    5
           1 low occupancy (<1.9990e) core orbital  found on  C    6
           1 low occupancy (<1.9990e) core orbital  found on  C    7
           1 low occupancy (<1.9990e) core orbital  found on  C    8

 --------------------------------------------------------
   Core                     31.99164 ( 99.974% of  32)
   Valence Lewis            40.51707 ( 96.469% of  42)
  ==================       ============================
   Total Lewis              72.50871 ( 97.985% of  74)
  -----------------------------------------------------
   Valence non-Lewis         1.38342 (  1.869% of  74)
   Rydberg non-Lewis         0.10787 (  0.146% of  74)
  ==================       ============================
   Total non-Lewis           1.49129 (  2.015% of  74)
 --------------------------------------------------------


       (Occupancy)   Bond orbital/ Coefficients/ Hybrids
 ---------------------------------------------------------------------------------
     1. (1.98764) BD ( 1)Cl   1 - C   2  
                ( 54.93%)   0.7411*Cl   1 s( 19.68%)p 4.06( 79.84%)d 0.02(  0.49%)
                                           -0.0000  0.0001  0.4419 -0.0382  0.0000
                                            0.0000  0.0000 -0.0001  0.4653  0.0180
                                           -0.0001  0.7620  0.0296  0.0000  0.0000
                                            0.0539 -0.0159  0.0416
                ( 45.07%)   0.6713* C   2 s( 22.40%)p 3.45( 77.35%)d 0.01(  0.25%)
                                           -0.0002  0.4733 -0.0017  0.0000  0.0000
                                           -0.4497 -0.0026 -0.7558  0.0076  0.0000
                                            0.0000  0.0376 -0.0104  0.0308
     2. (1.97859) BD ( 1) C   2 - C   3  
                ( 50.00%)   0.7071* C   2 s( 38.25%)p 1.61( 61.71%)d 0.00(  0.04%)
                                           -0.0000  0.6185  0.0046  0.0000  0.0000
                                            0.7812 -0.0007 -0.0779 -0.0269  0.0000
                                            0.0000 -0.0016 -0.0186 -0.0072
                ( 50.00%)   0.7071* C   3 s( 38.25%)p 1.61( 61.71%)d 0.00(  0.04%)
                                           -0.0000  0.6185  0.0046  0.0000  0.0000
                                           -0.7812  0.0007 -0.0779 -0.0269  0.0000
                                            0.0000  0.0016 -0.0186 -0.0072
     3. (1.69210) BD ( 2) C   2 - C   3  
                ( 50.00%)   0.7071* C   2 s(  0.00%)p 1.00( 99.98%)d 0.00(  0.02%)
                                            0.0000  0.0000  0.0000  0.9998  0.0108
                                            0.0000  0.0000  0.0000  0.0000  0.0150
                                            0.0043  0.0000  0.0000  0.0000
                ( 50.00%)   0.7071* C   3 s(  0.00%)p 1.00( 99.98%)d 0.00(  0.02%)
                                            0.0000  0.0000  0.0000  0.9998  0.0108
                                            0.0000  0.0000  0.0000  0.0000 -0.0150
                                            0.0043  0.0000  0.0000  0.0000
     4. (1.97277) BD ( 1) C   2 - C   8  
                ( 51.27%)   0.7160* C   2 s( 39.18%)p 1.55( 60.78%)d 0.00(  0.04%)
                                           -0.0002  0.6260 -0.0008  0.0000  0.0000
                                           -0.4314 -0.0295  0.6486 -0.0126  0.0000
                                            0.0000 -0.0128 -0.0068  0.0127
                ( 48.73%)   0.6981* C   8 s( 34.98%)p 1.86( 64.97%)d 0.00(  0.05%)
                                            0.0001  0.5914  0.0111  0.0000  0.0000
                                            0.3748 -0.0280 -0.7127 -0.0229  0.0000
                                            0.0000 -0.0160 -0.0071  0.0132
     5. (1.98764) BD ( 1) C   3 -Cl   4  
                ( 45.07%)   0.6713* C   3 s( 22.40%)p 3.45( 77.35%)d 0.01(  0.25%)
                                           -0.0002  0.4733 -0.0017  0.0000  0.0000
                                            0.4497  0.0026 -0.7558  0.0076  0.0000
                                            0.0000 -0.0376 -0.0104  0.0308
                ( 54.93%)   0.7411*Cl   4 s( 19.68%)p 4.06( 79.84%)d 0.02(  0.49%)
                                           -0.0000  0.0001  0.4419 -0.0382  0.0000
                                            0.0000  0.0000  0.0001 -0.4653 -0.0180
                                           -0.0001  0.7620  0.0296  0.0000  0.0000
                                           -0.0539 -0.0159  0.0416
     6. (1.97277) BD ( 1) C   3 - C   5  
                ( 51.27%)   0.7160* C   3 s( 39.18%)p 1.55( 60.78%)d 0.00(  0.04%)
                                           -0.0002  0.6260 -0.0008  0.0000  0.0000
                                            0.4314  0.0295  0.6486 -0.0126  0.0000
                                            0.0000  0.0128 -0.0068  0.0127
                ( 48.73%)   0.6981* C   5 s( 34.98%)p 1.86( 64.97%)d 0.00(  0.05%)
                                            0.0001  0.5914  0.0111  0.0000  0.0000
                                           -0.3748  0.0280 -0.7127 -0.0229  0.0000
                                            0.0000  0.0160 -0.0071  0.0132
     7. (1.97150) BD ( 1) C   5 - C   6  
                ( 50.51%)   0.7107* C   5 s( 36.45%)p 1.74( 63.51%)d 0.00(  0.04%)
                                           -0.0001  0.6037  0.0090  0.0000  0.0000
                                           -0.3781  0.0313  0.7002  0.0288  0.0000
                                            0.0000 -0.0156 -0.0075  0.0113
                ( 49.49%)   0.7035* C   6 s( 35.50%)p 1.82( 64.45%)d 0.00(  0.05%)
                                            0.0001  0.5958  0.0069  0.0000  0.0000
                                            0.4215  0.0375 -0.6822  0.0109  0.0000
                                            0.0000 -0.0141 -0.0054  0.0153
     8. (1.66886) BD ( 2) C   5 - C   6  
                ( 49.92%)   0.7065* C   5 s(  0.00%)p 1.00( 99.95%)d 0.00(  0.05%)
                                            0.0000  0.0000  0.0000  0.9997 -0.0082
                                            0.0000  0.0000  0.0000  0.0000 -0.0197
                                            0.0100  0.0000  0.0000  0.0000
                ( 50.08%)   0.7077* C   6 s(  0.00%)p 1.00( 99.95%)d 0.00(  0.05%)
                                            0.0000  0.0000  0.0000  0.9997 -0.0107
                                            0.0000  0.0000  0.0000  0.0000 -0.0003
                                           -0.0221  0.0000  0.0000  0.0000
     9. (1.97535) BD ( 1) C   5 - H   9  
                ( 62.18%)   0.7885* C   5 s( 28.47%)p 2.51( 71.50%)d 0.00(  0.03%)
                                           -0.0003  0.5333 -0.0148  0.0000  0.0000
                                            0.8455 -0.0089 -0.0029  0.0057  0.0000
                                            0.0000 -0.0015 -0.0154 -0.0071
                ( 37.82%)   0.6150* H   9 s( 99.91%)p 0.00(  0.09%)
                                            0.9995 -0.0022  0.0000 -0.0308  0.0009
    10. (1.97756) BD ( 1) C   6 - C   7  
                ( 50.00%)   0.7071* C   6 s( 35.77%)p 1.79( 64.18%)d 0.00(  0.04%)
                                            0.0000  0.5980  0.0085  0.0000  0.0000
                                           -0.7996 -0.0113  0.0283  0.0393  0.0000
                                            0.0000  0.0020 -0.0190 -0.0088
                ( 50.00%)   0.7071* C   7 s( 35.77%)p 1.79( 64.18%)d 0.00(  0.04%)
                                            0.0000  0.5980  0.0085  0.0000  0.0000
                                            0.7996  0.0113  0.0283  0.0393  0.0000
                                            0.0000 -0.0020 -0.0190 -0.0088
    11. (1.97865) BD ( 1) C   6 - H  10  
                ( 61.64%)   0.7851* C   6 s( 28.63%)p 2.49( 71.34%)d 0.00(  0.03%)
                                           -0.0003  0.5349 -0.0130  0.0000  0.0000
                                            0.4255 -0.0041  0.7296 -0.0064  0.0000
                                            0.0000  0.0127 -0.0051  0.0107
                ( 38.36%)   0.6194* H  10 s( 99.91%)p 0.00(  0.09%)
                                            0.9995 -0.0020  0.0000 -0.0152 -0.0263
    12. (1.97150) BD ( 1) C   7 - C   8  
                ( 49.49%)   0.7035* C   7 s( 35.50%)p 1.82( 64.45%)d 0.00(  0.05%)
                                            0.0001  0.5958  0.0069  0.0000  0.0000
                                           -0.4215 -0.0375 -0.6822  0.0109  0.0000
                                            0.0000  0.0141 -0.0054  0.0153
                ( 50.51%)   0.7107* C   8 s( 36.45%)p 1.74( 63.51%)d 0.00(  0.04%)
                                           -0.0001  0.6037  0.0090  0.0000  0.0000
                                            0.3781 -0.0313  0.7002  0.0288  0.0000
                                            0.0000  0.0156 -0.0075  0.0113
    13. (1.66886) BD ( 2) C   7 - C   8  
                ( 50.08%)   0.7077* C   7 s(  0.00%)p 1.00( 99.95%)d 0.00(  0.05%)
                                            0.0000  0.0000  0.0000  0.9997 -0.0107
                                            0.0000  0.0000  0.0000  0.0000  0.0003
                                           -0.0221  0.0000  0.0000  0.0000
                ( 49.92%)   0.7065* C   8 s(  0.00%)p 1.00( 99.95%)d 0.00(  0.05%)
                                            0.0000  0.0000  0.0000  0.9997 -0.0082
                                            0.0000  0.0000  0.0000  0.0000  0.0197
                                            0.0100  0.0000  0.0000  0.0000
    14. (1.97865) BD ( 1) C   7 - H  11  
                ( 61.64%)   0.7851* C   7 s( 28.63%)p 2.49( 71.34%)d 0.00(  0.03%)
                                           -0.0003  0.5349 -0.0130  0.0000  0.0000
                                           -0.4255  0.0041  0.7296 -0.0064  0.0000
                                            0.0000 -0.0127 -0.0051  0.0107
                ( 38.36%)   0.6194* H  11 s( 99.91%)p 0.00(  0.09%)
                                            0.9995 -0.0020  0.0000  0.0152 -0.0263
    15. (1.97535) BD ( 1) C   8 - H  12  
                ( 62.18%)   0.7885* C   8 s( 28.47%)p 2.51( 71.50%)d 0.00(  0.03%)
                                            0.0003 -0.5333  0.0148  0.0000  0.0000
                                            0.8455 -0.0089  0.0029 -0.0057  0.0000
                                            0.0000 -0.0015  0.0154  0.0071
                ( 37.82%)   0.6150* H  12 s( 99.91%)p 0.00(  0.09%)
                                           -0.9995  0.0022  0.0000 -0.0308 -0.0009
    16. (2.00000) CR ( 1)Cl   1           s(100.00%)
                                            1.0000 -0.0000  0.0000 -0.0000  0.0000
                                            0.0000  0.0000  0.0000  0.0000  0.0000
                                            0.0000  0.0000  0.0000  0.0000  0.0000
                                            0.0000 -0.0000  0.0000
    17. (1.99972) CR ( 2)Cl   1           s(100.00%)p 0.00(  0.00%)
                                           -0.0000  1.0000  0.0002  0.0000  0.0000
                                            0.0000  0.0000  0.0000 -0.0002 -0.0000
                                            0.0000 -0.0002 -0.0000  0.0000  0.0000
                                           -0.0000  0.0000 -0.0000
    18. (1.99999) CR ( 3)Cl   1           s(  0.00%)p 1.00(100.00%)
                                            0.0000  0.0000  0.0000  0.0000  1.0000
                                            0.0001 -0.0000  0.0000  0.0000  0.0000
                                            0.0000  0.0000  0.0000  0.0000  0.0000
                                            0.0000  0.0000  0.0000
    19. (1.99996) CR ( 4)Cl   1           s(  0.00%)p 1.00(100.00%)
                                            0.0000  0.0000 -0.0001 -0.0000  0.0000
                                            0.0000  0.0000  1.0000 -0.0000  0.0000
                                           -0.0000  0.0001  0.0000  0.0000  0.0000
                                            0.0000 -0.0000  0.0000
    20. (1.99992) CR ( 5)Cl   1           s(  0.00%)p 1.00(100.00%)
                                           -0.0000 -0.0000  0.0001  0.0000 -0.0000
                                           -0.0000 -0.0000  0.0000 -0.0001 -0.0000
                                           -1.0000 -0.0001 -0.0000 -0.0000 -0.0000
                                           -0.0000  0.0000 -0.0000
    21. (1.99847) CR ( 1) C   2           s(100.00%)p 0.00(  0.00%)
                                            1.0000  0.0002 -0.0000  0.0000  0.0000
                                           -0.0001 -0.0000 -0.0001 -0.0000  0.0000
                                            0.0000  0.0000 -0.0000  0.0000
    22. (1.99847) CR ( 1) C   3           s(100.00%)p 0.00(  0.00%)
                                            1.0000  0.0002 -0.0000  0.0000  0.0000
                                            0.0001  0.0000 -0.0001 -0.0000  0.0000
                                            0.0000 -0.0000 -0.0000  0.0000
    23. (2.00000) CR ( 1)Cl   4           s(100.00%)
                                            1.0000 -0.0000  0.0000 -0.0000  0.0000
                                            0.0000  0.0000 -0.0000 -0.0000 -0.0000
                                            0.0000  0.0000  0.0000  0.0000  0.0000
                                           -0.0000 -0.0000  0.0000
    24. (1.99972) CR ( 2)Cl   4           s(100.00%)p 0.00(  0.00%)
                                           -0.0000  1.0000  0.0002  0.0000  0.0000
                                            0.0000  0.0000 -0.0000  0.0002  0.0000
                                            0.0000 -0.0002 -0.0000  0.0000  0.0000
                                            0.0000  0.0000 -0.0000
    25. (1.99999) CR ( 3)Cl   4           s(  0.00%)p 1.00(100.00%)
                                            0.0000  0.0000  0.0000  0.0000  1.0000
                                            0.0001 -0.0000  0.0000  0.0000  0.0000
                                            0.0000  0.0000  0.0000 -0.0000  0.0000
                                            0.0000  0.0000  0.0000
    26. (1.99996) CR ( 4)Cl   4           s(  0.00%)p 1.00(100.00%)
                                           -0.0000 -0.0000  0.0001  0.0000  0.0000
                                            0.0000  0.0000  1.0000 -0.0000  0.0000
                                            0.0000 -0.0001 -0.0000  0.0000  0.0000
                                            0.0000  0.0000 -0.0000
    27. (1.99992) CR ( 5)Cl   4           s(  0.00%)p 1.00(100.00%)
                                           -0.0000 -0.0000  0.0001  0.0000 -0.0000
                                           -0.0000 -0.0000 -0.0000  0.0001  0.0000
                                           -1.0000 -0.0001 -0.0000 -0.0000 -0.0000
                                            0.0000  0.0000 -0.0000
    28. (1.99882) CR ( 1) C   5           s(100.00%)p 0.00(  0.00%)
                                            1.0000  0.0002 -0.0000  0.0000  0.0000
                                            0.0003 -0.0000  0.0001  0.0000  0.0000
                                            0.0000 -0.0000 -0.0000 -0.0000
    29. (1.99894) CR ( 1) C   6           s(100.00%)p 0.00(  0.00%)
                                            1.0000  0.0001 -0.0000  0.0000  0.0000
                                            0.0001 -0.0000  0.0003 -0.0000  0.0000
                                            0.0000  0.0000 -0.0000  0.0000
    30. (1.99894) CR ( 1) C   7           s(100.00%)p 0.00(  0.00%)
                                            1.0000  0.0001 -0.0000  0.0000  0.0000
                                           -0.0001  0.0000  0.0003 -0.0000  0.0000
                                            0.0000 -0.0000 -0.0000  0.0000
    31. (1.99882) CR ( 1) C   8           s(100.00%)p 0.00(  0.00%)
                                            1.0000  0.0002 -0.0000  0.0000  0.0000
                                           -0.0003  0.0000  0.0001  0.0000  0.0000
                                            0.0000  0.0000 -0.0000 -0.0000
    32. (1.99211) LP ( 1)Cl   1           s( 80.15%)p 0.25( 19.84%)d 0.00(  0.01%)
                                           -0.0000 -0.0003  0.8952  0.0101  0.0000
                                            0.0000  0.0000  0.0001 -0.1801 -0.0031
                                            0.0002 -0.4074 -0.0050  0.0000  0.0000
                                           -0.0084  0.0021 -0.0077
    33. (1.96997) LP ( 2)Cl   1           s(  0.28%)p99.99( 99.70%)d 0.09(  0.03%)
                                           -0.0000 -0.0001  0.0526  0.0022 -0.0000
                                           -0.0000 -0.0000 -0.0001 -0.8653  0.0079
                                            0.0001  0.4981 -0.0052 -0.0000 -0.0000
                                           -0.0085  0.0067  0.0120
    34. (1.91755) LP ( 3)Cl   1           s(  0.00%)p 1.00( 99.96%)d 0.00(  0.04%)
                                            0.0000  0.0000  0.0000  0.0000 -0.0001
                                            0.9997 -0.0103  0.0000  0.0000  0.0000
                                            0.0000  0.0000  0.0000  0.0104  0.0176
                                            0.0000  0.0000  0.0000
    35. (1.99211) LP ( 1)Cl   4           s( 80.15%)p 0.25( 19.84%)d 0.00(  0.01%)
                                           -0.0000 -0.0003  0.8952  0.0101  0.0000
                                            0.0000  0.0000 -0.0001  0.1801  0.0031
                                            0.0002 -0.4074 -0.0050  0.0000  0.0000
                                            0.0084  0.0021 -0.0077
    36. (1.96997) LP ( 2)Cl   4           s(  0.28%)p99.99( 99.70%)d 0.09(  0.03%)
                                           -0.0000 -0.0001  0.0526  0.0022  0.0000
                                            0.0000  0.0000  0.0001  0.8653 -0.0079
                                            0.0001  0.4981 -0.0052  0.0000  0.0000
                                            0.0085  0.0067  0.0120
    37. (1.91755) LP ( 3)Cl   4           s(  0.00%)p 1.00( 99.96%)d 0.00(  0.04%)
                                            0.0000  0.0000  0.0000  0.0000 -0.0001
                                            0.9997 -0.0103  0.0000  0.0000  0.0000
                                            0.0000  0.0000  0.0000 -0.0104  0.0176
                                            0.0000  0.0000  0.0000
    38. (0.00299) RY*( 1)Cl   1           s(  0.00%)p 1.00( 25.79%)d 2.88( 74.21%)
                                            0.0000  0.0000  0.0000  0.0000 -0.0000
                                           -0.0124  0.5077  0.0000  0.0000  0.0000
                                            0.0000  0.0000  0.0000  0.4231  0.7504
                                            0.0000  0.0000  0.0000
    39. (0.00165) RY*( 2)Cl   1           s(  0.60%)p79.34( 47.45%)d86.88( 51.96%)
                                            0.0000  0.0000  0.0021  0.0773 -0.0000
                                           -0.0000 -0.0000 -0.0000  0.0078 -0.6061
                                            0.0000  0.0026  0.3272 -0.0000 -0.0000
                                           -0.3742  0.2960  0.5403
    40. (0.00058) RY*( 3)Cl   1           s( 45.16%)p 0.39( 17.72%)d 0.82( 37.12%)
                                            0.0000  0.0000  0.0194  0.6717 -0.0000
                                           -0.0000 -0.0000  0.0000  0.0347 -0.3181
                                            0.0000  0.0644 -0.2658 -0.0000 -0.0000
                                           -0.3716 -0.2163 -0.4317
    41. (0.00016) RY*( 4)Cl   1           s(  8.15%)p 4.66( 37.95%)d 6.62( 53.90%)
                                           -0.0000  0.0000 -0.0000  0.2854 -0.0000
                                           -0.0000 -0.0000 -0.0000  0.0064 -0.1167
                                            0.0000  0.0007 -0.6049 -0.0000 -0.0000
                                            0.4716  0.5075  0.2430
    42. (0.00009) RY*( 5)Cl   1           s( 13.65%)p 0.45(  6.12%)d 5.88( 80.23%)
    43. (0.00005) RY*( 6)Cl   1           s(  0.00%)p 1.00( 27.45%)d 2.64( 72.55%)
    44. (0.00002) RY*( 7)Cl   1           s(  0.03%)p99.99( 37.95%)d99.99( 62.01%)
    45. (0.00002) RY*( 8)Cl   1           s( 32.32%)p 1.65( 53.44%)d 0.44( 14.24%)
    46. (0.00001) RY*( 9)Cl   1           s(  0.00%)p 1.00( 46.81%)d 1.14( 53.19%)
    47. (0.00856) RY*( 1) C   2           s(  0.05%)p99.99( 97.29%)d53.92(  2.66%)
                                            0.0000  0.0219 -0.0039  0.0000  0.0000
                                            0.0206  0.1820  0.0199  0.9690  0.0000
                                            0.0000  0.1027  0.0459  0.1183
    48. (0.00677) RY*( 2) C   2           s(  0.54%)p99.99( 95.78%)d 6.83(  3.68%)
                                            0.0000  0.0149  0.0719  0.0000  0.0000
                                           -0.0184  0.9623  0.0178 -0.1763  0.0000
                                            0.0000  0.1288 -0.0809 -0.1171
    49. (0.00337) RY*( 3) C   2           s(  0.00%)p 1.00( 67.50%)d 0.48( 32.50%)
                                            0.0000  0.0000  0.0000 -0.0165  0.8214
                                            0.0000  0.0000  0.0000  0.0000  0.3848
                                            0.4206  0.0000  0.0000  0.0000
    50. (0.00148) RY*( 4) C   2           s( 94.25%)p 0.01(  0.81%)d 0.05(  4.94%)
                                           -0.0000 -0.0088  0.9708  0.0000  0.0000
                                            0.0010 -0.0896  0.0063 -0.0073  0.0000
                                            0.0000  0.1696 -0.0849  0.1159
    51. (0.00077) RY*( 5) C   2           s(  0.00%)p 1.00(  0.13%)d99.99( 99.87%)
                                            0.0000  0.0000  0.0000  0.0079 -0.0350
                                            0.0000  0.0000  0.0000  0.0000 -0.7021
                                            0.7112  0.0000  0.0000  0.0000
    52. (0.00067) RY*( 6) C   2           s(  0.51%)p 7.39(  3.74%)d99.99( 95.75%)
                                            0.0000  0.0095  0.0706 -0.0000 -0.0000
                                           -0.0215 -0.1148 -0.0126  0.1538 -0.0000
                                           -0.0000 -0.0323 -0.3814 -0.9006
    53. (0.00057) RY*( 7) C   2           s(  3.88%)p 0.65(  2.52%)d24.14( 93.60%)
                                           -0.0000  0.0159  0.1963 -0.0000 -0.0000
                                           -0.0129  0.1370 -0.0330  0.0720 -0.0000
                                           -0.0000 -0.9548  0.1549 -0.0202
    54. (0.00010) RY*( 8) C   2           s(  0.00%)p 1.00( 32.39%)d 2.09( 67.61%)
                                            0.0000  0.0000  0.0000 -0.0053 -0.5691
                                            0.0000  0.0000  0.0000  0.0000  0.5989
                                            0.5633  0.0000  0.0000  0.0000
    55. (0.00003) RY*( 9) C   2           s(  0.94%)p 0.02(  0.02%)d99.99( 99.04%)
    56. (0.00856) RY*( 1) C   3           s(  0.05%)p99.99( 97.29%)d53.92(  2.66%)
                                            0.0000  0.0219 -0.0039  0.0000  0.0000
                                           -0.0206 -0.1820  0.0199  0.9690  0.0000
                                            0.0000 -0.1027  0.0459  0.1183
    57. (0.00677) RY*( 2) C   3           s(  0.54%)p99.99( 95.78%)d 6.83(  3.68%)
                                            0.0000  0.0149  0.0719 -0.0000 -0.0000
                                            0.0184 -0.9623  0.0178 -0.1763 -0.0000
                                           -0.0000 -0.1288 -0.0809 -0.1171
    58. (0.00337) RY*( 3) C   3           s(  0.00%)p 1.00( 67.50%)d 0.48( 32.50%)
                                            0.0000  0.0000  0.0000 -0.0165  0.8214
                                            0.0000  0.0000  0.0000  0.0000 -0.3848
                                            0.4206  0.0000  0.0000  0.0000
    59. (0.00148) RY*( 4) C   3           s( 94.25%)p 0.01(  0.81%)d 0.05(  4.94%)
                                           -0.0000 -0.0088  0.9708  0.0000  0.0000
                                           -0.0010  0.0896  0.0063 -0.0073  0.0000
                                            0.0000 -0.1696 -0.0849  0.1159
    60. (0.00077) RY*( 5) C   3           s(  0.00%)p 1.00(  0.13%)d99.99( 99.87%)
                                            0.0000  0.0000  0.0000  0.0079 -0.0350
                                            0.0000  0.0000  0.0000  0.0000  0.7021
                                            0.7112  0.0000  0.0000  0.0000
    61. (0.00067) RY*( 6) C   3           s(  0.51%)p 7.39(  3.74%)d99.99( 95.75%)
                                            0.0000  0.0095  0.0706 -0.0000 -0.0000
                                            0.0215  0.1148 -0.0126  0.1538 -0.0000
                                           -0.0000  0.0323 -0.3814 -0.9006
    62. (0.00057) RY*( 7) C   3           s(  3.88%)p 0.65(  2.52%)d24.14( 93.60%)
                                           -0.0000  0.0159  0.1963  0.0000  0.0000
                                            0.0129 -0.1370 -0.0330  0.0720  0.0000
                                            0.0000  0.9548  0.1549 -0.0202
    63. (0.00010) RY*( 8) C   3           s(  0.00%)p 1.00( 32.39%)d 2.09( 67.61%)
                                            0.0000  0.0000  0.0000  0.0053  0.5691
                                            0.0000  0.0000  0.0000  0.0000  0.5989
                                           -0.5633  0.0000  0.0000  0.0000
    64. (0.00003) RY*( 9) C   3           s(  0.94%)p 0.02(  0.02%)d99.99( 99.04%)
    65. (0.00299) RY*( 1)Cl   4           s(  0.00%)p 1.00( 25.79%)d 2.88( 74.21%)
                                            0.0000  0.0000  0.0000  0.0000 -0.0000
                                           -0.0124  0.5077  0.0000  0.0000  0.0000
                                            0.0000  0.0000  0.0000 -0.4231  0.7504
                                            0.0000  0.0000  0.0000
    66. (0.00165) RY*( 2)Cl   4           s(  0.60%)p79.34( 47.45%)d86.88( 51.96%)
                                            0.0000  0.0000  0.0021  0.0773  0.0000
                                            0.0000  0.0000  0.0000 -0.0078  0.6061
                                            0.0000  0.0026  0.3272  0.0000  0.0000
                                            0.3742  0.2960  0.5403
    67. (0.00058) RY*( 3)Cl   4           s( 45.16%)p 0.39( 17.72%)d 0.82( 37.12%)
                                            0.0000  0.0000  0.0194  0.6717 -0.0000
                                           -0.0000 -0.0000 -0.0000 -0.0347  0.3181
                                            0.0000  0.0644 -0.2658 -0.0000 -0.0000
                                            0.3716 -0.2163 -0.4317
    68. (0.00016) RY*( 4)Cl   4           s(  8.15%)p 4.66( 37.95%)d 6.62( 53.90%)
                                           -0.0000  0.0000 -0.0000  0.2854 -0.0000
                                           -0.0000 -0.0000  0.0000 -0.0064  0.1167
                                            0.0000  0.0007 -0.6049 -0.0000 -0.0000
                                           -0.4716  0.5075  0.2430
    69. (0.00009) RY*( 5)Cl   4           s( 13.65%)p 0.45(  6.12%)d 5.88( 80.23%)
    70. (0.00005) RY*( 6)Cl   4           s(  0.00%)p 1.00( 27.45%)d 2.64( 72.55%)
    71. (0.00002) RY*( 7)Cl   4           s(  0.03%)p99.99( 37.95%)d99.99( 62.01%)
    72. (0.00002) RY*( 8)Cl   4           s( 32.32%)p 1.65( 53.44%)d 0.44( 14.24%)
    73. (0.00001) RY*( 9)Cl   4           s(  0.00%)p 1.00( 46.81%)d 1.14( 53.19%)
    74. (0.00578) RY*( 1) C   5           s(  0.19%)p99.99( 95.83%)d20.76(  3.98%)
                                           -0.0000  0.0263  0.0350 -0.0000 -0.0000
                                           -0.0313 -0.9372 -0.0089  0.2810 -0.0000
                                           -0.0000 -0.0180 -0.1241 -0.1551
    75. (0.00291) RY*( 2) C   5           s(  0.26%)p99.99( 97.89%)d 7.13(  1.85%)
                                           -0.0000 -0.0144  0.0488  0.0000  0.0000
                                            0.0081  0.2660 -0.0329  0.9524  0.0000
                                            0.0000  0.1011  0.0649  0.0637
    76. (0.00106) RY*( 3) C   5           s( 95.01%)p 0.00(  0.38%)d 0.05(  4.60%)
                                            0.0000 -0.0047  0.9747  0.0000  0.0000
                                            0.0225 -0.0179  0.0025 -0.0545  0.0000
                                            0.0000 -0.0618  0.0356  0.2024
    77. (0.00089) RY*( 4) C   5           s(  0.00%)p 1.00( 63.49%)d 0.57( 36.51%)
                                            0.0000  0.0000  0.0000  0.0102  0.7968
                                            0.0000  0.0000  0.0000  0.0000 -0.1140
                                           -0.5934  0.0000  0.0000  0.0000
    78. (0.00057) RY*( 5) C   5           s(  0.00%)p 1.00( 33.10%)d 2.02( 66.90%)
                                            0.0000  0.0000  0.0000 -0.0064  0.5753
                                            0.0000  0.0000  0.0000  0.0000 -0.1576
                                            0.8026  0.0000  0.0000  0.0000
    79. (0.00016) RY*( 6) C   5           s(  0.00%)p 1.00(  1.70%)d57.82( 98.30%)
                                            0.0000  0.0015  0.0033  0.0000  0.0000
                                            0.0027 -0.0873  0.0254 -0.0934  0.0000
                                            0.0000  0.9611  0.0032  0.2435
    80. (0.00005) RY*( 7) C   5           s(  4.37%)p 0.84(  3.67%)d21.04( 91.96%)
    81. (0.00003) RY*( 8) C   5           s(  0.00%)p 1.00(  3.46%)d27.91( 96.54%)
    82. (0.00001) RY*( 9) C   5           s(  0.26%)p 2.10(  0.55%)d99.99( 99.19%)
    83. (0.00498) RY*( 1) C   6           s(  0.09%)p99.99( 92.48%)d79.62(  7.43%)
                                           -0.0000  0.0280  0.0122 -0.0000 -0.0000
                                           -0.0153 -0.4908 -0.0272 -0.8264 -0.0000
                                           -0.0000  0.2348  0.0326  0.1344
    84. (0.00263) RY*( 2) C   6           s(  0.10%)p99.99( 98.38%)d15.81(  1.53%)
                                            0.0000 -0.0020  0.0310 -0.0000 -0.0000
                                            0.0327 -0.8537 -0.0171  0.5036 -0.0000
                                           -0.0000 -0.0704  0.0510  0.0878
    85. (0.00079) RY*( 3) C   6           s( 93.55%)p 0.00(  0.34%)d 0.07(  6.11%)
                                            0.0000 -0.0030  0.9672  0.0000  0.0000
                                            0.0099  0.0015  0.0161 -0.0550  0.0000
                                            0.0000 -0.1792 -0.1576 -0.0643
    86. (0.00076) RY*( 4) C   6           s(  0.00%)p 1.00( 91.78%)d 0.09(  8.22%)
                                            0.0000  0.0000  0.0000  0.0039  0.9580
                                            0.0000  0.0000  0.0000  0.0000  0.0024
                                           -0.2866  0.0000  0.0000  0.0000
    87. (0.00070) RY*( 5) C   6           s(  0.00%)p 1.00(  2.13%)d45.93( 97.87%)
                                            0.0000  0.0000  0.0000 -0.0119 -0.1455
                                            0.0000  0.0000  0.0000  0.0000  0.8655
                                           -0.4792  0.0000  0.0000  0.0000
    88. (0.00014) RY*( 6) C   6           s(  0.01%)p 1.00(  1.60%)d61.60( 98.39%)
                                           -0.0000 -0.0001  0.0100  0.0000  0.0000
                                           -0.0232  0.0995  0.0146 -0.0730  0.0000
                                            0.0000 -0.5292  0.3851  0.7453
    89. (0.00005) RY*( 7) C   6           s(  6.29%)p 0.83(  5.20%)d14.06( 88.50%)
    90. (0.00000) RY*( 8) C   6           s(  0.05%)p39.06(  2.03%)d99.99( 97.92%)
    91. (0.00000) RY*( 9) C   6           s(  0.00%)p 1.00(  6.13%)d15.30( 93.87%)
    92. (0.00498) RY*( 1) C   7           s(  0.09%)p99.99( 92.48%)d79.62(  7.43%)
                                           -0.0000  0.0280  0.0122 -0.0000 -0.0000
                                            0.0153  0.4908 -0.0272 -0.8264 -0.0000
                                           -0.0000 -0.2348  0.0326  0.1344
    93. (0.00263) RY*( 2) C   7           s(  0.10%)p99.99( 98.38%)d15.81(  1.53%)
                                           -0.0000 -0.0020  0.0310  0.0000  0.0000
                                           -0.0327  0.8537 -0.0171  0.5036  0.0000
                                            0.0000  0.0704  0.0510  0.0878
    94. (0.00079) RY*( 3) C   7           s( 93.55%)p 0.00(  0.34%)d 0.07(  6.11%)
                                            0.0000 -0.0030  0.9672  0.0000  0.0000
                                           -0.0099 -0.0015  0.0161 -0.0550  0.0000
                                            0.0000  0.1792 -0.1576 -0.0643
    95. (0.00076) RY*( 4) C   7           s(  0.00%)p 1.00( 91.78%)d 0.09(  8.22%)
                                            0.0000  0.0000  0.0000  0.0039  0.9580
                                            0.0000  0.0000  0.0000  0.0000 -0.0024
                                           -0.2866  0.0000  0.0000  0.0000
    96. (0.00070) RY*( 5) C   7           s(  0.00%)p 1.00(  2.13%)d45.93( 97.87%)
                                            0.0000  0.0000  0.0000  0.0119  0.1455
                                            0.0000  0.0000  0.0000  0.0000  0.8655
                                            0.4792  0.0000  0.0000  0.0000
    97. (0.00014) RY*( 6) C   7           s(  0.01%)p 1.00(  1.60%)d61.60( 98.39%)
                                            0.0000 -0.0001  0.0100  0.0000  0.0000
                                            0.0232 -0.0995  0.0146 -0.0730  0.0000
                                            0.0000  0.5292  0.3851  0.7453
    98. (0.00005) RY*( 7) C   7           s(  6.29%)p 0.83(  5.20%)d14.06( 88.50%)
    99. (0.00000) RY*( 8) C   7           s(  0.05%)p39.06(  2.03%)d99.99( 97.92%)
   100. (0.00000) RY*( 9) C   7           s(  0.00%)p 1.00(  6.13%)d15.30( 93.87%)
   101. (0.00578) RY*( 1) C   8           s(  0.19%)p99.99( 95.83%)d20.76(  3.98%)
                                           -0.0000  0.0263  0.0350  0.0000  0.0000
                                            0.0313  0.9372 -0.0089  0.2810  0.0000
                                            0.0000  0.0180 -0.1241 -0.1551
   102. (0.00291) RY*( 2) C   8           s(  0.26%)p99.99( 97.89%)d 7.13(  1.85%)
                                           -0.0000 -0.0144  0.0488  0.0000  0.0000
                                           -0.0081 -0.2660 -0.0329  0.9524  0.0000
                                            0.0000 -0.1011  0.0649  0.0637
   103. (0.00106) RY*( 3) C   8           s( 95.01%)p 0.00(  0.38%)d 0.05(  4.60%)
                                            0.0000 -0.0047  0.9747  0.0000  0.0000
                                           -0.0225  0.0179  0.0025 -0.0545  0.0000
                                            0.0000  0.0618  0.0356  0.2024
   104. (0.00089) RY*( 4) C   8           s(  0.00%)p 1.00( 63.49%)d 0.57( 36.51%)
                                            0.0000  0.0000  0.0000  0.0102  0.7968
                                            0.0000  0.0000  0.0000  0.0000  0.1140
                                           -0.5934  0.0000  0.0000  0.0000
   105. (0.00057) RY*( 5) C   8           s(  0.00%)p 1.00( 33.10%)d 2.02( 66.90%)
                                            0.0000  0.0000  0.0000 -0.0064  0.5753
                                            0.0000  0.0000  0.0000  0.0000  0.1576
                                            0.8026  0.0000  0.0000  0.0000
   106. (0.00016) RY*( 6) C   8           s(  0.00%)p 1.00(  1.70%)d57.82( 98.30%)
                                            0.0000  0.0015  0.0033 -0.0000 -0.0000
                                           -0.0027  0.0873  0.0254 -0.0934 -0.0000
                                           -0.0000 -0.9611  0.0032  0.2435
   107. (0.00005) RY*( 7) C   8           s(  4.37%)p 0.84(  3.67%)d21.04( 91.96%)
   108. (0.00003) RY*( 8) C   8           s(  0.00%)p 1.00(  3.46%)d27.91( 96.54%)
   109. (0.00001) RY*( 9) C   8           s(  0.26%)p 2.10(  0.55%)d99.99( 99.19%)
   110. (0.00227) RY*( 1) H   9           s( 99.51%)p 0.00(  0.49%)
                                            0.0044  0.9975  0.0000  0.0700  0.0000
   111. (0.00018) RY*( 2) H   9           s(  0.00%)p 1.00(100.00%)
                                            0.0000  0.0000  1.0000  0.0000  0.0000
   112. (0.00010) RY*( 3) H   9           s(  0.02%)p99.99( 99.98%)
                                           -0.0069  0.0138  0.0000 -0.1968  0.9803
   113. (0.00006) RY*( 4) H   9           s(  0.56%)p99.99( 99.44%)
   114. (0.00159) RY*( 1) H  10           s( 99.28%)p 0.01(  0.72%)
                                            0.0045  0.9964  0.0000  0.0400  0.0750
   115. (0.00018) RY*( 2) H  10           s(  0.00%)p 1.00(100.00%)
                                            0.0000  0.0000  1.0000  0.0000  0.0000
   116. (0.00009) RY*( 3) H  10           s(  0.00%)p 1.00(100.00%)
   117. (0.00006) RY*( 4) H  10           s(  0.81%)p99.99( 99.19%)
   118. (0.00159) RY*( 1) H  11           s( 99.28%)p 0.01(  0.72%)
                                            0.0045  0.9964  0.0000 -0.0400  0.0750
   119. (0.00018) RY*( 2) H  11           s(  0.00%)p 1.00(100.00%)
                                            0.0000  0.0000  1.0000  0.0000  0.0000
   120. (0.00009) RY*( 3) H  11           s(  0.00%)p 1.00(100.00%)
   121. (0.00006) RY*( 4) H  11           s(  0.81%)p99.99( 99.19%)
   122. (0.00227) RY*( 1) H  12           s( 99.51%)p 0.00(  0.49%)
                                            0.0044  0.9975  0.0000 -0.0700  0.0000
   123. (0.00018) RY*( 2) H  12           s(  0.00%)p 1.00(100.00%)
                                            0.0000  0.0000  1.0000  0.0000  0.0000
   124. (0.00010) RY*( 3) H  12           s(  0.02%)p99.99( 99.98%)
                                           -0.0069  0.0138  0.0000  0.1968  0.9803
   125. (0.00006) RY*( 4) H  12           s(  0.56%)p99.99( 99.44%)
   126. (0.02835) BD*( 1)Cl   1 - C   2  
                ( 45.07%)   0.6713*Cl   1 s( 19.68%)p 4.06( 79.84%)d 0.02(  0.49%)
                                            0.0000 -0.0001 -0.4419  0.0382 -0.0000
                                           -0.0000 -0.0000  0.0001 -0.4653 -0.0180
                                            0.0001 -0.7620 -0.0296 -0.0000 -0.0000
                                           -0.0539  0.0159 -0.0416
                ( 54.93%)  -0.7411* C   2 s( 22.40%)p 3.45( 77.35%)d 0.01(  0.25%)
                                            0.0002 -0.4733  0.0017 -0.0000 -0.0000
                                            0.4497  0.0026  0.7558 -0.0076 -0.0000
                                           -0.0000 -0.0376  0.0104 -0.0308
   127. (0.04618) BD*( 1) C   2 - C   3  
                ( 50.00%)   0.7071* C   2 s( 38.25%)p 1.61( 61.71%)d 0.00(  0.04%)
                                           -0.0000  0.6185  0.0046  0.0000  0.0000
                                            0.7812 -0.0007 -0.0779 -0.0269  0.0000
                                            0.0000 -0.0016 -0.0186 -0.0072
                ( 50.00%)  -0.7071* C   3 s( 38.25%)p 1.61( 61.71%)d 0.00(  0.04%)
                                           -0.0000  0.6185  0.0046  0.0000  0.0000
                                           -0.7812  0.0007 -0.0779 -0.0269  0.0000
                                            0.0000  0.0016 -0.0186 -0.0072
   128. (0.46116) BD*( 2) C   2 - C   3  
                ( 50.00%)   0.7071* C   2 s(  0.00%)p 1.00( 99.98%)d 0.00(  0.02%)
                                            0.0000  0.0000  0.0000  0.9998  0.0108
                                            0.0000  0.0000  0.0000  0.0000  0.0150
                                            0.0043  0.0000  0.0000  0.0000
                ( 50.00%)  -0.7071* C   3 s(  0.00%)p 1.00( 99.98%)d 0.00(  0.02%)
                                            0.0000  0.0000  0.0000  0.9998  0.0108
                                            0.0000  0.0000  0.0000  0.0000 -0.0150
                                            0.0043  0.0000  0.0000  0.0000
   129. (0.02875) BD*( 1) C   2 - C   8  
                ( 48.73%)   0.6981* C   2 s( 39.18%)p 1.55( 60.78%)d 0.00(  0.04%)
                                            0.0002 -0.6260  0.0008 -0.0000 -0.0000
                                            0.4314  0.0295 -0.6486  0.0126 -0.0000
                                           -0.0000  0.0128  0.0068 -0.0127
                ( 51.27%)  -0.7160* C   8 s( 34.98%)p 1.86( 64.97%)d 0.00(  0.05%)
                                           -0.0001 -0.5914 -0.0111 -0.0000 -0.0000
                                           -0.3748  0.0280  0.7127  0.0229 -0.0000
                                           -0.0000  0.0160  0.0071 -0.0132
   130. (0.02835) BD*( 1) C   3 -Cl   4  
                ( 54.93%)   0.7411* C   3 s( 22.40%)p 3.45( 77.35%)d 0.01(  0.25%)
                                           -0.0002  0.4733 -0.0017  0.0000  0.0000
                                            0.4497  0.0026 -0.7558  0.0076  0.0000
                                            0.0000 -0.0376 -0.0104  0.0308
                ( 45.07%)  -0.6713*Cl   4 s( 19.68%)p 4.06( 79.84%)d 0.02(  0.49%)
                                           -0.0000  0.0001  0.4419 -0.0382  0.0000
                                            0.0000  0.0000  0.0001 -0.4653 -0.0180
                                           -0.0001  0.7620  0.0296  0.0000  0.0000
                                           -0.0539 -0.0159  0.0416
   131. (0.02875) BD*( 1) C   3 - C   5  
                ( 48.73%)   0.6981* C   3 s( 39.18%)p 1.55( 60.78%)d 0.00(  0.04%)
                                            0.0002 -0.6260  0.0008 -0.0000 -0.0000
                                           -0.4314 -0.0295 -0.6486  0.0126 -0.0000
                                           -0.0000 -0.0128  0.0068 -0.0127
                ( 51.27%)  -0.7160* C   5 s( 34.98%)p 1.86( 64.97%)d 0.00(  0.05%)
                                           -0.0001 -0.5914 -0.0111 -0.0000 -0.0000
                                            0.3748 -0.0280  0.7127  0.0229 -0.0000
                                           -0.0000 -0.0160  0.0071 -0.0132
   132. (0.01830) BD*( 1) C   5 - C   6  
                ( 49.49%)   0.7035* C   5 s( 36.45%)p 1.74( 63.51%)d 0.00(  0.04%)
                                            0.0001 -0.6037 -0.0090 -0.0000 -0.0000
                                            0.3781 -0.0313 -0.7002 -0.0288 -0.0000
                                           -0.0000  0.0156  0.0075 -0.0113
                ( 50.51%)  -0.7107* C   6 s( 35.50%)p 1.82( 64.45%)d 0.00(  0.05%)
                                           -0.0001 -0.5958 -0.0069 -0.0000 -0.0000
                                           -0.4215 -0.0375  0.6822 -0.0109 -0.0000
                                           -0.0000  0.0141  0.0054 -0.0153
   133. (0.32637) BD*( 2) C   5 - C   6  
                ( 50.08%)   0.7077* C   5 s(  0.00%)p 1.00( 99.95%)d 0.00(  0.05%)
                                            0.0000  0.0000  0.0000  0.9997 -0.0082
                                            0.0000  0.0000  0.0000  0.0000 -0.0197
                                            0.0100  0.0000  0.0000  0.0000
                ( 49.92%)  -0.7065* C   6 s(  0.00%)p 1.00( 99.95%)d 0.00(  0.05%)
                                            0.0000  0.0000  0.0000  0.9997 -0.0107
                                            0.0000  0.0000  0.0000  0.0000 -0.0003
                                           -0.0221  0.0000  0.0000  0.0000
   134. (0.01382) BD*( 1) C   5 - H   9  
                ( 37.82%)   0.6150* C   5 s( 28.47%)p 2.51( 71.50%)d 0.00(  0.03%)
                                            0.0003 -0.5333  0.0148 -0.0000 -0.0000
                                           -0.8455  0.0089  0.0029 -0.0057 -0.0000
                                           -0.0000  0.0015  0.0154  0.0071
                ( 62.18%)  -0.7885* H   9 s( 99.91%)p 0.00(  0.09%)
                                           -0.9995  0.0022 -0.0000  0.0308 -0.0009
   135. (0.01728) BD*( 1) C   6 - C   7  
                ( 50.00%)   0.7071* C   6 s( 35.77%)p 1.79( 64.18%)d 0.00(  0.04%)
                                            0.0000  0.5980  0.0085  0.0000  0.0000
                                           -0.7996 -0.0113  0.0283  0.0393  0.0000
                                            0.0000  0.0020 -0.0190 -0.0088
                ( 50.00%)  -0.7071* C   7 s( 35.77%)p 1.79( 64.18%)d 0.00(  0.04%)
                                            0.0000  0.5980  0.0085  0.0000  0.0000
                                            0.7996  0.0113  0.0283  0.0393  0.0000
                                            0.0000 -0.0020 -0.0190 -0.0088
   136. (0.01380) BD*( 1) C   6 - H  10  
                ( 38.36%)   0.6194* C   6 s( 28.63%)p 2.49( 71.34%)d 0.00(  0.03%)
                                            0.0003 -0.5349  0.0130 -0.0000 -0.0000
                                           -0.4255  0.0041 -0.7296  0.0064 -0.0000
                                           -0.0000 -0.0127  0.0051 -0.0107
                ( 61.64%)  -0.7851* H  10 s( 99.91%)p 0.00(  0.09%)
                                           -0.9995  0.0020 -0.0000  0.0152  0.0263
   137. (0.01830) BD*( 1) C   7 - C   8  
                ( 50.51%)   0.7107* C   7 s( 35.50%)p 1.82( 64.45%)d 0.00(  0.05%)
                                            0.0001  0.5958  0.0069  0.0000  0.0000
                                           -0.4215 -0.0375 -0.6822  0.0109  0.0000
                                            0.0000  0.0141 -0.0054  0.0153
                ( 49.49%)  -0.7035* C   8 s( 36.45%)p 1.74( 63.51%)d 0.00(  0.04%)
                                           -0.0001  0.6037  0.0090  0.0000  0.0000
                                            0.3781 -0.0313  0.7002  0.0288  0.0000
                                            0.0000  0.0156 -0.0075  0.0113
   138. (0.32637) BD*( 2) C   7 - C   8  
                ( 49.92%)   0.7065* C   7 s(  0.00%)p 1.00( 99.95%)d 0.00(  0.05%)
                                           -0.0000 -0.0000 -0.0000 -0.9997  0.0107
                                           -0.0000 -0.0000 -0.0000 -0.0000 -0.0003
                                            0.0221 -0.0000 -0.0000 -0.0000
                ( 50.08%)  -0.7077* C   8 s(  0.00%)p 1.00( 99.95%)d 0.00(  0.05%)
                                           -0.0000 -0.0000 -0.0000 -0.9997  0.0082
                                           -0.0000 -0.0000 -0.0000 -0.0000 -0.0197
                                           -0.0100 -0.0000 -0.0000 -0.0000
   139. (0.01380) BD*( 1) C   7 - H  11  
                ( 38.36%)   0.6194* C   7 s( 28.63%)p 2.49( 71.34%)d 0.00(  0.03%)
                                            0.0003 -0.5349  0.0130 -0.0000 -0.0000
                                            0.4255 -0.0041 -0.7296  0.0064 -0.0000
                                           -0.0000  0.0127  0.0051 -0.0107
                ( 61.64%)  -0.7851* H  11 s( 99.91%)p 0.00(  0.09%)
                                           -0.9995  0.0020 -0.0000 -0.0152  0.0263
   140. (0.01382) BD*( 1) C   8 - H  12  
                ( 37.82%)   0.6150* C   8 s( 28.47%)p 2.51( 71.50%)d 0.00(  0.03%)
                                           -0.0003  0.5333 -0.0148 -0.0000 -0.0000
                                           -0.8455  0.0089 -0.0029  0.0057 -0.0000
                                           -0.0000  0.0015 -0.0154 -0.0071
                ( 62.18%)  -0.7885* H  12 s( 99.91%)p 0.00(  0.09%)
                                            0.9995 -0.0022 -0.0000  0.0308  0.0009


 NHO Directionality and "Bond Bending" (deviations from line of nuclear centers)

         [Thresholds for printing:  angular deviation  >  1.0 degree]
                                    hybrid p-character > 25.0%
                                    orbital occupancy  >  0.10e

                                Line of Centers        Hybrid 1              Hybrid 2
                                ---------------  -------------------   ------------------
                NBO               Theta   Phi    Theta   Phi    Dev    Theta   Phi    Dev
 ========================================================================================
     2. BD (   1) C   2 - C   3    90.0   90.0    97.6   90.0   7.6     97.6  270.0   7.6
     3. BD (   2) C   2 - C   3    90.0   90.0    90.0    0.0  90.0     90.0    0.0  90.0
     4. BD (   1) C   2 - C   8    29.8  270.0    35.9  270.0   6.2    154.8   90.0   4.5
     6. BD (   1) C   3 - C   5    29.8   90.0    35.9   90.0   6.2    154.8  270.0   4.5
     7. BD (   1) C   5 - C   6    30.0  270.0    25.4  270.0   4.6    145.6   90.0   4.3
     8. BD (   2) C   5 - C   6    30.0  270.0    90.0    0.0  90.0     90.0    0.0  90.0
     9. BD (   1) C   5 - H   9    91.1   90.0    89.8   90.0   1.2      --     --    --
    10. BD (   1) C   6 - C   7    90.0  270.0    85.2  270.0   4.8     85.2   90.0   4.8
    12. BD (   1) C   7 - C   8   150.0  270.0   145.6  270.0   4.3     25.4   90.0   4.6
    13. BD (   2) C   7 - C   8   150.0  270.0    90.0    0.0  90.0     90.0    0.0  90.0
    15. BD (   1) C   8 - H  12    91.1  270.0    89.8  270.0   1.2      --     --    --
    33. LP (   2)Cl   1             --     --     60.1  270.0   --       --     --    --
    34. LP (   3)Cl   1             --     --     90.0    0.0   --       --     --    --
    36. LP (   2)Cl   4             --     --     60.1   90.0   --       --     --    --
    37. LP (   3)Cl   4             --     --     90.0    0.0   --       --     --    --
   128. BD*(   2) C   2 - C   3    90.0   90.0    90.0    0.0  90.0     90.0    0.0  90.0
   133. BD*(   2) C   5 - C   6    30.0  270.0    90.0    0.0  90.0     90.0    0.0  90.0
   138. BD*(   2) C   7 - C   8   150.0  270.0    90.0    0.0  90.0     90.0    0.0  90.0


 Second Order Perturbation Theory Analysis of Fock Matrix in NBO Basis

     Threshold for printing:   0.50 kcal/mol
                                                                              E(2)  E(j)-E(i) F(i,j)
         Donor NBO (i)                     Acceptor NBO (j)                 kcal/mol   a.u.    a.u. 
 ===================================================================================================

 within unit  1
   1. BD (   1)Cl   1 - C   2        / 56. RY*(   1) C   3                    1.19    1.68    0.040
   1. BD (   1)Cl   1 - C   2        /101. RY*(   1) C   8                    0.83    1.83    0.035
   1. BD (   1)Cl   1 - C   2        /127. BD*(   1) C   2 - C   3            0.52    1.26    0.023
   1. BD (   1)Cl   1 - C   2        /129. BD*(   1) C   2 - C   8            0.54    1.28    0.024
   1. BD (   1)Cl   1 - C   2        /131. BD*(   1) C   3 - C   5            2.60    1.28    0.052
   1. BD (   1)Cl   1 - C   2        /137. BD*(   1) C   7 - C   8            2.46    1.30    0.051
   2. BD (   1) C   2 - C   3        / 74. RY*(   1) C   5                    1.16    1.83    0.041
   2. BD (   1) C   2 - C   3        /101. RY*(   1) C   8                    1.16    1.83    0.041
   2. BD (   1) C   2 - C   3        /129. BD*(   1) C   2 - C   8            4.73    1.28    0.070
   2. BD (   1) C   2 - C   3        /131. BD*(   1) C   3 - C   5            4.73    1.28    0.070
   2. BD (   1) C   2 - C   3        /134. BD*(   1) C   5 - H   9            2.06    1.20    0.044
   2. BD (   1) C   2 - C   3        /140. BD*(   1) C   8 - H  12            2.06    1.20    0.044
   3. BD (   2) C   2 - C   3        / 38. RY*(   1)Cl   1                    1.75    1.09    0.042
   3. BD (   2) C   2 - C   3        / 65. RY*(   1)Cl   4                    1.75    1.09    0.042
   3. BD (   2) C   2 - C   3        / 77. RY*(   4) C   5                    1.91    1.33    0.049
   3. BD (   2) C   2 - C   3        /104. RY*(   4) C   8                    1.91    1.33    0.049
   3. BD (   2) C   2 - C   3        /133. BD*(   2) C   5 - C   6           18.12    0.32    0.068
   3. BD (   2) C   2 - C   3        /138. BD*(   2) C   7 - C   8           18.12    0.32    0.068
   4. BD (   1) C   2 - C   8        / 56. RY*(   1) C   3                    1.29    1.66    0.042
   4. BD (   1) C   2 - C   8        / 92. RY*(   1) C   7                    0.92    1.89    0.037
   4. BD (   1) C   2 - C   8        / 93. RY*(   2) C   7                    1.22    1.37    0.037
   4. BD (   1) C   2 - C   8        /127. BD*(   1) C   2 - C   3            5.53    1.24    0.074
   4. BD (   1) C   2 - C   8        /130. BD*(   1) C   3 -Cl   4            4.49    0.87    0.056
   4. BD (   1) C   2 - C   8        /137. BD*(   1) C   7 - C   8            3.20    1.28    0.057
   4. BD (   1) C   2 - C   8        /139. BD*(   1) C   7 - H  11            2.22    1.18    0.046
   4. BD (   1) C   2 - C   8        /140. BD*(   1) C   8 - H  12            1.61    1.17    0.039
   5. BD (   1) C   3 -Cl   4        / 47. RY*(   1) C   2                    1.19    1.68    0.040
   5. BD (   1) C   3 -Cl   4        / 74. RY*(   1) C   5                    0.83    1.83    0.035
   5. BD (   1) C   3 -Cl   4        /127. BD*(   1) C   2 - C   3            0.52    1.26    0.023
   5. BD (   1) C   3 -Cl   4        /129. BD*(   1) C   2 - C   8            2.60    1.28    0.052
   5. BD (   1) C   3 -Cl   4        /131. BD*(   1) C   3 - C   5            0.54    1.28    0.024
   5. BD (   1) C   3 -Cl   4        /132. BD*(   1) C   5 - C   6            2.46    1.30    0.051
   6. BD (   1) C   3 - C   5        / 47. RY*(   1) C   2                    1.29    1.66    0.042
   6. BD (   1) C   3 - C   5        / 83. RY*(   1) C   6                    0.92    1.89    0.037
   6. BD (   1) C   3 - C   5        / 84. RY*(   2) C   6                    1.22    1.37    0.037
   6. BD (   1) C   3 - C   5        /126. BD*(   1)Cl   1 - C   2            4.49    0.87    0.056
   6. BD (   1) C   3 - C   5        /127. BD*(   1) C   2 - C   3            5.53    1.24    0.074
   6. BD (   1) C   3 - C   5        /132. BD*(   1) C   5 - C   6            3.20    1.28    0.057
   6. BD (   1) C   3 - C   5        /134. BD*(   1) C   5 - H   9            1.61    1.17    0.039
   6. BD (   1) C   3 - C   5        /136. BD*(   1) C   6 - H  10            2.22    1.18    0.046
   7. BD (   1) C   5 - C   6        / 57. RY*(   2) C   3                    1.92    1.49    0.048
   7. BD (   1) C   5 - C   6        / 92. RY*(   1) C   7                    0.83    1.86    0.035
   7. BD (   1) C   5 - C   6        / 93. RY*(   2) C   7                    1.29    1.34    0.037
   7. BD (   1) C   5 - C   6        /130. BD*(   1) C   3 -Cl   4            4.52    0.85    0.055
   7. BD (   1) C   5 - C   6        /131. BD*(   1) C   3 - C   5            3.72    1.24    0.061
   7. BD (   1) C   5 - C   6        /134. BD*(   1) C   5 - H   9            1.62    1.15    0.039
   7. BD (   1) C   5 - C   6        /135. BD*(   1) C   6 - C   7            3.02    1.26    0.055
   7. BD (   1) C   5 - C   6        /136. BD*(   1) C   6 - H  10            1.37    1.16    0.036
   7. BD (   1) C   5 - C   6        /139. BD*(   1) C   7 - H  11            2.58    1.16    0.049
   8. BD (   2) C   5 - C   6        / 58. RY*(   3) C   3                    0.76    1.21    0.030
   8. BD (   2) C   5 - C   6        / 60. RY*(   5) C   3                    0.60    2.14    0.035
   8. BD (   2) C   5 - C   6        / 77. RY*(   4) C   5                    0.62    1.30    0.028
   8. BD (   2) C   5 - C   6        / 95. RY*(   4) C   7                    1.22    0.90    0.032
   8. BD (   2) C   5 - C   6        / 96. RY*(   5) C   7                    0.59    2.16    0.035
   8. BD (   2) C   5 - C   6        /128. BD*(   2) C   2 - C   3           21.98    0.25    0.069
   8. BD (   2) C   5 - C   6        /138. BD*(   2) C   7 - C   8           20.33    0.29    0.068
   9. BD (   1) C   5 - H   9        / 56. RY*(   1) C   3                    1.17    1.47    0.037
   9. BD (   1) C   5 - H   9        / 83. RY*(   1) C   6                    0.62    1.69    0.029
   9. BD (   1) C   5 - H   9        /127. BD*(   1) C   2 - C   3            4.65    1.04    0.062
   9. BD (   1) C   5 - H   9        /130. BD*(   1) C   3 -Cl   4            0.63    0.68    0.018
   9. BD (   1) C   5 - H   9        /131. BD*(   1) C   3 - C   5            0.93    1.06    0.028
   9. BD (   1) C   5 - H   9        /132. BD*(   1) C   5 - C   6            1.04    1.09    0.030
   9. BD (   1) C   5 - H   9        /135. BD*(   1) C   6 - C   7            3.66    1.08    0.056
  10. BD (   1) C   6 - C   7        / 75. RY*(   2) C   5                    1.87    1.36    0.045
  10. BD (   1) C   6 - C   7        /102. RY*(   2) C   8                    1.87    1.36    0.045
  10. BD (   1) C   6 - C   7        /132. BD*(   1) C   5 - C   6            3.09    1.26    0.056
  10. BD (   1) C   6 - C   7        /134. BD*(   1) C   5 - H   9            2.67    1.15    0.050
  10. BD (   1) C   6 - C   7        /136. BD*(   1) C   6 - H  10            1.45    1.15    0.037
  10. BD (   1) C   6 - C   7        /137. BD*(   1) C   7 - C   8            3.09    1.26    0.056
  10. BD (   1) C   6 - C   7        /139. BD*(   1) C   7 - H  11            1.45    1.15    0.037
  10. BD (   1) C   6 - C   7        /140. BD*(   1) C   8 - H  12            2.67    1.15    0.050
  11. BD (   1) C   6 - H  10        / 74. RY*(   1) C   5                    0.64    1.61    0.029
  11. BD (   1) C   6 - H  10        / 92. RY*(   1) C   7                    0.66    1.69    0.030
  11. BD (   1) C   6 - H  10        /131. BD*(   1) C   3 - C   5            4.17    1.06    0.060
  11. BD (   1) C   6 - H  10        /132. BD*(   1) C   5 - C   6            0.91    1.08    0.028
  11. BD (   1) C   6 - H  10        /135. BD*(   1) C   6 - C   7            0.88    1.08    0.028
  11. BD (   1) C   6 - H  10        /137. BD*(   1) C   7 - C   8            3.77    1.08    0.057
  12. BD (   1) C   7 - C   8        / 48. RY*(   2) C   2                    1.92    1.49    0.048
  12. BD (   1) C   7 - C   8        / 83. RY*(   1) C   6                    0.83    1.86    0.035
  12. BD (   1) C   7 - C   8        / 84. RY*(   2) C   6                    1.29    1.34    0.037
  12. BD (   1) C   7 - C   8        /126. BD*(   1)Cl   1 - C   2            4.52    0.85    0.055
  12. BD (   1) C   7 - C   8        /129. BD*(   1) C   2 - C   8            3.72    1.24    0.061
  12. BD (   1) C   7 - C   8        /135. BD*(   1) C   6 - C   7            3.02    1.26    0.055
  12. BD (   1) C   7 - C   8        /136. BD*(   1) C   6 - H  10            2.58    1.16    0.049
  12. BD (   1) C   7 - C   8        /139. BD*(   1) C   7 - H  11            1.37    1.16    0.036
  12. BD (   1) C   7 - C   8        /140. BD*(   1) C   8 - H  12            1.62    1.15    0.039
  13. BD (   2) C   7 - C   8        / 49. RY*(   3) C   2                    0.76    1.21    0.030
  13. BD (   2) C   7 - C   8        / 51. RY*(   5) C   2                    0.60    2.14    0.035
  13. BD (   2) C   7 - C   8        / 86. RY*(   4) C   6                    1.22    0.90    0.032
  13. BD (   2) C   7 - C   8        / 87. RY*(   5) C   6                    0.59    2.16    0.035
  13. BD (   2) C   7 - C   8        /104. RY*(   4) C   8                    0.62    1.30    0.028
  13. BD (   2) C   7 - C   8        /128. BD*(   2) C   2 - C   3           21.98    0.25    0.069
  13. BD (   2) C   7 - C   8        /133. BD*(   2) C   5 - C   6           20.33    0.29    0.068
  14. BD (   1) C   7 - H  11        / 83. RY*(   1) C   6                    0.66    1.69    0.030
  14. BD (   1) C   7 - H  11        /101. RY*(   1) C   8                    0.64    1.61    0.029
  14. BD (   1) C   7 - H  11        /129. BD*(   1) C   2 - C   8            4.17    1.06    0.060
  14. BD (   1) C   7 - H  11        /132. BD*(   1) C   5 - C   6            3.77    1.08    0.057
  14. BD (   1) C   7 - H  11        /135. BD*(   1) C   6 - C   7            0.88    1.08    0.028
  14. BD (   1) C   7 - H  11        /137. BD*(   1) C   7 - C   8            0.91    1.08    0.028
  15. BD (   1) C   8 - H  12        / 47. RY*(   1) C   2                    1.17    1.47    0.037
  15. BD (   1) C   8 - H  12        / 92. RY*(   1) C   7                    0.62    1.69    0.029
  15. BD (   1) C   8 - H  12        /126. BD*(   1)Cl   1 - C   2            0.63    0.68    0.018
  15. BD (   1) C   8 - H  12        /127. BD*(   1) C   2 - C   3            4.65    1.04    0.062
  15. BD (   1) C   8 - H  12        /129. BD*(   1) C   2 - C   8            0.93    1.06    0.028
  15. BD (   1) C   8 - H  12        /135. BD*(   1) C   6 - C   7            3.66    1.08    0.056
  15. BD (   1) C   8 - H  12        /137. BD*(   1) C   7 - C   8            1.04    1.09    0.030
  17. CR (   2)Cl   1                / 47. RY*(   1) C   2                    1.88   11.03    0.129
  17. CR (   2)Cl   1                /127. BD*(   1) C   2 - C   3            0.96   10.61    0.091
  17. CR (   2)Cl   1                /129. BD*(   1) C   2 - C   8            0.92   10.63    0.089
  21. CR (   1) C   2                / 57. RY*(   2) C   3                    2.67   10.93    0.153
  21. CR (   1) C   2                /102. RY*(   2) C   8                    1.57   10.81    0.116
  21. CR (   1) C   2                /103. RY*(   3) C   8                    0.63   10.76    0.074
  21. CR (   1) C   2                /126. BD*(   1)Cl   1 - C   2            1.79   10.29    0.122
  21. CR (   1) C   2                /127. BD*(   1) C   2 - C   3            0.81   10.66    0.084
  21. CR (   1) C   2                /129. BD*(   1) C   2 - C   8            0.71   10.68    0.078
  21. CR (   1) C   2                /130. BD*(   1) C   3 -Cl   4            0.96   10.29    0.089
  21. CR (   1) C   2                /131. BD*(   1) C   3 - C   5            1.10   10.68    0.097
  21. CR (   1) C   2                /137. BD*(   1) C   7 - C   8            0.89   10.70    0.087
  21. CR (   1) C   2                /140. BD*(   1) C   8 - H  12            0.66   10.59    0.075
  22. CR (   1) C   3                / 48. RY*(   2) C   2                    2.67   10.93    0.153
  22. CR (   1) C   3                / 75. RY*(   2) C   5                    1.57   10.81    0.116
  22. CR (   1) C   3                / 76. RY*(   3) C   5                    0.63   10.76    0.074
  22. CR (   1) C   3                /126. BD*(   1)Cl   1 - C   2            0.96   10.29    0.089
  22. CR (   1) C   3                /127. BD*(   1) C   2 - C   3            0.81   10.66    0.084
  22. CR (   1) C   3                /129. BD*(   1) C   2 - C   8            1.10   10.68    0.097
  22. CR (   1) C   3                /130. BD*(   1) C   3 -Cl   4            1.79   10.29    0.122
  22. CR (   1) C   3                /131. BD*(   1) C   3 - C   5            0.71   10.68    0.078
  22. CR (   1) C   3                /132. BD*(   1) C   5 - C   6            0.89   10.70    0.087
  22. CR (   1) C   3                /134. BD*(   1) C   5 - H   9            0.66   10.59    0.075
  24. CR (   2)Cl   4                / 56. RY*(   1) C   3                    1.88   11.03    0.129
  24. CR (   2)Cl   4                /127. BD*(   1) C   2 - C   3            0.96   10.61    0.091
  24. CR (   2)Cl   4                /131. BD*(   1) C   3 - C   5            0.92   10.63    0.089
  28. CR (   1) C   5                / 56. RY*(   1) C   3                    1.00   11.02    0.094
  28. CR (   1) C   5                / 57. RY*(   2) C   3                    1.28   10.87    0.106
  28. CR (   1) C   5                / 59. RY*(   4) C   3                    0.57   10.64    0.070
  28. CR (   1) C   5                / 84. RY*(   2) C   6                    1.40   10.73    0.109
  28. CR (   1) C   5                / 85. RY*(   3) C   6                    0.59   10.74    0.071
  28. CR (   1) C   5                /110. RY*(   1) H   9                    0.73   10.42    0.078
  28. CR (   1) C   5                /127. BD*(   1) C   2 - C   3            1.43   10.60    0.111
  28. CR (   1) C   5                /130. BD*(   1) C   3 -Cl   4            0.84   10.23    0.083
  28. CR (   1) C   5                /135. BD*(   1) C   6 - C   7            0.96   10.64    0.091
  28. CR (   1) C   5                /136. BD*(   1) C   6 - H  10            0.64   10.54    0.074
  29. CR (   1) C   6                / 74. RY*(   1) C   5                    0.54   11.17    0.069
  29. CR (   1) C   6                / 75. RY*(   2) C   5                    1.18   10.75    0.100
  29. CR (   1) C   6                / 93. RY*(   2) C   7                    1.51   10.73    0.114
  29. CR (   1) C   6                / 94. RY*(   3) C   7                    0.51   10.74    0.066
  29. CR (   1) C   6                /114. RY*(   1) H  10                    0.70   10.42    0.076
  29. CR (   1) C   6                /131. BD*(   1) C   3 - C   5            1.10   10.62    0.097
  29. CR (   1) C   6                /134. BD*(   1) C   5 - H   9            0.72   10.53    0.078
  29. CR (   1) C   6                /137. BD*(   1) C   7 - C   8            0.95   10.64    0.090
  29. CR (   1) C   6                /139. BD*(   1) C   7 - H  11            0.69   10.54    0.077
  30. CR (   1) C   7                / 84. RY*(   2) C   6                    1.51   10.73    0.114
  30. CR (   1) C   7                / 85. RY*(   3) C   6                    0.51   10.74    0.066
  30. CR (   1) C   7                /101. RY*(   1) C   8                    0.54   11.17    0.069
  30. CR (   1) C   7                /102. RY*(   2) C   8                    1.18   10.75    0.100
  30. CR (   1) C   7                /118. RY*(   1) H  11                    0.70   10.42    0.076
  30. CR (   1) C   7                /129. BD*(   1) C   2 - C   8            1.10   10.62    0.097
  30. CR (   1) C   7                /132. BD*(   1) C   5 - C   6            0.95   10.64    0.090
  30. CR (   1) C   7                /136. BD*(   1) C   6 - H  10            0.69   10.54    0.077
  30. CR (   1) C   7                /140. BD*(   1) C   8 - H  12            0.72   10.53    0.078
  31. CR (   1) C   8                / 47. RY*(   1) C   2                    1.00   11.02    0.094
  31. CR (   1) C   8                / 48. RY*(   2) C   2                    1.28   10.87    0.106
  31. CR (   1) C   8                / 50. RY*(   4) C   2                    0.57   10.64    0.070
  31. CR (   1) C   8                / 93. RY*(   2) C   7                    1.40   10.73    0.109
  31. CR (   1) C   8                / 94. RY*(   3) C   7                    0.59   10.74    0.071
  31. CR (   1) C   8                /122. RY*(   1) H  12                    0.73   10.42    0.078
  31. CR (   1) C   8                /126. BD*(   1)Cl   1 - C   2            0.84   10.23    0.083
  31. CR (   1) C   8                /127. BD*(   1) C   2 - C   3            1.43   10.60    0.111
  31. CR (   1) C   8                /135. BD*(   1) C   6 - C   7            0.96   10.64    0.091
  31. CR (   1) C   8                /139. BD*(   1) C   7 - H  11            0.64   10.54    0.074
  32. LP (   1)Cl   1                / 47. RY*(   1) C   2                    3.31    1.85    0.070
  32. LP (   1)Cl   1                / 50. RY*(   4) C   2                    0.53    1.47    0.025
  32. LP (   1)Cl   1                /127. BD*(   1) C   2 - C   3            1.51    1.43    0.042
  32. LP (   1)Cl   1                /129. BD*(   1) C   2 - C   8            1.86    1.45    0.047
  33. LP (   2)Cl   1                / 48. RY*(   2) C   2                    0.90    1.11    0.028
  33. LP (   2)Cl   1                /127. BD*(   1) C   2 - C   3            4.99    0.84    0.058
  33. LP (   2)Cl   1                /129. BD*(   1) C   2 - C   8            3.53    0.86    0.049
  34. LP (   3)Cl   1                / 49. RY*(   3) C   2                    0.94    1.26    0.031
  34. LP (   3)Cl   1                /128. BD*(   2) C   2 - C   3           14.65    0.30    0.066
  35. LP (   1)Cl   4                / 56. RY*(   1) C   3                    3.31    1.85    0.070
  35. LP (   1)Cl   4                / 59. RY*(   4) C   3                    0.53    1.47    0.025
  35. LP (   1)Cl   4                /127. BD*(   1) C   2 - C   3            1.51    1.43    0.042
  35. LP (   1)Cl   4                /131. BD*(   1) C   3 - C   5            1.86    1.45    0.047
  36. LP (   2)Cl   4                / 57. RY*(   2) C   3                    0.90    1.11    0.028
  36. LP (   2)Cl   4                /127. BD*(   1) C   2 - C   3            4.99    0.84    0.058
  36. LP (   2)Cl   4                /131. BD*(   1) C   3 - C   5            3.53    0.86    0.049
  37. LP (   3)Cl   4                / 58. RY*(   3) C   3                    0.94    1.26    0.031
  37. LP (   3)Cl   4                /128. BD*(   2) C   2 - C   3           14.65    0.30    0.066
 128. BD*(   2) C   2 - C   3        / 38. RY*(   1)Cl   1                    0.84    0.81    0.048
 128. BD*(   2) C   2 - C   3        / 49. RY*(   3) C   2                    2.57    0.96    0.092
 128. BD*(   2) C   2 - C   3        / 58. RY*(   3) C   3                    2.57    0.96    0.092
 128. BD*(   2) C   2 - C   3        / 65. RY*(   1)Cl   4                    0.84    0.81    0.048
 128. BD*(   2) C   2 - C   3        / 77. RY*(   4) C   5                    0.89    1.05    0.057
 128. BD*(   2) C   2 - C   3        /104. RY*(   4) C   8                    0.89    1.05    0.057
 128. BD*(   2) C   2 - C   3        /133. BD*(   2) C   5 - C   6           97.17    0.04    0.083
 128. BD*(   2) C   2 - C   3        /138. BD*(   2) C   7 - C   8           97.17    0.04    0.083
 133. BD*(   2) C   5 - C   6        / 78. RY*(   5) C   5                    1.42    1.43    0.100
 133. BD*(   2) C   5 - C   6        / 86. RY*(   4) C   6                    3.18    0.61    0.097
 138. BD*(   2) C   7 - C   8        / 95. RY*(   4) C   7                    3.18    0.61    0.097
 138. BD*(   2) C   7 - C   8        /105. RY*(   5) C   8                    1.42    1.43    0.100


 Natural Bond Orbitals (Summary):

                                                            Principal Delocalizations
           NBO                        Occupancy    Energy   (geminal,vicinal,remote)
 ====================================================================================
 Molecular unit  1  (C6H4Cl2)
     1. BD (   1)Cl   1 - C   2          1.98764    -0.74119  131(v),137(v),56(v),101(v)
                                                    129(g),127(g)
     2. BD (   1) C   2 - C   3          1.97859    -0.74102  129(g),131(g),134(v),140(v)
                                                    74(v),101(v)
     3. BD (   2) C   2 - C   3          1.69210    -0.29515  133(v),138(v),77(v),104(v)
                                                    38(v),65(v)
     4. BD (   1) C   2 - C   8          1.97277    -0.71966  127(g),130(v),137(g),139(v)
                                                    140(g),56(v),93(v),92(v)
     5. BD (   1) C   3 -Cl   4          1.98764    -0.74119  129(v),132(v),47(v),74(v)
                                                    131(g),127(g)
     6. BD (   1) C   3 - C   5          1.97277    -0.71966  127(g),126(v),132(g),136(v)
                                                    134(g),47(v),84(v),83(v)
     7. BD (   1) C   5 - C   6          1.97150    -0.69821  130(v),131(g),135(g),139(v)
                                                    57(v),134(g),136(g),93(v)
                                                    92(v)
     8. BD (   2) C   5 - C   6          1.66886    -0.26638  128(v),138(v),95(v),58(v)
                                                    77(g),60(v),96(v)
     9. BD (   1) C   5 - H   9          1.97535    -0.52232  127(v),135(v),56(v),132(g)
                                                    131(g),130(v),83(v)
    10. BD (   1) C   6 - C   7          1.97756    -0.69528  132(g),137(g),134(v),140(v)
                                                    75(v),102(v),136(g),139(g)
    11. BD (   1) C   6 - H  10          1.97865    -0.52082  131(v),137(v),132(g),135(g)
                                                    92(v),74(v)
    12. BD (   1) C   7 - C   8          1.97150    -0.69821  126(v),129(g),135(g),136(v)
                                                    48(v),140(g),139(g),84(v)
                                                    83(v)
    13. BD (   2) C   7 - C   8          1.66886    -0.26638  128(v),133(v),86(v),49(v)
                                                    104(g),51(v),87(v)
    14. BD (   1) C   7 - H  11          1.97865    -0.52082  129(v),132(v),137(g),135(g)
                                                    83(v),101(v)
    15. BD (   1) C   8 - H  12          1.97535    -0.52232  127(v),135(v),47(v),137(g)
                                                    129(g),126(v),92(v)
    16. CR (   1)Cl   1                  2.00000  -100.56142   
    17. CR (   2)Cl   1                  1.99972   -10.08989  47(v),127(v),129(v)
    18. CR (   3)Cl   1                  1.99999    -7.21908   
    19. CR (   4)Cl   1                  1.99996    -7.22105   
    20. CR (   5)Cl   1                  1.99992    -7.22486   
    21. CR (   1) C   2                  1.99847   -10.13760  57(v),126(g),102(v),131(v)
                                                    130(v),137(v),127(g),129(g)
                                                    140(v),103(v)
    22. CR (   1) C   3                  1.99847   -10.13760  48(v),130(g),75(v),129(v)
                                                    126(v),132(v),127(g),131(g)
                                                    134(v),76(v)
    23. CR (   1)Cl   4                  2.00000  -100.56142   
    24. CR (   2)Cl   4                  1.99972   -10.08989  56(v),127(v),131(v)
    25. CR (   3)Cl   4                  1.99999    -7.21908   
    26. CR (   4)Cl   4                  1.99996    -7.22105   
    27. CR (   5)Cl   4                  1.99992    -7.22486   
    28. CR (   1) C   5                  1.99882   -10.07989  127(v),84(v),57(v),56(v)
                                                    135(v),130(v),110(v),136(v)
                                                    85(v),59(v)
    29. CR (   1) C   6                  1.99894   -10.07992  93(v),75(v),131(v),137(v)
                                                    134(v),114(v),139(v),74(v)
                                                    94(v)
    30. CR (   1) C   7                  1.99894   -10.07992  84(v),102(v),129(v),132(v)
                                                    140(v),118(v),136(v),101(v)
                                                    85(v)
    31. CR (   1) C   8                  1.99882   -10.07989  127(v),93(v),48(v),47(v)
                                                    135(v),126(v),122(v),139(v)
                                                    94(v),50(v)
    32. LP (   1)Cl   1                  1.99211    -0.91039  47(v),129(v),127(v),50(v)
    33. LP (   2)Cl   1                  1.96997    -0.32094  127(v),129(v),48(v)
    34. LP (   3)Cl   1                  1.91755    -0.31765  128(v),49(v)
    35. LP (   1)Cl   4                  1.99211    -0.91039  56(v),131(v),127(v),59(v)
    36. LP (   2)Cl   4                  1.96997    -0.32094  127(v),131(v),57(v)
    37. LP (   3)Cl   4                  1.91755    -0.31765  128(v),58(v)
    38. RY*(   1)Cl   1                  0.00299     0.79840   
    39. RY*(   2)Cl   1                  0.00165     0.87054   
    40. RY*(   3)Cl   1                  0.00058     0.74655   
    41. RY*(   4)Cl   1                  0.00016     1.11324   
    42. RY*(   5)Cl   1                  0.00009     1.07419   
    43. RY*(   6)Cl   1                  0.00005     0.84741   
    44. RY*(   7)Cl   1                  0.00002     1.00400   
    45. RY*(   8)Cl   1                  0.00002     0.82159   
    46. RY*(   9)Cl   1                  0.00001     0.89122   
    47. RY*(   1) C   2                  0.00856     0.94298   
    48. RY*(   2) C   2                  0.00677     0.79208   
    49. RY*(   3) C   2                  0.00337     0.94631   
    50. RY*(   4) C   2                  0.00148     0.55628   
    51. RY*(   5) C   2                  0.00077     1.87331   
    52. RY*(   6) C   2                  0.00067     2.23629   
    53. RY*(   7) C   2                  0.00057     2.13718   
    54. RY*(   8) C   2                  0.00010     1.40631   
    55. RY*(   9) C   2                  0.00003     2.15789   
    56. RY*(   1) C   3                  0.00856     0.94298   
    57. RY*(   2) C   3                  0.00677     0.79208   
    58. RY*(   3) C   3                  0.00337     0.94631   
    59. RY*(   4) C   3                  0.00148     0.55628   
    60. RY*(   5) C   3                  0.00077     1.87331   
    61. RY*(   6) C   3                  0.00067     2.23629   
    62. RY*(   7) C   3                  0.00057     2.13718   
    63. RY*(   8) C   3                  0.00010     1.40631   
    64. RY*(   9) C   3                  0.00003     2.15789   
    65. RY*(   1)Cl   4                  0.00299     0.79840   
    66. RY*(   2)Cl   4                  0.00165     0.87054   
    67. RY*(   3)Cl   4                  0.00058     0.74655   
    68. RY*(   4)Cl   4                  0.00016     1.11324   
    69. RY*(   5)Cl   4                  0.00009     1.07419   
    70. RY*(   6)Cl   4                  0.00005     0.84741   
    71. RY*(   7)Cl   4                  0.00002     1.00400   
    72. RY*(   8)Cl   4                  0.00002     0.82159   
    73. RY*(   9)Cl   4                  0.00001     0.89122   
    74. RY*(   1) C   5                  0.00578     1.08752   
    75. RY*(   2) C   5                  0.00291     0.66891   
    76. RY*(   3) C   5                  0.00106     0.61885   
    77. RY*(   4) C   5                  0.00089     1.03633   
    78. RY*(   5) C   5                  0.00057     1.45576   
    79. RY*(   6) C   5                  0.00016     2.37190   
    80. RY*(   7) C   5                  0.00005     2.31158   
    81. RY*(   8) C   5                  0.00003     1.86112   
    82. RY*(   9) C   5                  0.00001     2.19535   
    83. RY*(   1) C   6                  0.00498     1.16576   
    84. RY*(   2) C   6                  0.00263     0.64599   
    85. RY*(   3) C   6                  0.00079     0.66490   
    86. RY*(   4) C   6                  0.00076     0.63506   
    87. RY*(   5) C   6                  0.00070     1.89240   
    88. RY*(   6) C   6                  0.00014     2.37473   
    89. RY*(   7) C   6                  0.00005     2.22630   
    90. RY*(   8) C   6                  0.00000     2.20883   
    91. RY*(   9) C   6                  0.00000     1.83149   
    92. RY*(   1) C   7                  0.00498     1.16576   
    93. RY*(   2) C   7                  0.00263     0.64599   
    94. RY*(   3) C   7                  0.00079     0.66490   
    95. RY*(   4) C   7                  0.00076     0.63506   
    96. RY*(   5) C   7                  0.00070     1.89240   
    97. RY*(   6) C   7                  0.00014     2.37473   
    98. RY*(   7) C   7                  0.00005     2.22630   
    99. RY*(   8) C   7                  0.00000     2.20883   
   100. RY*(   9) C   7                  0.00000     1.83149   
   101. RY*(   1) C   8                  0.00578     1.08752   
   102. RY*(   2) C   8                  0.00291     0.66891   
   103. RY*(   3) C   8                  0.00106     0.61885   
   104. RY*(   4) C   8                  0.00089     1.03633   
   105. RY*(   5) C   8                  0.00057     1.45576   
   106. RY*(   6) C   8                  0.00016     2.37190   
   107. RY*(   7) C   8                  0.00005     2.31158   
   108. RY*(   8) C   8                  0.00003     1.86112   
   109. RY*(   9) C   8                  0.00001     2.19535   
   110. RY*(   1) H   9                  0.00227     0.33842   
   111. RY*(   2) H   9                  0.00018     1.64008   
   112. RY*(   3) H   9                  0.00010     1.97774   
   113. RY*(   4) H   9                  0.00006     2.31600   
   114. RY*(   1) H  10                  0.00159     0.34359   
   115. RY*(   2) H  10                  0.00018     1.63673   
   116. RY*(   3) H  10                  0.00009     1.95880   
   117. RY*(   4) H  10                  0.00006     2.32328   
   118. RY*(   1) H  11                  0.00159     0.34359   
   119. RY*(   2) H  11                  0.00018     1.63673   
   120. RY*(   3) H  11                  0.00009     1.95880   
   121. RY*(   4) H  11                  0.00006     2.32328   
   122. RY*(   1) H  12                  0.00227     0.33842   
   123. RY*(   2) H  12                  0.00018     1.64008   
   124. RY*(   3) H  12                  0.00010     1.97774   
   125. RY*(   4) H  12                  0.00006     2.31600   
   126. BD*(   1)Cl   1 - C   2          0.02835     0.15325   
   127. BD*(   1) C   2 - C   3          0.04618     0.51913   
   128. BD*(   2) C   2 - C   3          0.46116    -0.01375  133(v),138(v),49(g),58(g)
                                                    77(v),104(v),38(v),65(v)
   129. BD*(   1) C   2 - C   8          0.02875     0.54087   
   130. BD*(   1) C   3 -Cl   4          0.02835     0.15325   
   131. BD*(   1) C   3 - C   5          0.02875     0.54087   
   132. BD*(   1) C   5 - C   6          0.01830     0.56348   
   133. BD*(   2) C   5 - C   6          0.32637     0.02134  138(v),128(v),86(g),78(g)
   134. BD*(   1) C   5 - H   9          0.01382     0.45505   
   135. BD*(   1) C   6 - C   7          0.01728     0.56114   
   136. BD*(   1) C   6 - H  10          0.01380     0.45890   
   137. BD*(   1) C   7 - C   8          0.01830     0.56348   
   138. BD*(   2) C   7 - C   8          0.32637     0.02134  133(v),128(v),95(g),105(g)
   139. BD*(   1) C   7 - H  11          0.01380     0.45890   
   140. BD*(   1) C   8 - H  12          0.01382     0.45505   
       -------------------------------
              Total Lewis   72.50871  ( 97.9847%)
        Valence non-Lewis    1.38342  (  1.8695%)
        Rydberg non-Lewis    0.10787  (  0.1458%)
       -------------------------------
            Total unit  1   74.00000  (100.0000%)
           Charge unit  1    0.00000
 Unable to Open any file for archive entry.
 1\1\GINC-COMPUTE-0-4\SP\RB3LYP\def2SVP\C6H4Cl2\ZAHRT2\13-Mar-2021\0\\#
  b3lyp/def2svp geom=NewRedundant pop=NBO\\89\\0,1\Cl,0,2.5254356443,-1
 .7242982871,0.0579352234\C,0,1.0809636794,-0.7568844901,0.0242962849\C
 ,0,1.1492970217,0.6456827067,0.0644755638\Cl,0,2.6808048744,1.46471284
 76,0.1492907481\C,0,-0.0289791682,1.3991670489,0.0360860061\C,0,-1.268
 2755422,0.7626013019,-0.0318485417\C,0,-1.3362567472,-0.6327381908,-0.
 0718208214\C,0,-0.1648437036,-1.3895029644,-0.0438009318\H,0,0.0441336
 68,2.4871354173,0.0680800327\H,0,-2.1813530173,1.3611078007,-0.0534590
 891\H,0,-2.3030862363,-1.1375117056,-0.1250369678\H,0,-0.197840371,-2.
 4794715425,-0.0741981983\\Version=ES64L-G16RevC.01\State=1-A1\HF=-1151
 .0128673\RMSD=7.090e-09\Dipole=-0.8632908,0.0430441,-0.0343619\Quadrup
 ole=1.9601914,1.200193,-3.1603844,-0.0429837,0.2099544,0.1147225\PG=C0
 2V [SGV(C6H4Cl2)]\\@
 The archive entry for this job was punched.


 THE MORE POWERFUL THE METHOD, THE MORE CATASTROPHIC THE ERRORS.
     -- M.D. KAMEN
 File lengths (MBytes):  RWF=     14 Int=      0 D2E=      0 Chk=      2 Scr=      1
 Normal termination of Gaussian 16
