# Supplementary material for: Machine-Learning-Guided Discovery of Electrochemical Reactions
Source: J Am Chem Soc. 2022 Dec 2;144(49):22599–610. doi: 10.1021/jacs.2c08997 (PMC9756344; doi:10.1021/jacs.2c08997)
Supplement: Supplementary file 4 — ja2c08997_si_004.zip [file ja2c08997_si_004.zip › Reactivity Prediction/Nlogs_notimes/16.log]

 Entering Gaussian System, Link 0=g16
 Input=16.com
 Output=16.log
 Initial command:
  
 Copyright (c) 1988-2019, Gaussian, Inc.  All Rights Reserved.
  
 This is part of the Gaussian(R) 16 program.  It is based on
 the Gaussian(R) 09 system (copyright 2009, Gaussian, Inc.),
 the Gaussian(R) 03 system (copyright 2003, Gaussian, Inc.),
 the Gaussian(R) 98 system (copyright 1998, Gaussian, Inc.),
 the Gaussian(R) 94 system (copyright 1995, Gaussian, Inc.),
 the Gaussian 92(TM) system (copyright 1992, Gaussian, Inc.),
 the Gaussian 90(TM) system (copyright 1990, Gaussian, Inc.),
 the Gaussian 88(TM) system (copyright 1988, Gaussian, Inc.),
 the Gaussian 86(TM) system (copyright 1986, Carnegie Mellon
 University), and the Gaussian 82(TM) system (copyright 1983,
 Carnegie Mellon University). Gaussian is a federally registered
 trademark of Gaussian, Inc.
  
 This software contains proprietary and confidential information,
 including trade secrets, belonging to Gaussian, Inc.
  
 This software is provided under written license and may be
 used, copied, transmitted, or stored only in accord with that
 written license.
  
 The following legend is applicable only to US Government
 contracts under FAR:
  
                    RESTRICTED RIGHTS LEGEND
  
 Use, reproduction and disclosure by the US Government is
 subject to restrictions as set forth in subparagraphs (a)
 and (c) of the Commercial Computer Software - Restricted
 Rights clause in FAR 52.227-19.
  
 Gaussian, Inc.
 340 Quinnipiac St., Bldg. 40, Wallingford CT 06492
  
  
 ---------------------------------------------------------------
 Warning -- This program may not be used in any manner that
 competes with the business of Gaussian, Inc. or will provide
 assistance to any competitor of Gaussian, Inc.  The licensee
 of this program is prohibited from giving any competitor of
 Gaussian, Inc. access to this program.  By using this program,
 the user acknowledges that Gaussian, Inc. is engaged in the
 business of creating and licensing software in the field of
 computational chemistry and represents and warrants to the
 licensee that it is not a competitor of Gaussian, Inc. and that
 it will not use this program in any manner prohibited above.
 ---------------------------------------------------------------
  

 Cite this work as:
 Gaussian 16, Revision C.01,
 M. J. Frisch, G. W. Trucks, H. B. Schlegel, G. E. Scuseria, 
 M. A. Robb, J. R. Cheeseman, G. Scalmani, V. Barone, 
 G. A. Petersson, H. Nakatsuji, X. Li, M. Caricato, A. V. Marenich, 
 J. Bloino, B. G. Janesko, R. Gomperts, B. Mennucci, H. P. Hratchian, 
 J. V. Ortiz, A. F. Izmaylov, J. L. Sonnenberg, D. Williams-Young, 
 F. Ding, F. Lipparini, F. Egidi, J. Goings, B. Peng, A. Petrone, 
 T. Henderson, D. Ranasinghe, V. G. Zakrzewski, J. Gao, N. Rega, 
 G. Zheng, W. Liang, M. Hada, M. Ehara, K. Toyota, R. Fukuda, 
 J. Hasegawa, M. Ishida, T. Nakajima, Y. Honda, O. Kitao, H. Nakai, 
 T. Vreven, K. Throssell, J. A. Montgomery, Jr., J. E. Peralta, 
 F. Ogliaro, M. J. Bearpark, J. J. Heyd, E. N. Brothers, K. N. Kudin, 
 V. N. Staroverov, T. A. Keith, R. Kobayashi, J. Normand, 
 K. Raghavachari, A. P. Rendell, J. C. Burant, S. S. Iyengar, 
 J. Tomasi, M. Cossi, J. M. Millam, M. Klene, C. Adamo, R. Cammi, 
 J. W. Ochterski, R. L. Martin, K. Morokuma, O. Farkas, 
 J. B. Foresman, and D. J. Fox, Gaussian, Inc., Wallingford CT, 2019.
 
 ******************************************
 Gaussian 16:  ES64L-G16RevC.01  3-Jul-2019
                13-Mar-2021 
 ******************************************
 %nprocshared=16
 Will use up to   16 processors via shared memory.
 %mem=7GB
 -----------------------------------------
 # b3lyp/def2svp geom=NewRedundant pop=NBO
 -----------------------------------------
 1/29=4000,38=1,172=1/1;
 2/12=2,17=6,18=5,40=1/2;
 3/5=43,7=101,11=2,25=1,30=1,74=-5/1,2,3;
 4//1;
 5/5=2,38=5/2;
 6/7=2,8=2,9=2,10=2,28=1,40=1/1,7;
 99/5=1,9=1/99;
 --
 16
 --
 Symbolic Z-matrix:
 Charge =  0 Multiplicity = 1
 C                    -3.2858    0.80261  -0.51057 
 C                    -2.6276   -0.23802   0.40561 
 C                    -1.13039  -0.32055   0.21919 
 C                    -0.568    -1.13067  -0.78312 
 C                     0.80522  -1.17555  -0.99575 
 C                     1.66894  -0.40057  -0.20406 
 O                     2.99524  -0.50775  -0.47966 
 C                     3.9097    0.24411   0.28086 
 C                     1.12946   0.41383   0.80081 
 C                    -0.25609   0.44398   0.99788 
 H                    -3.09723   0.56883  -1.57062 
 H                    -4.37665   0.83965  -0.35798 
 H                    -2.87874   1.80813  -0.31812 
 H                    -2.8533    0.006     1.45714 
 H                    -3.07629  -1.22753   0.21421 
 H                    -1.22419  -1.74344  -1.40819 
 H                     1.24197  -1.80866  -1.77043 
 H                     3.73285   1.33074   0.18159 
 H                     3.8706   -0.02169   1.35312 
 H                     4.91013   0.00993  -0.10703 
 H                     1.77181   1.02344   1.4359 
 H                    -0.66163   1.08319   1.78764 
 
                          Input orientation:                          
 ---------------------------------------------------------------------
 Center     Atomic      Atomic             Coordinates (Angstroms)
 Number     Number       Type             X           Y           Z
 ---------------------------------------------------------------------
      1          6           0       -3.285797    0.802614   -0.510574
      2          6           0       -2.627602   -0.238023    0.405605
      3          6           0       -1.130392   -0.320550    0.219191
      4          6           0       -0.568004   -1.130673   -0.783124
      5          6           0        0.805221   -1.175551   -0.995747
      6          6           0        1.668944   -0.400575   -0.204055
      7          8           0        2.995238   -0.507752   -0.479663
      8          6           0        3.909699    0.244112    0.280860
      9          6           0        1.129458    0.413830    0.800811
     10          6           0       -0.256088    0.443976    0.997883
     11          1           0       -3.097230    0.568834   -1.570622
     12          1           0       -4.376646    0.839647   -0.357978
     13          1           0       -2.878742    1.808129   -0.318125
     14          1           0       -2.853302    0.006001    1.457135
     15          1           0       -3.076285   -1.227532    0.214207
     16          1           0       -1.224189   -1.743438   -1.408190
     17          1           0        1.241965   -1.808660   -1.770434
     18          1           0        3.732846    1.330743    0.181588
     19          1           0        3.870602   -0.021693    1.353116
     20          1           0        4.910126    0.009934   -0.107034
     21          1           0        1.771806    1.023438    1.435901
     22          1           0       -0.661627    1.083189    1.787642
 ---------------------------------------------------------------------
                    Distance matrix (angstroms):
                    1          2          3          4          5
     1  C    0.000000
     2  C    1.534774   0.000000
     3  C    2.537682   1.511026   0.000000
     4  C    3.346384   2.540048   1.406134   0.000000
     5  C    4.570007   3.824529   2.440020   1.390313   0.000000
     6  C    5.107942   4.342628   2.832282   2.423283   1.404770
     7  O    6.416340   5.698490   4.188587   3.629988   2.347013
     8  C    7.260403   6.556243   5.071998   4.803324   3.644578
     9  C    4.622268   3.833615   2.446328   2.788497   2.420512
    10  C    3.403411   2.537715   1.398309   2.397665   2.779173
    11  H    1.101777   2.185645   2.804084   3.147294   4.313060
    12  H    1.102093   2.191709   3.495333   4.309138   5.596385
    13  H    1.101722   2.184856   2.806548   3.767266   4.788852
    14  H    2.166454   1.102816   2.146523   3.396083   4.560427
    15  H    2.165802   1.103213   2.146891   2.701023   4.066053
    16  H    3.396812   2.743301   2.163742   1.093968   2.147350
    17  H    5.376489   4.709098   3.435281   2.170354   1.091656
    18  H    7.072437   6.554885   5.136075   5.048421   4.029716
    19  H    7.440892   6.570482   5.136637   5.049216   4.030521
    20  H    8.244050   7.559209   6.058342   5.636311   4.364107
    21  H    5.423734   4.691225   3.421907   3.878013   3.418004
    22  H    3.499541   2.742387   2.156447   3.393934   3.873087
                    6          7          8          9         10
     6  C    0.000000
     7  O    1.358861   0.000000
     8  C    2.381543   1.407101   0.000000
     9  C    1.401448   2.443371   2.833530   0.000000
    10  C    2.421501   3.695950   4.231766   1.399816   0.000000
    11  H    5.052096   6.282308   7.254687   4.848981   3.832088
    12  H    6.173411   7.494996   8.332244   5.642810   4.355906
    13  H    5.056959   6.316094   6.991985   4.388822   3.235909
    14  H    4.834828   6.182277   6.868661   4.057027   2.673622
    15  H    4.834873   6.153286   7.139618   4.552631   3.370697
    16  H    3.409316   4.493623   5.758476   3.882415   3.392814
    17  H    2.149083   2.536221   3.941888   3.400503   3.870673
    18  H    2.721374   2.088392   1.105395   2.828745   4.167048
    19  H    2.723166   2.088443   1.105402   2.829945   4.168046
    20  H    3.268516   2.018328   1.098252   3.909062   5.300849
    21  H    2.174362   2.740568   2.551872   1.089758   2.154064
    22  H    3.405873   4.587420   4.885842   2.151711   1.093972
                   11         12         13         14         15
    11  H    0.000000
    12  H    1.783466   0.000000
    13  H    1.775483   1.784170   0.000000
    14  H    3.089271   2.512007   2.529794   0.000000
    15  H    2.532387   2.508300   3.088307   1.765275   0.000000
    16  H    2.980146   4.208713   4.066869   3.731573   2.515670
    17  H    4.951870   6.370036   5.671913   5.520998   4.787880
    18  H    7.092298   8.142247   6.647610   6.838078   7.273933
    19  H    7.579423   8.466809   7.189919   6.724765   7.142156
    20  H    8.159180   9.327140   7.996533   7.919436   8.088095
    21  H    5.740502   6.407438   5.031893   4.735743   5.483010
    22  H    4.180271   4.297019   3.142514   2.464348   3.694009
                   16         17         18         19         20
    16  H    0.000000
    17  H    2.493470   0.000000
    18  H    6.045675   4.457660   0.000000
    19  H    6.045338   4.456405   1.794585   0.000000
    20  H    6.511309   4.419230   1.792715   1.792665   0.000000
    21  H    4.971966   4.310696   2.348066   2.346080   3.641001
    22  H    4.303445   4.964510   4.685305   4.685154   5.982149
                   21         22
    21  H    0.000000
    22  H    2.459449   0.000000
 Stoichiometry    C9H12O
 Framework group  C1[X(C9H12O)]
 Deg. of freedom    60
 Full point group                 C1      NOp   1
 Largest Abelian subgroup         C1      NOp   1
 Largest concise Abelian subgroup C1      NOp   1
                         Standard orientation:                         
 ---------------------------------------------------------------------
 Center     Atomic      Atomic             Coordinates (Angstroms)
 Number     Number       Type             X           Y           Z
 ---------------------------------------------------------------------
      1          6           0       -3.592394   -0.219991    0.860891
      2          6           0       -2.872939   -0.172771   -0.493983
      3          6           0       -1.376164   -0.016309   -0.358398
      4          6           0       -0.789426    1.254068   -0.220220
      5          6           0        0.581366    1.406167   -0.044813
      6          6           0        1.417802    0.278463    0.000333
      7          8           0        2.743836    0.520218    0.172637
      8          6           0        3.631628   -0.570202    0.225030
      9          6           0        0.853768   -0.997256   -0.135538
     10          6           0       -0.528838   -1.127654   -0.311275
     11          1           0       -3.407291    0.700789    1.436924
     12          1           0       -4.681597   -0.330038    0.733865
     13          1           0       -3.231191   -1.065672    1.467643
     14          1           0       -3.095733   -1.093660   -1.058367
     15          1           0       -3.276467    0.662020   -1.091785
     16          1           0       -1.424055    2.144448   -0.255381
     17          1           0        1.037260    2.392825    0.057070
     18          1           0        3.401814   -1.248555    1.067004
     19          1           0        3.619807   -1.156634   -0.711919
     20          1           0        4.636731   -0.151899    0.369757
     21          1           0        1.474865   -1.892337   -0.110207
     22          1           0       -0.953652   -2.130123   -0.417867
 ---------------------------------------------------------------------
 Rotational constants (GHZ):           3.8794978           0.6774009           0.6124675
 Standard basis: def2SVP (5D, 7F)
 There are   210 symmetry adapted cartesian basis functions of A   symmetry.
 There are   200 symmetry adapted basis functions of A   symmetry.
   200 basis functions,   334 primitive gaussians,   210 cartesian basis functions
    37 alpha electrons       37 beta electrons
       nuclear repulsion energy       501.1767979574 Hartrees.
 NAtoms=   22 NActive=   22 NUniq=   22 SFac= 1.00D+00 NAtFMM=   60 NAOKFM=F Big=F
 Integral buffers will be    131072 words long.
 Raffenetti 2 integral format.
 Two-electron integral symmetry is turned on.
 One-electron integrals computed using PRISM.
   1 Symmetry operations used in ECPInt.
 ECPInt:  NShTT=    4656 NPrTT=   16456 LenC2=    4485 LenP2D=   12287.
 LDataN:  DoStor=T MaxTD1= 4 Len=   56
 NBasis=   200 RedAO= T EigKep=  2.57D-04  NBF=   200
 NBsUse=   200 1.00D-06 EigRej= -1.00D+00 NBFU=   200
 ExpMin= 1.22D-01 ExpMax= 2.27D+03 ExpMxC= 3.41D+02 IAcc=3 IRadAn=         5 AccDes= 0.00D+00
 Harris functional with IExCor=  402 and IRadAn=       5 diagonalized for initial guess.
 HarFok:  IExCor=  402 AccDes= 0.00D+00 IRadAn=         5 IDoV= 1 UseB2=F ITyADJ=14
 ICtDFT=  3500011 ScaDFX=  1.000000  1.000000  1.000000  1.000000
 FoFCou: FMM=F IPFlag=           0 FMFlag=      100000 FMFlg1=           0
         NFxFlg=           0 DoJE=T BraDBF=F KetDBF=T FulRan=T
         wScrn=  0.000000 ICntrl=       500 IOpCl=  0 I1Cent=   200000004 NGrid=           0
         NMat0=    1 NMatS0=      1 NMatT0=    0 NMatD0=    1 NMtDS0=    0 NMtDT0=    0
 Petite list used in FoFCou.
 Requested convergence on RMS density matrix=1.00D-08 within 128 cycles.
 Requested convergence on MAX density matrix=1.00D-06.
 Requested convergence on             energy=1.00D-06.
 No special actions if energy rises.
 Integral accuracy reduced to 1.0D-05 until final iterations.
 Initial convergence to 1.0D-05 achieved.  Increase integral accuracy.
 SCF Done:  E(RB3LYP) =  -425.095738771     A.U. after   14 cycles
            NFock= 14  Conv=0.34D-08     -V/T= 2.0113

 **********************************************************************

            Population analysis using the SCF Density.

 **********************************************************************

 Orbital symmetries:
       Occupied  (A) (A) (A) (A) (A) (A) (A) (A) (A) (A) (A) (A)
                 (A) (A) (A) (A) (A) (A) (A) (A) (A) (A) (A) (A)
                 (A) (A) (A) (A) (A) (A) (A) (A) (A) (A) (A) (A)
                 (A)
       Virtual   (A) (A) (A) (A) (A) (A) (A) (A) (A) (A) (A) (A)
                 (A) (A) (A) (A) (A) (A) (A) (A) (A) (A) (A) (A)
                 (A) (A) (A) (A) (A) (A) (A) (A) (A) (A) (A) (A)
                 (A) (A) (A) (A) (A) (A) (A) (A) (A) (A) (A) (A)
                 (A) (A) (A) (A) (A) (A) (A) (A) (A) (A) (A) (A)
                 (A) (A) (A) (A) (A) (A) (A) (A) (A) (A) (A) (A)
                 (A) (A) (A) (A) (A) (A) (A) (A) (A) (A) (A) (A)
                 (A) (A) (A) (A) (A) (A) (A) (A) (A) (A) (A) (A)
                 (A) (A) (A) (A) (A) (A) (A) (A) (A) (A) (A) (A)
                 (A) (A) (A) (A) (A) (A) (A) (A) (A) (A) (A) (A)
                 (A) (A) (A) (A) (A) (A) (A) (A) (A) (A) (A) (A)
                 (A) (A) (A) (A) (A) (A) (A) (A) (A) (A) (A) (A)
                 (A) (A) (A) (A) (A) (A) (A) (A) (A) (A) (A) (A)
                 (A) (A) (A) (A) (A) (A) (A)
 The electronic state is 1-A.
 Alpha  occ. eigenvalues --  -19.16058 -10.24445 -10.24287 -10.18623 -10.18606
 Alpha  occ. eigenvalues --  -10.18540 -10.18483 -10.18336 -10.18119 -10.17881
 Alpha  occ. eigenvalues --   -1.05641  -0.84486  -0.77699  -0.73945  -0.72552
 Alpha  occ. eigenvalues --   -0.68210  -0.61531  -0.60347  -0.56645  -0.53296
 Alpha  occ. eigenvalues --   -0.48883  -0.46979  -0.46661  -0.44153  -0.43524
 Alpha  occ. eigenvalues --   -0.41990  -0.41129  -0.40546  -0.38181  -0.36723
 Alpha  occ. eigenvalues --   -0.36082  -0.33840  -0.33632  -0.32263  -0.31291
 Alpha  occ. eigenvalues --   -0.25273  -0.21598
 Alpha virt. eigenvalues --   -0.00692   0.00815   0.05997   0.06745   0.08956
 Alpha virt. eigenvalues --    0.09241   0.11031   0.11640   0.12952   0.13103
 Alpha virt. eigenvalues --    0.13275   0.13868   0.15392   0.15775   0.16533
 Alpha virt. eigenvalues --    0.17486   0.21494   0.24678   0.25837   0.29904
 Alpha virt. eigenvalues --    0.30512   0.31677   0.33309   0.35472   0.39971
 Alpha virt. eigenvalues --    0.40471   0.42488   0.43994   0.44399   0.44431
 Alpha virt. eigenvalues --    0.45435   0.46377   0.47987   0.49264   0.50438
 Alpha virt. eigenvalues --    0.52064   0.52830   0.54492   0.56701   0.59588
 Alpha virt. eigenvalues --    0.60655   0.61691   0.62152   0.63284   0.63984
 Alpha virt. eigenvalues --    0.64362   0.65202   0.66434   0.66747   0.67224
 Alpha virt. eigenvalues --    0.67958   0.68516   0.68784   0.69815   0.71112
 Alpha virt. eigenvalues --    0.72758   0.73747   0.74645   0.75248   0.75367
 Alpha virt. eigenvalues --    0.77735   0.82800   0.83881   0.85532   0.89540
 Alpha virt. eigenvalues --    0.94686   0.98695   1.01372   1.03092   1.04484
 Alpha virt. eigenvalues --    1.09384   1.11839   1.16697   1.20874   1.24487
 Alpha virt. eigenvalues --    1.24810   1.25166   1.25896   1.27491   1.31246
 Alpha virt. eigenvalues --    1.31754   1.35728   1.39783   1.45825   1.48198
 Alpha virt. eigenvalues --    1.49484   1.50914   1.54071   1.54456   1.62942
 Alpha virt. eigenvalues --    1.65392   1.68384   1.69599   1.70305   1.72945
 Alpha virt. eigenvalues --    1.73280   1.74809   1.74970   1.77444   1.78021
 Alpha virt. eigenvalues --    1.78212   1.78930   1.79069   1.80070   1.80775
 Alpha virt. eigenvalues --    1.81881   1.86047   1.86427   1.87401   1.87642
 Alpha virt. eigenvalues --    1.88130   1.92283   1.93287   1.94505   1.97067
 Alpha virt. eigenvalues --    1.98440   2.00005   2.05207   2.08203   2.12125
 Alpha virt. eigenvalues --    2.13561   2.16140   2.18125   2.19779   2.21951
 Alpha virt. eigenvalues --    2.23555   2.26811   2.30914   2.31359   2.32629
 Alpha virt. eigenvalues --    2.34882   2.35138   2.38844   2.39006   2.42576
 Alpha virt. eigenvalues --    2.44032   2.50977   2.56096   2.59372   2.62354
 Alpha virt. eigenvalues --    2.62828   2.63719   2.64145   2.67969   2.73437
 Alpha virt. eigenvalues --    2.77520   2.78975   2.84452   2.86354   2.87139
 Alpha virt. eigenvalues --    2.88757   2.89532   2.94113   2.96645   2.98944
 Alpha virt. eigenvalues --    2.99550   3.08061   3.08542   3.11750   3.20870
 Alpha virt. eigenvalues --    3.40067   3.49232   3.69711
          Condensed to atoms (all electrons):
               1          2          3          4          5          6
     1  C    4.520802   0.453300  -0.061250  -0.006861  -0.000056   0.000115
     2  C    0.453300   4.601245   0.419875  -0.082857   0.010102   0.000219
     3  C   -0.061250   0.419875   5.269298   0.233439   0.112760  -0.182182
     4  C   -0.006861  -0.082857   0.233439   5.153712   0.260822   0.138122
     5  C   -0.000056   0.010102   0.112760   0.260822   5.166283   0.242645
     6  C    0.000115   0.000219  -0.182182   0.138122   0.242645   5.102544
     7  O   -0.000000   0.000002   0.000004   0.003902  -0.077220   0.399894
     8  C   -0.000000  -0.000000   0.000072  -0.000270   0.007263  -0.055396
     9  C   -0.000133   0.011205   0.104587  -0.137847   0.045584   0.143997
    10  C   -0.006564  -0.080245   0.262800   0.073394  -0.127800   0.140676
    11  H    0.380927  -0.022569  -0.003800   0.006907  -0.000580  -0.000040
    12  H    0.367075  -0.012984   0.007615   0.000107   0.000016  -0.000000
    13  H    0.378431  -0.023312  -0.001037  -0.001980   0.000044  -0.000051
    14  H   -0.022882   0.348709  -0.012095   0.010125  -0.000669  -0.000002
    15  H   -0.024302   0.347730  -0.010841  -0.011929   0.000850   0.000002
    16  H   -0.000199  -0.016016  -0.080738   0.440975  -0.074560   0.016889
    17  H   -0.000005  -0.000255   0.017536  -0.079316   0.432874  -0.078924
    18  H    0.000000   0.000000  -0.000068   0.000028  -0.000147  -0.007090
    19  H   -0.000000  -0.000000  -0.000070   0.000027  -0.000131  -0.007410
    20  H    0.000000  -0.000000   0.000004   0.000009  -0.000163   0.005285
    21  H   -0.000005  -0.000282   0.018165  -0.002350   0.015063  -0.098629
    22  H   -0.000097  -0.017083  -0.079150   0.016699  -0.001920   0.015807
               7          8          9         10         11         12
     1  C   -0.000000  -0.000000  -0.000133  -0.006564   0.380927   0.367075
     2  C    0.000002  -0.000000   0.011205  -0.080245  -0.022569  -0.012984
     3  C    0.000004   0.000072   0.104587   0.262800  -0.003800   0.007615
     4  C    0.003902  -0.000270  -0.137847   0.073394   0.006907   0.000107
     5  C   -0.077220   0.007263   0.045584  -0.127800  -0.000580   0.000016
     6  C    0.399894  -0.055396   0.143997   0.140676  -0.000040  -0.000000
     7  O    7.835500   0.321958  -0.083103   0.004911  -0.000000   0.000000
     8  C    0.321958   4.365691  -0.001786   0.000939   0.000000   0.000000
     9  C   -0.083103  -0.001786   5.361330   0.220846   0.000062   0.000019
    10  C    0.004911   0.000939   0.220846   5.146551  -0.001672   0.000075
    11  H   -0.000000   0.000000   0.000062  -0.001672   0.680677  -0.023728
    12  H    0.000000   0.000000   0.000019   0.000075  -0.023728   0.687624
    13  H    0.000000  -0.000000  -0.000593   0.006103  -0.025128  -0.024018
    14  H   -0.000000   0.000000   0.000933  -0.012765   0.009462  -0.006186
    15  H   -0.000000  -0.000000  -0.000731   0.009382  -0.009298  -0.006271
    16  H   -0.000086   0.000010  -0.002265   0.016872   0.001213  -0.000154
    17  H    0.002544  -0.000414   0.022055  -0.003261   0.000016  -0.000001
    18  H   -0.030604   0.388844   0.007753   0.000384  -0.000000  -0.000000
    19  H   -0.030629   0.388995   0.007907   0.000342   0.000000   0.000000
    20  H   -0.024888   0.391389   0.000110  -0.000032  -0.000000  -0.000000
    21  H   -0.008508   0.008984   0.447974  -0.066781   0.000001  -0.000001
    22  H   -0.000090  -0.000050  -0.069321   0.434063   0.000055  -0.000122
              13         14         15         16         17         18
     1  C    0.378431  -0.022882  -0.024302  -0.000199  -0.000005   0.000000
     2  C   -0.023312   0.348709   0.347730  -0.016016  -0.000255   0.000000
     3  C   -0.001037  -0.012095  -0.010841  -0.080738   0.017536  -0.000068
     4  C   -0.001980   0.010125  -0.011929   0.440975  -0.079316   0.000028
     5  C    0.000044  -0.000669   0.000850  -0.074560   0.432874  -0.000147
     6  C   -0.000051  -0.000002   0.000002   0.016889  -0.078924  -0.007090
     7  O    0.000000  -0.000000  -0.000000  -0.000086   0.002544  -0.030604
     8  C   -0.000000   0.000000  -0.000000   0.000010  -0.000414   0.388844
     9  C   -0.000593   0.000933  -0.000731  -0.002265   0.022055   0.007753
    10  C    0.006103  -0.012765   0.009382   0.016872  -0.003261   0.000384
    11  H   -0.025128   0.009462  -0.009298   0.001213   0.000016  -0.000000
    12  H   -0.024018  -0.006186  -0.006271  -0.000154  -0.000001  -0.000000
    13  H    0.683647  -0.009424   0.009650   0.000081   0.000002  -0.000000
    14  H   -0.009424   0.724241  -0.031913   0.000154   0.000012  -0.000000
    15  H    0.009650  -0.031913   0.723182   0.006264  -0.000006  -0.000000
    16  H    0.000081   0.000154   0.006264   0.737300  -0.015101  -0.000000
    17  H    0.000002   0.000012  -0.000006  -0.015101   0.728193   0.000102
    18  H   -0.000000  -0.000000  -0.000000  -0.000000   0.000102   0.699012
    19  H    0.000000   0.000000   0.000000  -0.000000   0.000107  -0.049676
    20  H   -0.000000  -0.000000   0.000000  -0.000000  -0.000142  -0.026496
    21  H    0.000016  -0.000009   0.000013   0.000026  -0.000273   0.000765
    22  H    0.000831   0.007046   0.000192  -0.000395   0.000039   0.000028
              19         20         21         22
     1  C   -0.000000   0.000000  -0.000005  -0.000097
     2  C   -0.000000  -0.000000  -0.000282  -0.017083
     3  C   -0.000070   0.000004   0.018165  -0.079150
     4  C    0.000027   0.000009  -0.002350   0.016699
     5  C   -0.000131  -0.000163   0.015063  -0.001920
     6  C   -0.007410   0.005285  -0.098629   0.015807
     7  O   -0.030629  -0.024888  -0.008508  -0.000090
     8  C    0.388995   0.391389   0.008984  -0.000050
     9  C    0.007907   0.000110   0.447974  -0.069321
    10  C    0.000342  -0.000032  -0.066781   0.434063
    11  H    0.000000  -0.000000   0.000001   0.000055
    12  H    0.000000  -0.000000  -0.000001  -0.000122
    13  H    0.000000  -0.000000   0.000016   0.000831
    14  H    0.000000  -0.000000  -0.000009   0.007046
    15  H    0.000000   0.000000   0.000013   0.000192
    16  H   -0.000000  -0.000000   0.000026  -0.000395
    17  H    0.000107  -0.000142  -0.000273   0.000039
    18  H   -0.049676  -0.026496   0.000765   0.000028
    19  H    0.698716  -0.026481   0.000940   0.000033
    20  H   -0.026481   0.650856  -0.000380  -0.000001
    21  H    0.000940  -0.000380   0.736320  -0.015425
    22  H    0.000033  -0.000001  -0.015425   0.742052
 Mulliken charges:
               1
     1  C    0.021706
     2  C    0.063216
     3  C   -0.014924
     4  C   -0.014857
     5  C   -0.011058
     6  C    0.223529
     7  O   -0.313587
     8  C    0.183774
     9  C   -0.078582
    10  C   -0.018217
    11  H    0.007494
    12  H    0.010932
    13  H    0.006738
    14  H   -0.004739
    15  H   -0.001976
    16  H   -0.030271
    17  H   -0.025782
    18  H    0.017165
    19  H    0.017330
    20  H    0.030929
    21  H   -0.035625
    22  H   -0.033193
 Sum of Mulliken charges =  -0.00000
 Mulliken charges with hydrogens summed into heavy atoms:
               1
     1  C    0.046869
     2  C    0.056502
     3  C   -0.014924
     4  C   -0.045128
     5  C   -0.036839
     6  C    0.223529
     7  O   -0.313587
     8  C    0.249197
     9  C   -0.114207
    10  C   -0.051411
 Electronic spatial extent (au):  <R**2>=           1916.4646
 Charge=             -0.0000 electrons
 Dipole moment (field-independent basis, Debye):
    X=              0.4512    Y=             -1.1201    Z=              0.0429  Tot=              1.2083
 Quadrupole moment (field-independent basis, Debye-Ang):
   XX=            -53.4219   YY=            -57.7896   ZZ=            -63.8671
   XY=             -4.2020   XZ=              0.9972   YZ=              0.0019
 Traceless Quadrupole moment (field-independent basis, Debye-Ang):
   XX=              4.9376   YY=              0.5700   ZZ=             -5.5076
   XY=             -4.2020   XZ=              0.9972   YZ=              0.0019
 Octapole moment (field-independent basis, Debye-Ang**2):
  XXX=             38.0582  YYY=              2.7811  ZZZ=              2.6982  XYY=              3.3649
  XXY=            -12.0502  XXZ=              0.2536  XZZ=              5.6676  YZZ=             -0.2612
  YYZ=             -0.1337  XYZ=             -0.7910
 Hexadecapole moment (field-independent basis, Debye-Ang**3):
 XXXX=          -1914.9838 YYYY=           -354.0592 ZZZZ=           -154.6464 XXXY=            -36.4418
 XXXZ=             21.4685 YYYX=              2.6572 YYYZ=              2.1115 ZZZX=              4.0093
 ZZZY=             -0.0969 XXYY=           -401.4424 XXZZ=           -374.2884 YYZZ=            -91.3355
 XXYZ=             -1.4445 YYXZ=              2.8197 ZZXY=             -0.1196
 N-N= 5.011767979574D+02 E-N=-1.987910310801D+03  KE= 4.203409473862D+02
 ******************************Gaussian NBO Version 3.1******************************
             N A T U R A L   A T O M I C   O R B I T A L   A N D
          N A T U R A L   B O N D   O R B I T A L   A N A L Y S I S
 ******************************Gaussian NBO Version 3.1******************************
       /RESON  / : Allow strongly delocalized NBO set

 Analyzing the SCF density

 Job title: 16                                                              

 Storage needed:    121674 in NPA,    161098 in NBO ( 939521456 available)
 GSVD:  LWork=       24520 too small for GESVD, short by        5666 words or        5666 for optimal perf.


 NATURAL POPULATIONS:  Natural atomic orbital occupancies 
                                                          
   NAO  Atom  No  lang   Type(AO)    Occupancy      Energy
 ----------------------------------------------------------
     1    C    1  S      Cor( 1S)     1.99925     -10.06335
     2    C    1  S      Val( 2S)     1.09341      -0.22798
     3    C    1  S      Ryd( 3S)     0.00039       0.88105
     4    C    1  px     Val( 2p)     1.18620      -0.06673
     5    C    1  px     Ryd( 3p)     0.00219       0.62646
     6    C    1  py     Val( 2p)     1.21948      -0.06924
     7    C    1  py     Ryd( 3p)     0.00106       0.59696
     8    C    1  pz     Val( 2p)     1.10659      -0.06235
     9    C    1  pz     Ryd( 3p)     0.00094       0.51686
    10    C    1  dxy    Ryd( 3d)     0.00019       2.15644
    11    C    1  dxz    Ryd( 3d)     0.00039       2.18846
    12    C    1  dyz    Ryd( 3d)     0.00086       2.39299
    13    C    1  dx2y2  Ryd( 3d)     0.00071       2.43744
    14    C    1  dz2    Ryd( 3d)     0.00048       2.20010

    15    C    2  S      Cor( 1S)     1.99910     -10.06125
    16    C    2  S      Val( 2S)     1.00689      -0.19559
    17    C    2  S      Ryd( 3S)     0.00083       0.91105
    18    C    2  px     Val( 2p)     1.06457      -0.06006
    19    C    2  px     Ryd( 3p)     0.00178       0.53704
    20    C    2  py     Val( 2p)     1.22700      -0.07262
    21    C    2  py     Ryd( 3p)     0.00652       0.78666
    22    C    2  pz     Val( 2p)     1.12115      -0.06943
    23    C    2  pz     Ryd( 3p)     0.00119       0.58797
    24    C    2  dxy    Ryd( 3d)     0.00038       2.21524
    25    C    2  dxz    Ryd( 3d)     0.00071       2.15772
    26    C    2  dyz    Ryd( 3d)     0.00081       2.40946
    27    C    2  dx2y2  Ryd( 3d)     0.00081       2.34123
    28    C    2  dz2    Ryd( 3d)     0.00051       2.16860

    29    C    3  S      Cor( 1S)     1.99883     -10.04789
    30    C    3  S      Val( 2S)     0.85663      -0.09476
    31    C    3  S      Ryd( 3S)     0.00204       0.63212
    32    C    3  px     Val( 2p)     1.07684      -0.04682
    33    C    3  px     Ryd( 3p)     0.00541       1.11698
    34    C    3  py     Val( 2p)     1.09316      -0.04321
    35    C    3  py     Ryd( 3p)     0.00366       0.86421
    36    C    3  pz     Val( 2p)     1.02114      -0.08666
    37    C    3  pz     Ryd( 3p)     0.00361       0.67964
    38    C    3  dxy    Ryd( 3d)     0.00092       2.46888
    39    C    3  dxz    Ryd( 3d)     0.00065       1.95366
    40    C    3  dyz    Ryd( 3d)     0.00057       1.94817
    41    C    3  dx2y2  Ryd( 3d)     0.00080       2.41332
    42    C    3  dz2    Ryd( 3d)     0.00039       2.20385

    43    C    4  S      Cor( 1S)     1.99888     -10.05082
    44    C    4  S      Val( 2S)     0.93108      -0.12091
    45    C    4  S      Ryd( 3S)     0.00145       0.58594
    46    C    4  px     Val( 2p)     1.11246      -0.03995
    47    C    4  px     Ryd( 3p)     0.00445       0.83556
    48    C    4  py     Val( 2p)     1.15037      -0.04281
    49    C    4  py     Ryd( 3p)     0.00543       0.90060
    50    C    4  pz     Val( 2p)     0.99867      -0.09594
    51    C    4  pz     Ryd( 3p)     0.00074       0.57742
    52    C    4  dxy    Ryd( 3d)     0.00074       2.51546
    53    C    4  dxz    Ryd( 3d)     0.00057       1.96279
    54    C    4  dyz    Ryd( 3d)     0.00043       1.95538
    55    C    4  dx2y2  Ryd( 3d)     0.00068       2.44914
    56    C    4  dz2    Ryd( 3d)     0.00041       2.22215

    57    C    5  S      Cor( 1S)     1.99890     -10.04915
    58    C    5  S      Val( 2S)     0.94082      -0.12744
    59    C    5  S      Ryd( 3S)     0.00144       0.56829
    60    C    5  px     Val( 2p)     1.09507      -0.03810
    61    C    5  px     Ryd( 3p)     0.00506       0.74053
    62    C    5  py     Val( 2p)     1.16597      -0.05189
    63    C    5  py     Ryd( 3p)     0.00567       0.94308
    64    C    5  pz     Val( 2p)     1.03663      -0.09718
    65    C    5  pz     Ryd( 3p)     0.00132       0.57251
    66    C    5  dxy    Ryd( 3d)     0.00080       2.48695
    67    C    5  dxz    Ryd( 3d)     0.00052       1.97045
    68    C    5  dyz    Ryd( 3d)     0.00042       1.93902
    69    C    5  dx2y2  Ryd( 3d)     0.00053       2.46585
    70    C    5  dz2    Ryd( 3d)     0.00041       2.22172

    71    C    6  S      Cor( 1S)     1.99862     -10.12063
    72    C    6  S      Val( 2S)     0.80412      -0.09640
    73    C    6  S      Ryd( 3S)     0.00189       0.61148
    74    C    6  px     Val( 2p)     0.76834      -0.01593
    75    C    6  px     Ryd( 3p)     0.00754       0.84183
    76    C    6  py     Val( 2p)     1.08995      -0.05119
    77    C    6  py     Ryd( 3p)     0.00610       0.87414
    78    C    6  pz     Val( 2p)     0.98691      -0.10744
    79    C    6  pz     Ryd( 3p)     0.00110       0.59339
    80    C    6  dxy    Ryd( 3d)     0.00160       2.44967
    81    C    6  dxz    Ryd( 3d)     0.00217       1.92667
    82    C    6  dyz    Ryd( 3d)     0.00074       1.92320
    83    C    6  dx2y2  Ryd( 3d)     0.00190       2.38742
    84    C    6  dz2    Ryd( 3d)     0.00076       2.17044

    85    O    7  S      Cor( 1S)     1.99963     -18.96067
    86    O    7  S      Val( 2S)     1.56972      -0.83052
    87    O    7  S      Ryd( 3S)     0.00059       1.58748
    88    O    7  px     Val( 2p)     1.43299      -0.31239
    89    O    7  px     Ryd( 3p)     0.00101       1.35657
    90    O    7  py     Val( 2p)     1.69932      -0.32470
    91    O    7  py     Ryd( 3p)     0.00208       1.31482
    92    O    7  pz     Val( 2p)     1.83281      -0.30698
    93    O    7  pz     Ryd( 3p)     0.00202       1.10060
    94    O    7  dxy    Ryd( 3d)     0.00116       3.06995
    95    O    7  dxz    Ryd( 3d)     0.00045       2.76252
    96    O    7  dyz    Ryd( 3d)     0.00089       2.68202
    97    O    7  dx2y2  Ryd( 3d)     0.00114       3.06962
    98    O    7  dz2    Ryd( 3d)     0.00064       2.90453

    99    C    8  S      Cor( 1S)     1.99925     -10.14555
   100    C    8  S      Val( 2S)     1.08073      -0.25183
   101    C    8  S      Ryd( 3S)     0.00167       0.77613
   102    C    8  px     Val( 2p)     1.01671      -0.08585
   103    C    8  px     Ryd( 3p)     0.00294       0.67330
   104    C    8  py     Val( 2p)     0.93370      -0.07172
   105    C    8  py     Ryd( 3p)     0.00338       0.51099
   106    C    8  pz     Val( 2p)     1.20092      -0.09270
   107    C    8  pz     Ryd( 3p)     0.00038       0.53965
   108    C    8  dxy    Ryd( 3d)     0.00178       2.27245
   109    C    8  dxz    Ryd( 3d)     0.00062       2.04246
   110    C    8  dyz    Ryd( 3d)     0.00142       2.38101
   111    C    8  dx2y2  Ryd( 3d)     0.00119       2.21004
   112    C    8  dz2    Ryd( 3d)     0.00089       2.27899

   113    C    9  S      Cor( 1S)     1.99891     -10.05314
   114    C    9  S      Val( 2S)     0.93819      -0.13134
   115    C    9  S      Ryd( 3S)     0.00159       0.56939
   116    C    9  px     Val( 2p)     1.12524      -0.05071
   117    C    9  px     Ryd( 3p)     0.00346       0.85243
   118    C    9  py     Val( 2p)     1.15546      -0.05509
   119    C    9  py     Ryd( 3p)     0.00473       0.91983
   120    C    9  pz     Val( 2p)     1.07540      -0.10534
   121    C    9  pz     Ryd( 3p)     0.00148       0.57670
   122    C    9  dxy    Ryd( 3d)     0.00072       2.50196
   123    C    9  dxz    Ryd( 3d)     0.00047       1.95348
   124    C    9  dyz    Ryd( 3d)     0.00046       1.94705
   125    C    9  dx2y2  Ryd( 3d)     0.00057       2.47459
   126    C    9  dz2    Ryd( 3d)     0.00042       2.22019

   127    C   10  S      Cor( 1S)     1.99888     -10.05119
   128    C   10  S      Val( 2S)     0.92800      -0.11985
   129    C   10  S      Ryd( 3S)     0.00154       0.58654
   130    C   10  px     Val( 2p)     1.08546      -0.03479
   131    C   10  px     Ryd( 3p)     0.00393       0.76903
   132    C   10  py     Val( 2p)     1.17195      -0.04819
   133    C   10  py     Ryd( 3p)     0.00609       0.96314
   134    C   10  pz     Val( 2p)     1.00145      -0.09656
   135    C   10  pz     Ryd( 3p)     0.00088       0.57821
   136    C   10  dxy    Ryd( 3d)     0.00070       2.47181
   137    C   10  dxz    Ryd( 3d)     0.00061       1.96722
   138    C   10  dyz    Ryd( 3d)     0.00038       1.95053
   139    C   10  dx2y2  Ryd( 3d)     0.00072       2.49046
   140    C   10  dz2    Ryd( 3d)     0.00040       2.22197

   141    H   11  S      Val( 1S)     0.78672       0.07505
   142    H   11  S      Ryd( 2S)     0.00164       0.37794
   143    H   11  px     Ryd( 2p)     0.00019       1.80559
   144    H   11  py     Ryd( 2p)     0.00053       2.19399
   145    H   11  pz     Ryd( 2p)     0.00031       1.91286

   146    H   12  S      Val( 1S)     0.78515       0.07497
   147    H   12  S      Ryd( 2S)     0.00164       0.35303
   148    H   12  px     Ryd( 2p)     0.00068       2.36702
   149    H   12  py     Ryd( 2p)     0.00021       1.80654
   150    H   12  pz     Ryd( 2p)     0.00013       1.74020

   151    H   13  S      Val( 1S)     0.78654       0.07512
   152    H   13  S      Ryd( 2S)     0.00172       0.37342
   153    H   13  px     Ryd( 2p)     0.00022       1.84157
   154    H   13  py     Ryd( 2p)     0.00048       2.13167
   155    H   13  pz     Ryd( 2p)     0.00032       1.93200

   156    H   14  S      Val( 1S)     0.77711       0.07786
   157    H   14  S      Ryd( 2S)     0.00242       0.37330
   158    H   14  px     Ryd( 2p)     0.00017       1.81485
   159    H   14  py     Ryd( 2p)     0.00051       2.21496
   160    H   14  pz     Ryd( 2p)     0.00033       1.95575

   161    H   15  S      Val( 1S)     0.77626       0.07794
   162    H   15  S      Ryd( 2S)     0.00246       0.37170
   163    H   15  px     Ryd( 2p)     0.00022       1.87479
   164    H   15  py     Ryd( 2p)     0.00045       2.13896
   165    H   15  pz     Ryd( 2p)     0.00036       1.98016

   166    H   16  S      Val( 1S)     0.77735       0.08072
   167    H   16  S      Ryd( 2S)     0.00172       0.34366
   168    H   16  px     Ryd( 2p)     0.00032       2.13437
   169    H   16  py     Ryd( 2p)     0.00057       2.25454
   170    H   16  pz     Ryd( 2p)     0.00019       1.67312

   171    H   17  S      Val( 1S)     0.76508       0.08662
   172    H   17  S      Ryd( 2S)     0.00230       0.33407
   173    H   17  px     Ryd( 2p)     0.00024       2.06183
   174    H   17  py     Ryd( 2p)     0.00065       2.31883
   175    H   17  pz     Ryd( 2p)     0.00018       1.67655

   176    H   18  S      Val( 1S)     0.81467       0.03768
   177    H   18  S      Ryd( 2S)     0.00262       0.35811
   178    H   18  px     Ryd( 2p)     0.00019       1.75077
   179    H   18  py     Ryd( 2p)     0.00035       1.96089
   180    H   18  pz     Ryd( 2p)     0.00057       2.09893

   181    H   19  S      Val( 1S)     0.81465       0.03772
   182    H   19  S      Ryd( 2S)     0.00262       0.35820
   183    H   19  px     Ryd( 2p)     0.00017       1.73999
   184    H   19  py     Ryd( 2p)     0.00030       1.90127
   185    H   19  pz     Ryd( 2p)     0.00064       2.17000

   186    H   20  S      Val( 1S)     0.79107       0.05784
   187    H   20  S      Ryd( 2S)     0.00074       0.31282
   188    H   20  px     Ryd( 2p)     0.00062       2.25127
   189    H   20  py     Ryd( 2p)     0.00020       1.78038
   190    H   20  pz     Ryd( 2p)     0.00023       1.73610

   191    H   21  S      Val( 1S)     0.77198       0.07504
   192    H   21  S      Ryd( 2S)     0.00155       0.36354
   193    H   21  px     Ryd( 2p)     0.00030       2.13898
   194    H   21  py     Ryd( 2p)     0.00056       2.26069
   195    H   21  pz     Ryd( 2p)     0.00022       1.66736

   196    H   22  S      Val( 1S)     0.77869       0.07910
   197    H   22  S      Ryd( 2S)     0.00181       0.34237
   198    H   22  px     Ryd( 2p)     0.00020       2.07690
   199    H   22  py     Ryd( 2p)     0.00068       2.32535
   200    H   22  pz     Ryd( 2p)     0.00020       1.67724

 WARNING:  1 low occupancy (<1.9990e) core orbital  found on  C    3
           1 low occupancy (<1.9990e) core orbital  found on  C    4
           1 low occupancy (<1.9990e) core orbital  found on  C    5
           1 low occupancy (<1.9990e) core orbital  found on  C    6
           1 low occupancy (<1.9990e) core orbital  found on  C    9
           1 low occupancy (<1.9990e) core orbital  found on  C   10


 Summary of Natural Population Analysis:                  
                                                          
                                       Natural Population 
                Natural  -----------------------------------------------
    Atom  No    Charge         Core      Valence    Rydberg      Total
 -----------------------------------------------------------------------
      C    1   -0.61214      1.99925     4.60569    0.00721     6.61214
      C    2   -0.43223      1.99910     4.41960    0.01353     6.43223
      C    3   -0.06465      1.99883     4.04777    0.01806     6.06465
      C    4   -0.20638      1.99888     4.19258    0.01492     6.20638
      C    5   -0.25355      1.99890     4.23849    0.01616     6.25355
      C    6    0.32827      1.99862     3.64932    0.02379     5.67173
      O    7   -0.54445      1.99963     6.53484    0.00998     8.54445
      C    8   -0.24557      1.99925     4.23206    0.01426     6.24557
      C    9   -0.30709      1.99891     4.29430    0.01389     6.30709
      C   10   -0.20099      1.99888     4.18686    0.01525     6.20099
      H   11    0.21061      0.00000     0.78672    0.00267     0.78939
      H   12    0.21219      0.00000     0.78515    0.00266     0.78781
      H   13    0.21071      0.00000     0.78654    0.00275     0.78929
      H   14    0.21946      0.00000     0.77711    0.00343     0.78054
      H   15    0.22025      0.00000     0.77626    0.00349     0.77975
      H   16    0.21985      0.00000     0.77735    0.00280     0.78015
      H   17    0.23156      0.00000     0.76508    0.00336     0.76844
      H   18    0.18159      0.00000     0.81467    0.00374     0.81841
      H   19    0.18162      0.00000     0.81465    0.00373     0.81838
      H   20    0.20714      0.00000     0.79107    0.00179     0.79286
      H   21    0.22538      0.00000     0.77198    0.00264     0.77462
      H   22    0.21842      0.00000     0.77869    0.00289     0.78158
 =======================================================================
   * Total *    0.00000     19.99024    53.82676    0.18300    74.00000

                                 Natural Population      
 --------------------------------------------------------
   Core                      19.99024 ( 99.9512% of  20)
   Valence                   53.82676 ( 99.6792% of  54)
   Natural Minimal Basis     73.81700 ( 99.7527% of  74)
   Natural Rydberg Basis      0.18300 (  0.2473% of  74)
 --------------------------------------------------------

    Atom  No          Natural Electron Configuration
 ----------------------------------------------------------------------------
      C    1      [core]2S( 1.09)2p( 3.51)
      C    2      [core]2S( 1.01)2p( 3.41)3p( 0.01)
      C    3      [core]2S( 0.86)2p( 3.19)3p( 0.01)
      C    4      [core]2S( 0.93)2p( 3.26)3p( 0.01)
      C    5      [core]2S( 0.94)2p( 3.30)3p( 0.01)
      C    6      [core]2S( 0.80)2p( 2.85)3p( 0.01)3d( 0.01)
      O    7      [core]2S( 1.57)2p( 4.97)3p( 0.01)
      C    8      [core]2S( 1.08)2p( 3.15)3p( 0.01)3d( 0.01)
      C    9      [core]2S( 0.94)2p( 3.36)3p( 0.01)
      C   10      [core]2S( 0.93)2p( 3.26)3p( 0.01)
      H   11            1S( 0.79)
      H   12            1S( 0.79)
      H   13            1S( 0.79)
      H   14            1S( 0.78)
      H   15            1S( 0.78)
      H   16            1S( 0.78)
      H   17            1S( 0.77)
      H   18            1S( 0.81)
      H   19            1S( 0.81)
      H   20            1S( 0.79)
      H   21            1S( 0.77)
      H   22            1S( 0.78)


 NATURAL BOND ORBITAL ANALYSIS:

                       Occupancies       Lewis Structure    Low   High
           Occ.    -------------------  -----------------   occ   occ
  Cycle   Thresh.   Lewis   Non-Lewis     CR  BD  3C  LP    (L)   (NL)   Dev
 =============================================================================
   1(1)    1.90    70.62929   3.37071     10  23   0   4     3      3    0.47
   2(2)    1.90    70.62929   3.37071     10  23   0   4     3      3    0.47
   3(1)    1.80    70.50078   3.49922     10  22   0   5     3      3    0.47
   4(2)    1.80    70.50078   3.49922     10  22   0   5     3      3    0.47
   5(1)    1.70    71.17634   2.82366     10  23   0   4     2      3    0.42
   6(2)    1.70    71.17634   2.82366     10  23   0   4     2      3    0.42
   7(1)    1.60    72.42334   1.57666     10  25   0   2     0      3    0.42
   8(2)    1.60    71.79563   2.20437     10  24   0   3     1      3    0.41
   9(3)    1.60    72.42334   1.57666     10  25   0   2     0      3    0.42
  10(4)    1.60    72.32544   1.67456     10  25   0   2     0      3    0.47
  11(5)    1.60    71.79563   2.20437     10  24   0   3     1      3    0.41
  12(6)    1.60    72.42334   1.57666     10  25   0   2     0      3    0.42
  13(7)    1.60    72.32544   1.67456     10  25   0   2     0      3    0.47
  14(8)    1.60    71.79563   2.20437     10  24   0   3     1      3    0.41
  15(9)    1.60    72.42334   1.57666     10  25   0   2     0      3    0.42
  16(1)    1.50    72.42334   1.57666     10  25   0   2     0      3    0.42
  17(2)    1.50    71.79563   2.20437     10  24   0   3     1      3    0.41
  18(3)    1.50    72.42334   1.57666     10  25   0   2     0      3    0.42
  19(4)    1.50    72.32544   1.67456     10  25   0   2     0      3    0.47
  20(5)    1.50    71.79563   2.20437     10  24   0   3     1      3    0.41
  21(6)    1.50    72.42334   1.57666     10  25   0   2     0      3    0.42
  22(7)    1.50    72.32544   1.67456     10  25   0   2     0      3    0.47
  23(8)    1.50    71.79563   2.20437     10  24   0   3     1      3    0.41
  24(9)    1.50    72.42334   1.57666     10  25   0   2     0      3    0.42
  25(1)    1.60    72.42334   1.57666     10  25   0   2     0      3    0.42
 -----------------------------------------------------------------------------

 Structure accepted: RESONANCE keyword permits strongly delocalized structure

 WARNING:  1 low occupancy (<1.9990e) core orbital  found on  C    3
           1 low occupancy (<1.9990e) core orbital  found on  C    4
           1 low occupancy (<1.9990e) core orbital  found on  C    5
           1 low occupancy (<1.9990e) core orbital  found on  C    6
           1 low occupancy (<1.9990e) core orbital  found on  C    9
           1 low occupancy (<1.9990e) core orbital  found on  C   10

 --------------------------------------------------------
   Core                     19.99025 ( 99.951% of  20)
   Valence Lewis            52.43309 ( 97.098% of  54)
  ==================       ============================
   Total Lewis              72.42334 ( 97.869% of  74)
  -----------------------------------------------------
   Valence non-Lewis         1.44398 (  1.951% of  74)
   Rydberg non-Lewis         0.13268 (  0.179% of  74)
  ==================       ============================
   Total non-Lewis           1.57666 (  2.131% of  74)
 --------------------------------------------------------


       (Occupancy)   Bond orbital/ Coefficients/ Hybrids
 ---------------------------------------------------------------------------------
     1. (1.97915) BD ( 1) C   1 - C   2  
                ( 49.24%)   0.7017* C   1 s( 29.59%)p 2.38( 70.37%)d 0.00(  0.04%)
                                            0.0005  0.5439  0.0031  0.3876 -0.0111
                                            0.0255 -0.0013 -0.7434 -0.0070  0.0005
                                           -0.0147 -0.0010  0.0037  0.0136
                ( 50.76%)   0.7125* C   2 s( 27.37%)p 2.65( 72.59%)d 0.00(  0.04%)
                                            0.0002  0.5231  0.0102 -0.3997 -0.0245
                                           -0.0259 -0.0034  0.7516  0.0018  0.0004
                                           -0.0131 -0.0007  0.0033  0.0146
     2. (1.98871) BD ( 1) C   1 - H  11  
                ( 60.66%)   0.7788* C   1 s( 23.47%)p 3.26( 76.49%)d 0.00(  0.04%)
                                            0.0000  0.4844 -0.0026  0.1445 -0.0105
                                            0.7328 -0.0047  0.4548  0.0108  0.0052
                                            0.0035  0.0155 -0.0120 -0.0024
                ( 39.34%)   0.6272* H  11 s( 99.92%)p 0.00(  0.08%)
                                            0.9996 -0.0017 -0.0042 -0.0229 -0.0157
     3. (1.98760) BD ( 1) C   1 - H  12  
                ( 60.67%)   0.7789* C   1 s( 23.44%)p 3.26( 76.51%)d 0.00(  0.04%)
                                            0.0000 -0.4842 -0.0031  0.8645 -0.0028
                                            0.0876 -0.0005  0.0998 -0.0117 -0.0034
                                           -0.0049 -0.0005 -0.0169  0.0103
                ( 39.33%)   0.6272* H  12 s( 99.92%)p 0.00(  0.08%)
                                           -0.9996  0.0013 -0.0278 -0.0028 -0.0021
     4. (1.98883) BD ( 1) C   1 - H  13  
                ( 60.67%)   0.7789* C   1 s( 23.47%)p 3.26( 76.49%)d 0.00(  0.04%)
                                           -0.0000 -0.4844  0.0025 -0.2842  0.0110
                                            0.6739 -0.0029 -0.4794 -0.0105  0.0091
                                           -0.0068  0.0150  0.0086  0.0014
                ( 39.33%)   0.6271* H  13 s( 99.92%)p 0.00(  0.08%)
                                           -0.9996  0.0018  0.0086 -0.0212  0.0165
     5. (1.97233) BD ( 1) C   2 - C   3  
                ( 49.30%)   0.7021* C   2 s( 28.84%)p 2.47( 71.12%)d 0.00(  0.05%)
                                            0.0004  0.5370  0.0019  0.8353  0.0025
                                            0.0875  0.0000  0.0738 -0.0179  0.0039
                                            0.0041  0.0004  0.0184 -0.0101
                ( 50.70%)   0.7121* C   3 s( 32.02%)p 2.12( 67.95%)d 0.00(  0.04%)
                                            0.0001  0.5658 -0.0089 -0.8146  0.0203
                                           -0.0850  0.0015 -0.0906 -0.0110  0.0031
                                            0.0023  0.0004  0.0145 -0.0114
     6. (1.97734) BD ( 1) C   2 - H  14  
                ( 61.10%)   0.7817* C   2 s( 21.92%)p 3.56( 78.04%)d 0.00(  0.04%)
                                            0.0002 -0.4682  0.0047  0.1840  0.0084
                                            0.7378 -0.0176  0.4491  0.0084 -0.0056
                                           -0.0033 -0.0146  0.0128  0.0026
                ( 38.90%)   0.6237* H  14 s( 99.92%)p 0.00(  0.08%)
                                           -0.9996  0.0030 -0.0062 -0.0223 -0.0168
     7. (1.97613) BD ( 1) C   2 - H  15  
                ( 61.14%)   0.7819* C   2 s( 21.83%)p 3.58( 78.13%)d 0.00(  0.04%)
                                           -0.0002  0.4672 -0.0050 -0.3282 -0.0042
                                            0.6679 -0.0188 -0.4766 -0.0086 -0.0099
                                            0.0064 -0.0143 -0.0091 -0.0017
                ( 38.86%)   0.6234* H  15 s( 99.92%)p 0.00(  0.08%)
                                            0.9996 -0.0032  0.0106 -0.0200  0.0177
     8. (1.96973) BD ( 1) C   3 - C   4  
                ( 50.54%)   0.7109* C   3 s( 33.74%)p 1.96( 66.22%)d 0.00(  0.04%)
                                           -0.0001  0.5809  0.0051  0.3166 -0.0128
                                            0.7450  0.0183  0.0800 -0.0032  0.0132
                                            0.0020  0.0039 -0.0101 -0.0112
                ( 49.46%)   0.7033* C   4 s( 36.19%)p 1.76( 63.77%)d 0.00(  0.04%)
                                            0.0001  0.6016  0.0015 -0.3520 -0.0220
                                           -0.7122  0.0101 -0.0765 -0.0047  0.0119
                                            0.0016  0.0030 -0.0115 -0.0119
     9. (1.97029) BD ( 1) C   3 - C  10  
                ( 50.52%)   0.7107* C   3 s( 34.19%)p 1.92( 65.76%)d 0.00(  0.04%)
                                           -0.0001  0.5847  0.0062  0.4717 -0.0085
                                           -0.6587 -0.0211  0.0262 -0.0040 -0.0164
                                            0.0015 -0.0015 -0.0035 -0.0114
                ( 49.48%)   0.7035* C  10 s( 36.58%)p 1.73( 63.38%)d 0.00(  0.04%)
                                            0.0001  0.6048  0.0012 -0.4973 -0.0194
                                            0.6207 -0.0142 -0.0253 -0.0055 -0.0159
                                            0.0009 -0.0005 -0.0054 -0.0121
    10. (1.67466) BD ( 2) C   3 - C  10  
                ( 50.80%)   0.7127* C   3 s(  0.01%)p99.99( 99.94%)d 2.84(  0.04%)
                                           -0.0000 -0.0106 -0.0060 -0.1123  0.0051
                                           -0.0504  0.0007  0.9921 -0.0044  0.0002
                                            0.0184 -0.0084 -0.0023  0.0032
                ( 49.20%)   0.7014* C  10 s(  0.00%)p 1.00( 99.96%)d 0.00(  0.04%)
                                           -0.0000 -0.0021 -0.0022 -0.1186  0.0025
                                           -0.0525 -0.0002  0.9913 -0.0050 -0.0021
                                           -0.0038  0.0201  0.0014  0.0010
    11. (1.97380) BD ( 1) C   4 - C   5  
                ( 50.00%)   0.7071* C   4 s( 35.92%)p 1.78( 64.04%)d 0.00(  0.05%)
                                            0.0001  0.5992  0.0135  0.7855  0.0046
                                            0.1074  0.0402  0.1008  0.0034  0.0022
                                            0.0048  0.0005  0.0172 -0.0115
                ( 50.00%)   0.7071* C   5 s( 36.69%)p 1.72( 63.27%)d 0.00(  0.04%)
                                           -0.0000  0.6056  0.0102 -0.7857 -0.0128
                                           -0.0624  0.0384 -0.0996  0.0001  0.0060
                                            0.0047  0.0010  0.0152 -0.0114
    12. (1.71108) BD ( 2) C   4 - C   5  
                ( 48.65%)   0.6975* C   4 s(  0.00%)p 1.00( 99.95%)d 0.00(  0.05%)
                                           -0.0000 -0.0006 -0.0021 -0.1202  0.0023
                                           -0.0476  0.0011  0.9913 -0.0066 -0.0002
                                            0.0200 -0.0069 -0.0028  0.0036
                ( 51.35%)   0.7166* C   5 s(  0.00%)p 1.00( 99.95%)d 0.00(  0.05%)
                                            0.0000  0.0009 -0.0003 -0.1212  0.0015
                                           -0.0475  0.0004  0.9912 -0.0107  0.0025
                                           -0.0160 -0.0134  0.0013 -0.0047
    13. (1.97938) BD ( 1) C   4 - H  16  
                ( 61.15%)   0.7820* C   4 s( 27.79%)p 2.60( 72.18%)d 0.00(  0.03%)
                                            0.0004 -0.5270  0.0123  0.4930 -0.0098
                                           -0.6913 -0.0005  0.0263 -0.0006  0.0141
                                           -0.0008  0.0006  0.0052  0.0100
                ( 38.85%)   0.6233* H  16 s( 99.91%)p 0.00(  0.09%)
                                           -0.9996  0.0021 -0.0170  0.0245 -0.0011
    14. (1.97032) BD ( 1) C   5 - C   6  
                ( 49.53%)   0.7038* C   5 s( 34.66%)p 1.88( 65.29%)d 0.00(  0.05%)
                                            0.0002  0.5887  0.0103  0.5002  0.0324
                                           -0.6329  0.0099  0.0303  0.0045 -0.0171
                                            0.0011 -0.0007 -0.0054 -0.0125
                ( 50.47%)   0.7104* C   6 s( 36.80%)p 1.72( 63.16%)d 0.00(  0.04%)
                                           -0.0003  0.6066  0.0031 -0.4425  0.0437
                                            0.6583  0.0131 -0.0198  0.0060 -0.0153
                                            0.0007 -0.0005 -0.0071 -0.0110
    15. (1.97681) BD ( 1) C   5 - H  17  
                ( 61.68%)   0.7854* C   5 s( 28.57%)p 2.50( 71.40%)d 0.00(  0.03%)
                                           -0.0003  0.5343 -0.0161  0.3407 -0.0060
                                            0.7693 -0.0038  0.0780 -0.0008  0.0112
                                            0.0016  0.0026 -0.0083 -0.0098
                ( 38.32%)   0.6190* H  17 s( 99.91%)p 0.00(  0.09%)
                                            0.9995 -0.0022 -0.0131 -0.0270 -0.0028
    16. (1.99095) BD ( 1) C   6 - O   7  
                ( 31.77%)   0.5637* C   6 s( 24.44%)p 3.08( 75.29%)d 0.01(  0.27%)
                                            0.0001 -0.4942 -0.0131 -0.8517 -0.0288
                                           -0.1181 -0.0303 -0.1087 -0.0050 -0.0126
                                           -0.0113 -0.0017 -0.0422  0.0258
                ( 68.23%)   0.8260* O   7 s( 35.32%)p 1.83( 64.62%)d 0.00(  0.07%)
                                           -0.0000 -0.5943 -0.0014  0.7833  0.0086
                                            0.1485 -0.0034  0.1023  0.0009 -0.0163
                                           -0.0053 -0.0024 -0.0137  0.0129
    17. (1.97646) BD ( 1) C   6 - C   9  
                ( 49.95%)   0.7067* C   6 s( 38.43%)p 1.60( 61.53%)d 0.00(  0.04%)
                                           -0.0000  0.6199 -0.0085 -0.2483  0.0113
                                           -0.7409 -0.0032 -0.0675  0.0012  0.0103
                                            0.0013  0.0029 -0.0128 -0.0109
                ( 50.05%)   0.7075* C   9 s( 34.74%)p 1.88( 65.22%)d 0.00(  0.05%)
                                           -0.0000  0.5894  0.0049  0.3601  0.0261
                                            0.7175 -0.0031  0.0833  0.0030  0.0137
                                            0.0020  0.0034 -0.0107 -0.0122
    18. (1.66915) BD ( 2) C   6 - C   9  
                ( 46.65%)   0.6830* C   6 s(  0.00%)p 1.00( 99.95%)d 0.00(  0.05%)
                                           -0.0000 -0.0001 -0.0003 -0.1195  0.0005
                                           -0.0504  0.0005  0.9913 -0.0056  0.0026
                                           -0.0149 -0.0145  0.0010 -0.0046
                ( 53.35%)   0.7304* C   9 s(  0.00%)p 1.00( 99.96%)d 0.00(  0.04%)
                                           -0.0000  0.0001  0.0001 -0.1210  0.0012
                                           -0.0544  0.0007  0.9909 -0.0106 -0.0023
                                           -0.0018  0.0203  0.0013  0.0015
    19. (1.99319) BD ( 1) O   7 - C   8  
                ( 68.71%)   0.8289* O   7 s( 30.07%)p 2.32( 69.86%)d 0.00(  0.06%)
                                            0.0001  0.5484  0.0046  0.5331  0.0197
                                           -0.6426  0.0093  0.0321  0.0028 -0.0150
                                            0.0002  0.0001 -0.0154 -0.0132
                ( 31.29%)   0.5594* C   8 s( 21.98%)p 3.54( 77.71%)d 0.01(  0.31%)
                                            0.0001  0.4682  0.0237 -0.5819 -0.0032
                                            0.6589  0.0546 -0.0372  0.0024 -0.0470
                                            0.0029 -0.0029 -0.0059 -0.0282
    20. (1.99536) BD ( 1) C   8 - H  18  
                ( 59.77%)   0.7731* C   8 s( 26.16%)p 2.82( 73.79%)d 0.00(  0.05%)
                                           -0.0001 -0.5113  0.0131  0.2067 -0.0217
                                            0.5070  0.0019 -0.6616 -0.0027 -0.0079
                                            0.0062  0.0167  0.0050 -0.0089
                ( 40.23%)   0.6343* H  18 s( 99.92%)p 0.00(  0.08%)
                                           -0.9996  0.0055 -0.0045 -0.0174  0.0229
    21. (1.99534) BD ( 1) C   8 - H  19  
                ( 59.77%)   0.7731* C   8 s( 26.16%)p 2.82( 73.79%)d 0.00(  0.05%)
                                           -0.0001 -0.5113  0.0130  0.0350 -0.0217
                                            0.4345  0.0018  0.7399 -0.0024 -0.0034
                                           -0.0009 -0.0165  0.0042 -0.0134
                ( 40.23%)   0.6342* H  19 s( 99.92%)p 0.00(  0.08%)
                                           -0.9996  0.0055  0.0014 -0.0149 -0.0249
    22. (1.99063) BD ( 1) C   8 - H  20  
                ( 60.49%)   0.7778* C   8 s( 25.73%)p 2.88( 74.22%)d 0.00(  0.05%)
                                           -0.0001  0.5070  0.0147  0.7838 -0.0167
                                            0.3388 -0.0021  0.1135 -0.0022  0.0158
                                            0.0041  0.0021  0.0122 -0.0082
                ( 39.51%)   0.6286* H  20 s( 99.91%)p 0.00(  0.09%)
                                            0.9996 -0.0009 -0.0268 -0.0109 -0.0039
    23. (1.97159) BD ( 1) C   9 - C  10  
                ( 50.31%)   0.7093* C   9 s( 36.52%)p 1.74( 63.44%)d 0.00(  0.04%)
                                           -0.0001  0.6042  0.0128 -0.7839 -0.0050
                                           -0.0912 -0.0361 -0.1008 -0.0028  0.0004
                                            0.0045  0.0003  0.0158 -0.0115
                ( 49.69%)   0.7049* C  10 s( 35.61%)p 1.81( 64.34%)d 0.00(  0.05%)
                                            0.0001  0.5966  0.0156  0.7928  0.0144
                                            0.0576 -0.0384  0.0992  0.0005  0.0048
                                            0.0048  0.0008  0.0165 -0.0115
    24. (1.97613) BD ( 1) C   9 - H  21  
                ( 61.35%)   0.7832* C   9 s( 28.66%)p 2.49( 71.31%)d 0.00(  0.03%)
                                           -0.0003  0.5352 -0.0133  0.4898 -0.0118
                                           -0.6874 -0.0058  0.0220 -0.0017 -0.0136
                                            0.0009 -0.0004 -0.0039 -0.0102
                ( 38.65%)   0.6217* H  21 s( 99.91%)p 0.00(  0.09%)
                                            0.9996 -0.0012 -0.0162  0.0249 -0.0005
    25. (1.97945) BD ( 1) C  10 - H  22  
                ( 61.09%)   0.7816* C  10 s( 27.72%)p 2.61( 72.24%)d 0.00(  0.03%)
                                            0.0004 -0.5263  0.0135  0.3292 -0.0088
                                            0.7795 -0.0029  0.0796 -0.0008 -0.0105
                                           -0.0013 -0.0028  0.0108  0.0098
                ( 38.91%)   0.6238* H  22 s( 99.91%)p 0.00(  0.09%)
                                           -0.9996  0.0022 -0.0117 -0.0273 -0.0030
    26. (1.99925) CR ( 1) C   1           s(100.00%)p 0.00(  0.00%)
                                            1.0000 -0.0003 -0.0000 -0.0002  0.0000
                                           -0.0000  0.0000  0.0003  0.0000 -0.0000
                                            0.0000  0.0000 -0.0000 -0.0000
    27. (1.99910) CR ( 1) C   2           s(100.00%)p 0.00(  0.00%)
                                            1.0000 -0.0002 -0.0000 -0.0004  0.0000
                                           -0.0000  0.0000 -0.0003  0.0000 -0.0000
                                            0.0000  0.0000 -0.0000  0.0000
    28. (1.99882) CR ( 1) C   3           s(100.00%)p 0.00(  0.00%)
                                            1.0000  0.0001  0.0000  0.0001 -0.0000
                                            0.0000 -0.0000  0.0000  0.0000 -0.0000
                                            0.0000  0.0000 -0.0000 -0.0000
    29. (1.99889) CR ( 1) C   4           s(100.00%)p 0.00(  0.00%)
                                            1.0000  0.0001 -0.0000 -0.0002  0.0000
                                            0.0003 -0.0000  0.0000  0.0000 -0.0000
                                            0.0000 -0.0000 -0.0000 -0.0000
    30. (1.99890) CR ( 1) C   5           s(100.00%)p 0.00(  0.00%)
                                            1.0000  0.0001 -0.0000 -0.0000 -0.0000
                                            0.0003 -0.0000 -0.0000 -0.0000  0.0000
                                            0.0000  0.0000 -0.0000 -0.0000
    31. (1.99862) CR ( 1) C   6           s(100.00%)p 0.00(  0.00%)
                                            1.0000  0.0002  0.0000 -0.0000  0.0000
                                            0.0002  0.0000  0.0000  0.0000 -0.0000
                                            0.0000  0.0000  0.0000 -0.0000
    32. (1.99963) CR ( 1) O   7           s(100.00%)p 0.00(  0.00%)
                                            1.0000 -0.0002  0.0000 -0.0001 -0.0000
                                           -0.0001  0.0000 -0.0000  0.0000  0.0000
                                           -0.0000  0.0000 -0.0000 -0.0000
    33. (1.99925) CR ( 1) C   8           s(100.00%)p 0.00(  0.00%)
                                            1.0000 -0.0001  0.0000  0.0002 -0.0000
                                            0.0000 -0.0000  0.0000 -0.0000  0.0000
                                            0.0000  0.0000  0.0000  0.0000
    34. (1.99891) CR ( 1) C   9           s(100.00%)p 0.00(  0.00%)
                                            1.0000  0.0002 -0.0000  0.0001 -0.0000
                                           -0.0002 -0.0000  0.0000 -0.0000 -0.0000
                                            0.0000  0.0000 -0.0000 -0.0000
    35. (1.99889) CR ( 1) C  10           s(100.00%)p 0.00(  0.00%)
                                            1.0000  0.0001 -0.0000 -0.0001  0.0000
                                           -0.0004  0.0000 -0.0000  0.0000  0.0000
                                           -0.0000  0.0000 -0.0000 -0.0000
    36. (1.96015) LP ( 1) O   7           s( 34.59%)p 1.89( 65.37%)d 0.00(  0.04%)
                                            0.0002  0.5881 -0.0030  0.2944 -0.0032
                                            0.7494 -0.0066  0.0732 -0.0007 -0.0126
                                           -0.0008 -0.0029  0.0128  0.0079
    37. (1.83854) LP ( 2) O   7           s(  0.00%)p 1.00( 99.95%)d 0.00(  0.05%)
                                            0.0000  0.0002 -0.0000 -0.1199  0.0003
                                           -0.0499  0.0001  0.9913 -0.0023  0.0030
                                           -0.0102 -0.0205  0.0002 -0.0040
    38. (0.00240) RY*( 1) C   1           s(  8.48%)p 9.51( 80.67%)d 1.28( 10.84%)
                                           -0.0000  0.0106  0.2910  0.0180  0.8724
                                            0.0017  0.0700  0.0030  0.2012  0.0347
                                           -0.1375 -0.0060  0.1997 -0.2201
    39. (0.00141) RY*( 2) C   1           s(  0.00%)p 1.00( 73.76%)d 0.36( 26.24%)
                                           -0.0000  0.0003  0.0059 -0.0009 -0.0653
                                            0.0138  0.8562 -0.0002 -0.0086  0.1407
                                            0.0436 -0.4904 -0.0131  0.0096
    40. (0.00043) RY*( 3) C   1           s( 14.24%)p 6.00( 85.39%)d 0.03(  0.37%)
                                            0.0000  0.0121  0.3772 -0.0045  0.0738
                                            0.0001 -0.0075  0.0152 -0.9209  0.0097
                                            0.0221  0.0008  0.0536 -0.0162
    41. (0.00014) RY*( 4) C   1           s( 70.02%)p 0.20( 14.30%)d 0.22( 15.68%)
                                            0.0000 -0.0077  0.8368 -0.0034 -0.2080
                                           -0.0003 -0.0139 -0.0017  0.3155 -0.0293
                                            0.1613  0.0242 -0.1426  0.3301
    42. (0.00004) RY*( 5) C   1           s(  4.89%)p 2.98( 14.59%)d16.45( 80.52%)
    43. (0.00002) RY*( 6) C   1           s(  1.13%)p 4.64(  5.25%)d82.66( 93.61%)
    44. (0.00001) RY*( 7) C   1           s(  0.00%)p 1.00( 23.33%)d 3.29( 76.67%)
    45. (0.00000) RY*( 8) C   1           s(  1.24%)p 0.09(  0.11%)d79.61( 98.65%)
    46. (0.00000) RY*( 9) C   1           s(  0.02%)p99.99(  2.74%)d99.99( 97.24%)
    47. (0.00624) RY*( 1) C   2           s(  0.00%)p 1.00( 96.62%)d 0.03(  3.38%)
                                            0.0000 -0.0005  0.0041  0.0028  0.1141
                                           -0.0295 -0.9757  0.0000 -0.0157 -0.1250
                                            0.0098 -0.1312  0.0286  0.0042
    48. (0.00147) RY*( 2) C   2           s( 13.65%)p 3.55( 48.52%)d 2.77( 37.83%)
                                            0.0000 -0.0174  0.3691  0.0002 -0.6065
                                            0.0001 -0.0636 -0.0180 -0.3361  0.0576
                                           -0.5053 -0.0437  0.2700 -0.2120
    49. (0.00095) RY*( 3) C   2           s( 20.09%)p 3.74( 75.24%)d 0.23(  4.66%)
                                            0.0000  0.0036  0.4482 -0.0151  0.7106
                                           -0.0006  0.0905  0.0042 -0.4889 -0.0079
                                           -0.2155  0.0088  0.0001  0.0043
    50. (0.00062) RY*( 4) C   2           s( 46.75%)p 1.08( 50.34%)d 0.06(  2.92%)
                                           -0.0000  0.0116  0.6836  0.0040  0.0675
                                           -0.0003  0.0017 -0.0112  0.7062  0.0288
                                            0.0373 -0.0399  0.0312 -0.1561
    51. (0.00034) RY*( 5) C   2           s(  0.06%)p 4.84(  0.30%)d99.99( 99.64%)
                                           -0.0000  0.0001  0.0247 -0.0011 -0.0149
                                            0.0096 -0.0404 -0.0004  0.0317 -0.5486
                                           -0.0338  0.8245  0.1079 -0.0537
    52. (0.00020) RY*( 6) C   2           s(  0.16%)p22.09(  3.48%)d99.99( 96.36%)
                                           -0.0000  0.0018  0.0397  0.0249 -0.0746
                                            0.0034 -0.0177 -0.0114  0.1679 -0.0938
                                           -0.5368  0.0119 -0.4844  0.6571
    53. (0.00004) RY*( 7) C   2           s( 12.44%)p 1.51( 18.85%)d 5.52( 68.71%)
    54. (0.00001) RY*( 8) C   2           s(  6.76%)p 0.51(  3.45%)d13.28( 89.78%)
    55. (0.00001) RY*( 9) C   2           s(  0.13%)p26.28(  3.33%)d99.99( 96.54%)
    56. (0.00552) RY*( 1) C   3           s(  4.97%)p17.78( 88.37%)d 1.34(  6.66%)
                                            0.0000 -0.0011  0.2229  0.0260  0.9322
                                            0.0033  0.0966 -0.0019 -0.0679  0.0500
                                            0.0970 -0.0002  0.2318 -0.0317
    57. (0.00416) RY*( 2) C   3           s( 17.31%)p 4.51( 78.16%)d 0.26(  4.52%)
                                            0.0000  0.0088  0.4160 -0.0111 -0.0343
                                           -0.0023  0.0262  0.0091  0.8829  0.0083
                                           -0.2008 -0.0085  0.0674 -0.0146
    58. (0.00312) RY*( 3) C   3           s(  0.09%)p99.99( 94.96%)d52.57(  4.94%)
                                            0.0000 -0.0006  0.0307 -0.0029  0.0949
                                            0.0223 -0.9695  0.0017  0.0169  0.2112
                                           -0.0127  0.0533 -0.0426 -0.0004
    59. (0.00111) RY*( 4) C   3           s( 76.51%)p 0.25( 18.81%)d 0.06(  4.67%)
                                           -0.0000 -0.0060  0.8747 -0.0166 -0.1934
                                           -0.0017  0.0006  0.0008 -0.3879 -0.0428
                                            0.0731  0.0022 -0.1985 -0.0133
    60. (0.00064) RY*( 5) C   3           s(  0.00%)p 1.00(  0.33%)d99.99( 99.67%)
                                           -0.0000 -0.0005  0.0060 -0.0005 -0.0016
                                           -0.0047  0.0471  0.0105 -0.0303 -0.0288
                                           -0.1449  0.9846  0.0476  0.0561
    61. (0.00035) RY*( 6) C   3           s(  0.00%)p 1.00(  4.76%)d20.00( 95.24%)
                                            0.0000  0.0000  0.0048 -0.0031  0.0219
                                            0.0269 -0.2154  0.0015 -0.0031 -0.9530
                                           -0.0058 -0.0297  0.2070  0.0214
    62. (0.00022) RY*( 7) C   3           s(  0.08%)p73.29(  6.03%)d99.99( 93.88%)
                                            0.0000 -0.0023  0.0286  0.0037 -0.0063
                                            0.0007  0.0025  0.0162 -0.2450  0.0660
                                           -0.9063 -0.1447  0.2705 -0.1380
    63. (0.00013) RY*( 8) C   3           s(  1.01%)p 7.80(  7.89%)d90.11( 91.10%)
                                            0.0000  0.0022  0.1005  0.0083 -0.2727
                                            0.0009 -0.0250 -0.0009 -0.0618  0.1926
                                            0.2636 -0.0119  0.8694  0.2202
    64. (0.00002) RY*( 9) C   3           s(  0.04%)p19.06(  0.81%)d99.99( 99.14%)
    65. (0.00586) RY*( 1) C   4           s(  0.74%)p99.99( 93.22%)d 8.10(  6.04%)
                                            0.0000 -0.0246  0.0827 -0.0188 -0.6790
                                            0.0216  0.6857 -0.0005 -0.0116  0.2259
                                            0.0205  0.0241  0.0860  0.0299
    66. (0.00274) RY*( 2) C   4           s(  8.20%)p10.93( 89.63%)d 0.26(  2.17%)
                                            0.0000  0.0159  0.2860  0.0160 -0.6550
                                            0.0138 -0.6831  0.0050 -0.0150 -0.0492
                                            0.0415  0.0029  0.1300 -0.0249
    67. (0.00097) RY*( 3) C   4           s( 72.82%)p 0.33( 24.38%)d 0.04(  2.80%)
                                            0.0000 -0.0058  0.8533 -0.0192  0.2209
                                            0.0019  0.1154  0.0018  0.4258  0.0754
                                           -0.0249 -0.0799 -0.0848 -0.0899
    68. (0.00083) RY*( 4) C   4           s(  4.84%)p 2.29( 11.09%)d17.39( 84.08%)
                                            0.0000 -0.0018  0.2199 -0.0023  0.0899
                                            0.0025  0.0398 -0.0129 -0.3178 -0.0644
                                            0.6867  0.5720 -0.0801  0.1772
    69. (0.00059) RY*( 5) C   4           s( 11.37%)p 5.96( 67.69%)d 1.84( 20.95%)
                                            0.0000 -0.0026  0.3371 -0.0044  0.1103
                                            0.0051  0.0323  0.0035 -0.8146  0.1121
                                           -0.4177 -0.0391  0.0403 -0.1387
    70. (0.00012) RY*( 6) C   4           s(  0.82%)p 3.78(  3.09%)d99.99( 96.09%)
                                           -0.0000 -0.0038  0.0904 -0.0198  0.0782
                                           -0.0162  0.1549 -0.0029 -0.0115 -0.5704
                                            0.0468 -0.0855  0.7904  0.0373
    71. (0.00005) RY*( 7) C   4           s(  0.63%)p 7.03(  4.40%)d99.99( 94.98%)
    72. (0.00001) RY*( 8) C   4           s(  0.21%)p25.68(  5.41%)d99.99( 94.38%)
    73. (0.00001) RY*( 9) C   4           s(  0.48%)p 2.43(  1.16%)d99.99( 98.36%)
    74. (0.00572) RY*( 1) C   5           s(  0.14%)p99.99( 95.51%)d30.30(  4.35%)
                                           -0.0000  0.0251  0.0284 -0.0049 -0.6250
                                           -0.0273 -0.7425 -0.0019 -0.1113  0.1586
                                           -0.0016  0.0280 -0.1301 -0.0248
    75. (0.00316) RY*( 2) C   5           s(  0.04%)p99.99( 98.04%)d54.67(  1.93%)
                                            0.0000  0.0101  0.0159 -0.0331  0.7584
                                            0.0096 -0.6307 -0.0037  0.0791  0.1239
                                            0.0156  0.0151  0.0519 -0.0270
    76. (0.00105) RY*( 3) C   5           s(  4.56%)p20.51( 93.51%)d 0.42(  1.94%)
                                            0.0000 -0.0009  0.2135  0.0022  0.1292
                                            0.0053  0.0365 -0.0071 -0.9576 -0.0424
                                            0.0669  0.1133  0.0047  0.0147
    77. (0.00094) RY*( 4) C   5           s( 93.04%)p 0.05(  4.63%)d 0.03(  2.34%)
                                            0.0000 -0.0049  0.9645  0.0073 -0.0281
                                            0.0214 -0.0033  0.0044  0.2120 -0.1226
                                            0.0398 -0.0573  0.0247 -0.0536
    78. (0.00061) RY*( 5) C   5           s(  0.24%)p 0.07(  0.02%)d99.99( 99.75%)
                                            0.0000 -0.0003  0.0486  0.0016 -0.0014
                                            0.0014  0.0025 -0.0099 -0.0074 -0.0048
                                           -0.8958  0.3890  0.1289 -0.1642
    79. (0.00014) RY*( 6) C   5           s(  1.41%)p 2.06(  2.91%)d67.82( 95.68%)
                                           -0.0000 -0.0017  0.1188  0.0203 -0.0292
                                           -0.0130  0.1663  0.0019  0.0055  0.9082
                                            0.0478  0.0789  0.3043  0.1759
    80. (0.00003) RY*( 7) C   5           s(  0.00%)p 1.00(  1.96%)d50.07( 98.04%)
    81. (0.00004) RY*( 8) C   5           s(  0.58%)p 4.18(  2.43%)d99.99( 96.99%)
    82. (0.00001) RY*( 9) C   5           s(  0.07%)p15.22(  1.10%)d99.99( 98.83%)
    83. (0.00710) RY*( 1) C   6           s(  0.86%)p99.99( 95.47%)d 4.25(  3.67%)
                                           -0.0000 -0.0471  0.0800 -0.0097  0.7177
                                           -0.0297  0.6512 -0.0027  0.1207 -0.1650
                                           -0.0242 -0.0178 -0.0907  0.0180
    84. (0.00442) RY*( 2) C   6           s(  1.66%)p50.01( 83.13%)d 9.15( 15.20%)
                                           -0.0000 -0.0079  0.1287  0.0231  0.5428
                                           -0.0086 -0.7316  0.0027  0.0282 -0.3707
                                           -0.0377 -0.0400 -0.1030  0.0314
    85. (0.00239) RY*( 3) C   6           s(  0.11%)p14.38(  1.62%)d99.99( 98.27%)
                                            0.0000 -0.0001  0.0335 -0.0031  0.0080
                                           -0.0014  0.0113  0.0178 -0.1251 -0.0877
                                            0.9256  0.2527 -0.0856  0.2170
    86. (0.00209) RY*( 4) C   6           s( 71.70%)p 0.07(  4.71%)d 0.33( 23.59%)
                                            0.0000 -0.0005  0.8467 -0.0247 -0.1931
                                           -0.0137  0.0932 -0.0042 -0.0176 -0.2843
                                            0.0168 -0.0546  0.3724 -0.1148
    87. (0.00088) RY*( 5) C   6           s(  0.00%)p 1.00( 77.57%)d 0.29( 22.43%)
                                            0.0000  0.0003  0.0040  0.0008  0.1040
                                            0.0004  0.0458 -0.0023 -0.8734 -0.0344
                                           -0.2298  0.4112  0.0337 -0.0092
    88. (0.00078) RY*( 6) C   6           s(  0.02%)p99.99( 20.79%)d99.99( 79.19%)
                                           -0.0000  0.0002  0.0143  0.0023  0.0557
                                            0.0010  0.0200 -0.0124 -0.4519  0.1094
                                            0.1828 -0.8583 -0.0920 -0.0370
    89. (0.00061) RY*( 7) C   6           s( 23.49%)p 0.01(  0.32%)d 3.24( 76.19%)
                                           -0.0000  0.0039  0.4846  0.0197 -0.0052
                                            0.0106 -0.0449  0.0034  0.0255  0.4485
                                           -0.0647  0.1168 -0.7364 -0.0268
    90. (0.00021) RY*( 8) C   6           s(  1.17%)p14.06( 16.42%)d70.56( 82.41%)
                                           -0.0000 -0.0252  0.1051 -0.0343  0.3685
                                           -0.0011 -0.1621 -0.0041  0.0308  0.7244
                                            0.1178  0.0710  0.5218 -0.0906
    91. (0.00002) RY*( 9) C   6           s(  1.32%)p 0.03(  0.04%)d74.66( 98.64%)
    92. (0.00264) RY*( 1) O   7           s( 16.98%)p 4.37( 74.13%)d 0.52(  8.90%)
                                            0.0000 -0.0076  0.4119 -0.0054  0.2030
                                            0.0116  0.8337 -0.0001  0.0701 -0.2031
                                            0.0267 -0.0303  0.2070 -0.0569
    93. (0.00207) RY*( 2) O   7           s(  0.00%)p 1.00( 97.21%)d 0.03(  2.79%)
                                           -0.0000 -0.0000  0.0006 -0.0002  0.1198
                                           -0.0000  0.0524  0.0015 -0.9773 -0.0223
                                            0.0495  0.1559  0.0028  0.0243
    94. (0.00035) RY*( 3) O   7           s(  0.52%)p99.99( 62.38%)d71.60( 37.10%)
                                            0.0000 -0.0055  0.0718  0.0041  0.7330
                                            0.0013 -0.2846  0.0006  0.0749  0.2969
                                            0.1037  0.0200  0.5086 -0.1141
    95. (0.00025) RY*( 4) O   7           s(  0.00%)p 1.00(  0.01%)d99.99( 99.99%)
                                            0.0000 -0.0000  0.0022  0.0003 -0.0005
                                            0.0001 -0.0018 -0.0021  0.0106  0.0024
                                           -0.9031  0.3769  0.1300 -0.1592
    96. (0.00012) RY*( 5) O   7           s( 81.18%)p 0.21( 17.03%)d 0.02(  1.79%)
                                           -0.0000  0.0018  0.9010  0.0056 -0.2261
                                           -0.0011 -0.3422  0.0007 -0.0454  0.1200
                                            0.0010  0.0178 -0.0554  0.0072
    97. (0.00008) RY*( 6) O   7           s(  1.18%)p28.21( 33.37%)d55.32( 65.45%)
    98. (0.00000) RY*( 7) O   7           s(  0.00%)p 1.00(  2.80%)d34.68( 97.20%)
    99. (0.00001) RY*( 8) O   7           s(  0.04%)p99.99( 11.35%)d99.99( 88.61%)
   100. (0.00001) RY*( 9) O   7           s(  0.12%)p16.48(  1.91%)d99.99( 97.97%)
   101. (0.00290) RY*( 1) C   8           s( 25.06%)p 2.04( 51.02%)d 0.95( 23.92%)
                                            0.0000  0.0012  0.5006 -0.0099 -0.6801
                                           -0.0488  0.1998 -0.0037 -0.0722 -0.0499
                                            0.0648 -0.0270  0.4799 -0.0382
   102. (0.00167) RY*( 2) C   8           s(  0.25%)p99.99( 98.63%)d 4.42(  1.12%)
                                            0.0000 -0.0266  0.0428  0.0406  0.3152
                                           -0.0314  0.9364  0.0034  0.0860 -0.1015
                                            0.0004 -0.0086  0.0098 -0.0268
   103. (0.00147) RY*( 3) C   8           s(  0.00%)p 1.00(  2.98%)d32.52( 97.02%)
                                           -0.0000  0.0001  0.0002 -0.0019 -0.0216
                                           -0.0007 -0.0107  0.0153  0.1703 -0.0645
                                           -0.5855  0.7796  0.1110 -0.0552
   104. (0.00041) RY*( 4) C   8           s(  6.60%)p 2.55( 16.84%)d11.59( 76.56%)
                                            0.0000 -0.0008  0.2570  0.0104 -0.3862
                                           -0.0215  0.1288  0.0002 -0.0452 -0.0051
                                           -0.0958  0.0483 -0.8668 -0.0521
   105. (0.00030) RY*( 5) C   8           s(  0.00%)p 1.00( 93.98%)d 0.06(  6.02%)
                                            0.0000 -0.0000  0.0014  0.0008 -0.1181
                                            0.0003 -0.0481 -0.0061  0.9610  0.0314
                                           -0.0359 -0.2385 -0.0120 -0.0291
   106. (0.00004) RY*( 6) C   8           s( 33.32%)p 0.42( 13.83%)d 1.59( 52.85%)
   107. (0.00000) RY*( 7) C   8           s( 32.07%)p 0.62( 19.73%)d 1.50( 48.21%)
   108. (0.00000) RY*( 8) C   8           s(  0.56%)p 5.43(  3.07%)d99.99( 96.37%)
   109. (0.00000) RY*( 9) C   8           s(  2.10%)p 0.19(  0.41%)d46.51( 97.50%)
   110. (0.00444) RY*( 1) C   9           s(  0.91%)p99.99( 93.71%)d 5.89(  5.38%)
                                            0.0000  0.0242  0.0924 -0.0156 -0.5164
                                            0.0132  0.8184 -0.0013 -0.0147 -0.2253
                                           -0.0061 -0.0219 -0.0277 -0.0417
   111. (0.00228) RY*( 2) C   9           s(  0.03%)p99.99( 98.26%)d58.08(  1.71%)
                                            0.0000  0.0087  0.0148 -0.0169  0.8281
                                           -0.0247  0.5199 -0.0030  0.1598 -0.0260
                                            0.0082 -0.0111  0.1271 -0.0105
   112. (0.00130) RY*( 3) C   9           s( 10.44%)p 7.79( 81.32%)d 0.79(  8.24%)
                                           -0.0000 -0.0017  0.3231  0.0062  0.1380
                                           -0.0050  0.0495 -0.0097 -0.8897  0.0349
                                            0.2756  0.0468 -0.0232  0.0500
   113. (0.00121) RY*( 4) C   9           s( 85.99%)p 0.12( 10.38%)d 0.04(  3.62%)
                                           -0.0000 -0.0059  0.9273  0.0151 -0.0288
                                           -0.0139 -0.0731  0.0044  0.3118  0.1665
                                           -0.0650  0.0167  0.0217 -0.0594
   114. (0.00060) RY*( 5) C   9           s(  0.02%)p99.99(  6.43%)d99.99( 93.55%)
                                           -0.0000 -0.0001  0.0126 -0.0009  0.0308
                                           -0.0006  0.0138  0.0088 -0.2512  0.1118
                                           -0.7115 -0.6075  0.0557 -0.2112
   115. (0.00011) RY*( 6) C   9           s(  1.01%)p 3.10(  3.12%)d95.23( 95.87%)
                                           -0.0000 -0.0023  0.1003  0.0178 -0.0204
                                            0.0176 -0.1733  0.0032 -0.0116 -0.6415
                                            0.0258 -0.1253  0.7171  0.1287
   116. (0.00008) RY*( 7) C   9           s(  1.60%)p 2.46(  3.93%)d59.19( 94.48%)
   117. (0.00003) RY*( 8) C   9           s(  0.00%)p 1.00(  2.27%)d43.00( 97.73%)
   118. (0.00001) RY*( 9) C   9           s(  0.08%)p 7.85(  0.66%)d99.99( 99.26%)
   119. (0.00593) RY*( 1) C  10           s(  0.82%)p99.99( 93.13%)d 7.41(  6.05%)
                                            0.0000 -0.0246  0.0870 -0.0148 -0.4843
                                           -0.0254 -0.8321 -0.0021 -0.0588 -0.1711
                                            0.0096 -0.0331  0.1718  0.0230
   120. (0.00277) RY*( 2) C  10           s(  4.44%)p20.98( 93.27%)d 0.51(  2.29%)
                                           -0.0000  0.0151  0.2103  0.0204 -0.8249
                                           -0.0097  0.5005  0.0049  0.0356  0.0977
                                            0.0411  0.0042  0.1057 -0.0212
   121. (0.00107) RY*( 3) C  10           s( 66.65%)p 0.45( 29.83%)d 0.05(  3.53%)
                                            0.0000 -0.0046  0.8164 -0.0190  0.1888
                                           -0.0063 -0.0590  0.0017  0.5087 -0.0590
                                            0.1645  0.0128 -0.0564 -0.0371
   122. (0.00080) RY*( 4) C  10           s(  8.02%)p 0.58(  4.63%)d10.89( 87.35%)
                                            0.0000 -0.0017  0.2832 -0.0031  0.0507
                                           -0.0030  0.0146 -0.0111 -0.2083 -0.0112
                                           -0.8434  0.3384  0.1233 -0.1796
   123. (0.00071) RY*( 5) C  10           s( 18.65%)p 3.55( 66.15%)d 0.82( 15.21%)
                                            0.0000 -0.0029  0.4318 -0.0059  0.1123
                                           -0.0072  0.0546  0.0027 -0.8036 -0.0361
                                            0.2299 -0.3111 -0.0195 -0.0276
   124. (0.00012) RY*( 6) C  10           s(  0.29%)p 9.01(  2.66%)d99.99( 97.05%)
                                           -0.0000 -0.0022  0.0543 -0.0226  0.1037
                                            0.0117 -0.1227 -0.0020 -0.0111  0.8407
                                            0.0873  0.0483  0.4962  0.0872
   125. (0.00005) RY*( 7) C  10           s(  0.56%)p 7.87(  4.39%)d99.99( 95.05%)
   126. (0.00001) RY*( 8) C  10           s(  0.11%)p42.04(  4.69%)d99.99( 95.20%)
   127. (0.00001) RY*( 9) C  10           s(  0.55%)p 2.44(  1.33%)d99.99( 98.12%)
   128. (0.00167) RY*( 1) H  11           s( 98.09%)p 0.02(  1.91%)
                                            0.0052  0.9904 -0.0130  0.0779  0.1133
   129. (0.00020) RY*( 2) H  11           s(  0.00%)p 1.00(100.00%)
                                           -0.0004  0.0061 -0.7897  0.4287 -0.4387
   130. (0.00013) RY*( 3) H  11           s(  0.05%)p99.99( 99.95%)
                                            0.0080  0.0211  0.6123  0.5930 -0.5225
   131. (0.00003) RY*( 4) H  11           s(  1.93%)p50.79( 98.07%)
   132. (0.00167) RY*( 1) H  12           s( 98.29%)p 0.02(  1.71%)
                                            0.0046  0.9914 -0.1202 -0.0102  0.0502
   133. (0.00020) RY*( 2) H  12           s(  0.00%)p 1.00(100.00%)
                                            0.0001  0.0010  0.0959 -0.9954  0.0082
   134. (0.00013) RY*( 3) H  12           s(  0.07%)p99.99( 99.93%)
                                            0.0076  0.0258 -0.1938 -0.0268 -0.9803
   135. (0.00003) RY*( 4) H  12           s(  1.71%)p57.37( 98.29%)
   136. (0.00176) RY*( 1) H  13           s( 98.26%)p 0.02(  1.74%)
                                            0.0051  0.9912  0.0026 -0.0708  0.1113
   137. (0.00020) RY*( 2) H  13           s(  0.01%)p 1.00( 99.99%)
                                           -0.0003  0.0077 -0.6769 -0.5960 -0.4319
   138. (0.00013) RY*( 3) H  13           s(  0.05%)p99.99( 99.95%)
                                            0.0081  0.0203  0.7301 -0.4692 -0.4964
   139. (0.00003) RY*( 4) H  13           s(  1.77%)p55.64( 98.23%)
   140. (0.00244) RY*( 1) H  14           s( 99.48%)p 0.01(  0.52%)
                                            0.0051  0.9974 -0.0180 -0.0530 -0.0457
   141. (0.00018) RY*( 2) H  14           s(  0.00%)p 1.00(100.00%)
                                            0.0019  0.0005  0.4318 -0.6633  0.6111
   142. (0.00014) RY*( 3) H  14           s(  0.00%)p 1.00(100.00%)
                                           -0.0003  0.0007  0.8699  0.1273 -0.4765
   143. (0.00004) RY*( 4) H  14           s(  0.60%)p99.99( 99.40%)
   144. (0.00248) RY*( 1) H  15           s( 99.51%)p 0.00(  0.49%)
                                            0.0052  0.9975 -0.0299  0.0453 -0.0446
   145. (0.00019) RY*( 2) H  15           s(  0.00%)p 1.00(100.00%)
                                            0.0017  0.0005  0.2712  0.7559  0.5959
   146. (0.00014) RY*( 3) H  15           s(  0.00%)p 1.00(100.00%)
                                           -0.0001  0.0035  0.8838  0.0497 -0.4653
   147. (0.00004) RY*( 4) H  15           s(  0.57%)p99.99( 99.43%)
   148. (0.00174) RY*( 1) H  16           s( 99.20%)p 0.01(  0.80%)
                                            0.0046  0.9960 -0.0718  0.0522  0.0104
   149. (0.00019) RY*( 2) H  16           s(  0.02%)p99.99( 99.98%)
                                            0.0005  0.0156  0.1091  0.0509 -0.9926
   150. (0.00009) RY*( 3) H  16           s(  0.05%)p99.99( 99.95%)
   151. (0.00006) RY*( 4) H  16           s(  0.81%)p99.99( 99.19%)
   152. (0.00231) RY*( 1) H  17           s( 99.42%)p 0.01(  0.58%)
                                            0.0045  0.9971  0.0358  0.0667  0.0074
   153. (0.00017) RY*( 2) H  17           s(  0.00%)p 1.00(100.00%)
                                           -0.0000  0.0000 -0.1135 -0.0493  0.9923
   154. (0.00009) RY*( 3) H  17           s(  0.05%)p99.99( 99.95%)
   155. (0.00006) RY*( 4) H  17           s(  0.62%)p99.99( 99.38%)
   156. (0.00267) RY*( 1) H  18           s( 98.98%)p 0.01(  1.02%)
                                            0.0067  0.9949  0.0264 -0.0962 -0.0155
   157. (0.00022) RY*( 2) H  18           s(  0.20%)p99.99( 99.80%)
                                            0.0000  0.0446  0.6397  0.5499  0.5351
   158. (0.00014) RY*( 3) H  18           s(  0.26%)p99.99( 99.74%)
                                            0.0151  0.0487 -0.7249  0.1997  0.6573
   159. (0.00003) RY*( 4) H  18           s(  0.65%)p99.99( 99.35%)
   160. (0.00267) RY*( 1) H  19           s( 98.97%)p 0.01(  1.03%)
                                            0.0067  0.9948  0.0236 -0.0979  0.0117
   161. (0.00022) RY*( 2) H  19           s(  0.20%)p99.99( 99.80%)
                                            0.0000  0.0445  0.7427  0.5939 -0.3061
   162. (0.00014) RY*( 3) H  19           s(  0.26%)p99.99( 99.74%)
                                            0.0151  0.0491 -0.5472  0.2740 -0.7892
   163. (0.00003) RY*( 4) H  19           s(  0.65%)p99.99( 99.35%)
   164. (0.00076) RY*( 1) H  20           s( 97.76%)p 0.02(  2.24%)
                                            0.0053  0.9887  0.1283  0.0747  0.0202
   165. (0.00022) RY*( 2) H  20           s(  0.00%)p 1.00(100.00%)
                                            0.0000  0.0005  0.1215  0.0518 -0.9912
   166. (0.00010) RY*( 3) H  20           s(  1.39%)p70.82( 98.61%)
                                           -0.0196  0.1164 -0.3417 -0.9280 -0.0904
   167. (0.00001) RY*( 4) H  20           s(  0.94%)p99.99( 99.06%)
   168. (0.00157) RY*( 1) H  21           s( 99.13%)p 0.01(  0.87%)
                                            0.0037  0.9956  0.0806 -0.0467  0.0062
   169. (0.00022) RY*( 2) H  21           s(  0.00%)p 1.00(100.00%)
                                           -0.0000  0.0007 -0.1156 -0.0532  0.9919
   170. (0.00008) RY*( 3) H  21           s(  0.42%)p99.99( 99.58%)
   171. (0.00006) RY*( 4) H  21           s(  0.54%)p99.99( 99.46%)
   172. (0.00182) RY*( 1) H  22           s( 99.26%)p 0.01(  0.74%)
                                            0.0046  0.9963 -0.0525 -0.0678  0.0062
   173. (0.00019) RY*( 2) H  22           s(  0.02%)p99.99( 99.98%)
                                            0.0005  0.0152  0.1163  0.0425 -0.9922
   174. (0.00009) RY*( 3) H  22           s(  0.02%)p99.99( 99.98%)
   175. (0.00006) RY*( 4) H  22           s(  0.79%)p99.99( 99.21%)
   176. (0.01195) BD*( 1) C   1 - C   2  
                ( 50.76%)   0.7125* C   1 s( 29.59%)p 2.38( 70.37%)d 0.00(  0.04%)
                                            0.0005  0.5439  0.0031  0.3876 -0.0111
                                            0.0255 -0.0013 -0.7434 -0.0070  0.0005
                                           -0.0147 -0.0010  0.0037  0.0136
                ( 49.24%)  -0.7017* C   2 s( 27.37%)p 2.65( 72.59%)d 0.00(  0.04%)
                                            0.0002  0.5231  0.0102 -0.3997 -0.0245
                                           -0.0259 -0.0034  0.7516  0.0018  0.0004
                                           -0.0131 -0.0007  0.0033  0.0146
   177. (0.00821) BD*( 1) C   1 - H  11  
                ( 39.34%)   0.6272* C   1 s( 23.47%)p 3.26( 76.49%)d 0.00(  0.04%)
                                           -0.0000 -0.4844  0.0026 -0.1445  0.0105
                                           -0.7328  0.0047 -0.4548 -0.0108 -0.0052
                                           -0.0035 -0.0155  0.0120  0.0024
                ( 60.66%)  -0.7788* H  11 s( 99.92%)p 0.00(  0.08%)
                                           -0.9996  0.0017  0.0042  0.0229  0.0157
   178. (0.00658) BD*( 1) C   1 - H  12  
                ( 39.33%)   0.6272* C   1 s( 23.44%)p 3.26( 76.51%)d 0.00(  0.04%)
                                           -0.0000  0.4842  0.0031 -0.8645  0.0028
                                           -0.0876  0.0005 -0.0998  0.0117  0.0034
                                            0.0049  0.0005  0.0169 -0.0103
                ( 60.67%)  -0.7789* H  12 s( 99.92%)p 0.00(  0.08%)
                                            0.9996 -0.0013  0.0278  0.0028  0.0021
   179. (0.00828) BD*( 1) C   1 - H  13  
                ( 39.33%)   0.6271* C   1 s( 23.47%)p 3.26( 76.49%)d 0.00(  0.04%)
                                            0.0000  0.4844 -0.0025  0.2842 -0.0110
                                           -0.6739  0.0029  0.4794  0.0105 -0.0091
                                            0.0068 -0.0150 -0.0086 -0.0014
                ( 60.67%)  -0.7789* H  13 s( 99.92%)p 0.00(  0.08%)
                                            0.9996 -0.0018 -0.0086  0.0212 -0.0165
   180. (0.02517) BD*( 1) C   2 - C   3  
                ( 50.70%)   0.7121* C   2 s( 28.84%)p 2.47( 71.12%)d 0.00(  0.05%)
                                            0.0004  0.5370  0.0019  0.8353  0.0025
                                            0.0875  0.0000  0.0738 -0.0179  0.0039
                                            0.0041  0.0004  0.0184 -0.0101
                ( 49.30%)  -0.7021* C   3 s( 32.02%)p 2.12( 67.95%)d 0.00(  0.04%)
                                            0.0001  0.5658 -0.0089 -0.8146  0.0203
                                           -0.0850  0.0015 -0.0906 -0.0110  0.0031
                                            0.0023  0.0004  0.0145 -0.0114
   181. (0.01405) BD*( 1) C   2 - H  14  
                ( 38.90%)   0.6237* C   2 s( 21.92%)p 3.56( 78.04%)d 0.00(  0.04%)
                                           -0.0002  0.4682 -0.0047 -0.1840 -0.0084
                                           -0.7378  0.0176 -0.4491 -0.0084  0.0056
                                            0.0033  0.0146 -0.0128 -0.0026
                ( 61.10%)  -0.7817* H  14 s( 99.92%)p 0.00(  0.08%)
                                            0.9996 -0.0030  0.0062  0.0223  0.0168
   182. (0.01475) BD*( 1) C   2 - H  15  
                ( 38.86%)   0.6234* C   2 s( 21.83%)p 3.58( 78.13%)d 0.00(  0.04%)
                                            0.0002 -0.4672  0.0050  0.3282  0.0042
                                           -0.6679  0.0188  0.4766  0.0086  0.0099
                                           -0.0064  0.0143  0.0091  0.0017
                ( 61.14%)  -0.7819* H  15 s( 99.92%)p 0.00(  0.08%)
                                           -0.9996  0.0032 -0.0106  0.0200 -0.0177
   183. (0.02701) BD*( 1) C   3 - C   4  
                ( 49.46%)   0.7033* C   3 s( 33.74%)p 1.96( 66.22%)d 0.00(  0.04%)
                                            0.0001 -0.5809 -0.0051 -0.3166  0.0128
                                           -0.7450 -0.0183 -0.0800  0.0032 -0.0132
                                           -0.0020 -0.0039  0.0101  0.0112
                ( 50.54%)  -0.7109* C   4 s( 36.19%)p 1.76( 63.77%)d 0.00(  0.04%)
                                           -0.0001 -0.6016 -0.0015  0.3520  0.0220
                                            0.7122 -0.0101  0.0765  0.0047 -0.0119
                                           -0.0016 -0.0030  0.0115  0.0119
   184. (0.02634) BD*( 1) C   3 - C  10  
                ( 49.48%)   0.7035* C   3 s( 34.19%)p 1.92( 65.76%)d 0.00(  0.04%)
                                            0.0001 -0.5847 -0.0062 -0.4717  0.0085
                                            0.6587  0.0211 -0.0262  0.0040  0.0164
                                           -0.0015  0.0015  0.0035  0.0114
                ( 50.52%)  -0.7107* C  10 s( 36.58%)p 1.73( 63.38%)d 0.00(  0.04%)
                                           -0.0001 -0.6048 -0.0012  0.4973  0.0194
                                           -0.6207  0.0142  0.0253  0.0055  0.0159
                                           -0.0009  0.0005  0.0054  0.0121
   185. (0.34581) BD*( 2) C   3 - C  10  
                ( 49.20%)   0.7014* C   3 s(  0.01%)p99.99( 99.94%)d 2.84(  0.04%)
                                            0.0000  0.0106  0.0060  0.1123 -0.0051
                                            0.0504 -0.0007 -0.9921  0.0044 -0.0002
                                           -0.0184  0.0084  0.0023 -0.0032
                ( 50.80%)  -0.7127* C  10 s(  0.00%)p 1.00( 99.96%)d 0.00(  0.04%)
                                            0.0000  0.0021  0.0022  0.1186 -0.0025
                                            0.0525  0.0002 -0.9913  0.0050  0.0021
                                            0.0038 -0.0201 -0.0014 -0.0010
   186. (0.01465) BD*( 1) C   4 - C   5  
                ( 50.00%)   0.7071* C   4 s( 35.92%)p 1.78( 64.04%)d 0.00(  0.05%)
                                            0.0001  0.5992  0.0135  0.7855  0.0046
                                            0.1074  0.0402  0.1008  0.0034  0.0022
                                            0.0048  0.0005  0.0172 -0.0115
                ( 50.00%)  -0.7071* C   5 s( 36.69%)p 1.72( 63.27%)d 0.00(  0.04%)
                                           -0.0000  0.6056  0.0102 -0.7857 -0.0128
                                           -0.0624  0.0384 -0.0996  0.0001  0.0060
                                            0.0047  0.0010  0.0152 -0.0114
   187. (0.32238) BD*( 2) C   4 - C   5  
                ( 51.35%)   0.7166* C   4 s(  0.00%)p 1.00( 99.95%)d 0.00(  0.05%)
                                           -0.0000 -0.0006 -0.0021 -0.1202  0.0023
                                           -0.0476  0.0011  0.9913 -0.0066 -0.0002
                                            0.0200 -0.0069 -0.0028  0.0036
                ( 48.65%)  -0.6975* C   5 s(  0.00%)p 1.00( 99.95%)d 0.00(  0.05%)
                                            0.0000  0.0009 -0.0003 -0.1212  0.0015
                                           -0.0475  0.0004  0.9912 -0.0107  0.0025
                                           -0.0160 -0.0134  0.0013 -0.0047
   188. (0.01496) BD*( 1) C   4 - H  16  
                ( 38.85%)   0.6233* C   4 s( 27.79%)p 2.60( 72.18%)d 0.00(  0.03%)
                                           -0.0004  0.5270 -0.0123 -0.4930  0.0098
                                            0.6913  0.0005 -0.0263  0.0006 -0.0141
                                            0.0008 -0.0006 -0.0052 -0.0100
                ( 61.15%)  -0.7820* H  16 s( 99.91%)p 0.00(  0.09%)
                                            0.9996 -0.0021  0.0170 -0.0245  0.0011
   189. (0.02533) BD*( 1) C   5 - C   6  
                ( 50.47%)   0.7104* C   5 s( 34.66%)p 1.88( 65.29%)d 0.00(  0.05%)
                                            0.0002  0.5887  0.0103  0.5002  0.0324
                                           -0.6329  0.0099  0.0303  0.0045 -0.0171
                                            0.0011 -0.0007 -0.0054 -0.0125
                ( 49.53%)  -0.7038* C   6 s( 36.80%)p 1.72( 63.16%)d 0.00(  0.04%)
                                           -0.0003  0.6066  0.0031 -0.4425  0.0437
                                            0.6583  0.0131 -0.0198  0.0060 -0.0153
                                            0.0007 -0.0005 -0.0071 -0.0110
   190. (0.01357) BD*( 1) C   5 - H  17  
                ( 38.32%)   0.6190* C   5 s( 28.57%)p 2.50( 71.40%)d 0.00(  0.03%)
                                            0.0003 -0.5343  0.0161 -0.3407  0.0060
                                           -0.7693  0.0038 -0.0780  0.0008 -0.0112
                                           -0.0016 -0.0026  0.0083  0.0098
                ( 61.68%)  -0.7854* H  17 s( 99.91%)p 0.00(  0.09%)
                                           -0.9995  0.0022  0.0131  0.0270  0.0028
   191. (0.03191) BD*( 1) C   6 - O   7  
                ( 68.23%)   0.8260* C   6 s( 24.44%)p 3.08( 75.29%)d 0.01(  0.27%)
                                            0.0001 -0.4942 -0.0131 -0.8517 -0.0288
                                           -0.1181 -0.0303 -0.1087 -0.0050 -0.0126
                                           -0.0113 -0.0017 -0.0422  0.0258
                ( 31.77%)  -0.5637* O   7 s( 35.32%)p 1.83( 64.62%)d 0.00(  0.07%)
                                           -0.0000 -0.5943 -0.0014  0.7833  0.0086
                                            0.1485 -0.0034  0.1023  0.0009 -0.0163
                                           -0.0053 -0.0024 -0.0137  0.0129
   192. (0.03135) BD*( 1) C   6 - C   9  
                ( 50.05%)   0.7075* C   6 s( 38.43%)p 1.60( 61.53%)d 0.00(  0.04%)
                                           -0.0000  0.6199 -0.0085 -0.2483  0.0113
                                           -0.7409 -0.0032 -0.0675  0.0012  0.0103
                                            0.0013  0.0029 -0.0128 -0.0109
                ( 49.95%)  -0.7067* C   9 s( 34.74%)p 1.88( 65.22%)d 0.00(  0.05%)
                                           -0.0000  0.5894  0.0049  0.3601  0.0261
                                            0.7175 -0.0031  0.0833  0.0030  0.0137
                                            0.0020  0.0034 -0.0107 -0.0122
   193. (0.39698) BD*( 2) C   6 - C   9  
                ( 53.35%)   0.7304* C   6 s(  0.00%)p 1.00( 99.95%)d 0.00(  0.05%)
                                           -0.0000 -0.0001 -0.0003 -0.1195  0.0005
                                           -0.0504  0.0005  0.9913 -0.0056  0.0026
                                           -0.0149 -0.0145  0.0010 -0.0046
                ( 46.65%)  -0.6830* C   9 s(  0.00%)p 1.00( 99.96%)d 0.00(  0.04%)
                                           -0.0000  0.0001  0.0001 -0.1210  0.0012
                                           -0.0544  0.0007  0.9909 -0.0106 -0.0023
                                           -0.0018  0.0203  0.0013  0.0015
   194. (0.00840) BD*( 1) O   7 - C   8  
                ( 31.29%)   0.5594* O   7 s( 30.07%)p 2.32( 69.86%)d 0.00(  0.06%)
                                           -0.0001 -0.5484 -0.0046 -0.5331 -0.0197
                                            0.6426 -0.0093 -0.0321 -0.0028  0.0150
                                           -0.0002 -0.0001  0.0154  0.0132
                ( 68.71%)  -0.8289* C   8 s( 21.98%)p 3.54( 77.71%)d 0.01(  0.31%)
                                           -0.0001 -0.4682 -0.0237  0.5819  0.0032
                                           -0.6589 -0.0546  0.0372 -0.0024  0.0470
                                           -0.0029  0.0029  0.0059  0.0282
   195. (0.02115) BD*( 1) C   8 - H  18  
                ( 40.23%)   0.6343* C   8 s( 26.16%)p 2.82( 73.79%)d 0.00(  0.05%)
                                            0.0001  0.5113 -0.0131 -0.2067  0.0217
                                           -0.5070 -0.0019  0.6616  0.0027  0.0079
                                           -0.0062 -0.0167 -0.0050  0.0089
                ( 59.77%)  -0.7731* H  18 s( 99.92%)p 0.00(  0.08%)
                                            0.9996 -0.0055  0.0045  0.0174 -0.0229
   196. (0.02117) BD*( 1) C   8 - H  19  
                ( 40.23%)   0.6342* C   8 s( 26.16%)p 2.82( 73.79%)d 0.00(  0.05%)
                                            0.0001  0.5113 -0.0130 -0.0350  0.0217
                                           -0.4345 -0.0018 -0.7399  0.0024  0.0034
                                            0.0009  0.0165 -0.0042  0.0134
                ( 59.77%)  -0.7731* H  19 s( 99.92%)p 0.00(  0.08%)
                                            0.9996 -0.0055 -0.0014  0.0149  0.0249
   197. (0.00878) BD*( 1) C   8 - H  20  
                ( 39.51%)   0.6286* C   8 s( 25.73%)p 2.88( 74.22%)d 0.00(  0.05%)
                                            0.0001 -0.5070 -0.0147 -0.7838  0.0167
                                           -0.3388  0.0021 -0.1135  0.0022 -0.0158
                                           -0.0041 -0.0021 -0.0122  0.0082
                ( 60.49%)  -0.7778* H  20 s( 99.91%)p 0.00(  0.09%)
                                           -0.9996  0.0009  0.0268  0.0109  0.0039
   198. (0.01577) BD*( 1) C   9 - C  10  
                ( 49.69%)   0.7049* C   9 s( 36.52%)p 1.74( 63.44%)d 0.00(  0.04%)
                                            0.0001 -0.6042 -0.0128  0.7839  0.0050
                                            0.0912  0.0361  0.1008  0.0028 -0.0004
                                           -0.0045 -0.0003 -0.0158  0.0115
                ( 50.31%)  -0.7093* C  10 s( 35.61%)p 1.81( 64.34%)d 0.00(  0.05%)
                                           -0.0001 -0.5966 -0.0156 -0.7928 -0.0144
                                           -0.0576  0.0384 -0.0992 -0.0005 -0.0048
                                           -0.0048 -0.0008 -0.0165  0.0115
   199. (0.01440) BD*( 1) C   9 - H  21  
                ( 38.65%)   0.6217* C   9 s( 28.66%)p 2.49( 71.31%)d 0.00(  0.03%)
                                            0.0003 -0.5352  0.0133 -0.4898  0.0118
                                            0.6874  0.0058 -0.0220  0.0017  0.0136
                                           -0.0009  0.0004  0.0039  0.0102
                ( 61.35%)  -0.7832* H  21 s( 99.91%)p 0.00(  0.09%)
                                           -0.9996  0.0012  0.0162 -0.0249  0.0005
   200. (0.01503) BD*( 1) C  10 - H  22  
                ( 38.91%)   0.6238* C  10 s( 27.72%)p 2.61( 72.24%)d 0.00(  0.03%)
                                           -0.0004  0.5263 -0.0135 -0.3292  0.0088
                                           -0.7795  0.0029 -0.0796  0.0008  0.0105
                                            0.0013  0.0028 -0.0108 -0.0098
                ( 61.09%)  -0.7816* H  22 s( 99.91%)p 0.00(  0.09%)
                                            0.9996 -0.0022  0.0117  0.0273  0.0030


 NHO Directionality and "Bond Bending" (deviations from line of nuclear centers)

         [Thresholds for printing:  angular deviation  >  1.0 degree]
                                    hybrid p-character > 25.0%
                                    orbital occupancy  >  0.10e

                                Line of Centers        Hybrid 1              Hybrid 2
                                ---------------  -------------------   ------------------
                NBO               Theta   Phi    Theta   Phi    Dev    Theta   Phi    Dev
 ========================================================================================
     1. BD (   1) C   1 - C   2   152.0    3.8   153.3    3.7   1.3     29.4  184.0   1.4
     2. BD (   1) C   1 - H  11    58.5   78.6    57.8   79.6   1.0      --     --    --
     4. BD (   1) C   1 - H  13    56.6  293.1    55.9  292.2   1.0      --     --    --
     5. BD (   1) C   2 - C   3    84.9    6.0    86.2    6.0   1.4     97.3  186.0   2.1
     6. BD (   1) C   2 - H  14   120.8  256.4   121.5  255.0   1.4      --     --    --
     7. BD (   1) C   2 - H  15   122.8  115.8   123.6  117.1   1.4      --     --    --
     8. BD (   1) C   3 - C   4    84.4   65.2    84.7   68.3   3.1     95.8  242.0   3.2
     9. BD (   1) C   3 - C  10    88.1  307.3    88.5  304.3   3.1     92.2  130.4   3.1
    10. BD (   2) C   3 - C  10    88.1  307.3   173.2   24.9  90.5    172.6   24.4  89.7
    11. BD (   1) C   4 - C   5    82.8    6.3    82.6   10.6   4.2     97.1  181.7   4.6
    12. BD (   2) C   4 - C   5    82.8    6.3   172.7   21.5  90.2      7.5  201.5  90.0
    14. BD (   1) C   5 - C   6    88.2  306.6    87.6  310.5   4.0     91.0  120.7   5.9
    15. BD (   1) C   5 - H  17    84.6   65.2    84.7   66.4   1.2      --     --    --
    17. BD (   1) C   6 - C   9    95.6  246.1    94.9  252.3   6.2     83.9   61.6   4.5
    18. BD (   2) C   6 - C   9    95.6  246.1   172.5   22.8  89.9      7.6  204.2  90.1
    19. BD (   1) O   7 - C   8    87.9  309.2    87.6  311.1   2.0      --     --    --
    20. BD (   1) C   8 - H  18    40.4  251.3    39.2  250.0   1.4      --     --    --
    21. BD (   1) C   8 - H  19   148.0  268.8   149.4  268.3   1.5      --     --    --
    22. BD (   1) C   8 - H  20    82.4   22.6    82.4   23.7   1.1      --     --    --
    23. BD (   1) C   9 - C  10    97.2  185.4    97.4  189.2   3.7     83.0    1.4   4.0
    36. LP (   1) O   7             --     --     84.8   68.6   --       --     --    --
    37. LP (   2) O   7             --     --      7.5  202.6   --       --     --    --
   185. BD*(   2) C   3 - C  10    88.1  307.3   173.2   24.9  90.5    172.6   24.4  89.7
   187. BD*(   2) C   4 - C   5    82.8    6.3   172.7   21.5  90.2      7.5  201.5  90.0
   193. BD*(   2) C   6 - C   9    95.6  246.1   172.5   22.8  89.9      7.6  204.2  90.1


 Second Order Perturbation Theory Analysis of Fock Matrix in NBO Basis

     Threshold for printing:   0.50 kcal/mol
                                                                              E(2)  E(j)-E(i) F(i,j)
         Donor NBO (i)                     Acceptor NBO (j)                 kcal/mol   a.u.    a.u. 
 ===================================================================================================

 within unit  1
   1. BD (   1) C   1 - C   2        / 57. RY*(   2) C   3                    1.97    1.35    0.046
   1. BD (   1) C   1 - C   2        /178. BD*(   1) C   1 - H  12            0.55    1.04    0.021
   1. BD (   1) C   1 - C   2        /180. BD*(   1) C   2 - C   3            1.49    1.02    0.035
   1. BD (   1) C   1 - C   2        /181. BD*(   1) C   2 - H  14            0.57    1.04    0.022
   1. BD (   1) C   1 - C   2        /182. BD*(   1) C   2 - H  15            0.56    1.03    0.022
   1. BD (   1) C   1 - C   2        /183. BD*(   1) C   3 - C   4            0.51    1.16    0.022
   1. BD (   1) C   1 - C   2        /184. BD*(   1) C   3 - C  10            0.71    1.17    0.026
   1. BD (   1) C   1 - C   2        /185. BD*(   2) C   3 - C  10            2.78    0.64    0.041
   2. BD (   1) C   1 - H  11        /181. BD*(   1) C   2 - H  14            3.00    0.93    0.047
   3. BD (   1) C   1 - H  12        /180. BD*(   1) C   2 - C   3            3.31    0.92    0.049
   4. BD (   1) C   1 - H  13        /182. BD*(   1) C   2 - H  15            2.99    0.93    0.047
   5. BD (   1) C   2 - C   3        / 38. RY*(   1) C   1                    1.06    1.47    0.035
   5. BD (   1) C   2 - C   3        / 65. RY*(   1) C   4                    1.30    1.76    0.043
   5. BD (   1) C   2 - C   3        /119. RY*(   1) C  10                    1.32    1.76    0.043
   5. BD (   1) C   2 - C   3        /176. BD*(   1) C   1 - C   2            1.13    1.00    0.030
   5. BD (   1) C   2 - C   3        /178. BD*(   1) C   1 - H  12            1.70    1.05    0.038
   5. BD (   1) C   2 - C   3        /181. BD*(   1) C   2 - H  14            0.65    1.05    0.023
   5. BD (   1) C   2 - C   3        /182. BD*(   1) C   2 - H  15            0.66    1.05    0.024
   5. BD (   1) C   2 - C   3        /183. BD*(   1) C   3 - C   4            3.02    1.18    0.053
   5. BD (   1) C   2 - C   3        /184. BD*(   1) C   3 - C  10            3.22    1.19    0.055
   5. BD (   1) C   2 - C   3        /186. BD*(   1) C   4 - C   5            2.51    1.20    0.049
   5. BD (   1) C   2 - C   3        /198. BD*(   1) C   9 - C  10            2.66    1.19    0.050
   6. BD (   1) C   2 - H  14        / 39. RY*(   2) C   1                    0.50    1.50    0.025
   6. BD (   1) C   2 - H  14        /177. BD*(   1) C   1 - H  11            3.12    0.92    0.048
   6. BD (   1) C   2 - H  14        /183. BD*(   1) C   3 - C   4            3.90    1.05    0.057
   6. BD (   1) C   2 - H  14        /185. BD*(   2) C   3 - C  10            0.70    0.52    0.019
   7. BD (   1) C   2 - H  15        /179. BD*(   1) C   1 - H  13            3.13    0.92    0.048
   7. BD (   1) C   2 - H  15        /184. BD*(   1) C   3 - C  10            3.59    1.06    0.055
   7. BD (   1) C   2 - H  15        /185. BD*(   2) C   3 - C  10            1.33    0.52    0.026
   8. BD (   1) C   3 - C   4        / 47. RY*(   1) C   2                    1.15    1.54    0.038
   8. BD (   1) C   3 - C   4        / 75. RY*(   2) C   5                    2.03    1.36    0.047
   8. BD (   1) C   3 - C   4        /119. RY*(   1) C  10                    0.67    1.82    0.031
   8. BD (   1) C   3 - C   4        /180. BD*(   1) C   2 - C   3            2.76    1.10    0.049
   8. BD (   1) C   3 - C   4        /181. BD*(   1) C   2 - H  14            0.77    1.11    0.026
   8. BD (   1) C   3 - C   4        /184. BD*(   1) C   3 - C  10            4.12    1.25    0.064
   8. BD (   1) C   3 - C   4        /186. BD*(   1) C   4 - C   5            3.59    1.26    0.060
   8. BD (   1) C   3 - C   4        /188. BD*(   1) C   4 - H  16            1.43    1.13    0.036
   8. BD (   1) C   3 - C   4        /190. BD*(   1) C   5 - H  17            2.51    1.14    0.048
   8. BD (   1) C   3 - C   4        /200. BD*(   1) C  10 - H  22            2.80    1.13    0.050
   9. BD (   1) C   3 - C  10        / 47. RY*(   1) C   2                    1.11    1.55    0.037
   9. BD (   1) C   3 - C  10        / 65. RY*(   1) C   4                    0.70    1.83    0.032
   9. BD (   1) C   3 - C  10        /110. RY*(   1) C   9                    1.08    1.82    0.040
   9. BD (   1) C   3 - C  10        /111. RY*(   2) C   9                    1.04    1.44    0.035
   9. BD (   1) C   3 - C  10        /180. BD*(   1) C   2 - C   3            2.93    1.11    0.051
   9. BD (   1) C   3 - C  10        /182. BD*(   1) C   2 - H  15            0.69    1.12    0.025
   9. BD (   1) C   3 - C  10        /183. BD*(   1) C   3 - C   4            4.12    1.25    0.064
   9. BD (   1) C   3 - C  10        /188. BD*(   1) C   4 - H  16            2.68    1.14    0.049
   9. BD (   1) C   3 - C  10        /198. BD*(   1) C   9 - C  10            3.66    1.25    0.061
   9. BD (   1) C   3 - C  10        /199. BD*(   1) C   9 - H  21            2.31    1.14    0.046
   9. BD (   1) C   3 - C  10        /200. BD*(   1) C  10 - H  22            1.52    1.14    0.037
  10. BD (   2) C   3 - C  10        / 68. RY*(   4) C   4                    0.86    1.98    0.040
  10. BD (   2) C   3 - C  10        /112. RY*(   3) C   9                    2.00    0.92    0.042
  10. BD (   2) C   3 - C  10        /176. BD*(   1) C   1 - C   2            3.19    0.64    0.044
  10. BD (   2) C   3 - C  10        /182. BD*(   1) C   2 - H  15            1.29    0.69    0.029
  10. BD (   2) C   3 - C  10        /187. BD*(   2) C   4 - C   5           21.25    0.28    0.069
  10. BD (   2) C   3 - C  10        /193. BD*(   2) C   6 - C   9           18.78    0.27    0.065
  11. BD (   1) C   4 - C   5        / 56. RY*(   1) C   3                    1.10    1.86    0.041
  11. BD (   1) C   4 - C   5        / 58. RY*(   3) C   3                    1.33    1.64    0.042
  11. BD (   1) C   4 - C   5        / 83. RY*(   1) C   6                    1.74    1.53    0.046
  11. BD (   1) C   4 - C   5        /180. BD*(   1) C   2 - C   3            3.52    1.11    0.056
  11. BD (   1) C   4 - C   5        /183. BD*(   1) C   3 - C   4            3.92    1.25    0.063
  11. BD (   1) C   4 - C   5        /188. BD*(   1) C   4 - H  16            1.41    1.14    0.036
  11. BD (   1) C   4 - C   5        /189. BD*(   1) C   5 - C   6            3.19    1.24    0.056
  11. BD (   1) C   4 - C   5        /190. BD*(   1) C   5 - H  17            1.74    1.15    0.040
  11. BD (   1) C   4 - C   5        /191. BD*(   1) C   6 - O   7            3.75    1.06    0.056
  12. BD (   2) C   4 - C   5        / 57. RY*(   2) C   3                    0.57    1.01    0.023
  12. BD (   2) C   4 - C   5        / 88. RY*(   6) C   6                    1.01    1.87    0.042
  12. BD (   2) C   4 - C   5        /185. BD*(   2) C   3 - C  10           18.26    0.30    0.067
  12. BD (   2) C   4 - C   5        /193. BD*(   2) C   6 - C   9           21.38    0.28    0.071
  13. BD (   1) C   4 - H  16        / 56. RY*(   1) C   3                    0.94    1.68    0.036
  13. BD (   1) C   4 - H  16        / 74. RY*(   1) C   5                    0.66    1.62    0.029
  13. BD (   1) C   4 - H  16        /183. BD*(   1) C   3 - C   4            1.04    1.08    0.030
  13. BD (   1) C   4 - H  16        /184. BD*(   1) C   3 - C  10            4.13    1.09    0.060
  13. BD (   1) C   4 - H  16        /186. BD*(   1) C   4 - C   5            0.97    1.10    0.029
  13. BD (   1) C   4 - H  16        /189. BD*(   1) C   5 - C   6            3.98    1.06    0.058
  14. BD (   1) C   5 - C   6        / 65. RY*(   1) C   4                    0.71    1.84    0.032
  14. BD (   1) C   5 - C   6        / 66. RY*(   2) C   4                    1.49    1.41    0.041
  14. BD (   1) C   5 - C   6        / 92. RY*(   1) O   7                    0.78    1.96    0.035
  14. BD (   1) C   5 - C   6        /110. RY*(   1) C   9                    0.64    1.83    0.031
  14. BD (   1) C   5 - C   6        /111. RY*(   2) C   9                    0.62    1.45    0.027
  14. BD (   1) C   5 - C   6        /186. BD*(   1) C   4 - C   5            3.23    1.27    0.057
  14. BD (   1) C   5 - C   6        /188. BD*(   1) C   4 - H  16            2.54    1.14    0.048
  14. BD (   1) C   5 - C   6        /190. BD*(   1) C   5 - H  17            1.33    1.15    0.035
  14. BD (   1) C   5 - C   6        /191. BD*(   1) C   6 - O   7            0.84    1.06    0.027
  14. BD (   1) C   5 - C   6        /192. BD*(   1) C   6 - C   9            4.66    1.24    0.068
  14. BD (   1) C   5 - C   6        /194. BD*(   1) O   7 - C   8            3.33    0.98    0.051
  14. BD (   1) C   5 - C   6        /199. BD*(   1) C   9 - H  21            2.69    1.14    0.050
  15. BD (   1) C   5 - H  17        / 65. RY*(   1) C   4                    0.59    1.66    0.028
  15. BD (   1) C   5 - H  17        /183. BD*(   1) C   3 - C   4            3.94    1.08    0.058
  15. BD (   1) C   5 - H  17        /186. BD*(   1) C   4 - C   5            1.21    1.10    0.033
  15. BD (   1) C   5 - H  17        /189. BD*(   1) C   5 - C   6            0.73    1.06    0.025
  15. BD (   1) C   5 - H  17        /191. BD*(   1) C   6 - O   7            1.16    0.88    0.029
  15. BD (   1) C   5 - H  17        /192. BD*(   1) C   6 - C   9            4.44    1.06    0.061
  16. BD (   1) C   6 - O   7        /102. RY*(   2) C   8                    1.16    1.49    0.037
  16. BD (   1) C   6 - O   7        /186. BD*(   1) C   4 - C   5            1.56    1.49    0.043
  16. BD (   1) C   6 - O   7        /189. BD*(   1) C   5 - C   6            0.90    1.46    0.033
  16. BD (   1) C   6 - O   7        /192. BD*(   1) C   6 - C   9            1.06    1.46    0.035
  16. BD (   1) C   6 - O   7        /197. BD*(   1) C   8 - H  20            0.73    1.34    0.028
  16. BD (   1) C   6 - O   7        /198. BD*(   1) C   9 - C  10            1.21    1.48    0.038
  17. BD (   1) C   6 - C   9        / 74. RY*(   1) C   5                    1.21    1.81    0.042
  17. BD (   1) C   6 - C   9        /119. RY*(   1) C  10                    0.73    1.85    0.033
  17. BD (   1) C   6 - C   9        /120. RY*(   2) C  10                    1.46    1.42    0.041
  17. BD (   1) C   6 - C   9        /189. BD*(   1) C   5 - C   6            4.92    1.25    0.070
  17. BD (   1) C   6 - C   9        /190. BD*(   1) C   5 - H  17            2.16    1.16    0.045
  17. BD (   1) C   6 - C   9        /191. BD*(   1) C   6 - O   7            0.58    1.07    0.022
  17. BD (   1) C   6 - C   9        /198. BD*(   1) C   9 - C  10            3.60    1.27    0.061
  17. BD (   1) C   6 - C   9        /199. BD*(   1) C   9 - H  21            1.55    1.15    0.038
  17. BD (   1) C   6 - C   9        /200. BD*(   1) C  10 - H  22            2.31    1.15    0.046
  18. BD (   2) C   6 - C   9        / 76. RY*(   3) C   5                    1.68    0.84    0.037
  18. BD (   2) C   6 - C   9        / 93. RY*(   2) O   7                    0.73    1.37    0.031
  18. BD (   2) C   6 - C   9        /121. RY*(   3) C  10                    0.64    0.90    0.023
  18. BD (   2) C   6 - C   9        /122. RY*(   4) C  10                    0.73    2.04    0.038
  18. BD (   2) C   6 - C   9        /123. RY*(   5) C  10                    0.51    1.03    0.022
  18. BD (   2) C   6 - C   9        /185. BD*(   2) C   3 - C  10           21.08    0.30    0.072
  18. BD (   2) C   6 - C   9        /187. BD*(   2) C   4 - C   5           17.27    0.30    0.064
  19. BD (   1) O   7 - C   8        / 83. RY*(   1) C   6                    0.94    1.69    0.036
  19. BD (   1) O   7 - C   8        / 84. RY*(   2) C   6                    1.41    1.97    0.047
  19. BD (   1) O   7 - C   8        /189. BD*(   1) C   5 - C   6            2.92    1.40    0.057
  20. BD (   1) C   8 - H  18        / 93. RY*(   2) O   7                    0.54    1.64    0.027
  21. BD (   1) C   8 - H  19        / 93. RY*(   2) O   7                    0.54    1.64    0.027
  22. BD (   1) C   8 - H  20        / 92. RY*(   1) O   7                    0.60    1.80    0.029
  22. BD (   1) C   8 - H  20        /191. BD*(   1) C   6 - O   7            3.75    0.90    0.052
  23. BD (   1) C   9 - C  10        / 56. RY*(   1) C   3                    1.13    1.86    0.041
  23. BD (   1) C   9 - C  10        / 58. RY*(   3) C   3                    1.37    1.63    0.042
  23. BD (   1) C   9 - C  10        / 84. RY*(   2) C   6                    1.69    1.82    0.050
  23. BD (   1) C   9 - C  10        /180. BD*(   1) C   2 - C   3            3.61    1.11    0.057
  23. BD (   1) C   9 - C  10        /184. BD*(   1) C   3 - C  10            3.99    1.26    0.063
  23. BD (   1) C   9 - C  10        /191. BD*(   1) C   6 - O   7            5.10    1.05    0.065
  23. BD (   1) C   9 - C  10        /192. BD*(   1) C   6 - C   9            3.77    1.24    0.061
  23. BD (   1) C   9 - C  10        /199. BD*(   1) C   9 - H  21            1.77    1.14    0.040
  23. BD (   1) C   9 - C  10        /200. BD*(   1) C  10 - H  22            1.30    1.14    0.034
  24. BD (   1) C   9 - H  21        / 83. RY*(   1) C   6                    0.86    1.37    0.031
  24. BD (   1) C   9 - H  21        /119. RY*(   1) C  10                    0.71    1.67    0.031
  24. BD (   1) C   9 - H  21        /184. BD*(   1) C   3 - C  10            3.79    1.10    0.058
  24. BD (   1) C   9 - H  21        /189. BD*(   1) C   5 - C   6            4.06    1.08    0.059
  24. BD (   1) C   9 - H  21        /191. BD*(   1) C   6 - O   7            0.61    0.89    0.021
  24. BD (   1) C   9 - H  21        /192. BD*(   1) C   6 - C   9            0.92    1.07    0.028
  24. BD (   1) C   9 - H  21        /198. BD*(   1) C   9 - C  10            1.18    1.09    0.032
  25. BD (   1) C  10 - H  22        / 56. RY*(   1) C   3                    1.00    1.69    0.037
  25. BD (   1) C  10 - H  22        /110. RY*(   1) C   9                    0.60    1.65    0.028
  25. BD (   1) C  10 - H  22        /183. BD*(   1) C   3 - C   4            4.28    1.08    0.061
  25. BD (   1) C  10 - H  22        /184. BD*(   1) C   3 - C  10            1.14    1.09    0.032
  25. BD (   1) C  10 - H  22        /192. BD*(   1) C   6 - C   9            3.97    1.06    0.058
  25. BD (   1) C  10 - H  22        /198. BD*(   1) C   9 - C  10            0.88    1.08    0.028
  26. CR (   1) C   1                / 50. RY*(   4) C   2                    0.77   10.85    0.082
  26. CR (   1) C   1                /128. RY*(   1) H  11                    0.66   10.50    0.074
  26. CR (   1) C   1                /132. RY*(   1) H  12                    0.62   10.47    0.072
  26. CR (   1) C   1                /136. RY*(   1) H  13                    0.65   10.49    0.074
  27. CR (   1) C   2                / 40. RY*(   3) C   1                    1.17   10.62    0.100
  27. CR (   1) C   2                / 56. RY*(   1) C   3                    0.58   11.25    0.072
  27. CR (   1) C   2                /140. RY*(   1) H  14                    0.57   10.46    0.069
  27. CR (   1) C   2                /144. RY*(   1) H  15                    0.58   10.46    0.069
  27. CR (   1) C   2                /183. BD*(   1) C   3 - C   4            0.84   10.64    0.085
  27. CR (   1) C   2                /184. BD*(   1) C   3 - C  10            0.86   10.65    0.086
  28. CR (   1) C   3                / 49. RY*(   3) C   2                    1.02   10.74    0.094
  28. CR (   1) C   3                / 66. RY*(   2) C   4                    1.74   10.78    0.122
  28. CR (   1) C   3                /120. RY*(   2) C  10                    1.71   10.78    0.121
  28. CR (   1) C   3                /186. BD*(   1) C   4 - C   5            0.94   10.65    0.090
  28. CR (   1) C   3                /188. BD*(   1) C   4 - H  16            0.67   10.52    0.075
  28. CR (   1) C   3                /198. BD*(   1) C   9 - C  10            0.99   10.64    0.092
  28. CR (   1) C   3                /200. BD*(   1) C  10 - H  22            0.69   10.52    0.076
  29. CR (   1) C   4                / 56. RY*(   1) C   3                    0.50   11.24    0.067
  29. CR (   1) C   4                / 58. RY*(   3) C   3                    1.43   11.01    0.112
  29. CR (   1) C   4                / 75. RY*(   2) C   5                    0.96   10.75    0.091
  29. CR (   1) C   4                / 77. RY*(   4) C   5                    0.50   10.66    0.065
  29. CR (   1) C   4                /148. RY*(   1) H  16                    0.65   10.43    0.074
  29. CR (   1) C   4                /180. BD*(   1) C   2 - C   3            1.12   10.49    0.097
  29. CR (   1) C   4                /184. BD*(   1) C   3 - C  10            1.03   10.64    0.094
  29. CR (   1) C   4                /189. BD*(   1) C   5 - C   6            1.01   10.62    0.093
  29. CR (   1) C   4                /190. BD*(   1) C   5 - H  17            0.74   10.53    0.079
  30. CR (   1) C   5                / 66. RY*(   2) C   4                    0.66   10.78    0.075
  30. CR (   1) C   5                / 67. RY*(   3) C   4                    1.02   10.69    0.093
  30. CR (   1) C   5                / 84. RY*(   2) C   6                    1.07   11.20    0.098
  30. CR (   1) C   5                / 86. RY*(   4) C   6                    0.67   11.12    0.077
  30. CR (   1) C   5                /152. RY*(   1) H  17                    0.71   10.41    0.077
  30. CR (   1) C   5                /183. BD*(   1) C   3 - C   4            1.14   10.63    0.099
  30. CR (   1) C   5                /188. BD*(   1) C   4 - H  16            0.70   10.52    0.077
  30. CR (   1) C   5                /191. BD*(   1) C   6 - O   7            0.61   10.43    0.072
  30. CR (   1) C   5                /192. BD*(   1) C   6 - C   9            1.32   10.62    0.107
  31. CR (   1) C   6                / 75. RY*(   2) C   5                    1.51   10.82    0.114
  31. CR (   1) C   6                / 77. RY*(   4) C   5                    0.52   10.73    0.066
  31. CR (   1) C   6                /111. RY*(   2) C   9                    1.07   10.90    0.096
  31. CR (   1) C   6                /186. BD*(   1) C   4 - C   5            0.88   10.72    0.087
  31. CR (   1) C   6                /189. BD*(   1) C   5 - C   6            0.82   10.69    0.084
  31. CR (   1) C   6                /190. BD*(   1) C   5 - H  17            0.63   10.60    0.073
  31. CR (   1) C   6                /191. BD*(   1) C   6 - O   7            0.86   10.50    0.085
  31. CR (   1) C   6                /192. BD*(   1) C   6 - C   9            0.73   10.69    0.079
  31. CR (   1) C   6                /194. BD*(   1) O   7 - C   8            1.42   10.43    0.109
  31. CR (   1) C   6                /198. BD*(   1) C   9 - C  10            0.84   10.71    0.085
  31. CR (   1) C   6                /199. BD*(   1) C   9 - H  21            0.77   10.59    0.081
  32. CR (   1) O   7                / 83. RY*(   1) C   6                    2.30   19.82    0.191
  32. CR (   1) O   7                / 90. RY*(   8) C   6                    0.82   21.10    0.118
  32. CR (   1) O   7                /101. RY*(   1) C   8                    0.86   20.03    0.117
  32. CR (   1) O   7                /102. RY*(   2) C   8                    0.79   19.56    0.111
  32. CR (   1) O   7                /192. BD*(   1) C   6 - C   9            0.66   19.53    0.102
  33. CR (   1) C   8                /156. RY*(   1) H  18                    0.60   10.53    0.071
  33. CR (   1) C   8                /160. RY*(   1) H  19                    0.60   10.53    0.071
  33. CR (   1) C   8                /164. RY*(   1) H  20                    0.70   10.54    0.077
  33. CR (   1) C   8                /191. BD*(   1) C   6 - O   7            1.45   10.53    0.111
  33. CR (   1) C   8                /194. BD*(   1) O   7 - C   8            0.75   10.45    0.079
  34. CR (   1) C   9                / 83. RY*(   1) C   6                    1.67   10.91    0.121
  34. CR (   1) C   9                / 84. RY*(   2) C   6                    0.51   11.20    0.068
  34. CR (   1) C   9                /120. RY*(   2) C  10                    0.83   10.79    0.084
  34. CR (   1) C   9                /121. RY*(   3) C  10                    0.86   10.70    0.086
  34. CR (   1) C   9                /168. RY*(   1) H  21                    0.73   10.45    0.078
  34. CR (   1) C   9                /184. BD*(   1) C   3 - C  10            1.12   10.65    0.098
  34. CR (   1) C   9                /189. BD*(   1) C   5 - C   6            1.13   10.62    0.099
  34. CR (   1) C   9                /191. BD*(   1) C   6 - O   7            0.92   10.44    0.088
  34. CR (   1) C   9                /200. BD*(   1) C  10 - H  22            0.66   10.52    0.074
  35. CR (   1) C  10                / 56. RY*(   1) C   3                    0.55   11.24    0.070
  35. CR (   1) C  10                / 58. RY*(   3) C   3                    1.56   11.01    0.117
  35. CR (   1) C  10                /111. RY*(   2) C   9                    1.18   10.83    0.101
  35. CR (   1) C  10                /172. RY*(   1) H  22                    0.65   10.43    0.073
  35. CR (   1) C  10                /180. BD*(   1) C   2 - C   3            1.16   10.49    0.099
  35. CR (   1) C  10                /183. BD*(   1) C   3 - C   4            1.06   10.63    0.095
  35. CR (   1) C  10                /192. BD*(   1) C   6 - C   9            1.06   10.62    0.095
  35. CR (   1) C  10                /199. BD*(   1) C   9 - H  21            0.72   10.52    0.078
  36. LP (   1) O   7                / 83. RY*(   1) C   6                    2.99    1.37    0.058
  36. LP (   1) O   7                / 84. RY*(   2) C   6                    0.73    1.65    0.031
  36. LP (   1) O   7                /101. RY*(   1) C   8                    1.82    1.57    0.048
  36. LP (   1) O   7                /189. BD*(   1) C   5 - C   6            0.69    1.08    0.024
  36. LP (   1) O   7                /192. BD*(   1) C   6 - C   9            7.51    1.08    0.080
  36. LP (   1) O   7                /195. BD*(   1) C   8 - H  18            1.41    0.93    0.033
  36. LP (   1) O   7                /196. BD*(   1) C   8 - H  19            1.40    0.93    0.032
  36. LP (   1) O   7                /197. BD*(   1) C   8 - H  20            2.37    0.96    0.043
  37. LP (   2) O   7                / 85. RY*(   3) C   6                    2.22    2.20    0.065
  37. LP (   2) O   7                / 87. RY*(   5) C   6                    0.57    1.19    0.024
  37. LP (   2) O   7                /103. RY*(   3) C   8                    1.31    2.42    0.052
  37. LP (   2) O   7                /193. BD*(   2) C   6 - C   9           30.92    0.34    0.098
  37. LP (   2) O   7                /195. BD*(   1) C   8 - H  18            6.04    0.73    0.062
  37. LP (   2) O   7                /196. BD*(   1) C   8 - H  19            6.06    0.73    0.062
 185. BD*(   2) C   3 - C  10        / 57. RY*(   2) C   3                    0.76    0.71    0.050
 185. BD*(   2) C   3 - C  10        /112. RY*(   3) C   9                    0.64    0.63    0.043
 185. BD*(   2) C   3 - C  10        /123. RY*(   5) C  10                    2.74    0.72    0.095
 185. BD*(   2) C   3 - C  10        /176. BD*(   1) C   1 - C   2            1.62    0.35    0.050
 187. BD*(   2) C   4 - C   5        / 69. RY*(   5) C   4                    2.48    0.81    0.099
 187. BD*(   2) C   4 - C   5        / 76. RY*(   3) C   5                    2.93    0.54    0.088
 193. BD*(   2) C   6 - C   9        / 76. RY*(   3) C   5                    0.64    0.55    0.038
 193. BD*(   2) C   6 - C   9        / 85. RY*(   3) C   6                    0.66    1.86    0.070
 193. BD*(   2) C   6 - C   9        / 87. RY*(   5) C   6                    1.40    0.85    0.069
 193. BD*(   2) C   6 - C   9        /112. RY*(   3) C   9                    1.58    0.64    0.064
 193. BD*(   2) C   6 - C   9        /114. RY*(   5) C   9                    0.75    1.82    0.074
 193. BD*(   2) C   6 - C   9        /185. BD*(   2) C   3 - C  10          183.01    0.02    0.081
 193. BD*(   2) C   6 - C   9        /187. BD*(   2) C   4 - C   5          275.40    0.01    0.084


 Natural Bond Orbitals (Summary):

                                                            Principal Delocalizations
           NBO                        Occupancy    Energy   (geminal,vicinal,remote)
 ====================================================================================
 Molecular unit  1  (C9H12O)
     1. BD (   1) C   1 - C   2          1.97915    -0.58283  185(v),57(v),180(g),184(v)
                                                    181(g),182(g),178(g),183(v)
     2. BD (   1) C   1 - H  11          1.98871    -0.47847  181(v)
     3. BD (   1) C   1 - H  12          1.98760    -0.47909  180(v)
     4. BD (   1) C   1 - H  13          1.98883    -0.47826  182(v)
     5. BD (   1) C   2 - C   3          1.97233    -0.59817  184(g),183(g),198(v),186(v)
                                                    178(v),119(v),65(v),176(g)
                                                    38(v),182(g),181(g)
     6. BD (   1) C   2 - H  14          1.97734    -0.47212  183(v),177(v),185(v),39(v)
     7. BD (   1) C   2 - H  15          1.97613    -0.47160  184(v),179(v),185(v)
     8. BD (   1) C   3 - C   4          1.96973    -0.66076  184(g),186(g),200(v),180(g)
                                                    190(v),75(v),188(g),47(v)
                                                    181(v),119(v)
     9. BD (   1) C   3 - C  10          1.97029    -0.66624  183(g),198(g),180(g),188(v)
                                                    199(v),200(g),47(v),110(v)
                                                    111(v),65(v),182(v)
    10. BD (   2) C   3 - C  10          1.67466    -0.23703  187(v),193(v),176(v),112(v)
                                                    182(v),68(v)
    11. BD (   1) C   4 - C   5          1.97380    -0.67409  183(g),191(v),180(v),189(g)
                                                    83(v),190(g),188(g),58(v)
                                                    56(v)
    12. BD (   2) C   4 - C   5          1.71108    -0.24322  193(v),185(v),88(v),57(v)
    13. BD (   1) C   4 - H  16          1.97938    -0.49637  184(v),189(v),183(g),186(g)
                                                    56(v),74(v)
    14. BD (   1) C   5 - C   6          1.97032    -0.67420  192(g),194(v),186(g),199(v)
                                                    188(v),66(v),190(g),191(g)
                                                    92(v),65(v),110(v),111(v)
    15. BD (   1) C   5 - H  17          1.97681    -0.49620  192(v),183(v),186(g),191(v)
                                                    189(g),65(v)
    16. BD (   1) C   6 - O   7          1.99095    -0.89400  186(v),198(v),102(v),192(g)
                                                    189(g),197(v)
    17. BD (   1) C   6 - C   9          1.97646    -0.68556  189(g),198(g),200(v),190(v)
                                                    199(g),120(v),74(v),119(v)
                                                    191(g)
    18. BD (   2) C   6 - C   9          1.66915    -0.25156  185(v),187(v),76(v),93(v)
                                                    122(v),121(v),123(v)
    19. BD (   1) O   7 - C   8          1.99319    -0.82797  189(v),84(v),83(v)
    20. BD (   1) C   8 - H  18          1.99536    -0.51859  93(v)
    21. BD (   1) C   8 - H  19          1.99534    -0.51857  93(v)
    22. BD (   1) C   8 - H  20          1.99063    -0.51582  191(v),92(v)
    23. BD (   1) C   9 - C  10          1.97159    -0.66975  191(v),184(g),192(g),180(v)
                                                    199(g),84(v),58(v),200(g)
                                                    56(v)
    24. BD (   1) C   9 - H  21          1.97613    -0.50711  189(v),184(v),198(g),192(g)
                                                    83(v),119(v),191(v)
    25. BD (   1) C  10 - H  22          1.97945    -0.49670  183(v),192(v),184(g),56(v)
                                                    198(g),110(v)
    26. CR (   1) C   1                  1.99925   -10.06293  50(v),128(v),136(v),132(v)
    27. CR (   1) C   2                  1.99910   -10.06102  40(v),184(v),183(v),56(v)
                                                    144(v),140(v)
    28. CR (   1) C   3                  1.99882   -10.04797  66(v),120(v),49(v),198(v)
                                                    186(v),200(v),188(v)
    29. CR (   1) C   4                  1.99889   -10.05097  58(v),180(v),184(v),189(v)
                                                    75(v),190(v),148(v),77(v)
                                                    56(v)
    30. CR (   1) C   5                  1.99890   -10.04926  192(v),183(v),84(v),67(v)
                                                    152(v),188(v),86(v),66(v)
                                                    191(v)
    31. CR (   1) C   6                  1.99862   -10.12094  75(v),194(v),111(v),186(v)
                                                    191(g),198(v),189(g),199(v)
                                                    192(g),190(v),77(v)
    32. CR (   1) O   7                  1.99963   -18.96133  83(v),101(v),90(v),102(v)
                                                    192(v)
    33. CR (   1) C   8                  1.99925   -10.14542  191(v),194(g),164(v),160(v)
                                                    156(v)
    34. CR (   1) C   9                  1.99891   -10.05344  83(v),189(v),184(v),191(v)
                                                    121(v),120(v),168(v),200(v)
                                                    84(v)
    35. CR (   1) C  10                  1.99889   -10.05133  58(v),111(v),180(v),183(v)
                                                    192(v),199(v),172(v),56(v)
    36. LP (   1) O   7                  1.96015    -0.50827  192(v),83(v),197(v),101(v)
                                                    195(v),196(v),84(v),189(v)
    37. LP (   2) O   7                  1.83854    -0.30734  193(v),196(v),195(v),85(v)
                                                    103(v),87(v)
    38. RY*(   1) C   1                  0.00240     0.86704   
    39. RY*(   2) C   1                  0.00141     1.02692   
    40. RY*(   3) C   1                  0.00043     0.56104   
    41. RY*(   4) C   1                  0.00014     1.03950   
    42. RY*(   5) C   1                  0.00004     1.98908   
    43. RY*(   6) C   1                  0.00002     2.17611   
    44. RY*(   7) C   1                  0.00001     1.98696   
    45. RY*(   8) C   1                  0.00000     2.21298   
    46. RY*(   9) C   1                  0.00000     2.12297   
    47. RY*(   1) C   2                  0.00624     0.88233   
    48. RY*(   2) C   2                  0.00147     1.22523   
    49. RY*(   3) C   2                  0.00095     0.69448   
    50. RY*(   4) C   2                  0.00062     0.78220   
    51. RY*(   5) C   2                  0.00034     2.15114   
    52. RY*(   6) C   2                  0.00020     2.20594   
    53. RY*(   7) C   2                  0.00004     1.81627   
    54. RY*(   8) C   2                  0.00001     1.97548   
    55. RY*(   9) C   2                  0.00001     2.36448   
    56. RY*(   1) C   3                  0.00552     1.18841   
    57. RY*(   2) C   3                  0.00416     0.76503   
    58. RY*(   3) C   3                  0.00312     0.96176   
    59. RY*(   4) C   3                  0.00111     0.73217   
    60. RY*(   5) C   3                  0.00064     1.93586   
    61. RY*(   6) C   3                  0.00035     2.36971   
    62. RY*(   7) C   3                  0.00022     1.88445   
    63. RY*(   8) C   3                  0.00013     2.23381   
    64. RY*(   9) C   3                  0.00002     2.20100   
    65. RY*(   1) C   4                  0.00586     1.16191   
    66. RY*(   2) C   4                  0.00274     0.73156   
    67. RY*(   3) C   4                  0.00097     0.64262   
    68. RY*(   4) C   4                  0.00083     1.73837   
    69. RY*(   5) C   4                  0.00059     0.85438   
    70. RY*(   6) C   4                  0.00012     2.35915   
    71. RY*(   7) C   4                  0.00005     2.38744   
    72. RY*(   8) C   4                  0.00001     1.88310   
    73. RY*(   9) C   4                  0.00001     2.23186   
    74. RY*(   1) C   5                  0.00572     1.12297   
    75. RY*(   2) C   5                  0.00316     0.70162   
    76. RY*(   3) C   5                  0.00105     0.58353   
    77. RY*(   4) C   5                  0.00094     0.60611   
    78. RY*(   5) C   5                  0.00061     1.94750   
    79. RY*(   6) C   5                  0.00014     2.36443   
    80. RY*(   7) C   5                  0.00003     1.91086   
    81. RY*(   8) C   5                  0.00004     2.41062   
    82. RY*(   9) C   5                  0.00001     2.24547   
    83. RY*(   1) C   6                  0.00710     0.86038   
    84. RY*(   2) C   6                  0.00442     1.14672   
    85. RY*(   3) C   6                  0.00239     1.89319   
    86. RY*(   4) C   6                  0.00209     1.07453   
    87. RY*(   5) C   6                  0.00088     0.88484   
    88. RY*(   6) C   6                  0.00078     1.63027   
    89. RY*(   7) C   6                  0.00061     1.95825   
    90. RY*(   8) C   6                  0.00021     2.13428   
    91. RY*(   9) C   6                  0.00002     2.17818   
    92. RY*(   1) O   7                  0.00264     1.28606   
    93. RY*(   2) O   7                  0.00207     1.12210   
    94. RY*(   3) O   7                  0.00035     2.27912   
    95. RY*(   4) O   7                  0.00025     2.74636   
    96. RY*(   5) O   7                  0.00012     1.68099   
    97. RY*(   6) O   7                  0.00008     2.43225   
    98. RY*(   7) O   7                  0.00000     2.65504   
    99. RY*(   8) O   7                  0.00001     2.77036   
   100. RY*(   9) O   7                  0.00001     2.87167   
   101. RY*(   1) C   8                  0.00290     1.06464   
   102. RY*(   2) C   8                  0.00167     0.59913   
   103. RY*(   3) C   8                  0.00147     2.11763   
   104. RY*(   4) C   8                  0.00041     1.85259   
   105. RY*(   5) C   8                  0.00030     0.63444   
   106. RY*(   6) C   8                  0.00004     1.49721   
   107. RY*(   7) C   8                  0.00000     1.46324   
   108. RY*(   8) C   8                  0.00000     2.18208   
   109. RY*(   9) C   8                  0.00000     2.24088   
   110. RY*(   1) C   9                  0.00444     1.15520   
   111. RY*(   2) C   9                  0.00228     0.77781   
   112. RY*(   3) C   9                  0.00130     0.67870   
   113. RY*(   4) C   9                  0.00121     0.62739   
   114. RY*(   5) C   9                  0.00060     1.85334   
   115. RY*(   6) C   9                  0.00011     2.37036   
   116. RY*(   7) C   9                  0.00008     2.40331   
   117. RY*(   8) C   9                  0.00003     1.90386   
   118. RY*(   9) C   9                  0.00001     2.23130   
   119. RY*(   1) C  10                  0.00593     1.15961   
   120. RY*(   2) C  10                  0.00277     0.73215   
   121. RY*(   3) C  10                  0.00107     0.64642   
   122. RY*(   4) C  10                  0.00080     1.78516   
   123. RY*(   5) C  10                  0.00071     0.77547   
   124. RY*(   6) C  10                  0.00012     2.37638   
   125. RY*(   7) C  10                  0.00005     2.38740   
   126. RY*(   8) C  10                  0.00001     1.89875   
   127. RY*(   9) C  10                  0.00001     2.22306   
   128. RY*(   1) H  11                  0.00167     0.43956   
   129. RY*(   2) H  11                  0.00020     1.79059   
   130. RY*(   3) H  11                  0.00013     1.80390   
   131. RY*(   4) H  11                  0.00003     2.24875   
   132. RY*(   1) H  12                  0.00167     0.41101   
   133. RY*(   2) H  12                  0.00020     1.80069   
   134. RY*(   3) H  12                  0.00013     1.79095   
   135. RY*(   4) H  12                  0.00003     2.25657   
   136. RY*(   1) H  13                  0.00176     0.43089   
   137. RY*(   2) H  13                  0.00020     1.78506   
   138. RY*(   3) H  13                  0.00013     1.80479   
   139. RY*(   4) H  13                  0.00003     2.25029   
   140. RY*(   1) H  14                  0.00244     0.39925   
   141. RY*(   2) H  14                  0.00018     1.80875   
   142. RY*(   3) H  14                  0.00014     1.81316   
   143. RY*(   4) H  14                  0.00004     2.32944   
   144. RY*(   1) H  15                  0.00248     0.39650   
   145. RY*(   2) H  15                  0.00019     1.81584   
   146. RY*(   3) H  15                  0.00014     1.81592   
   147. RY*(   4) H  15                  0.00004     2.32899   
   148. RY*(   1) H  16                  0.00174     0.37762   
   149. RY*(   2) H  16                  0.00019     1.66635   
   150. RY*(   3) H  16                  0.00009     2.00569   
   151. RY*(   4) H  16                  0.00006     2.34737   
   152. RY*(   1) H  17                  0.00231     0.36235   
   153. RY*(   2) H  17                  0.00017     1.66765   
   154. RY*(   3) H  17                  0.00009     2.01535   
   155. RY*(   4) H  17                  0.00006     2.33702   
   156. RY*(   1) H  18                  0.00267     0.37975   
   157. RY*(   2) H  18                  0.00022     1.77582   
   158. RY*(   3) H  18                  0.00014     1.86366   
   159. RY*(   4) H  18                  0.00003     2.14032   
   160. RY*(   1) H  19                  0.00267     0.37997   
   161. RY*(   2) H  19                  0.00022     1.77647   
   162. RY*(   3) H  19                  0.00014     1.86411   
   163. RY*(   4) H  19                  0.00003     2.13974   
   164. RY*(   1) H  20                  0.00076     0.39066   
   165. RY*(   2) H  20                  0.00022     1.72499   
   166. RY*(   3) H  20                  0.00010     1.95851   
   167. RY*(   4) H  20                  0.00001     1.99847   
   168. RY*(   1) H  21                  0.00157     0.39965   
   169. RY*(   2) H  21                  0.00022     1.66109   
   170. RY*(   3) H  21                  0.00008     2.03948   
   171. RY*(   4) H  21                  0.00006     2.32190   
   172. RY*(   1) H  22                  0.00182     0.37494   
   173. RY*(   2) H  22                  0.00019     1.66716   
   174. RY*(   3) H  22                  0.00009     2.02625   
   175. RY*(   4) H  22                  0.00006     2.34482   
   176. BD*(   1) C   1 - C   2          0.01195     0.39833   
   177. BD*(   1) C   1 - H  11          0.00821     0.45218   
   178. BD*(   1) C   1 - H  12          0.00658     0.45457   
   179. BD*(   1) C   1 - H  13          0.00828     0.45199   
   180. BD*(   1) C   2 - C   3          0.02517     0.44040   
   181. BD*(   1) C   2 - H  14          0.01405     0.45243   
   182. BD*(   1) C   2 - H  15          0.01475     0.45196   
   183. BD*(   1) C   3 - C   4          0.02701     0.58038   
   184. BD*(   1) C   3 - C  10          0.02634     0.59175   
   185. BD*(   2) C   3 - C  10          0.34581     0.05268  187(v),193(v),123(g),176(v)
                                                    57(g),112(v)
   186. BD*(   1) C   4 - C   5          0.01465     0.59882   
   187. BD*(   2) C   4 - C   5          0.32238     0.04752  185(v),193(v),76(g),69(g)
   188. BD*(   1) C   4 - H  16          0.01496     0.47078   
   189. BD*(   1) C   5 - C   6          0.02533     0.56835   
   190. BD*(   1) C   5 - H  17          0.01357     0.47550   
   191. BD*(   1) C   6 - O   7          0.03191     0.38230   
   192. BD*(   1) C   6 - C   9          0.03135     0.56747   
   193. BD*(   2) C   6 - C   9          0.39698     0.03606  187(v),185(v),112(g),87(g)
                                                    114(g),85(g),76(v)
   194. BD*(   1) O   7 - C   8          0.00840     0.30562   
   195. BD*(   1) C   8 - H  18          0.02115     0.42403   
   196. BD*(   1) C   8 - H  19          0.02117     0.42406   
   197. BD*(   1) C   8 - H  20          0.00878     0.44848   
   198. BD*(   1) C   9 - C  10          0.01577     0.58720   
   199. BD*(   1) C   9 - H  21          0.01440     0.46880   
   200. BD*(   1) C  10 - H  22          0.01503     0.46941   
       -------------------------------
              Total Lewis   72.42334  ( 97.8694%)
        Valence non-Lewis    1.44398  (  1.9513%)
        Rydberg non-Lewis    0.13268  (  0.1793%)
       -------------------------------
            Total unit  1   74.00000  (100.0000%)
           Charge unit  1    0.00000
 Unable to Open any file for archive entry.
 1\1\GINC-COMPUTE-0-0\SP\RB3LYP\def2SVP\C9H12O1\ZAHRT2\13-Mar-2021\0\\#
  b3lyp/def2svp geom=NewRedundant pop=NBO\\16\\0,1\C,0,-3.2857974123,0.
 8026144442,-0.5105739102\C,0,-2.6276022955,-0.238022844,0.405605272\C,
 0,-1.1303919585,-0.3205504149,0.2191909051\C,0,-0.568004285,-1.1306733
 474,-0.7831239002\C,0,0.8052214683,-1.175550717,-0.9957466875\C,0,1.66
 894361,-0.4005747134,-0.2040553774\O,0,2.9952377189,-0.5077518583,-0.4
 796627852\C,0,3.9096986347,0.2441124059,0.280860152\C,0,1.1294580981,0
 .413829621,0.8008111223\C,0,-0.2560880052,0.44397555,0.9978833373\H,0,
 -3.0972303398,0.5688337976,-1.5706221411\H,0,-4.3766464575,0.839647320
 3,-0.357978318\H,0,-2.8787421363,1.8081290516,-0.3181247728\H,0,-2.853
 3022245,0.0060012981,1.4571353251\H,0,-3.0762851465,-1.2275320559,0.21
 42073482\H,0,-1.2241887827,-1.7434384037,-1.4081902055\H,0,1.241965316
 5,-1.8086599617,-1.7704343402\H,0,3.732846415,1.3307428998,0.181587932
 8\H,0,3.8706016336,-0.0216927036,1.3531161669\H,0,4.9101262995,0.00993
 37118,-0.1070337021\H,0,1.7718064933,1.0234380647,1.4359013533\H,0,-0.
 6616266442,1.0831888548,1.7876418219\\Version=ES64L-G16RevC.01\State=1
 -A\HF=-425.0957388\RMSD=3.447e-09\Dipole=0.1883251,0.3094055,0.3078778
 \Quadrupole=3.8649272,-2.1609207,-1.7040065,2.3951567,1.9144818,2.2053
 636\PG=C01 [X(C9H12O1)]\\@
 The archive entry for this job was punched.


 LAWS OF PROGRAMMING DEFINITION:  A WORKING PROGRAM
                                  IS ONE THAT HAS
                                  ONLY UNOBSERVED
                                  BUGS.
 File lengths (MBytes):  RWF=     24 Int=      0 D2E=      0 Chk=      3 Scr=      1
 Normal termination of Gaussian 16
