# Supplementary material for: Machine-Learning-Guided Discovery of Electrochemical Reactions
Source: J Am Chem Soc. 2022 Dec 2;144(49):22599–610. doi: 10.1021/jacs.2c08997 (PMC9756344; doi:10.1021/jacs.2c08997)
Supplement: Supplementary file 4 — ja2c08997_si_004.zip [file ja2c08997_si_004.zip › Reactivity Prediction/Nlogs_notimes/29.log]

 Entering Gaussian System, Link 0=g16
 Input=29.gjf
 Output=29.log
 Initial command:
  
 Copyright (c) 1988-2019, Gaussian, Inc.  All Rights Reserved.
  
 This is part of the Gaussian(R) 16 program.  It is based on
 the Gaussian(R) 09 system (copyright 2009, Gaussian, Inc.),
 the Gaussian(R) 03 system (copyright 2003, Gaussian, Inc.),
 the Gaussian(R) 98 system (copyright 1998, Gaussian, Inc.),
 the Gaussian(R) 94 system (copyright 1995, Gaussian, Inc.),
 the Gaussian 92(TM) system (copyright 1992, Gaussian, Inc.),
 the Gaussian 90(TM) system (copyright 1990, Gaussian, Inc.),
 the Gaussian 88(TM) system (copyright 1988, Gaussian, Inc.),
 the Gaussian 86(TM) system (copyright 1986, Carnegie Mellon
 University), and the Gaussian 82(TM) system (copyright 1983,
 Carnegie Mellon University). Gaussian is a federally registered
 trademark of Gaussian, Inc.
  
 This software contains proprietary and confidential information,
 including trade secrets, belonging to Gaussian, Inc.
  
 This software is provided under written license and may be
 used, copied, transmitted, or stored only in accord with that
 written license.
  
 The following legend is applicable only to US Government
 contracts under FAR:
  
                    RESTRICTED RIGHTS LEGEND
  
 Use, reproduction and disclosure by the US Government is
 subject to restrictions as set forth in subparagraphs (a)
 and (c) of the Commercial Computer Software - Restricted
 Rights clause in FAR 52.227-19.
  
 Gaussian, Inc.
 340 Quinnipiac St., Bldg. 40, Wallingford CT 06492
  
  
 ---------------------------------------------------------------
 Warning -- This program may not be used in any manner that
 competes with the business of Gaussian, Inc. or will provide
 assistance to any competitor of Gaussian, Inc.  The licensee
 of this program is prohibited from giving any competitor of
 Gaussian, Inc. access to this program.  By using this program,
 the user acknowledges that Gaussian, Inc. is engaged in the
 business of creating and licensing software in the field of
 computational chemistry and represents and warrants to the
 licensee that it is not a competitor of Gaussian, Inc. and that
 it will not use this program in any manner prohibited above.
 ---------------------------------------------------------------
  

 Cite this work as:
 Gaussian 16, Revision C.01,
 M. J. Frisch, G. W. Trucks, H. B. Schlegel, G. E. Scuseria, 
 M. A. Robb, J. R. Cheeseman, G. Scalmani, V. Barone, 
 G. A. Petersson, H. Nakatsuji, X. Li, M. Caricato, A. V. Marenich, 
 J. Bloino, B. G. Janesko, R. Gomperts, B. Mennucci, H. P. Hratchian, 
 J. V. Ortiz, A. F. Izmaylov, J. L. Sonnenberg, D. Williams-Young, 
 F. Ding, F. Lipparini, F. Egidi, J. Goings, B. Peng, A. Petrone, 
 T. Henderson, D. Ranasinghe, V. G. Zakrzewski, J. Gao, N. Rega, 
 G. Zheng, W. Liang, M. Hada, M. Ehara, K. Toyota, R. Fukuda, 
 J. Hasegawa, M. Ishida, T. Nakajima, Y. Honda, O. Kitao, H. Nakai, 
 T. Vreven, K. Throssell, J. A. Montgomery, Jr., J. E. Peralta, 
 F. Ogliaro, M. J. Bearpark, J. J. Heyd, E. N. Brothers, K. N. Kudin, 
 V. N. Staroverov, T. A. Keith, R. Kobayashi, J. Normand, 
 K. Raghavachari, A. P. Rendell, J. C. Burant, S. S. Iyengar, 
 J. Tomasi, M. Cossi, J. M. Millam, M. Klene, C. Adamo, R. Cammi, 
 J. W. Ochterski, R. L. Martin, K. Morokuma, O. Farkas, 
 J. B. Foresman, and D. J. Fox, Gaussian, Inc., Wallingford CT, 2019.
 
 ******************************************
 Gaussian 16:  ES64L-G16RevC.01  3-Jul-2019
                15-Mar-2021 
 ******************************************
 %nprocshared=4
 Will use up to    4 processors via shared memory.
 %mem=1500MB
 -------------------------------------------------------------------
 # b3lyp empiricaldispersion=gd3bj pop=nbo def2svp geom=newredundant
 -------------------------------------------------------------------
 1/29=4000,38=1,172=1/1;
 2/12=2,17=6,18=5,40=1/2;
 3/5=43,7=101,11=2,25=1,30=1,74=-5,124=41/1,2,3;
 4//1;
 5/5=2,38=5/2;
 6/7=2,8=2,9=2,10=2,28=1,40=1/1,7;
 99/5=1,9=1/99;
 -------------------
 C1(N=CO2)=C2C=CC=C1
 -------------------
 Symbolic Z-matrix:
 Charge =  0 Multiplicity = 1
 C                     0.2768    0.73173   0. 
 N                     1.60578   1.15906   0. 
 C                     2.29061   0.06738   0. 
 O                     1.56734  -1.09239   0. 
 C                     0.26414  -0.67476   0. 
 C                    -0.89966  -1.43498   0. 
 C                    -2.09632  -0.71203   0. 
 C                    -2.11033   0.69793   0. 
 C                    -0.92954   1.44175   0. 
 H                     3.37408  -0.04686   0. 
 H                    -0.87743  -2.52548   0. 
 H                    -3.04484  -1.25376   0. 
 H                    -3.07151   1.21681   0. 
 H                    -0.93362   2.53278   0. 
 
                          Input orientation:                          
 ---------------------------------------------------------------------
 Center     Atomic      Atomic             Coordinates (Angstroms)
 Number     Number       Type             X           Y           Z
 ---------------------------------------------------------------------
      1          6           0        0.276795    0.731729    0.000000
      2          7           0        1.605778    1.159062    0.000000
      3          6           0        2.290608    0.067381    0.000000
      4          8           0        1.567337   -1.092386    0.000000
      5          6           0        0.264144   -0.674755    0.000000
      6          6           0       -0.899655   -1.434979    0.000000
      7          6           0       -2.096324   -0.712031    0.000000
      8          6           0       -2.110332    0.697934    0.000000
      9          6           0       -0.929541    1.441747    0.000000
     10          1           0        3.374080   -0.046860    0.000000
     11          1           0       -0.877430   -2.525478    0.000000
     12          1           0       -3.044844   -1.253756    0.000000
     13          1           0       -3.071506    1.216809    0.000000
     14          1           0       -0.933616    2.532783    0.000000
 ---------------------------------------------------------------------
                    Distance matrix (angstroms):
                    1          2          3          4          5
     1  C    0.000000
     2  N    1.395998   0.000000
     3  C    2.120566   1.288705   0.000000
     4  O    2.234479   2.251776   1.366814   0.000000
     5  C    1.406541   2.272194   2.158083   1.368476   0.000000
     6  C    2.465493   3.606417   3.526310   2.490666   1.390097
     7  C    2.777793   4.148078   4.455632   3.683352   2.360762
     8  C    2.387366   3.744611   4.445882   4.090293   2.742701
     9  C    1.399776   2.551030   3.501177   3.557560   2.429910
    10  H    3.193646   2.140360   1.089478   2.087449   3.172689
    11  H    3.455667   4.443215   4.093822   2.833838   2.174481
    12  H    3.869811   5.239272   5.496585   4.615003   3.359262
    13  H    3.383256   4.677640   5.483927   5.181819   3.834655
    14  H    2.169998   2.887149   4.058796   4.404159   3.423876
                    6          7          8          9         10
     6  C    0.000000
     7  C    1.398095   0.000000
     8  C    2.452561   1.410035   0.000000
     9  C    2.876881   2.449519   1.395538   0.000000
    10  H    4.493516   5.510696   5.534753   4.553801   0.000000
    11  H    1.090725   2.185015   3.451149   3.967567   4.921269
    12  H    2.152830   1.092317   2.163887   3.426404   6.531400
    13  H    3.427669   2.161343   1.092285   2.153744   6.568290
    14  H    3.967907   3.446840   2.179755   1.091044   5.021036
                   11         12         13         14
    11  H    0.000000
    12  H    2.512958   0.000000
    13  H    4.338050   2.470709   0.000000
    14  H    5.058573   4.335339   2.510450   0.000000
 Stoichiometry    C7H5NO
 Framework group  CS[SG(C7H5NO)]
 Deg. of freedom    25
 Full point group                 CS      NOp   2
 Largest Abelian subgroup         CS      NOp   2
 Largest concise Abelian subgroup C1      NOp   1
                         Standard orientation:                         
 ---------------------------------------------------------------------
 Center     Atomic      Atomic             Coordinates (Angstroms)
 Number     Number       Type             X           Y           Z
 ---------------------------------------------------------------------
      1          6           0       -0.524487   -0.580480   -0.000000
      2          7           0       -1.917800   -0.493954   -0.000000
      3          6           0       -2.157557    0.772252   -0.000000
      4          8           0       -1.061283    1.588563    0.000000
      5          6           0        0.000000    0.724615    0.000000
      6          6           0        1.360844    1.008289    0.000000
      7          6           0        2.211636   -0.101137    0.000000
      8          6           0        1.710705   -1.419190   -0.000000
      9          6           0        0.340020   -1.681388   -0.000000
     10          1           0       -3.124833    1.273590   -0.000000
     11          1           0        1.737669    2.031854    0.000000
     12          1           0        3.292365    0.057549    0.000000
     13          1           0        2.416596   -2.252739   -0.000000
     14          1           0       -0.053901   -2.698837   -0.000000
 ---------------------------------------------------------------------
 Rotational constants (GHZ):           3.9669856           1.6948487           1.1875021
 Standard basis: def2SVP (5D, 7F)
 There are   119 symmetry adapted cartesian basis functions of A'  symmetry.
 There are    41 symmetry adapted cartesian basis functions of A"  symmetry.
 There are   110 symmetry adapted basis functions of A'  symmetry.
 There are    41 symmetry adapted basis functions of A"  symmetry.
   151 basis functions,   260 primitive gaussians,   160 cartesian basis functions
    31 alpha electrons       31 beta electrons
       nuclear repulsion energy       404.8066051861 Hartrees.
 NAtoms=   14 NActive=   14 NUniq=   14 SFac= 1.00D+00 NAtFMM=   60 NAOKFM=F Big=F
 Integral buffers will be    131072 words long.
 Raffenetti 2 integral format.
 Two-electron integral symmetry is turned on.
 Nuclear repulsion after empirical dispersion term =      404.7814570510 Hartrees.
 One-electron integrals computed using PRISM.
   2 Symmetry operations used in ECPInt.
 ECPInt:  NShTT=    2415 NPrTT=    9043 LenC2=    2398 LenP2D=    7181.
 LDataN:  DoStor=T MaxTD1= 4 Len=   56
 NBasis=   151 RedAO= T EigKep=  2.52D-04  NBF=   110    41
 NBsUse=   151 1.00D-06 EigRej= -1.00D+00 NBFU=   110    41
 ExpMin= 1.22D-01 ExpMax= 2.27D+03 ExpMxC= 3.41D+02 IAcc=3 IRadAn=         5 AccDes= 0.00D+00
 Harris functional with IExCor=  402 and IRadAn=       5 diagonalized for initial guess.
 HarFok:  IExCor=  402 AccDes= 0.00D+00 IRadAn=         5 IDoV= 1 UseB2=F ITyADJ=14
 ICtDFT=  3500011 ScaDFX=  1.000000  1.000000  1.000000  1.000000
 FoFCou: FMM=F IPFlag=           0 FMFlag=      100000 FMFlg1=           0
         NFxFlg=           0 DoJE=T BraDBF=F KetDBF=T FulRan=T
         wScrn=  0.000000 ICntrl=       500 IOpCl=  0 I1Cent=   200000004 NGrid=           0
         NMat0=    1 NMatS0=      1 NMatT0=    0 NMatD0=    1 NMtDS0=    0 NMtDT0=    0
 Petite list used in FoFCou.
 Initial guess orbital symmetries:
       Occupied  (A') (A') (A') (A') (A') (A') (A') (A') (A') (A')
                 (A') (A') (A') (A') (A') (A') (A') (A') (A') (A')
                 (A') (A") (A') (A') (A') (A') (A") (A") (A') (A")
                 (A")
       Virtual   (A") (A") (A") (A') (A") (A') (A') (A') (A') (A')
                 (A') (A') (A') (A') (A') (A') (A') (A') (A') (A')
                 (A') (A") (A') (A') (A') (A") (A') (A") (A') (A')
                 (A") (A") (A') (A') (A") (A') (A') (A') (A') (A")
                 (A') (A') (A') (A') (A') (A') (A") (A') (A') (A')
                 (A") (A') (A') (A") (A') (A") (A') (A") (A') (A")
                 (A') (A") (A") (A') (A") (A') (A') (A') (A") (A')
                 (A') (A") (A') (A') (A") (A') (A') (A') (A") (A')
                 (A') (A") (A') (A') (A") (A') (A') (A") (A') (A')
                 (A') (A") (A') (A") (A') (A") (A') (A") (A') (A')
                 (A") (A') (A") (A') (A') (A") (A') (A') (A') (A")
                 (A') (A") (A') (A') (A') (A') (A') (A') (A') (A')
 The electronic state of the initial guess is 1-A'.
 Keep R1 ints in memory in symmetry-blocked form, NReq=100320177.
 Requested convergence on RMS density matrix=1.00D-08 within 128 cycles.
 Requested convergence on MAX density matrix=1.00D-06.
 Requested convergence on             energy=1.00D-06.
 No special actions if energy rises.
 Integral accuracy reduced to 1.0D-05 until final iterations.
 Initial convergence to 1.0D-05 achieved.  Increase integral accuracy.
 SCF Done:  E(RB3LYP) =  -399.458984792     A.U. after   14 cycles
            NFock= 14  Conv=0.73D-08     -V/T= 2.0101

 **********************************************************************

            Population analysis using the SCF Density.

 **********************************************************************

 Orbital symmetries:
       Occupied  (A') (A') (A') (A') (A') (A') (A') (A') (A') (A')
                 (A') (A') (A') (A') (A') (A') (A') (A') (A') (A')
                 (A") (A') (A') (A') (A') (A") (A') (A") (A') (A")
                 (A")
       Virtual   (A") (A") (A") (A') (A') (A') (A') (A') (A') (A")
                 (A') (A') (A') (A') (A') (A') (A') (A') (A') (A')
                 (A') (A") (A') (A') (A") (A') (A') (A") (A') (A")
                 (A') (A") (A") (A') (A') (A') (A') (A") (A') (A')
                 (A') (A') (A') (A') (A') (A') (A") (A') (A') (A')
                 (A") (A') (A') (A') (A") (A') (A") (A') (A") (A")
                 (A') (A") (A") (A') (A") (A') (A') (A") (A') (A')
                 (A') (A") (A') (A") (A') (A') (A') (A') (A') (A")
                 (A') (A") (A') (A") (A') (A') (A') (A") (A') (A')
                 (A') (A") (A') (A") (A') (A") (A') (A") (A') (A')
                 (A") (A') (A") (A') (A') (A") (A') (A') (A') (A")
                 (A") (A') (A') (A') (A') (A') (A') (A') (A') (A')
 The electronic state is 1-A'.
 Alpha  occ. eigenvalues --  -19.21607 -14.33298 -10.28681 -10.25353 -10.22377
 Alpha  occ. eigenvalues --  -10.20805 -10.20383 -10.20245 -10.19978  -1.12983
 Alpha  occ. eigenvalues --   -0.92683  -0.85479  -0.75623  -0.74781  -0.65118
 Alpha  occ. eigenvalues --   -0.62105  -0.60181  -0.52916  -0.51894  -0.49353
 Alpha  occ. eigenvalues --   -0.48631  -0.45309  -0.43822  -0.41686  -0.38240
 Alpha  occ. eigenvalues --   -0.36821  -0.36454  -0.34126  -0.29674  -0.25697
 Alpha  occ. eigenvalues --   -0.24976
 Alpha virt. eigenvalues --   -0.03885  -0.00559   0.02850   0.06082   0.09022
 Alpha virt. eigenvalues --    0.09664   0.12407   0.13887   0.15201   0.15508
 Alpha virt. eigenvalues --    0.18983   0.22545   0.25479   0.28831   0.29714
 Alpha virt. eigenvalues --    0.30705   0.31146   0.33986   0.40035   0.40803
 Alpha virt. eigenvalues --    0.42550   0.44524   0.45452   0.46520   0.47655
 Alpha virt. eigenvalues --    0.48755   0.52399   0.52792   0.53967   0.55164
 Alpha virt. eigenvalues --    0.56030   0.60026   0.61097   0.61821   0.62441
 Alpha virt. eigenvalues --    0.64287   0.65345   0.69081   0.69742   0.70720
 Alpha virt. eigenvalues --    0.71919   0.73572   0.75956   0.80499   0.82495
 Alpha virt. eigenvalues --    0.85293   0.87102   0.87111   0.89934   0.96230
 Alpha virt. eigenvalues --    1.00000   1.04139   1.09202   1.16160   1.19124
 Alpha virt. eigenvalues --    1.20133   1.21162   1.22475   1.24452   1.27186
 Alpha virt. eigenvalues --    1.29185   1.31192   1.37780   1.42830   1.47120
 Alpha virt. eigenvalues --    1.48451   1.54414   1.61176   1.62934   1.65606
 Alpha virt. eigenvalues --    1.67801   1.69011   1.70169   1.73598   1.73991
 Alpha virt. eigenvalues --    1.76979   1.77863   1.80995   1.85418   1.86246
 Alpha virt. eigenvalues --    1.89956   1.94606   1.95819   1.95990   1.97794
 Alpha virt. eigenvalues --    2.04890   2.06108   2.10129   2.12325   2.13124
 Alpha virt. eigenvalues --    2.19055   2.22881   2.24611   2.26762   2.27664
 Alpha virt. eigenvalues --    2.30654   2.39404   2.43361   2.47701   2.55913
 Alpha virt. eigenvalues --    2.57237   2.61133   2.61612   2.64585   2.71299
 Alpha virt. eigenvalues --    2.71402   2.78427   2.82349   2.87145   2.89653
 Alpha virt. eigenvalues --    2.95495   2.95753   3.01523   3.03390   3.14577
 Alpha virt. eigenvalues --    3.24464   3.31822   3.35703   3.48558   3.72232
          Condensed to atoms (all electrons):
               1          2          3          4          5          6
     1  C    5.202452   0.481522  -0.081354  -0.096164   0.228313   0.093558
     2  N    0.481522   6.326822   0.573302  -0.087231  -0.105732   0.012588
     3  C   -0.081354   0.573302   4.661565   0.356077  -0.117580   0.004919
     4  O   -0.096164  -0.087231   0.356077   7.736160   0.383527  -0.049668
     5  C    0.228313  -0.105732  -0.117580   0.383527   5.261317   0.169455
     6  C    0.093558   0.012588   0.004919  -0.049668   0.169455   5.223669
     7  C   -0.166130  -0.000530   0.000392   0.003562   0.149447   0.229892
     8  C    0.151593   0.006706  -0.000097  -0.000179  -0.170931   0.108845
     9  C    0.195512  -0.072070   0.011431   0.007544   0.061346  -0.124659
    10  H    0.005849  -0.031330   0.409291  -0.032084   0.002343  -0.000338
    11  H    0.017321  -0.000058  -0.000600  -0.002076  -0.086172   0.456364
    12  H   -0.001922   0.000002   0.000005  -0.000068   0.016590  -0.074883
    13  H    0.016109  -0.000109   0.000012   0.000004  -0.002185   0.015732
    14  H   -0.077787  -0.003770  -0.000364  -0.000039   0.019593  -0.003092
               7          8          9         10         11         12
     1  C   -0.166130   0.151593   0.195512   0.005849   0.017321  -0.001922
     2  N   -0.000530   0.006706  -0.072070  -0.031330  -0.000058   0.000002
     3  C    0.000392  -0.000097   0.011431   0.409291  -0.000600   0.000005
     4  O    0.003562  -0.000179   0.007544  -0.032084  -0.002076  -0.000068
     5  C    0.149447  -0.170931   0.061346   0.002343  -0.086172   0.016590
     6  C    0.229892   0.108845  -0.124659  -0.000338   0.456364  -0.074883
     7  C    5.122110   0.224377   0.113504   0.000027  -0.078489   0.439729
     8  C    0.224377   5.143882   0.214707   0.000010   0.015289  -0.069373
     9  C    0.113504   0.214707   5.247213  -0.000278  -0.003299   0.015048
    10  H    0.000027   0.000010  -0.000278   0.614283  -0.000015  -0.000000
    11  H   -0.078489   0.015289  -0.003299  -0.000015   0.709183  -0.013087
    12  H    0.439729  -0.069373   0.015048  -0.000000  -0.013087   0.708939
    13  H   -0.072292   0.439970  -0.073665  -0.000000  -0.000234  -0.013715
    14  H    0.015108  -0.083418   0.450660  -0.000014   0.000037  -0.000237
              13         14
     1  C    0.016109  -0.077787
     2  N   -0.000109  -0.003770
     3  C    0.000012  -0.000364
     4  O    0.000004  -0.000039
     5  C   -0.002185   0.019593
     6  C    0.015732  -0.003092
     7  C   -0.072292   0.015108
     8  C    0.439970  -0.083418
     9  C   -0.073665   0.450660
    10  H   -0.000000  -0.000014
    11  H   -0.000234   0.000037
    12  H   -0.013715  -0.000237
    13  H    0.713784  -0.013016
    14  H   -0.013016   0.714875
 Mulliken charges:
               1
     1  C    0.031129
     2  N   -0.100110
     3  C    0.183000
     4  O   -0.219364
     5  C    0.190669
     6  C   -0.062380
     7  C    0.019293
     8  C    0.018619
     9  C   -0.042992
    10  H    0.032257
    11  H   -0.014166
    12  H   -0.007027
    13  H   -0.010393
    14  H   -0.018535
 Sum of Mulliken charges =   0.00000
 Mulliken charges with hydrogens summed into heavy atoms:
               1
     1  C    0.031129
     2  N   -0.100110
     3  C    0.215256
     4  O   -0.219364
     5  C    0.190669
     6  C   -0.076545
     7  C    0.012267
     8  C    0.008225
     9  C   -0.061527
 Electronic spatial extent (au):  <R**2>=            954.6568
 Charge=             -0.0000 electrons
 Dipole moment (field-independent basis, Debye):
    X=              0.9637    Y=              0.8146    Z=              0.0000  Tot=              1.2618
 Quadrupole moment (field-independent basis, Debye-Ang):
   XX=            -46.2568   YY=            -48.5420   ZZ=            -53.3711
   XY=             -4.0264   XZ=             -0.0000   YZ=             -0.0000
 Traceless Quadrupole moment (field-independent basis, Debye-Ang):
   XX=              3.1332   YY=              0.8479   ZZ=             -3.9811
   XY=             -4.0264   XZ=             -0.0000   YZ=             -0.0000
 Octapole moment (field-independent basis, Debye-Ang**2):
  XXX=             -4.6862  YYY=             -1.8146  ZZZ=             -0.0000  XYY=              3.4021
  XXY=             17.2973  XXZ=              0.0000  XZZ=             -5.8954  YZZ=              3.9941
  YYZ=             -0.0000  XYZ=              0.0000
 Hexadecapole moment (field-independent basis, Debye-Ang**3):
 XXXX=           -709.2957 YYYY=           -418.4186 ZZZZ=            -54.4841 XXXY=             22.0698
 XXXZ=             -0.0000 YYYX=             71.9966 YYYZ=             -0.0000 ZZZX=             -0.0000
 ZZZY=             -0.0000 XXYY=           -189.3373 XXZZ=           -149.2656 YYZZ=            -87.5683
 XXYZ=             -0.0000 YYXZ=             -0.0000 ZZXY=             24.7516
 N-N= 4.047814570510D+02 E-N=-1.737776331039D+03  KE= 3.954684373567D+02
 Symmetry A'   KE= 3.816737995941D+02
 Symmetry A"   KE= 1.379463776266D+01
 ******************************Gaussian NBO Version 3.1******************************
             N A T U R A L   A T O M I C   O R B I T A L   A N D
          N A T U R A L   B O N D   O R B I T A L   A N A L Y S I S
 ******************************Gaussian NBO Version 3.1******************************
       /RESON  / : Allow strongly delocalized NBO set

 Analyzing the SCF density

 Job title: C1(N=CO2)=C2C=CC=C1                                             

 Storage needed:     69156 in NPA,     91867 in NBO ( 196606908 available)


 NATURAL POPULATIONS:  Natural atomic orbital occupancies 
                                                          
   NAO  Atom  No  lang   Type(AO)    Occupancy      Energy
 ----------------------------------------------------------
     1    C    1  S      Cor( 1S)     1.99878     -10.09471
     2    C    1  S      Val( 2S)     0.83002      -0.10678
     3    C    1  S      Ryd( 3S)     0.00403       0.55484
     4    C    1  px     Val( 2p)     0.91843      -0.04347
     5    C    1  px     Ryd( 3p)     0.00732       0.88671
     6    C    1  py     Val( 2p)     1.09874      -0.07593
     7    C    1  py     Ryd( 3p)     0.00694       0.88897
     8    C    1  pz     Val( 2p)     1.03796      -0.11807
     9    C    1  pz     Ryd( 3p)     0.00062       0.59705
    10    C    1  dxy    Ryd( 3d)     0.00174       2.41257
    11    C    1  dxz    Ryd( 3d)     0.00131       1.89247
    12    C    1  dyz    Ryd( 3d)     0.00066       1.90385
    13    C    1  dx2y2  Ryd( 3d)     0.00128       2.42871
    14    C    1  dz2    Ryd( 3d)     0.00059       2.18569

    15    N    2  S      Cor( 1S)     1.99933     -14.14954
    16    N    2  S      Val( 2S)     1.39476      -0.51324
    17    N    2  S      Ryd( 3S)     0.00117       1.19230
    18    N    2  px     Val( 2p)     1.39393      -0.19299
    19    N    2  px     Ryd( 3p)     0.00363       1.01949
    20    N    2  py     Val( 2p)     1.49977      -0.22432
    21    N    2  py     Ryd( 3p)     0.00403       0.98225
    22    N    2  pz     Val( 2p)     1.20925      -0.18614
    23    N    2  pz     Ryd( 3p)     0.00047       0.85867
    24    N    2  dxy    Ryd( 3d)     0.00159       2.57408
    25    N    2  dxz    Ryd( 3d)     0.00073       2.29756
    26    N    2  dyz    Ryd( 3d)     0.00184       2.34680
    27    N    2  dx2y2  Ryd( 3d)     0.00160       2.97424
    28    N    2  dz2    Ryd( 3d)     0.00075       2.62639

    29    C    3  S      Cor( 1S)     1.99919     -10.18023
    30    C    3  S      Val( 2S)     0.88388      -0.18620
    31    C    3  S      Ryd( 3S)     0.00189       0.44468
    32    C    3  px     Val( 2p)     0.90922      -0.05896
    33    C    3  px     Ryd( 3p)     0.00585       0.79266
    34    C    3  py     Val( 2p)     0.82173      -0.01703
    35    C    3  py     Ryd( 3p)     0.01393       0.51634
    36    C    3  pz     Val( 2p)     0.93853      -0.15577
    37    C    3  pz     Ryd( 3p)     0.00319       0.47546
    38    C    3  dxy    Ryd( 3d)     0.00351       2.42620
    39    C    3  dxz    Ryd( 3d)     0.00118       1.84811
    40    C    3  dyz    Ryd( 3d)     0.00225       1.92463
    41    C    3  dx2y2  Ryd( 3d)     0.00211       2.36953
    42    C    3  dz2    Ryd( 3d)     0.00083       2.15487

    43    O    4  S      Cor( 1S)     1.99966     -19.00401
    44    O    4  S      Val( 2S)     1.59773      -0.89258
    45    O    4  S      Ryd( 3S)     0.00057       1.56335
    46    O    4  px     Val( 2p)     1.40780      -0.34930
    47    O    4  px     Ryd( 3p)     0.00088       1.43054
    48    O    4  py     Val( 2p)     1.76281      -0.38834
    49    O    4  py     Ryd( 3p)     0.00198       1.12827
    50    O    4  pz     Val( 2p)     1.71624      -0.34819
    51    O    4  pz     Ryd( 3p)     0.00082       1.02356
    52    O    4  dxy    Ryd( 3d)     0.00159       3.24730
    53    O    4  dxz    Ryd( 3d)     0.00037       2.67684
    54    O    4  dyz    Ryd( 3d)     0.00148       2.64962
    55    O    4  dx2y2  Ryd( 3d)     0.00107       2.84564
    56    O    4  dz2    Ryd( 3d)     0.00068       2.92308

    57    C    5  S      Cor( 1S)     1.99856     -10.13108
    58    C    5  S      Val( 2S)     0.81496      -0.12120
    59    C    5  S      Ryd( 3S)     0.00421       0.60850
    60    C    5  px     Val( 2p)     0.93226      -0.05771
    61    C    5  px     Ryd( 3p)     0.00366       0.91681
    62    C    5  py     Val( 2p)     0.90996      -0.06187
    63    C    5  py     Ryd( 3p)     0.00919       0.77287
    64    C    5  pz     Val( 2p)     1.02845      -0.13299
    65    C    5  pz     Ryd( 3p)     0.00085       0.57630
    66    C    5  dxy    Ryd( 3d)     0.00203       2.41702
    67    C    5  dxz    Ryd( 3d)     0.00155       1.90395
    68    C    5  dyz    Ryd( 3d)     0.00094       1.86710
    69    C    5  dx2y2  Ryd( 3d)     0.00154       2.38909
    70    C    5  dz2    Ryd( 3d)     0.00077       2.16801

    71    C    6  S      Cor( 1S)     1.99888     -10.07573
    72    C    6  S      Val( 2S)     0.94474      -0.15038
    73    C    6  S      Ryd( 3S)     0.00146       0.51044
    74    C    6  px     Val( 2p)     1.07773      -0.05965
    75    C    6  px     Ryd( 3p)     0.00428       0.64081
    76    C    6  py     Val( 2p)     1.19586      -0.07561
    77    C    6  py     Ryd( 3p)     0.00529       0.96586
    78    C    6  pz     Val( 2p)     1.02773      -0.11849
    79    C    6  pz     Ryd( 3p)     0.00117       0.54582
    80    C    6  dxy    Ryd( 3d)     0.00053       2.45775
    81    C    6  dxz    Ryd( 3d)     0.00058       1.92647
    82    C    6  dyz    Ryd( 3d)     0.00048       1.91017
    83    C    6  dx2y2  Ryd( 3d)     0.00086       2.46687
    84    C    6  dz2    Ryd( 3d)     0.00042       2.21907

    85    C    7  S      Cor( 1S)     1.99898     -10.07557
    86    C    7  S      Val( 2S)     0.94528      -0.15248
    87    C    7  S      Ryd( 3S)     0.00107       0.56139
    88    C    7  px     Val( 2p)     1.18416      -0.06598
    89    C    7  px     Ryd( 3p)     0.00592       1.00280
    90    C    7  py     Val( 2p)     1.06666      -0.04835
    91    C    7  py     Ryd( 3p)     0.00391       0.64836
    92    C    7  pz     Val( 2p)     1.00681      -0.11406
    93    C    7  pz     Ryd( 3p)     0.00101       0.55175
    94    C    7  dxy    Ryd( 3d)     0.00070       2.41141
    95    C    7  dxz    Ryd( 3d)     0.00036       1.89666
    96    C    7  dyz    Ryd( 3d)     0.00061       1.92738
    97    C    7  dx2y2  Ryd( 3d)     0.00074       2.50553
    98    C    7  dz2    Ryd( 3d)     0.00039       2.21158

    99    C    8  S      Cor( 1S)     1.99897     -10.07103
   100    C    8  S      Val( 2S)     0.94461      -0.14887
   101    C    8  S      Ryd( 3S)     0.00109       0.56415
   102    C    8  px     Val( 2p)     1.11639      -0.05253
   103    C    8  px     Ryd( 3p)     0.00471       0.79839
   104    C    8  py     Val( 2p)     1.14001      -0.05779
   105    C    8  py     Ryd( 3p)     0.00522       0.86006
   106    C    8  pz     Val( 2p)     1.01702      -0.11179
   107    C    8  pz     Ryd( 3p)     0.00093       0.55425
   108    C    8  dxy    Ryd( 3d)     0.00075       2.51590
   109    C    8  dxz    Ryd( 3d)     0.00053       1.92143
   110    C    8  dyz    Ryd( 3d)     0.00041       1.91015
   111    C    8  dx2y2  Ryd( 3d)     0.00069       2.40917
   112    C    8  dz2    Ryd( 3d)     0.00039       2.21760

   113    C    9  S      Cor( 1S)     1.99890     -10.06941
   114    C    9  S      Val( 2S)     0.94167      -0.14117
   115    C    9  S      Ryd( 3S)     0.00139       0.52656
   116    C    9  px     Val( 2p)     1.08681      -0.04985
   117    C    9  px     Ryd( 3p)     0.00425       0.70015
   118    C    9  py     Val( 2p)     1.17817      -0.06378
   119    C    9  py     Ryd( 3p)     0.00548       0.93818
   120    C    9  pz     Val( 2p)     0.99078      -0.11010
   121    C    9  pz     Ryd( 3p)     0.00103       0.55309
   122    C    9  dxy    Ryd( 3d)     0.00083       2.46404
   123    C    9  dxz    Ryd( 3d)     0.00056       1.92569
   124    C    9  dyz    Ryd( 3d)     0.00043       1.91912
   125    C    9  dx2y2  Ryd( 3d)     0.00058       2.46721
   126    C    9  dz2    Ryd( 3d)     0.00042       2.22013

   127    H   10  S      Val( 1S)     0.79583       0.03508
   128    H   10  S      Ryd( 2S)     0.00067       0.26254
   129    H   10  px     Ryd( 2p)     0.00080       2.24477
   130    H   10  py     Ryd( 2p)     0.00019       1.94006
   131    H   10  pz     Ryd( 2p)     0.00015       1.60364

   132    H   11  S      Val( 1S)     0.75916       0.06817
   133    H   11  S      Ryd( 2S)     0.00179       0.31144
   134    H   11  px     Ryd( 2p)     0.00017       2.02028
   135    H   11  py     Ryd( 2p)     0.00073       2.32554
   136    H   11  pz     Ryd( 2p)     0.00017       1.65077

   137    H   12  S      Val( 1S)     0.77035       0.07482
   138    H   12  S      Ryd( 2S)     0.00150       0.31614
   139    H   12  px     Ryd( 2p)     0.00079       2.36527
   140    H   12  py     Ryd( 2p)     0.00010       1.97910
   141    H   12  pz     Ryd( 2p)     0.00019       1.64273

   142    H   13  S      Val( 1S)     0.77037       0.07708
   143    H   13  S      Ryd( 2S)     0.00152       0.31870
   144    H   13  px     Ryd( 2p)     0.00038       2.14239
   145    H   13  py     Ryd( 2p)     0.00051       2.20925
   146    H   13  pz     Ryd( 2p)     0.00018       1.64604

   147    H   14  S      Val( 1S)     0.76054       0.07710
   148    H   14  S      Ryd( 2S)     0.00199       0.31979
   149    H   14  px     Ryd( 2p)     0.00020       2.03564
   150    H   14  py     Ryd( 2p)     0.00072       2.32576
   151    H   14  pz     Ryd( 2p)     0.00017       1.65781

 WARNING:  1 low occupancy (<1.9990e) core orbital  found on  C    1
           1 low occupancy (<1.9990e) core orbital  found on  C    5
           1 low occupancy (<1.9990e) core orbital  found on  C    6
           1 low occupancy (<1.9990e) core orbital  found on  C    7
           1 low occupancy (<1.9990e) core orbital  found on  C    8
           1 low occupancy (<1.9990e) core orbital  found on  C    9


 Summary of Natural Population Analysis:                  
                                                          
                                       Natural Population 
                Natural  -----------------------------------------------
    Atom  No    Charge         Core      Valence    Rydberg      Total
 -----------------------------------------------------------------------
      C    1    0.09156      1.99878     3.88515    0.02450     5.90844
      N    2   -0.51284      1.99933     5.49770    0.01581     7.51284
      C    3    0.41273      1.99919     3.55335    0.03473     5.58727
      O    4   -0.49368      1.99966     6.48458    0.00944     8.49368
      C    5    0.29106      1.99856     3.68563    0.02475     5.70894
      C    6   -0.26002      1.99888     4.24606    0.01507     6.26002
      C    7   -0.21662      1.99898     4.20292    0.01472     6.21662
      C    8   -0.23173      1.99897     4.21803    0.01473     6.23173
      C    9   -0.21130      1.99890     4.19742    0.01498     6.21130
      H   10    0.20237      0.00000     0.79583    0.00180     0.79763
      H   11    0.23797      0.00000     0.75916    0.00287     0.76203
      H   12    0.22707      0.00000     0.77035    0.00258     0.77293
      H   13    0.22704      0.00000     0.77037    0.00259     0.77296
      H   14    0.23638      0.00000     0.76054    0.00308     0.76362
 =======================================================================
   * Total *    0.00000     17.99124    43.82710    0.18166    62.00000

                                 Natural Population      
 --------------------------------------------------------
   Core                      17.99124 ( 99.9513% of  18)
   Valence                   43.82710 ( 99.6071% of  44)
   Natural Minimal Basis     61.81834 ( 99.7070% of  62)
   Natural Rydberg Basis      0.18166 (  0.2930% of  62)
 --------------------------------------------------------

    Atom  No          Natural Electron Configuration
 ----------------------------------------------------------------------------
      C    1      [core]2S( 0.83)2p( 3.06)3p( 0.01)3d( 0.01)
      N    2      [core]2S( 1.39)2p( 4.10)3p( 0.01)3d( 0.01)
      C    3      [core]2S( 0.88)2p( 2.67)3p( 0.02)3d( 0.01)
      O    4      [core]2S( 1.60)2p( 4.89)3d( 0.01)
      C    5      [core]2S( 0.81)2p( 2.87)3p( 0.01)3d( 0.01)
      C    6      [core]2S( 0.94)2p( 3.30)3p( 0.01)
      C    7      [core]2S( 0.95)2p( 3.26)3p( 0.01)
      C    8      [core]2S( 0.94)2p( 3.27)3p( 0.01)
      C    9      [core]2S( 0.94)2p( 3.26)3p( 0.01)
      H   10            1S( 0.80)
      H   11            1S( 0.76)
      H   12            1S( 0.77)
      H   13            1S( 0.77)
      H   14            1S( 0.76)


 NATURAL BOND ORBITAL ANALYSIS:

                       Occupancies       Lewis Structure    Low   High
           Occ.    -------------------  -----------------   occ   occ
  Cycle   Thresh.   Lewis   Non-Lewis     CR  BD  3C  LP    (L)   (NL)   Dev
 =============================================================================
   1(1)    1.90    58.27429   3.72571      9  16   0   6     4      4    0.48
   2(2)    1.90    58.27429   3.72571      9  16   0   6     4      4    0.48
   3(1)    1.80    58.43097   3.56903      9  17   0   5     3      4    0.48
   4(2)    1.80    58.43097   3.56903      9  17   0   5     3      4    0.48
   5(1)    1.70    59.62221   2.37779      9  18   0   4     1      4    0.39
   6(2)    1.70    59.62221   2.37779      9  18   0   4     1      4    0.39
   7(1)    1.60    60.19904   1.80096      9  19   0   3     0      4    0.39
   8(2)    1.60    59.47014   2.52986      9  18   0   4     1      4    0.48
   9(3)    1.60    60.19904   1.80096      9  19   0   3     0      4    0.39
  10(1)    1.50    60.19904   1.80096      9  19   0   3     0      4    0.39
  11(2)    1.50    59.47014   2.52986      9  18   0   4     1      4    0.48
  12(3)    1.50    60.19904   1.80096      9  19   0   3     0      4    0.39
  13(1)    1.60    60.19904   1.80096      9  19   0   3     0      4    0.39
 -----------------------------------------------------------------------------

 Structure accepted: RESONANCE keyword permits strongly delocalized structure

 WARNING:  1 low occupancy (<1.9990e) core orbital  found on  C    1
           1 low occupancy (<1.9990e) core orbital  found on  C    5
           1 low occupancy (<1.9990e) core orbital  found on  C    6
           1 low occupancy (<1.9990e) core orbital  found on  C    7
           1 low occupancy (<1.9990e) core orbital  found on  C    8
           1 low occupancy (<1.9990e) core orbital  found on  C    9

 --------------------------------------------------------
   Core                     17.99126 ( 99.951% of  18)
   Valence Lewis            42.20778 ( 95.927% of  44)
  ==================       ============================
   Total Lewis              60.19904 ( 97.095% of  62)
  -----------------------------------------------------
   Valence non-Lewis         1.68000 (  2.710% of  62)
   Rydberg non-Lewis         0.12096 (  0.195% of  62)
  ==================       ============================
   Total non-Lewis           1.80096 (  2.905% of  62)
 --------------------------------------------------------


       (Occupancy)   Bond orbital/ Coefficients/ Hybrids
 ---------------------------------------------------------------------------------
     1. (1.97255) BD ( 1) C   1 - N   2  
                ( 41.03%)   0.6405* C   1 s( 28.13%)p 2.55( 71.75%)d 0.00(  0.12%)
                                           -0.0001  0.5303  0.0102 -0.8446 -0.0196
                                           -0.0370 -0.0492  0.0000  0.0000 -0.0047
                                            0.0000  0.0000  0.0283 -0.0199
                ( 58.97%)   0.7679* N   2 s( 32.64%)p 2.06( 67.28%)d 0.00(  0.08%)
                                            0.0003  0.5713  0.0029  0.8004  0.0001
                                           -0.1773  0.0255  0.0000  0.0000  0.0094
                                            0.0000  0.0000  0.0234 -0.0142
     2. (1.97312) BD ( 1) C   1 - C   5  
                ( 49.87%)   0.7062* C   1 s( 32.67%)p 2.06( 67.27%)d 0.00(  0.05%)
                                           -0.0000  0.5715 -0.0101  0.3257 -0.0007
                                            0.7528 -0.0043  0.0000  0.0000  0.0115
                                            0.0000  0.0000 -0.0152 -0.0132
                ( 50.13%)   0.7080* C   5 s( 35.69%)p 1.80( 64.26%)d 0.00(  0.05%)
                                            0.0000  0.5973  0.0135 -0.2780  0.0097
                                           -0.7518  0.0058  0.0000  0.0000  0.0155
                                            0.0000  0.0000 -0.0099 -0.0123
     3. (1.61488) BD ( 2) C   1 - C   5  
                ( 50.41%)   0.7100* C   1 s(  0.00%)p 1.00( 99.96%)d 0.00(  0.04%)
                                            0.0000  0.0000  0.0000  0.0000  0.0000
                                            0.0000  0.0000  0.9998 -0.0022  0.0000
                                            0.0078  0.0172  0.0000  0.0000
                ( 49.59%)   0.7042* C   5 s(  0.00%)p 1.00( 99.97%)d 0.00(  0.03%)
                                            0.0000  0.0000  0.0000  0.0000  0.0000
                                            0.0000  0.0000  0.9998 -0.0034  0.0000
                                           -0.0050 -0.0168  0.0000  0.0000
     4. (1.97367) BD ( 1) C   1 - C   9  
                ( 51.17%)   0.7153* C   1 s( 38.90%)p 1.57( 61.07%)d 0.00(  0.03%)
                                           -0.0002  0.6236  0.0054  0.4223 -0.0383
                                           -0.6563 -0.0143  0.0000  0.0000 -0.0150
                                            0.0000  0.0000 -0.0028 -0.0102
                ( 48.83%)   0.6988* C   9 s( 34.62%)p 1.89( 65.33%)d 0.00(  0.05%)
                                            0.0001  0.5883  0.0092 -0.5367 -0.0313
                                            0.6033 -0.0163  0.0000  0.0000 -0.0178
                                            0.0000  0.0000 -0.0049 -0.0130
     5. (1.98877) BD ( 1) N   2 - C   3  
                ( 60.60%)   0.7785* N   2 s( 36.89%)p 1.71( 63.03%)d 0.00(  0.08%)
                                            0.0000  0.6070  0.0210 -0.2670  0.0376
                                            0.7466 -0.0145  0.0000  0.0000 -0.0001
                                            0.0000  0.0000 -0.0259 -0.0127
                ( 39.40%)   0.6277* C   3 s( 37.14%)p 1.69( 62.73%)d 0.00(  0.13%)
                                            0.0002  0.6094 -0.0084  0.1221 -0.0566
                                           -0.7790 -0.0493  0.0000  0.0000 -0.0133
                                            0.0000  0.0000 -0.0281 -0.0172
     6. (1.90419) BD ( 2) N   2 - C   3  
                ( 58.19%)   0.7628* N   2 s(  0.00%)p 1.00( 99.81%)d 0.00(  0.19%)
                                            0.0000  0.0000  0.0000  0.0000  0.0000
                                            0.0000  0.0000  0.9990 -0.0046  0.0000
                                            0.0164  0.0405  0.0000  0.0000
                ( 41.81%)   0.6466* C   3 s(  0.00%)p 1.00( 99.81%)d 0.00(  0.19%)
                                            0.0000  0.0000  0.0000  0.0000  0.0000
                                            0.0000  0.0000  0.9987 -0.0252  0.0000
                                            0.0171 -0.0403  0.0000  0.0000
     7. (1.99068) BD ( 1) C   3 - O   4  
                ( 29.58%)   0.5439* C   3 s( 26.98%)p 2.69( 72.67%)d 0.01(  0.36%)
                                           -0.0000 -0.5193  0.0055 -0.6805 -0.0052
                                           -0.5065 -0.0844  0.0000  0.0000 -0.0490
                                            0.0000  0.0000 -0.0168  0.0295
                ( 70.42%)   0.8392* O   4 s( 30.84%)p 2.24( 69.08%)d 0.00(  0.08%)
                                           -0.0001 -0.5554 -0.0016  0.7214  0.0159
                                            0.4123 -0.0146  0.0000  0.0000 -0.0237
                                            0.0000  0.0000  0.0042  0.0132
     8. (1.98151) BD ( 1) C   3 - H  10  
                ( 60.48%)   0.7777* C   3 s( 35.73%)p 1.80( 64.23%)d 0.00(  0.04%)
                                            0.0007 -0.5977 -0.0081  0.7185 -0.0118
                                           -0.3548  0.0082  0.0000  0.0000  0.0174
                                            0.0000  0.0000 -0.0071  0.0058
                ( 39.52%)   0.6286* H  10 s( 99.90%)p 0.00(  0.10%)
                                           -0.9995  0.0030 -0.0295  0.0134  0.0000
     9. (1.98835) BD ( 1) O   4 - C   5  
                ( 69.11%)   0.8313* O   4 s( 33.73%)p 1.96( 66.20%)d 0.00(  0.07%)
                                            0.0001  0.5808 -0.0015  0.6915  0.0084
                                           -0.4285  0.0095  0.0000  0.0000 -0.0227
                                            0.0000  0.0000 -0.0046 -0.0137
                ( 30.89%)   0.5558* C   5 s( 23.07%)p 3.32( 76.64%)d 0.01(  0.29%)
                                           -0.0002  0.4800 -0.0155 -0.6235  0.0048
                                            0.6116  0.0598  0.0000  0.0000 -0.0451
                                            0.0000  0.0000  0.0090 -0.0289
    10. (1.97448) BD ( 1) C   5 - C   6  
                ( 50.83%)   0.7129* C   5 s( 40.89%)p 1.44( 59.07%)d 0.00(  0.03%)
                                           -0.0002  0.6394 -0.0104  0.7295 -0.0236
                                            0.2381  0.0361  0.0000  0.0000  0.0085
                                            0.0000  0.0000  0.0126 -0.0099
                ( 49.17%)   0.7012* C   6 s( 34.16%)p 1.93( 65.78%)d 0.00(  0.05%)
                                            0.0001  0.5844  0.0126 -0.8037 -0.0168
                                           -0.1030  0.0327  0.0000  0.0000  0.0069
                                            0.0000  0.0000  0.0175 -0.0131
    11. (1.97097) BD ( 1) C   6 - C   7  
                ( 50.67%)   0.7118* C   6 s( 36.03%)p 1.77( 63.93%)d 0.00(  0.04%)
                                           -0.0001  0.6002  0.0095  0.5147  0.0351
                                           -0.6106  0.0175  0.0000  0.0000 -0.0142
                                            0.0000  0.0000 -0.0078 -0.0120
                ( 49.33%)   0.7024* C   7 s( 35.67%)p 1.80( 64.28%)d 0.00(  0.05%)
                                            0.0001  0.5972  0.0076 -0.4720  0.0238
                                            0.6469  0.0320  0.0000  0.0000 -0.0173
                                            0.0000  0.0000 -0.0030 -0.0122
    12. (1.70345) BD ( 2) C   6 - C   7  
                ( 50.77%)   0.7125* C   6 s(  0.00%)p 1.00( 99.95%)d 0.00(  0.05%)
                                            0.0000  0.0000  0.0000  0.0000  0.0000
                                            0.0000  0.0000  0.9996 -0.0137  0.0000
                                            0.0012 -0.0231  0.0000  0.0000
                ( 49.23%)   0.7017* C   7 s(  0.00%)p 1.00( 99.95%)d 0.00(  0.05%)
                                            0.0000  0.0000  0.0000  0.0000  0.0000
                                            0.0000  0.0000  0.9997 -0.0116  0.0000
                                           -0.0197  0.0094  0.0000  0.0000
    13. (1.97862) BD ( 1) C   6 - H  11  
                ( 62.06%)   0.7878* C   6 s( 29.74%)p 2.36( 70.23%)d 0.00(  0.03%)
                                           -0.0002  0.5450 -0.0174  0.2952  0.0026
                                            0.7843 -0.0068  0.0000  0.0000  0.0079
                                            0.0000  0.0000 -0.0113 -0.0099
                ( 37.94%)   0.6160* H  11 s( 99.91%)p 0.00(  0.09%)
                                            0.9995 -0.0022 -0.0109 -0.0287  0.0000
    14. (1.97778) BD ( 1) C   7 - C   8  
                ( 50.08%)   0.7077* C   7 s( 35.96%)p 1.78( 64.00%)d 0.00(  0.04%)
                                            0.0001  0.5996  0.0072 -0.2713  0.0314
                                           -0.7515 -0.0242  0.0000  0.0000  0.0129
                                            0.0000  0.0000 -0.0112 -0.0120
                ( 49.92%)   0.7065* C   8 s( 35.63%)p 1.81( 64.33%)d 0.00(  0.04%)
                                            0.0001  0.5968  0.0083  0.2975  0.0397
                                            0.7438 -0.0021  0.0000  0.0000  0.0098
                                            0.0000  0.0000 -0.0142 -0.0120
    15. (1.97898) BD ( 1) C   7 - H  12  
                ( 61.45%)   0.7839* C   7 s( 28.27%)p 2.54( 71.70%)d 0.00(  0.03%)
                                           -0.0003  0.5315 -0.0126  0.8380 -0.0069
                                            0.1213 -0.0011  0.0000  0.0000  0.0045
                                            0.0000  0.0000  0.0139 -0.0097
                ( 38.55%)   0.6209* H  12 s( 99.91%)p 0.00(  0.09%)
                                            0.9995 -0.0018 -0.0299 -0.0043  0.0000
    16. (1.97480) BD ( 1) C   8 - C   9  
                ( 49.65%)   0.7046* C   8 s( 35.98%)p 1.78( 63.98%)d 0.00(  0.05%)
                                            0.0001  0.5998  0.0065 -0.7808 -0.0028
                                           -0.1689 -0.0397  0.0000  0.0000  0.0049
                                            0.0000  0.0000  0.0168 -0.0120
                ( 50.35%)   0.7096* C   9 s( 36.03%)p 1.77( 63.93%)d 0.00(  0.04%)
                                           -0.0000  0.6001  0.0115  0.7899  0.0157
                                            0.1172 -0.0375  0.0000  0.0000  0.0091
                                            0.0000  0.0000  0.0143 -0.0118
    17. (1.70137) BD ( 2) C   8 - C   9  
                ( 50.94%)   0.7137* C   8 s(  0.00%)p 1.00( 99.95%)d 0.00(  0.05%)
                                            0.0000  0.0000  0.0000  0.0000  0.0000
                                            0.0000  0.0000  0.9997 -0.0128  0.0000
                                           -0.0203  0.0067  0.0000  0.0000
                ( 49.06%)   0.7004* C   9 s(  0.00%)p 1.00( 99.94%)d 0.00(  0.06%)
                                            0.0000  0.0000  0.0000  0.0000  0.0000
                                            0.0000  0.0000  0.9997 -0.0116  0.0000
                                            0.0178  0.0155  0.0000  0.0000
    18. (1.97914) BD ( 1) C   8 - H  13  
                ( 61.46%)   0.7839* C   8 s( 28.30%)p 2.53( 71.67%)d 0.00(  0.03%)
                                           -0.0003  0.5318 -0.0127  0.5478 -0.0052
                                           -0.6455  0.0049  0.0000  0.0000 -0.0144
                                            0.0000  0.0000 -0.0024 -0.0098
                ( 38.54%)   0.6208* H  13 s( 99.91%)p 0.00(  0.09%)
                                            0.9995 -0.0017 -0.0194  0.0231  0.0000
    19. (1.97884) BD ( 1) C   9 - H  14  
                ( 61.99%)   0.7873* C   9 s( 29.27%)p 2.42( 70.70%)d 0.00(  0.03%)
                                            0.0003 -0.5407  0.0161  0.2937 -0.0046
                                            0.7879 -0.0043  0.0000  0.0000 -0.0100
                                            0.0000  0.0000  0.0101  0.0099
                ( 38.01%)   0.6165* H  14 s( 99.91%)p 0.00(  0.09%)
                                           -0.9995  0.0024 -0.0114 -0.0285  0.0000
    20. (1.99878) CR ( 1) C   1           s(100.00%)
                                            1.0000  0.0001  0.0000  0.0000 -0.0000
                                           -0.0001 -0.0000  0.0000  0.0000 -0.0000
                                            0.0000  0.0000  0.0000 -0.0000
    21. (1.99933) CR ( 1) N   2           s(100.00%)p 0.00(  0.00%)
                                            1.0000 -0.0002  0.0000 -0.0001  0.0000
                                            0.0001 -0.0000  0.0000  0.0000  0.0000
                                            0.0000  0.0000 -0.0000  0.0000
    22. (1.99919) CR ( 1) C   3           s(100.00%)p 0.00(  0.00%)
                                            1.0000  0.0003  0.0000 -0.0005  0.0000
                                            0.0004  0.0000  0.0000  0.0000 -0.0000
                                            0.0000  0.0000  0.0000 -0.0000
    23. (1.99966) CR ( 1) O   4           s(100.00%)p 0.00(  0.00%)
                                            1.0000 -0.0003 -0.0000 -0.0000  0.0000
                                           -0.0001 -0.0000  0.0000  0.0000  0.0000
                                            0.0000  0.0000 -0.0000  0.0000
    24. (1.99856) CR ( 1) C   5           s(100.00%)p 0.00(  0.00%)
                                            1.0000  0.0003 -0.0000  0.0000 -0.0000
                                            0.0002  0.0000  0.0000  0.0000 -0.0000
                                            0.0000  0.0000  0.0000 -0.0000
    25. (1.99888) CR ( 1) C   6           s(100.00%)p 0.00(  0.00%)
                                            1.0000  0.0001 -0.0000  0.0002  0.0000
                                            0.0001 -0.0000  0.0000  0.0000 -0.0000
                                            0.0000  0.0000 -0.0000 -0.0000
    26. (1.99898) CR ( 1) C   7           s(100.00%)p 0.00(  0.00%)
                                            1.0000  0.0001 -0.0000  0.0003 -0.0000
                                            0.0000 -0.0000  0.0000  0.0000  0.0000
                                            0.0000  0.0000  0.0000 -0.0000
    27. (1.99897) CR ( 1) C   8           s(100.00%)p 0.00(  0.00%)
                                            1.0000  0.0001 -0.0000  0.0002 -0.0000
                                           -0.0002  0.0000  0.0000  0.0000 -0.0000
                                            0.0000  0.0000 -0.0000 -0.0000
    28. (1.99890) CR ( 1) C   9           s(100.00%)p 0.00(  0.00%)
                                            1.0000  0.0001 -0.0000 -0.0000  0.0000
                                           -0.0003  0.0000  0.0000  0.0000  0.0000
                                            0.0000  0.0000 -0.0000 -0.0000
    29. (1.91332) LP ( 1) N   2           s( 30.50%)p 2.28( 69.41%)d 0.00(  0.08%)
                                            0.0001  0.5521 -0.0153 -0.5346 -0.0179
                                           -0.6386 -0.0154  0.0000  0.0000 -0.0255
                                            0.0000  0.0000  0.0054  0.0126
    30. (1.97065) LP ( 1) O   4           s( 35.40%)p 1.82( 64.55%)d 0.00(  0.05%)
                                            0.0002  0.5950  0.0020 -0.0015 -0.0002
                                            0.8034 -0.0063  0.0000  0.0000 -0.0003
                                            0.0000  0.0000  0.0195  0.0090
    31. (1.71766) LP ( 2) O   4           s(  0.00%)p 1.00( 99.92%)d 0.00(  0.08%)
                                            0.0000  0.0000  0.0000  0.0000  0.0000
                                            0.0000  0.0000  0.9996 -0.0009  0.0000
                                           -0.0018 -0.0287  0.0000  0.0000
    32. (0.00742) RY*( 1) C   1           s( 23.66%)p 2.55( 60.21%)d 0.68( 16.13%)
                                           -0.0000 -0.0281  0.4856 -0.0003 -0.7725
                                            0.0304  0.0667 -0.0000 -0.0000 -0.3801
                                           -0.0000 -0.0000 -0.1248 -0.0358
    33. (0.00591) RY*( 2) C   1           s( 16.18%)p 5.00( 80.83%)d 0.18(  2.99%)
                                            0.0000  0.0400  0.4002 -0.0207  0.3725
                                           -0.0081  0.8180  0.0000  0.0000 -0.1319
                                            0.0000  0.0000  0.0957 -0.0578
    34. (0.00248) RY*( 3) C   1           s( 47.62%)p 1.03( 49.00%)d 0.07(  3.38%)
                                           -0.0000 -0.0116  0.6900  0.0307  0.4155
                                            0.0052 -0.5625  0.0000  0.0000 -0.1002
                                            0.0000  0.0000  0.1396 -0.0655
    35. (0.00147) RY*( 4) C   1           s(  0.00%)p 1.00(  4.47%)d21.37( 95.53%)
                                            0.0000  0.0000  0.0000  0.0000  0.0000
                                            0.0000  0.0000 -0.0019 -0.2114  0.0000
                                            0.9201 -0.3296  0.0000  0.0000
    36. (0.00062) RY*( 5) C   1           s(  0.00%)p 1.00( 18.03%)d 4.55( 81.97%)
                                            0.0000  0.0000  0.0000  0.0000  0.0000
                                            0.0000  0.0000 -0.0161  0.4243  0.0000
                                            0.3902  0.8170  0.0000  0.0000
    37. (0.00055) RY*( 6) C   1           s(  0.00%)p 1.00( 77.54%)d 0.29( 22.46%)
                                            0.0000  0.0000  0.0000  0.0000  0.0000
                                            0.0000  0.0000  0.0098  0.8805  0.0000
                                            0.0330 -0.4728  0.0000  0.0000
    38. (0.00038) RY*( 7) C   1           s(  8.73%)p 0.05(  0.42%)d10.40( 90.84%)
                                            0.0000  0.0070  0.2954 -0.0206 -0.0261
                                           -0.0161  0.0535 -0.0000 -0.0000  0.6628
                                           -0.0000 -0.0000 -0.6849  0.0018
    39. (0.00019) RY*( 8) C   1           s(  3.02%)p 3.11(  9.40%)d28.96( 87.58%)
                                           -0.0000 -0.0106  0.1736  0.0202 -0.2988
                                            0.0046  0.0651  0.0000  0.0000  0.6226
                                            0.0000  0.0000  0.6928 -0.0907
    40. (0.00002) RY*( 9) C   1           s(  1.10%)p 0.04(  0.04%)d90.13( 98.86%)
    41. (0.00299) RY*( 1) N   2           s(  2.53%)p35.91( 90.81%)d 2.63(  6.66%)
                                            0.0000 -0.0046  0.1590 -0.0248  0.2942
                                           -0.0071  0.9061  0.0000  0.0000 -0.2578
                                            0.0000  0.0000 -0.0051 -0.0105
    42. (0.00117) RY*( 2) N   2           s(  0.03%)p99.99( 98.18%)d51.43(  1.79%)
                                           -0.0000  0.0142  0.0121 -0.0084 -0.9380
                                            0.0364  0.3170 -0.0000 -0.0000  0.0497
                                           -0.0000 -0.0000 -0.1001  0.0735
    43. (0.00063) RY*( 3) N   2           s(  0.00%)p 1.00( 56.59%)d 0.77( 43.41%)
                                            0.0000  0.0000  0.0000  0.0000  0.0000
                                            0.0000  0.0000  0.0012  0.7522  0.0000
                                           -0.5896  0.2941  0.0000  0.0000
    44. (0.00023) RY*( 4) N   2           s(  0.00%)p 1.00( 40.56%)d 1.47( 59.44%)
                                            0.0000  0.0000  0.0000  0.0000  0.0000
                                            0.0000  0.0000  0.0166  0.6366  0.0000
                                            0.5357 -0.5545  0.0000  0.0000
    45. (0.00015) RY*( 5) N   2           s( 79.96%)p 0.02(  1.47%)d 0.23( 18.57%)
                                           -0.0000 -0.0037  0.8942  0.0046  0.0270
                                           -0.0365 -0.1122  0.0000  0.0000  0.1941
                                            0.0000  0.0000 -0.3817  0.0492
    46. (0.00006) RY*( 6) N   2           s(  4.84%)p 0.40(  1.92%)d19.28( 93.25%)
    47. (0.00001) RY*( 7) N   2           s(  0.00%)p 1.00(  3.05%)d31.83( 96.95%)
    48. (0.00002) RY*( 8) N   2           s( 12.60%)p 0.58(  7.29%)d 6.36( 80.12%)
    49. (0.00002) RY*( 9) N   2           s(  0.01%)p43.49(  0.63%)d99.99( 99.36%)
    50. (0.01239) RY*( 1) C   3           s(  1.44%)p62.08( 89.14%)d 6.56(  9.42%)
                                           -0.0000 -0.0048  0.1197 -0.0628  0.2379
                                           -0.0944  0.9066  0.0000  0.0000  0.3054
                                            0.0000  0.0000  0.0063 -0.0299
    51. (0.00580) RY*( 2) C   3           s( 19.36%)p 2.43( 47.06%)d 1.73( 33.58%)
                                            0.0000 -0.0187  0.4396 -0.0192 -0.6847
                                            0.0343 -0.0134 -0.0000 -0.0000  0.4199
                                           -0.0000 -0.0000 -0.3967  0.0465
    52. (0.00266) RY*( 3) C   3           s(  0.00%)p 1.00( 40.12%)d 1.49( 59.88%)
                                            0.0000  0.0000  0.0000  0.0000  0.0000
                                            0.0000  0.0000  0.0123 -0.6333  0.0000
                                            0.1402  0.7610  0.0000  0.0000
    53. (0.00227) RY*( 4) C   3           s(  0.00%)p 1.00( 47.86%)d 1.09( 52.14%)
                                            0.0000  0.0000  0.0000  0.0000  0.0000
                                            0.0000  0.0000  0.0273  0.6912  0.0000
                                            0.5443  0.4745  0.0000  0.0000
    54. (0.00067) RY*( 5) C   3           s( 43.93%)p 0.09(  3.93%)d 1.19( 52.15%)
                                           -0.0000  0.0090  0.6627  0.0234 -0.1462
                                           -0.0062  0.1316 -0.0000 -0.0000 -0.5224
                                           -0.0000 -0.0000  0.4519  0.2104
    55. (0.00046) RY*( 6) C   3           s(  0.08%)p60.82(  4.77%)d99.99( 95.16%)
                                           -0.0000 -0.0022  0.0279 -0.0189 -0.0407
                                           -0.0248 -0.2122  0.0000  0.0000  0.6171
                                            0.0000  0.0000  0.7526 -0.0662
    56. (0.00021) RY*( 7) C   3           s( 33.98%)p 1.58( 53.85%)d 0.36( 12.17%)
                                           -0.0000  0.0162  0.5827  0.0223  0.6584
                                           -0.0100 -0.3231  0.0000  0.0000  0.2172
                                            0.0000  0.0000 -0.2618 -0.0775
    57. (0.00000) RY*( 8) C   3           s(  0.00%)p 1.00( 12.22%)d 7.19( 87.78%)
    58. (0.00000) RY*( 9) C   3           s(  1.37%)p 1.19(  1.63%)d71.00( 97.01%)
    59. (0.00189) RY*( 1) O   4           s(  7.76%)p10.47( 81.22%)d 1.42( 11.02%)
                                            0.0000 -0.0118  0.2783  0.0046  0.0022
                                            0.0076  0.9012  0.0000  0.0000  0.0103
                                            0.0000  0.0000  0.3293 -0.0409
    60. (0.00090) RY*( 2) O   4           s(  0.00%)p 1.00( 89.43%)d 0.12( 10.57%)
                                            0.0000  0.0000  0.0000  0.0000  0.0000
                                            0.0000  0.0000 -0.0062  0.9456  0.0000
                                            0.1994 -0.2569  0.0000  0.0000
    61. (0.00053) RY*( 3) O   4           s( 42.64%)p 1.18( 50.20%)d 0.17(  7.15%)
                                            0.0000 -0.0014  0.6530  0.0107 -0.7000
                                            0.0050 -0.1088  0.0000  0.0000 -0.0730
                                            0.0000  0.0000 -0.2532 -0.0455
    62. (0.00041) RY*( 4) O   4           s( 44.90%)p 1.01( 45.44%)d 0.22(  9.66%)
                                           -0.0000  0.0048  0.6701 -0.0009  0.6505
                                           -0.0048 -0.1767  0.0000  0.0000  0.2924
                                            0.0000  0.0000 -0.0889  0.0563
    63. (0.00034) RY*( 5) O   4           s(  0.00%)p 1.00(  3.64%)d26.47( 96.36%)
                                            0.0000  0.0000  0.0000  0.0000  0.0000
                                            0.0000  0.0000  0.0033 -0.1908  0.0000
                                            0.9799  0.0583  0.0000  0.0000
    64. (0.00005) RY*( 6) O   4           s(  1.69%)p 4.74(  7.98%)d53.60( 90.33%)
    65. (0.00004) RY*( 7) O   4           s(  2.74%)p 5.54( 15.19%)d29.93( 82.06%)
    66. (0.00001) RY*( 8) O   4           s(  0.00%)p 1.00(  7.02%)d13.25( 92.98%)
    67. (0.00002) RY*( 9) O   4           s(  0.29%)p 0.43(  0.13%)d99.99( 99.58%)
    68. (0.00565) RY*( 1) C   5           s(  4.41%)p21.23( 93.62%)d 0.45(  1.97%)
                                           -0.0000 -0.0507  0.2038  0.0050 -0.1322
                                           -0.0306  0.9580  0.0000  0.0000  0.1317
                                            0.0000  0.0000 -0.0167  0.0452
    69. (0.00531) RY*( 2) C   5           s( 48.63%)p 0.68( 32.87%)d 0.38( 18.50%)
                                            0.0000  0.0149  0.6972  0.0196  0.5696
                                            0.0250 -0.0577  0.0000  0.0000 -0.1499
                                            0.0000  0.0000 -0.3976  0.0667
    70. (0.00238) RY*( 3) C   5           s( 40.48%)p 1.30( 52.59%)d 0.17(  6.93%)
                                           -0.0000  0.0169  0.6360 -0.0264 -0.6764
                                            0.0252 -0.2589 -0.0000 -0.0000  0.2171
                                           -0.0000 -0.0000  0.1180  0.0909
    71. (0.00183) RY*( 4) C   5           s(  0.00%)p 1.00(  0.60%)d99.99( 99.40%)
                                            0.0000  0.0000  0.0000  0.0000  0.0000
                                            0.0000  0.0000 -0.0046 -0.0774  0.0000
                                            0.8548 -0.5131  0.0000  0.0000
    72. (0.00088) RY*( 5) C   5           s(  0.00%)p 1.00( 39.53%)d 1.53( 60.47%)
                                            0.0000  0.0000  0.0000  0.0000  0.0000
                                            0.0000  0.0000  0.0113 -0.6286  0.0000
                                            0.3576  0.6905  0.0000  0.0000
    73. (0.00077) RY*( 6) C   5           s(  0.00%)p 1.00( 59.90%)d 0.67( 40.10%)
                                            0.0000  0.0000  0.0000  0.0000  0.0000
                                            0.0000  0.0000  0.0131  0.7739  0.0000
                                            0.3760  0.5095  0.0000  0.0000
    74. (0.00072) RY*( 7) C   5           s(  4.40%)p 0.19(  0.85%)d21.55( 94.75%)
                                           -0.0000 -0.0150  0.2092  0.0210  0.0375
                                           -0.0363  0.0730  0.0000  0.0000 -0.7095
                                            0.0000  0.0000  0.6565 -0.1146
    75. (0.00025) RY*( 8) C   5           s(  1.12%)p17.74( 19.86%)d70.58( 79.02%)
                                            0.0000  0.0111  0.1052 -0.0148  0.4430
                                            0.0228 -0.0401  0.0000  0.0000  0.6018
                                            0.0000  0.0000  0.6292  0.1793
    76. (0.00002) RY*( 9) C   5           s(  1.32%)p 0.17(  0.23%)d74.60( 98.45%)
    77. (0.00464) RY*( 1) C   6           s(  0.28%)p99.99( 93.11%)d23.96(  6.61%)
                                            0.0000 -0.0252  0.0461  0.0202  0.0476
                                            0.0239  0.9633  0.0000  0.0000 -0.1596
                                            0.0000  0.0000  0.2003  0.0229
    78. (0.00300) RY*( 2) C   6           s(  1.34%)p71.96( 96.62%)d 1.51(  2.03%)
                                            0.0000  0.0098  0.1155  0.0308 -0.9804
                                           -0.0138  0.0624 -0.0000 -0.0000 -0.0500
                                           -0.0000 -0.0000 -0.1315 -0.0230
    79. (0.00106) RY*( 3) C   6           s(  0.00%)p 1.00( 79.38%)d 0.26( 20.62%)
                                            0.0000  0.0000  0.0000  0.0000  0.0000
                                            0.0000  0.0000  0.0135  0.8909  0.0000
                                           -0.4530  0.0308  0.0000  0.0000
    80. (0.00085) RY*( 4) C   6           s( 96.11%)p 0.02(  1.70%)d 0.02(  2.19%)
                                           -0.0000 -0.0030  0.9803  0.0081  0.0940
                                            0.0218 -0.0875  0.0000  0.0000 -0.0420
                                            0.0000  0.0000  0.1389 -0.0290
    81. (0.00060) RY*( 5) C   6           s(  0.00%)p 1.00( 17.67%)d 4.66( 82.33%)
                                            0.0000  0.0000  0.0000  0.0000  0.0000
                                            0.0000  0.0000 -0.0052  0.4204  0.0000
                                            0.7970 -0.4336  0.0000  0.0000
    82. (0.00012) RY*( 6) C   6           s(  1.82%)p 2.52(  4.58%)d51.47( 93.60%)
                                           -0.0000 -0.0009  0.1348 -0.0213  0.1455
                                            0.0040  0.1555 -0.0000 -0.0000 -0.0883
                                           -0.0000 -0.0000 -0.9163  0.2975
    83. (0.00006) RY*( 7) C   6           s(  0.37%)p 5.80(  2.14%)d99.99( 97.49%)
    84. (0.00001) RY*( 8) C   6           s(  0.00%)p 1.00(  3.00%)d32.39( 97.00%)
    85. (0.00001) RY*( 9) C   6           s(  0.16%)p12.05(  1.89%)d99.99( 97.95%)
    86. (0.00515) RY*( 1) C   7           s(  0.24%)p99.99( 92.89%)d28.29(  6.86%)
                                           -0.0000  0.0281  0.0405 -0.0299 -0.9467
                                           -0.0022 -0.1782 -0.0000 -0.0000  0.0663
                                           -0.0000 -0.0000  0.2505 -0.0384
    87. (0.00251) RY*( 2) C   7           s(  1.15%)p85.10( 97.51%)d 1.18(  1.35%)
                                           -0.0000 -0.0018  0.1070 -0.0020  0.1835
                                            0.0371 -0.9695 -0.0000 -0.0000 -0.1148
                                           -0.0000 -0.0000  0.0164 -0.0039
    88. (0.00085) RY*( 3) C   7           s(  0.00%)p 1.00( 93.31%)d 0.07(  6.69%)
                                            0.0000  0.0000  0.0000  0.0000  0.0000
                                            0.0000  0.0000  0.0058  0.9660  0.0000
                                           -0.2567  0.0314  0.0000  0.0000
    89. (0.00079) RY*( 4) C   7           s( 91.91%)p 0.02(  1.40%)d 0.07(  6.69%)
                                            0.0000 -0.0040  0.9587  0.0198 -0.0362
                                           -0.0037  0.1109  0.0000  0.0000 -0.1256
                                            0.0000  0.0000 -0.1944 -0.1152
    90. (0.00074) RY*( 5) C   7           s(  0.00%)p 1.00(  0.56%)d99.99( 99.44%)
                                            0.0000  0.0000  0.0000  0.0000  0.0000
                                            0.0000  0.0000 -0.0132 -0.0738  0.0000
                                           -0.1579  0.9846  0.0000  0.0000
    91. (0.00014) RY*( 6) C   7           s(  0.43%)p 2.87(  1.23%)d99.99( 98.34%)
                                           -0.0000  0.0000  0.0656 -0.0024 -0.0002
                                            0.0261 -0.1080  0.0000  0.0000  0.9327
                                            0.0000  0.0000 -0.3366 -0.0082
    92. (0.00005) RY*( 7) C   7           s(  6.15%)p 0.92(  5.66%)d14.35( 88.19%)
    93. (0.00000) RY*( 8) C   7           s(  0.00%)p 1.00(  6.17%)d15.20( 93.83%)
    94. (0.00000) RY*( 9) C   7           s(  0.22%)p 5.93(  1.32%)d99.99( 98.46%)
    95. (0.00519) RY*( 1) C   8           s(  0.20%)p99.99( 93.10%)d33.69(  6.70%)
                                           -0.0000  0.0281  0.0346 -0.0210 -0.5929
                                            0.0214  0.7606  0.0000  0.0000 -0.2545
                                            0.0000  0.0000 -0.0317 -0.0351
    96. (0.00255) RY*( 2) C   8           s(  0.85%)p99.99( 97.82%)d 1.57(  1.33%)
                                           -0.0000 -0.0016  0.0922 -0.0258  0.7797
                                           -0.0271  0.6074  0.0000  0.0000 -0.0029
                                            0.0000  0.0000  0.1153 -0.0029
    97. (0.00081) RY*( 3) C   8           s( 92.78%)p 0.01(  1.02%)d 0.07(  6.19%)
                                            0.0000 -0.0038  0.9632  0.0148 -0.0890
                                           -0.0123 -0.0441  0.0000  0.0000  0.2112
                                            0.0000  0.0000  0.0673 -0.1130
    98. (0.00078) RY*( 4) C   8           s(  0.00%)p 1.00( 73.26%)d 0.37( 26.74%)
                                            0.0000  0.0000  0.0000  0.0000  0.0000
                                            0.0000  0.0000  0.0126  0.8558  0.0000
                                            0.2347  0.4608  0.0000  0.0000
    99. (0.00067) RY*( 5) C   8           s(  0.00%)p 1.00( 20.40%)d 3.90( 79.60%)
                                            0.0000  0.0000  0.0000  0.0000  0.0000
                                            0.0000  0.0000  0.0069 -0.4516  0.0000
                                            0.7736  0.4444  0.0000  0.0000
   100. (0.00014) RY*( 6) C   8           s(  0.11%)p12.55(  1.33%)d99.99( 98.57%)
                                           -0.0000  0.0006  0.0325 -0.0196  0.0726
                                           -0.0179  0.0854 -0.0000 -0.0000  0.2111
                                           -0.0000 -0.0000 -0.9701  0.0028
   101. (0.00005) RY*( 7) C   8           s(  5.93%)p 0.94(  5.57%)d14.91( 88.50%)
   102. (0.00000) RY*( 8) C   8           s(  0.00%)p 1.00(  6.39%)d14.65( 93.61%)
   103. (0.00000) RY*( 9) C   8           s(  0.23%)p 5.20(  1.18%)d99.99( 98.59%)
   104. (0.00503) RY*( 1) C   9           s(  0.40%)p99.99( 93.11%)d16.43(  6.49%)
                                            0.0000  0.0271  0.0567  0.0047  0.4943
                                            0.0281  0.8282  0.0000  0.0000  0.1775
                                            0.0000  0.0000 -0.1807 -0.0284
   105. (0.00273) RY*( 2) C   9           s(  0.05%)p99.99( 98.05%)d40.68(  1.90%)
                                            0.0000  0.0089  0.0197  0.0319 -0.8547
                                           -0.0077  0.4988 -0.0000 -0.0000  0.1163
                                           -0.0000 -0.0000  0.0723 -0.0166
   106. (0.00095) RY*( 3) C   9           s(  0.00%)p 1.00( 80.25%)d 0.25( 19.75%)
                                            0.0000  0.0000  0.0000  0.0000  0.0000
                                            0.0000  0.0000  0.0125  0.8957  0.0000
                                           -0.3548  0.2676  0.0000  0.0000
   107. (0.00085) RY*( 4) C   9           s( 98.24%)p 0.00(  0.14%)d 0.02(  1.62%)
                                           -0.0000 -0.0050  0.9911 -0.0089 -0.0032
                                           -0.0224 -0.0291  0.0000  0.0000 -0.1080
                                            0.0000  0.0000  0.0624 -0.0246
   108. (0.00058) RY*( 5) C   9           s(  0.00%)p 1.00( 17.23%)d 4.81( 82.77%)
                                            0.0000  0.0000  0.0000  0.0000  0.0000
                                            0.0000  0.0000 -0.0076  0.4150  0.0000
                                            0.8835 -0.2172  0.0000  0.0000
   109. (0.00013) RY*( 6) C   9           s(  1.05%)p 3.84(  4.03%)d90.42( 94.92%)
                                           -0.0000 -0.0009  0.1025 -0.0186  0.0068
                                            0.0113 -0.1994  0.0000  0.0000  0.9307
                                            0.0000  0.0000  0.0064  0.2880
   110. (0.00004) RY*( 7) C   9           s(  0.24%)p10.58(  2.57%)d99.99( 97.19%)
   111. (0.00002) RY*( 8) C   9           s(  0.00%)p 1.00(  2.58%)d37.72( 97.42%)
   112. (0.00001) RY*( 9) C   9           s(  0.11%)p18.91(  2.13%)d99.99( 97.75%)
   113. (0.00068) RY*( 1) H  10           s( 99.09%)p 0.01(  0.91%)
                                            0.0004  0.9954  0.0498 -0.0813  0.0000
   114. (0.00015) RY*( 2) H  10           s(  0.00%)p 1.00(100.00%)
                                            0.0000  0.0000  0.0000  0.0000  1.0000
   115. (0.00008) RY*( 3) H  10           s(  0.73%)p99.99( 99.27%)
   116. (0.00002) RY*( 4) H  10           s(  0.29%)p99.99( 99.71%)
   117. (0.00181) RY*( 1) H  11           s( 99.31%)p 0.01(  0.69%)
                                            0.0047  0.9965  0.0445  0.0704  0.0000
   118. (0.00017) RY*( 2) H  11           s(  0.00%)p 1.00(100.00%)
                                            0.0000  0.0000  0.0000  0.0000  1.0000
   119. (0.00009) RY*( 3) H  11           s(  0.02%)p99.99( 99.98%)
   120. (0.00006) RY*( 4) H  11           s(  0.77%)p99.99( 99.23%)
   121. (0.00152) RY*( 1) H  12           s( 99.13%)p 0.01(  0.87%)
                                            0.0046  0.9956  0.0924  0.0127  0.0000
   122. (0.00019) RY*( 2) H  12           s(  0.00%)p 1.00(100.00%)
                                            0.0000  0.0000  0.0000  0.0000  1.0000
   123. (0.00009) RY*( 3) H  12           s(  0.00%)p 1.00(100.00%)
   124. (0.00006) RY*( 4) H  12           s(  0.96%)p99.99( 99.04%)
   125. (0.00153) RY*( 1) H  13           s( 99.13%)p 0.01(  0.87%)
                                            0.0045  0.9956  0.0628 -0.0690  0.0000
   126. (0.00018) RY*( 2) H  13           s(  0.00%)p 1.00(100.00%)
                                            0.0000  0.0000  0.0000  0.0000  1.0000
   127. (0.00009) RY*( 3) H  13           s(  0.00%)p 1.00(100.00%)
   128. (0.00006) RY*( 4) H  13           s(  0.96%)p99.99( 99.04%)
   129. (0.00201) RY*( 1) H  14           s( 99.50%)p 0.01(  0.50%)
                                            0.0045  0.9975 -0.0275 -0.0653  0.0000
   130. (0.00017) RY*( 2) H  14           s(  0.00%)p 1.00(100.00%)
                                            0.0000  0.0000  0.0000  0.0000  1.0000
   131. (0.00009) RY*( 3) H  14           s(  0.01%)p99.99( 99.99%)
   132. (0.00006) RY*( 4) H  14           s(  0.58%)p99.99( 99.42%)
   133. (0.02496) BD*( 1) C   1 - N   2  
                ( 58.97%)   0.7679* C   1 s( 28.13%)p 2.55( 71.75%)d 0.00(  0.12%)
                                           -0.0001  0.5303  0.0102 -0.8446 -0.0196
                                           -0.0370 -0.0492  0.0000  0.0000 -0.0047
                                            0.0000  0.0000  0.0283 -0.0199
                ( 41.03%)  -0.6405* N   2 s( 32.64%)p 2.06( 67.28%)d 0.00(  0.08%)
                                            0.0003  0.5713  0.0029  0.8004  0.0001
                                           -0.1773  0.0255  0.0000  0.0000  0.0094
                                            0.0000  0.0000  0.0234 -0.0142
   134. (0.04448) BD*( 1) C   1 - C   5  
                ( 50.13%)   0.7080* C   1 s( 32.67%)p 2.06( 67.27%)d 0.00(  0.05%)
                                           -0.0000  0.5715 -0.0101  0.3257 -0.0007
                                            0.7528 -0.0043  0.0000  0.0000  0.0115
                                            0.0000  0.0000 -0.0152 -0.0132
                ( 49.87%)  -0.7062* C   5 s( 35.69%)p 1.80( 64.26%)d 0.00(  0.05%)
                                            0.0000  0.5973  0.0135 -0.2780  0.0097
                                           -0.7518  0.0058  0.0000  0.0000  0.0155
                                            0.0000  0.0000 -0.0099 -0.0123
   135. (0.45136) BD*( 2) C   1 - C   5  
                ( 49.59%)   0.7042* C   1 s(  0.00%)p 1.00( 99.96%)d 0.00(  0.04%)
                                           -0.0000 -0.0000 -0.0000 -0.0000 -0.0000
                                           -0.0000 -0.0000 -0.9998  0.0022 -0.0000
                                           -0.0078 -0.0172 -0.0000 -0.0000
                ( 50.41%)  -0.7100* C   5 s(  0.00%)p 1.00( 99.97%)d 0.00(  0.03%)
                                           -0.0000 -0.0000 -0.0000 -0.0000 -0.0000
                                           -0.0000 -0.0000 -0.9998  0.0034 -0.0000
                                            0.0050  0.0168 -0.0000 -0.0000
   136. (0.02568) BD*( 1) C   1 - C   9  
                ( 48.83%)   0.6988* C   1 s( 38.90%)p 1.57( 61.07%)d 0.00(  0.03%)
                                            0.0002 -0.6236 -0.0054 -0.4223  0.0383
                                            0.6563  0.0143 -0.0000 -0.0000  0.0150
                                           -0.0000 -0.0000  0.0028  0.0102
                ( 51.17%)  -0.7153* C   9 s( 34.62%)p 1.89( 65.33%)d 0.00(  0.05%)
                                           -0.0001 -0.5883 -0.0092  0.5367  0.0313
                                           -0.6033  0.0163 -0.0000 -0.0000  0.0178
                                           -0.0000 -0.0000  0.0049  0.0130
   137. (0.01214) BD*( 1) N   2 - C   3  
                ( 39.40%)   0.6277* N   2 s( 36.89%)p 1.71( 63.03%)d 0.00(  0.08%)
                                           -0.0000 -0.6070 -0.0210  0.2670 -0.0376
                                           -0.7466  0.0145 -0.0000 -0.0000  0.0001
                                           -0.0000 -0.0000  0.0259  0.0127
                ( 60.60%)  -0.7785* C   3 s( 37.14%)p 1.69( 62.73%)d 0.00(  0.13%)
                                           -0.0002 -0.6094  0.0084 -0.1221  0.0566
                                            0.7790  0.0493 -0.0000 -0.0000  0.0133
                                           -0.0000 -0.0000  0.0281  0.0172
   138. (0.24744) BD*( 2) N   2 - C   3  
                ( 41.81%)   0.6466* N   2 s(  0.00%)p 1.00( 99.81%)d 0.00(  0.19%)
                                           -0.0000 -0.0000 -0.0000 -0.0000 -0.0000
                                           -0.0000 -0.0000 -0.9990  0.0046 -0.0000
                                           -0.0164 -0.0405 -0.0000 -0.0000
                ( 58.19%)  -0.7628* C   3 s(  0.00%)p 1.00( 99.81%)d 0.00(  0.19%)
                                           -0.0000 -0.0000 -0.0000 -0.0000 -0.0000
                                           -0.0000 -0.0000 -0.9987  0.0252 -0.0000
                                           -0.0171  0.0403 -0.0000 -0.0000
   139. (0.05141) BD*( 1) C   3 - O   4  
                ( 70.42%)   0.8392* C   3 s( 26.98%)p 2.69( 72.67%)d 0.01(  0.36%)
                                           -0.0000 -0.5193  0.0055 -0.6805 -0.0052
                                           -0.5065 -0.0844  0.0000  0.0000 -0.0490
                                            0.0000  0.0000 -0.0168  0.0295
                ( 29.58%)  -0.5439* O   4 s( 30.84%)p 2.24( 69.08%)d 0.00(  0.08%)
                                           -0.0001 -0.5554 -0.0016  0.7214  0.0159
                                            0.4123 -0.0146  0.0000  0.0000 -0.0237
                                            0.0000  0.0000  0.0042  0.0132
   140. (0.02257) BD*( 1) C   3 - H  10  
                ( 39.52%)   0.6286* C   3 s( 35.73%)p 1.80( 64.23%)d 0.00(  0.04%)
                                           -0.0007  0.5977  0.0081 -0.7185  0.0118
                                            0.3548 -0.0082 -0.0000 -0.0000 -0.0174
                                           -0.0000 -0.0000  0.0071 -0.0058
                ( 60.48%)  -0.7777* H  10 s( 99.90%)p 0.00(  0.10%)
                                            0.9995 -0.0030  0.0295 -0.0134 -0.0000
   141. (0.03383) BD*( 1) O   4 - C   5  
                ( 30.89%)   0.5558* O   4 s( 33.73%)p 1.96( 66.20%)d 0.00(  0.07%)
                                           -0.0001 -0.5808  0.0015 -0.6915 -0.0084
                                            0.4285 -0.0095 -0.0000 -0.0000  0.0227
                                           -0.0000 -0.0000  0.0046  0.0137
                ( 69.11%)  -0.8313* C   5 s( 23.07%)p 3.32( 76.64%)d 0.01(  0.29%)
                                            0.0002 -0.4800  0.0155  0.6235 -0.0048
                                           -0.6116 -0.0598 -0.0000 -0.0000  0.0451
                                           -0.0000 -0.0000 -0.0090  0.0289
   142. (0.02367) BD*( 1) C   5 - C   6  
                ( 49.17%)   0.7012* C   5 s( 40.89%)p 1.44( 59.07%)d 0.00(  0.03%)
                                            0.0002 -0.6394  0.0104 -0.7295  0.0236
                                           -0.2381 -0.0361 -0.0000 -0.0000 -0.0085
                                           -0.0000 -0.0000 -0.0126  0.0099
                ( 50.83%)  -0.7129* C   6 s( 34.16%)p 1.93( 65.78%)d 0.00(  0.05%)
                                           -0.0001 -0.5844 -0.0126  0.8037  0.0168
                                            0.1030 -0.0327 -0.0000 -0.0000 -0.0069
                                           -0.0000 -0.0000 -0.0175  0.0131
   143. (0.01511) BD*( 1) C   6 - C   7  
                ( 49.33%)   0.7024* C   6 s( 36.03%)p 1.77( 63.93%)d 0.00(  0.04%)
                                            0.0001 -0.6002 -0.0095 -0.5147 -0.0351
                                            0.6106 -0.0175 -0.0000 -0.0000  0.0142
                                           -0.0000 -0.0000  0.0078  0.0120
                ( 50.67%)  -0.7118* C   7 s( 35.67%)p 1.80( 64.28%)d 0.00(  0.05%)
                                           -0.0001 -0.5972 -0.0076  0.4720 -0.0238
                                           -0.6469 -0.0320 -0.0000 -0.0000  0.0173
                                           -0.0000 -0.0000  0.0030  0.0122
   144. (0.33205) BD*( 2) C   6 - C   7  
                ( 49.23%)   0.7017* C   6 s(  0.00%)p 1.00( 99.95%)d 0.00(  0.05%)
                                           -0.0000 -0.0000 -0.0000 -0.0000 -0.0000
                                           -0.0000 -0.0000 -0.9996  0.0137 -0.0000
                                           -0.0012  0.0231 -0.0000 -0.0000
                ( 50.77%)  -0.7125* C   7 s(  0.00%)p 1.00( 99.95%)d 0.00(  0.05%)
                                           -0.0000 -0.0000 -0.0000 -0.0000 -0.0000
                                           -0.0000 -0.0000 -0.9997  0.0116 -0.0000
                                            0.0197 -0.0094 -0.0000 -0.0000
   145. (0.01480) BD*( 1) C   6 - H  11  
                ( 37.94%)   0.6160* C   6 s( 29.74%)p 2.36( 70.23%)d 0.00(  0.03%)
                                            0.0002 -0.5450  0.0174 -0.2952 -0.0026
                                           -0.7843  0.0068 -0.0000 -0.0000 -0.0079
                                           -0.0000 -0.0000  0.0113  0.0099
                ( 62.06%)  -0.7878* H  11 s( 99.91%)p 0.00(  0.09%)
                                           -0.9995  0.0022  0.0109  0.0287 -0.0000
   146. (0.01701) BD*( 1) C   7 - C   8  
                ( 49.92%)   0.7065* C   7 s( 35.96%)p 1.78( 64.00%)d 0.00(  0.04%)
                                           -0.0001 -0.5996 -0.0072  0.2713 -0.0314
                                            0.7515  0.0242 -0.0000 -0.0000 -0.0129
                                           -0.0000 -0.0000  0.0112  0.0120
                ( 50.08%)  -0.7077* C   8 s( 35.63%)p 1.81( 64.33%)d 0.00(  0.04%)
                                           -0.0001 -0.5968 -0.0083 -0.2975 -0.0397
                                           -0.7438  0.0021 -0.0000 -0.0000 -0.0098
                                           -0.0000 -0.0000  0.0142  0.0120
   147. (0.01325) BD*( 1) C   7 - H  12  
                ( 38.55%)   0.6209* C   7 s( 28.27%)p 2.54( 71.70%)d 0.00(  0.03%)
                                            0.0003 -0.5315  0.0126 -0.8380  0.0069
                                           -0.1213  0.0011 -0.0000 -0.0000 -0.0045
                                           -0.0000 -0.0000 -0.0139  0.0097
                ( 61.45%)  -0.7839* H  12 s( 99.91%)p 0.00(  0.09%)
                                           -0.9995  0.0018  0.0299  0.0043 -0.0000
   148. (0.01480) BD*( 1) C   8 - C   9  
                ( 50.35%)   0.7096* C   8 s( 35.98%)p 1.78( 63.98%)d 0.00(  0.05%)
                                            0.0001  0.5998  0.0065 -0.7808 -0.0028
                                           -0.1689 -0.0397  0.0000  0.0000  0.0049
                                            0.0000  0.0000  0.0168 -0.0120
                ( 49.65%)  -0.7046* C   9 s( 36.03%)p 1.77( 63.93%)d 0.00(  0.04%)
                                           -0.0000  0.6001  0.0115  0.7899  0.0157
                                            0.1172 -0.0375  0.0000  0.0000  0.0091
                                            0.0000  0.0000  0.0143 -0.0118
   149. (0.30734) BD*( 2) C   8 - C   9  
                ( 49.06%)   0.7004* C   8 s(  0.00%)p 1.00( 99.95%)d 0.00(  0.05%)
                                           -0.0000 -0.0000 -0.0000 -0.0000 -0.0000
                                           -0.0000 -0.0000 -0.9997  0.0128 -0.0000
                                            0.0203 -0.0067 -0.0000 -0.0000
                ( 50.94%)  -0.7137* C   9 s(  0.00%)p 1.00( 99.94%)d 0.00(  0.06%)
                                           -0.0000 -0.0000 -0.0000 -0.0000 -0.0000
                                           -0.0000 -0.0000 -0.9997  0.0116 -0.0000
                                           -0.0178 -0.0155 -0.0000 -0.0000
   150. (0.01340) BD*( 1) C   8 - H  13  
                ( 38.54%)   0.6208* C   8 s( 28.30%)p 2.53( 71.67%)d 0.00(  0.03%)
                                            0.0003 -0.5318  0.0127 -0.5478  0.0052
                                            0.6455 -0.0049 -0.0000 -0.0000  0.0144
                                           -0.0000 -0.0000  0.0024  0.0098
                ( 61.46%)  -0.7839* H  13 s( 99.91%)p 0.00(  0.09%)
                                           -0.9995  0.0017  0.0194 -0.0231 -0.0000
   151. (0.01471) BD*( 1) C   9 - H  14  
                ( 38.01%)   0.6165* C   9 s( 29.27%)p 2.42( 70.70%)d 0.00(  0.03%)
                                           -0.0003  0.5407 -0.0161 -0.2937  0.0046
                                           -0.7879  0.0043 -0.0000 -0.0000  0.0100
                                           -0.0000 -0.0000 -0.0101 -0.0099
                ( 61.99%)  -0.7873* H  14 s( 99.91%)p 0.00(  0.09%)
                                            0.9995 -0.0024  0.0114  0.0285 -0.0000


 NHO Directionality and "Bond Bending" (deviations from line of nuclear centers)

         [Thresholds for printing:  angular deviation  >  1.0 degree]
                                    hybrid p-character > 25.0%
                                    orbital occupancy  >  0.10e

                                Line of Centers        Hybrid 1              Hybrid 2
                                ---------------  -------------------   ------------------
                NBO               Theta   Phi    Theta   Phi    Dev    Theta   Phi    Dev
 ========================================================================================
     1. BD (   1) C   1 - N   2    90.0  176.4    90.0  185.7   9.3     90.0  349.3   7.2
     2. BD (   1) C   1 - C   5    90.0   68.1    90.0   66.5   1.6     90.0  250.2   2.1
     3. BD (   2) C   1 - C   5    90.0   68.1     0.0    0.0  90.0      0.0    0.0  90.0
     4. BD (   1) C   1 - C   9    90.0  308.1    90.0  299.8   8.3     90.0  134.1   5.9
     5. BD (   1) N   2 - C   3    90.0  100.7    90.0  107.4   6.7     90.0  274.5   6.2
     6. BD (   2) N   2 - C   3    90.0  100.7     0.0    0.0  90.0      0.0    0.0  90.0
     7. BD (   1) C   3 - O   4    90.0   36.7    90.0   40.8   4.1     90.0  208.3   8.3
     8. BD (   1) C   3 - H  10    90.0  152.6    90.0  153.9   1.3      --     --    --
     9. BD (   1) O   4 - C   5    90.0  320.9    90.0  329.1   8.2     90.0  132.7   8.2
    10. BD (   1) C   5 - C   6    90.0   11.8    90.0   21.2   9.5     90.0  184.9   6.9
    11. BD (   1) C   6 - C   7    90.0  307.5    90.0  312.8   5.3     90.0  123.4   4.1
    12. BD (   2) C   6 - C   7    90.0  307.5     0.0    0.0  90.0      0.0    0.0  90.0
    14. BD (   1) C   7 - C   8    90.0  249.2    90.0  252.8   3.6     90.0   65.6   3.6
    16. BD (   1) C   8 - C   9    90.0  190.8    90.0  194.9   4.1     90.0    5.6   5.2
    17. BD (   2) C   8 - C   9    90.0  190.8     0.0    0.0  90.0      0.0    0.0  90.0
    29. LP (   1) N   2             --     --     90.0  229.8   --       --     --    --
    30. LP (   1) O   4             --     --     90.0   90.1   --       --     --    --
    31. LP (   2) O   4             --     --      0.0    0.0   --       --     --    --
   135. BD*(   2) C   1 - C   5    90.0   68.1     0.0    0.0  90.0      0.0    0.0  90.0
   138. BD*(   2) N   2 - C   3    90.0  100.7     0.0    0.0  90.0      0.0    0.0  90.0
   144. BD*(   2) C   6 - C   7    90.0  307.5     0.0    0.0  90.0      0.0    0.0  90.0
   149. BD*(   2) C   8 - C   9    90.0  190.8     0.0    0.0  90.0      0.0    0.0  90.0


 Second Order Perturbation Theory Analysis of Fock Matrix in NBO Basis

     Threshold for printing:   0.50 kcal/mol
                                                                              E(2)  E(j)-E(i) F(i,j)
         Donor NBO (i)                     Acceptor NBO (j)                 kcal/mol   a.u.    a.u. 
 ===================================================================================================

 within unit  1
   1. BD (   1) C   1 - N   2        / 50. RY*(   1) C   3                    0.57    1.40    0.025
   1. BD (   1) C   1 - N   2        / 51. RY*(   2) C   3                    1.20    2.07    0.045
   1. BD (   1) C   1 - N   2        /134. BD*(   1) C   1 - C   5            1.16    1.30    0.035
   1. BD (   1) C   1 - N   2        /136. BD*(   1) C   1 - C   9            2.81    1.33    0.055
   1. BD (   1) C   1 - N   2        /137. BD*(   1) N   2 - C   3            0.98    1.34    0.033
   1. BD (   1) C   1 - N   2        /139. BD*(   1) C   3 - O   4            1.83    1.09    0.040
   1. BD (   1) C   1 - N   2        /140. BD*(   1) C   3 - H  10            5.97    1.21    0.076
   1. BD (   1) C   1 - N   2        /141. BD*(   1) O   4 - C   5            1.26    1.09    0.033
   1. BD (   1) C   1 - N   2        /142. BD*(   1) C   5 - C   6            3.43    1.33    0.060
   1. BD (   1) C   1 - N   2        /148. BD*(   1) C   8 - C   9            1.17    1.34    0.035
   2. BD (   1) C   1 - C   5        / 41. RY*(   1) N   2                    0.65    1.66    0.029
   2. BD (   1) C   1 - C   5        / 77. RY*(   1) C   6                    1.28    1.80    0.043
   2. BD (   1) C   1 - C   5        / 78. RY*(   2) C   6                    0.52    1.35    0.024
   2. BD (   1) C   1 - C   5        /104. RY*(   1) C   9                    1.04    1.84    0.039
   2. BD (   1) C   1 - C   5        /105. RY*(   2) C   9                    0.60    1.34    0.026
   2. BD (   1) C   1 - C   5        /133. BD*(   1) C   1 - N   2            0.62    1.13    0.024
   2. BD (   1) C   1 - C   5        /136. BD*(   1) C   1 - C   9            4.80    1.26    0.069
   2. BD (   1) C   1 - C   5        /140. BD*(   1) C   3 - H  10            1.12    1.13    0.032
   2. BD (   1) C   1 - C   5        /142. BD*(   1) C   5 - C   6            5.79    1.25    0.076
   2. BD (   1) C   1 - C   5        /145. BD*(   1) C   6 - H  11            2.63    1.14    0.049
   2. BD (   1) C   1 - C   5        /151. BD*(   1) C   9 - H  14            2.62    1.15    0.049
   3. BD (   2) C   1 - C   5        / 43. RY*(   3) N   2                    0.98    1.74    0.041
   3. BD (   2) C   1 - C   5        / 60. RY*(   2) O   4                    0.87    1.44    0.035
   3. BD (   2) C   1 - C   5        / 79. RY*(   3) C   6                    2.28    1.09    0.049
   3. BD (   2) C   1 - C   5        /106. RY*(   3) C   9                    2.18    1.08    0.048
   3. BD (   2) C   1 - C   5        /138. BD*(   2) N   2 - C   3           11.61    0.27    0.051
   3. BD (   2) C   1 - C   5        /144. BD*(   2) C   6 - C   7           18.81    0.30    0.067
   3. BD (   2) C   1 - C   5        /149. BD*(   2) C   8 - C   9           18.37    0.30    0.068
   4. BD (   1) C   1 - C   9        / 41. RY*(   1) N   2                    0.62    1.66    0.029
   4. BD (   1) C   1 - C   9        / 70. RY*(   3) C   5                    0.83    1.63    0.033
   4. BD (   1) C   1 - C   9        / 95. RY*(   1) C   8                    1.07    1.86    0.040
   4. BD (   1) C   1 - C   9        / 96. RY*(   2) C   8                    1.11    1.36    0.035
   4. BD (   1) C   1 - C   9        /133. BD*(   1) C   1 - N   2            2.77    1.14    0.050
   4. BD (   1) C   1 - C   9        /134. BD*(   1) C   1 - C   5            4.14    1.23    0.064
   4. BD (   1) C   1 - C   9        /137. BD*(   1) N   2 - C   3            1.34    1.28    0.037
   4. BD (   1) C   1 - C   9        /141. BD*(   1) O   4 - C   5            1.89    1.03    0.039
   4. BD (   1) C   1 - C   9        /148. BD*(   1) C   8 - C   9            2.94    1.27    0.055
   4. BD (   1) C   1 - C   9        /150. BD*(   1) C   8 - H  13            2.57    1.16    0.049
   4. BD (   1) C   1 - C   9        /151. BD*(   1) C   9 - H  14            1.46    1.16    0.037
   5. BD (   1) N   2 - C   3        / 33. RY*(   2) C   1                    2.49    1.78    0.059
   5. BD (   1) N   2 - C   3        /133. BD*(   1) C   1 - N   2            1.17    1.31    0.035
   5. BD (   1) N   2 - C   3        /136. BD*(   1) C   1 - C   9            6.08    1.44    0.084
   5. BD (   1) N   2 - C   3        /140. BD*(   1) C   3 - H  10            1.19    1.31    0.035
   5. BD (   1) N   2 - C   3        /142. BD*(   1) C   5 - C   6            0.71    1.43    0.029
   6. BD (   2) N   2 - C   3        / 35. RY*(   4) C   1                    1.46    2.18    0.052
   6. BD (   2) N   2 - C   3        /135. BD*(   2) C   1 - C   5           14.70    0.36    0.071
   6. BD (   2) N   2 - C   3        /138. BD*(   2) N   2 - C   3            0.53    0.33    0.012
   7. BD (   1) C   3 - O   4        / 42. RY*(   2) N   2                    0.77    2.04    0.035
   7. BD (   1) C   3 - O   4        / 68. RY*(   1) C   5                    1.87    1.73    0.051
   7. BD (   1) C   3 - O   4        / 70. RY*(   3) C   5                    0.76    1.84    0.033
   7. BD (   1) C   3 - O   4        /136. BD*(   1) C   1 - C   9            0.87    1.47    0.032
   7. BD (   1) C   3 - O   4        /142. BD*(   1) C   5 - C   6            5.34    1.47    0.079
   8. BD (   1) C   3 - H  10        / 41. RY*(   1) N   2                    0.80    1.54    0.031
   8. BD (   1) C   3 - H  10        / 59. RY*(   1) O   4                    0.56    1.80    0.028
   8. BD (   1) C   3 - H  10        /133. BD*(   1) C   1 - N   2            4.05    1.01    0.057
   8. BD (   1) C   3 - H  10        /137. BD*(   1) N   2 - C   3            0.65    1.15    0.024
   8. BD (   1) C   3 - H  10        /139. BD*(   1) C   3 - O   4            0.55    0.90    0.020
   8. BD (   1) C   3 - H  10        /141. BD*(   1) O   4 - C   5            3.30    0.90    0.049
   9. BD (   1) O   4 - C   5        / 50. RY*(   1) C   3                    2.04    1.55    0.050
   9. BD (   1) O   4 - C   5        /133. BD*(   1) C   1 - N   2            0.65    1.36    0.027
   9. BD (   1) O   4 - C   5        /134. BD*(   1) C   1 - C   5            0.57    1.45    0.026
   9. BD (   1) O   4 - C   5        /136. BD*(   1) C   1 - C   9            2.67    1.48    0.056
   9. BD (   1) O   4 - C   5        /140. BD*(   1) C   3 - H  10            2.40    1.36    0.051
   9. BD (   1) O   4 - C   5        /142. BD*(   1) C   5 - C   6            1.26    1.48    0.039
   9. BD (   1) O   4 - C   5        /143. BD*(   1) C   6 - C   7            0.94    1.48    0.033
  10. BD (   1) C   5 - C   6        / 34. RY*(   3) C   1                    0.67    1.58    0.029
  10. BD (   1) C   5 - C   6        / 86. RY*(   1) C   7                    1.08    1.88    0.040
  10. BD (   1) C   5 - C   6        / 87. RY*(   2) C   7                    1.08    1.37    0.035
  10. BD (   1) C   5 - C   6        /133. BD*(   1) C   1 - N   2            1.45    1.16    0.036
  10. BD (   1) C   5 - C   6        /134. BD*(   1) C   1 - C   5            5.06    1.25    0.071
  10. BD (   1) C   5 - C   6        /139. BD*(   1) C   3 - O   4            1.96    1.04    0.041
  10. BD (   1) C   5 - C   6        /141. BD*(   1) O   4 - C   5            1.16    1.04    0.031
  10. BD (   1) C   5 - C   6        /143. BD*(   1) C   6 - C   7            2.87    1.28    0.054
  10. BD (   1) C   5 - C   6        /145. BD*(   1) C   6 - H  11            1.58    1.17    0.038
  10. BD (   1) C   5 - C   6        /147. BD*(   1) C   7 - H  12            2.60    1.18    0.050
  11. BD (   1) C   6 - C   7        / 68. RY*(   1) C   5                    2.05    1.52    0.050
  11. BD (   1) C   6 - C   7        / 95. RY*(   1) C   8                    0.76    1.85    0.034
  11. BD (   1) C   6 - C   7        / 96. RY*(   2) C   8                    1.33    1.35    0.038
  11. BD (   1) C   6 - C   7        /141. BD*(   1) O   4 - C   5            7.49    1.02    0.078
  11. BD (   1) C   6 - C   7        /142. BD*(   1) C   5 - C   6            3.44    1.25    0.059
  11. BD (   1) C   6 - C   7        /145. BD*(   1) C   6 - H  11            1.67    1.14    0.039
  11. BD (   1) C   6 - C   7        /146. BD*(   1) C   7 - C   8            2.88    1.24    0.054
  11. BD (   1) C   6 - C   7        /147. BD*(   1) C   7 - H  12            1.26    1.15    0.034
  11. BD (   1) C   6 - C   7        /150. BD*(   1) C   8 - H  13            2.14    1.16    0.045
  12. BD (   2) C   6 - C   7        / 73. RY*(   6) C   5                    1.25    1.38    0.040
  12. BD (   2) C   6 - C   7        / 79. RY*(   3) C   6                    0.59    1.08    0.024
  12. BD (   2) C   6 - C   7        / 98. RY*(   4) C   8                    1.87    1.17    0.045
  12. BD (   2) C   6 - C   7        /135. BD*(   2) C   1 - C   5           21.57    0.28    0.072
  12. BD (   2) C   6 - C   7        /149. BD*(   2) C   8 - C   9           18.47    0.29    0.066
  13. BD (   1) C   6 - H  11        / 86. RY*(   1) C   7                    0.65    1.69    0.030
  13. BD (   1) C   6 - H  11        /134. BD*(   1) C   1 - C   5            4.27    1.06    0.060
  13. BD (   1) C   6 - H  11        /142. BD*(   1) C   5 - C   6            0.89    1.09    0.028
  13. BD (   1) C   6 - H  11        /143. BD*(   1) C   6 - C   7            1.24    1.09    0.033
  13. BD (   1) C   6 - H  11        /146. BD*(   1) C   7 - C   8            3.59    1.08    0.056
  14. BD (   1) C   7 - C   8        / 78. RY*(   2) C   6                    1.73    1.34    0.043
  14. BD (   1) C   7 - C   8        /104. RY*(   1) C   9                    0.53    1.84    0.028
  14. BD (   1) C   7 - C   8        /105. RY*(   2) C   9                    1.62    1.34    0.042
  14. BD (   1) C   7 - C   8        /143. BD*(   1) C   6 - C   7            2.93    1.25    0.054
  14. BD (   1) C   7 - C   8        /145. BD*(   1) C   6 - H  11            2.61    1.14    0.049
  14. BD (   1) C   7 - C   8        /147. BD*(   1) C   7 - H  12            1.34    1.15    0.035
  14. BD (   1) C   7 - C   8        /148. BD*(   1) C   8 - C   9            3.01    1.25    0.055
  14. BD (   1) C   7 - C   8        /150. BD*(   1) C   8 - H  13            1.32    1.15    0.035
  14. BD (   1) C   7 - C   8        /151. BD*(   1) C   9 - H  14            2.57    1.14    0.049
  15. BD (   1) C   7 - H  12        / 77. RY*(   1) C   6                    0.63    1.62    0.029
  15. BD (   1) C   7 - H  12        / 95. RY*(   1) C   8                    0.66    1.68    0.030
  15. BD (   1) C   7 - H  12        /142. BD*(   1) C   5 - C   6            3.78    1.08    0.057
  15. BD (   1) C   7 - H  12        /143. BD*(   1) C   6 - C   7            0.77    1.08    0.026
  15. BD (   1) C   7 - H  12        /146. BD*(   1) C   7 - C   8            0.80    1.07    0.026
  15. BD (   1) C   7 - H  12        /148. BD*(   1) C   8 - C   9            3.92    1.09    0.058
  16. BD (   1) C   8 - C   9        / 33. RY*(   2) C   1                    2.24    1.59    0.054
  16. BD (   1) C   8 - C   9        / 86. RY*(   1) C   7                    0.73    1.85    0.033
  16. BD (   1) C   8 - C   9        / 87. RY*(   2) C   7                    1.31    1.35    0.038
  16. BD (   1) C   8 - C   9        /133. BD*(   1) C   1 - N   2            6.04    1.13    0.074
  16. BD (   1) C   8 - C   9        /136. BD*(   1) C   1 - C   9            3.36    1.25    0.058
  16. BD (   1) C   8 - C   9        /146. BD*(   1) C   7 - C   8            2.97    1.24    0.054
  16. BD (   1) C   8 - C   9        /147. BD*(   1) C   7 - H  12            2.19    1.15    0.045
  16. BD (   1) C   8 - C   9        /150. BD*(   1) C   8 - H  13            1.36    1.15    0.036
  16. BD (   1) C   8 - C   9        /151. BD*(   1) C   9 - H  14            1.61    1.15    0.038
  17. BD (   2) C   8 - C   9        / 37. RY*(   6) C   1                    1.43    1.16    0.039
  17. BD (   2) C   8 - C   9        / 88. RY*(   3) C   7                    1.41    0.88    0.034
  17. BD (   2) C   8 - C   9        /106. RY*(   3) C   9                    0.53    1.07    0.023
  17. BD (   2) C   8 - C   9        /135. BD*(   2) C   1 - C   5           19.82    0.27    0.068
  17. BD (   2) C   8 - C   9        /144. BD*(   2) C   6 - C   7           20.59    0.28    0.069
  18. BD (   1) C   8 - H  13        / 86. RY*(   1) C   7                    0.65    1.67    0.029
  18. BD (   1) C   8 - H  13        /104. RY*(   1) C   9                    0.64    1.66    0.029
  18. BD (   1) C   8 - H  13        /136. BD*(   1) C   1 - C   9            3.87    1.08    0.058
  18. BD (   1) C   8 - H  13        /143. BD*(   1) C   6 - C   7            4.00    1.07    0.059
  18. BD (   1) C   8 - H  13        /146. BD*(   1) C   7 - C   8            0.79    1.06    0.026
  18. BD (   1) C   8 - H  13        /148. BD*(   1) C   8 - C   9            0.85    1.08    0.027
  19. BD (   1) C   9 - H  14        / 32. RY*(   1) C   1                    0.50    1.49    0.025
  19. BD (   1) C   9 - H  14        / 95. RY*(   1) C   8                    0.63    1.68    0.029
  19. BD (   1) C   9 - H  14        /134. BD*(   1) C   1 - C   5            4.31    1.05    0.060
  19. BD (   1) C   9 - H  14        /136. BD*(   1) C   1 - C   9            0.93    1.08    0.028
  19. BD (   1) C   9 - H  14        /146. BD*(   1) C   7 - C   8            3.79    1.07    0.057
  19. BD (   1) C   9 - H  14        /148. BD*(   1) C   8 - C   9            1.11    1.09    0.031
  20. CR (   1) C   1                / 68. RY*(   1) C   5                    1.64   10.93    0.120
  20. CR (   1) C   1                /105. RY*(   2) C   9                    1.50   10.75    0.113
  20. CR (   1) C   1                /107. RY*(   4) C   9                    0.54   10.65    0.068
  20. CR (   1) C   1                /134. BD*(   1) C   1 - C   5            0.67   10.63    0.076
  20. CR (   1) C   1                /137. BD*(   1) N   2 - C   3            0.99   10.68    0.092
  20. CR (   1) C   1                /142. BD*(   1) C   5 - C   6            1.44   10.66    0.111
  20. CR (   1) C   1                /148. BD*(   1) C   8 - C   9            0.75   10.67    0.080
  20. CR (   1) C   1                /151. BD*(   1) C   9 - H  14            0.72   10.56    0.078
  21. CR (   1) N   2                / 32. RY*(   1) C   1                    2.10   15.13    0.160
  21. CR (   1) N   2                / 39. RY*(   8) C   1                    0.62   16.27    0.089
  21. CR (   1) N   2                / 50. RY*(   1) C   3                    3.08   14.79    0.191
  21. CR (   1) N   2                / 54. RY*(   5) C   3                    0.69   15.62    0.093
  21. CR (   1) N   2                /136. BD*(   1) C   1 - C   9            1.11   14.72    0.115
  21. CR (   1) N   2                /140. BD*(   1) C   3 - H  10            0.64   14.60    0.087
  22. CR (   1) C   3                / 42. RY*(   2) N   2                    0.66   11.32    0.077
  22. CR (   1) C   3                /113. RY*(   1) H  10                    0.80   10.44    0.081
  22. CR (   1) C   3                /133. BD*(   1) C   1 - N   2            1.57   10.62    0.116
  22. CR (   1) C   3                /139. BD*(   1) C   3 - O   4            0.85   10.51    0.086
  22. CR (   1) C   3                /141. BD*(   1) O   4 - C   5            1.53   10.51    0.114
  23. CR (   1) O   4                / 50. RY*(   1) C   3                    1.90   19.65    0.173
  23. CR (   1) O   4                / 51. RY*(   2) C   3                    0.50   20.32    0.090
  23. CR (   1) O   4                / 68. RY*(   1) C   5                    1.44   19.84    0.151
  23. CR (   1) O   4                / 69. RY*(   2) C   5                    0.98   19.99    0.125
  23. CR (   1) O   4                / 75. RY*(   8) C   5                    0.60   20.99    0.100
  23. CR (   1) O   4                /142. BD*(   1) C   5 - C   6            0.70   19.57    0.105
  24. CR (   1) C   5                / 33. RY*(   2) C   1                    2.08   11.04    0.135
  24. CR (   1) C   5                / 78. RY*(   2) C   6                    1.74   10.79    0.122
  24. CR (   1) C   5                /134. BD*(   1) C   1 - C   5            1.05   10.67    0.095
  24. CR (   1) C   5                /136. BD*(   1) C   1 - C   9            1.20   10.70    0.102
  24. CR (   1) C   5                /139. BD*(   1) C   3 - O   4            1.25   10.46    0.104
  24. CR (   1) C   5                /141. BD*(   1) O   4 - C   5            0.97   10.46    0.091
  24. CR (   1) C   5                /142. BD*(   1) C   5 - C   6            0.63   10.70    0.074
  24. CR (   1) C   5                /143. BD*(   1) C   6 - C   7            0.68   10.70    0.076
  24. CR (   1) C   5                /145. BD*(   1) C   6 - H  11            0.80   10.59    0.082
  25. CR (   1) C   6                / 70. RY*(   3) C   5                    1.61   11.01    0.119
  25. CR (   1) C   6                / 87. RY*(   2) C   7                    1.35   10.74    0.108
  25. CR (   1) C   6                / 89. RY*(   4) C   7                    0.79   10.76    0.082
  25. CR (   1) C   6                /117. RY*(   1) H  11                    0.74   10.42    0.079
  25. CR (   1) C   6                /134. BD*(   1) C   1 - C   5            1.29   10.61    0.106
  25. CR (   1) C   6                /141. BD*(   1) O   4 - C   5            1.46   10.41    0.111
  25. CR (   1) C   6                /146. BD*(   1) C   7 - C   8            0.99   10.63    0.092
  25. CR (   1) C   6                /147. BD*(   1) C   7 - H  12            0.62   10.54    0.072
  26. CR (   1) C   7                / 78. RY*(   2) C   6                    0.73   10.73    0.079
  26. CR (   1) C   7                / 80. RY*(   4) C   6                    0.75   10.63    0.080
  26. CR (   1) C   7                / 96. RY*(   2) C   8                    1.56   10.74    0.116
  26. CR (   1) C   7                /121. RY*(   1) H  12                    0.69   10.43    0.076
  26. CR (   1) C   7                /142. BD*(   1) C   5 - C   6            0.90   10.64    0.088
  26. CR (   1) C   7                /145. BD*(   1) C   6 - H  11            0.76   10.53    0.080
  26. CR (   1) C   7                /148. BD*(   1) C   8 - C   9            1.00   10.65    0.093
  26. CR (   1) C   7                /150. BD*(   1) C   8 - H  13            0.61   10.54    0.072
  27. CR (   1) C   8                / 87. RY*(   2) C   7                    1.57   10.73    0.116
  27. CR (   1) C   8                /105. RY*(   2) C   9                    1.09   10.73    0.097
  27. CR (   1) C   8                /107. RY*(   4) C   9                    0.52   10.62    0.066
  27. CR (   1) C   8                /125. RY*(   1) H  13                    0.69   10.43    0.076
  27. CR (   1) C   8                /136. BD*(   1) C   1 - C   9            0.95   10.64    0.090
  27. CR (   1) C   8                /143. BD*(   1) C   6 - C   7            1.01   10.64    0.093
  27. CR (   1) C   8                /147. BD*(   1) C   7 - H  12            0.62   10.54    0.072
  27. CR (   1) C   8                /151. BD*(   1) C   9 - H  14            0.74   10.54    0.079
  28. CR (   1) C   9                / 34. RY*(   3) C   1                    1.86   10.94    0.127
  28. CR (   1) C   9                / 96. RY*(   2) C   8                    1.36   10.73    0.108
  28. CR (   1) C   9                / 97. RY*(   3) C   8                    0.73   10.74    0.079
  28. CR (   1) C   9                /129. RY*(   1) H  14                    0.73   10.41    0.078
  28. CR (   1) C   9                /133. BD*(   1) C   1 - N   2            1.43   10.51    0.110
  28. CR (   1) C   9                /134. BD*(   1) C   1 - C   5            1.09   10.61    0.097
  28. CR (   1) C   9                /146. BD*(   1) C   7 - C   8            1.01   10.62    0.093
  28. CR (   1) C   9                /150. BD*(   1) C   8 - H  13            0.65   10.54    0.074
  29. LP (   1) N   2                / 32. RY*(   1) C   1                    4.09    1.34    0.067
  29. LP (   1) N   2                / 48. RY*(   8) N   2                    0.54    2.74    0.035
  29. LP (   1) N   2                / 50. RY*(   1) C   3                    4.15    1.00    0.059
  29. LP (   1) N   2                / 51. RY*(   2) C   3                    0.99    1.67    0.037
  29. LP (   1) N   2                /134. BD*(   1) C   1 - C   5            5.97    0.90    0.066
  29. LP (   1) N   2                /139. BD*(   1) C   3 - O   4           11.98    0.69    0.082
  29. LP (   1) N   2                /140. BD*(   1) C   3 - H  10            1.91    0.81    0.036
  30. LP (   1) O   4                / 50. RY*(   1) C   3                    1.75    1.22    0.041
  30. LP (   1) O   4                / 51. RY*(   2) C   3                    1.39    1.89    0.046
  30. LP (   1) O   4                / 68. RY*(   1) C   5                    1.29    1.41    0.038
  30. LP (   1) O   4                / 69. RY*(   2) C   5                    2.44    1.56    0.055
  30. LP (   1) O   4                /134. BD*(   1) C   1 - C   5            3.90    1.11    0.059
  30. LP (   1) O   4                /137. BD*(   1) N   2 - C   3            4.06    1.16    0.061
  30. LP (   1) O   4                /140. BD*(   1) C   3 - H  10            0.93    1.02    0.028
  31. LP (   2) O   4                / 53. RY*(   4) C   3                    2.95    1.54    0.065
  31. LP (   2) O   4                / 71. RY*(   4) C   5                    2.06    2.22    0.065
  31. LP (   2) O   4                /135. BD*(   2) C   1 - C   5           24.58    0.37    0.089
  31. LP (   2) O   4                /138. BD*(   2) N   2 - C   3           34.06    0.35    0.098
 135. BD*(   2) C   1 - C   5        / 36. RY*(   5) C   1                    1.41    1.63    0.090
 135. BD*(   2) C   1 - C   5        / 43. RY*(   3) N   2                    0.56    1.46    0.054
 135. BD*(   2) C   1 - C   5        / 72. RY*(   5) C   5                    1.87    1.34    0.094
 135. BD*(   2) C   1 - C   5        / 79. RY*(   3) C   6                    0.97    0.80    0.052
 135. BD*(   2) C   1 - C   5        /106. RY*(   3) C   9                    0.94    0.79    0.051
 135. BD*(   2) C   1 - C   5        /149. BD*(   2) C   8 - C   9          235.50    0.01    0.083
 138. BD*(   2) N   2 - C   3        / 44. RY*(   4) N   2                    1.04    1.74    0.108
 138. BD*(   2) N   2 - C   3        / 52. RY*(   3) C   3                    2.00    1.33    0.130
 138. BD*(   2) N   2 - C   3        /135. BD*(   2) C   1 - C   5           77.12    0.02    0.062
 144. BD*(   2) C   6 - C   7        / 79. RY*(   3) C   6                    0.81    0.79    0.055
 144. BD*(   2) C   6 - C   7        / 81. RY*(   5) C   6                    1.02    1.65    0.090
 144. BD*(   2) C   6 - C   7        / 88. RY*(   3) C   7                    2.91    0.60    0.091
 144. BD*(   2) C   6 - C   7        / 98. RY*(   4) C   8                    0.59    0.88    0.050
 149. BD*(   2) C   8 - C   9        / 98. RY*(   4) C   8                    0.54    0.88    0.050
 149. BD*(   2) C   8 - C   9        / 99. RY*(   5) C   8                    1.02    1.61    0.092
 149. BD*(   2) C   8 - C   9        /106. RY*(   3) C   9                    0.78    0.78    0.056
 149. BD*(   2) C   8 - C   9        /108. RY*(   5) C   9                    0.94    1.66    0.090


 Natural Bond Orbitals (Summary):

                                                            Principal Delocalizations
           NBO                        Occupancy    Energy   (geminal,vicinal,remote)
 ====================================================================================
 Molecular unit  1  (C7H5NO)
     1. BD (   1) C   1 - N   2          1.97255    -0.76243  140(v),142(v),136(g),139(v)
                                                    141(v),51(v),148(v),134(g)
                                                    137(g),50(v)
     2. BD (   1) C   1 - C   5          1.97312    -0.68927  142(g),136(g),145(v),151(v)
                                                    77(v),140(r),104(v),41(v)
                                                    133(g),105(v),78(v)
     3. BD (   2) C   1 - C   5          1.61488    -0.26916  144(v),149(v),138(v),79(v)
                                                    106(v),43(v),60(v)
     4. BD (   1) C   1 - C   9          1.97367    -0.69476  134(g),148(g),133(g),150(v)
                                                    141(v),151(g),137(v),96(v)
                                                    95(v),70(v),41(v)
     5. BD (   1) N   2 - C   3          1.98877    -0.86841  136(v),33(v),140(g),133(g)
                                                    142(r)
     6. BD (   2) N   2 - C   3          1.90419    -0.33674  135(v),35(v),138(g)
     7. BD (   1) C   3 - O   4          1.99068    -0.90127  142(v),68(v),136(r),42(v)
                                                    70(v)
     8. BD (   1) C   3 - H  10          1.98151    -0.57169  133(v),141(v),41(v),137(g)
                                                    59(v),139(g)
     9. BD (   1) O   4 - C   5          1.98835    -0.91436  136(v),140(v),50(v),142(g)
                                                    143(v),133(v),134(g)
    10. BD (   1) C   5 - C   6          1.97448    -0.71246  134(g),143(g),147(v),139(v)
                                                    145(g),133(v),141(g),87(v)
                                                    86(v),34(v)
    11. BD (   1) C   6 - C   7          1.97097    -0.68740  141(v),142(g),146(g),150(v)
                                                    68(v),145(g),96(v),147(g)
                                                    95(v)
    12. BD (   2) C   6 - C   7          1.70345    -0.26003  135(v),149(v),98(v),73(v)
                                                    79(g)
    13. BD (   1) C   6 - H  11          1.97862    -0.52396  134(v),146(v),143(g),142(g)
                                                    86(v)
    14. BD (   1) C   7 - C   8          1.97778    -0.68074  148(g),143(g),145(v),151(v)
                                                    78(v),105(v),147(g),150(g)
                                                    104(v)
    15. BD (   1) C   7 - H  12          1.97898    -0.51149  148(v),142(v),146(g),143(g)
                                                    95(v),77(v)
    16. BD (   1) C   8 - C   9          1.97480    -0.68548  133(v),136(g),146(g),33(v)
                                                    147(v),151(g),150(g),87(v)
                                                    86(v)
    17. BD (   2) C   8 - C   9          1.70137    -0.25586  135(v),144(v),37(v),88(v)
                                                    106(g)
    18. BD (   1) C   8 - H  13          1.97914    -0.50873  143(v),136(v),148(g),146(g)
                                                    86(v),104(v)
    19. BD (   1) C   9 - H  14          1.97884    -0.51364  134(v),146(v),148(g),136(g)
                                                    95(v),32(v)
    20. CR (   1) C   1                  1.99878   -10.09491  68(v),105(v),142(v),137(v)
                                                    148(v),151(v),134(g),107(v)
    21. CR (   1) N   2                  1.99933   -14.15016  50(v),32(v),136(v),54(v)
                                                    140(v),39(v)
    22. CR (   1) C   3                  1.99919   -10.18064  133(v),141(v),139(g),113(v)
                                                    42(v)
    23. CR (   1) O   4                  1.99966   -19.00491  50(v),68(v),69(v),142(v)
                                                    75(v),51(v)
    24. CR (   1) C   5                  1.99856   -10.13141  33(v),78(v),139(v),136(v)
                                                    134(g),141(g),145(v),143(v)
                                                    142(g)
    25. CR (   1) C   6                  1.99888   -10.07596  70(v),141(v),87(v),134(v)
                                                    146(v),89(v),117(v),147(v)
    26. CR (   1) C   7                  1.99898   -10.07567  96(v),148(v),142(v),145(v)
                                                    80(v),78(v),121(v),150(v)
    27. CR (   1) C   8                  1.99897   -10.07117  87(v),105(v),143(v),136(v)
                                                    151(v),125(v),147(v),107(v)
    28. CR (   1) C   9                  1.99890   -10.06958  34(v),133(v),96(v),134(v)
                                                    146(v),97(v),129(v),150(v)
    29. LP (   1) N   2                  1.91332    -0.36145  139(v),134(v),50(v),32(v)
                                                    140(v),51(v),48(g)
    30. LP (   1) O   4                  1.97065    -0.57462  137(v),134(v),69(v),50(v)
                                                    51(v),68(v),140(v)
    31. LP (   2) O   4                  1.71766    -0.34883  138(v),135(v),53(v),71(v)
    32. RY*(   1) C   1                  0.00742     0.98066   
    33. RY*(   2) C   1                  0.00591     0.90713   
    34. RY*(   3) C   1                  0.00248     0.86953   
    35. RY*(   4) C   1                  0.00147     1.84506   
    36. RY*(   5) C   1                  0.00062     1.64564   
    37. RY*(   6) C   1                  0.00055     0.90245   
    38. RY*(   7) C   1                  0.00038     2.28966   
    39. RY*(   8) C   1                  0.00019     2.11496   
    40. RY*(   9) C   1                  0.00002     2.18156   
    41. RY*(   1) N   2                  0.00299     0.96645   
    42. RY*(   2) N   2                  0.00117     1.14187   
    43. RY*(   3) N   2                  0.00063     1.47489   
    44. RY*(   4) N   2                  0.00023     1.74032   
    45. RY*(   5) N   2                  0.00015     1.52325   
    46. RY*(   6) N   2                  0.00006     2.67794   
    47. RY*(   7) N   2                  0.00001     2.28683   
    48. RY*(   8) N   2                  0.00002     2.38243   
    49. RY*(   9) N   2                  0.00002     2.66533   
    50. RY*(   1) C   3                  0.01239     0.64045   
    51. RY*(   2) C   3                  0.00580     1.31104   
    52. RY*(   3) C   3                  0.00266     1.32964   
    53. RY*(   4) C   3                  0.00227     1.18632   
    54. RY*(   5) C   3                  0.00067     1.46673   
    55. RY*(   6) C   3                  0.00046     2.23704   
    56. RY*(   7) C   3                  0.00021     0.86443   
    57. RY*(   8) C   3                  0.00000     1.73135   
    58. RY*(   9) C   3                  0.00000     2.13696   
    59. RY*(   1) O   4                  0.00189     1.22343   
    60. RY*(   2) O   4                  0.00090     1.16647   
    61. RY*(   3) O   4                  0.00053     1.57338   
    62. RY*(   4) O   4                  0.00041     1.81621   
    63. RY*(   5) O   4                  0.00034     2.61729   
    64. RY*(   6) O   4                  0.00005     2.96462   
    65. RY*(   7) O   4                  0.00004     2.62538   
    66. RY*(   8) O   4                  0.00001     2.56690   
    67. RY*(   9) O   4                  0.00002     2.93085   
    68. RY*(   1) C   5                  0.00565     0.83214   
    69. RY*(   2) C   5                  0.00531     0.98383   
    70. RY*(   3) C   5                  0.00238     0.93396   
    71. RY*(   4) C   5                  0.00183     1.87548   
    72. RY*(   5) C   5                  0.00088     1.35444   
    73. RY*(   6) C   5                  0.00077     1.11717   
    74. RY*(   7) C   5                  0.00072     2.33761   
    75. RY*(   8) C   5                  0.00025     1.98398   
    76. RY*(   9) C   5                  0.00002     2.18134   
    77. RY*(   1) C   6                  0.00464     1.11246   
    78. RY*(   2) C   6                  0.00300     0.65820   
    79. RY*(   3) C   6                  0.00106     0.81709   
    80. RY*(   4) C   6                  0.00085     0.55931   
    81. RY*(   5) C   6                  0.00060     1.67549   
    82. RY*(   6) C   6                  0.00012     2.30498   
    83. RY*(   7) C   6                  0.00006     2.37102   
    84. RY*(   8) C   6                  0.00001     1.89077   
    85. RY*(   9) C   6                  0.00001     2.23840   
    86. RY*(   1) C   7                  0.00515     1.16359   
    87. RY*(   2) C   7                  0.00251     0.65991   
    88. RY*(   3) C   7                  0.00085     0.62302   
    89. RY*(   4) C   7                  0.00079     0.67986   
    90. RY*(   5) C   7                  0.00074     1.92086   
    91. RY*(   6) C   7                  0.00014     2.36520   
    92. RY*(   7) C   7                  0.00005     2.24698   
    93. RY*(   8) C   7                  0.00000     1.83247   
    94. RY*(   9) C   7                  0.00000     2.20977   
    95. RY*(   1) C   8                  0.00519     1.16544   
    96. RY*(   2) C   8                  0.00255     0.66136   
    97. RY*(   3) C   8                  0.00081     0.67374   
    98. RY*(   4) C   8                  0.00078     0.90800   
    99. RY*(   5) C   8                  0.00067     1.64492   
   100. RY*(   6) C   8                  0.00014     2.37415   
   101. RY*(   7) C   8                  0.00005     2.25828   
   102. RY*(   8) C   8                  0.00000     1.83369   
   103. RY*(   9) C   8                  0.00000     2.21656   
   104. RY*(   1) C   9                  0.00503     1.15451   
   105. RY*(   2) C   9                  0.00273     0.65526   
   106. RY*(   3) C   9                  0.00095     0.81295   
   107. RY*(   4) C   9                  0.00085     0.55366   
   108. RY*(   5) C   9                  0.00058     1.69038   
   109. RY*(   6) C   9                  0.00013     2.33401   
   110. RY*(   7) C   9                  0.00004     2.36059   
   111. RY*(   8) C   9                  0.00002     1.89513   
   112. RY*(   9) C   9                  0.00001     2.24226   
   113. RY*(   1) H  10                  0.00068     0.26411   
   114. RY*(   2) H  10                  0.00015     1.60364   
   115. RY*(   3) H  10                  0.00008     2.34467   
   116. RY*(   4) H  10                  0.00002     1.82861   
   117. RY*(   1) H  11                  0.00181     0.34302   
   118. RY*(   2) H  11                  0.00017     1.65077   
   119. RY*(   3) H  11                  0.00009     2.01961   
   120. RY*(   4) H  11                  0.00006     2.28549   
   121. RY*(   1) H  12                  0.00152     0.35478   
   122. RY*(   2) H  12                  0.00019     1.64273   
   123. RY*(   3) H  12                  0.00009     1.97056   
   124. RY*(   4) H  12                  0.00006     2.32638   
   125. RY*(   1) H  13                  0.00153     0.35742   
   126. RY*(   2) H  13                  0.00018     1.64604   
   127. RY*(   3) H  13                  0.00009     1.97537   
   128. RY*(   4) H  13                  0.00006     2.32876   
   129. RY*(   1) H  14                  0.00201     0.34501   
   130. RY*(   2) H  14                  0.00017     1.65781   
   131. RY*(   3) H  14                  0.00009     1.98707   
   132. RY*(   4) H  14                  0.00006     2.33995   
   133. BD*(   1) C   1 - N   2          0.02496     0.44330   
   134. BD*(   1) C   1 - C   5          0.04448     0.53609   
   135. BD*(   2) C   1 - C   5          0.45136     0.01857  144(v),149(v),138(v),72(g)
                                                    36(g),79(v),106(v),43(v)
   136. BD*(   1) C   1 - C   9          0.02568     0.56703   
   137. BD*(   1) N   2 - C   3          0.01214     0.58150   
   138. BD*(   2) N   2 - C   3          0.24744    -0.00327  135(v),52(g),44(g)
   139. BD*(   1) C   3 - O   4          0.05141     0.32800   
   140. BD*(   1) C   3 - H  10          0.02257     0.44526   
   141. BD*(   1) O   4 - C   5          0.03383     0.33168   
   142. BD*(   1) C   5 - C   6          0.02367     0.56524   
   143. BD*(   1) C   6 - C   7          0.01511     0.56553   
   144. BD*(   2) C   6 - C   7          0.33205     0.02603  149(v),135(v),88(g),81(g)
                                                    79(g),98(v)
   145. BD*(   1) C   6 - H  11          0.01480     0.45529   
   146. BD*(   1) C   7 - C   8          0.01701     0.55511   
   147. BD*(   1) C   7 - H  12          0.01325     0.46712   
   148. BD*(   1) C   8 - C   9          0.01480     0.57372   
   149. BD*(   2) C   8 - C   9          0.30734     0.03264  144(v),135(v),99(g),108(g)
                                                    106(g),98(g)
   150. BD*(   1) C   8 - H  13          0.01340     0.46901   
   151. BD*(   1) C   9 - H  14          0.01471     0.46389   
       -------------------------------
              Total Lewis   60.19904  ( 97.0952%)
        Valence non-Lewis    1.68000  (  2.7097%)
        Rydberg non-Lewis    0.12096  (  0.1951%)
       -------------------------------
            Total unit  1   62.00000  (100.0000%)
           Charge unit  1    0.00000
 Unable to Open any file for archive entry.
 1\1\GINC-COMPUTE-0-2\SP\RB3LYP\def2SVP\C7H5N1O1\ZAHRT2\15-Mar-2021\0\\
 # b3lyp empiricaldispersion=gd3bj pop=nbo def2svp geom=newredundant\\C
 1(N=CO2)=C2C=CC=C1\\0,1\C,0,0.276795,0.731729,0.\N,0,1.605778,1.159062
 ,0.\C,0,2.290608,0.067381,0.\O,0,1.567337,-1.092386,0.\C,0,0.264144,-0
 .674755,0.\C,0,-0.899655,-1.434979,0.\C,0,-2.096324,-0.712031,0.\C,0,-
 2.110332,0.697934,0.\C,0,-0.929541,1.441747,0.\H,0,3.37408,-0.04686,0.
 \H,0,-0.87743,-2.525478,0.\H,0,-3.044844,-1.253756,0.\H,0,-3.071506,1.
 216809,0.\H,0,-0.933616,2.532783,0.\\Version=ES64L-G16RevC.01\State=1-
 A'\HF=-399.4589848\RMSD=7.344e-09\Dipole=-0.2362442,-0.4366335,0.\Quad
 rupole=4.1359567,-1.176111,-2.9598457,-1.6212453,0.,0.\PG=CS [SG(C7H5N
 1O1)]\\@
 The archive entry for this job was punched.


 IT IS THE GODS' CUSTOM TO BRING LOW ALL THINGS OF SURPASSING GREATNESS.
     -- HERODOTUS
 IT IS THE LOFTY PINE THAT BY THE STORM IS OFTENER TOSSED;
 TOWERS FALL WITH HEAVIER CRASH WHICH HIGHER SOAR.
     -- HORACE
 THE BIGGER THEY COME, THE HARDER THEY FALL.
     -- BOB FITZSIMONS HEAVYWEIGHT CHAMPION, 1897-1899
 File lengths (MBytes):  RWF=     15 Int=      0 D2E=      0 Chk=      2 Scr=      1
 Normal termination of Gaussian 16
