# Supplementary material for: Machine-Learning-Guided Discovery of Electrochemical Reactions
Source: J Am Chem Soc. 2022 Dec 2;144(49):22599–610. doi: 10.1021/jacs.2c08997 (PMC9756344; doi:10.1021/jacs.2c08997)
Supplement: Supplementary file 4 — ja2c08997_si_004.zip [file ja2c08997_si_004.zip › Reactivity Prediction/Nlogs_notimes/43.log]

 Entering Gaussian System, Link 0=g16
 Input=43.com
 Output=43.log
 Initial command:
  
 Copyright (c) 1988-2019, Gaussian, Inc.  All Rights Reserved.
  
 This is part of the Gaussian(R) 16 program.  It is based on
 the Gaussian(R) 09 system (copyright 2009, Gaussian, Inc.),
 the Gaussian(R) 03 system (copyright 2003, Gaussian, Inc.),
 the Gaussian(R) 98 system (copyright 1998, Gaussian, Inc.),
 the Gaussian(R) 94 system (copyright 1995, Gaussian, Inc.),
 the Gaussian 92(TM) system (copyright 1992, Gaussian, Inc.),
 the Gaussian 90(TM) system (copyright 1990, Gaussian, Inc.),
 the Gaussian 88(TM) system (copyright 1988, Gaussian, Inc.),
 the Gaussian 86(TM) system (copyright 1986, Carnegie Mellon
 University), and the Gaussian 82(TM) system (copyright 1983,
 Carnegie Mellon University). Gaussian is a federally registered
 trademark of Gaussian, Inc.
  
 This software contains proprietary and confidential information,
 including trade secrets, belonging to Gaussian, Inc.
  
 This software is provided under written license and may be
 used, copied, transmitted, or stored only in accord with that
 written license.
  
 The following legend is applicable only to US Government
 contracts under FAR:
  
                    RESTRICTED RIGHTS LEGEND
  
 Use, reproduction and disclosure by the US Government is
 subject to restrictions as set forth in subparagraphs (a)
 and (c) of the Commercial Computer Software - Restricted
 Rights clause in FAR 52.227-19.
  
 Gaussian, Inc.
 340 Quinnipiac St., Bldg. 40, Wallingford CT 06492
  
  
 ---------------------------------------------------------------
 Warning -- This program may not be used in any manner that
 competes with the business of Gaussian, Inc. or will provide
 assistance to any competitor of Gaussian, Inc.  The licensee
 of this program is prohibited from giving any competitor of
 Gaussian, Inc. access to this program.  By using this program,
 the user acknowledges that Gaussian, Inc. is engaged in the
 business of creating and licensing software in the field of
 computational chemistry and represents and warrants to the
 licensee that it is not a competitor of Gaussian, Inc. and that
 it will not use this program in any manner prohibited above.
 ---------------------------------------------------------------
  

 Cite this work as:
 Gaussian 16, Revision C.01,
 M. J. Frisch, G. W. Trucks, H. B. Schlegel, G. E. Scuseria, 
 M. A. Robb, J. R. Cheeseman, G. Scalmani, V. Barone, 
 G. A. Petersson, H. Nakatsuji, X. Li, M. Caricato, A. V. Marenich, 
 J. Bloino, B. G. Janesko, R. Gomperts, B. Mennucci, H. P. Hratchian, 
 J. V. Ortiz, A. F. Izmaylov, J. L. Sonnenberg, D. Williams-Young, 
 F. Ding, F. Lipparini, F. Egidi, J. Goings, B. Peng, A. Petrone, 
 T. Henderson, D. Ranasinghe, V. G. Zakrzewski, J. Gao, N. Rega, 
 G. Zheng, W. Liang, M. Hada, M. Ehara, K. Toyota, R. Fukuda, 
 J. Hasegawa, M. Ishida, T. Nakajima, Y. Honda, O. Kitao, H. Nakai, 
 T. Vreven, K. Throssell, J. A. Montgomery, Jr., J. E. Peralta, 
 F. Ogliaro, M. J. Bearpark, J. J. Heyd, E. N. Brothers, K. N. Kudin, 
 V. N. Staroverov, T. A. Keith, R. Kobayashi, J. Normand, 
 K. Raghavachari, A. P. Rendell, J. C. Burant, S. S. Iyengar, 
 J. Tomasi, M. Cossi, J. M. Millam, M. Klene, C. Adamo, R. Cammi, 
 J. W. Ochterski, R. L. Martin, K. Morokuma, O. Farkas, 
 J. B. Foresman, and D. J. Fox, Gaussian, Inc., Wallingford CT, 2019.
 
 ******************************************
 Gaussian 16:  ES64L-G16RevC.01  3-Jul-2019
                13-Mar-2021 
 ******************************************
 %nprocshared=16
 Will use up to   16 processors via shared memory.
 %mem=7GB
 -----------------------------------------
 # b3lyp/def2svp geom=NewRedundant pop=NBO
 -----------------------------------------
 1/29=4000,38=1,172=1/1;
 2/12=2,17=6,18=5,40=1/2;
 3/5=43,7=101,11=2,25=1,30=1,74=-5/1,2,3;
 4//1;
 5/5=2,38=5/2;
 6/7=2,8=2,9=2,10=2,28=1,40=1/1,7;
 99/5=1,9=1/99;
 --
 43
 --
 Symbolic Z-matrix:
 Charge =  0 Multiplicity = 1
 C                    -2.01441   0.66105  -0.49378 
 S                    -1.22408  -0.38128   0.73306 
 N                     0.42226  -0.33613   0.23175 
 C                     1.36388   0.62275   0.59131 
 C                     2.49584   0.27528  -0.10148 
 N                     2.27783  -0.85438  -0.86591 
 C                     1.03772  -1.20414  -0.6547 
 O                    -1.66218  -1.75491   0.5325 
 O                    -1.27748   0.29345   2.0217 
 H                    -3.0796    0.68597  -0.22569 
 H                    -1.87067   0.20806  -1.48247 
 H                    -1.57441   1.6644   -0.43724 
 H                     1.13243   1.40675   1.3064 
 H                     3.4646    0.7727   -0.08329 
 H                     0.50827  -2.05956  -1.07217 
 
                          Input orientation:                          
 ---------------------------------------------------------------------
 Center     Atomic      Atomic             Coordinates (Angstroms)
 Number     Number       Type             X           Y           Z
 ---------------------------------------------------------------------
      1          6           0       -2.014406    0.661054   -0.493778
      2         16           0       -1.224079   -0.381282    0.733064
      3          7           0        0.422259   -0.336130    0.231750
      4          6           0        1.363876    0.622749    0.591309
      5          6           0        2.495838    0.275279   -0.101483
      6          7           0        2.277831   -0.854383   -0.865908
      7          6           0        1.037724   -1.204142   -0.654699
      8          8           0       -1.662185   -1.754914    0.532495
      9          8           0       -1.277483    0.293448    2.021704
     10          1           0       -3.079598    0.685974   -0.225685
     11          1           0       -1.870670    0.208059   -1.482472
     12          1           0       -1.574406    1.664396   -0.437242
     13          1           0        1.132433    1.406749    1.306403
     14          1           0        3.464601    0.772701   -0.083290
     15          1           0        0.508266   -2.059557   -1.072168
 ---------------------------------------------------------------------
                    Distance matrix (angstroms):
                    1          2          3          4          5
     1  C    0.000000
     2  S    1.793383   0.000000
     3  N    2.730953   1.721564   0.000000
     4  C    3.548475   2.779512   1.391178   0.000000
     5  C    4.543679   3.868504   2.187372   1.371872   0.000000
     6  N    4.567092   3.878649   2.217338   2.267314   1.381307
     7  C    3.580551   2.778262   1.384931   2.235272   2.149611
     8  O    2.648433   1.455689   2.539350   3.848868   4.670414
     9  O    2.646854   1.455576   2.547435   3.021796   4.329688
    10  H    1.098694   2.345461   3.676540   4.518401   5.591921
    11  H    1.096987   2.382017   2.914141   3.864560   4.580178
    12  H    1.097038   2.382675   2.904535   3.282750   4.313845
    13  H    3.701258   3.013125   2.167223   1.086086   2.263016
    14  H    5.495497   4.897125   3.253399   2.211473   1.089156
    15  H    3.755014   3.012722   2.162822   3.270167   3.216229
                    6          7          8          9         10
     6  N    0.000000
     7  C    1.305683   0.000000
     8  O    4.276706   3.000381   0.000000
     9  O    4.721872   3.842667   2.561547   0.000000
    10  H    5.611117   4.550707   2.922642   2.907310   0.000000
    11  H    4.326545   3.337405   2.820784   3.555054   1.808155
    12  H    4.622524   3.885745   3.555247   2.830914   1.807670
    13  H    3.338202   3.266748   4.290098   2.749326   4.539606
    14  H    2.160628   3.181846   5.749084   5.210378   6.546322
    15  H    2.150896   1.089194   2.716359   4.277566   4.596438
                   11         12         13         14         15
    11  H    0.000000
    12  H    1.816919   0.000000
    13  H    4.270048   3.230117   0.000000
    14  H    5.544514   5.129521   2.787879   0.000000
    15  H    3.312064   4.313754   4.249996   4.211826   0.000000
 Stoichiometry    C4H6N2O2S
 Framework group  C1[X(C4H6N2O2S)]
 Deg. of freedom    39
 Full point group                 C1      NOp   1
 Largest Abelian subgroup         C1      NOp   1
 Largest concise Abelian subgroup C1      NOp   1
                         Standard orientation:                         
 ---------------------------------------------------------------------
 Center     Atomic      Atomic             Coordinates (Angstroms)
 Number     Number       Type             X           Y           Z
 ---------------------------------------------------------------------
      1          6           0       -1.641865   -0.066861    1.556868
      2         16           0       -1.191722    0.002244   -0.177727
      3          7           0        0.528081   -0.002450   -0.100023
      4          6           0        1.344067   -1.127602   -0.040226
      5          6           0        2.616638   -0.628365    0.075355
      6          7           0        2.604296    0.752825    0.088343
      7          6           0        1.352141    1.107534   -0.017003
      8          8           0       -1.561298    1.307542   -0.705592
      9          8           0       -1.575665   -1.251878   -0.808970
     10          1           0       -2.740217   -0.077543    1.582098
     11          1           0       -1.248085    0.826971    2.056250
     12          1           0       -1.232828   -0.988630    1.988750
     13          1           0        0.935309   -2.131014   -0.115484
     14          1           0        3.547358   -1.190462    0.139136
     15          1           0        0.949182    2.118582   -0.058821
 ---------------------------------------------------------------------
 Rotational constants (GHZ):           3.0353208           1.0850537           0.9836069
 Standard basis: def2SVP (5D, 7F)
 There are   169 symmetry adapted cartesian basis functions of A   symmetry.
 There are   160 symmetry adapted basis functions of A   symmetry.
   160 basis functions,   279 primitive gaussians,   169 cartesian basis functions
    38 alpha electrons       38 beta electrons
       nuclear repulsion energy       570.8323302267 Hartrees.
 NAtoms=   15 NActive=   15 NUniq=   15 SFac= 1.00D+00 NAtFMM=   60 NAOKFM=F Big=F
 Integral buffers will be    131072 words long.
 Raffenetti 2 integral format.
 Two-electron integral symmetry is turned on.
 One-electron integrals computed using PRISM.
   1 Symmetry operations used in ECPInt.
 ECPInt:  NShTT=    2775 NPrTT=   10585 LenC2=    2736 LenP2D=    8107.
 LDataN:  DoStor=T MaxTD1= 4 Len=   56
 NBasis=   160 RedAO= T EigKep=  1.76D-03  NBF=   160
 NBsUse=   160 1.00D-06 EigRej= -1.00D+00 NBFU=   160
 ExpMin= 1.22D-01 ExpMax= 9.18D+03 ExpMxC= 1.38D+03 IAcc=3 IRadAn=         5 AccDes= 0.00D+00
 Harris functional with IExCor=  402 and IRadAn=       5 diagonalized for initial guess.
 HarFok:  IExCor=  402 AccDes= 0.00D+00 IRadAn=         5 IDoV= 1 UseB2=F ITyADJ=14
 ICtDFT=  3500011 ScaDFX=  1.000000  1.000000  1.000000  1.000000
 FoFCou: FMM=F IPFlag=           0 FMFlag=      100000 FMFlg1=           0
         NFxFlg=           0 DoJE=T BraDBF=F KetDBF=T FulRan=T
         wScrn=  0.000000 ICntrl=       500 IOpCl=  0 I1Cent=   200000004 NGrid=           0
         NMat0=    1 NMatS0=      1 NMatT0=    0 NMatD0=    1 NMtDS0=    0 NMtDT0=    0
 Petite list used in FoFCou.
 Requested convergence on RMS density matrix=1.00D-08 within 128 cycles.
 Requested convergence on MAX density matrix=1.00D-06.
 Requested convergence on             energy=1.00D-06.
 No special actions if energy rises.
 Integral accuracy reduced to 1.0D-05 until final iterations.
 Initial convergence to 1.0D-05 achieved.  Increase integral accuracy.
 SCF Done:  E(RB3LYP) =  -813.666069409     A.U. after   15 cycles
            NFock= 15  Conv=0.36D-08     -V/T= 2.0059

 **********************************************************************

            Population analysis using the SCF Density.

 **********************************************************************

 Orbital symmetries:
       Occupied  (A) (A) (A) (A) (A) (A) (A) (A) (A) (A) (A) (A)
                 (A) (A) (A) (A) (A) (A) (A) (A) (A) (A) (A) (A)
                 (A) (A) (A) (A) (A) (A) (A) (A) (A) (A) (A) (A)
                 (A) (A)
       Virtual   (A) (A) (A) (A) (A) (A) (A) (A) (A) (A) (A) (A)
                 (A) (A) (A) (A) (A) (A) (A) (A) (A) (A) (A) (A)
                 (A) (A) (A) (A) (A) (A) (A) (A) (A) (A) (A) (A)
                 (A) (A) (A) (A) (A) (A) (A) (A) (A) (A) (A) (A)
                 (A) (A) (A) (A) (A) (A) (A) (A) (A) (A) (A) (A)
                 (A) (A) (A) (A) (A) (A) (A) (A) (A) (A) (A) (A)
                 (A) (A) (A) (A) (A) (A) (A) (A) (A) (A) (A) (A)
                 (A) (A) (A) (A) (A) (A) (A) (A) (A) (A) (A) (A)
                 (A) (A) (A) (A) (A) (A) (A) (A) (A) (A) (A) (A)
                 (A) (A) (A) (A) (A) (A) (A) (A) (A) (A) (A) (A)
                 (A) (A)
 The electronic state is 1-A.
 Alpha  occ. eigenvalues --  -89.10908 -19.15327 -19.15315 -14.41099 -14.32442
 Alpha  occ. eigenvalues --  -10.26136 -10.25548 -10.23747 -10.21872  -8.17171
 Alpha  occ. eigenvalues --   -6.14106  -6.13936  -6.13808  -1.14097  -1.02620
 Alpha  occ. eigenvalues --   -1.02531  -0.89137  -0.79866  -0.75898  -0.68307
 Alpha  occ. eigenvalues --   -0.61306  -0.58447  -0.57150  -0.51753  -0.49646
 Alpha  occ. eigenvalues --   -0.48770  -0.46464  -0.46082  -0.44833  -0.44610
 Alpha  occ. eigenvalues --   -0.42989  -0.37232  -0.35119  -0.33836  -0.33405
 Alpha  occ. eigenvalues --   -0.31065  -0.28274  -0.25645
 Alpha virt. eigenvalues --   -0.02034   0.02950   0.03448   0.04180   0.05646
 Alpha virt. eigenvalues --    0.07021   0.08069   0.09510   0.10155   0.10290
 Alpha virt. eigenvalues --    0.11614   0.13220   0.18301   0.20184   0.22722
 Alpha virt. eigenvalues --    0.30918   0.32943   0.37044   0.37965   0.38217
 Alpha virt. eigenvalues --    0.39947   0.41710   0.44674   0.47546   0.49861
 Alpha virt. eigenvalues --    0.50987   0.52541   0.54851   0.56128   0.58637
 Alpha virt. eigenvalues --    0.60229   0.61029   0.61958   0.62953   0.63126
 Alpha virt. eigenvalues --    0.64656   0.65958   0.67160   0.67619   0.69605
 Alpha virt. eigenvalues --    0.74217   0.77528   0.80810   0.82439   0.82864
 Alpha virt. eigenvalues --    0.85214   0.88589   0.90031   0.92118   0.95308
 Alpha virt. eigenvalues --    1.00078   1.00990   1.05357   1.06360   1.07162
 Alpha virt. eigenvalues --    1.11443   1.12853   1.15183   1.19036   1.20036
 Alpha virt. eigenvalues --    1.22857   1.22955   1.27870   1.30607   1.33665
 Alpha virt. eigenvalues --    1.35867   1.38620   1.45376   1.46409   1.49759
 Alpha virt. eigenvalues --    1.61256   1.62535   1.62922   1.68353   1.68868
 Alpha virt. eigenvalues --    1.70134   1.74055   1.78544   1.81151   1.84879
 Alpha virt. eigenvalues --    1.86455   1.89195   1.89633   1.92360   1.94856
 Alpha virt. eigenvalues --    1.98589   1.99619   2.04699   2.13820   2.19917
 Alpha virt. eigenvalues --    2.28142   2.35044   2.35234   2.36129   2.43622
 Alpha virt. eigenvalues --    2.44381   2.45988   2.49898   2.56020   2.59613
 Alpha virt. eigenvalues --    2.60848   2.62003   2.62796   2.65759   2.65921
 Alpha virt. eigenvalues --    2.68046   2.74656   2.75505   2.76048   2.77817
 Alpha virt. eigenvalues --    2.78098   2.84724   2.86117   2.88584   2.89288
 Alpha virt. eigenvalues --    2.93538   3.06693   3.25228   3.27992   3.33228
 Alpha virt. eigenvalues --    3.40176   3.41729
          Condensed to atoms (all electrons):
               1          2          3          4          5          6
     1  C    4.767396   0.338127  -0.067392   0.000533  -0.001283  -0.000380
     2  S    0.338127  13.902231   0.101499  -0.014099   0.001966   0.002361
     3  N   -0.067392   0.101499   6.964473   0.320024  -0.060735  -0.081541
     4  C    0.000533  -0.014099   0.320024   4.969393   0.461736  -0.057694
     5  C   -0.001283   0.001966  -0.060735   0.461736   4.804339   0.475890
     6  N   -0.000380   0.002361  -0.081541  -0.057694   0.475890   6.303426
     7  C   -0.001040  -0.011110   0.336500  -0.106504  -0.102836   0.560041
     8  O   -0.051888   0.432212  -0.050476   0.001641  -0.000071   0.000182
     9  O   -0.051617   0.428085  -0.049195   0.007441   0.000637  -0.000035
    10  H    0.370664  -0.012562   0.004859  -0.000168   0.000006   0.000002
    11  H    0.356553  -0.006978   0.002482  -0.001057   0.000077   0.000054
    12  H    0.356970  -0.007139   0.001319   0.003462   0.000287   0.000022
    13  H   -0.000686   0.002675  -0.039009   0.407828  -0.035070   0.005284
    14  H    0.000008  -0.000056   0.004314  -0.066630   0.427217  -0.035975
    15  H   -0.000535   0.002403  -0.046484   0.004458   0.004980  -0.023747
               7          8          9         10         11         12
     1  C   -0.001040  -0.051888  -0.051617   0.370664   0.356553   0.356970
     2  S   -0.011110   0.432212   0.428085  -0.012562  -0.006978  -0.007139
     3  N    0.336500  -0.050476  -0.049195   0.004859   0.002482   0.001319
     4  C   -0.106504   0.001641   0.007441  -0.000168  -0.001057   0.003462
     5  C   -0.102836  -0.000071   0.000637   0.000006   0.000077   0.000287
     6  N    0.560041   0.000182  -0.000035   0.000002   0.000054   0.000022
     7  C    4.765752   0.009337   0.001145  -0.000088   0.002525  -0.000823
     8  O    0.009337   8.110213  -0.031176   0.002193   0.002883   0.003190
     9  O    0.001145  -0.031176   8.113783   0.002356   0.003242   0.002556
    10  H   -0.000088   0.002193   0.002356   0.561035  -0.008585  -0.009215
    11  H    0.002525   0.002883   0.003242  -0.008585   0.588787  -0.013675
    12  H   -0.000823   0.003190   0.002556  -0.009215  -0.013675   0.589495
    13  H    0.005192   0.000115   0.007233  -0.000015  -0.000039   0.000662
    14  H    0.007131   0.000002  -0.000005  -0.000000  -0.000001  -0.000000
    15  H    0.408658   0.007999   0.000057  -0.000005   0.000447  -0.000023
              13         14         15
     1  C   -0.000686   0.000008  -0.000535
     2  S    0.002675  -0.000056   0.002403
     3  N   -0.039009   0.004314  -0.046484
     4  C    0.407828  -0.066630   0.004458
     5  C   -0.035070   0.427217   0.004980
     6  N    0.005284  -0.035975  -0.023747
     7  C    0.005192   0.007131   0.408658
     8  O    0.000115   0.000002   0.007999
     9  O    0.007233  -0.000005   0.000057
    10  H   -0.000015  -0.000000  -0.000005
    11  H   -0.000039  -0.000001   0.000447
    12  H    0.000662  -0.000000  -0.000023
    13  H    0.618526  -0.002425  -0.000239
    14  H   -0.002425   0.656254  -0.000289
    15  H   -0.000239  -0.000289   0.602645
 Mulliken charges:
               1
     1  C   -0.015429
     2  S    0.840385
     3  N   -0.340639
     4  C    0.069637
     5  C    0.022861
     6  N   -0.147891
     7  C    0.126122
     8  O   -0.436357
     9  O   -0.434506
    10  H    0.089522
    11  H    0.073286
    12  H    0.072910
    13  H    0.029969
    14  H    0.010455
    15  H    0.039675
 Sum of Mulliken charges =  -0.00000
 Mulliken charges with hydrogens summed into heavy atoms:
               1
     1  C    0.220289
     2  S    0.840385
     3  N   -0.340639
     4  C    0.099605
     5  C    0.033316
     6  N   -0.147891
     7  C    0.165797
     8  O   -0.436357
     9  O   -0.434506
 Electronic spatial extent (au):  <R**2>=           1244.4122
 Charge=             -0.0000 electrons
 Dipole moment (field-independent basis, Debye):
    X=             -1.3342    Y=             -1.2453    Z=              3.4953  Tot=              3.9431
 Quadrupole moment (field-independent basis, Debye-Ang):
   XX=            -64.7258   YY=            -60.1480   ZZ=            -58.1570
   XY=             -4.6190   XZ=             -7.0361   YZ=             -0.4488
 Traceless Quadrupole moment (field-independent basis, Debye-Ang):
   XX=             -3.7155   YY=              0.8623   ZZ=              2.8533
   XY=             -4.6190   XZ=             -7.0361   YZ=             -0.4488
 Octapole moment (field-independent basis, Debye-Ang**2):
  XXX=            -37.9207  YYY=             -0.6059  ZZZ=              0.7110  XYY=              4.4424
  XXY=            -18.3854  XXZ=              9.3793  XZZ=            -10.8125  YZZ=              1.4230
  YYZ=              4.1785  XYZ=             -0.2999
 Hexadecapole moment (field-independent basis, Debye-Ang**3):
 XXXX=          -1078.0171 YYYY=           -304.7096 ZZZZ=           -209.6429 XXXY=            -63.0660
 XXXZ=            -17.7605 YYYX=             -3.2690 YYYZ=              0.1014 ZZZX=             -2.1845
 ZZZY=             -0.0438 XXYY=           -253.5227 XXZZ=           -216.2738 YYZZ=            -92.5452
 XXYZ=             -3.8593 YYXZ=             -8.0201 ZZXY=              1.4656
 N-N= 5.708323302267D+02 E-N=-3.055575096422D+03  KE= 8.088651677935D+02
 ******************************Gaussian NBO Version 3.1******************************
             N A T U R A L   A T O M I C   O R B I T A L   A N D
          N A T U R A L   B O N D   O R B I T A L   A N A L Y S I S
 ******************************Gaussian NBO Version 3.1******************************
       /RESON  / : Allow strongly delocalized NBO set

 Analyzing the SCF density

 Job title: 43                                                              

 Storage needed:     77650 in NPA,    103123 in NBO ( 939522821 available)


 NATURAL POPULATIONS:  Natural atomic orbital occupancies 
                                                          
   NAO  Atom  No  lang   Type(AO)    Occupancy      Energy
 ----------------------------------------------------------
     1    C    1  S      Cor( 1S)     1.99919     -10.15154
     2    C    1  S      Val( 2S)     1.20420      -0.37216
     3    C    1  S      Ryd( 3S)     0.00251       0.74683
     4    C    1  px     Val( 2p)     1.25924      -0.16473
     5    C    1  px     Ryd( 3p)     0.00154       0.54136
     6    C    1  py     Val( 2p)     1.26973      -0.15702
     7    C    1  py     Ryd( 3p)     0.00269       0.55389
     8    C    1  pz     Val( 2p)     1.08598      -0.20238
     9    C    1  pz     Ryd( 3p)     0.00197       0.44777
    10    C    1  dxy    Ryd( 3d)     0.00044       2.16336
    11    C    1  dxz    Ryd( 3d)     0.00028       1.99454
    12    C    1  dyz    Ryd( 3d)     0.00050       2.16096
    13    C    1  dx2y2  Ryd( 3d)     0.00063       2.36159
    14    C    1  dz2    Ryd( 3d)     0.00100       2.14387

    15    S    2  S      Cor( 1S)     1.99999     -88.50366
    16    S    2  S      Cor( 2S)     1.99889      -8.55989
    17    S    2  S      Val( 3S)     1.05225      -0.57403
    18    S    2  S      Ryd( 4S)     0.00774       0.62201
    19    S    2  px     Cor( 2p)     1.99984      -6.12962
    20    S    2  px     Val( 3p)     0.83925      -0.21613
    21    S    2  px     Ryd( 4p)     0.00814       0.74486
    22    S    2  py     Cor( 2p)     1.99988      -6.12397
    23    S    2  py     Val( 3p)     0.71456      -0.15735
    24    S    2  py     Ryd( 4p)     0.02065       0.79263
    25    S    2  pz     Cor( 2p)     1.99987      -6.12695
    26    S    2  pz     Val( 3p)     0.93649      -0.22836
    27    S    2  pz     Ryd( 4p)     0.00925       0.79275
    28    S    2  dxy    Ryd( 3d)     0.03466       0.79431
    29    S    2  dxz    Ryd( 3d)     0.01505       0.67719
    30    S    2  dyz    Ryd( 3d)     0.03406       0.85531
    31    S    2  dx2y2  Ryd( 3d)     0.03871       0.94823
    32    S    2  dz2    Ryd( 3d)     0.04350       0.81500

    33    N    3  S      Cor( 1S)     1.99907     -14.25938
    34    N    3  S      Val( 2S)     1.29525      -0.58608
    35    N    3  S      Ryd( 3S)     0.00386       1.03557
    36    N    3  px     Val( 2p)     1.38156      -0.36600
    37    N    3  px     Ryd( 3p)     0.00490       1.31006
    38    N    3  py     Val( 2p)     1.37048      -0.31800
    39    N    3  py     Ryd( 3p)     0.00459       1.16497
    40    N    3  pz     Val( 2p)     1.62053      -0.30667
    41    N    3  pz     Ryd( 3p)     0.00173       0.87588
    42    N    3  dxy    Ryd( 3d)     0.00073       2.75578
    43    N    3  dxz    Ryd( 3d)     0.00038       2.21739
    44    N    3  dyz    Ryd( 3d)     0.00086       2.22239
    45    N    3  dx2y2  Ryd( 3d)     0.00100       2.57029
    46    N    3  dz2    Ryd( 3d)     0.00049       2.50673

    47    C    4  S      Cor( 1S)     1.99902     -10.11529
    48    C    4  S      Val( 2S)     0.93883      -0.17750
    49    C    4  S      Ryd( 3S)     0.00248       0.45925
    50    C    4  px     Val( 2p)     0.99353      -0.07318
    51    C    4  px     Ryd( 3p)     0.00664       0.62784
    52    C    4  py     Val( 2p)     1.03670      -0.06025
    53    C    4  py     Ryd( 3p)     0.00408       0.80880
    54    C    4  pz     Val( 2p)     1.08431      -0.14144
    55    C    4  pz     Ryd( 3p)     0.00342       0.51238
    56    C    4  dxy    Ryd( 3d)     0.00140       2.46315
    57    C    4  dxz    Ryd( 3d)     0.00083       1.90654
    58    C    4  dyz    Ryd( 3d)     0.00075       1.92696
    59    C    4  dx2y2  Ryd( 3d)     0.00070       2.42501
    60    C    4  dz2    Ryd( 3d)     0.00060       2.17826

    61    C    5  S      Cor( 1S)     1.99903     -10.10010
    62    C    5  S      Val( 2S)     0.93360      -0.15783
    63    C    5  S      Ryd( 3S)     0.00181       0.48891
    64    C    5  px     Val( 2p)     1.14270      -0.06116
    65    C    5  px     Ryd( 3p)     0.00615       0.78574
    66    C    5  py     Val( 2p)     0.91125      -0.02945
    67    C    5  py     Ryd( 3p)     0.00771       0.63415
    68    C    5  pz     Val( 2p)     1.04336      -0.12221
    69    C    5  pz     Ryd( 3p)     0.00187       0.52029
    70    C    5  dxy    Ryd( 3d)     0.00181       2.43449
    71    C    5  dxz    Ryd( 3d)     0.00074       1.93735
    72    C    5  dyz    Ryd( 3d)     0.00110       1.90245
    73    C    5  dx2y2  Ryd( 3d)     0.00117       2.44268
    74    C    5  dz2    Ryd( 3d)     0.00058       2.19560

    75    N    6  S      Cor( 1S)     1.99936     -14.14531
    76    N    6  S      Val( 2S)     1.39669      -0.50640
    77    N    6  S      Ryd( 3S)     0.00135       1.11575
    78    N    6  px     Val( 2p)     1.51736      -0.21213
    79    N    6  px     Ryd( 3p)     0.00426       0.96009
    80    N    6  py     Val( 2p)     1.37464      -0.18458
    81    N    6  py     Ryd( 3p)     0.00398       1.03782
    82    N    6  pz     Val( 2p)     1.20265      -0.17743
    83    N    6  pz     Ryd( 3p)     0.00031       0.85285
    84    N    6  dxy    Ryd( 3d)     0.00165       2.57847
    85    N    6  dxz    Ryd( 3d)     0.00166       2.35016
    86    N    6  dyz    Ryd( 3d)     0.00078       2.30900
    87    N    6  dx2y2  Ryd( 3d)     0.00155       2.92728
    88    N    6  dz2    Ryd( 3d)     0.00078       2.62106

    89    C    7  S      Cor( 1S)     1.99923     -10.14368
    90    C    7  S      Val( 2S)     0.87822      -0.16204
    91    C    7  S      Ryd( 3S)     0.00339       0.41221
    92    C    7  px     Val( 2p)     0.84455      -0.02680
    93    C    7  px     Ryd( 3p)     0.01174       0.56506
    94    C    7  py     Val( 2p)     1.01314      -0.05364
    95    C    7  py     Ryd( 3p)     0.00547       0.75904
    96    C    7  pz     Val( 2p)     0.98939      -0.14310
    97    C    7  pz     Ryd( 3p)     0.00448       0.48828
    98    C    7  dxy    Ryd( 3d)     0.00266       2.41117
    99    C    7  dxz    Ryd( 3d)     0.00166       1.92165
   100    C    7  dyz    Ryd( 3d)     0.00083       1.90159
   101    C    7  dx2y2  Ryd( 3d)     0.00145       2.45184
   102    C    7  dz2    Ryd( 3d)     0.00068       2.15206

   103    O    8  S      Cor( 1S)     1.99978     -18.92776
   104    O    8  S      Val( 2S)     1.81149      -0.98570
   105    O    8  S      Ryd( 3S)     0.00212       1.54434
   106    O    8  px     Val( 2p)     1.74999      -0.31733
   107    O    8  px     Ryd( 3p)     0.00079       1.04805
   108    O    8  py     Val( 2p)     1.55741      -0.36632
   109    O    8  py     Ryd( 3p)     0.00026       0.98426
   110    O    8  pz     Val( 2p)     1.76771      -0.32160
   111    O    8  pz     Ryd( 3p)     0.00104       1.02888
   112    O    8  dxy    Ryd( 3d)     0.00139       2.79752
   113    O    8  dxz    Ryd( 3d)     0.00040       2.65239
   114    O    8  dyz    Ryd( 3d)     0.00143       2.87264
   115    O    8  dx2y2  Ryd( 3d)     0.00115       2.90241
   116    O    8  dz2    Ryd( 3d)     0.00075       2.72469

   117    O    9  S      Cor( 1S)     1.99978     -18.92781
   118    O    9  S      Val( 2S)     1.81165      -0.98572
   119    O    9  S      Ryd( 3S)     0.00217       1.54365
   120    O    9  px     Val( 2p)     1.74637      -0.31747
   121    O    9  px     Ryd( 3p)     0.00077       1.04408
   122    O    9  py     Val( 2p)     1.57369      -0.36227
   123    O    9  py     Ryd( 3p)     0.00030       0.98730
   124    O    9  pz     Val( 2p)     1.75335      -0.32544
   125    O    9  pz     Ryd( 3p)     0.00101       1.02440
   126    O    9  dxy    Ryd( 3d)     0.00128       2.78900
   127    O    9  dxz    Ryd( 3d)     0.00051       2.66677
   128    O    9  dyz    Ryd( 3d)     0.00137       2.90998
   129    O    9  dx2y2  Ryd( 3d)     0.00109       2.86752
   130    O    9  dz2    Ryd( 3d)     0.00086       2.71465

   131    H   10  S      Val( 1S)     0.73835       0.02408
   132    H   10  S      Ryd( 2S)     0.00130       0.29695
   133    H   10  px     Ryd( 2p)     0.00078       2.31725
   134    H   10  py     Ryd( 2p)     0.00017       1.72532
   135    H   10  pz     Ryd( 2p)     0.00018       1.65468

   136    H   11  S      Val( 1S)     0.74406       0.02359
   137    H   11  S      Ryd( 2S)     0.00128       0.31289
   138    H   11  px     Ryd( 2p)     0.00022       1.78563
   139    H   11  py     Ryd( 2p)     0.00054       2.10951
   140    H   11  pz     Ryd( 2p)     0.00038       1.80028

   141    H   12  S      Val( 1S)     0.74445       0.02300
   142    H   12  S      Ryd( 2S)     0.00128       0.31528
   143    H   12  px     Ryd( 2p)     0.00023       1.79076
   144    H   12  py     Ryd( 2p)     0.00057       2.13860
   145    H   12  pz     Ryd( 2p)     0.00034       1.76494

   146    H   13  S      Val( 1S)     0.75752       0.05944
   147    H   13  S      Ryd( 2S)     0.00135       0.29220
   148    H   13  px     Ryd( 2p)     0.00016       1.94768
   149    H   13  py     Ryd( 2p)     0.00077       2.30165
   150    H   13  pz     Ryd( 2p)     0.00022       1.62880

   151    H   14  S      Val( 1S)     0.77759       0.07317
   152    H   14  S      Ryd( 2S)     0.00074       0.29604
   153    H   14  px     Ryd( 2p)     0.00066       2.23041
   154    H   14  py     Ryd( 2p)     0.00027       2.02593
   155    H   14  pz     Ryd( 2p)     0.00018       1.63973

   156    H   15  S      Val( 1S)     0.77584       0.05283
   157    H   15  S      Ryd( 2S)     0.00134       0.29456
   158    H   15  px     Ryd( 2p)     0.00013       1.96451
   159    H   15  py     Ryd( 2p)     0.00083       2.29243
   160    H   15  pz     Ryd( 2p)     0.00018       1.62287

 WARNING:  1 low occupancy (<1.9990e) core orbital  found on  S    2


 Summary of Natural Population Analysis:                  
                                                          
                                       Natural Population 
                Natural  -----------------------------------------------
    Atom  No    Charge         Core      Valence    Rydberg      Total
 -----------------------------------------------------------------------
      C    1   -0.82990      1.99919     4.81915    0.01155     6.82990
      S    2    2.24722      9.99847     3.54254    0.21177    13.75278
      N    3   -0.68543      1.99907     5.66781    0.01854     7.68543
      C    4   -0.07327      1.99902     4.05337    0.02088     6.07327
      C    5   -0.05288      1.99903     4.03092    0.02293     6.05288
      N    6   -0.50702      1.99936     5.49134    0.01632     7.50702
      C    7    0.24311      1.99923     3.72530    0.03236     5.75689
      O    8   -0.89573      1.99978     6.88661    0.00934     8.89573
      O    9   -0.89419      1.99978     6.88505    0.00936     8.89419
      H   10    0.25922      0.00000     0.73835    0.00243     0.74078
      H   11    0.25352      0.00000     0.74406    0.00242     0.74648
      H   12    0.25313      0.00000     0.74445    0.00242     0.74687
      H   13    0.23998      0.00000     0.75752    0.00251     0.76002
      H   14    0.22056      0.00000     0.77759    0.00185     0.77944
      H   15    0.22167      0.00000     0.77584    0.00249     0.77833
 =======================================================================
   * Total *   -0.00000     25.99293    49.63989    0.36717    76.00000

                                 Natural Population      
 --------------------------------------------------------
   Core                      25.99293 ( 99.9728% of  26)
   Valence                   49.63989 ( 99.2798% of  50)
   Natural Minimal Basis     75.63283 ( 99.5169% of  76)
   Natural Rydberg Basis      0.36717 (  0.4831% of  76)
 --------------------------------------------------------

    Atom  No          Natural Electron Configuration
 ----------------------------------------------------------------------------
      C    1      [core]2S( 1.20)2p( 3.61)3p( 0.01)
      S    2      [core]3S( 1.05)3p( 2.49)4S( 0.01)3d( 0.17)4p( 0.04)
      N    3      [core]2S( 1.30)2p( 4.37)3p( 0.01)
      C    4      [core]2S( 0.94)2p( 3.11)3p( 0.01)
      C    5      [core]2S( 0.93)2p( 3.10)3p( 0.02)3d( 0.01)
      N    6      [core]2S( 1.40)2p( 4.09)3p( 0.01)3d( 0.01)
      C    7      [core]2S( 0.88)2p( 2.85)3p( 0.02)3d( 0.01)
      O    8      [core]2S( 1.81)2p( 5.08)3d( 0.01)
      O    9      [core]2S( 1.81)2p( 5.07)3d( 0.01)
      H   10            1S( 0.74)
      H   11            1S( 0.74)
      H   12            1S( 0.74)
      H   13            1S( 0.76)
      H   14            1S( 0.78)
      H   15            1S( 0.78)


 NATURAL BOND ORBITAL ANALYSIS:

                       Occupancies       Lewis Structure    Low   High
           Occ.    -------------------  -----------------   occ   occ
  Cycle   Thresh.   Lewis   Non-Lewis     CR  BD  3C  LP    (L)   (NL)   Dev
 =============================================================================
   1(1)    1.90    72.38802   3.61198     13  18   0   7     8      8    0.63
   2(2)    1.90    72.38802   3.61198     13  18   0   7     8      8    0.63
   3(1)    1.80    73.61887   2.38113     13  19   0   6     2      8    0.61
   4(2)    1.80    74.02016   1.97984     13  19   0   6     2      8    0.25
   5(3)    1.80    74.02016   1.97984     13  19   0   6     2      8    0.25
   6(1)    1.70    74.11262   1.88738     13  17   0   8     1      6    0.32
   7(2)    1.70    74.11262   1.88738     13  17   0   8     1      6    0.32
   8(1)    1.60    73.11303   2.88697     13  16   0   9     1      6    0.63
   9(2)    1.60    74.11278   1.88722     13  17   0   8     0      6    0.32
  10(3)    1.60    74.11278   1.88722     13  17   0   8     0      6    0.32
  11(1)    1.50    74.11278   1.88722     13  17   0   8     0      6    0.32
  12(2)    1.50    74.11278   1.88722     13  17   0   8     0      6    0.32
  13(1)    1.60    74.11278   1.88722     13  17   0   8     0      6    0.32
 -----------------------------------------------------------------------------

 Structure accepted: RESONANCE keyword permits strongly delocalized structure

 WARNING:  1 low occupancy (<1.9990e) core orbital  found on  S    2

 --------------------------------------------------------
   Core                     25.99294 ( 99.973% of  26)
   Valence Lewis            48.11984 ( 96.240% of  50)
  ==================       ============================
   Total Lewis              74.11278 ( 97.517% of  76)
  -----------------------------------------------------
   Valence non-Lewis         1.55848 (  2.051% of  76)
   Rydberg non-Lewis         0.32874 (  0.433% of  76)
  ==================       ============================
   Total non-Lewis           1.88722 (  2.483% of  76)
 --------------------------------------------------------


       (Occupancy)   Bond orbital/ Coefficients/ Hybrids
 ---------------------------------------------------------------------------------
     1. (1.97432) BD ( 1) C   1 - S   2  
                ( 49.90%)   0.7064* C   1 s( 20.56%)p 3.86( 79.35%)d 0.00(  0.09%)
                                            0.0003  0.4534 -0.0087  0.2413 -0.0072
                                            0.0341 -0.0001 -0.8568  0.0004  0.0005
                                           -0.0124 -0.0019  0.0020  0.0269
                ( 50.10%)   0.7078* S   2 s( 26.22%)p 2.76( 72.27%)d 0.06(  1.52%)
                                            0.0000  0.0001  0.5094  0.0517  0.0001
                                           -0.2430 -0.0111  0.0000 -0.0323  0.0003
                                           -0.0001  0.8139  0.0053  0.0012 -0.0407
                                           -0.0087  0.0164  0.1147
     2. (1.98351) BD ( 1) C   1 - H  10  
                ( 62.91%)   0.7931* C   1 s( 25.94%)p 2.85( 74.02%)d 0.00(  0.04%)
                                            0.0000 -0.5093 -0.0069  0.8598  0.0011
                                            0.0084  0.0005 -0.0266 -0.0119 -0.0001
                                           -0.0049  0.0000 -0.0168  0.0093
                ( 37.09%)   0.6090* H  10 s( 99.90%)p 0.00(  0.10%)
                                           -0.9995  0.0014 -0.0307 -0.0005  0.0058
     3. (1.98623) BD ( 1) C   1 - H  11  
                ( 62.75%)   0.7922* C   1 s( 26.74%)p 2.74( 73.22%)d 0.00(  0.04%)
                                           -0.0001  0.5171  0.0059  0.3117 -0.0047
                                            0.6956  0.0019  0.3887  0.0132  0.0122
                                            0.0043  0.0086 -0.0092 -0.0070
                ( 37.25%)   0.6103* H  11 s( 99.90%)p 0.00(  0.10%)
                                            0.9995 -0.0016 -0.0084 -0.0237 -0.0188
     4. (1.98614) BD ( 1) C   1 - H  12  
                ( 62.73%)   0.7920* C   1 s( 26.73%)p 2.74( 73.24%)d 0.00(  0.04%)
                                           -0.0001  0.5169  0.0059  0.3238 -0.0047
                                           -0.7173 -0.0028  0.3359  0.0131 -0.0128
                                            0.0034 -0.0069 -0.0094 -0.0081
                ( 37.27%)   0.6105* H  12 s( 99.90%)p 0.00(  0.10%)
                                            0.9995 -0.0017 -0.0088  0.0248 -0.0170
     5. (1.97698) BD ( 1) S   2 - N   3  
                ( 33.11%)   0.5754* S   2 s( 18.90%)p 4.19( 79.27%)d 0.10(  1.83%)
                                           -0.0000 -0.0002 -0.4344 -0.0165  0.0001
                                           -0.8899 -0.0283 -0.0000  0.0024  0.0001
                                            0.0000 -0.0004  0.0068  0.0012 -0.0219
                                            0.0004 -0.1186  0.0612
                ( 66.89%)   0.8179* N   3 s( 25.71%)p 2.89( 74.25%)d 0.00(  0.03%)
                                           -0.0001 -0.5070  0.0068  0.8610  0.0311
                                           -0.0042  0.0003  0.0169 -0.0041  0.0002
                                            0.0003 -0.0000 -0.0156  0.0092
     6. (1.98606) BD ( 1) S   2 - O   8  
                ( 34.71%)   0.5891* S   2 s( 27.62%)p 2.58( 71.21%)d 0.04(  1.16%)
                                            0.0000  0.0000  0.5240 -0.0412  0.0000
                                           -0.2456 -0.0224 -0.0001  0.7172  0.0597
                                           -0.0000 -0.3637 -0.0325 -0.0371  0.0091
                                           -0.0595 -0.0724 -0.0372
                ( 65.29%)   0.8080* O   8 s( 26.50%)p 2.77( 73.38%)d 0.00(  0.12%)
                                           -0.0000  0.5138 -0.0306  0.2257 -0.0008
                                           -0.7728 -0.0056  0.2925 -0.0017 -0.0150
                                            0.0063 -0.0197 -0.0216 -0.0107
     7. (1.98620) BD ( 1) S   2 - O   9  
                ( 34.70%)   0.5891* S   2 s( 27.70%)p 2.57( 71.14%)d 0.04(  1.16%)
                                           -0.0000 -0.0000 -0.5247  0.0412 -0.0000
                                            0.2500  0.0231 -0.0001  0.6831  0.0568
                                            0.0000  0.4209  0.0374 -0.0375 -0.0129
                                           -0.0695  0.0661  0.0284
                ( 65.30%)   0.8081* O   9 s( 26.51%)p 2.77( 73.36%)d 0.00(  0.12%)
                                            0.0000 -0.5140  0.0307 -0.2357  0.0006
                                           -0.7438 -0.0056 -0.3533  0.0013 -0.0148
                                           -0.0077 -0.0226  0.0195  0.0077
     8. (1.98210) BD ( 1) N   3 - C   4  
                ( 65.16%)   0.8072* N   3 s( 37.03%)p 1.70( 62.94%)d 0.00(  0.03%)
                                            0.0002  0.6084  0.0111  0.3539  0.0087
                                           -0.7091  0.0198  0.0289  0.0018 -0.0113
                                            0.0016 -0.0023 -0.0043 -0.0113
                ( 34.84%)   0.5902* C   4 s( 25.26%)p 2.95( 74.58%)d 0.01(  0.16%)
                                           -0.0001  0.5021  0.0208 -0.5800 -0.0552
                                            0.6361  0.0140 -0.0392 -0.0080 -0.0319
                                            0.0016 -0.0017 -0.0082 -0.0232
     9. (1.98705) BD ( 1) N   3 - C   7  
                ( 65.92%)   0.8119* N   3 s( 37.11%)p 1.69( 62.86%)d 0.00(  0.03%)
                                            0.0001  0.6090  0.0121  0.3610  0.0068
                                            0.7042 -0.0210  0.0437  0.0012  0.0121
                                            0.0018  0.0028 -0.0040 -0.0108
                ( 34.08%)   0.5838* C   7 s( 29.00%)p 2.44( 70.83%)d 0.01(  0.17%)
                                            0.0002  0.5383  0.0140 -0.5433 -0.0566
                                           -0.6382 -0.0072 -0.0497 -0.0078  0.0344
                                            0.0021  0.0029 -0.0072 -0.0216
    10. (1.98269) BD ( 1) C   4 - C   5  
                ( 51.41%)   0.7170* C   4 s( 39.06%)p 1.56( 60.89%)d 0.00(  0.05%)
                                           -0.0000  0.6249  0.0106  0.7504  0.0152
                                            0.1977 -0.0320  0.0744  0.0006  0.0161
                                            0.0030  0.0016  0.0096 -0.0108
                ( 48.59%)   0.6971* C   5 s( 37.51%)p 1.66( 62.43%)d 0.00(  0.06%)
                                            0.0003  0.6124  0.0098 -0.7049  0.0055
                                           -0.3494 -0.0443 -0.0578 -0.0006  0.0120
                                            0.0031  0.0011  0.0164 -0.0116
    11. (1.86819) BD ( 2) C   4 - C   5  
                ( 51.32%)   0.7164* C   4 s(  0.01%)p 1.00( 99.92%)d 0.00(  0.07%)
                                            0.0000  0.0012 -0.0082 -0.0932  0.0066
                                           -0.0243 -0.0001  0.9944 -0.0316 -0.0020
                                            0.0184  0.0182 -0.0012  0.0036
                ( 48.68%)   0.6977* C   5 s(  0.00%)p 1.00( 99.92%)d 0.00(  0.08%)
                                           -0.0000 -0.0025 -0.0027 -0.0769  0.0031
                                           -0.0143  0.0014  0.9962 -0.0265  0.0006
                                           -0.0279 -0.0002  0.0020 -0.0039
    12. (1.98466) BD ( 1) C   4 - H  13  
                ( 62.20%)   0.7886* C   4 s( 35.66%)p 1.80( 64.32%)d 0.00(  0.03%)
                                            0.0003 -0.5969  0.0150  0.2969 -0.0091
                                            0.7434  0.0010  0.0470  0.0022 -0.0122
                                           -0.0007 -0.0016  0.0067  0.0089
                ( 37.80%)   0.6148* H  13 s( 99.90%)p 0.00(  0.10%)
                                           -0.9995  0.0015 -0.0105 -0.0301 -0.0039
    13. (1.97879) BD ( 1) C   5 - N   6  
                ( 40.00%)   0.6325* C   5 s( 29.02%)p 2.44( 70.84%)d 0.00(  0.14%)
                                            0.0000  0.5386  0.0105  0.0494  0.0573
                                            0.8373  0.0368  0.0171  0.0049 -0.0036
                                            0.0005  0.0007 -0.0301 -0.0211
                ( 60.00%)   0.7746* N   6 s( 32.84%)p 2.04( 67.08%)d 0.00(  0.08%)
                                            0.0002  0.5730  0.0070  0.1190 -0.0329
                                           -0.8096  0.0083  0.0064 -0.0028  0.0122
                                            0.0003  0.0012 -0.0216 -0.0138
    14. (1.98458) BD ( 1) C   5 - H  14  
                ( 61.29%)   0.7829* C   5 s( 33.33%)p 2.00( 66.65%)d 0.00(  0.03%)
                                           -0.0004  0.5772 -0.0132  0.7015  0.0001
                                           -0.4143  0.0155  0.0496 -0.0001 -0.0123
                                            0.0015 -0.0009  0.0067 -0.0081
                ( 38.71%)   0.6222* H  14 s( 99.90%)p 0.00(  0.10%)
                                            0.9995 -0.0016 -0.0267  0.0159 -0.0016
    15. (1.98550) BD ( 1) N   6 - C   7  
                ( 59.64%)   0.7723* N   6 s( 36.76%)p 1.72( 63.16%)d 0.00(  0.08%)
                                            0.0001  0.6059  0.0205 -0.7240  0.0083
                                            0.3209 -0.0359 -0.0551  0.0006 -0.0037
                                            0.0038 -0.0004  0.0250 -0.0128
                ( 40.36%)   0.6353* C   7 s( 34.98%)p 1.86( 64.90%)d 0.00(  0.12%)
                                            0.0000  0.5911  0.0200  0.7803  0.0484
                                           -0.1761  0.0434  0.0699  0.0047 -0.0181
                                            0.0050 -0.0016  0.0231 -0.0179
    16. (1.87690) BD ( 2) N   6 - C   7  
                ( 56.72%)   0.7531* N   6 s(  0.00%)p 1.00( 99.82%)d 0.00(  0.18%)
                                            0.0000 -0.0030 -0.0002 -0.0810  0.0004
                                           -0.0061  0.0004  0.9958 -0.0067  0.0013
                                           -0.0390 -0.0140  0.0031 -0.0058
                ( 43.28%)   0.6579* C   7 s(  0.01%)p 1.00( 99.84%)d 0.00(  0.16%)
                                            0.0000 -0.0004 -0.0071 -0.0893  0.0048
                                           -0.0021  0.0010  0.9947 -0.0314  0.0017
                                            0.0326 -0.0213 -0.0030  0.0051
    17. (1.98400) BD ( 1) C   7 - H  15  
                ( 61.49%)   0.7842* C   7 s( 35.98%)p 1.78( 63.99%)d 0.00(  0.03%)
                                           -0.0005  0.5996 -0.0182 -0.2844  0.0231
                                            0.7469 -0.0049 -0.0240 -0.0008 -0.0131
                                           -0.0002 -0.0008 -0.0088 -0.0074
                ( 38.51%)   0.6205* H  15 s( 99.89%)p 0.00(  0.11%)
                                            0.9995 -0.0028  0.0100 -0.0308  0.0026
    18. (1.99919) CR ( 1) C   1           s(100.00%)p 0.00(  0.00%)
                                            1.0000 -0.0000  0.0000 -0.0001  0.0000
                                           -0.0000 -0.0000  0.0003  0.0000 -0.0000
                                            0.0000  0.0000 -0.0000 -0.0000
    19. (1.99999) CR ( 1) S   2           s(100.00%)
                                            1.0000 -0.0000 -0.0000 -0.0000  0.0000
                                           -0.0000  0.0000 -0.0000 -0.0000 -0.0000
                                            0.0000 -0.0000  0.0000  0.0000 -0.0000
                                            0.0000 -0.0000  0.0000
    20. (1.99889) CR ( 2) S   2           s(100.00%)p 0.00(  0.00%)
                                           -0.0000  1.0000 -0.0002 -0.0000  0.0000
                                           -0.0002 -0.0000 -0.0000  0.0000  0.0000
                                            0.0000 -0.0001  0.0000 -0.0000 -0.0000
                                            0.0000 -0.0000  0.0000
    21. (1.99984) CR ( 3) S   2           s(  0.00%)p 1.00(100.00%)
                                            0.0000  0.0000  0.0000  0.0000  1.0000
                                            0.0002  0.0000  0.0000 -0.0000 -0.0000
                                            0.0000 -0.0000  0.0000 -0.0000  0.0000
                                            0.0000  0.0000 -0.0000
    22. (1.99988) CR ( 4) S   2           s(  0.00%)p 1.00(100.00%)
                                           -0.0000 -0.0000 -0.0000 -0.0000  0.0000
                                           -0.0000 -0.0000  1.0000  0.0001  0.0000
                                            0.0000 -0.0000  0.0000 -0.0000 -0.0000
                                           -0.0000 -0.0000 -0.0000
    23. (1.99987) CR ( 5) S   2           s(  0.00%)p 1.00(100.00%)
                                            0.0000  0.0000  0.0001  0.0000  0.0000
                                           -0.0000 -0.0000  0.0000 -0.0000  0.0000
                                            1.0000  0.0001 -0.0000 -0.0000 -0.0000
                                           -0.0000  0.0000  0.0000
    24. (1.99907) CR ( 1) N   3           s(100.00%)p 0.00(  0.00%)
                                            1.0000 -0.0002 -0.0000 -0.0000 -0.0000
                                            0.0000 -0.0000 -0.0003  0.0000  0.0000
                                           -0.0000 -0.0000  0.0000  0.0000
    25. (1.99902) CR ( 1) C   4           s(100.00%)p 0.00(  0.00%)
                                            1.0000  0.0002 -0.0000 -0.0001 -0.0000
                                           -0.0002 -0.0000 -0.0000 -0.0000  0.0000
                                            0.0000  0.0000 -0.0000 -0.0000
    26. (1.99904) CR ( 1) C   5           s(100.00%)p 0.00(  0.00%)
                                            1.0000  0.0000 -0.0000  0.0005 -0.0000
                                           -0.0001  0.0000  0.0001 -0.0000 -0.0000
                                           -0.0000 -0.0000 -0.0000  0.0000
    27. (1.99936) CR ( 1) N   6           s(100.00%)p 0.00(  0.00%)
                                            1.0000 -0.0002 -0.0000 -0.0000  0.0000
                                            0.0001 -0.0000 -0.0000  0.0000 -0.0000
                                            0.0000  0.0000  0.0000  0.0000
    28. (1.99923) CR ( 1) C   7           s(100.00%)p 0.00(  0.00%)
                                            1.0000  0.0002 -0.0000 -0.0001  0.0000
                                            0.0005 -0.0000 -0.0000  0.0000 -0.0000
                                           -0.0000 -0.0000 -0.0000  0.0000
    29. (1.99978) CR ( 1) O   8           s(100.00%)p 0.00(  0.00%)
                                            1.0000 -0.0003 -0.0000 -0.0000  0.0000
                                           -0.0003 -0.0000 -0.0001  0.0000  0.0000
                                           -0.0000  0.0000 -0.0000 -0.0000
    30. (1.99978) CR ( 1) O   9           s(100.00%)p 0.00(  0.00%)
                                            1.0000 -0.0003 -0.0000 -0.0000  0.0000
                                            0.0003  0.0000 -0.0001  0.0000  0.0000
                                           -0.0000 -0.0000 -0.0000 -0.0000
    31. (1.62180) LP ( 1) N   3           s(  0.13%)p99.99( 99.87%)d 0.02(  0.00%)
                                           -0.0003  0.0356  0.0029  0.0408 -0.0021
                                            0.0103 -0.0001 -0.9984  0.0103  0.0002
                                           -0.0044 -0.0014  0.0007 -0.0030
    32. (1.91948) LP ( 1) N   6           s( 30.45%)p 2.28( 69.46%)d 0.00(  0.09%)
                                            0.0001  0.5516 -0.0175  0.6721  0.0187
                                            0.4886  0.0175  0.0593  0.0020 -0.0247
                                           -0.0027 -0.0020 -0.0089  0.0128
    33. (1.97774) LP ( 1) O   8           s( 73.40%)p 0.36( 26.59%)d 0.00(  0.01%)
                                            0.0003  0.8567  0.0110 -0.1392 -0.0010
                                            0.4441  0.0043 -0.2219 -0.0018  0.0037
                                           -0.0018  0.0055  0.0045  0.0013
    34. (1.80360) LP ( 2) O   8           s(  0.14%)p99.99( 99.77%)d 0.60(  0.09%)
                                            0.0001  0.0380  0.0002 -0.3986  0.0016
                                            0.2431 -0.0012  0.8830 -0.0034  0.0123
                                            0.0028 -0.0204  0.0028  0.0166
    35. (1.76219) LP ( 3) O   8           s(  0.04%)p99.99( 99.87%)d 2.03(  0.09%)
                                            0.0002  0.0208 -0.0014  0.8774 -0.0012
                                            0.3802 -0.0011  0.2905  0.0001 -0.0202
                                            0.0131 -0.0036  0.0161  0.0054
    36. (1.97780) LP ( 1) O   9           s( 73.39%)p 0.36( 26.60%)d 0.00(  0.01%)
                                            0.0003  0.8566  0.0110 -0.1419 -0.0010
                                           -0.4244 -0.0040 -0.2564 -0.0021 -0.0036
                                           -0.0021 -0.0060  0.0040  0.0005
    37. (1.80354) LP ( 2) O   9           s(  0.15%)p99.99( 99.76%)d 0.58(  0.09%)
                                            0.0001  0.0386  0.0003 -0.3958  0.0016
                                           -0.3111  0.0016  0.8627 -0.0034 -0.0124
                                            0.0021  0.0176  0.0041  0.0193
    38. (1.75978) LP ( 3) O   9           s(  0.03%)p99.99( 99.88%)d 2.78(  0.09%)
                                            0.0002  0.0177 -0.0014  0.8756 -0.0009
                                           -0.4100  0.0009  0.2531  0.0001  0.0189
                                            0.0147  0.0012  0.0166  0.0057
    39. (0.00360) RY*( 1) C   1           s( 55.27%)p 0.77( 42.72%)d 0.04(  2.01%)
                                           -0.0000  0.0097  0.7433  0.0020  0.3883
                                           -0.0000  0.0264 -0.0005 -0.5251  0.0026
                                           -0.0414 -0.0091 -0.0132  0.1348
    40. (0.00271) RY*( 2) C   1           s(  0.00%)p 1.00( 99.28%)d 0.01(  0.72%)
                                           -0.0000  0.0001  0.0048  0.0000 -0.0043
                                            0.0051 -0.9953  0.0003 -0.0463 -0.0677
                                           -0.0032 -0.0506 -0.0004 -0.0023
    41. (0.00105) RY*( 3) C   1           s(  0.70%)p99.99( 98.47%)d 1.18(  0.83%)
                                            0.0000  0.0020  0.0837 -0.0035 -0.8572
                                           -0.0004  0.0274  0.0080 -0.4991  0.0048
                                            0.0380 -0.0139  0.0370  0.0726
    42. (0.00039) RY*( 4) C   1           s(  0.00%)p 1.00(  0.12%)d99.99( 99.88%)
                                           -0.0000 -0.0002  0.0063  0.0002  0.0034
                                            0.0061  0.0315 -0.0001  0.0125  0.2523
                                            0.0000 -0.9634 -0.0357 -0.0756
    43. (0.00022) RY*( 5) C   1           s( 31.94%)p 1.10( 35.01%)d 1.03( 33.05%)
                                           -0.0000 -0.0158  0.5649  0.0105 -0.2792
                                            0.0005 -0.0211 -0.0139  0.5209  0.0162
                                           -0.3276  0.0281  0.3220 -0.3442
    44. (0.00013) RY*( 6) C   1           s( 11.52%)p 1.90( 21.91%)d 5.78( 66.57%)
                                            0.0000 -0.0124  0.3392 -0.0091 -0.1774
                                            0.0002 -0.0175 -0.0054  0.4327 -0.0267
                                            0.5204 -0.0190 -0.4412  0.4462
    45. (0.00001) RY*( 7) C   1           s(  0.00%)p 1.00(  0.65%)d99.99( 99.35%)
    46. (0.00001) RY*( 8) C   1           s(  0.00%)p 1.00(  0.53%)d99.99( 99.47%)
    47. (0.00001) RY*( 9) C   1           s(  0.60%)p 2.49(  1.48%)d99.99( 97.92%)
    48. (0.06923) RY*( 1) S   2           s(  0.96%)p14.28( 13.71%)d88.84( 85.33%)
                                            0.0000  0.0000  0.0260  0.0945 -0.0000
                                           -0.0899  0.2079 -0.0000  0.0049 -0.0081
                                            0.0000 -0.1279  0.2634 -0.0153  0.1219
                                           -0.0701  0.7655  0.4973
    49. (0.05478) RY*( 2) S   2           s(  0.63%)p26.43( 16.68%)d99.99( 82.69%)
                                           -0.0000 -0.0000 -0.0013  0.0794  0.0000
                                            0.1263 -0.3272 -0.0000 -0.0008  0.0071
                                            0.0000 -0.0840  0.1915 -0.0010 -0.2994
                                           -0.0496 -0.4260  0.7438
    50. (0.04654) RY*( 3) S   2           s(  0.00%)p 1.00( 29.59%)d 2.38( 70.41%)
                                           -0.0000 -0.0000  0.0001  0.0002  0.0000
                                           -0.0028  0.0113  0.0000 -0.1332  0.5270
                                           -0.0000 -0.0032  0.0155 -0.3914 -0.0183
                                           -0.7377 -0.0259 -0.0761
    51. (0.03654) RY*( 4) S   2           s(  0.00%)p 1.00(  0.29%)d99.99( 99.71%)
                                           -0.0000  0.0000  0.0003  0.0024 -0.0000
                                           -0.0004  0.0028  0.0000 -0.0047  0.0534
                                            0.0000  0.0002  0.0008 -0.8656 -0.0325
                                            0.4958  0.0146  0.0276
    52. (0.01110) RY*( 5) S   2           s(  0.00%)p 1.00( 71.07%)d 0.41( 28.92%)
                                           -0.0000 -0.0000  0.0001  0.0042  0.0000
                                           -0.0013  0.0066  0.0000 -0.0131  0.8422
                                           -0.0000 -0.0025  0.0342  0.3061 -0.0265
                                            0.4398  0.0305  0.0222
    53. (0.01054) RY*( 6) S   2           s(  0.01%)p99.99(  1.50%)d99.99( 98.49%)
                                           -0.0000 -0.0000 -0.0067  0.0085  0.0000
                                            0.0288 -0.0869  0.0000 -0.0028  0.0427
                                           -0.0000  0.0326 -0.0606 -0.0270  0.9385
                                            0.0052 -0.2375  0.2169
    54. (0.00533) RY*( 7) S   2           s( 41.89%)p 1.12( 47.07%)d 0.26( 11.04%)
                                           -0.0000  0.0000  0.0306  0.6465 -0.0000
                                           -0.0145  0.3130 -0.0000  0.0014 -0.0284
                                            0.0000 -0.0267  0.6091  0.0031  0.0503
                                            0.0250 -0.2510 -0.2102
    55. (0.00112) RY*( 8) S   2           s( 34.46%)p 1.60( 55.31%)d 0.30( 10.23%)
                                            0.0000  0.0000 -0.0106  0.5870  0.0000
                                           -0.0329 -0.7155  0.0000  0.0017  0.0076
                                           -0.0000 -0.0313 -0.1975 -0.0029  0.0237
                                           -0.0023  0.2783 -0.1558
    56. (0.00057) RY*( 9) S   2           s( 21.60%)p 3.28( 70.89%)d 0.35(  7.51%)
                                           -0.0000 -0.0000 -0.0133  0.4646  0.0000
                                            0.0092  0.4797  0.0000  0.0020  0.0217
                                           -0.0000 -0.0436 -0.6902  0.0049 -0.0847
                                           -0.0135 -0.0995  0.2404
    57. (0.00548) RY*( 1) N   3           s( 54.64%)p 0.79( 43.43%)d 0.04(  1.93%)
                                            0.0000 -0.0051  0.7392 -0.0291  0.6093
                                           -0.0031 -0.1045 -0.0026 -0.2265  0.0261
                                            0.0279 -0.0032  0.1008 -0.0873
    58. (0.00369) RY*( 2) N   3           s(  0.41%)p99.99( 97.49%)d 5.11(  2.09%)
                                           -0.0000  0.0010  0.0640 -0.0040  0.0942
                                            0.0309  0.9822 -0.0001 -0.0181 -0.1400
                                           -0.0094 -0.0237 -0.0263 -0.0031
    59. (0.00144) RY*( 3) N   3           s( 16.04%)p 2.68( 42.96%)d 2.56( 40.99%)
                                           -0.0000 -0.0112  0.4004  0.0248 -0.6408
                                            0.0014  0.0332  0.0021 -0.1316 -0.1127
                                            0.0793 -0.0356  0.6191 -0.0801
    60. (0.00135) RY*( 4) N   3           s(  3.57%)p23.13( 82.60%)d 3.87( 13.83%)
                                            0.0000 -0.0080  0.1888 -0.0007  0.0728
                                           -0.0001  0.0023  0.0097  0.9059 -0.0398
                                           -0.0599  0.3121  0.1487 -0.1164
    61. (0.00081) RY*( 5) N   3           s(  0.12%)p79.60(  9.82%)d99.99( 90.06%)
                                           -0.0000 -0.0026  0.0350 -0.0008  0.0426
                                            0.0014 -0.0040  0.0041  0.3103  0.1216
                                            0.1217 -0.9308  0.0330 -0.0589
    62. (0.00032) RY*( 6) N   3           s(  2.27%)p 0.76(  1.73%)d42.29( 96.00%)
                                           -0.0000 -0.0005  0.1507  0.0011 -0.1287
                                            0.0004 -0.0196  0.0049 -0.0185 -0.0408
                                           -0.9602 -0.1408 -0.1279 -0.0127
    63. (0.00029) RY*( 7) N   3           s(  0.06%)p42.34(  2.58%)d99.99( 97.36%)
                                            0.0000 -0.0004  0.0247  0.0029 -0.0601
                                           -0.0124  0.1479  0.0003 -0.0138  0.9715
                                           -0.0634  0.1129  0.1072  0.0380
    64. (0.00019) RY*( 8) N   3           s( 19.75%)p 0.93( 18.27%)d 3.14( 61.98%)
                                            0.0000 -0.0081  0.4443 -0.0051 -0.4239
                                           -0.0017  0.0038  0.0011  0.0547  0.0597
                                            0.2187  0.0328 -0.7445 -0.1138
    65. (0.00003) RY*( 9) N   3           s(  3.15%)p 0.38(  1.18%)d30.41( 95.67%)
    66. (0.00533) RY*( 1) C   4           s(  1.79%)p51.42( 91.98%)d 3.48(  6.23%)
                                           -0.0000  0.0152  0.1329 -0.0170  0.8062
                                            0.0295  0.5065 -0.0015  0.1104  0.1085
                                           -0.0222  0.0263 -0.2180 -0.0430
    67. (0.00279) RY*( 2) C   4           s(  9.58%)p 7.89( 75.58%)d 1.55( 14.84%)
                                            0.0000 -0.0047  0.3095  0.0254 -0.2123
                                           -0.0173  0.3700 -0.0183 -0.7567  0.1155
                                            0.2498 -0.2401 -0.1225  0.0060
    68. (0.00255) RY*( 3) C   4           s( 10.83%)p 7.24( 78.36%)d 1.00( 10.81%)
                                            0.0000 -0.0010  0.3290  0.0324 -0.5241
                                           -0.0261  0.5338  0.0237  0.4707  0.1345
                                           -0.1742  0.1886 -0.1493 -0.0429
    69. (0.00144) RY*( 4) C   4           s( 75.39%)p 0.31( 23.36%)d 0.02(  1.25%)
                                            0.0000 -0.0122  0.8682 -0.0236  0.1468
                                           -0.0156 -0.4531  0.0057  0.0772  0.0323
                                            0.0099  0.0264  0.0867 -0.0561
    70. (0.00065) RY*( 5) C   4           s(  0.02%)p99.99( 13.25%)d99.99( 86.73%)
                                           -0.0000 -0.0021  0.0135  0.0006  0.0304
                                           -0.0001 -0.0040  0.0030 -0.3628  0.0219
                                           -0.9049  0.1547  0.0756 -0.1356
    71. (0.00020) RY*( 6) C   4           s(  1.32%)p 2.97(  3.91%)d71.96( 94.78%)
                                            0.0000 -0.0018  0.1147  0.0320  0.0019
                                           -0.0310  0.1924  0.0039  0.0086 -0.9424
                                            0.0000 -0.0810  0.0846 -0.2142
    72. (0.00012) RY*( 7) C   4           s(  0.03%)p99.99(  7.34%)d99.99( 92.62%)
                                            0.0000  0.0031  0.0182 -0.0109  0.0552
                                            0.0024  0.2641 -0.0003  0.0227  0.1652
                                            0.0912  0.0022  0.9371 -0.1114
    73. (0.00003) RY*( 8) C   4           s(  0.07%)p81.74(  5.33%)d99.99( 94.60%)
    74. (0.00001) RY*( 9) C   4           s(  1.00%)p 1.17(  1.17%)d97.67( 97.83%)
    75. (0.00650) RY*( 1) C   5           s( 10.53%)p 6.48( 68.23%)d 2.02( 21.24%)
                                           -0.0000  0.0026  0.3245 -0.0375 -0.2073
                                           -0.0251  0.7983 -0.0028 -0.0066 -0.4505
                                            0.0081 -0.0412  0.0687 -0.0542
    76. (0.00425) RY*( 2) C   5           s(  5.57%)p16.81( 93.70%)d 0.13(  0.73%)
                                            0.0000  0.0303  0.2342  0.0184 -0.8907
                                            0.0555 -0.3638  0.0039 -0.0881 -0.0582
                                            0.0076 -0.0003  0.0604 -0.0140
    77. (0.00135) RY*( 3) C   5           s(  0.00%)p 1.00( 31.70%)d 2.15( 68.30%)
                                            0.0000 -0.0000  0.0041 -0.0013 -0.0429
                                           -0.0003 -0.0133  0.0180  0.5610 -0.0844
                                            0.0972  0.8159  0.0050  0.0275
    78. (0.00084) RY*( 4) C   5           s(  1.37%)p42.18( 57.88%)d29.70( 40.75%)
                                            0.0000 -0.0035  0.1171  0.0036  0.1258
                                           -0.0037 -0.0434 -0.0073 -0.7490 -0.0924
                                            0.4235  0.4588 -0.0727  0.0614
    79. (0.00066) RY*( 5) C   5           s( 55.38%)p 0.46( 25.71%)d 0.34( 18.91%)
                                            0.0000 -0.0175  0.7439  0.0202  0.3277
                                           -0.0210 -0.3605  0.0044  0.1375 -0.2786
                                           -0.0818 -0.1005 -0.2861 -0.1133
    80. (0.00024) RY*( 6) C   5           s( 18.22%)p 0.46(  8.35%)d 4.03( 73.42%)
                                            0.0000 -0.0027  0.4269  0.0081 -0.0622
                                           -0.0163  0.2816  0.0011  0.0005  0.8316
                                            0.0219  0.0881 -0.0988 -0.1571
    81. (0.00004) RY*( 7) C   5           s(  6.27%)p 0.71(  4.48%)d14.23( 89.25%)
    82. (0.00000) RY*( 8) C   5           s(  0.01%)p 1.00(  9.66%)d 9.35( 90.33%)
    83. (0.00001) RY*( 9) C   5           s(  2.77%)p 0.16(  0.45%)d34.88( 96.78%)
    84. (0.00299) RY*( 1) N   6           s(  2.47%)p36.05( 88.97%)d 3.47(  8.56%)
                                            0.0000 -0.0104  0.1568  0.0209 -0.7945
                                            0.0220 -0.5037  0.0020 -0.0628 -0.2848
                                           -0.0030 -0.0234 -0.0597 -0.0190
    85. (0.00151) RY*( 2) N   6           s(  1.09%)p90.15( 98.17%)d 0.68(  0.74%)
                                           -0.0000 -0.0050  0.1042  0.0327  0.5342
                                           -0.0253 -0.8317  0.0031  0.0541  0.0433
                                            0.0035 -0.0007 -0.0700 -0.0243
    86. (0.00050) RY*( 3) N   6           s(  0.00%)p 1.00(  1.19%)d82.68( 98.80%)
                                            0.0000 -0.0000  0.0045  0.0008 -0.0070
                                           -0.0001 -0.0053 -0.0062  0.1088 -0.0647
                                           -0.4800  0.8649  0.0473 -0.0564
    87. (0.00028) RY*( 4) N   6           s(  0.31%)p99.99( 87.47%)d39.61( 12.22%)
                                            0.0000 -0.0004  0.0555  0.0032  0.0926
                                           -0.0003  0.0031 -0.0206 -0.9304 -0.0203
                                           -0.3337 -0.0750  0.0283 -0.0635
    88. (0.00016) RY*( 5) N   6           s( 91.54%)p 0.05(  4.18%)d 0.05(  4.28%)
                                            0.0000 -0.0057  0.9568  0.0228  0.0931
                                            0.0003  0.1677  0.0028  0.0668 -0.0756
                                            0.0341 -0.0120  0.1800 -0.0578
    89. (0.00007) RY*( 6) N   6           s(  3.58%)p 0.46(  1.64%)d26.46( 94.78%)
    90. (0.00002) RY*( 7) N   6           s(  0.02%)p99.99(  7.58%)d99.99( 92.40%)
    91. (0.00002) RY*( 8) N   6           s(  0.90%)p 0.08(  0.07%)d99.99( 99.03%)
    92. (0.00000) RY*( 9) N   6           s(  0.03%)p99.99( 11.20%)d99.99( 88.77%)
    93. (0.00996) RY*( 1) C   7           s(  5.14%)p15.36( 79.02%)d 3.08( 15.83%)
                                           -0.0000 -0.0080  0.2267 -0.0544  0.8624
                                           -0.0452 -0.1872 -0.0047  0.0805 -0.3268
                                           -0.0240 -0.0291 -0.2232 -0.0175
    94. (0.00507) RY*( 2) C   7           s( 15.61%)p 5.00( 78.13%)d 0.40(  6.26%)
                                           -0.0000  0.0154  0.3948  0.0502 -0.3702
                                            0.0173 -0.7946  0.0066 -0.1001 -0.1502
                                            0.0069  0.0054 -0.1928 -0.0526
    95. (0.00337) RY*( 3) C   7           s(  0.02%)p99.99( 91.59%)d99.99(  8.39%)
                                           -0.0000 -0.0046  0.0119 -0.0005  0.1114
                                           -0.0006  0.0726 -0.0273 -0.9474 -0.0191
                                            0.0834  0.2753  0.0228  0.0160
    96. (0.00181) RY*( 4) C   7           s( 12.49%)p 0.69(  8.59%)d 6.32( 78.92%)
                                            0.0000 -0.0059  0.3533 -0.0138 -0.0983
                                            0.0103  0.2476 -0.0212  0.1192 -0.1755
                                            0.8543  0.0917 -0.0412  0.1358
    97. (0.00160) RY*( 5) C   7           s( 39.89%)p 0.62( 24.78%)d 0.89( 35.33%)
                                            0.0000 -0.0117  0.6315 -0.0266 -0.1947
                                            0.0181  0.4549  0.0155 -0.0409 -0.3519
                                           -0.4602 -0.0961  0.0768 -0.0508
    98. (0.00065) RY*( 6) C   7           s( 25.11%)p 0.23(  5.72%)d 2.75( 69.17%)
                                            0.0000 -0.0105  0.5010 -0.0055  0.2217
                                            0.0273 -0.0772  0.0043  0.0351  0.7343
                                            0.0184  0.0525  0.3653 -0.1266
    99. (0.00014) RY*( 7) C   7           s(  1.25%)p 3.94(  4.93%)d75.01( 93.82%)
                                           -0.0000  0.0016  0.1118  0.0271 -0.0511
                                            0.0123  0.2136  0.0026 -0.0143  0.4064
                                           -0.0834  0.0329 -0.8725  0.0608
   100. (0.00003) RY*( 8) C   7           s(  0.01%)p99.99(  6.79%)d99.99( 93.20%)
   101. (0.00001) RY*( 9) C   7           s(  0.51%)p 1.74(  0.89%)d99.99( 98.59%)
   102. (0.00155) RY*( 1) O   8           s( 26.06%)p 2.51( 65.41%)d 0.33(  8.53%)
                                            0.0000  0.0041  0.5105  0.0056  0.3991
                                           -0.0181 -0.1379  0.0110 -0.6895 -0.0092
                                           -0.0538  0.2570  0.1010 -0.0778
   103. (0.00092) RY*( 2) O   8           s( 50.27%)p 0.72( 36.37%)d 0.27( 13.37%)
                                            0.0000  0.0080  0.7090  0.0144 -0.5272
                                           -0.0274 -0.0224  0.0135  0.2899  0.2836
                                           -0.1394  0.1336  0.1059  0.0689
   104. (0.00059) RY*( 3) O   8           s(  8.26%)p10.40( 85.83%)d 0.72(  5.91%)
                                            0.0000  0.0050  0.2873  0.0009  0.6735
                                           -0.0159  0.3339  0.0032  0.5413 -0.0668
                                            0.0490 -0.0121  0.1863  0.1320
   105. (0.00012) RY*( 4) O   8           s(  2.45%)p24.31( 59.62%)d15.46( 37.93%)
                                            0.0000 -0.0028  0.1566 -0.0007  0.2028
                                            0.0187 -0.6722  0.0032  0.3206 -0.1191
                                           -0.0318 -0.0473 -0.4924 -0.3455
   106. (0.00006) RY*( 5) O   8           s(  0.52%)p50.66( 26.33%)d99.99( 73.15%)
   107. (0.00002) RY*( 6) O   8           s(  7.93%)p 1.40( 11.10%)d10.20( 80.96%)
   108. (0.00002) RY*( 7) O   8           s(  2.61%)p 4.94( 12.91%)d32.33( 84.48%)
   109. (0.00000) RY*( 8) O   8           s(  0.26%)p 6.63(  1.73%)d99.99( 98.00%)
   110. (0.00001) RY*( 9) O   8           s(  1.55%)p 0.70(  1.09%)d62.95( 97.36%)
   111. (0.00157) RY*( 1) O   9           s( 28.79%)p 2.17( 62.52%)d 0.30(  8.69%)
                                            0.0000  0.0044  0.5365  0.0062  0.3798
                                            0.0181  0.1896  0.0127 -0.6667  0.0043
                                           -0.0597 -0.2539  0.0828 -0.1095
   112. (0.00095) RY*( 2) O   9           s( 50.31%)p 0.74( 37.11%)d 0.25( 12.58%)
                                            0.0000  0.0082  0.7093  0.0147 -0.5015
                                            0.0263 -0.0303  0.0154  0.3428 -0.2659
                                           -0.1542 -0.1370  0.0919  0.0636
   113. (0.00059) RY*( 3) O   9           s(  6.15%)p14.25( 87.65%)d 1.01(  6.20%)
                                           -0.0000  0.0045  0.2480 -0.0003  0.6998
                                            0.0141 -0.3812  0.0035  0.4911  0.0812
                                            0.0683 -0.0127  0.1838  0.1297
   114. (0.00012) RY*( 4) O   9           s(  2.44%)p24.39( 59.57%)d15.56( 37.99%)
                                            0.0000 -0.0028  0.1562 -0.0007  0.2096
                                           -0.0187  0.6409  0.0019  0.3750  0.1293
                                           -0.0237  0.1310 -0.4831 -0.3348
   115. (0.00006) RY*( 5) O   9           s(  0.65%)p39.93( 25.76%)d99.99( 73.59%)
   116. (0.00002) RY*( 6) O   9           s(  9.15%)p 1.54( 14.10%)d 8.39( 76.75%)
   117. (0.00002) RY*( 7) O   9           s(  1.49%)p 7.67( 11.43%)d58.43( 87.08%)
   118. (0.00000) RY*( 8) O   9           s(  0.21%)p 8.04(  1.67%)d99.99( 98.13%)
   119. (0.00001) RY*( 9) O   9           s(  0.73%)p 0.79(  0.58%)d99.99( 98.69%)
   120. (0.00131) RY*( 1) H  10           s( 98.86%)p 0.01(  1.14%)
                                            0.0042  0.9943 -0.0781 -0.0045  0.0726
   121. (0.00017) RY*( 2) H  10           s(  0.00%)p 1.00(100.00%)
                                            0.0000  0.0029 -0.0147  0.9999  0.0059
   122. (0.00017) RY*( 3) H  10           s(  0.16%)p99.99( 99.84%)
                                            0.0059  0.0391 -0.3655  0.0000 -0.9300
   123. (0.00004) RY*( 4) H  10           s(  1.08%)p91.60( 98.92%)
   124. (0.00130) RY*( 1) H  11           s( 98.52%)p 0.02(  1.48%)
                                            0.0048  0.9926 -0.0087  0.0526  0.1094
   125. (0.00022) RY*( 2) H  11           s(  0.28%)p99.99( 99.72%)
                                            0.0038  0.0527  0.6089  0.4541 -0.6483
   126. (0.00014) RY*( 3) H  11           s(  0.00%)p 1.00(100.00%)
                                            0.0007 -0.0000 -0.7637  0.5563 -0.3276
   127. (0.00003) RY*( 4) H  11           s(  1.30%)p75.96( 98.70%)
   128. (0.00130) RY*( 1) H  12           s( 98.55%)p 0.01(  1.45%)
                                            0.0049  0.9927 -0.0007 -0.0615  0.1034
   129. (0.00022) RY*( 2) H  12           s(  0.22%)p99.99( 99.78%)
                                            0.0038  0.0464  0.6355 -0.3824 -0.6691
   130. (0.00014) RY*( 3) H  12           s(  0.00%)p 1.00(100.00%)
                                            0.0009  0.0046 -0.7372 -0.5581 -0.3809
   131. (0.00003) RY*( 4) H  12           s(  1.33%)p74.42( 98.67%)
   132. (0.00136) RY*( 1) H  13           s( 99.46%)p 0.01(  0.54%)
                                            0.0029  0.9973 -0.0577 -0.0302  0.0337
   133. (0.00021) RY*( 2) H  13           s(  0.14%)p99.99( 99.86%)
                                            0.0025  0.0371  0.0404  0.0335 -0.9979
   134. (0.00009) RY*( 3) H  13           s(  0.46%)p99.99( 99.54%)
   135. (0.00004) RY*( 4) H  13           s(  0.04%)p99.99( 99.96%)
   136. (0.00075) RY*( 1) H  14           s( 98.60%)p 0.01(  1.40%)
                                            0.0030  0.9930  0.0921  0.0706  0.0223
   137. (0.00018) RY*( 2) H  14           s(  0.02%)p99.99( 99.98%)
                                            0.0005  0.0131  0.0876  0.0168 -0.9959
   138. (0.00008) RY*( 3) H  14           s(  0.38%)p99.99( 99.62%)
   139. (0.00004) RY*( 4) H  14           s(  1.10%)p90.09( 98.90%)
   140. (0.00135) RY*( 1) H  15           s( 99.83%)p 0.00(  0.17%)
                                            0.0023  0.9991  0.0272 -0.0066  0.0305
   141. (0.00017) RY*( 2) H  15           s(  0.08%)p99.99( 99.92%)
                                            0.0014  0.0286  0.0608 -0.0222 -0.9975
   142. (0.00008) RY*( 3) H  15           s(  0.15%)p99.99( 99.85%)
   143. (0.00003) RY*( 4) H  15           s(  0.05%)p99.99( 99.95%)
   144. (0.17824) BD*( 1) C   1 - S   2  
                ( 50.10%)   0.7078* C   1 s( 20.56%)p 3.86( 79.35%)d 0.00(  0.09%)
                                            0.0003  0.4534 -0.0087  0.2413 -0.0072
                                            0.0341 -0.0001 -0.8568  0.0004  0.0005
                                           -0.0124 -0.0019  0.0020  0.0269
                ( 49.90%)  -0.7064* S   2 s( 26.22%)p 2.76( 72.27%)d 0.06(  1.52%)
                                            0.0000  0.0001  0.5094  0.0517  0.0001
                                           -0.2430 -0.0111  0.0000 -0.0323  0.0003
                                           -0.0001  0.8139  0.0053  0.0012 -0.0407
                                           -0.0087  0.0164  0.1147
   145. (0.00531) BD*( 1) C   1 - H  10  
                ( 37.09%)   0.6090* C   1 s( 25.94%)p 2.85( 74.02%)d 0.00(  0.04%)
                                           -0.0000  0.5093  0.0069 -0.8598 -0.0011
                                           -0.0084 -0.0005  0.0266  0.0119  0.0001
                                            0.0049 -0.0000  0.0168 -0.0093
                ( 62.91%)  -0.7931* H  10 s( 99.90%)p 0.00(  0.10%)
                                            0.9995 -0.0014  0.0307  0.0005 -0.0058
   146. (0.00791) BD*( 1) C   1 - H  11  
                ( 37.25%)   0.6103* C   1 s( 26.74%)p 2.74( 73.22%)d 0.00(  0.04%)
                                            0.0001 -0.5171 -0.0059 -0.3117  0.0047
                                           -0.6956 -0.0019 -0.3887 -0.0132 -0.0122
                                           -0.0043 -0.0086  0.0092  0.0070
                ( 62.75%)  -0.7922* H  11 s( 99.90%)p 0.00(  0.10%)
                                           -0.9995  0.0016  0.0084  0.0237  0.0188
   147. (0.00798) BD*( 1) C   1 - H  12  
                ( 37.27%)   0.6105* C   1 s( 26.73%)p 2.74( 73.24%)d 0.00(  0.04%)
                                            0.0001 -0.5169 -0.0059 -0.3238  0.0047
                                            0.7173  0.0028 -0.3359 -0.0131  0.0128
                                           -0.0034  0.0069  0.0094  0.0081
                ( 62.73%)  -0.7920* H  12 s( 99.90%)p 0.00(  0.10%)
                                           -0.9995  0.0017  0.0088 -0.0248  0.0170
   148. (0.31244) BD*( 1) S   2 - N   3  
                ( 66.89%)   0.8179* S   2 s( 18.90%)p 4.19( 79.27%)d 0.10(  1.83%)
                                           -0.0000 -0.0002 -0.4344 -0.0165  0.0001
                                           -0.8899 -0.0283 -0.0000  0.0024  0.0001
                                            0.0000 -0.0004  0.0068  0.0012 -0.0219
                                            0.0004 -0.1186  0.0612
                ( 33.11%)  -0.5754* N   3 s( 25.71%)p 2.89( 74.25%)d 0.00(  0.03%)
                                           -0.0001 -0.5070  0.0068  0.8610  0.0311
                                           -0.0042  0.0003  0.0169 -0.0041  0.0002
                                            0.0003 -0.0000 -0.0156  0.0092
   149. (0.15102) BD*( 1) S   2 - O   8  
                ( 65.29%)   0.8080* S   2 s( 27.62%)p 2.58( 71.21%)d 0.04(  1.16%)
                                            0.0000  0.0000  0.5240 -0.0412  0.0000
                                           -0.2456 -0.0224 -0.0001  0.7172  0.0597
                                           -0.0000 -0.3637 -0.0325 -0.0371  0.0091
                                           -0.0595 -0.0724 -0.0372
                ( 34.71%)  -0.5891* O   8 s( 26.50%)p 2.77( 73.38%)d 0.00(  0.12%)
                                           -0.0000  0.5138 -0.0306  0.2257 -0.0008
                                           -0.7728 -0.0056  0.2925 -0.0017 -0.0150
                                            0.0063 -0.0197 -0.0216 -0.0107
   150. (0.15283) BD*( 1) S   2 - O   9  
                ( 65.30%)   0.8081* S   2 s( 27.70%)p 2.57( 71.14%)d 0.04(  1.16%)
                                           -0.0000 -0.0000 -0.5247  0.0412 -0.0000
                                            0.2500  0.0231 -0.0001  0.6831  0.0568
                                            0.0000  0.4209  0.0374 -0.0375 -0.0129
                                           -0.0695  0.0661  0.0284
                ( 34.70%)  -0.5891* O   9 s( 26.51%)p 2.77( 73.36%)d 0.00(  0.12%)
                                            0.0000 -0.5140  0.0307 -0.2357  0.0006
                                           -0.7438 -0.0056 -0.3533  0.0013 -0.0148
                                           -0.0077 -0.0226  0.0195  0.0077
   151. (0.02354) BD*( 1) N   3 - C   4  
                ( 34.84%)   0.5902* N   3 s( 37.03%)p 1.70( 62.94%)d 0.00(  0.03%)
                                           -0.0002 -0.6084 -0.0111 -0.3539 -0.0087
                                            0.7091 -0.0198 -0.0289 -0.0018  0.0113
                                           -0.0016  0.0023  0.0043  0.0113
                ( 65.16%)  -0.8072* C   4 s( 25.26%)p 2.95( 74.58%)d 0.01(  0.16%)
                                            0.0001 -0.5021 -0.0208  0.5800  0.0552
                                           -0.6361 -0.0140  0.0392  0.0080  0.0319
                                           -0.0016  0.0017  0.0082  0.0232
   152. (0.04536) BD*( 1) N   3 - C   7  
                ( 34.08%)   0.5838* N   3 s( 37.11%)p 1.69( 62.86%)d 0.00(  0.03%)
                                           -0.0001 -0.6090 -0.0121 -0.3610 -0.0068
                                           -0.7042  0.0210 -0.0437 -0.0012 -0.0121
                                           -0.0018 -0.0028  0.0040  0.0108
                ( 65.92%)  -0.8119* C   7 s( 29.00%)p 2.44( 70.83%)d 0.01(  0.17%)
                                           -0.0002 -0.5383 -0.0140  0.5433  0.0566
                                            0.6382  0.0072  0.0497  0.0078 -0.0344
                                           -0.0021 -0.0029  0.0072  0.0216
   153. (0.02005) BD*( 1) C   4 - C   5  
                ( 48.59%)   0.6971* C   4 s( 39.06%)p 1.56( 60.89%)d 0.00(  0.05%)
                                            0.0000 -0.6249 -0.0106 -0.7504 -0.0152
                                           -0.1977  0.0320 -0.0744 -0.0006 -0.0161
                                           -0.0030 -0.0016 -0.0096  0.0108
                ( 51.41%)  -0.7170* C   5 s( 37.51%)p 1.66( 62.43%)d 0.00(  0.06%)
                                           -0.0003 -0.6124 -0.0098  0.7049 -0.0055
                                            0.3494  0.0443  0.0578  0.0006 -0.0120
                                           -0.0031 -0.0011 -0.0164  0.0116
   154. (0.26328) BD*( 2) C   4 - C   5  
                ( 48.68%)   0.6977* C   4 s(  0.01%)p 1.00( 99.92%)d 0.00(  0.07%)
                                           -0.0000 -0.0012  0.0082  0.0932 -0.0066
                                            0.0243  0.0001 -0.9944  0.0316  0.0020
                                           -0.0184 -0.0182  0.0012 -0.0036
                ( 51.32%)  -0.7164* C   5 s(  0.00%)p 1.00( 99.92%)d 0.00(  0.08%)
                                            0.0000  0.0025  0.0027  0.0769 -0.0031
                                            0.0143 -0.0014 -0.9962  0.0265 -0.0006
                                            0.0279  0.0002 -0.0020  0.0039
   155. (0.01295) BD*( 1) C   4 - H  13  
                ( 37.80%)   0.6148* C   4 s( 35.66%)p 1.80( 64.32%)d 0.00(  0.03%)
                                           -0.0003  0.5969 -0.0150 -0.2969  0.0091
                                           -0.7434 -0.0010 -0.0470 -0.0022  0.0122
                                            0.0007  0.0016 -0.0067 -0.0089
                ( 62.20%)  -0.7886* H  13 s( 99.90%)p 0.00(  0.10%)
                                            0.9995 -0.0015  0.0105  0.0301  0.0039
   156. (0.01228) BD*( 1) C   5 - N   6  
                ( 60.00%)   0.7746* C   5 s( 29.02%)p 2.44( 70.84%)d 0.00(  0.14%)
                                            0.0000  0.5386  0.0105  0.0494  0.0573
                                            0.8373  0.0368  0.0171  0.0049 -0.0036
                                            0.0005  0.0007 -0.0301 -0.0211
                ( 40.00%)  -0.6325* N   6 s( 32.84%)p 2.04( 67.08%)d 0.00(  0.08%)
                                            0.0002  0.5730  0.0070  0.1190 -0.0329
                                           -0.8096  0.0083  0.0064 -0.0028  0.0122
                                            0.0003  0.0012 -0.0216 -0.0138
   157. (0.01665) BD*( 1) C   5 - H  14  
                ( 38.71%)   0.6222* C   5 s( 33.33%)p 2.00( 66.65%)d 0.00(  0.03%)
                                            0.0004 -0.5772  0.0132 -0.7015 -0.0001
                                            0.4143 -0.0155 -0.0496  0.0001  0.0123
                                           -0.0015  0.0009 -0.0067  0.0081
                ( 61.29%)  -0.7829* H  14 s( 99.90%)p 0.00(  0.10%)
                                           -0.9995  0.0016  0.0267 -0.0159  0.0016
   158. (0.00972) BD*( 1) N   6 - C   7  
                ( 40.36%)   0.6353* N   6 s( 36.76%)p 1.72( 63.16%)d 0.00(  0.08%)
                                           -0.0001 -0.6059 -0.0205  0.7240 -0.0083
                                           -0.3209  0.0359  0.0551 -0.0006  0.0037
                                           -0.0038  0.0004 -0.0250  0.0128
                ( 59.64%)  -0.7723* C   7 s( 34.98%)p 1.86( 64.90%)d 0.00(  0.12%)
                                           -0.0000 -0.5911 -0.0200 -0.7803 -0.0484
                                            0.1761 -0.0434 -0.0699 -0.0047  0.0181
                                           -0.0050  0.0016 -0.0231  0.0179
   159. (0.31823) BD*( 2) N   6 - C   7  
                ( 43.28%)   0.6579* N   6 s(  0.00%)p 1.00( 99.82%)d 0.00(  0.18%)
                                           -0.0000  0.0030  0.0002  0.0810 -0.0004
                                            0.0061 -0.0004 -0.9958  0.0067 -0.0013
                                            0.0390  0.0140 -0.0031  0.0058
                ( 56.72%)  -0.7531* C   7 s(  0.01%)p 1.00( 99.84%)d 0.00(  0.16%)
                                           -0.0000  0.0004  0.0071  0.0893 -0.0048
                                            0.0021 -0.0010 -0.9947  0.0314 -0.0017
                                           -0.0326  0.0213  0.0030 -0.0051
   160. (0.02070) BD*( 1) C   7 - H  15  
                ( 38.51%)   0.6205* C   7 s( 35.98%)p 1.78( 63.99%)d 0.00(  0.03%)
                                            0.0005 -0.5996  0.0182  0.2844 -0.0231
                                           -0.7469  0.0049  0.0240  0.0008  0.0131
                                            0.0002  0.0008  0.0088  0.0074
                ( 61.49%)  -0.7842* H  15 s( 99.89%)p 0.00(  0.11%)
                                           -0.9995  0.0028 -0.0100  0.0308 -0.0026


 NHO Directionality and "Bond Bending" (deviations from line of nuclear centers)

         [Thresholds for printing:  angular deviation  >  1.0 degree]
                                    hybrid p-character > 25.0%
                                    orbital occupancy  >  0.10e

                                Line of Centers        Hybrid 1              Hybrid 2
                                ---------------  -------------------   ------------------
                NBO               Theta   Phi    Theta   Phi    Dev    Theta   Phi    Dev
 ========================================================================================
     1. BD (   1) C   1 - S   2   165.3    8.7     --     --    --      17.4  187.2   2.7
     2. BD (   1) C   1 - H  10    88.7  180.6    87.4  180.6   1.2      --     --    --
     5. BD (   1) S   2 - N   3    87.4  359.8    90.4  359.8   3.0     90.8  179.7   1.8
     6. BD (   1) S   2 - O   8   111.3  105.8   115.7  109.0   5.4     70.3  286.1   1.5
     7. BD (   1) S   2 - O   9   115.7  253.0   120.2  249.7   5.3     65.9   72.6   1.6
     8. BD (   1) N   3 - C   4    87.5  306.0    87.7  297.7   8.2     93.0  134.3   8.4
     9. BD (   1) N   3 - C   7    86.6   53.4    86.7   61.7   8.3     93.7  227.1   6.3
    10. BD (   1) C   4 - C   5    85.2   21.4    84.5   12.2   9.2     94.2  209.4   8.0
    11. BD (   2) C   4 - C   5    85.2   21.4   174.7   15.7  89.5    175.6   10.0  89.5
    12. BD (   1) C   4 - H  13    94.0  247.8    93.5  248.9   1.1      --     --    --
    13. BD (   1) C   5 - N   6    89.5   90.5    88.6   83.0   7.5     89.7  276.1   5.7
    14. BD (   1) C   5 - H  14    86.6  328.9    86.5  330.4   1.5      --     --    --
    15. BD (   1) N   6 - C   7    94.6  164.2    94.0  158.3   5.9     84.9  350.9   6.7
    16. BD (   2) N   6 - C   7    94.6  164.2   175.3    4.0  89.8    175.0    0.8  89.8
    17. BD (   1) C   7 - H  15    92.2  111.7    91.8  109.4   2.4      --     --    --
    31. LP (   1) N   3             --     --    177.7   14.7   --       --     --    --
    32. LP (   1) N   6             --     --     85.9   36.2   --       --     --    --
    33. LP (   1) O   8             --     --    115.5  107.4   --       --     --    --
    34. LP (   2) O   8             --     --     27.9  148.6   --       --     --    --
    35. LP (   3) O   8             --     --     73.1   23.4   --       --     --    --
    36. LP (   1) O   9             --     --    119.8  251.6   --       --     --    --
    37. LP (   2) O   9             --     --     30.3  218.1   --       --     --    --
    38. LP (   3) O   9             --     --     75.3  334.9   --       --     --    --
   144. BD*(   1) C   1 - S   2   165.3    8.7     --     --    --      17.4  187.2   2.7
   148. BD*(   1) S   2 - N   3    87.4  359.8    90.4  359.8   3.0     90.8  179.7   1.8
   149. BD*(   1) S   2 - O   8   111.3  105.8   115.7  109.0   5.4     70.3  286.1   1.5
   150. BD*(   1) S   2 - O   9   115.7  253.0   120.2  249.7   5.3     65.9   72.6   1.6
   154. BD*(   2) C   4 - C   5    85.2   21.4   174.7   15.7  89.5    175.6   10.0  89.5
   159. BD*(   2) N   6 - C   7    94.6  164.2   175.3    4.0  89.8    175.0    0.8  89.8


 Second Order Perturbation Theory Analysis of Fock Matrix in NBO Basis

     Threshold for printing:   0.50 kcal/mol
                                                                              E(2)  E(j)-E(i) F(i,j)
         Donor NBO (i)                     Acceptor NBO (j)                 kcal/mol   a.u.    a.u. 
 ===================================================================================================

 within unit  1
   1. BD (   1) C   1 - S   2        / 49. RY*(   2) S   2                    0.69    1.41    0.028
   1. BD (   1) C   1 - S   2        / 57. RY*(   1) N   3                    0.58    1.77    0.029
   1. BD (   1) C   1 - S   2        /102. RY*(   1) O   8                    0.72    1.94    0.034
   1. BD (   1) C   1 - S   2        /111. RY*(   1) O   9                    0.70    1.95    0.033
   1. BD (   1) C   1 - S   2        /144. BD*(   1) C   1 - S   2            0.84    0.84    0.025
   1. BD (   1) C   1 - S   2        /148. BD*(   1) S   2 - N   3            2.24    0.79    0.040
   1. BD (   1) C   1 - S   2        /149. BD*(   1) S   2 - O   8            2.73    0.97    0.047
   1. BD (   1) C   1 - S   2        /150. BD*(   1) S   2 - O   9            2.76    0.97    0.048
   2. BD (   1) C   1 - H  10        / 53. RY*(   6) S   2                    0.75    1.24    0.027
   2. BD (   1) C   1 - H  10        /148. BD*(   1) S   2 - N   3            2.43    0.63    0.038
   3. BD (   1) C   1 - H  11        /150. BD*(   1) S   2 - O   9            2.54    0.81    0.042
   4. BD (   1) C   1 - H  12        /149. BD*(   1) S   2 - O   8            2.54    0.81    0.042
   5. BD (   1) S   2 - N   3        / 66. RY*(   1) C   4                    1.05    1.74    0.038
   5. BD (   1) S   2 - N   3        / 94. RY*(   2) C   7                    0.65    1.48    0.028
   5. BD (   1) S   2 - N   3        /144. BD*(   1) C   1 - S   2            1.01    0.92    0.028
   5. BD (   1) S   2 - N   3        /145. BD*(   1) C   1 - H  10            0.94    1.19    0.030
   5. BD (   1) S   2 - N   3        /148. BD*(   1) S   2 - N   3            1.43    0.86    0.034
   5. BD (   1) S   2 - N   3        /149. BD*(   1) S   2 - O   8            2.64    1.04    0.048
   5. BD (   1) S   2 - N   3        /150. BD*(   1) S   2 - O   9            2.61    1.04    0.048
   5. BD (   1) S   2 - N   3        /151. BD*(   1) N   3 - C   4            0.55    1.20    0.023
   5. BD (   1) S   2 - N   3        /153. BD*(   1) C   4 - C   5            0.82    1.39    0.030
   5. BD (   1) S   2 - N   3        /158. BD*(   1) N   6 - C   7            0.95    1.37    0.032
   6. BD (   1) S   2 - O   8        / 50. RY*(   3) S   2                    0.67    1.77    0.031
   6. BD (   1) S   2 - O   8        /144. BD*(   1) C   1 - S   2            0.81    1.15    0.028
   6. BD (   1) S   2 - O   8        /147. BD*(   1) C   1 - H  12            0.56    1.42    0.025
   6. BD (   1) S   2 - O   8        /148. BD*(   1) S   2 - N   3            2.24    1.09    0.048
   6. BD (   1) S   2 - O   8        /149. BD*(   1) S   2 - O   8            0.55    1.27    0.025
   6. BD (   1) S   2 - O   8        /150. BD*(   1) S   2 - O   9            1.58    1.27    0.041
   6. BD (   1) S   2 - O   8        /151. BD*(   1) N   3 - C   4            0.67    1.43    0.028
   7. BD (   1) S   2 - O   9        / 50. RY*(   3) S   2                    0.67    1.77    0.031
   7. BD (   1) S   2 - O   9        /144. BD*(   1) C   1 - S   2            0.83    1.15    0.029
   7. BD (   1) S   2 - O   9        /146. BD*(   1) C   1 - H  11            0.56    1.43    0.025
   7. BD (   1) S   2 - O   9        /148. BD*(   1) S   2 - N   3            2.18    1.09    0.047
   7. BD (   1) S   2 - O   9        /149. BD*(   1) S   2 - O   8            1.59    1.27    0.042
   7. BD (   1) S   2 - O   9        /150. BD*(   1) S   2 - O   9            0.56    1.27    0.025
   7. BD (   1) S   2 - O   9        /152. BD*(   1) N   3 - C   7            0.63    1.43    0.027
   8. BD (   1) N   3 - C   4        / 52. RY*(   5) S   2                    0.70    1.74    0.031
   8. BD (   1) N   3 - C   4        / 75. RY*(   1) C   5                    0.74    1.93    0.034
   8. BD (   1) N   3 - C   4        / 93. RY*(   1) C   7                    1.19    1.72    0.040
   8. BD (   1) N   3 - C   4        /149. BD*(   1) S   2 - O   8            0.57    1.06    0.023
   8. BD (   1) N   3 - C   4        /152. BD*(   1) N   3 - C   7            2.88    1.22    0.053
   8. BD (   1) N   3 - C   4        /153. BD*(   1) C   4 - C   5            1.00    1.40    0.033
   8. BD (   1) N   3 - C   4        /156. BD*(   1) C   5 - N   6            0.89    1.29    0.030
   8. BD (   1) N   3 - C   4        /157. BD*(   1) C   5 - H  14            3.50    1.29    0.060
   8. BD (   1) N   3 - C   4        /158. BD*(   1) N   6 - C   7            0.63    1.38    0.026
   8. BD (   1) N   3 - C   4        /160. BD*(   1) C   7 - H  15            2.61    1.27    0.051
   9. BD (   1) N   3 - C   7        / 52. RY*(   5) S   2                    0.67    1.76    0.031
   9. BD (   1) N   3 - C   7        / 66. RY*(   1) C   4                    1.23    1.77    0.042
   9. BD (   1) N   3 - C   7        / 85. RY*(   2) N   6                    0.99    1.95    0.039
   9. BD (   1) N   3 - C   7        /150. BD*(   1) S   2 - O   9            0.54    1.07    0.022
   9. BD (   1) N   3 - C   7        /151. BD*(   1) N   3 - C   4            2.74    1.23    0.052
   9. BD (   1) N   3 - C   7        /155. BD*(   1) C   4 - H  13            2.54    1.28    0.051
   9. BD (   1) N   3 - C   7        /157. BD*(   1) C   5 - H  14            0.54    1.30    0.024
  10. BD (   1) C   4 - C   5        / 85. RY*(   2) N   6                    0.74    1.84    0.033
  10. BD (   1) C   4 - C   5        /148. BD*(   1) S   2 - N   3            4.58    0.78    0.058
  10. BD (   1) C   4 - C   5        /151. BD*(   1) N   3 - C   4            0.84    1.12    0.027
  10. BD (   1) C   4 - C   5        /155. BD*(   1) C   4 - H  13            2.45    1.17    0.048
  10. BD (   1) C   4 - C   5        /156. BD*(   1) C   5 - N   6            0.52    1.19    0.022
  10. BD (   1) C   4 - C   5        /157. BD*(   1) C   5 - H  14            1.81    1.19    0.041
  10. BD (   1) C   4 - C   5        /160. BD*(   1) C   7 - H  15            0.57    1.17    0.023
  11. BD (   2) C   4 - C   5        / 60. RY*(   4) N   3                    0.83    1.35    0.031
  11. BD (   2) C   4 - C   5        / 87. RY*(   4) N   6                    0.63    1.28    0.026
  11. BD (   2) C   4 - C   5        /159. BD*(   2) N   6 - C   7           14.83    0.28    0.061
  12. BD (   1) C   4 - H  13        / 59. RY*(   3) N   3                    0.58    2.47    0.034
  12. BD (   1) C   4 - H  13        /152. BD*(   1) N   3 - C   7            2.96    0.97    0.048
  12. BD (   1) C   4 - H  13        /153. BD*(   1) C   4 - C   5            1.91    1.15    0.042
  12. BD (   1) C   4 - H  13        /156. BD*(   1) C   5 - N   6            1.83    1.03    0.039
  13. BD (   1) C   5 - N   6        / 94. RY*(   2) C   7                    1.88    1.45    0.047
  13. BD (   1) C   5 - N   6        /151. BD*(   1) N   3 - C   4            1.21    1.16    0.033
  13. BD (   1) C   5 - N   6        /152. BD*(   1) N   3 - C   7            1.33    1.17    0.035
  13. BD (   1) C   5 - N   6        /153. BD*(   1) C   4 - C   5            1.16    1.35    0.035
  13. BD (   1) C   5 - N   6        /155. BD*(   1) C   4 - H  13            3.69    1.21    0.060
  13. BD (   1) C   5 - N   6        /157. BD*(   1) C   5 - H  14            0.51    1.23    0.022
  13. BD (   1) C   5 - N   6        /158. BD*(   1) N   6 - C   7            0.94    1.33    0.032
  13. BD (   1) C   5 - N   6        /160. BD*(   1) C   7 - H  15            5.52    1.21    0.073
  14. BD (   1) C   5 - H  14        / 84. RY*(   1) N   6                    0.85    1.50    0.032
  14. BD (   1) C   5 - H  14        /151. BD*(   1) N   3 - C   4            2.40    0.93    0.042
  14. BD (   1) C   5 - H  14        /153. BD*(   1) C   4 - C   5            1.02    1.12    0.030
  14. BD (   1) C   5 - H  14        /158. BD*(   1) N   6 - C   7            2.79    1.10    0.050
  15. BD (   1) N   6 - C   7        / 76. RY*(   2) C   5                    2.42    1.51    0.054
  15. BD (   1) N   6 - C   7        /148. BD*(   1) S   2 - N   3            2.73    0.91    0.048
  15. BD (   1) N   6 - C   7        /156. BD*(   1) C   5 - N   6            0.93    1.31    0.031
  15. BD (   1) N   6 - C   7        /157. BD*(   1) C   5 - H  14            3.11    1.32    0.057
  15. BD (   1) N   6 - C   7        /160. BD*(   1) C   7 - H  15            1.28    1.30    0.036
  16. BD (   2) N   6 - C   7        / 77. RY*(   3) C   5                    1.98    1.77    0.055
  16. BD (   2) N   6 - C   7        /154. BD*(   2) C   4 - C   5           20.72    0.34    0.077
  17. BD (   1) C   7 - H  15        / 84. RY*(   1) N   6                    0.95    1.53    0.034
  17. BD (   1) C   7 - H  15        /151. BD*(   1) N   3 - C   4            3.10    0.96    0.049
  17. BD (   1) C   7 - H  15        /156. BD*(   1) C   5 - N   6            3.41    1.03    0.053
  17. BD (   1) C   7 - H  15        /158. BD*(   1) N   6 - C   7            0.85    1.13    0.028
  18. CR (   1) C   1                / 49. RY*(   2) S   2                    0.55   10.84    0.070
  18. CR (   1) C   1                /120. RY*(   1) H  10                    0.91   10.48    0.087
  18. CR (   1) C   1                /124. RY*(   1) H  11                    0.90   10.51    0.087
  18. CR (   1) C   1                /128. RY*(   1) H  12                    0.90   10.51    0.087
  20. CR (   2) S   2                / 39. RY*(   1) C   1                    0.83    9.22    0.078
  20. CR (   2) S   2                /148. BD*(   1) S   2 - N   3            1.10    8.62    0.094
  20. CR (   2) S   2                /149. BD*(   1) S   2 - O   8            1.76    8.81    0.115
  20. CR (   2) S   2                /150. BD*(   1) S   2 - O   9            1.78    8.80    0.116
  20. CR (   2) S   2                /151. BD*(   1) N   3 - C   4            0.80    8.96    0.076
  20. CR (   2) S   2                /152. BD*(   1) N   3 - C   7            0.79    8.97    0.076
  24. CR (   1) N   3                / 49. RY*(   2) S   2                    0.67   14.94    0.091
  24. CR (   1) N   3                / 67. RY*(   2) C   4                    0.80   14.98    0.098
  24. CR (   1) N   3                / 68. RY*(   3) C   4                    1.60   14.98    0.138
  24. CR (   1) N   3                / 93. RY*(   1) C   7                    0.51   15.17    0.078
  24. CR (   1) N   3                / 94. RY*(   2) C   7                    2.23   14.95    0.163
  25. CR (   1) C   4                / 58. RY*(   2) N   3                    0.51   11.27    0.068
  25. CR (   1) C   4                / 76. RY*(   2) C   5                    2.23   10.79    0.139
  25. CR (   1) C   4                /132. RY*(   1) H  13                    0.97   10.42    0.090
  25. CR (   1) C   4                /148. BD*(   1) S   2 - N   3            1.06   10.18    0.101
  25. CR (   1) C   4                /152. BD*(   1) N   3 - C   7            1.10   10.52    0.097
  25. CR (   1) C   4                /153. BD*(   1) C   4 - C   5            0.78   10.70    0.082
  25. CR (   1) C   4                /157. BD*(   1) C   5 - H  14            0.97   10.59    0.091
  26. CR (   1) C   5                / 66. RY*(   1) C   4                    1.35   11.05    0.109
  26. CR (   1) C   5                / 69. RY*(   4) C   4                    0.64   10.64    0.073
  26. CR (   1) C   5                / 85. RY*(   2) N   6                    0.60   11.22    0.073
  26. CR (   1) C   5                /136. RY*(   1) H  14                    0.79   10.43    0.081
  26. CR (   1) C   5                /153. BD*(   1) C   4 - C   5            0.61   10.69    0.072
  26. CR (   1) C   5                /155. BD*(   1) C   4 - H  13            1.35   10.55    0.107
  26. CR (   1) C   5                /158. BD*(   1) N   6 - C   7            1.17   10.67    0.100
  27. CR (   1) N   6                / 75. RY*(   1) C   5                    1.69   15.26    0.144
  27. CR (   1) N   6                / 76. RY*(   2) C   5                    0.54   14.82    0.080
  27. CR (   1) N   6                / 80. RY*(   6) C   5                    0.54   16.02    0.083
  27. CR (   1) N   6                / 93. RY*(   1) C   7                    2.71   15.05    0.181
  27. CR (   1) N   6                / 98. RY*(   6) C   7                    0.60   15.92    0.087
  27. CR (   1) N   6                /160. BD*(   1) C   7 - H  15            0.67   14.60    0.089
  28. CR (   1) C   7                / 58. RY*(   2) N   3                    0.57   11.30    0.071
  28. CR (   1) C   7                / 85. RY*(   2) N   6                    0.92   11.27    0.091
  28. CR (   1) C   7                /140. RY*(   1) H  15                    0.90   10.44    0.087
  28. CR (   1) C   7                /148. BD*(   1) S   2 - N   3            1.08   10.21    0.102
  28. CR (   1) C   7                /151. BD*(   1) N   3 - C   4            1.13   10.54    0.098
  28. CR (   1) C   7                /156. BD*(   1) C   5 - N   6            1.39   10.62    0.109
  29. CR (   1) O   8                / 48. RY*(   1) S   2                    0.74   19.69    0.109
  29. CR (   1) O   8                / 50. RY*(   3) S   2                    2.04   19.67    0.181
  29. CR (   1) O   8                / 52. RY*(   5) S   2                    1.08   19.86    0.131
  29. CR (   1) O   8                / 54. RY*(   7) S   2                    0.82   19.54    0.113
  30. CR (   1) O   9                / 48. RY*(   1) S   2                    0.77   19.69    0.112
  30. CR (   1) O   9                / 50. RY*(   3) S   2                    2.03   19.67    0.180
  30. CR (   1) O   9                / 52. RY*(   5) S   2                    1.13   19.86    0.134
  30. CR (   1) O   9                / 54. RY*(   7) S   2                    0.81   19.54    0.113
  31. LP (   1) N   3                / 53. RY*(   6) S   2                    3.18    0.98    0.055
  31. LP (   1) N   3                / 67. RY*(   2) C   4                    2.54    1.02    0.050
  31. LP (   1) N   3                / 68. RY*(   3) C   4                    1.25    1.02    0.035
  31. LP (   1) N   3                / 95. RY*(   3) C   7                    3.35    0.90    0.054
  31. LP (   1) N   3                / 96. RY*(   4) C   7                    0.56    1.95    0.033
  31. LP (   1) N   3                /144. BD*(   1) C   1 - S   2            5.28    0.43    0.045
  31. LP (   1) N   3                /145. BD*(   1) C   1 - H  10            0.62    0.70    0.021
  31. LP (   1) N   3                /149. BD*(   1) S   2 - O   8            1.56    0.55    0.028
  31. LP (   1) N   3                /150. BD*(   1) S   2 - O   9            1.97    0.55    0.031
  31. LP (   1) N   3                /154. BD*(   2) C   4 - C   5           26.60    0.32    0.085
  31. LP (   1) N   3                /159. BD*(   2) N   6 - C   7           37.73    0.31    0.097
  32. LP (   1) N   6                / 75. RY*(   1) C   5                    2.69    1.46    0.057
  32. LP (   1) N   6                / 93. RY*(   1) C   7                    4.08    1.26    0.065
  32. LP (   1) N   6                /148. BD*(   1) S   2 - N   3            1.06    0.41    0.020
  32. LP (   1) N   6                /152. BD*(   1) N   3 - C   7            9.23    0.76    0.075
  32. LP (   1) N   6                /153. BD*(   1) C   4 - C   5            5.60    0.94    0.066
  32. LP (   1) N   6                /157. BD*(   1) C   5 - H  14            1.67    0.82    0.034
  32. LP (   1) N   6                /160. BD*(   1) C   7 - H  15            1.78    0.80    0.034
  33. LP (   1) O   8                / 50. RY*(   3) S   2                    0.94    1.54    0.034
  33. LP (   1) O   8                / 52. RY*(   5) S   2                    4.59    1.73    0.080
  33. LP (   1) O   8                / 54. RY*(   7) S   2                    2.10    1.40    0.049
  33. LP (   1) O   8                /144. BD*(   1) C   1 - S   2            1.11    0.92    0.030
  33. LP (   1) O   8                /150. BD*(   1) S   2 - O   9            2.05    1.04    0.043
  34. LP (   2) O   8                / 48. RY*(   1) S   2                    2.81    1.08    0.051
  34. LP (   2) O   8                / 49. RY*(   2) S   2                    3.38    1.00    0.054
  34. LP (   2) O   8                / 50. RY*(   3) S   2                    1.17    1.06    0.033
  34. LP (   2) O   8                / 51. RY*(   4) S   2                    5.81    1.03    0.072
  34. LP (   2) O   8                /144. BD*(   1) C   1 - S   2           18.42    0.44    0.080
  34. LP (   2) O   8                /147. BD*(   1) C   1 - H  12            0.82    0.71    0.023
  34. LP (   2) O   8                /148. BD*(   1) S   2 - N   3            5.61    0.38    0.042
  34. LP (   2) O   8                /150. BD*(   1) S   2 - O   9            8.51    0.56    0.062
  35. LP (   3) O   8                / 48. RY*(   1) S   2                    5.23    1.08    0.070
  35. LP (   3) O   8                / 49. RY*(   2) S   2                    1.16    1.00    0.032
  35. LP (   3) O   8                / 50. RY*(   3) S   2                    1.78    1.05    0.041
  35. LP (   3) O   8                / 51. RY*(   4) S   2                    3.54    1.02    0.057
  35. LP (   3) O   8                / 53. RY*(   6) S   2                    0.90    0.99    0.028
  35. LP (   3) O   8                /148. BD*(   1) S   2 - N   3           25.54    0.38    0.089
  35. LP (   3) O   8                /150. BD*(   1) S   2 - O   9           15.23    0.56    0.084
  36. LP (   1) O   9                / 50. RY*(   3) S   2                    0.93    1.54    0.034
  36. LP (   1) O   9                / 52. RY*(   5) S   2                    4.57    1.73    0.080
  36. LP (   1) O   9                / 54. RY*(   7) S   2                    2.08    1.40    0.048
  36. LP (   1) O   9                /144. BD*(   1) C   1 - S   2            1.09    0.92    0.029
  36. LP (   1) O   9                /149. BD*(   1) S   2 - O   8            2.06    1.04    0.043
  37. LP (   2) O   9                / 48. RY*(   1) S   2                    2.83    1.08    0.051
  37. LP (   2) O   9                / 49. RY*(   2) S   2                    3.27    1.00    0.053
  37. LP (   2) O   9                / 50. RY*(   3) S   2                    1.43    1.06    0.036
  37. LP (   2) O   9                / 51. RY*(   4) S   2                    5.61    1.03    0.071
  37. LP (   2) O   9                /144. BD*(   1) C   1 - S   2           18.41    0.44    0.080
  37. LP (   2) O   9                /146. BD*(   1) C   1 - H  11            0.83    0.71    0.023
  37. LP (   2) O   9                /148. BD*(   1) S   2 - N   3            5.58    0.38    0.042
  37. LP (   2) O   9                /149. BD*(   1) S   2 - O   8            8.60    0.56    0.063
  38. LP (   3) O   9                / 48. RY*(   1) S   2                    5.12    1.08    0.069
  38. LP (   3) O   9                / 49. RY*(   2) S   2                    1.43    1.00    0.035
  38. LP (   3) O   9                / 50. RY*(   3) S   2                    1.71    1.05    0.040
  38. LP (   3) O   9                / 51. RY*(   4) S   2                    3.56    1.02    0.057
  38. LP (   3) O   9                / 53. RY*(   6) S   2                    0.92    0.99    0.029
  38. LP (   3) O   9                /148. BD*(   1) S   2 - N   3           25.88    0.38    0.090
  38. LP (   3) O   9                /149. BD*(   1) S   2 - O   8           15.10    0.56    0.084
 144. BD*(   1) C   1 - S   2        / 39. RY*(   1) C   1                    3.75    0.54    0.134
 144. BD*(   1) C   1 - S   2        / 41. RY*(   3) C   1                    0.55    0.42    0.045
 144. BD*(   1) C   1 - S   2        / 47. RY*(   9) C   1                    0.51    2.05    0.096
 144. BD*(   1) C   1 - S   2        / 48. RY*(   1) S   2                    2.09    0.65    0.093
 144. BD*(   1) C   1 - S   2        / 49. RY*(   2) S   2                    5.60    0.56    0.147
 144. BD*(   1) C   1 - S   2        /149. BD*(   1) S   2 - O   8            1.15    0.13    0.026
 144. BD*(   1) C   1 - S   2        /150. BD*(   1) S   2 - O   9            1.15    0.13    0.026
 148. BD*(   1) S   2 - N   3        / 48. RY*(   1) S   2                    3.64    0.70    0.103
 148. BD*(   1) S   2 - N   3        / 49. RY*(   2) S   2                   11.78    0.62    0.178
 148. BD*(   1) S   2 - N   3        / 53. RY*(   6) S   2                    0.94    0.61    0.053
 148. BD*(   1) S   2 - N   3        / 55. RY*(   8) S   2                    0.57    0.80    0.048
 148. BD*(   1) S   2 - N   3        / 57. RY*(   1) N   3                    1.36    0.98    0.082
 148. BD*(   1) S   2 - N   3        / 59. RY*(   3) N   3                    1.00    1.85    0.097
 148. BD*(   1) S   2 - N   3        /144. BD*(   1) C   1 - S   2            0.85    0.05    0.012
 148. BD*(   1) S   2 - N   3        /149. BD*(   1) S   2 - O   8            0.51    0.18    0.018
 148. BD*(   1) S   2 - N   3        /150. BD*(   1) S   2 - O   9            0.63    0.18    0.020
 148. BD*(   1) S   2 - N   3        /151. BD*(   1) N   3 - C   4            1.97    0.34    0.056
 148. BD*(   1) S   2 - N   3        /152. BD*(   1) N   3 - C   7            2.36    0.34    0.060
 148. BD*(   1) S   2 - N   3        /155. BD*(   1) C   4 - H  13            0.93    0.39    0.042
 148. BD*(   1) S   2 - N   3        /158. BD*(   1) N   6 - C   7            0.60    0.51    0.039
 148. BD*(   1) S   2 - N   3        /160. BD*(   1) C   7 - H  15            0.94    0.39    0.042
 149. BD*(   1) S   2 - O   8        / 48. RY*(   1) S   2                    9.51    0.52    0.189
 149. BD*(   1) S   2 - O   8        / 50. RY*(   3) S   2                   14.50    0.49    0.240
 149. BD*(   1) S   2 - O   8        / 53. RY*(   6) S   2                    1.69    0.43    0.085
 149. BD*(   1) S   2 - O   8        /103. RY*(   2) O   8                    0.81    1.10    0.097
 149. BD*(   1) S   2 - O   8        /147. BD*(   1) C   1 - H  12            1.09    0.15    0.041
 149. BD*(   1) S   2 - O   8        /151. BD*(   1) N   3 - C   4            0.95    0.15    0.037
 150. BD*(   1) S   2 - O   9        / 48. RY*(   1) S   2                    9.83    0.52    0.192
 150. BD*(   1) S   2 - O   9        / 50. RY*(   3) S   2                   14.57    0.49    0.240
 150. BD*(   1) S   2 - O   9        / 53. RY*(   6) S   2                    1.71    0.43    0.085
 150. BD*(   1) S   2 - O   9        /112. RY*(   2) O   9                    0.84    1.09    0.097
 150. BD*(   1) S   2 - O   9        /146. BD*(   1) C   1 - H  11            1.09    0.15    0.041
 150. BD*(   1) S   2 - O   9        /152. BD*(   1) N   3 - C   7            1.07    0.16    0.037
 154. BD*(   2) C   4 - C   5        / 70. RY*(   5) C   4                    0.88    1.69    0.095
 154. BD*(   2) C   4 - C   5        / 78. RY*(   4) C   5                    1.69    1.07    0.104
 159. BD*(   2) N   6 - C   7        / 87. RY*(   4) N   6                    2.11    1.00    0.103
 159. BD*(   2) N   6 - C   7        / 95. RY*(   3) C   7                    1.52    0.59    0.067
 159. BD*(   2) N   6 - C   7        / 96. RY*(   4) C   7                    1.16    1.64    0.097
 159. BD*(   2) N   6 - C   7        /154. BD*(   2) C   4 - C   5           86.58    0.02    0.060


 Natural Bond Orbitals (Summary):

                                                            Principal Delocalizations
           NBO                        Occupancy    Energy   (geminal,vicinal,remote)
 ====================================================================================
 Molecular unit  1  (C4H6N2O2S)
     1. BD (   1) C   1 - S   2          1.97432    -0.72099  150(g),149(g),148(g),144(g)
                                                    102(v),111(v),49(g),57(v)
     2. BD (   1) C   1 - H  10          1.98351    -0.56579  148(v),53(v)
     3. BD (   1) C   1 - H  11          1.98623    -0.56855  150(v)
     4. BD (   1) C   1 - H  12          1.98614    -0.56877  149(v)
     5. BD (   1) S   2 - N   3          1.97698    -0.79830  149(g),150(g),148(g),144(g)
                                                    66(v),158(v),145(v),153(v)
                                                    94(v),151(g)
     6. BD (   1) S   2 - O   8          1.98606    -1.02671  148(g),150(g),144(g),50(g)
                                                    151(v),149(g),147(v)
     7. BD (   1) S   2 - O   9          1.98620    -1.02700  148(g),149(g),144(g),50(g)
                                                    152(v),150(g),146(v)
     8. BD (   1) N   3 - C   4          1.98210    -0.81470  157(v),152(g),160(v),93(v)
                                                    153(g),156(v),75(v),52(v)
                                                    158(v),149(v)
     9. BD (   1) N   3 - C   7          1.98705    -0.82913  151(g),155(v),66(v),85(v)
                                                    52(v),150(v),148(g),157(r)
    10. BD (   1) C   4 - C   5          1.98269    -0.71803  148(v),155(g),157(g),151(g)
                                                    85(v),160(r),156(g)
    11. BD (   2) C   4 - C   5          1.86819    -0.28469  159(v),60(v),87(v)
    12. BD (   1) C   4 - H  13          1.98466    -0.56185  152(v),153(g),156(v),59(v)
    13. BD (   1) C   5 - N   6          1.97879    -0.76033  160(v),155(v),94(v),152(v)
                                                    151(v),153(g),158(g),157(g)
    14. BD (   1) C   5 - H  14          1.98458    -0.53313  158(v),151(v),153(g),84(v)
    15. BD (   1) N   6 - C   7          1.98550    -0.84370  148(v),157(v),76(v),160(g)
                                                    156(g)
    16. BD (   2) N   6 - C   7          1.87690    -0.32074  154(v),77(v)
    17. BD (   1) C   7 - H  15          1.98400    -0.56203  156(v),151(v),84(v),158(g)
    18. CR (   1) C   1                  1.99919   -10.15147  120(v),128(v),124(v),49(v)
    19. CR (   1) S   2                  1.99999   -88.50371   
    20. CR (   2) S   2                  1.99889    -8.55962  150(g),149(g),148(g),39(v)
                                                    151(v),152(v)
    21. CR (   3) S   2                  1.99984    -6.12956   
    22. CR (   4) S   2                  1.99988    -6.12395   
    23. CR (   5) S   2                  1.99987    -6.12692   
    24. CR (   1) N   3                  1.99907   -14.25982  94(v),68(v),67(v),49(v)
                                                    93(v)
    25. CR (   1) C   4                  1.99902   -10.11564  76(v),148(v),152(v),157(v)
                                                    132(v),153(g),58(v)
    26. CR (   1) C   5                  1.99904   -10.10015  155(v),66(v),158(v),136(v)
                                                    69(v),153(g),85(v)
    27. CR (   1) N   6                  1.99936   -14.14589  93(v),75(v),160(v),98(v)
                                                    80(v),76(v)
    28. CR (   1) C   7                  1.99923   -10.14398  156(v),148(v),151(v),85(v)
                                                    140(v),58(v)
    29. CR (   1) O   8                  1.99978   -18.92882  50(v),52(v),54(v),48(v)
                                                    150(v)
    30. CR (   1) O   9                  1.99978   -18.92888  50(v),52(v),54(v),48(v)
                                                    149(v)
    31. LP (   1) N   3                  1.62180    -0.30661  159(v),154(v),144(v),95(v)
                                                    53(v),67(v),150(v),149(v)
                                                    68(v),145(r),96(v)
    32. LP (   1) N   6                  1.91948    -0.34968  152(v),153(v),93(v),75(v)
                                                    160(v),157(v),148(r)
    33. LP (   1) O   8                  1.97774    -0.79811  52(v),150(v),54(v),144(v)
                                                    50(v)
    34. LP (   2) O   8                  1.80360    -0.31587  144(v),150(v),51(v),148(v)
                                                    49(v),48(v),50(v),147(r)
    35. LP (   3) O   8                  1.76219    -0.31385  148(v),150(v),48(v),51(v)
                                                    50(v),49(v),53(v)
    36. LP (   1) O   9                  1.97780    -0.79819  52(v),149(v),54(v),144(v)
                                                    50(v)
    37. LP (   2) O   9                  1.80354    -0.31589  144(v),149(v),51(v),148(v)
                                                    49(v),48(v),50(v),146(r)
    38. LP (   3) O   9                  1.75978    -0.31359  148(v),149(v),48(v),51(v)
                                                    50(v),49(v),53(v)
    39. RY*(   1) C   1                  0.00360     0.66362   
    40. RY*(   2) C   1                  0.00271     0.55842   
    41. RY*(   3) C   1                  0.00105     0.53801   
    42. RY*(   4) C   1                  0.00039     2.05537   
    43. RY*(   5) C   1                  0.00022     1.10143   
    44. RY*(   6) C   1                  0.00013     1.62616   
    45. RY*(   7) C   1                  0.00001     2.25938   
    46. RY*(   8) C   1                  0.00001     2.13237   
    47. RY*(   9) C   1                  0.00001     2.16631   
    48. RY*(   1) S   2                  0.06923     0.76576   
    49. RY*(   2) S   2                  0.05478     0.68415   
    50. RY*(   3) S   2                  0.04654     0.73970   
    51. RY*(   4) S   2                  0.03654     0.71066   
    52. RY*(   5) S   2                  0.01110     0.92733   
    53. RY*(   6) S   2                  0.01054     0.67501   
    54. RY*(   7) S   2                  0.00533     0.60626   
    55. RY*(   8) S   2                  0.00112     0.86839   
    56. RY*(   9) S   2                  0.00057     0.90747   
    57. RY*(   1) N   3                  0.00548     1.04498   
    58. RY*(   2) N   3                  0.00369     1.15646   
    59. RY*(   3) N   3                  0.00144     1.91202   
    60. RY*(   4) N   3                  0.00135     1.06605   
    61. RY*(   5) N   3                  0.00081     2.08588   
    62. RY*(   6) N   3                  0.00032     2.19152   
    63. RY*(   7) N   3                  0.00029     2.75410   
    64. RY*(   8) N   3                  0.00019     1.94231   
    65. RY*(   9) N   3                  0.00003     2.49805   
    66. RY*(   1) C   4                  0.00533     0.94579   
    67. RY*(   2) C   4                  0.00279     0.71737   
    68. RY*(   3) C   4                  0.00255     0.71836   
    69. RY*(   4) C   4                  0.00144     0.54379   
    70. RY*(   5) C   4                  0.00065     1.70216   
    71. RY*(   6) C   4                  0.00020     2.29972   
    72. RY*(   7) C   4                  0.00012     2.26846   
    73. RY*(   8) C   4                  0.00003     1.88652   
    74. RY*(   9) C   4                  0.00001     2.19895   
    75. RY*(   1) C   5                  0.00650     1.11379   
    76. RY*(   2) C   5                  0.00425     0.67120   
    77. RY*(   3) C   5                  0.00135     1.44715   
    78. RY*(   4) C   5                  0.00084     1.08393   
    79. RY*(   5) C   5                  0.00066     0.91843   
    80. RY*(   6) C   5                  0.00024     1.87360   
    81. RY*(   7) C   5                  0.00004     2.22803   
    82. RY*(   8) C   5                  0.00000     1.81760   
    83. RY*(   9) C   5                  0.00001     2.16208   
    84. RY*(   1) N   6                  0.00299     0.96480   
    85. RY*(   2) N   6                  0.00151     1.12204   
    86. RY*(   3) N   6                  0.00050     2.32087   
    87. RY*(   4) N   6                  0.00028     0.99845   
    88. RY*(   5) N   6                  0.00016     1.22496   
    89. RY*(   6) N   6                  0.00007     2.78548   
    90. RY*(   7) N   6                  0.00002     2.48491   
    91. RY*(   8) N   6                  0.00002     2.65613   
    92. RY*(   9) N   6                  0.00000     2.18120   
    93. RY*(   1) C   7                  0.00996     0.90708   
    94. RY*(   2) C   7                  0.00507     0.68569   
    95. RY*(   3) C   7                  0.00337     0.59214   
    96. RY*(   4) C   7                  0.00181     1.64046   
    97. RY*(   5) C   7                  0.00160     1.12684   
    98. RY*(   6) C   7                  0.00065     1.77905   
    99. RY*(   7) C   7                  0.00014     2.31483   
   100. RY*(   8) C   7                  0.00003     1.83233   
   101. RY*(   9) C   7                  0.00001     2.14317   
   102. RY*(   1) O   8                  0.00155     1.22016   
   103. RY*(   2) O   8                  0.00092     1.34287   
   104. RY*(   3) O   8                  0.00059     1.14303   
   105. RY*(   4) O   8                  0.00012     1.78446   
   106. RY*(   5) O   8                  0.00006     2.34315   
   107. RY*(   6) O   8                  0.00002     2.79367   
   108. RY*(   7) O   8                  0.00002     2.63274   
   109. RY*(   8) O   8                  0.00000     2.65007   
   110. RY*(   9) O   8                  0.00001     2.64475   
   111. RY*(   1) O   9                  0.00157     1.22979   
   112. RY*(   2) O   9                  0.00095     1.33183   
   113. RY*(   3) O   9                  0.00059     1.13886   
   114. RY*(   4) O   9                  0.00012     1.78346   
   115. RY*(   5) O   9                  0.00006     2.35085   
   116. RY*(   6) O   9                  0.00002     2.80878   
   117. RY*(   7) O   9                  0.00002     2.62801   
   118. RY*(   8) O   9                  0.00000     2.64447   
   119. RY*(   9) O   9                  0.00001     2.63099   
   120. RY*(   1) H  10                  0.00131     0.33138   
   121. RY*(   2) H  10                  0.00017     1.72528   
   122. RY*(   3) H  10                  0.00017     1.72647   
   123. RY*(   4) H  10                  0.00004     2.20271   
   124. RY*(   1) H  11                  0.00130     0.35431   
   125. RY*(   2) H  11                  0.00022     1.70918   
   126. RY*(   3) H  11                  0.00014     1.71457   
   127. RY*(   4) H  11                  0.00003     2.22183   
   128. RY*(   1) H  12                  0.00130     0.35689   
   129. RY*(   2) H  12                  0.00022     1.70985   
   130. RY*(   3) H  12                  0.00014     1.71440   
   131. RY*(   4) H  12                  0.00003     2.22005   
   132. RY*(   1) H  13                  0.00136     0.30929   
   133. RY*(   2) H  13                  0.00021     1.62320   
   134. RY*(   3) H  13                  0.00009     2.20530   
   135. RY*(   4) H  13                  0.00004     2.02296   
   136. RY*(   1) H  14                  0.00075     0.32859   
   137. RY*(   2) H  14                  0.00018     1.63644   
   138. RY*(   3) H  14                  0.00008     2.34633   
   139. RY*(   4) H  14                  0.00004     1.87147   
   140. RY*(   1) H  15                  0.00135     0.29382   
   141. RY*(   2) H  15                  0.00017     1.61915   
   142. RY*(   3) H  15                  0.00008     2.33538   
   143. RY*(   4) H  15                  0.00003     1.91611   
   144. BD*(   1) C   1 - S   2          0.17824     0.11943  49(g),39(g),48(g),149(g)
                                                    150(g),41(g),47(g)
   145. BD*(   1) C   1 - H  10          0.00531     0.39500   
   146. BD*(   1) C   1 - H  11          0.00791     0.39823   
   147. BD*(   1) C   1 - H  12          0.00798     0.39779   
   148. BD*(   1) S   2 - N   3          0.31244     0.06454  49(g),48(g),152(g),151(g)
                                                    57(g),59(g),53(g),155(v)
                                                    160(v),158(v),55(g),144(g)
   149. BD*(   1) S   2 - O   8          0.15102     0.24541  150(g),50(g),48(g),53(g)
                                                    147(v),151(v),103(g),144(g)
   150. BD*(   1) S   2 - O   9          0.15283     0.24533  149(g),50(g),48(g),53(g)
                                                    146(v),112(g),152(v),144(g)
   151. BD*(   1) N   3 - C   4          0.02354     0.40022   
   152. BD*(   1) N   3 - C   7          0.04536     0.40711   
   153. BD*(   1) C   4 - C   5          0.02005     0.58779   
   154. BD*(   2) C   4 - C   5          0.26328     0.01499  159(v),78(g),70(g)
   155. BD*(   1) C   4 - H  13          0.01295     0.45460   
   156. BD*(   1) C   5 - N   6          0.01228     0.47102   
   157. BD*(   1) C   5 - H  14          0.01665     0.47185   
   158. BD*(   1) N   6 - C   7          0.00972     0.56971   
   159. BD*(   2) N   6 - C   7          0.31823    -0.00034  154(v),87(g),95(g),96(g)
   160. BD*(   1) C   7 - H  15          0.02070     0.45399   
       -------------------------------
              Total Lewis   74.11278  ( 97.5168%)
        Valence non-Lewis    1.55848  (  2.0506%)
        Rydberg non-Lewis    0.32874  (  0.4326%)
       -------------------------------
            Total unit  1   76.00000  (100.0000%)
           Charge unit  1    0.00000
 Unable to Open any file for archive entry.
 1\1\GINC-COMPUTE-0-1\SP\RB3LYP\def2SVP\C4H6N2O2S1\ZAHRT2\13-Mar-2021\0
 \\# b3lyp/def2svp geom=NewRedundant pop=NBO\\43\\0,1\C,0,-2.014406198,
 0.6610535109,-0.4937780199\S,0,-1.2240792636,-0.381281704,0.733064405\
 N,0,0.4222585585,-0.3361303904,0.2317504205\C,0,1.3638763182,0.6227488
 763,0.5913087859\C,0,2.4958375379,0.2752791037,-0.101483273\N,0,2.2778
 312555,-0.8543828169,-0.8659080043\C,0,1.0377238631,-1.2041416684,-0.6
 546985304\O,0,-1.662184984,-1.7549143995,0.5324951242\O,0,-1.277483228
 1,0.2934477473,2.0217035997\H,0,-3.0795982318,0.685974464,-0.225685444
 6\H,0,-1.8706695856,0.2080588963,-1.4824721587\H,0,-1.5744055759,1.664
 3959269,-0.4372419074\H,0,1.1324332852,1.4067490109,1.3064032259\H,0,3
 .4646007052,0.7727007513,-0.0832904158\H,0,0.5082655434,-2.0595573082,
 -1.072167807\\Version=ES64L-G16RevC.01\State=1-A\HF=-813.6660694\RMSD=
 3.577e-09\Dipole=-0.7248982,1.1848743,-0.6908526\Quadrupole=0.6149997,
 1.4304737,-2.0454734,-0.3420387,6.4454714,-0.7582241\PG=C01 [X(C4H6N2O
 2S1)]\\@
 The archive entry for this job was punched.


 It takes a long time to grow an old friend.
                            -- John Leonard
 File lengths (MBytes):  RWF=     20 Int=      0 D2E=      0 Chk=      3 Scr=      1
 Normal termination of Gaussian 16
