# Supplementary material for: Machine-Learning-Guided Discovery of Electrochemical Reactions
Source: J Am Chem Soc. 2022 Dec 2;144(49):22599–610. doi: 10.1021/jacs.2c08997 (PMC9756344; doi:10.1021/jacs.2c08997)
Supplement: Supplementary file 4 — ja2c08997_si_004.zip [file ja2c08997_si_004.zip › Reactivity Prediction/Nlogs_notimes/44.log]

 Entering Gaussian System, Link 0=g16
 Input=44.com
 Output=44.log
 Initial command:
  
 Copyright (c) 1988-2019, Gaussian, Inc.  All Rights Reserved.
  
 This is part of the Gaussian(R) 16 program.  It is based on
 the Gaussian(R) 09 system (copyright 2009, Gaussian, Inc.),
 the Gaussian(R) 03 system (copyright 2003, Gaussian, Inc.),
 the Gaussian(R) 98 system (copyright 1998, Gaussian, Inc.),
 the Gaussian(R) 94 system (copyright 1995, Gaussian, Inc.),
 the Gaussian 92(TM) system (copyright 1992, Gaussian, Inc.),
 the Gaussian 90(TM) system (copyright 1990, Gaussian, Inc.),
 the Gaussian 88(TM) system (copyright 1988, Gaussian, Inc.),
 the Gaussian 86(TM) system (copyright 1986, Carnegie Mellon
 University), and the Gaussian 82(TM) system (copyright 1983,
 Carnegie Mellon University). Gaussian is a federally registered
 trademark of Gaussian, Inc.
  
 This software contains proprietary and confidential information,
 including trade secrets, belonging to Gaussian, Inc.
  
 This software is provided under written license and may be
 used, copied, transmitted, or stored only in accord with that
 written license.
  
 The following legend is applicable only to US Government
 contracts under FAR:
  
                    RESTRICTED RIGHTS LEGEND
  
 Use, reproduction and disclosure by the US Government is
 subject to restrictions as set forth in subparagraphs (a)
 and (c) of the Commercial Computer Software - Restricted
 Rights clause in FAR 52.227-19.
  
 Gaussian, Inc.
 340 Quinnipiac St., Bldg. 40, Wallingford CT 06492
  
  
 ---------------------------------------------------------------
 Warning -- This program may not be used in any manner that
 competes with the business of Gaussian, Inc. or will provide
 assistance to any competitor of Gaussian, Inc.  The licensee
 of this program is prohibited from giving any competitor of
 Gaussian, Inc. access to this program.  By using this program,
 the user acknowledges that Gaussian, Inc. is engaged in the
 business of creating and licensing software in the field of
 computational chemistry and represents and warrants to the
 licensee that it is not a competitor of Gaussian, Inc. and that
 it will not use this program in any manner prohibited above.
 ---------------------------------------------------------------
  

 Cite this work as:
 Gaussian 16, Revision C.01,
 M. J. Frisch, G. W. Trucks, H. B. Schlegel, G. E. Scuseria, 
 M. A. Robb, J. R. Cheeseman, G. Scalmani, V. Barone, 
 G. A. Petersson, H. Nakatsuji, X. Li, M. Caricato, A. V. Marenich, 
 J. Bloino, B. G. Janesko, R. Gomperts, B. Mennucci, H. P. Hratchian, 
 J. V. Ortiz, A. F. Izmaylov, J. L. Sonnenberg, D. Williams-Young, 
 F. Ding, F. Lipparini, F. Egidi, J. Goings, B. Peng, A. Petrone, 
 T. Henderson, D. Ranasinghe, V. G. Zakrzewski, J. Gao, N. Rega, 
 G. Zheng, W. Liang, M. Hada, M. Ehara, K. Toyota, R. Fukuda, 
 J. Hasegawa, M. Ishida, T. Nakajima, Y. Honda, O. Kitao, H. Nakai, 
 T. Vreven, K. Throssell, J. A. Montgomery, Jr., J. E. Peralta, 
 F. Ogliaro, M. J. Bearpark, J. J. Heyd, E. N. Brothers, K. N. Kudin, 
 V. N. Staroverov, T. A. Keith, R. Kobayashi, J. Normand, 
 K. Raghavachari, A. P. Rendell, J. C. Burant, S. S. Iyengar, 
 J. Tomasi, M. Cossi, J. M. Millam, M. Klene, C. Adamo, R. Cammi, 
 J. W. Ochterski, R. L. Martin, K. Morokuma, O. Farkas, 
 J. B. Foresman, and D. J. Fox, Gaussian, Inc., Wallingford CT, 2019.
 
 ******************************************
 Gaussian 16:  ES64L-G16RevC.01  3-Jul-2019
                13-Mar-2021 
 ******************************************
 %nprocshared=16
 Will use up to   16 processors via shared memory.
 %mem=7GB
 -----------------------------------------
 # b3lyp/def2svp geom=NewRedundant pop=NBO
 -----------------------------------------
 1/29=4000,38=1,172=1/1;
 2/12=2,17=6,18=5,40=1/2;
 3/5=43,7=101,11=2,25=1,30=1,74=-5/1,2,3;
 4//1;
 5/5=2,38=5/2;
 6/7=2,8=2,9=2,10=2,28=1,40=1/1,7;
 99/5=1,9=1/99;
 --
 44
 --
 Symbolic Z-matrix:
 Charge =  0 Multiplicity = 1
 C                    -3.25009  -0.17314  -0.71228 
 O                    -1.85078  -0.12692  -0.75756 
 C                    -1.25814  -0.00769   0.51731 
 C                     0.23941   0.03405   0.36861 
 C                     0.98746  -1.15065   0.36159 
 C                     2.37124  -1.11863   0.17564 
 C                     3.02332   0.10376  -0.01019 
 C                     2.28565   1.29113  -0.00994 
 C                     0.90207   1.25351   0.17644 
 H                    -3.61869  -0.2657   -1.74425 
 H                    -3.68334   0.7448   -0.26331 
 H                    -3.61995  -1.03987  -0.12588 
 H                    -1.55356  -0.86335   1.15982 
 H                    -1.61666   0.91315   1.02302 
 H                     0.47725  -2.10727   0.5029 
 H                     2.94317  -2.0498    0.1757 
 H                     4.10628   0.13118  -0.15373 
 H                     2.79046   2.24934  -0.15538 
 H                     0.32489   2.18209   0.17257 
 
                          Input orientation:                          
 ---------------------------------------------------------------------
 Center     Atomic      Atomic             Coordinates (Angstroms)
 Number     Number       Type             X           Y           Z
 ---------------------------------------------------------------------
      1          6           0       -3.250090   -0.173136   -0.712278
      2          8           0       -1.850781   -0.126920   -0.757565
      3          6           0       -1.258145   -0.007695    0.517305
      4          6           0        0.239415    0.034048    0.368612
      5          6           0        0.987463   -1.150646    0.361585
      6          6           0        2.371245   -1.118635    0.175636
      7          6           0        3.023320    0.103763   -0.010189
      8          6           0        2.285648    1.291126   -0.009942
      9          6           0        0.902065    1.253511    0.176439
     10          1           0       -3.618686   -0.265699   -1.744250
     11          1           0       -3.683337    0.744798   -0.263312
     12          1           0       -3.619946   -1.039865   -0.125879
     13          1           0       -1.553560   -0.863347    1.159821
     14          1           0       -1.616662    0.913151    1.023017
     15          1           0        0.477253   -2.107267    0.502902
     16          1           0        2.943168   -2.049797    0.175698
     17          1           0        4.106279    0.131177   -0.153732
     18          1           0        2.790459    2.249339   -0.155383
     19          1           0        0.324892    2.182093    0.172574
 ---------------------------------------------------------------------
                    Distance matrix (angstroms):
                    1          2          3          4          5
     1  C    0.000000
     2  O    1.400804   0.000000
     3  C    2.346720   1.410931   0.000000
     4  C    3.658947   2.379728   1.505502   0.000000
     5  C    4.479460   3.218096   2.524547   1.401116   0.000000
     6  C    5.769035   4.436200   3.810957   2.431176   1.396587
     7  C    6.318645   4.936461   4.315276   2.810423   2.420015
     8  C    5.769033   4.436197   3.810957   2.431176   2.790263
     9  C    4.479457   3.218092   2.524547   1.401116   2.412788
    10  H    1.099725   2.029358   3.279231   4.408965   5.141428
    11  H    1.109899   2.088645   2.656533   4.036393   5.079328
    12  H    1.109899   2.088645   2.656533   4.036394   4.634448
    13  H    2.619038   2.075339   1.110062   2.155479   2.678903
    14  H    2.619038   2.075339   1.110062   2.155479   3.387952
    15  H    4.371569   3.306100   2.723971   2.158665   1.093347
    16  H    6.531983   5.248846   4.683792   3.419051   2.160512
    17  H    7.383817   5.993146   5.408014   3.903193   3.411105
    18  H    6.531980   5.248842   4.683792   3.419051   3.883034
    19  H    4.371563   3.306093   2.723970   2.158665   3.403215
                    6          7          8          9         10
     6  C    0.000000
     7  C    1.397852   0.000000
     8  C    2.418411   1.397852   0.000000
     9  C    2.790263   2.420015   1.396587   0.000000
    10  H    6.347656   6.874570   6.347652   5.141424   0.000000
    11  H    6.350041   6.741976   5.999288   4.634445   1.794006
    12  H    5.999290   6.741976   6.350039   5.079326   1.794006
    13  H    4.054366   4.822038   4.555175   3.387953   3.613247
    14  H    4.555174   4.822038   4.054367   2.678904   3.613247
    15  H    2.161412   3.410919   3.883604   3.403216   5.021731
    16  H    1.092776   2.163053   3.410068   3.883034   7.065914
    17  H    2.163529   1.092775   2.163529   3.411105   7.896983
    18  H    3.410068   2.163053   1.092776   2.160512   7.065908
    19  H    3.883604   3.410919   2.161412   1.093347   5.021723
                   11         12         13         14         15
    11  H    0.000000
    12  H    1.791069   0.000000
    13  H    3.024465   2.440109   0.000000
    14  H    2.440109   3.024464   1.782875   0.000000
    15  H    5.102143   4.280392   2.470442   3.711863   0.000000
    16  H    7.205072   6.647208   4.753602   5.503550   2.488193
    17  H    7.814516   7.814516   5.894767   5.894767   4.314119
    18  H    6.647205   7.205070   5.503552   4.753603   4.976372
    19  H    4.280387   5.102140   3.711865   2.470445   4.304758
                   16         17         18         19
    16  H    0.000000
    17  H    2.493591   0.000000
    18  H    4.314569   2.493591   0.000000
    19  H    4.976372   4.314119   2.488193   0.000000
 Stoichiometry    C8H10O
 Framework group  C1[X(C8H10O)]
 Deg. of freedom    51
 Full point group                 C1      NOp   1
 Largest Abelian subgroup         C1      NOp   1
 Largest concise Abelian subgroup C1      NOp   1
                         Standard orientation:                         
 ---------------------------------------------------------------------
 Center     Atomic      Atomic             Coordinates (Angstroms)
 Number     Number       Type             X           Y           Z
 ---------------------------------------------------------------------
      1          6           0        3.515035   -0.000001   -0.342372
      2          8           0        2.127520   -0.000002   -0.534862
      3          6           0        1.399791    0.000003    0.673912
      4          6           0       -0.074297    0.000002    0.367969
      5          6           0       -0.765392    1.206395    0.194390
      6          6           0       -2.122108    1.209205   -0.136925
      7          6           0       -2.803486   -0.000002   -0.302854
      8          6           0       -2.122105   -1.209207   -0.136923
      9          6           0       -0.765390   -1.206393    0.194392
     10          1           0        3.993532   -0.000005   -1.332542
     11          1           0        3.858567   -0.895533    0.216093
     12          1           0        3.858568    0.895536    0.216086
     13          1           0        1.662996    0.891443    1.280786
     14          1           0        1.662997   -0.891432    1.280793
     15          1           0       -0.231819    2.152380    0.320162
     16          1           0       -2.649956    2.157283   -0.266090
     17          1           0       -3.865573   -0.000003   -0.560008
     18          1           0       -2.649951   -2.157286   -0.266087
     19          1           0       -0.231814   -2.152378    0.320166
 ---------------------------------------------------------------------
 Rotational constants (GHZ):           4.4611144           0.8979740           0.7978444
 Standard basis: def2SVP (5D, 7F)
 There are   185 symmetry adapted cartesian basis functions of A   symmetry.
 There are   176 symmetry adapted basis functions of A   symmetry.
   176 basis functions,   295 primitive gaussians,   185 cartesian basis functions
    33 alpha electrons       33 beta electrons
       nuclear repulsion energy       415.6240552894 Hartrees.
 NAtoms=   19 NActive=   19 NUniq=   19 SFac= 1.00D+00 NAtFMM=   60 NAOKFM=F Big=F
 Integral buffers will be    131072 words long.
 Raffenetti 2 integral format.
 Two-electron integral symmetry is turned on.
 One-electron integrals computed using PRISM.
   1 Symmetry operations used in ECPInt.
 ECPInt:  NShTT=    3570 NPrTT=   12708 LenC2=    3483 LenP2D=    9720.
 LDataN:  DoStor=T MaxTD1= 4 Len=   56
 NBasis=   176 RedAO= T EigKep=  2.99D-04  NBF=   176
 NBsUse=   176 1.00D-06 EigRej= -1.00D+00 NBFU=   176
 ExpMin= 1.22D-01 ExpMax= 2.27D+03 ExpMxC= 3.41D+02 IAcc=3 IRadAn=         5 AccDes= 0.00D+00
 Harris functional with IExCor=  402 and IRadAn=       5 diagonalized for initial guess.
 HarFok:  IExCor=  402 AccDes= 0.00D+00 IRadAn=         5 IDoV= 1 UseB2=F ITyADJ=14
 ICtDFT=  3500011 ScaDFX=  1.000000  1.000000  1.000000  1.000000
 FoFCou: FMM=F IPFlag=           0 FMFlag=      100000 FMFlg1=           0
         NFxFlg=           0 DoJE=T BraDBF=F KetDBF=T FulRan=T
         wScrn=  0.000000 ICntrl=       500 IOpCl=  0 I1Cent=   200000004 NGrid=           0
         NMat0=    1 NMatS0=      1 NMatT0=    0 NMatD0=    1 NMtDS0=    0 NMtDT0=    0
 Petite list used in FoFCou.
 Requested convergence on RMS density matrix=1.00D-08 within 128 cycles.
 Requested convergence on MAX density matrix=1.00D-06.
 Requested convergence on             energy=1.00D-06.
 No special actions if energy rises.
 Integral accuracy reduced to 1.0D-05 until final iterations.
 Initial convergence to 1.0D-05 achieved.  Increase integral accuracy.
 SCF Done:  E(RB3LYP) =  -385.799012102     A.U. after   13 cycles
            NFock= 13  Conv=0.59D-08     -V/T= 2.0109

 **********************************************************************

            Population analysis using the SCF Density.

 **********************************************************************

 Orbital symmetries:
       Occupied  (A) (A) (A) (A) (A) (A) (A) (A) (A) (A) (A) (A)
                 (A) (A) (A) (A) (A) (A) (A) (A) (A) (A) (A) (A)
                 (A) (A) (A) (A) (A) (A) (A) (A) (A)
       Virtual   (A) (A) (A) (A) (A) (A) (A) (A) (A) (A) (A) (A)
                 (A) (A) (A) (A) (A) (A) (A) (A) (A) (A) (A) (A)
                 (A) (A) (A) (A) (A) (A) (A) (A) (A) (A) (A) (A)
                 (A) (A) (A) (A) (A) (A) (A) (A) (A) (A) (A) (A)
                 (A) (A) (A) (A) (A) (A) (A) (A) (A) (A) (A) (A)
                 (A) (A) (A) (A) (A) (A) (A) (A) (A) (A) (A) (A)
                 (A) (A) (A) (A) (A) (A) (A) (A) (A) (A) (A) (A)
                 (A) (A) (A) (A) (A) (A) (A) (A) (A) (A) (A) (A)
                 (A) (A) (A) (A) (A) (A) (A) (A) (A) (A) (A) (A)
                 (A) (A) (A) (A) (A) (A) (A) (A) (A) (A) (A) (A)
                 (A) (A) (A) (A) (A) (A) (A) (A) (A) (A) (A) (A)
                 (A) (A) (A) (A) (A) (A) (A) (A) (A) (A) (A)
 The electronic state is 1-A.
 Alpha  occ. eigenvalues --  -19.13180 -10.23539 -10.23119 -10.19219 -10.19114
 Alpha  occ. eigenvalues --  -10.19062 -10.19049 -10.18985 -10.18984  -1.02590
 Alpha  occ. eigenvalues --   -0.84909  -0.76557  -0.73761  -0.69763  -0.63625
 Alpha  occ. eigenvalues --   -0.60167  -0.57867  -0.51493  -0.48882  -0.48240
 Alpha  occ. eigenvalues --   -0.46645  -0.44514  -0.43918  -0.42113  -0.39551
 Alpha  occ. eigenvalues --   -0.38721  -0.36589  -0.34665  -0.34308  -0.31769
 Alpha  occ. eigenvalues --   -0.26140  -0.25353  -0.25271
 Alpha virt. eigenvalues --   -0.01409  -0.00860   0.05658   0.06790   0.09212
 Alpha virt. eigenvalues --    0.09903   0.12244   0.12407   0.13209   0.13690
 Alpha virt. eigenvalues --    0.14449   0.15790   0.16411   0.16757   0.23238
 Alpha virt. eigenvalues --    0.24265   0.29108   0.29932   0.32071   0.32725
 Alpha virt. eigenvalues --    0.36173   0.40124   0.41941   0.41994   0.42567
 Alpha virt. eigenvalues --    0.45055   0.46123   0.46593   0.47738   0.48671
 Alpha virt. eigenvalues --    0.49183   0.50160   0.52744   0.54516   0.55794
 Alpha virt. eigenvalues --    0.58809   0.60004   0.62842   0.63142   0.63334
 Alpha virt. eigenvalues --    0.64060   0.65067   0.65435   0.66763   0.67499
 Alpha virt. eigenvalues --    0.67685   0.68319   0.69374   0.71479   0.71796
 Alpha virt. eigenvalues --    0.73703   0.73879   0.76001   0.77788   0.80985
 Alpha virt. eigenvalues --    0.83927   0.85613   0.92265   0.93373   1.01600
 Alpha virt. eigenvalues --    1.05409   1.07817   1.11925   1.18913   1.21821
 Alpha virt. eigenvalues --    1.23917   1.24768   1.25656   1.25671   1.29535
 Alpha virt. eigenvalues --    1.29780   1.31888   1.32289   1.49280   1.49578
 Alpha virt. eigenvalues --    1.51853   1.55974   1.58205   1.61882   1.65695
 Alpha virt. eigenvalues --    1.68628   1.69440   1.71077   1.72393   1.74148
 Alpha virt. eigenvalues --    1.74945   1.75327   1.75582   1.76572   1.77540
 Alpha virt. eigenvalues --    1.79051   1.81537   1.83453   1.84560   1.85117
 Alpha virt. eigenvalues --    1.88598   1.89122   1.93823   1.94395   1.95948
 Alpha virt. eigenvalues --    1.98166   1.98311   2.03040   2.07476   2.10151
 Alpha virt. eigenvalues --    2.10509   2.14136   2.14769   2.16297   2.20654
 Alpha virt. eigenvalues --    2.28038   2.29305   2.29571   2.30772   2.32893
 Alpha virt. eigenvalues --    2.34683   2.36472   2.37056   2.43841   2.51632
 Alpha virt. eigenvalues --    2.56114   2.60470   2.61378   2.63188   2.63945
 Alpha virt. eigenvalues --    2.71035   2.71821   2.71968   2.79166   2.81785
 Alpha virt. eigenvalues --    2.83799   2.86513   2.87997   2.91296   2.99717
 Alpha virt. eigenvalues --    3.04211   3.11067   3.13024   3.13100   3.24556
 Alpha virt. eigenvalues --    3.30966   3.50590   3.62526
          Condensed to atoms (all electrons):
               1          2          3          4          5          6
     1  C    4.358655   0.326432  -0.033284   0.008714   0.000175   0.000025
     2  O    0.326432   7.941928   0.353566  -0.071855   0.002757  -0.000201
     3  C   -0.033284   0.353566   4.491943   0.361219  -0.063064   0.010756
     4  C    0.008714  -0.071855   0.361219   5.288195   0.261719   0.100657
     5  C    0.000175   0.002757  -0.063064   0.261719   5.160712   0.265485
     6  C    0.000025  -0.000201   0.010756   0.100657   0.265485   5.083464
     7  C   -0.000001   0.000019   0.000197  -0.161767   0.100894   0.255004
     8  C    0.000025  -0.000201   0.010756   0.100657  -0.137896   0.097518
     9  C    0.000175   0.002758  -0.063064   0.261718   0.025967  -0.137896
    10  H    0.394033  -0.026081   0.007508  -0.000637   0.000021  -0.000000
    11  H    0.381809  -0.034603  -0.008296   0.000846   0.000173  -0.000003
    12  H    0.381809  -0.034603  -0.008296   0.000846  -0.000515  -0.000001
    13  H   -0.005594  -0.038682   0.343985  -0.005288  -0.027874   0.000663
    14  H   -0.005594  -0.038682   0.343985  -0.005288   0.014594  -0.000791
    15  H   -0.000150   0.000377  -0.016056  -0.073451   0.437812  -0.073219
    16  H   -0.000000  -0.000001  -0.000345   0.016732  -0.074364   0.439298
    17  H    0.000000   0.000000   0.000028  -0.001458   0.015009  -0.073670
    18  H   -0.000000  -0.000001  -0.000345   0.016732  -0.001739   0.015240
    19  H   -0.000150   0.000377  -0.016056  -0.073451   0.015399  -0.001726
               7          8          9         10         11         12
     1  C   -0.000001   0.000025   0.000175   0.394033   0.381809   0.381809
     2  O    0.000019  -0.000201   0.002758  -0.026081  -0.034603  -0.034603
     3  C    0.000197   0.010756  -0.063064   0.007508  -0.008296  -0.008296
     4  C   -0.161767   0.100657   0.261718  -0.000637   0.000846   0.000846
     5  C    0.100894  -0.137896   0.025967   0.000021   0.000173  -0.000515
     6  C    0.255004   0.097518  -0.137896  -0.000000  -0.000003  -0.000001
     7  C    5.114558   0.255004   0.100894   0.000000  -0.000000  -0.000000
     8  C    0.255004   5.083464   0.265485  -0.000000  -0.000001  -0.000003
     9  C    0.100894   0.265485   5.160713   0.000021  -0.000515   0.000173
    10  H    0.000000  -0.000000   0.000021   0.660821  -0.030158  -0.030158
    11  H   -0.000000  -0.000001  -0.000515  -0.030158   0.733644  -0.049371
    12  H   -0.000000  -0.000003   0.000173  -0.030158  -0.049371   0.733644
    13  H   -0.000016  -0.000791   0.014594  -0.000174  -0.006462   0.020131
    14  H   -0.000016   0.000663  -0.027874  -0.000174   0.020131  -0.006462
    15  H    0.015129  -0.001726   0.015399   0.000006   0.000015  -0.000039
    16  H   -0.077392   0.015240  -0.001739   0.000000  -0.000000   0.000000
    17  H    0.437697  -0.073670   0.015009  -0.000000   0.000000   0.000000
    18  H   -0.077392   0.439298  -0.074364   0.000000   0.000000  -0.000000
    19  H    0.015129  -0.073219   0.437812   0.000006  -0.000039   0.000015
              13         14         15         16         17         18
     1  C   -0.005594  -0.005594  -0.000150  -0.000000   0.000000  -0.000000
     2  O   -0.038682  -0.038682   0.000377  -0.000001   0.000000  -0.000001
     3  C    0.343985   0.343985  -0.016056  -0.000345   0.000028  -0.000345
     4  C   -0.005288  -0.005288  -0.073451   0.016732  -0.001458   0.016732
     5  C   -0.027874   0.014594   0.437812  -0.074364   0.015009  -0.001739
     6  C    0.000663  -0.000791  -0.073219   0.439298  -0.073670   0.015240
     7  C   -0.000016  -0.000016   0.015129  -0.077392   0.437697  -0.077392
     8  C   -0.000791   0.000663  -0.001726   0.015240  -0.073670   0.439298
     9  C    0.014594  -0.027874   0.015399  -0.001739   0.015009  -0.074364
    10  H   -0.000174  -0.000174   0.000006   0.000000  -0.000000   0.000000
    11  H   -0.006462   0.020131   0.000015  -0.000000   0.000000   0.000000
    12  H    0.020131  -0.006462  -0.000039   0.000000   0.000000  -0.000000
    13  H    0.785193  -0.062100   0.005400   0.000010  -0.000001   0.000011
    14  H   -0.062100   0.785193   0.000351   0.000011  -0.000001   0.000010
    15  H    0.005400   0.000351   0.730978  -0.013683  -0.000319   0.000037
    16  H    0.000010   0.000011  -0.013683   0.727468  -0.013511  -0.000325
    17  H   -0.000001  -0.000001  -0.000319  -0.013511   0.724647  -0.013511
    18  H    0.000011   0.000010   0.000037  -0.000325  -0.013511   0.727468
    19  H    0.000351   0.005400  -0.000322   0.000037  -0.000319  -0.013683
              19
     1  C   -0.000150
     2  O    0.000377
     3  C   -0.016056
     4  C   -0.073451
     5  C    0.015399
     6  C   -0.001726
     7  C    0.015129
     8  C   -0.073219
     9  C    0.437812
    10  H    0.000006
    11  H   -0.000039
    12  H    0.000015
    13  H    0.000351
    14  H    0.005400
    15  H   -0.000322
    16  H    0.000037
    17  H   -0.000319
    18  H   -0.013683
    19  H    0.730978
 Mulliken charges:
               1
     1  C    0.192923
     2  O   -0.383304
     3  C    0.284863
     4  C   -0.024840
     5  C    0.004735
     6  C    0.019397
     7  C    0.022057
     8  C    0.019397
     9  C    0.004735
    10  H    0.024969
    11  H   -0.007171
    12  H   -0.007171
    13  H   -0.023353
    14  H   -0.023353
    15  H   -0.026540
    16  H   -0.017438
    17  H   -0.015929
    18  H   -0.017438
    19  H   -0.026540
 Sum of Mulliken charges =  -0.00000
 Mulliken charges with hydrogens summed into heavy atoms:
               1
     1  C    0.203551
     2  O   -0.383304
     3  C    0.238157
     4  C   -0.024840
     5  C   -0.021805
     6  C    0.001959
     7  C    0.006128
     8  C    0.001959
     9  C   -0.021805
 Electronic spatial extent (au):  <R**2>=           1475.4621
 Charge=             -0.0000 electrons
 Dipole moment (field-independent basis, Debye):
    X=              0.4957    Y=              0.0000    Z=              0.8929  Tot=              1.0213
 Quadrupole moment (field-independent basis, Debye-Ang):
   XX=            -46.4175   YY=            -50.5494   ZZ=            -57.2861
   XY=              0.0000   XZ=              2.5986   YZ=             -0.0000
 Traceless Quadrupole moment (field-independent basis, Debye-Ang):
   XX=              5.0002   YY=              0.8682   ZZ=             -5.8684
   XY=              0.0000   XZ=              2.5986   YZ=             -0.0000
 Octapole moment (field-independent basis, Debye-Ang**2):
  XXX=             21.6071  YYY=             -0.0000  ZZZ=             -3.1182  XYY=             -0.8627
  XXY=             -0.0000  XXZ=             -7.3094  XZZ=              9.1815  YZZ=             -0.0000
  YYZ=             -0.4304  XYZ=              0.0000
 Hexadecapole moment (field-independent basis, Debye-Ang**3):
 XXXX=          -1412.6551 YYYY=           -310.1887 ZZZZ=           -124.3636 XXXY=             -0.0001
 XXXZ=             -2.5518 YYYX=              0.0000 YYYZ=             -0.0000 ZZZX=             -9.9430
 ZZZY=              0.0000 XXYY=           -302.1124 XXZZ=           -285.4788 YYZZ=            -80.2314
 XXYZ=              0.0000 YYXZ=              2.7780 ZZXY=             -0.0000
 N-N= 4.156240552894D+02 E-N=-1.726460572803D+03  KE= 3.816211285761D+02
 ******************************Gaussian NBO Version 3.1******************************
             N A T U R A L   A T O M I C   O R B I T A L   A N D
          N A T U R A L   B O N D   O R B I T A L   A N A L Y S I S
 ******************************Gaussian NBO Version 3.1******************************
       /RESON  / : Allow strongly delocalized NBO set

 Analyzing the SCF density

 Job title: 44                                                              

 Storage needed:     94206 in NPA,    124807 in NBO ( 939522101 available)
 GSVD:  LWork=       19126 too small for GESVD, short by        3899 words or        3899 for optimal perf.


 NATURAL POPULATIONS:  Natural atomic orbital occupancies 
                                                          
   NAO  Atom  No  lang   Type(AO)    Occupancy      Energy
 ----------------------------------------------------------
     1    C    1  S      Cor( 1S)     1.99928     -10.13228
     2    C    1  S      Val( 2S)     1.07620      -0.23966
     3    C    1  S      Ryd( 3S)     0.00172       0.77724
     4    C    1  px     Val( 2p)     0.75606      -0.04967
     5    C    1  px     Ryd( 3p)     0.00319       0.50911
     6    C    1  py     Val( 2p)     1.19114      -0.08012
     7    C    1  py     Ryd( 3p)     0.00032       0.54490
     8    C    1  pz     Val( 2p)     1.20191      -0.08276
     9    C    1  pz     Ryd( 3p)     0.00299       0.62112
    10    C    1  dxy    Ryd( 3d)     0.00169       2.12142
    11    C    1  dxz    Ryd( 3d)     0.00139       2.24952
    12    C    1  dyz    Ryd( 3d)     0.00058       2.31933
    13    C    1  dx2y2  Ryd( 3d)     0.00173       2.28890
    14    C    1  dz2    Ryd( 3d)     0.00078       2.24838

    15    O    2  S      Cor( 1S)     1.99969     -18.93875
    16    O    2  S      Val( 2S)     1.60565      -0.82273
    17    O    2  S      Ryd( 3S)     0.00126       1.48235
    18    O    2  px     Val( 2p)     1.41775      -0.28041
    19    O    2  px     Ryd( 3p)     0.00109       1.42730
    20    O    2  py     Val( 2p)     1.91170      -0.28471
    21    O    2  py     Ryd( 3p)     0.00248       1.17682
    22    O    2  pz     Val( 2p)     1.64140      -0.29788
    23    O    2  pz     Ryd( 3p)     0.00126       1.15791
    24    O    2  dxy    Ryd( 3d)     0.00035       2.75879
    25    O    2  dxz    Ryd( 3d)     0.00117       3.00618
    26    O    2  dyz    Ryd( 3d)     0.00083       2.75813
    27    O    2  dx2y2  Ryd( 3d)     0.00063       3.02951
    28    O    2  dz2    Ryd( 3d)     0.00130       2.96293

    29    C    3  S      Cor( 1S)     1.99904     -10.12344
    30    C    3  S      Val( 2S)     0.98570      -0.20335
    31    C    3  S      Ryd( 3S)     0.00330       0.80494
    32    C    3  px     Val( 2p)     0.97744      -0.06820
    33    C    3  px     Ryd( 3p)     0.00189       0.64440
    34    C    3  py     Val( 2p)     1.20774      -0.08601
    35    C    3  py     Ryd( 3p)     0.00519       0.74369
    36    C    3  pz     Val( 2p)     0.86848      -0.05542
    37    C    3  pz     Ryd( 3p)     0.00302       0.54355
    38    C    3  dxy    Ryd( 3d)     0.00061       2.14905
    39    C    3  dxz    Ryd( 3d)     0.00180       2.16705
    40    C    3  dyz    Ryd( 3d)     0.00170       2.39296
    41    C    3  dx2y2  Ryd( 3d)     0.00106       2.32555
    42    C    3  dz2    Ryd( 3d)     0.00142       2.15123

    43    C    4  S      Cor( 1S)     1.99884     -10.05764
    44    C    4  S      Val( 2S)     0.86558      -0.10739
    45    C    4  S      Ryd( 3S)     0.00163       0.57970
    46    C    4  px     Val( 2p)     1.07343      -0.06211
    47    C    4  px     Ryd( 3p)     0.00575       1.08988
    48    C    4  py     Val( 2p)     1.09929      -0.05072
    49    C    4  py     Ryd( 3p)     0.00332       0.83884
    50    C    4  pz     Val( 2p)     1.00747      -0.09269
    51    C    4  pz     Ryd( 3p)     0.00286       0.67379
    52    C    4  dxy    Ryd( 3d)     0.00086       2.43314
    53    C    4  dxz    Ryd( 3d)     0.00048       1.98197
    54    C    4  dyz    Ryd( 3d)     0.00065       1.96163
    55    C    4  dx2y2  Ryd( 3d)     0.00086       2.39975
    56    C    4  dz2    Ryd( 3d)     0.00039       2.16192

    57    C    5  S      Cor( 1S)     1.99887     -10.05562
    58    C    5  S      Val( 2S)     0.93581      -0.12827
    59    C    5  S      Ryd( 3S)     0.00183       0.57310
    60    C    5  px     Val( 2p)     1.09893      -0.04588
    61    C    5  px     Ryd( 3p)     0.00452       0.79440
    62    C    5  py     Val( 2p)     1.16009      -0.04971
    63    C    5  py     Ryd( 3p)     0.00558       0.91856
    64    C    5  pz     Val( 2p)     0.99563      -0.09813
    65    C    5  pz     Ryd( 3p)     0.00102       0.57852
    66    C    5  dxy    Ryd( 3d)     0.00073       2.47030
    67    C    5  dxz    Ryd( 3d)     0.00051       2.01082
    68    C    5  dyz    Ryd( 3d)     0.00042       1.96675
    69    C    5  dx2y2  Ryd( 3d)     0.00068       2.43781
    70    C    5  dz2    Ryd( 3d)     0.00042       2.18333

    71    C    6  S      Cor( 1S)     1.99893     -10.05930
    72    C    6  S      Val( 2S)     0.94300      -0.13595
    73    C    6  S      Ryd( 3S)     0.00115       0.57085
    74    C    6  px     Val( 2p)     1.09404      -0.04332
    75    C    6  px     Ryd( 3p)     0.00433       0.72476
    76    C    6  py     Val( 2p)     1.16208      -0.05140
    77    C    6  py     Ryd( 3p)     0.00570       0.93238
    78    C    6  pz     Val( 2p)     1.00348      -0.09833
    79    C    6  pz     Ryd( 3p)     0.00109       0.56928
    80    C    6  dxy    Ryd( 3d)     0.00074       2.46565
    81    C    6  dxz    Ryd( 3d)     0.00050       2.01077
    82    C    6  dyz    Ryd( 3d)     0.00042       1.95311
    83    C    6  dx2y2  Ryd( 3d)     0.00070       2.42557
    84    C    6  dz2    Ryd( 3d)     0.00041       2.18127

    85    C    7  S      Cor( 1S)     1.99893     -10.06009
    86    C    7  S      Val( 2S)     0.94595      -0.13820
    87    C    7  S      Ryd( 3S)     0.00123       0.56460
    88    C    7  px     Val( 2p)     1.18023      -0.05777
    89    C    7  px     Ryd( 3p)     0.00569       0.99370
    90    C    7  py     Val( 2p)     1.07179      -0.03751
    91    C    7  py     Ryd( 3p)     0.00399       0.64034
    92    C    7  pz     Val( 2p)     1.00684      -0.09961
    93    C    7  pz     Ryd( 3p)     0.00119       0.58492
    94    C    7  dxy    Ryd( 3d)     0.00069       2.40136
    95    C    7  dxz    Ryd( 3d)     0.00038       1.99333
    96    C    7  dyz    Ryd( 3d)     0.00057       1.96669
    97    C    7  dx2y2  Ryd( 3d)     0.00076       2.48875
    98    C    7  dz2    Ryd( 3d)     0.00038       2.17470

    99    C    8  S      Cor( 1S)     1.99893     -10.05930
   100    C    8  S      Val( 2S)     0.94300      -0.13595
   101    C    8  S      Ryd( 3S)     0.00115       0.57085
   102    C    8  px     Val( 2p)     1.09404      -0.04332
   103    C    8  px     Ryd( 3p)     0.00433       0.72476
   104    C    8  py     Val( 2p)     1.16208      -0.05140
   105    C    8  py     Ryd( 3p)     0.00570       0.93238
   106    C    8  pz     Val( 2p)     1.00348      -0.09833
   107    C    8  pz     Ryd( 3p)     0.00109       0.56928
   108    C    8  dxy    Ryd( 3d)     0.00074       2.46565
   109    C    8  dxz    Ryd( 3d)     0.00050       2.01077
   110    C    8  dyz    Ryd( 3d)     0.00042       1.95311
   111    C    8  dx2y2  Ryd( 3d)     0.00070       2.42557
   112    C    8  dz2    Ryd( 3d)     0.00041       2.18127

   113    C    9  S      Cor( 1S)     1.99887     -10.05562
   114    C    9  S      Val( 2S)     0.93581      -0.12827
   115    C    9  S      Ryd( 3S)     0.00183       0.57310
   116    C    9  px     Val( 2p)     1.09893      -0.04588
   117    C    9  px     Ryd( 3p)     0.00452       0.79440
   118    C    9  py     Val( 2p)     1.16009      -0.04971
   119    C    9  py     Ryd( 3p)     0.00558       0.91856
   120    C    9  pz     Val( 2p)     0.99563      -0.09813
   121    C    9  pz     Ryd( 3p)     0.00102       0.57852
   122    C    9  dxy    Ryd( 3d)     0.00073       2.47031
   123    C    9  dxz    Ryd( 3d)     0.00051       2.01082
   124    C    9  dyz    Ryd( 3d)     0.00042       1.96675
   125    C    9  dx2y2  Ryd( 3d)     0.00068       2.43781
   126    C    9  dz2    Ryd( 3d)     0.00042       2.18333

   127    H   10  S      Val( 1S)     0.79737       0.06491
   128    H   10  S      Ryd( 2S)     0.00090       0.32111
   129    H   10  px     Ryd( 2p)     0.00014       1.81588
   130    H   10  py     Ryd( 2p)     0.00024       1.73315
   131    H   10  pz     Ryd( 2p)     0.00068       2.24213

   132    H   11  S      Val( 1S)     0.82906       0.04031
   133    H   11  S      Ryd( 2S)     0.00292       0.35544
   134    H   11  px     Ryd( 2p)     0.00015       1.76629
   135    H   11  py     Ryd( 2p)     0.00062       2.13616
   136    H   11  pz     Ryd( 2p)     0.00036       1.91685

   137    H   12  S      Val( 1S)     0.82906       0.04031
   138    H   12  S      Ryd( 2S)     0.00292       0.35544
   139    H   12  px     Ryd( 2p)     0.00015       1.76629
   140    H   12  py     Ryd( 2p)     0.00062       2.13616
   141    H   12  pz     Ryd( 2p)     0.00036       1.91685

   142    H   13  S      Val( 1S)     0.81348       0.04815
   143    H   13  S      Ryd( 2S)     0.00363       0.37715
   144    H   13  px     Ryd( 2p)     0.00018       1.85415
   145    H   13  py     Ryd( 2p)     0.00058       2.16288
   146    H   13  pz     Ryd( 2p)     0.00033       1.97954

   147    H   14  S      Val( 1S)     0.81348       0.04815
   148    H   14  S      Ryd( 2S)     0.00363       0.37715
   149    H   14  px     Ryd( 2p)     0.00018       1.85415
   150    H   14  py     Ryd( 2p)     0.00058       2.16287
   151    H   14  pz     Ryd( 2p)     0.00033       1.97955

   152    H   15  S      Val( 1S)     0.77581       0.07815
   153    H   15  S      Ryd( 2S)     0.00183       0.33698
   154    H   15  px     Ryd( 2p)     0.00026       2.07634
   155    H   15  py     Ryd( 2p)     0.00064       2.28294
   156    H   15  pz     Ryd( 2p)     0.00018       1.68735

   157    H   16  S      Val( 1S)     0.77492       0.08068
   158    H   16  S      Ryd( 2S)     0.00164       0.32452
   159    H   16  px     Ryd( 2p)     0.00026       2.04985
   160    H   16  py     Ryd( 2p)     0.00063       2.28048
   161    H   16  pz     Ryd( 2p)     0.00019       1.67698

   162    H   17  S      Val( 1S)     0.77536       0.08058
   163    H   17  S      Ryd( 2S)     0.00162       0.32398
   164    H   17  px     Ryd( 2p)     0.00078       2.33959
   165    H   17  py     Ryd( 2p)     0.00009       1.97070
   166    H   17  pz     Ryd( 2p)     0.00022       1.69246

   167    H   18  S      Val( 1S)     0.77492       0.08068
   168    H   18  S      Ryd( 2S)     0.00164       0.32452
   169    H   18  px     Ryd( 2p)     0.00026       2.04985
   170    H   18  py     Ryd( 2p)     0.00063       2.28048
   171    H   18  pz     Ryd( 2p)     0.00019       1.67698

   172    H   19  S      Val( 1S)     0.77581       0.07815
   173    H   19  S      Ryd( 2S)     0.00183       0.33698
   174    H   19  px     Ryd( 2p)     0.00026       2.07634
   175    H   19  py     Ryd( 2p)     0.00064       2.28294
   176    H   19  pz     Ryd( 2p)     0.00018       1.68735

 WARNING:  1 low occupancy (<1.9990e) core orbital  found on  C    4
           1 low occupancy (<1.9990e) core orbital  found on  C    5
           1 low occupancy (<1.9990e) core orbital  found on  C    6
           1 low occupancy (<1.9990e) core orbital  found on  C    7
           1 low occupancy (<1.9990e) core orbital  found on  C    8
           1 low occupancy (<1.9990e) core orbital  found on  C    9


 Summary of Natural Population Analysis:                  
                                                          
                                       Natural Population 
                Natural  -----------------------------------------------
    Atom  No    Charge         Core      Valence    Rydberg      Total
 -----------------------------------------------------------------------
      C    1   -0.23899      1.99928     4.22530    0.01441     6.23899
      O    2   -0.58657      1.99969     6.57650    0.01037     8.58657
      C    3   -0.05839      1.99904     4.03936    0.01999     6.05839
      C    4   -0.06142      1.99884     4.04578    0.01680     6.06142
      C    5   -0.20504      1.99887     4.19046    0.01571     6.20504
      C    6   -0.21658      1.99893     4.20260    0.01504     6.21658
      C    7   -0.21864      1.99893     4.20481    0.01489     6.21864
      C    8   -0.21658      1.99893     4.20260    0.01504     6.21658
      C    9   -0.20504      1.99887     4.19046    0.01571     6.20504
      H   10    0.20067      0.00000     0.79737    0.00196     0.79933
      H   11    0.16690      0.00000     0.82906    0.00404     0.83310
      H   12    0.16690      0.00000     0.82906    0.00404     0.83310
      H   13    0.18180      0.00000     0.81348    0.00472     0.81820
      H   14    0.18180      0.00000     0.81348    0.00472     0.81820
      H   15    0.22127      0.00000     0.77581    0.00291     0.77873
      H   16    0.22235      0.00000     0.77492    0.00272     0.77765
      H   17    0.22194      0.00000     0.77536    0.00270     0.77806
      H   18    0.22235      0.00000     0.77492    0.00272     0.77765
      H   19    0.22127      0.00000     0.77581    0.00291     0.77873
 =======================================================================
   * Total *   -0.00000     17.99140    47.83717    0.17143    66.00000

                                 Natural Population      
 --------------------------------------------------------
   Core                      17.99140 ( 99.9522% of  18)
   Valence                   47.83717 ( 99.6608% of  48)
   Natural Minimal Basis     65.82857 ( 99.7403% of  66)
   Natural Rydberg Basis      0.17143 (  0.2597% of  66)
 --------------------------------------------------------

    Atom  No          Natural Electron Configuration
 ----------------------------------------------------------------------------
      C    1      [core]2S( 1.08)2p( 3.15)3p( 0.01)3d( 0.01)
      O    2      [core]2S( 1.61)2p( 4.97)
      C    3      [core]2S( 0.99)2p( 3.05)3p( 0.01)3d( 0.01)
      C    4      [core]2S( 0.87)2p( 3.18)3p( 0.01)
      C    5      [core]2S( 0.94)2p( 3.25)3p( 0.01)
      C    6      [core]2S( 0.94)2p( 3.26)3p( 0.01)
      C    7      [core]2S( 0.95)2p( 3.26)3p( 0.01)
      C    8      [core]2S( 0.94)2p( 3.26)3p( 0.01)
      C    9      [core]2S( 0.94)2p( 3.25)3p( 0.01)
      H   10            1S( 0.80)
      H   11            1S( 0.83)
      H   12            1S( 0.83)
      H   13            1S( 0.81)
      H   14            1S( 0.81)
      H   15            1S( 0.78)
      H   16            1S( 0.77)
      H   17            1S( 0.78)
      H   18            1S( 0.77)
      H   19            1S( 0.78)


 NATURAL BOND ORBITAL ANALYSIS:

                       Occupancies       Lewis Structure    Low   High
           Occ.    -------------------  -----------------   occ   occ
  Cycle   Thresh.   Lewis   Non-Lewis     CR  BD  3C  LP    (L)   (NL)   Dev
 =============================================================================
   1(1)    1.90    62.52639   3.47361      9  19   0   5     3      3    0.44
   2(2)    1.90    62.52639   3.47361      9  19   0   5     3      3    0.44
   3(1)    1.80    62.52639   3.47361      9  19   0   5     3      3    0.44
   4(2)    1.80    62.52639   3.47361      9  19   0   5     3      3    0.44
   5(1)    1.70    62.52639   3.47361      9  19   0   5     3      3    0.44
   6(2)    1.70    62.52639   3.47361      9  19   0   5     3      3    0.44
   7(1)    1.60    63.85370   2.14630      9  21   0   3     1      3    0.43
   8(2)    1.60    64.49793   1.50207      9  22   0   2     0      3    0.44
   9(3)    1.60    64.49793   1.50207      9  22   0   2     0      3    0.44
  10(4)    1.60    63.85370   2.14630      9  21   0   3     1      3    0.43
  11(5)    1.60    64.49793   1.50207      9  22   0   2     0      3    0.44
  12(6)    1.60    64.49793   1.50207      9  22   0   2     0      3    0.44
  13(7)    1.60    63.85370   2.14630      9  21   0   3     1      3    0.43
  14(8)    1.60    64.49793   1.50207      9  22   0   2     0      3    0.44
  15(9)    1.60    64.49793   1.50207      9  22   0   2     0      3    0.44
  16(1)    1.50    64.49793   1.50207      9  22   0   2     0      3    0.44
  17(2)    1.50    64.49793   1.50207      9  22   0   2     0      3    0.44
  18(1)    1.60    64.49793   1.50207      9  22   0   2     0      3    0.44
 -----------------------------------------------------------------------------

 Structure accepted: RESONANCE keyword permits strongly delocalized structure

 WARNING:  1 low occupancy (<1.9990e) core orbital  found on  C    4
           1 low occupancy (<1.9990e) core orbital  found on  C    5
           1 low occupancy (<1.9990e) core orbital  found on  C    6
           1 low occupancy (<1.9990e) core orbital  found on  C    7
           1 low occupancy (<1.9990e) core orbital  found on  C    8
           1 low occupancy (<1.9990e) core orbital  found on  C    9

 --------------------------------------------------------
   Core                     17.99141 ( 99.952% of  18)
   Valence Lewis            46.50651 ( 96.889% of  48)
  ==================       ============================
   Total Lewis              64.49793 ( 97.724% of  66)
  -----------------------------------------------------
   Valence non-Lewis         1.37907 (  2.089% of  66)
   Rydberg non-Lewis         0.12300 (  0.186% of  66)
  ==================       ============================
   Total non-Lewis           1.50207 (  2.276% of  66)
 --------------------------------------------------------


       (Occupancy)   Bond orbital/ Coefficients/ Hybrids
 ---------------------------------------------------------------------------------
     1. (1.99095) BD ( 1) C   1 - O   2  
                ( 32.23%)   0.5677* C   1 s( 22.87%)p 3.36( 76.84%)d 0.01(  0.29%)
                                            0.0002  0.4775  0.0269 -0.8696 -0.0404
                                           -0.0000 -0.0000 -0.0955 -0.0387  0.0000
                                            0.0091  0.0000  0.0465 -0.0256
                ( 67.77%)   0.8232* O   2 s( 29.03%)p 2.44( 70.90%)d 0.00(  0.07%)
                                            0.0001  0.5387  0.0105  0.8361  0.0114
                                            0.0000 -0.0000  0.0973 -0.0165  0.0000
                                            0.0169  0.0000  0.0198 -0.0063
     2. (1.99072) BD ( 1) C   1 - H  10  
                ( 60.20%)   0.7759* C   1 s( 25.60%)p 2.90( 74.35%)d 0.00(  0.05%)
                                           -0.0001  0.5058  0.0121  0.3634 -0.0128
                                           -0.0000  0.0000 -0.7818  0.0121 -0.0000
                                           -0.0147  0.0000  0.0005  0.0165
                ( 39.80%)   0.6309* H  10 s( 99.92%)p 0.00(  0.08%)
                                            0.9996 -0.0013 -0.0124  0.0000  0.0262
     3. (1.99650) BD ( 1) C   1 - H  11  
                ( 59.19%)   0.7693* C   1 s( 25.79%)p 2.88( 74.16%)d 0.00(  0.05%)
                                            0.0001  0.5077 -0.0132  0.2297  0.0165
                                           -0.7069  0.0028  0.4345 -0.0106 -0.0095
                                            0.0049 -0.0152 -0.0124 -0.0004
                ( 40.81%)   0.6388* H  11 s( 99.92%)p 0.00(  0.08%)
                                            0.9996 -0.0067 -0.0096  0.0236 -0.0131
     4. (1.99650) BD ( 1) C   1 - H  12  
                ( 59.19%)   0.7693* C   1 s( 25.79%)p 2.88( 74.16%)d 0.00(  0.05%)
                                            0.0001  0.5077 -0.0132  0.2297  0.0165
                                            0.7069 -0.0028  0.4345 -0.0106  0.0095
                                            0.0049  0.0152 -0.0124 -0.0004
                ( 40.81%)   0.6388* H  12 s( 99.92%)p 0.00(  0.08%)
                                            0.9996 -0.0067 -0.0096 -0.0236 -0.0131
     5. (1.98640) BD ( 1) O   2 - C   3  
                ( 67.70%)   0.8228* O   2 s( 29.74%)p 2.36( 70.19%)d 0.00(  0.07%)
                                            0.0000  0.5453  0.0038 -0.4343 -0.0102
                                            0.0000  0.0000  0.7164  0.0028 -0.0000
                                           -0.0110  0.0000  0.0027  0.0239
                ( 32.30%)   0.5684* C   3 s( 21.15%)p 3.71( 78.57%)d 0.01(  0.28%)
                                            0.0000  0.4591  0.0278  0.4764  0.0076
                                           -0.0000 -0.0000 -0.7461 -0.0449 -0.0000
                                           -0.0412  0.0000  0.0131  0.0303
     6. (1.97394) BD ( 1) C   3 - C   4  
                ( 49.01%)   0.7001* C   3 s( 30.77%)p 2.25( 69.18%)d 0.00(  0.05%)
                                           -0.0002 -0.5545 -0.0153  0.8124 -0.0148
                                            0.0000 -0.0000  0.1776 -0.0020 -0.0000
                                           -0.0100 -0.0000 -0.0182  0.0099
                ( 50.99%)   0.7141* C   4 s( 30.96%)p 2.23( 69.00%)d 0.00(  0.04%)
                                           -0.0001 -0.5564 -0.0021 -0.8097  0.0130
                                           -0.0000  0.0000 -0.1848 -0.0005  0.0000
                                           -0.0067 -0.0000 -0.0155  0.0108
     7. (1.98644) BD ( 1) C   3 - H  13  
                ( 59.90%)   0.7740* C   3 s( 24.09%)p 3.15( 75.86%)d 0.00(  0.05%)
                                           -0.0001  0.4906 -0.0132  0.2359 -0.0027
                                            0.7068 -0.0128  0.4508  0.0091  0.0069
                                            0.0063  0.0162 -0.0119 -0.0031
                ( 40.10%)   0.6332* H  13 s( 99.91%)p 0.00(  0.09%)
                                            0.9995 -0.0077 -0.0060 -0.0228 -0.0175
     8. (1.98644) BD ( 1) C   3 - H  14  
                ( 59.90%)   0.7740* C   3 s( 24.09%)p 3.15( 75.86%)d 0.00(  0.05%)
                                           -0.0001  0.4906 -0.0132  0.2359 -0.0027
                                           -0.7068  0.0128  0.4508  0.0091 -0.0069
                                            0.0063 -0.0162 -0.0119 -0.0031
                ( 40.10%)   0.6332* H  14 s( 99.91%)p 0.00(  0.09%)
                                            0.9995 -0.0077 -0.0060  0.0228 -0.0175
     9. (1.97072) BD ( 1) C   4 - C   5  
                ( 50.69%)   0.7120* C   4 s( 34.49%)p 1.90( 65.47%)d 0.00(  0.04%)
                                           -0.0001  0.5873 -0.0000 -0.3822  0.0131
                                            0.7068  0.0157 -0.0927  0.0035 -0.0140
                                            0.0029 -0.0037 -0.0081 -0.0109
                ( 49.31%)   0.7022* C   5 s( 35.95%)p 1.78( 64.01%)d 0.00(  0.04%)
                                            0.0001  0.5995  0.0027  0.4119  0.0210
                                           -0.6773  0.0120  0.1052  0.0063 -0.0139
                                            0.0030 -0.0037 -0.0096 -0.0116
    10. (1.64925) BD ( 2) C   4 - C   5  
                ( 50.59%)   0.7113* C   4 s(  0.01%)p99.99( 99.95%)d 3.07(  0.03%)
                                           -0.0000  0.0072 -0.0078 -0.2272  0.0015
                                           -0.0011 -0.0008  0.9736 -0.0016 -0.0024
                                           -0.0141  0.0100  0.0031 -0.0056
                ( 49.41%)   0.7029* C   5 s(  0.00%)p 1.00( 99.96%)d 0.00(  0.04%)
                                           -0.0000 -0.0010 -0.0027 -0.2361  0.0008
                                            0.0064  0.0000  0.9715 -0.0030  0.0049
                                           -0.0003 -0.0202  0.0002  0.0006
    11. (1.97072) BD ( 1) C   4 - C   9  
                ( 50.69%)   0.7120* C   4 s( 34.49%)p 1.90( 65.47%)d 0.00(  0.04%)
                                           -0.0001  0.5873 -0.0000 -0.3819  0.0131
                                           -0.7068 -0.0157 -0.0942  0.0035  0.0141
                                            0.0029  0.0036 -0.0081 -0.0109
                ( 49.31%)   0.7022* C   9 s( 35.95%)p 1.78( 64.01%)d 0.00(  0.04%)
                                            0.0001  0.5995  0.0027  0.4121  0.0210
                                            0.6773 -0.0120  0.1042  0.0063  0.0139
                                            0.0030  0.0037 -0.0096 -0.0116
    12. (1.97647) BD ( 1) C   5 - C   6  
                ( 50.24%)   0.7088* C   5 s( 35.83%)p 1.79( 64.13%)d 0.00(  0.04%)
                                            0.0000  0.5984  0.0143 -0.7768 -0.0090
                                            0.0285  0.0396 -0.1883 -0.0029  0.0013
                                            0.0086  0.0003  0.0164 -0.0100
                ( 49.76%)   0.7054* C   6 s( 35.82%)p 1.79( 64.14%)d 0.00(  0.04%)
                                            0.0000  0.5984  0.0075  0.7765  0.0095
                                            0.0252  0.0386  0.1902  0.0023 -0.0015
                                            0.0089 -0.0004  0.0162 -0.0101
    13. (1.98003) BD ( 1) C   5 - H  15  
                ( 61.24%)   0.7826* C   5 s( 28.13%)p 2.55( 71.83%)d 0.00(  0.03%)
                                           -0.0004  0.5302 -0.0133  0.4120 -0.0093
                                            0.7344 -0.0018  0.0958 -0.0034  0.0126
                                            0.0023  0.0033 -0.0078 -0.0095
                ( 38.76%)   0.6225* H  15 s( 99.91%)p 0.00(  0.09%)
                                            0.9995 -0.0022 -0.0145 -0.0263 -0.0028
    14. (1.97730) BD ( 1) C   6 - C   7  
                ( 50.03%)   0.7073* C   6 s( 35.73%)p 1.80( 64.22%)d 0.00(  0.04%)
                                            0.0000  0.5977  0.0088 -0.4139 -0.0382
                                           -0.6775  0.0094 -0.1009 -0.0094  0.0139
                                            0.0024  0.0033 -0.0101 -0.0113
                ( 49.97%)   0.7069* C   7 s( 35.74%)p 1.80( 64.21%)d 0.00(  0.04%)
                                            0.0000  0.5978  0.0083  0.3657 -0.0268
                                            0.7063  0.0288  0.0888 -0.0066  0.0152
                                            0.0031  0.0038 -0.0077 -0.0112
    15. (1.66183) BD ( 2) C   6 - C   7  
                ( 50.06%)   0.7075* C   6 s(  0.00%)p 1.00( 99.96%)d 0.00(  0.04%)
                                            0.0000 -0.0004 -0.0011 -0.2376  0.0024
                                            0.0003  0.0003  0.9711 -0.0109  0.0049
                                            0.0005 -0.0203 -0.0001  0.0004
                ( 49.94%)   0.7067* C   7 s(  0.00%)p 1.00( 99.96%)d 0.00(  0.04%)
                                            0.0000 -0.0005 -0.0006 -0.2362  0.0025
                                            0.0006  0.0000  0.9714 -0.0114 -0.0024
                                            0.0163  0.0098 -0.0043  0.0075
    16. (1.98025) BD ( 1) C   6 - H  16  
                ( 61.27%)   0.7828* C   6 s( 28.35%)p 2.53( 71.61%)d 0.00(  0.03%)
                                           -0.0003  0.5323 -0.0136 -0.4091  0.0039
                                            0.7339 -0.0071 -0.1001  0.0007 -0.0124
                                            0.0022 -0.0030 -0.0078 -0.0094
                ( 38.73%)   0.6223* H  16 s( 99.91%)p 0.00(  0.09%)
                                            0.9995 -0.0019  0.0146 -0.0261  0.0037
    17. (1.97729) BD ( 1) C   7 - C   8  
                ( 49.97%)   0.7069* C   7 s( 35.74%)p 1.80( 64.21%)d 0.00(  0.04%)
                                            0.0000  0.5978  0.0083  0.3655 -0.0268
                                           -0.7063 -0.0288  0.0896 -0.0066 -0.0153
                                            0.0031 -0.0038 -0.0077 -0.0112
                ( 50.03%)   0.7073* C   8 s( 35.73%)p 1.80( 64.22%)d 0.00(  0.04%)
                                            0.0000  0.5977  0.0088 -0.4141 -0.0382
                                            0.6775 -0.0094 -0.1001 -0.0094 -0.0139
                                            0.0025 -0.0033 -0.0101 -0.0113
    18. (1.98034) BD ( 1) C   7 - H  17  
                ( 61.25%)   0.7827* C   7 s( 28.43%)p 2.52( 71.54%)d 0.00(  0.03%)
                                            0.0003 -0.5330  0.0136  0.8219 -0.0079
                                            0.0000 -0.0000  0.1995 -0.0018 -0.0000
                                           -0.0072  0.0000 -0.0140  0.0083
                ( 38.75%)   0.6225* H  17 s( 99.91%)p 0.00(  0.09%)
                                           -0.9995  0.0019 -0.0293 -0.0000 -0.0072
    19. (1.97647) BD ( 1) C   8 - C   9  
                ( 49.76%)   0.7054* C   8 s( 35.82%)p 1.79( 64.14%)d 0.00(  0.04%)
                                            0.0000  0.5984  0.0075  0.7765  0.0095
                                           -0.0252 -0.0386  0.1901  0.0023  0.0015
                                            0.0089  0.0004  0.0162 -0.0101
                ( 50.24%)   0.7088* C   9 s( 35.83%)p 1.79( 64.13%)d 0.00(  0.04%)
                                            0.0000  0.5984  0.0143 -0.7767 -0.0090
                                           -0.0285 -0.0396 -0.1887 -0.0029 -0.0013
                                            0.0086 -0.0003  0.0164 -0.0100
    20. (1.66212) BD ( 2) C   8 - C   9  
                ( 50.34%)   0.7095* C   8 s(  0.00%)p 1.00( 99.96%)d 0.00(  0.04%)
                                           -0.0000 -0.0004 -0.0008 -0.2375  0.0023
                                           -0.0014 -0.0004  0.9711 -0.0105 -0.0027
                                            0.0158  0.0105 -0.0042  0.0073
                ( 49.66%)   0.7047* C   9 s(  0.00%)p 1.00( 99.96%)d 0.00(  0.04%)
                                           -0.0000 -0.0006 -0.0022 -0.2363  0.0010
                                           -0.0052  0.0002  0.9714 -0.0050 -0.0025
                                           -0.0161  0.0101  0.0043 -0.0067
    21. (1.98025) BD ( 1) C   8 - H  18  
                ( 61.27%)   0.7828* C   8 s( 28.35%)p 2.53( 71.61%)d 0.00(  0.03%)
                                            0.0003 -0.5323  0.0136  0.4089 -0.0039
                                            0.7339 -0.0071  0.1009 -0.0007 -0.0124
                                           -0.0021 -0.0030  0.0078  0.0094
                ( 38.73%)   0.6223* H  18 s( 99.91%)p 0.00(  0.09%)
                                           -0.9995  0.0019 -0.0146 -0.0261 -0.0037
    22. (1.98004) BD ( 1) C   9 - H  19  
                ( 61.24%)   0.7826* C   9 s( 28.13%)p 2.55( 71.83%)d 0.00(  0.03%)
                                            0.0004 -0.5302  0.0133 -0.4118  0.0093
                                            0.7344 -0.0018 -0.0965  0.0033  0.0126
                                           -0.0024  0.0032  0.0078  0.0095
                ( 38.76%)   0.6225* H  19 s( 99.91%)p 0.00(  0.09%)
                                           -0.9995  0.0022  0.0145 -0.0263  0.0028
    23. (1.99928) CR ( 1) C   1           s(100.00%)p 0.00(  0.00%)
                                            1.0000 -0.0001 -0.0000  0.0002  0.0000
                                           -0.0000  0.0000 -0.0002  0.0000 -0.0000
                                           -0.0000  0.0000 -0.0000  0.0000
    24. (1.99969) CR ( 1) O   2           s(100.00%)
                                            1.0000 -0.0001  0.0000 -0.0000 -0.0000
                                            0.0000  0.0000  0.0001  0.0000  0.0000
                                            0.0000  0.0000 -0.0000  0.0000
    25. (1.99904) CR ( 1) C   3           s(100.00%)p 0.00(  0.00%)
                                            1.0000 -0.0000 -0.0000  0.0002 -0.0000
                                            0.0000 -0.0000  0.0001  0.0000 -0.0000
                                           -0.0000 -0.0000 -0.0000  0.0000
    26. (1.99884) CR ( 1) C   4           s(100.00%)p 0.00(  0.00%)
                                            1.0000  0.0000 -0.0000 -0.0002  0.0000
                                           -0.0000 -0.0000 -0.0000  0.0000 -0.0000
                                           -0.0000  0.0000 -0.0000 -0.0000
    27. (1.99887) CR ( 1) C   5           s(100.00%)p 0.00(  0.00%)
                                            1.0000  0.0001 -0.0000  0.0001 -0.0000
                                            0.0003 -0.0000  0.0001 -0.0000  0.0000
                                            0.0000  0.0000 -0.0000 -0.0000
    28. (1.99894) CR ( 1) C   6           s(100.00%)p 0.00(  0.00%)
                                            1.0000  0.0001 -0.0000 -0.0001  0.0000
                                            0.0002 -0.0000 -0.0000  0.0000 -0.0000
                                            0.0000 -0.0000 -0.0000 -0.0000
    29. (1.99894) CR ( 1) C   7           s(100.00%)p 0.00(  0.00%)
                                            1.0000  0.0001 -0.0000 -0.0003  0.0000
                                           -0.0000  0.0000 -0.0001  0.0000  0.0000
                                            0.0000 -0.0000  0.0000 -0.0000
    30. (1.99894) CR ( 1) C   8           s(100.00%)p 0.00(  0.00%)
                                            1.0000  0.0001 -0.0000 -0.0001  0.0000
                                           -0.0002  0.0000 -0.0000  0.0000  0.0000
                                            0.0000  0.0000 -0.0000 -0.0000
    31. (1.99887) CR ( 1) C   9           s(100.00%)p 0.00(  0.00%)
                                            1.0000  0.0001 -0.0000  0.0001 -0.0000
                                           -0.0003  0.0000  0.0000 -0.0000 -0.0000
                                            0.0000 -0.0000 -0.0000 -0.0000
    32. (1.96287) LP ( 1) O   2           s( 41.23%)p 1.42( 58.73%)d 0.00(  0.04%)
                                            0.0001  0.6420 -0.0071 -0.3330  0.0043
                                           -0.0000  0.0000 -0.6902  0.0044 -0.0000
                                           -0.0145 -0.0000 -0.0007 -0.0135
    33. (1.91268) LP ( 2) O   2           s(  0.00%)p 1.00( 99.95%)d 0.00(  0.05%)
                                           -0.0000 -0.0000  0.0000  0.0000 -0.0000
                                            0.9997 -0.0062 -0.0000  0.0000  0.0100
                                           -0.0000  0.0193 -0.0000 -0.0000
    34. (0.00307) RY*( 1) C   1           s( 23.99%)p 1.87( 44.95%)d 1.29( 31.06%)
                                            0.0000 -0.0047  0.4898  0.0309 -0.6464
                                            0.0000  0.0000  0.0412  0.1704 -0.0000
                                           -0.5481 -0.0000  0.0827 -0.0573
    35. (0.00171) RY*( 2) C   1           s(  0.07%)p99.99( 96.60%)d49.74(  3.33%)
                                           -0.0000  0.0255 -0.0045 -0.0500  0.3649
                                           -0.0000  0.0000  0.0058  0.9112  0.0000
                                           -0.1662  0.0000 -0.0382  0.0651
    36. (0.00169) RY*( 3) C   1           s(  0.00%)p 1.00(  1.20%)d82.20( 98.80%)
                                            0.0000 -0.0000  0.0000  0.0000 -0.0000
                                           -0.0175 -0.1082 -0.0000 -0.0000  0.9763
                                            0.0000  0.1865  0.0000 -0.0000
    37. (0.00030) RY*( 4) C   1           s(  0.00%)p 1.00( 94.60%)d 0.06(  5.40%)
                                            0.0000 -0.0000  0.0000  0.0000 -0.0000
                                           -0.0018  0.9726  0.0000 -0.0000  0.0652
                                            0.0000  0.2231 -0.0000 -0.0000
    38. (0.00019) RY*( 5) C   1           s( 12.61%)p 1.58( 19.92%)d 5.35( 67.47%)
                                            0.0000 -0.0001  0.3551  0.0206 -0.3454
                                            0.0000 -0.0000  0.0126  0.2816  0.0000
                                            0.8089  0.0000  0.0553  0.1316
    39. (0.00006) RY*( 6) C   1           s( 49.56%)p 0.53( 26.42%)d 0.48( 24.01%)
    40. (0.00000) RY*( 7) C   1           s(  0.00%)p 1.00(  4.26%)d22.46( 95.74%)
    41. (0.00000) RY*( 8) C   1           s(  4.48%)p 1.86(  8.33%)d19.45( 87.19%)
    42. (0.00000) RY*( 9) C   1           s(  9.24%)p 0.45(  4.20%)d 9.37( 86.56%)
    43. (0.00250) RY*( 1) O   2           s(  0.00%)p 1.00( 96.33%)d 0.04(  3.67%)
                                            0.0000 -0.0000  0.0000 -0.0000 -0.0000
                                            0.0019  0.9815 -0.0000 -0.0000  0.0762
                                           -0.0000  0.1758  0.0000 -0.0000
    44. (0.00244) RY*( 2) O   2           s( 37.88%)p 1.37( 51.94%)d 0.27( 10.18%)
                                           -0.0000 -0.0061  0.6154 -0.0078 -0.4798
                                           -0.0000 -0.0000 -0.0073 -0.5377 -0.0000
                                           -0.2205 -0.0000  0.1776 -0.1469
    45. (0.00035) RY*( 3) O   2           s(  3.76%)p16.40( 61.67%)d 9.19( 34.56%)
                                           -0.0000  0.0059  0.1939 -0.0024 -0.5093
                                            0.0000  0.0000  0.0010  0.5978  0.0000
                                            0.4867 -0.0000  0.1094 -0.3111
    46. (0.00018) RY*( 4) O   2           s(  0.00%)p 1.00(  0.02%)d99.99( 99.98%)
                                            0.0000 -0.0000  0.0000 -0.0000  0.0000
                                            0.0002  0.0137 -0.0000  0.0000  0.8871
                                           -0.0000 -0.4614  0.0000  0.0000
    47. (0.00016) RY*( 5) O   2           s( 56.75%)p 0.74( 41.88%)d 0.02(  1.37%)
                                           -0.0000 -0.0021  0.7533 -0.0071  0.5708
                                            0.0000  0.0000 -0.0025  0.3049 -0.0000
                                           -0.0025  0.0000 -0.0733  0.0913
    48. (0.00007) RY*( 6) O   2           s(  0.49%)p62.90( 30.58%)d99.99( 68.93%)
    49. (0.00000) RY*( 7) O   2           s(  0.00%)p 1.00(  3.70%)d26.02( 96.30%)
    50. (0.00001) RY*( 8) O   2           s(  0.95%)p12.95( 12.28%)d91.57( 86.78%)
    51. (0.00001) RY*( 9) O   2           s(  0.18%)p 9.99(  1.82%)d99.99( 98.00%)
    52. (0.00510) RY*( 1) C   3           s(  0.00%)p 1.00( 96.32%)d 0.04(  3.68%)
                                            0.0000  0.0000 -0.0000 -0.0000 -0.0000
                                            0.0213  0.9812 -0.0000 -0.0000 -0.1752
                                            0.0000 -0.0779 -0.0000  0.0000
    53. (0.00414) RY*( 2) C   3           s( 53.81%)p 0.37( 20.12%)d 0.48( 26.07%)
                                            0.0000 -0.0129  0.7335  0.0089  0.3739
                                            0.0000  0.0000  0.0459 -0.2433 -0.0000
                                           -0.2284 -0.0000  0.2689 -0.3691
    54. (0.00198) RY*( 3) C   3           s(  2.78%)p34.19( 94.92%)d 0.83(  2.31%)
                                            0.0000 -0.0016  0.1666 -0.0164 -0.6674
                                            0.0000 -0.0000  0.0216 -0.7093  0.0000
                                            0.1344 -0.0000 -0.0702 -0.0094
    55. (0.00151) RY*( 4) C   3           s(  0.00%)p 1.00(  0.03%)d99.99( 99.97%)
                                           -0.0000  0.0000  0.0000 -0.0000 -0.0000
                                           -0.0167 -0.0037  0.0000 -0.0000 -0.4253
                                            0.0000  0.9049 -0.0000 -0.0000
    56. (0.00059) RY*( 5) C   3           s(  2.17%)p 2.61(  5.65%)d42.56( 92.18%)
                                           -0.0000  0.0050  0.1471  0.0279  0.2338
                                           -0.0000  0.0000 -0.0325  0.0067  0.0000
                                            0.9350 -0.0000 -0.1450 -0.1630
    57. (0.00051) RY*( 6) C   3           s( 19.30%)p 4.00( 77.19%)d 0.18(  3.51%)
                                           -0.0000  0.0099  0.4392  0.0137 -0.5806
                                           -0.0000  0.0000 -0.0240  0.6588  0.0000
                                            0.0363 -0.0000 -0.0114 -0.1835
    58. (0.00018) RY*( 7) C   3           s( 21.14%)p 0.09(  1.96%)d 3.64( 76.90%)
                                            0.0000 -0.0071  0.4597 -0.0196  0.1360
                                            0.0000  0.0000  0.0247  0.0101  0.0000
                                           -0.0562  0.0000 -0.4961  0.7209
    59. (0.00004) RY*( 8) C   3           s(  0.00%)p 1.00(  3.71%)d25.96( 96.29%)
    60. (0.00002) RY*( 9) C   3           s(  0.71%)p 0.90(  0.63%)d99.99( 98.66%)
    61. (0.00593) RY*( 1) C   4           s(  4.37%)p20.52( 89.58%)d 1.39(  6.06%)
                                            0.0000  0.0065  0.2088 -0.0251 -0.9459
                                           -0.0000  0.0003 -0.0016  0.0188  0.0006
                                            0.1249 -0.0022  0.2116 -0.0151
    62. (0.00342) RY*( 2) C   4           s( 18.21%)p 4.35( 79.27%)d 0.14(  2.52%)
                                            0.0000  0.0026  0.4267 -0.0025  0.0874
                                            0.0000 -0.0004 -0.0010 -0.8860 -0.0002
                                           -0.1066  0.0006  0.1075 -0.0478
    63. (0.00307) RY*( 3) C   4           s(  0.00%)p 1.00( 94.83%)d 0.05(  5.17%)
                                           -0.0000 -0.0000  0.0003  0.0002 -0.0003
                                            0.0169 -0.9737 -0.0009  0.0006 -0.2236
                                           -0.0004 -0.0412  0.0001 -0.0001
    64. (0.00091) RY*( 4) C   4           s( 74.18%)p 0.25( 18.51%)d 0.10(  7.32%)
                                           -0.0000 -0.0048  0.8612  0.0056  0.1357
                                            0.0001  0.0000  0.0077  0.4081 -0.0097
                                           -0.0568  0.0636 -0.2490 -0.0618
    65. (0.00073) RY*( 5) C   4           s(  0.31%)p 0.29(  0.09%)d99.99( 99.60%)
                                           -0.0000 -0.0003  0.0558 -0.0018  0.0113
                                           -0.0030  0.0140  0.0110  0.0210  0.1212
                                            0.0214 -0.9899 -0.0293  0.0028
    66. (0.00034) RY*( 6) C   4           s(  0.00%)p 1.00(  5.19%)d18.26( 94.81%)
                                           -0.0000 -0.0000  0.0018 -0.0002  0.0004
                                            0.0248 -0.2265  0.0012 -0.0008  0.9668
                                            0.0078  0.1155 -0.0053  0.0017
    67. (0.00017) RY*( 7) C   4           s(  0.69%)p 9.82(  6.82%)d99.99( 92.48%)
                                            0.0000  0.0010  0.0834 -0.0088  0.1471
                                            0.0001 -0.0011 -0.0109  0.2154  0.0110
                                           -0.4771 -0.0230  0.8336 -0.0409
    68. (0.00013) RY*( 8) C   4           s(  1.80%)p 3.21(  5.77%)d51.40( 92.43%)
                                           -0.0000 -0.0060  0.1340 -0.0087  0.2377
                                           -0.0001  0.0006  0.0102  0.0320 -0.0069
                                            0.8536  0.0162  0.4304  0.1011
    69. (0.00003) RY*( 9) C   4           s(  0.49%)p 0.11(  0.05%)d99.99( 99.46%)
    70. (0.00607) RY*( 1) C   5           s(  1.69%)p54.64( 92.60%)d 3.37(  5.71%)
                                           -0.0000 -0.0225  0.1282  0.0144  0.6677
                                            0.0257  0.6865  0.0034  0.0895 -0.1939
                                            0.0252 -0.0442  0.1277  0.0241
    71. (0.00293) RY*( 2) C   5           s( 12.91%)p 6.56( 84.72%)d 0.18(  2.37%)
                                            0.0000  0.0166  0.3589 -0.0176  0.6337
                                            0.0096 -0.6669 -0.0035 -0.0211  0.1015
                                            0.0450  0.0406  0.0939 -0.0299
    72. (0.00127) RY*( 3) C   5           s( 57.26%)p 0.71( 40.56%)d 0.04(  2.18%)
                                           -0.0000 -0.0077  0.7567  0.0190 -0.2491
                                            0.0019  0.1732  0.0075 -0.5596 -0.0745
                                           -0.0221  0.0921 -0.0672 -0.0526
    73. (0.00082) RY*( 4) C   5           s( 23.54%)p 2.19( 51.53%)d 1.06( 24.93%)
                                           -0.0000 -0.0025  0.4851  0.0093 -0.2238
                                            0.0071  0.0130 -0.0021  0.6818  0.0119
                                            0.3003 -0.3834 -0.0590  0.0925
    74. (0.00065) RY*( 5) C   5           s(  3.46%)p 4.92( 17.05%)d22.95( 79.48%)
                                           -0.0000 -0.0008  0.1861  0.0007 -0.0965
                                            0.0035 -0.0079  0.0094  0.4013 -0.1312
                                           -0.7091  0.3293  0.2000 -0.3555
    75. (0.00012) RY*( 6) C   5           s(  0.34%)p 9.67(  3.27%)d99.99( 96.39%)
                                            0.0000 -0.0023  0.0581  0.0204 -0.0822
                                           -0.0149  0.1591  0.0043  0.0016  0.7263
                                            0.0703  0.1415  0.6287  0.1276
    76. (0.00005) RY*( 7) C   5           s(  0.48%)p 8.62(  4.10%)d99.99( 95.42%)
    77. (0.00001) RY*( 8) C   5           s(  0.12%)p41.78(  4.90%)d99.99( 94.98%)
    78. (0.00001) RY*( 9) C   5           s(  0.29%)p 4.56(  1.34%)d99.99( 98.37%)
    79. (0.00532) RY*( 1) C   6           s(  0.08%)p99.99( 92.77%)d89.46(  7.15%)
                                           -0.0000  0.0278 -0.0050  0.0171  0.4330
                                           -0.0266 -0.8540  0.0044  0.0998 -0.2244
                                           -0.0161 -0.0550 -0.1280 -0.0378
    80. (0.00271) RY*( 2) C   6           s(  0.03%)p99.99( 98.46%)d48.83(  1.51%)
                                           -0.0000  0.0021  0.0175 -0.0307  0.8519
                                           -0.0199  0.4611 -0.0074  0.2118  0.0463
                                           -0.0231  0.0117 -0.1106 -0.0073
    81. (0.00085) RY*( 3) C   6           s( 94.19%)p 0.00(  0.41%)d 0.06(  5.41%)
                                            0.0000 -0.0030  0.9705 -0.0081  0.0102
                                            0.0177 -0.0586 -0.0003  0.0118  0.1716
                                            0.1007  0.0648  0.0715 -0.0718
    82. (0.00073) RY*( 4) C   6           s(  0.01%)p 1.00( 82.20%)d 0.22( 17.80%)
                                            0.0000  0.0002  0.0078 -0.0006 -0.2149
                                            0.0002 -0.0064  0.0023  0.8808  0.0898
                                           -0.1693 -0.3642  0.0460 -0.0805
    83. (0.00066) RY*( 5) C   6           s(  0.23%)p51.40( 11.94%)d99.99( 87.83%)
                                            0.0000 -0.0004  0.0482  0.0022  0.0848
                                            0.0008  0.0014 -0.0114 -0.3348  0.0981
                                           -0.7466 -0.3847  0.2046 -0.3484
    84. (0.00014) RY*( 6) C   6           s(  0.01%)p99.99(  1.54%)d99.99( 98.45%)
                                           -0.0000  0.0001  0.0101 -0.0229  0.1051
                                           -0.0130  0.0534 -0.0055  0.0273 -0.4640
                                            0.2102 -0.1106  0.8434  0.0374
    85. (0.00005) RY*( 7) C   6           s(  5.49%)p 0.89(  4.88%)d16.32( 89.63%)
    86. (0.00000) RY*( 8) C   6           s(  0.01%)p 1.00(  5.66%)d16.68( 94.33%)
    87. (0.00000) RY*( 9) C   6           s(  0.05%)p49.21(  2.22%)d99.99( 97.73%)
    88. (0.00519) RY*( 1) C   7           s(  0.17%)p99.99( 92.38%)d45.20(  7.46%)
                                           -0.0000  0.0271  0.0303  0.0299  0.9329
                                            0.0000  0.0000  0.0076  0.2290  0.0000
                                            0.0770 -0.0000  0.2613 -0.0198
    89. (0.00259) RY*( 2) C   7           s(  0.00%)p 1.00( 98.49%)d 0.02(  1.51%)
                                           -0.0000 -0.0000  0.0000 -0.0000 -0.0000
                                           -0.0377  0.9917  0.0000 -0.0000 -0.1196
                                           -0.0000 -0.0283  0.0000 -0.0000
    90. (0.00092) RY*( 3) C   7           s( 94.93%)p 0.00(  0.14%)d 0.05(  4.94%)
                                            0.0000 -0.0039  0.9743 -0.0199  0.0180
                                            0.0000 -0.0000 -0.0041  0.0250 -0.0007
                                           -0.0074  0.0028 -0.2013 -0.0936
    91. (0.00074) RY*( 4) C   7           s(  0.03%)p99.99( 75.13%)d99.99( 24.84%)
                                            0.0000 -0.0002  0.0182  0.0001  0.2071
                                           -0.0000  0.0006 -0.0015 -0.8417  0.1073
                                           -0.1958 -0.4330  0.0468 -0.0940
    92. (0.00065) RY*( 5) C   7           s(  0.00%)p 1.00( 18.68%)d 4.35( 81.31%)
                                           -0.0000 -0.0001  0.0059  0.0028  0.1032
                                            0.0000 -0.0012 -0.0117 -0.4196 -0.2153
                                           -0.0977  0.8686  0.0240 -0.0466
    93. (0.00014) RY*( 6) C   7           s(  0.00%)p 1.00(  1.56%)d63.17( 98.44%)
                                           -0.0000  0.0000 -0.0000 -0.0000 -0.0000
                                           -0.0270  0.1219  0.0000  0.0000  0.9630
                                           -0.0000  0.2388 -0.0000 -0.0000
    94. (0.00005) RY*( 7) C   7           s(  4.91%)p 1.06(  5.19%)d18.31( 89.90%)
    95. (0.00000) RY*( 8) C   7           s(  0.01%)p99.99(  5.26%)d99.99( 94.72%)
    96. (0.00000) RY*( 9) C   7           s(  0.04%)p87.16(  3.25%)d99.99( 96.71%)
    97. (0.00532) RY*( 1) C   8           s(  0.08%)p99.99( 92.77%)d89.44(  7.15%)
                                           -0.0000  0.0278 -0.0050  0.0170  0.4331
                                            0.0266  0.8540  0.0047  0.0996  0.2244
                                           -0.0167  0.0553 -0.1278 -0.0380
    98. (0.00271) RY*( 2) C   8           s(  0.03%)p99.99( 98.46%)d48.77(  1.51%)
                                           -0.0000  0.0021  0.0175 -0.0307  0.8518
                                            0.0199 -0.4611 -0.0075  0.2121 -0.0463
                                           -0.0228 -0.0118 -0.1107 -0.0071
    99. (0.00085) RY*( 3) C   8           s( 93.59%)p 0.01(  0.74%)d 0.06(  5.67%)
                                            0.0000 -0.0029  0.9674 -0.0077 -0.0016
                                           -0.0177  0.0589 -0.0015  0.0596 -0.1710
                                            0.1231 -0.0654  0.0652 -0.0612
   100. (0.00075) RY*( 4) C   8           s(  0.72%)p99.99( 73.23%)d36.23( 26.06%)
                                            0.0000 -0.0006  0.0848 -0.0007  0.2059
                                           -0.0014 -0.0026 -0.0008 -0.8306 -0.0241
                                           -0.4433  0.0454  0.1274 -0.2125
   101. (0.00064) RY*( 5) C   8           s(  0.11%)p99.99( 20.59%)d99.99( 79.30%)
                                            0.0000 -0.0001  0.0339 -0.0031 -0.1056
                                           -0.0006  0.0031  0.0112  0.4411 -0.1317
                                           -0.6199  0.5275  0.1697 -0.2904
   102. (0.00014) RY*( 6) C   8           s(  0.01%)p99.99(  1.54%)d99.99( 98.45%)
                                           -0.0000  0.0001  0.0101 -0.0229  0.1051
                                            0.0130 -0.0534 -0.0055  0.0273  0.4641
                                            0.2104  0.1104  0.8434  0.0376
   103. (0.00005) RY*( 7) C   8           s(  5.49%)p 0.89(  4.88%)d16.32( 89.63%)
   104. (0.00000) RY*( 8) C   8           s(  0.01%)p 1.00(  5.64%)d16.73( 94.35%)
   105. (0.00000) RY*( 9) C   8           s(  0.05%)p49.45(  2.23%)d99.99( 97.73%)
   106. (0.00607) RY*( 1) C   9           s(  1.69%)p54.64( 92.60%)d 3.37(  5.71%)
                                            0.0000 -0.0225  0.1282  0.0144  0.6678
                                           -0.0257 -0.6864  0.0037  0.0894  0.1937
                                            0.0263  0.0448  0.1275  0.0246
   107. (0.00293) RY*( 2) C   9           s( 12.88%)p 6.58( 84.74%)d 0.18(  2.38%)
                                            0.0000  0.0166  0.3586 -0.0175  0.6337
                                           -0.0096  0.6672 -0.0040 -0.0190 -0.1028
                                            0.0522 -0.0357  0.0921 -0.0265
   108. (0.00127) RY*( 3) C   9           s( 59.65%)p 0.65( 38.78%)d 0.03(  1.57%)
                                            0.0000 -0.0077  0.7723  0.0197 -0.2548
                                           -0.0021 -0.1728  0.0055 -0.5409  0.0665
                                            0.0322 -0.0533 -0.0808 -0.0288
   109. (0.00077) RY*( 4) C   9           s( 24.62%)p 2.85( 70.26%)d 0.21(  5.12%)
                                            0.0000 -0.0024  0.4962  0.0077 -0.2377
                                           -0.0079 -0.0047  0.0040  0.8037  0.0450
                                           -0.0410  0.2028  0.0368 -0.0708
   110. (0.00068) RY*( 5) C   9           s(  0.02%)p 3.37(  0.07%)d99.99( 99.91%)
                                            0.0000 -0.0000  0.0140  0.0027  0.0008
                                           -0.0002  0.0041 -0.0102  0.0230  0.1201
                                           -0.7701 -0.4692  0.1991 -0.3632
   111. (0.00012) RY*( 6) C   9           s(  0.34%)p 9.70(  3.27%)d99.99( 96.39%)
                                           -0.0000 -0.0023  0.0580  0.0204 -0.0821
                                            0.0149 -0.1591  0.0043  0.0012 -0.7269
                                            0.0732 -0.1396  0.6277  0.1292
   112. (0.00005) RY*( 7) C   9           s(  0.47%)p 8.64(  4.10%)d99.99( 95.43%)
   113. (0.00001) RY*( 8) C   9           s(  0.12%)p42.17(  4.92%)d99.99( 94.96%)
   114. (0.00001) RY*( 9) C   9           s(  0.29%)p 4.55(  1.34%)d99.99( 98.37%)
   115. (0.00091) RY*( 1) H  10           s( 98.51%)p 0.02(  1.49%)
                                            0.0048  0.9925  0.0609 -0.0000 -0.1056
   116. (0.00024) RY*( 2) H  10           s(  0.00%)p 1.00(100.00%)
                                            0.0000  0.0000  0.0000  1.0000 -0.0000
   117. (0.00010) RY*( 3) H  10           s(  0.70%)p99.99( 99.30%)
                                           -0.0206  0.0808  0.3204  0.0000  0.9436
   118. (0.00001) RY*( 4) H  10           s(  0.87%)p99.99( 99.13%)
   119. (0.00299) RY*( 1) H  11           s( 98.79%)p 0.01(  1.21%)
                                            0.0078  0.9939  0.1014  0.0141  0.0404
   120. (0.00024) RY*( 2) H  11           s(  0.13%)p99.99( 99.87%)
                                            0.0007  0.0364  0.0589 -0.4810 -0.8740
   121. (0.00013) RY*( 3) H  11           s(  0.33%)p99.99( 99.67%)
                                            0.0166  0.0552 -0.5862 -0.7231  0.3608
   122. (0.00002) RY*( 4) H  11           s(  0.83%)p99.99( 99.17%)
   123. (0.00299) RY*( 1) H  12           s( 98.79%)p 0.01(  1.21%)
                                            0.0078  0.9939  0.1014 -0.0141  0.0404
   124. (0.00024) RY*( 2) H  12           s(  0.13%)p99.99( 99.87%)
                                            0.0007  0.0364  0.0589  0.4810 -0.8740
   125. (0.00013) RY*( 3) H  12           s(  0.33%)p99.99( 99.67%)
                                            0.0166  0.0552 -0.5862  0.7231  0.3607
   126. (0.00002) RY*( 4) H  12           s(  0.83%)p99.99( 99.17%)
   127. (0.00369) RY*( 1) H  13           s( 99.81%)p 0.00(  0.19%)
                                            0.0084  0.9990  0.0033 -0.0040  0.0431
   128. (0.00022) RY*( 2) H  13           s(  0.08%)p99.99( 99.92%)
                                            0.0021  0.0273 -0.5541  0.6392 -0.5326
   129. (0.00011) RY*( 3) H  13           s(  0.02%)p99.99( 99.98%)
                                            0.0126  0.0094  0.8233  0.5154 -0.2374
   130. (0.00003) RY*( 4) H  13           s(  0.17%)p99.99( 99.83%)
   131. (0.00369) RY*( 1) H  14           s( 99.81%)p 0.00(  0.19%)
                                            0.0084  0.9990  0.0033  0.0040  0.0431
   132. (0.00022) RY*( 2) H  14           s(  0.08%)p99.99( 99.92%)
                                            0.0021  0.0273 -0.5541 -0.6392 -0.5326
   133. (0.00011) RY*( 3) H  14           s(  0.02%)p99.99( 99.98%)
                                            0.0126  0.0094  0.8233 -0.5154 -0.2374
   134. (0.00003) RY*( 4) H  14           s(  0.17%)p99.99( 99.83%)
   135. (0.00184) RY*( 1) H  15           s( 99.40%)p 0.01(  0.60%)
                                            0.0044  0.9970  0.0521  0.0552  0.0145
   136. (0.00018) RY*( 2) H  15           s(  0.00%)p 1.00(100.00%)
                                            0.0002  0.0029  0.2349 -0.0187 -0.9718
   137. (0.00009) RY*( 3) H  15           s(  0.04%)p99.99( 99.96%)
   138. (0.00007) RY*( 4) H  15           s(  0.65%)p99.99( 99.35%)
   139. (0.00166) RY*( 1) H  16           s( 99.21%)p 0.01(  0.79%)
                                            0.0046  0.9960 -0.0459  0.0759 -0.0085
   140. (0.00018) RY*( 2) H  16           s(  0.00%)p 1.00(100.00%)
                                            0.0001  0.0026  0.2310 -0.0032 -0.9729
   141. (0.00009) RY*( 3) H  16           s(  0.00%)p 1.00(100.00%)
   142. (0.00006) RY*( 4) H  16           s(  0.88%)p99.99( 99.12%)
   143. (0.00163) RY*( 1) H  17           s( 99.23%)p 0.01(  0.77%)
                                            0.0046  0.9961 -0.0860 -0.0000 -0.0185
   144. (0.00018) RY*( 2) H  17           s(  0.00%)p 1.00(100.00%)
                                           -0.0000  0.0024  0.2374 -0.0000 -0.9714
   145. (0.00009) RY*( 3) H  17           s(  0.00%)p 1.00(100.00%)
   146. (0.00006) RY*( 4) H  17           s(  0.86%)p99.99( 99.14%)
   147. (0.00166) RY*( 1) H  18           s( 99.21%)p 0.01(  0.79%)
                                            0.0046  0.9960 -0.0459 -0.0759 -0.0085
   148. (0.00018) RY*( 2) H  18           s(  0.00%)p 1.00(100.00%)
                                            0.0001  0.0026  0.2310  0.0032 -0.9729
   149. (0.00009) RY*( 3) H  18           s(  0.00%)p 1.00(100.00%)
   150. (0.00006) RY*( 4) H  18           s(  0.88%)p99.99( 99.12%)
   151. (0.00184) RY*( 1) H  19           s( 99.40%)p 0.01(  0.60%)
                                            0.0044  0.9970  0.0521 -0.0552  0.0145
   152. (0.00018) RY*( 2) H  19           s(  0.00%)p 1.00(100.00%)
                                            0.0002  0.0029  0.2349  0.0187 -0.9718
   153. (0.00009) RY*( 3) H  19           s(  0.04%)p99.99( 99.96%)
   154. (0.00007) RY*( 4) H  19           s(  0.65%)p99.99( 99.35%)
   155. (0.00714) BD*( 1) C   1 - O   2  
                ( 67.77%)   0.8232* C   1 s( 22.87%)p 3.36( 76.84%)d 0.01(  0.29%)
                                            0.0002  0.4775  0.0269 -0.8696 -0.0404
                                           -0.0000 -0.0000 -0.0955 -0.0387  0.0000
                                            0.0091  0.0000  0.0465 -0.0256
                ( 32.23%)  -0.5677* O   2 s( 29.03%)p 2.44( 70.90%)d 0.00(  0.07%)
                                            0.0001  0.5387  0.0105  0.8361  0.0114
                                            0.0000 -0.0000  0.0973 -0.0165  0.0000
                                            0.0169  0.0000  0.0198 -0.0063
   156. (0.00956) BD*( 1) C   1 - H  10  
                ( 39.80%)   0.6309* C   1 s( 25.60%)p 2.90( 74.35%)d 0.00(  0.05%)
                                            0.0001 -0.5058 -0.0121 -0.3634  0.0128
                                            0.0000 -0.0000  0.7818 -0.0121  0.0000
                                            0.0147 -0.0000 -0.0005 -0.0165
                ( 60.20%)  -0.7759* H  10 s( 99.92%)p 0.00(  0.08%)
                                           -0.9996  0.0013  0.0124 -0.0000 -0.0262
   157. (0.02516) BD*( 1) C   1 - H  11  
                ( 40.81%)   0.6388* C   1 s( 25.79%)p 2.88( 74.16%)d 0.00(  0.05%)
                                           -0.0001 -0.5077  0.0132 -0.2297 -0.0165
                                            0.7069 -0.0028 -0.4345  0.0106  0.0095
                                           -0.0049  0.0152  0.0124  0.0004
                ( 59.19%)  -0.7693* H  11 s( 99.92%)p 0.00(  0.08%)
                                           -0.9996  0.0067  0.0096 -0.0236  0.0131
   158. (0.02516) BD*( 1) C   1 - H  12  
                ( 40.81%)   0.6388* C   1 s( 25.79%)p 2.88( 74.16%)d 0.00(  0.05%)
                                           -0.0001 -0.5077  0.0132 -0.2297 -0.0165
                                           -0.7069  0.0028 -0.4345  0.0106 -0.0095
                                           -0.0049 -0.0152  0.0124  0.0004
                ( 59.19%)  -0.7693* H  12 s( 99.92%)p 0.00(  0.08%)
                                           -0.9996  0.0067  0.0096  0.0236  0.0131
   159. (0.02900) BD*( 1) O   2 - C   3  
                ( 32.30%)   0.5684* O   2 s( 29.74%)p 2.36( 70.19%)d 0.00(  0.07%)
                                           -0.0000 -0.5453 -0.0038  0.4343  0.0102
                                           -0.0000 -0.0000 -0.7164 -0.0028  0.0000
                                            0.0110 -0.0000 -0.0027 -0.0239
                ( 67.70%)  -0.8228* C   3 s( 21.15%)p 3.71( 78.57%)d 0.01(  0.28%)
                                           -0.0000 -0.4591 -0.0278 -0.4764 -0.0076
                                            0.0000  0.0000  0.7461  0.0449  0.0000
                                            0.0412 -0.0000 -0.0131 -0.0303
   160. (0.02565) BD*( 1) C   3 - C   4  
                ( 50.99%)   0.7141* C   3 s( 30.77%)p 2.25( 69.18%)d 0.00(  0.05%)
                                           -0.0002 -0.5545 -0.0153  0.8124 -0.0148
                                            0.0000 -0.0000  0.1776 -0.0020 -0.0000
                                           -0.0100 -0.0000 -0.0182  0.0099
                ( 49.01%)  -0.7001* C   4 s( 30.96%)p 2.23( 69.00%)d 0.00(  0.04%)
                                           -0.0001 -0.5564 -0.0021 -0.8097  0.0130
                                           -0.0000  0.0000 -0.1848 -0.0005  0.0000
                                           -0.0067 -0.0000 -0.0155  0.0108
   161. (0.02945) BD*( 1) C   3 - H  13  
                ( 40.10%)   0.6332* C   3 s( 24.09%)p 3.15( 75.86%)d 0.00(  0.05%)
                                            0.0001 -0.4906  0.0132 -0.2359  0.0027
                                           -0.7068  0.0128 -0.4508 -0.0091 -0.0069
                                           -0.0063 -0.0162  0.0119  0.0031
                ( 59.90%)  -0.7740* H  13 s( 99.91%)p 0.00(  0.09%)
                                           -0.9995  0.0077  0.0060  0.0228  0.0175
   162. (0.02945) BD*( 1) C   3 - H  14  
                ( 40.10%)   0.6332* C   3 s( 24.09%)p 3.15( 75.86%)d 0.00(  0.05%)
                                            0.0001 -0.4906  0.0132 -0.2359  0.0027
                                            0.7068 -0.0128 -0.4508 -0.0091  0.0069
                                           -0.0063  0.0162  0.0119  0.0031
                ( 59.90%)  -0.7740* H  14 s( 99.91%)p 0.00(  0.09%)
                                           -0.9995  0.0077  0.0060 -0.0228  0.0175
   163. (0.02666) BD*( 1) C   4 - C   5  
                ( 49.31%)   0.7022* C   4 s( 34.49%)p 1.90( 65.47%)d 0.00(  0.04%)
                                            0.0001 -0.5873  0.0000  0.3822 -0.0131
                                           -0.7068 -0.0157  0.0927 -0.0035  0.0140
                                           -0.0029  0.0037  0.0081  0.0109
                ( 50.69%)  -0.7120* C   5 s( 35.95%)p 1.78( 64.01%)d 0.00(  0.04%)
                                           -0.0001 -0.5995 -0.0027 -0.4119 -0.0210
                                            0.6773 -0.0120 -0.1052 -0.0063  0.0139
                                           -0.0030  0.0037  0.0096  0.0116
   164. (0.34456) BD*( 2) C   4 - C   5  
                ( 49.41%)   0.7029* C   4 s(  0.01%)p99.99( 99.95%)d 3.07(  0.03%)
                                            0.0000 -0.0072  0.0078  0.2272 -0.0015
                                            0.0011  0.0008 -0.9736  0.0016  0.0024
                                            0.0141 -0.0100 -0.0031  0.0056
                ( 50.59%)  -0.7113* C   5 s(  0.00%)p 1.00( 99.96%)d 0.00(  0.04%)
                                            0.0000  0.0010  0.0027  0.2361 -0.0008
                                           -0.0064 -0.0000 -0.9715  0.0030 -0.0049
                                            0.0003  0.0202 -0.0002 -0.0006
   165. (0.02666) BD*( 1) C   4 - C   9  
                ( 49.31%)   0.7022* C   4 s( 34.49%)p 1.90( 65.47%)d 0.00(  0.04%)
                                            0.0001 -0.5873  0.0000  0.3819 -0.0131
                                            0.7068  0.0157  0.0942 -0.0035 -0.0141
                                           -0.0029 -0.0036  0.0081  0.0109
                ( 50.69%)  -0.7120* C   9 s( 35.95%)p 1.78( 64.01%)d 0.00(  0.04%)
                                           -0.0001 -0.5995 -0.0027 -0.4121 -0.0210
                                           -0.6773  0.0120 -0.1042 -0.0063 -0.0139
                                           -0.0030 -0.0037  0.0096  0.0116
   166. (0.01675) BD*( 1) C   5 - C   6  
                ( 49.76%)   0.7054* C   5 s( 35.83%)p 1.79( 64.13%)d 0.00(  0.04%)
                                           -0.0000 -0.5984 -0.0143  0.7768  0.0090
                                           -0.0285 -0.0396  0.1883  0.0029 -0.0013
                                           -0.0086 -0.0003 -0.0164  0.0100
                ( 50.24%)  -0.7088* C   6 s( 35.82%)p 1.79( 64.14%)d 0.00(  0.04%)
                                           -0.0000 -0.5984 -0.0075 -0.7765 -0.0095
                                           -0.0252 -0.0386 -0.1902 -0.0023  0.0015
                                           -0.0089  0.0004 -0.0162  0.0101
   167. (0.01495) BD*( 1) C   5 - H  15  
                ( 38.76%)   0.6225* C   5 s( 28.13%)p 2.55( 71.83%)d 0.00(  0.03%)
                                            0.0004 -0.5302  0.0133 -0.4120  0.0093
                                           -0.7344  0.0018 -0.0958  0.0034 -0.0126
                                           -0.0023 -0.0033  0.0078  0.0095
                ( 61.24%)  -0.7826* H  15 s( 99.91%)p 0.00(  0.09%)
                                           -0.9995  0.0022  0.0145  0.0263  0.0028
   168. (0.01780) BD*( 1) C   6 - C   7  
                ( 49.97%)   0.7069* C   6 s( 35.73%)p 1.80( 64.22%)d 0.00(  0.04%)
                                           -0.0000 -0.5977 -0.0088  0.4139  0.0382
                                            0.6775 -0.0094  0.1009  0.0094 -0.0139
                                           -0.0024 -0.0033  0.0101  0.0113
                ( 50.03%)  -0.7073* C   7 s( 35.74%)p 1.80( 64.21%)d 0.00(  0.04%)
                                           -0.0000 -0.5978 -0.0083 -0.3657  0.0268
                                           -0.7063 -0.0288 -0.0888  0.0066 -0.0152
                                           -0.0031 -0.0038  0.0077  0.0112
   169. (0.33327) BD*( 2) C   6 - C   7  
                ( 49.94%)   0.7067* C   6 s(  0.00%)p 1.00( 99.96%)d 0.00(  0.04%)
                                           -0.0000  0.0004  0.0011  0.2376 -0.0024
                                           -0.0003 -0.0003 -0.9711  0.0109 -0.0049
                                           -0.0005  0.0203  0.0001 -0.0004
                ( 50.06%)  -0.7075* C   7 s(  0.00%)p 1.00( 99.96%)d 0.00(  0.04%)
                                           -0.0000  0.0005  0.0006  0.2362 -0.0025
                                           -0.0006 -0.0000 -0.9714  0.0114  0.0024
                                           -0.0163 -0.0098  0.0043 -0.0075
   170. (0.01428) BD*( 1) C   6 - H  16  
                ( 38.73%)   0.6223* C   6 s( 28.35%)p 2.53( 71.61%)d 0.00(  0.03%)
                                            0.0003 -0.5323  0.0136  0.4091 -0.0039
                                           -0.7339  0.0071  0.1001 -0.0007  0.0124
                                           -0.0022  0.0030  0.0078  0.0094
                ( 61.27%)  -0.7828* H  16 s( 99.91%)p 0.00(  0.09%)
                                           -0.9995  0.0019 -0.0146  0.0261 -0.0037
   171. (0.01780) BD*( 1) C   7 - C   8  
                ( 50.03%)   0.7073* C   7 s( 35.74%)p 1.80( 64.21%)d 0.00(  0.04%)
                                            0.0000  0.5978  0.0083  0.3655 -0.0268
                                           -0.7063 -0.0288  0.0896 -0.0066 -0.0153
                                            0.0031 -0.0038 -0.0077 -0.0112
                ( 49.97%)  -0.7069* C   8 s( 35.73%)p 1.80( 64.22%)d 0.00(  0.04%)
                                            0.0000  0.5977  0.0088 -0.4141 -0.0382
                                            0.6775 -0.0094 -0.1001 -0.0094 -0.0139
                                            0.0025 -0.0033 -0.0101 -0.0113
   172. (0.01437) BD*( 1) C   7 - H  17  
                ( 38.75%)   0.6225* C   7 s( 28.43%)p 2.52( 71.54%)d 0.00(  0.03%)
                                           -0.0003  0.5330 -0.0136 -0.8219  0.0079
                                           -0.0000  0.0000 -0.1995  0.0018  0.0000
                                            0.0072 -0.0000  0.0140 -0.0083
                ( 61.25%)  -0.7827* H  17 s( 99.91%)p 0.00(  0.09%)
                                            0.9995 -0.0019  0.0293  0.0000  0.0072
   173. (0.01675) BD*( 1) C   8 - C   9  
                ( 50.24%)   0.7088* C   8 s( 35.82%)p 1.79( 64.14%)d 0.00(  0.04%)
                                            0.0000  0.5984  0.0075  0.7765  0.0095
                                           -0.0252 -0.0386  0.1901  0.0023  0.0015
                                            0.0089  0.0004  0.0162 -0.0101
                ( 49.76%)  -0.7054* C   9 s( 35.83%)p 1.79( 64.13%)d 0.00(  0.04%)
                                            0.0000  0.5984  0.0143 -0.7767 -0.0090
                                           -0.0285 -0.0396 -0.1887 -0.0029 -0.0013
                                            0.0086 -0.0003  0.0164 -0.0100
   174. (0.32541) BD*( 2) C   8 - C   9  
                ( 49.66%)   0.7047* C   8 s(  0.00%)p 1.00( 99.96%)d 0.00(  0.04%)
                                            0.0000  0.0004  0.0008  0.2375 -0.0023
                                            0.0014  0.0004 -0.9711  0.0105  0.0027
                                           -0.0158 -0.0105  0.0042 -0.0073
                ( 50.34%)  -0.7095* C   9 s(  0.00%)p 1.00( 99.96%)d 0.00(  0.04%)
                                            0.0000  0.0006  0.0022  0.2363 -0.0010
                                            0.0052 -0.0002 -0.9714  0.0050  0.0025
                                            0.0161 -0.0101 -0.0043  0.0067
   175. (0.01428) BD*( 1) C   8 - H  18  
                ( 38.73%)   0.6223* C   8 s( 28.35%)p 2.53( 71.61%)d 0.00(  0.03%)
                                           -0.0003  0.5323 -0.0136 -0.4089  0.0039
                                           -0.7339  0.0071 -0.1009  0.0007  0.0124
                                            0.0021  0.0030 -0.0078 -0.0094
                ( 61.27%)  -0.7828* H  18 s( 99.91%)p 0.00(  0.09%)
                                            0.9995 -0.0019  0.0146  0.0261  0.0037
   176. (0.01495) BD*( 1) C   9 - H  19  
                ( 38.76%)   0.6225* C   9 s( 28.13%)p 2.55( 71.83%)d 0.00(  0.03%)
                                           -0.0004  0.5302 -0.0133  0.4118 -0.0093
                                           -0.7344  0.0018  0.0965 -0.0033 -0.0126
                                            0.0024 -0.0032 -0.0078 -0.0095
                ( 61.24%)  -0.7826* H  19 s( 99.91%)p 0.00(  0.09%)
                                            0.9995 -0.0022 -0.0145  0.0263 -0.0028


 NHO Directionality and "Bond Bending" (deviations from line of nuclear centers)

         [Thresholds for printing:  angular deviation  >  1.0 degree]
                                    hybrid p-character > 25.0%
                                    orbital occupancy  >  0.10e

                                Line of Centers        Hybrid 1              Hybrid 2
                                ---------------  -------------------   ------------------
                NBO               Theta   Phi    Theta   Phi    Dev    Theta   Phi    Dev
 ========================================================================================
     1. BD (   1) C   1 - O   2    97.9  180.0     --     --    --      84.5    0.0   2.4
     2. BD (   1) C   1 - H  10   154.2    0.0   155.5    0.0   1.3      --     --    --
     3. BD (   1) C   1 - H  11    59.8  291.0    60.4  289.3   1.6      --     --    --
     4. BD (   1) C   1 - H  12    59.8   69.0    60.4   70.7   1.6      --     --    --
     6. BD (   1) C   3 - C   4   101.7  180.0     --     --    --      76.9    0.0   1.4
     7. BD (   1) C   3 - H  13    56.9   73.6    57.9   71.4   2.1      --     --    --
     8. BD (   1) C   3 - H  14    56.9  286.4    57.9  288.6   2.1      --     --    --
     9. BD (   1) C   4 - C   5    97.1  119.8    96.3  117.1   2.9     82.0  303.0   3.3
    10. BD (   2) C   4 - C   5    97.1  119.8   166.9    0.5  89.4    166.3  358.4  89.9
    11. BD (   1) C   4 - C   9    97.1  240.2    96.4  243.0   2.8     82.1   56.9   3.3
    12. BD (   1) C   5 - C   6   103.7  179.9   103.6  175.0   4.7     76.3    4.6   4.6
    14. BD (   1) C   6 - C   7    96.8  240.6    97.8  235.9   4.7     84.2   65.3   4.7
    15. BD (   2) C   6 - C   7    96.8  240.6   166.2  359.9  90.0    166.3  359.8  90.0
    17. BD (   1) C   7 - C   8    83.2  299.4    84.1  294.7   4.7     97.7  124.1   4.7
    19. BD (   1) C   8 - C   9    76.3    0.1    76.3  355.4   4.6    103.7  185.0   4.7
    20. BD (   2) C   8 - C   9    76.3    0.1   166.2    0.4  90.0    166.3    1.2  90.0
    32. LP (   1) O   2             --     --    154.4  180.0   --       --     --    --
    33. LP (   2) O   2             --     --     90.0   90.0   --       --     --    --
   164. BD*(   2) C   4 - C   5    97.1  119.8   166.9    0.5  89.4    166.3  358.4  89.9
   169. BD*(   2) C   6 - C   7    96.8  240.6   166.2  359.9  90.0    166.3  359.8  90.0
   174. BD*(   2) C   8 - C   9    76.3    0.1   166.2    0.4  90.0    166.3    1.2  90.0


 Second Order Perturbation Theory Analysis of Fock Matrix in NBO Basis

     Threshold for printing:   0.50 kcal/mol
                                                                              E(2)  E(j)-E(i) F(i,j)
         Donor NBO (i)                     Acceptor NBO (j)                 kcal/mol   a.u.    a.u. 
 ===================================================================================================

 within unit  1
   1. BD (   1) C   1 - O   2        / 54. RY*(   3) C   3                    1.00    1.41    0.034
   1. BD (   1) C   1 - O   2        /160. BD*(   1) C   3 - C   4            1.94    1.24    0.044
   2. BD (   1) C   1 - H  10        / 44. RY*(   2) O   2                    0.50    1.80    0.027
   2. BD (   1) C   1 - H  10        /159. BD*(   1) O   2 - C   3            3.42    0.82    0.048
   3. BD (   1) C   1 - H  11        / 43. RY*(   1) O   2                    0.51    1.70    0.026
   4. BD (   1) C   1 - H  12        / 43. RY*(   1) O   2                    0.51    1.70    0.026
   5. BD (   1) O   2 - C   3        / 35. RY*(   2) C   1                    1.50    1.42    0.041
   5. BD (   1) O   2 - C   3        / 62. RY*(   2) C   4                    0.88    1.50    0.033
   5. BD (   1) O   2 - C   3        /156. BD*(   1) C   1 - H  10            1.41    1.26    0.038
   5. BD (   1) O   2 - C   3        /164. BD*(   2) C   4 - C   5            1.81    0.85    0.038
   6. BD (   1) C   3 - C   4        / 44. RY*(   2) O   2                    1.25    1.91    0.044
   6. BD (   1) C   3 - C   4        / 70. RY*(   1) C   5                    1.44    1.75    0.045
   6. BD (   1) C   3 - C   4        /106. RY*(   1) C   9                    1.44    1.75    0.045
   6. BD (   1) C   3 - C   4        /155. BD*(   1) C   1 - O   2            2.58    0.95    0.044
   6. BD (   1) C   3 - C   4        /161. BD*(   1) C   3 - H  13            0.59    1.05    0.022
   6. BD (   1) C   3 - C   4        /162. BD*(   1) C   3 - H  14            0.59    1.05    0.022
   6. BD (   1) C   3 - C   4        /163. BD*(   1) C   4 - C   5            2.93    1.20    0.053
   6. BD (   1) C   3 - C   4        /165. BD*(   1) C   4 - C   9            2.93    1.20    0.053
   6. BD (   1) C   3 - C   4        /166. BD*(   1) C   5 - C   6            2.56    1.20    0.050
   6. BD (   1) C   3 - C   4        /173. BD*(   1) C   8 - C   9            2.56    1.20    0.050
   7. BD (   1) C   3 - H  13        / 43. RY*(   1) O   2                    0.57    1.70    0.028
   7. BD (   1) C   3 - H  13        /160. BD*(   1) C   3 - C   4            0.56    0.93    0.020
   7. BD (   1) C   3 - H  13        /164. BD*(   2) C   4 - C   5            0.67    0.54    0.019
   7. BD (   1) C   3 - H  13        /165. BD*(   1) C   4 - C   9            3.75    1.08    0.057
   8. BD (   1) C   3 - H  14        / 43. RY*(   1) O   2                    0.57    1.70    0.028
   8. BD (   1) C   3 - H  14        /160. BD*(   1) C   3 - C   4            0.56    0.93    0.020
   8. BD (   1) C   3 - H  14        /163. BD*(   1) C   4 - C   5            3.75    1.08    0.057
   8. BD (   1) C   3 - H  14        /164. BD*(   2) C   4 - C   5            0.88    0.54    0.021
   9. BD (   1) C   4 - C   5        / 52. RY*(   1) C   3                    1.09    1.49    0.036
   9. BD (   1) C   4 - C   5        / 79. RY*(   1) C   6                    1.01    1.85    0.039
   9. BD (   1) C   4 - C   5        / 80. RY*(   2) C   6                    1.27    1.34    0.037
   9. BD (   1) C   4 - C   5        /106. RY*(   1) C   9                    0.78    1.80    0.034
   9. BD (   1) C   4 - C   5        /160. BD*(   1) C   3 - C   4            2.53    1.11    0.047
   9. BD (   1) C   4 - C   5        /162. BD*(   1) C   3 - H  14            0.79    1.10    0.026
   9. BD (   1) C   4 - C   5        /165. BD*(   1) C   4 - C   9            4.27    1.25    0.065
   9. BD (   1) C   4 - C   5        /166. BD*(   1) C   5 - C   6            3.44    1.26    0.059
   9. BD (   1) C   4 - C   5        /167. BD*(   1) C   5 - H  15            1.41    1.14    0.036
   9. BD (   1) C   4 - C   5        /170. BD*(   1) C   6 - H  16            2.42    1.14    0.047
   9. BD (   1) C   4 - C   5        /176. BD*(   1) C   9 - H  19            2.59    1.14    0.049
  10. BD (   2) C   4 - C   5        / 82. RY*(   4) C   6                    0.62    1.03    0.025
  10. BD (   2) C   4 - C   5        / 83. RY*(   5) C   6                    0.88    2.01    0.041
  10. BD (   2) C   4 - C   5        /109. RY*(   4) C   9                    1.31    0.87    0.033
  10. BD (   2) C   4 - C   5        /159. BD*(   1) O   2 - C   3            6.04    0.56    0.057
  10. BD (   2) C   4 - C   5        /162. BD*(   1) C   3 - H  14            0.93    0.67    0.024
  10. BD (   2) C   4 - C   5        /169. BD*(   2) C   6 - C   7           21.04    0.28    0.069
  10. BD (   2) C   4 - C   5        /174. BD*(   2) C   8 - C   9           20.64    0.28    0.069
  11. BD (   1) C   4 - C   9        / 52. RY*(   1) C   3                    1.09    1.49    0.036
  11. BD (   1) C   4 - C   9        / 70. RY*(   1) C   5                    0.78    1.80    0.034
  11. BD (   1) C   4 - C   9        / 97. RY*(   1) C   8                    1.01    1.85    0.039
  11. BD (   1) C   4 - C   9        / 98. RY*(   2) C   8                    1.27    1.34    0.037
  11. BD (   1) C   4 - C   9        /160. BD*(   1) C   3 - C   4            2.53    1.11    0.047
  11. BD (   1) C   4 - C   9        /161. BD*(   1) C   3 - H  13            0.79    1.10    0.026
  11. BD (   1) C   4 - C   9        /163. BD*(   1) C   4 - C   5            4.27    1.25    0.065
  11. BD (   1) C   4 - C   9        /167. BD*(   1) C   5 - H  15            2.59    1.14    0.049
  11. BD (   1) C   4 - C   9        /173. BD*(   1) C   8 - C   9            3.44    1.26    0.059
  11. BD (   1) C   4 - C   9        /175. BD*(   1) C   8 - H  18            2.42    1.14    0.047
  11. BD (   1) C   4 - C   9        /176. BD*(   1) C   9 - H  19            1.42    1.14    0.036
  12. BD (   1) C   5 - C   6        / 61. RY*(   1) C   4                    1.20    1.84    0.042
  12. BD (   1) C   5 - C   6        / 63. RY*(   3) C   4                    1.34    1.62    0.042
  12. BD (   1) C   5 - C   6        / 88. RY*(   1) C   7                    0.85    1.86    0.036
  12. BD (   1) C   5 - C   6        / 89. RY*(   2) C   7                    1.23    1.34    0.036
  12. BD (   1) C   5 - C   6        /160. BD*(   1) C   3 - C   4            3.68    1.11    0.057
  12. BD (   1) C   5 - C   6        /163. BD*(   1) C   4 - C   5            3.75    1.26    0.061
  12. BD (   1) C   5 - C   6        /167. BD*(   1) C   5 - H  15            1.44    1.14    0.036
  12. BD (   1) C   5 - C   6        /168. BD*(   1) C   6 - C   7            3.19    1.26    0.057
  12. BD (   1) C   5 - C   6        /170. BD*(   1) C   6 - H  16            1.38    1.15    0.036
  12. BD (   1) C   5 - C   6        /172. BD*(   1) C   7 - H  17            2.58    1.15    0.049
  13. BD (   1) C   5 - H  15        / 61. RY*(   1) C   4                    0.94    1.67    0.035
  13. BD (   1) C   5 - H  15        / 79. RY*(   1) C   6                    0.67    1.68    0.030
  13. BD (   1) C   5 - H  15        /163. BD*(   1) C   4 - C   5            1.08    1.08    0.030
  13. BD (   1) C   5 - H  15        /165. BD*(   1) C   4 - C   9            4.32    1.08    0.061
  13. BD (   1) C   5 - H  15        /166. BD*(   1) C   5 - C   6            0.90    1.09    0.028
  13. BD (   1) C   5 - H  15        /168. BD*(   1) C   6 - C   7            3.69    1.08    0.056
  14. BD (   1) C   6 - C   7        / 70. RY*(   1) C   5                    0.52    1.81    0.028
  14. BD (   1) C   6 - C   7        / 71. RY*(   2) C   5                    1.59    1.41    0.042
  14. BD (   1) C   6 - C   7        / 97. RY*(   1) C   8                    0.81    1.85    0.035
  14. BD (   1) C   6 - C   7        / 98. RY*(   2) C   8                    1.35    1.34    0.038
  14. BD (   1) C   6 - C   7        /166. BD*(   1) C   5 - C   6            3.22    1.26    0.057
  14. BD (   1) C   6 - C   7        /167. BD*(   1) C   5 - H  15            2.65    1.14    0.049
  14. BD (   1) C   6 - C   7        /170. BD*(   1) C   6 - H  16            1.39    1.15    0.036
  14. BD (   1) C   6 - C   7        /171. BD*(   1) C   7 - C   8            3.14    1.26    0.056
  14. BD (   1) C   6 - C   7        /172. BD*(   1) C   7 - H  17            1.38    1.15    0.036
  14. BD (   1) C   6 - C   7        /175. BD*(   1) C   8 - H  18            2.62    1.15    0.049
  15. BD (   2) C   6 - C   7        / 74. RY*(   5) C   5                    0.99    1.91    0.043
  15. BD (   2) C   6 - C   7        /101. RY*(   5) C   8                    1.05    1.90    0.044
  15. BD (   2) C   6 - C   7        /164. BD*(   2) C   4 - C   5           20.45    0.29    0.069
  15. BD (   2) C   6 - C   7        /174. BD*(   2) C   8 - C   9           20.25    0.29    0.068
  16. BD (   1) C   6 - H  16        / 70. RY*(   1) C   5                    0.63    1.63    0.029
  16. BD (   1) C   6 - H  16        / 88. RY*(   1) C   7                    0.67    1.68    0.030
  16. BD (   1) C   6 - H  16        /163. BD*(   1) C   4 - C   5            3.89    1.08    0.058
  16. BD (   1) C   6 - H  16        /166. BD*(   1) C   5 - C   6            0.88    1.09    0.028
  16. BD (   1) C   6 - H  16        /168. BD*(   1) C   6 - C   7            0.84    1.08    0.027
  16. BD (   1) C   6 - H  16        /171. BD*(   1) C   7 - C   8            3.75    1.08    0.057
  17. BD (   1) C   7 - C   8        / 79. RY*(   1) C   6                    0.81    1.85    0.035
  17. BD (   1) C   7 - C   8        / 80. RY*(   2) C   6                    1.35    1.34    0.038
  17. BD (   1) C   7 - C   8        /106. RY*(   1) C   9                    0.52    1.81    0.028
  17. BD (   1) C   7 - C   8        /107. RY*(   2) C   9                    1.59    1.41    0.042
  17. BD (   1) C   7 - C   8        /168. BD*(   1) C   6 - C   7            3.14    1.26    0.056
  17. BD (   1) C   7 - C   8        /170. BD*(   1) C   6 - H  16            2.62    1.15    0.049
  17. BD (   1) C   7 - C   8        /172. BD*(   1) C   7 - H  17            1.38    1.15    0.036
  17. BD (   1) C   7 - C   8        /173. BD*(   1) C   8 - C   9            3.22    1.26    0.057
  17. BD (   1) C   7 - C   8        /175. BD*(   1) C   8 - H  18            1.39    1.15    0.036
  17. BD (   1) C   7 - C   8        /176. BD*(   1) C   9 - H  19            2.65    1.14    0.049
  18. BD (   1) C   7 - H  17        / 79. RY*(   1) C   6                    0.69    1.68    0.031
  18. BD (   1) C   7 - H  17        / 97. RY*(   1) C   8                    0.69    1.68    0.031
  18. BD (   1) C   7 - H  17        /166. BD*(   1) C   5 - C   6            3.76    1.09    0.057
  18. BD (   1) C   7 - H  17        /168. BD*(   1) C   6 - C   7            0.84    1.08    0.027
  18. BD (   1) C   7 - H  17        /171. BD*(   1) C   7 - C   8            0.84    1.08    0.027
  18. BD (   1) C   7 - H  17        /173. BD*(   1) C   8 - C   9            3.76    1.09    0.057
  19. BD (   1) C   8 - C   9        / 61. RY*(   1) C   4                    1.21    1.84    0.042
  19. BD (   1) C   8 - C   9        / 63. RY*(   3) C   4                    1.34    1.62    0.042
  19. BD (   1) C   8 - C   9        / 88. RY*(   1) C   7                    0.85    1.86    0.036
  19. BD (   1) C   8 - C   9        / 89. RY*(   2) C   7                    1.23    1.34    0.036
  19. BD (   1) C   8 - C   9        /160. BD*(   1) C   3 - C   4            3.68    1.11    0.057
  19. BD (   1) C   8 - C   9        /165. BD*(   1) C   4 - C   9            3.75    1.26    0.061
  19. BD (   1) C   8 - C   9        /171. BD*(   1) C   7 - C   8            3.19    1.26    0.057
  19. BD (   1) C   8 - C   9        /172. BD*(   1) C   7 - H  17            2.58    1.15    0.049
  19. BD (   1) C   8 - C   9        /175. BD*(   1) C   8 - H  18            1.38    1.15    0.036
  19. BD (   1) C   8 - C   9        /176. BD*(   1) C   9 - H  19            1.44    1.14    0.036
  20. BD (   2) C   8 - C   9        / 62. RY*(   2) C   4                    0.64    0.95    0.024
  20. BD (   2) C   8 - C   9        / 92. RY*(   5) C   7                    1.02    1.92    0.043
  20. BD (   2) C   8 - C   9        /164. BD*(   2) C   4 - C   5           20.90    0.29    0.070
  20. BD (   2) C   8 - C   9        /169. BD*(   2) C   6 - C   7           20.84    0.28    0.069
  21. BD (   1) C   8 - H  18        / 88. RY*(   1) C   7                    0.67    1.68    0.030
  21. BD (   1) C   8 - H  18        /106. RY*(   1) C   9                    0.63    1.63    0.029
  21. BD (   1) C   8 - H  18        /165. BD*(   1) C   4 - C   9            3.89    1.08    0.058
  21. BD (   1) C   8 - H  18        /168. BD*(   1) C   6 - C   7            3.75    1.08    0.057
  21. BD (   1) C   8 - H  18        /171. BD*(   1) C   7 - C   8            0.84    1.08    0.027
  21. BD (   1) C   8 - H  18        /173. BD*(   1) C   8 - C   9            0.88    1.09    0.028
  22. BD (   1) C   9 - H  19        / 61. RY*(   1) C   4                    0.94    1.67    0.035
  22. BD (   1) C   9 - H  19        / 97. RY*(   1) C   8                    0.67    1.68    0.030
  22. BD (   1) C   9 - H  19        /163. BD*(   1) C   4 - C   5            4.32    1.08    0.061
  22. BD (   1) C   9 - H  19        /165. BD*(   1) C   4 - C   9            1.08    1.08    0.030
  22. BD (   1) C   9 - H  19        /171. BD*(   1) C   7 - C   8            3.69    1.08    0.056
  22. BD (   1) C   9 - H  19        /173. BD*(   1) C   8 - C   9            0.90    1.09    0.028
  23. CR (   1) C   1                /115. RY*(   1) H  10                    0.69   10.51    0.076
  23. CR (   1) C   1                /119. RY*(   1) H  11                    0.56   10.51    0.069
  23. CR (   1) C   1                /123. RY*(   1) H  12                    0.56   10.51    0.069
  23. CR (   1) C   1                /155. BD*(   1) C   1 - O   2            0.67   10.46    0.075
  23. CR (   1) C   1                /159. BD*(   1) O   2 - C   3            1.29   10.45    0.104
  24. CR (   1) O   2                / 34. RY*(   1) C   1                    1.02   20.07    0.128
  24. CR (   1) O   2                / 35. RY*(   2) C   1                    0.75   19.56    0.108
  24. CR (   1) O   2                / 53. RY*(   2) C   3                    0.97   20.08    0.125
  24. CR (   1) O   2                / 57. RY*(   6) C   3                    0.85   19.64    0.115
  25. CR (   1) C   3                / 61. RY*(   1) C   4                    0.63   11.29    0.076
  25. CR (   1) C   3                /127. RY*(   1) H  13                    0.53   10.51    0.066
  25. CR (   1) C   3                /131. RY*(   1) H  14                    0.53   10.51    0.066
  25. CR (   1) C   3                /155. BD*(   1) C   1 - O   2            1.17   10.45    0.099
  25. CR (   1) C   3                /159. BD*(   1) O   2 - C   3            0.85   10.44    0.085
  25. CR (   1) C   3                /163. BD*(   1) C   4 - C   5            0.85   10.70    0.086
  25. CR (   1) C   3                /165. BD*(   1) C   4 - C   9            0.85   10.70    0.086
  26. CR (   1) C   4                / 54. RY*(   3) C   3                    0.82   10.66    0.083
  26. CR (   1) C   4                / 57. RY*(   6) C   3                    0.51   10.76    0.066
  26. CR (   1) C   4                / 71. RY*(   2) C   5                    1.83   10.79    0.126
  26. CR (   1) C   4                /107. RY*(   2) C   9                    1.84   10.79    0.126
  26. CR (   1) C   4                /166. BD*(   1) C   5 - C   6            0.93   10.64    0.089
  26. CR (   1) C   4                /167. BD*(   1) C   5 - H  15            0.67   10.53    0.075
  26. CR (   1) C   4                /173. BD*(   1) C   8 - C   9            0.93   10.64    0.089
  26. CR (   1) C   4                /176. BD*(   1) C   9 - H  19            0.67   10.53    0.075
  27. CR (   1) C   5                / 63. RY*(   3) C   4                    1.46   11.00    0.113
  27. CR (   1) C   5                / 80. RY*(   2) C   6                    1.51   10.72    0.114
  27. CR (   1) C   5                / 81. RY*(   3) C   6                    0.52   10.73    0.066
  27. CR (   1) C   5                /135. RY*(   1) H  15                    0.67   10.42    0.074
  27. CR (   1) C   5                /160. BD*(   1) C   3 - C   4            1.10   10.49    0.097
  27. CR (   1) C   5                /165. BD*(   1) C   4 - C   9            1.11   10.64    0.098
  27. CR (   1) C   5                /168. BD*(   1) C   6 - C   7            0.97   10.64    0.091
  27. CR (   1) C   5                /170. BD*(   1) C   6 - H  16            0.68   10.53    0.076
  28. CR (   1) C   6                / 72. RY*(   3) C   5                    1.13   10.69    0.098
  28. CR (   1) C   6                / 89. RY*(   2) C   7                    1.48   10.72    0.112
  28. CR (   1) C   6                / 90. RY*(   3) C   7                    0.55   10.71    0.068
  28. CR (   1) C   6                /139. RY*(   1) H  16                    0.67   10.42    0.075
  28. CR (   1) C   6                /163. BD*(   1) C   4 - C   5            1.06   10.64    0.095
  28. CR (   1) C   6                /167. BD*(   1) C   5 - H  15            0.72   10.53    0.078
  28. CR (   1) C   6                /171. BD*(   1) C   7 - C   8            0.95   10.64    0.090
  28. CR (   1) C   6                /172. BD*(   1) C   7 - H  17            0.70   10.53    0.077
  29. CR (   1) C   7                / 80. RY*(   2) C   6                    1.41   10.73    0.110
  29. CR (   1) C   7                / 81. RY*(   3) C   6                    0.61   10.73    0.072
  29. CR (   1) C   7                / 98. RY*(   2) C   8                    1.41   10.73    0.110
  29. CR (   1) C   7                / 99. RY*(   3) C   8                    0.61   10.73    0.072
  29. CR (   1) C   7                /143. RY*(   1) H  17                    0.68   10.42    0.075
  29. CR (   1) C   7                /166. BD*(   1) C   5 - C   6            0.97   10.64    0.091
  29. CR (   1) C   7                /170. BD*(   1) C   6 - H  16            0.70   10.53    0.077
  29. CR (   1) C   7                /173. BD*(   1) C   8 - C   9            0.97   10.64    0.091
  29. CR (   1) C   7                /175. BD*(   1) C   8 - H  18            0.70   10.53    0.077
  30. CR (   1) C   8                / 89. RY*(   2) C   7                    1.48   10.72    0.112
  30. CR (   1) C   8                / 90. RY*(   3) C   7                    0.55   10.71    0.068
  30. CR (   1) C   8                /108. RY*(   3) C   9                    1.15   10.68    0.099
  30. CR (   1) C   8                /147. RY*(   1) H  18                    0.67   10.42    0.075
  30. CR (   1) C   8                /165. BD*(   1) C   4 - C   9            1.06   10.64    0.095
  30. CR (   1) C   8                /168. BD*(   1) C   6 - C   7            0.95   10.64    0.090
  30. CR (   1) C   8                /172. BD*(   1) C   7 - H  17            0.70   10.53    0.077
  30. CR (   1) C   8                /176. BD*(   1) C   9 - H  19            0.72   10.53    0.078
  31. CR (   1) C   9                / 63. RY*(   3) C   4                    1.46   11.00    0.113
  31. CR (   1) C   9                / 98. RY*(   2) C   8                    1.51   10.72    0.114
  31. CR (   1) C   9                / 99. RY*(   3) C   8                    0.51   10.73    0.066
  31. CR (   1) C   9                /151. RY*(   1) H  19                    0.67   10.42    0.074
  31. CR (   1) C   9                /160. BD*(   1) C   3 - C   4            1.10   10.49    0.097
  31. CR (   1) C   9                /163. BD*(   1) C   4 - C   5            1.11   10.64    0.098
  31. CR (   1) C   9                /171. BD*(   1) C   7 - C   8            0.97   10.64    0.091
  31. CR (   1) C   9                /175. BD*(   1) C   8 - H  18            0.68   10.53    0.076
  32. LP (   1) O   2                / 34. RY*(   1) C   1                    2.10    1.66    0.053
  32. LP (   1) O   2                / 53. RY*(   2) C   3                    1.98    1.66    0.052
  32. LP (   1) O   2                /156. BD*(   1) C   1 - H  10            2.00    0.98    0.040
  32. LP (   1) O   2                /157. BD*(   1) C   1 - H  11            1.38    0.95    0.032
  32. LP (   1) O   2                /158. BD*(   1) C   1 - H  12            1.38    0.95    0.032
  32. LP (   1) O   2                /160. BD*(   1) C   3 - C   4            0.95    0.96    0.027
  32. LP (   1) O   2                /161. BD*(   1) C   3 - H  13            1.33    0.95    0.032
  32. LP (   1) O   2                /162. BD*(   1) C   3 - H  14            1.33    0.95    0.032
  33. LP (   2) O   2                / 36. RY*(   3) C   1                    1.49    2.46    0.055
  33. LP (   2) O   2                / 55. RY*(   4) C   3                    1.27    2.50    0.051
  33. LP (   2) O   2                /157. BD*(   1) C   1 - H  11            6.90    0.71    0.064
  33. LP (   2) O   2                /158. BD*(   1) C   1 - H  12            6.90    0.71    0.064
  33. LP (   2) O   2                /161. BD*(   1) C   3 - H  13            6.48    0.71    0.062
  33. LP (   2) O   2                /162. BD*(   1) C   3 - H  14            6.48    0.71    0.062
 164. BD*(   2) C   4 - C   5        / 62. RY*(   2) C   4                    1.00    0.66    0.055
 164. BD*(   2) C   4 - C   5        / 72. RY*(   3) C   5                    0.93    0.58    0.050
 164. BD*(   2) C   4 - C   5        / 73. RY*(   4) C   5                    2.12    0.86    0.092
 164. BD*(   2) C   4 - C   5        /159. BD*(   1) O   2 - C   3            3.18    0.27    0.061
 164. BD*(   2) C   4 - C   5        /161. BD*(   1) C   3 - H  13            0.52    0.38    0.029
 169. BD*(   2) C   6 - C   7        / 82. RY*(   4) C   6                    2.95    0.75    0.103
 169. BD*(   2) C   6 - C   7        / 91. RY*(   4) C   7                    2.67    0.85    0.104
 174. BD*(   2) C   8 - C   9        /100. RY*(   4) C   8                    2.58    0.86    0.104
 174. BD*(   2) C   8 - C   9        /108. RY*(   3) C   9                    0.61    0.58    0.041
 174. BD*(   2) C   8 - C   9        /109. RY*(   4) C   9                    1.99    0.59    0.076


 Natural Bond Orbitals (Summary):

                                                            Principal Delocalizations
           NBO                        Occupancy    Energy   (geminal,vicinal,remote)
 ====================================================================================
 Molecular unit  1  (C8H10O)
     1. BD (   1) C   1 - O   2          1.99095    -0.80634  160(v),54(v)
     2. BD (   1) C   1 - H  10          1.99072    -0.50399  159(v),44(v)
     3. BD (   1) C   1 - H  11          1.99650    -0.50479  43(v)
     4. BD (   1) C   1 - H  12          1.99650    -0.50479  43(v)
     5. BD (   1) O   2 - C   3          1.98640    -0.80189  164(v),35(v),156(v),62(v)
     6. BD (   1) C   3 - C   4          1.97394    -0.61936  163(g),165(g),155(v),166(v)
                                                    173(v),70(v),106(v),44(v)
                                                    161(g),162(g)
     7. BD (   1) C   3 - H  13          1.98644    -0.49660  165(v),164(v),43(v),160(g)
     8. BD (   1) C   3 - H  14          1.98644    -0.49660  163(v),164(v),43(v),160(g)
     9. BD (   1) C   4 - C   5          1.97072    -0.67149  165(g),166(g),176(v),160(g)
                                                    170(v),167(g),80(v),52(v)
                                                    79(v),162(v),106(v)
    10. BD (   2) C   4 - C   5          1.64925    -0.24126  169(v),174(v),159(v),109(v)
                                                    162(v),83(v),82(v)
    11. BD (   1) C   4 - C   9          1.97072    -0.67149  163(g),173(g),167(v),160(g)
                                                    175(v),176(g),98(v),52(v)
                                                    97(v),161(v),70(v)
    12. BD (   1) C   5 - C   6          1.97647    -0.67534  163(g),160(v),168(g),172(v)
                                                    167(g),170(g),63(v),89(v)
                                                    61(v),88(v)
    13. BD (   1) C   5 - H  15          1.98003    -0.50164  165(v),168(v),163(g),61(v)
                                                    166(g),79(v)
    14. BD (   1) C   6 - C   7          1.97730    -0.67538  166(g),171(g),167(v),175(v)
                                                    71(v),170(g),172(g),98(v)
                                                    97(v),70(v)
    15. BD (   2) C   6 - C   7          1.66183    -0.24523  164(v),174(v),101(v),74(v)
    16. BD (   1) C   6 - H  16          1.98025    -0.50302  163(v),171(v),166(g),168(g)
                                                    88(v),70(v)
    17. BD (   1) C   7 - C   8          1.97729    -0.67538  173(g),168(g),176(v),170(v)
                                                    107(v),175(g),172(g),80(v)
                                                    79(v),106(v)
    18. BD (   1) C   7 - H  17          1.98034    -0.50367  166(v),173(v),168(g),171(g)
                                                    79(v),97(v)
    19. BD (   1) C   8 - C   9          1.97647    -0.67534  165(g),160(v),171(g),172(v)
                                                    176(g),175(g),63(v),89(v)
                                                    61(v),88(v)
    20. BD (   2) C   8 - C   9          1.66212    -0.24482  164(v),169(v),92(v),62(v)
    21. BD (   1) C   8 - H  18          1.98025    -0.50302  165(v),168(v),173(g),171(g)
                                                    88(v),106(v)
    22. BD (   1) C   9 - H  19          1.98004    -0.50165  163(v),171(v),165(g),61(v)
                                                    173(g),97(v)
    23. CR (   1) C   1                  1.99928   -10.13208  159(v),115(v),155(g),119(v)
                                                    123(v)
    24. CR (   1) O   2                  1.99969   -18.93917  34(v),53(v),57(v),35(v)
    25. CR (   1) C   3                  1.99904   -10.12340  155(v),159(g),163(v),165(v)
                                                    61(v),127(v),131(v)
    26. CR (   1) C   4                  1.99884   -10.05768  107(v),71(v),166(v),173(v)
                                                    54(v),167(v),176(v),57(v)
    27. CR (   1) C   5                  1.99887   -10.05582  80(v),63(v),165(v),160(v)
                                                    168(v),170(v),135(v),81(v)
    28. CR (   1) C   6                  1.99894   -10.05947  89(v),72(v),163(v),171(v)
                                                    167(v),172(v),139(v),90(v)
    29. CR (   1) C   7                  1.99894   -10.06027  80(v),98(v),166(v),173(v)
                                                    170(v),175(v),143(v),81(v)
                                                    99(v)
    30. CR (   1) C   8                  1.99894   -10.05947  89(v),108(v),165(v),168(v)
                                                    176(v),172(v),147(v),90(v)
    31. CR (   1) C   9                  1.99887   -10.05582  98(v),63(v),163(v),160(v)
                                                    171(v),175(v),151(v),99(v)
    32. LP (   1) O   2                  1.96287    -0.52475  34(v),156(v),53(v),157(v)
                                                    158(v),161(v),162(v),160(v)
    33. LP (   2) O   2                  1.91268    -0.28530  157(v),158(v),161(v),162(v)
                                                    36(v),55(v)
    34. RY*(   1) C   1                  0.00307     1.13452   
    35. RY*(   2) C   1                  0.00171     0.61609   
    36. RY*(   3) C   1                  0.00169     2.17174   
    37. RY*(   4) C   1                  0.00030     0.62670   
    38. RY*(   5) C   1                  0.00019     1.71551   
    39. RY*(   6) C   1                  0.00006     1.04591   
    40. RY*(   7) C   1                  0.00000     2.18235   
    41. RY*(   8) C   1                  0.00000     2.07391   
    42. RY*(   9) C   1                  0.00000     2.08027   
    43. RY*(   1) O   2                  0.00250     1.19859   
    44. RY*(   2) O   2                  0.00244     1.29522   
    45. RY*(   3) O   2                  0.00035     2.18537   
    46. RY*(   4) O   2                  0.00018     2.78076   
    47. RY*(   5) O   2                  0.00016     1.56008   
    48. RY*(   6) O   2                  0.00007     2.50301   
    49. RY*(   7) O   2                  0.00000     2.71498   
    50. RY*(   8) O   2                  0.00001     2.75683   
    51. RY*(   9) O   2                  0.00001     2.75969   
    52. RY*(   1) C   3                  0.00510     0.82274   
    53. RY*(   2) C   3                  0.00414     1.13877   
    54. RY*(   3) C   3                  0.00198     0.60433   
    55. RY*(   4) C   3                  0.00151     2.21453   
    56. RY*(   5) C   3                  0.00059     2.09824   
    57. RY*(   6) C   3                  0.00051     0.70167   
    58. RY*(   7) C   3                  0.00018     1.88778   
    59. RY*(   8) C   3                  0.00004     2.24309   
    60. RY*(   9) C   3                  0.00002     2.18159   
    61. RY*(   1) C   4                  0.00593     1.16484   
    62. RY*(   2) C   4                  0.00342     0.70189   
    63. RY*(   3) C   4                  0.00307     0.94548   
    64. RY*(   4) C   4                  0.00091     0.74404   
    65. RY*(   5) C   4                  0.00073     1.93230   
    66. RY*(   6) C   4                  0.00034     2.34401   
    67. RY*(   7) C   4                  0.00017     2.09594   
    68. RY*(   8) C   4                  0.00013     2.00425   
    69. RY*(   9) C   4                  0.00003     2.17881   
    70. RY*(   1) C   5                  0.00607     1.13082   
    71. RY*(   2) C   5                  0.00293     0.73333   
    72. RY*(   3) C   5                  0.00127     0.62752   
    73. RY*(   4) C   5                  0.00082     0.90572   
    74. RY*(   5) C   5                  0.00065     1.66530   
    75. RY*(   6) C   5                  0.00012     2.36416   
    76. RY*(   7) C   5                  0.00005     2.37546   
    77. RY*(   8) C   5                  0.00001     1.90874   
    78. RY*(   9) C   5                  0.00001     2.20759   
    79. RY*(   1) C   6                  0.00532     1.17464   
    80. RY*(   2) C   6                  0.00271     0.66478   
    81. RY*(   3) C   6                  0.00085     0.67044   
    82. RY*(   4) C   6                  0.00073     0.78713   
    83. RY*(   5) C   6                  0.00066     1.77144   
    84. RY*(   6) C   6                  0.00014     2.39536   
    85. RY*(   7) C   6                  0.00005     2.26292   
    86. RY*(   8) C   6                  0.00000     1.87495   
    87. RY*(   9) C   6                  0.00000     2.21633   
    88. RY*(   1) C   7                  0.00519     1.18051   
    89. RY*(   2) C   7                  0.00259     0.66181   
    90. RY*(   3) C   7                  0.00092     0.65206   
    91. RY*(   4) C   7                  0.00074     0.88513   
    92. RY*(   5) C   7                  0.00065     1.67785   
    93. RY*(   6) C   7                  0.00014     2.39434   
    94. RY*(   7) C   7                  0.00005     2.25887   
    95. RY*(   8) C   7                  0.00000     1.93518   
    96. RY*(   9) C   7                  0.00000     2.14690   
    97. RY*(   1) C   8                  0.00532     1.17464   
    98. RY*(   2) C   8                  0.00271     0.66479   
    99. RY*(   3) C   8                  0.00085     0.67377   
   100. RY*(   4) C   8                  0.00075     0.90351   
   101. RY*(   5) C   8                  0.00064     1.65156   
   102. RY*(   6) C   8                  0.00014     2.39536   
   103. RY*(   7) C   8                  0.00005     2.26292   
   104. RY*(   8) C   8                  0.00000     1.87572   
   105. RY*(   9) C   8                  0.00000     2.21567   
   106. RY*(   1) C   9                  0.00607     1.13083   
   107. RY*(   2) C   9                  0.00293     0.73356   
   108. RY*(   3) C   9                  0.00127     0.61985   
   109. RY*(   4) C   9                  0.00077     0.63040   
   110. RY*(   5) C   9                  0.00068     1.94835   
   111. RY*(   6) C   9                  0.00012     2.36422   
   112. RY*(   7) C   9                  0.00005     2.37542   
   113. RY*(   8) C   9                  0.00001     1.90956   
   114. RY*(   9) C   9                  0.00001     2.20669   
   115. RY*(   1) H  10                  0.00091     0.37766   
   116. RY*(   2) H  10                  0.00024     1.73315   
   117. RY*(   3) H  10                  0.00010     2.00907   
   118. RY*(   4) H  10                  0.00001     1.98449   
   119. RY*(   1) H  11                  0.00299     0.37877   
   120. RY*(   2) H  11                  0.00024     1.77174   
   121. RY*(   3) H  11                  0.00013     1.91010   
   122. RY*(   4) H  11                  0.00002     2.10472   
   123. RY*(   1) H  12                  0.00299     0.37877   
   124. RY*(   2) H  12                  0.00024     1.77174   
   125. RY*(   3) H  12                  0.00013     1.91010   
   126. RY*(   4) H  12                  0.00002     2.10472   
   127. RY*(   1) H  13                  0.00369     0.38256   
   128. RY*(   2) H  13                  0.00022     1.81732   
   129. RY*(   3) H  13                  0.00011     1.94693   
   130. RY*(   4) H  13                  0.00003     2.21688   
   131. RY*(   1) H  14                  0.00369     0.38256   
   132. RY*(   2) H  14                  0.00022     1.81732   
   133. RY*(   3) H  14                  0.00011     1.94693   
   134. RY*(   4) H  14                  0.00003     2.21688   
   135. RY*(   1) H  15                  0.00184     0.36522   
   136. RY*(   2) H  15                  0.00018     1.66264   
   137. RY*(   3) H  15                  0.00009     1.99837   
   138. RY*(   4) H  15                  0.00007     2.34855   
   139. RY*(   1) H  16                  0.00166     0.36077   
   140. RY*(   2) H  16                  0.00018     1.65310   
   141. RY*(   3) H  16                  0.00009     1.97406   
   142. RY*(   4) H  16                  0.00006     2.33504   
   143. RY*(   1) H  17                  0.00163     0.35957   
   144. RY*(   2) H  17                  0.00018     1.65206   
   145. RY*(   3) H  17                  0.00009     1.97070   
   146. RY*(   4) H  17                  0.00006     2.33554   
   147. RY*(   1) H  18                  0.00166     0.36077   
   148. RY*(   2) H  18                  0.00018     1.65310   
   149. RY*(   3) H  18                  0.00009     1.97406   
   150. RY*(   4) H  18                  0.00006     2.33504   
   151. RY*(   1) H  19                  0.00184     0.36522   
   152. RY*(   2) H  19                  0.00018     1.66264   
   153. RY*(   3) H  19                  0.00009     1.99837   
   154. RY*(   4) H  19                  0.00007     2.34855   
   155. BD*(   1) C   1 - O   2          0.00714     0.32972   
   156. BD*(   1) C   1 - H  10          0.00956     0.45597   
   157. BD*(   1) C   1 - H  11          0.02516     0.42635   
   158. BD*(   1) C   1 - H  12          0.02516     0.42635   
   159. BD*(   1) O   2 - C   3          0.02900     0.31782   
   160. BD*(   1) C   3 - C   4          0.02565     0.43663   
   161. BD*(   1) C   3 - H  13          0.02945     0.42794   
   162. BD*(   1) C   3 - H  14          0.02945     0.42794   
   163. BD*(   1) C   4 - C   5          0.02666     0.57968   
   164. BD*(   2) C   4 - C   5          0.34456     0.04675  174(v),169(v),159(v),73(g)
                                                    62(g),72(g)
   165. BD*(   1) C   4 - C   9          0.02666     0.57968   
   166. BD*(   1) C   5 - C   6          0.01675     0.58394   
   167. BD*(   1) C   5 - H  15          0.01495     0.46827   
   168. BD*(   1) C   6 - C   7          0.01780     0.58013   
   169. BD*(   2) C   6 - C   7          0.33327     0.03988  174(v),164(v),82(g),91(g)
   170. BD*(   1) C   6 - H  16          0.01428     0.47302   
   171. BD*(   1) C   7 - C   8          0.01780     0.58013   
   172. BD*(   1) C   7 - H  17          0.01437     0.47336   
   173. BD*(   1) C   8 - C   9          0.01675     0.58394   
   174. BD*(   2) C   8 - C   9          0.32541     0.04151  169(v),164(v),100(g),109(g)
                                                    108(g)
   175. BD*(   1) C   8 - H  18          0.01428     0.47302   
   176. BD*(   1) C   9 - H  19          0.01495     0.46827   
       -------------------------------
              Total Lewis   64.49793  ( 97.7241%)
        Valence non-Lewis    1.37907  (  2.0895%)
        Rydberg non-Lewis    0.12300  (  0.1864%)
       -------------------------------
            Total unit  1   66.00000  (100.0000%)
           Charge unit  1    0.00000
 Unable to Open any file for archive entry.
 1\1\GINC-COMPUTE-0-8\SP\RB3LYP\def2SVP\C8H10O1\ZAHRT2\13-Mar-2021\0\\#
  b3lyp/def2svp geom=NewRedundant pop=NBO\\44\\0,1\C,0,-3.2500899607,-0
 .1731363353,-0.7122784981\O,0,-1.8507813985,-0.1269202345,-0.757564580
 5\C,0,-1.2581445171,-0.0076949075,0.5173053662\C,0,0.239414662,0.03404
 84277,0.3686116448\C,0,0.9874628073,-1.150645886,0.3615853965\C,0,2.37
 12448896,-1.1186347893,0.1756362849\C,0,3.0233195441,0.1037633369,-0.0
 101885152\C,0,2.2856481047,1.2911260672,-0.0099417511\C,0,0.9020651025
 ,1.2535114811,0.1764389459\H,0,-3.618686272,-0.2656986389,-1.744249541
 2\H,0,-3.6833369527,0.7447975077,-0.2633120441\H,0,-3.6199456981,-1.03
 98652349,-0.1258792167\H,0,-1.5535601772,-0.8633466702,1.1598213941\H,
 0,-1.6166620446,0.9131513106,1.0230173977\H,0,0.4772533221,-2.10726711
 91,0.5029016486\H,0,2.9431684174,-2.0497970851,0.1756976206\H,0,4.1062
 79167,0.1311765421,-0.1537323678\H,0,2.790459421,2.2493390478,-0.15538
 3034\H,0,0.324891583,2.1820931797,0.1725739149\\Version=ES64L-G16RevC.
 01\State=1-A\HF=-385.7990121\RMSD=5.898e-09\Dipole=-0.2316483,0.017020
 7,0.3278713\Quadrupole=4.0337711,0.6127936,-4.6465647,0.041378,-1.0254
 979,-0.4439736\PG=C01 [X(C8H10O1)]\\@
 The archive entry for this job was punched.


 FIREWORKS ENDED
 AND SPECTATORS GONE AWAY....
 AH, HOW VAST AND DARK
                     SHIKI
 File lengths (MBytes):  RWF=     20 Int=      0 D2E=      0 Chk=      3 Scr=      1
 Normal termination of Gaussian 16
