# Supplementary material for: Machine-Learning-Guided Discovery of Electrochemical Reactions
Source: J Am Chem Soc. 2022 Dec 2;144(49):22599–610. doi: 10.1021/jacs.2c08997 (PMC9756344; doi:10.1021/jacs.2c08997)
Supplement: Supplementary file 4 — ja2c08997_si_004.zip [file ja2c08997_si_004.zip › Reactivity Prediction/Nlogs_notimes/49.log]

 Entering Gaussian System, Link 0=g16
 Input=49.com
 Output=49.log
 Initial command:
  
 Copyright (c) 1988-2019, Gaussian, Inc.  All Rights Reserved.
  
 This is part of the Gaussian(R) 16 program.  It is based on
 the Gaussian(R) 09 system (copyright 2009, Gaussian, Inc.),
 the Gaussian(R) 03 system (copyright 2003, Gaussian, Inc.),
 the Gaussian(R) 98 system (copyright 1998, Gaussian, Inc.),
 the Gaussian(R) 94 system (copyright 1995, Gaussian, Inc.),
 the Gaussian 92(TM) system (copyright 1992, Gaussian, Inc.),
 the Gaussian 90(TM) system (copyright 1990, Gaussian, Inc.),
 the Gaussian 88(TM) system (copyright 1988, Gaussian, Inc.),
 the Gaussian 86(TM) system (copyright 1986, Carnegie Mellon
 University), and the Gaussian 82(TM) system (copyright 1983,
 Carnegie Mellon University). Gaussian is a federally registered
 trademark of Gaussian, Inc.
  
 This software contains proprietary and confidential information,
 including trade secrets, belonging to Gaussian, Inc.
  
 This software is provided under written license and may be
 used, copied, transmitted, or stored only in accord with that
 written license.
  
 The following legend is applicable only to US Government
 contracts under FAR:
  
                    RESTRICTED RIGHTS LEGEND
  
 Use, reproduction and disclosure by the US Government is
 subject to restrictions as set forth in subparagraphs (a)
 and (c) of the Commercial Computer Software - Restricted
 Rights clause in FAR 52.227-19.
  
 Gaussian, Inc.
 340 Quinnipiac St., Bldg. 40, Wallingford CT 06492
  
  
 ---------------------------------------------------------------
 Warning -- This program may not be used in any manner that
 competes with the business of Gaussian, Inc. or will provide
 assistance to any competitor of Gaussian, Inc.  The licensee
 of this program is prohibited from giving any competitor of
 Gaussian, Inc. access to this program.  By using this program,
 the user acknowledges that Gaussian, Inc. is engaged in the
 business of creating and licensing software in the field of
 computational chemistry and represents and warrants to the
 licensee that it is not a competitor of Gaussian, Inc. and that
 it will not use this program in any manner prohibited above.
 ---------------------------------------------------------------
  

 Cite this work as:
 Gaussian 16, Revision C.01,
 M. J. Frisch, G. W. Trucks, H. B. Schlegel, G. E. Scuseria, 
 M. A. Robb, J. R. Cheeseman, G. Scalmani, V. Barone, 
 G. A. Petersson, H. Nakatsuji, X. Li, M. Caricato, A. V. Marenich, 
 J. Bloino, B. G. Janesko, R. Gomperts, B. Mennucci, H. P. Hratchian, 
 J. V. Ortiz, A. F. Izmaylov, J. L. Sonnenberg, D. Williams-Young, 
 F. Ding, F. Lipparini, F. Egidi, J. Goings, B. Peng, A. Petrone, 
 T. Henderson, D. Ranasinghe, V. G. Zakrzewski, J. Gao, N. Rega, 
 G. Zheng, W. Liang, M. Hada, M. Ehara, K. Toyota, R. Fukuda, 
 J. Hasegawa, M. Ishida, T. Nakajima, Y. Honda, O. Kitao, H. Nakai, 
 T. Vreven, K. Throssell, J. A. Montgomery, Jr., J. E. Peralta, 
 F. Ogliaro, M. J. Bearpark, J. J. Heyd, E. N. Brothers, K. N. Kudin, 
 V. N. Staroverov, T. A. Keith, R. Kobayashi, J. Normand, 
 K. Raghavachari, A. P. Rendell, J. C. Burant, S. S. Iyengar, 
 J. Tomasi, M. Cossi, J. M. Millam, M. Klene, C. Adamo, R. Cammi, 
 J. W. Ochterski, R. L. Martin, K. Morokuma, O. Farkas, 
 J. B. Foresman, and D. J. Fox, Gaussian, Inc., Wallingford CT, 2019.
 
 ******************************************
 Gaussian 16:  ES64L-G16RevC.01  3-Jul-2019
                13-Mar-2021 
 ******************************************
 %nprocshared=16
 Will use up to   16 processors via shared memory.
 %mem=7GB
 -----------------------------------------
 # b3lyp/def2svp geom=NewRedundant pop=NBO
 -----------------------------------------
 1/29=4000,38=1,172=1/1;
 2/12=2,17=6,18=5,40=1/2;
 3/5=43,7=101,11=2,25=1,30=1,74=-5/1,2,3;
 4//1;
 5/5=2,38=5/2;
 6/7=2,8=2,9=2,10=2,28=1,40=1/1,7;
 99/5=1,9=1/99;
 --
 49
 --
 Symbolic Z-matrix:
 Charge =  0 Multiplicity = 1
 C                     0.00341   0.78598  -0.10318 
 C                     1.36012   1.16935  -0.27197 
 C                     2.33833   0.21126  -0.43211 
 C                     1.99657  -1.16618  -0.42946 
 C                     0.68711  -1.56686  -0.2675 
 C                    -0.34298  -0.60159  -0.10024 
 C                    -1.71424  -0.92771   0.07228 
 C                    -2.63627   0.08537   0.22664 
 N                    -2.31346   1.40444   0.2247 
 C                    -1.05086   1.72929   0.06663 
 H                     1.6139    2.23267  -0.27268 
 H                     3.38187   0.50704  -0.56191 
 H                     2.78316  -1.91375  -0.55752 
 H                     0.42527  -2.62786  -0.26566 
 H                    -2.0303   -1.97368   0.08182 
 H                    -3.69802  -0.14732   0.36083 
 H                    -0.80361   2.79956   0.06701 
 
                          Input orientation:                          
 ---------------------------------------------------------------------
 Center     Atomic      Atomic             Coordinates (Angstroms)
 Number     Number       Type             X           Y           Z
 ---------------------------------------------------------------------
      1          6           0        0.003408    0.785979   -0.103181
      2          6           0        1.360115    1.169347   -0.271973
      3          6           0        2.338326    0.211259   -0.432108
      4          6           0        1.996568   -1.166178   -0.429464
      5          6           0        0.687106   -1.566864   -0.267505
      6          6           0       -0.342980   -0.601591   -0.100236
      7          6           0       -1.714237   -0.927712    0.072277
      8          6           0       -2.636267    0.085369    0.226640
      9          7           0       -2.313460    1.404444    0.224704
     10          6           0       -1.050856    1.729293    0.066625
     11          1           0        1.613903    2.232668   -0.272677
     12          1           0        3.381875    0.507036   -0.561911
     13          1           0        2.783162   -1.913753   -0.557520
     14          1           0        0.425273   -2.627861   -0.265657
     15          1           0       -2.030302   -1.973677    0.081817
     16          1           0       -3.698024   -0.147318    0.360832
     17          1           0       -0.803612    2.799557    0.067009
 ---------------------------------------------------------------------
                    Distance matrix (angstroms):
                    1          2          3          4          5
     1  C    0.000000
     2  C    1.419900   0.000000
     3  C    2.427002   1.378576   0.000000
     4  C    2.808925   2.425809   1.419203   0.000000
     5  C    2.455669   2.817767   2.432147   1.378938   0.000000
     6  C    1.430155   2.462975   2.821394   2.429122   1.421551
     7  C    2.432659   3.737353   4.239685   3.752157   2.508070
     8  C    2.750913   4.170695   5.019599   4.843553   3.744177
     9  N    2.420307   3.714446   4.847082   5.060867   4.251392
    10  C    1.424833   2.498193   3.746961   4.232806   3.741230
    11  H    2.171481   1.093188   2.153207   3.423911   3.910936
    12  H    3.420859   2.147145   1.092395   2.176295   3.413139
    13  H    3.901539   3.407653   2.174691   1.092702   2.144269
    14  H    3.443641   3.910595   3.427547   2.152282   1.092829
    15  H    3.433060   4.636668   4.911514   4.138737   2.769806
    16  H    3.845381   5.264867   6.098759   5.838752   4.651804
    17  H    2.175947   2.730240   4.101242   4.880015   4.625989
                    6          7          8          9         10
     6  C    0.000000
     7  C    1.420022   0.000000
     8  C    2.416180   1.378514   0.000000
     9  N    2.830645   2.412728   1.358001   0.000000
    10  C    2.441711   2.738574   2.289458   1.313272   0.000000
    11  H    3.448500   4.602555   4.787918   4.044443   2.733030
    12  H    3.913661   5.332078   6.084213   5.819015   4.640913
    13  H    3.421058   4.647098   5.829374   6.131709   5.325508
    14  H    2.173326   2.753581   4.120316   4.899040   4.612392
    15  H    2.182388   1.092716   2.151241   3.392977   3.830343
    16  H    3.416909   2.151207   1.095207   2.084110   3.258179
    17  H    3.436271   3.836900   3.278860   2.061758   1.098451
                   11         12         13         14         15
    11  H    0.000000
    12  H    2.487405   0.000000
    13  H    4.317534   2.493731   0.000000
    14  H    5.003761   4.319356   2.480882   0.000000
    15  H    5.576668   5.988320   4.856107   2.564867   0.000000
    16  H    5.855104   7.169701   6.780077   4.852542   2.488922
    17  H    2.506218   4.813470   5.955693   5.574737   4.928361
                   16         17
    16  H    0.000000
    17  H    4.141018   0.000000
 Stoichiometry    C9H7N
 Framework group  CS[SG(C9H7N)]
 Deg. of freedom    31
 Full point group                 CS      NOp   2
 Largest Abelian subgroup         CS      NOp   2
 Largest concise Abelian subgroup C1      NOp   1
                         Standard orientation:                         
 ---------------------------------------------------------------------
 Center     Atomic      Atomic             Coordinates (Angstroms)
 Number     Number       Type             X           Y           Z
 ---------------------------------------------------------------------
      1          6           0        0.000000    0.701313    0.000000
      2          6           0        1.244557    1.384828    0.000000
      3          6           0        2.426868    0.675876    0.000000
      4          6           0        2.409025   -0.743214    0.000000
      5          6           0        1.214886   -1.432782    0.000000
      6          6           0       -0.020054   -0.728701   -0.000000
      7          6           0       -1.292122   -1.359815   -0.000000
      8          6           0       -2.431926   -0.584477   -0.000000
      9          7           0       -2.419231    0.773465   -0.000000
     10          6           0       -1.253628    1.378488   -0.000000
     11          1           0        1.248472    2.478009    0.000000
     12          1           0        3.383946    1.202496    0.000000
     13          1           0        3.354467   -1.291061    0.000000
     14          1           0        1.202530   -2.525541    0.000000
     15          1           0       -1.361234   -2.450343   -0.000000
     16          1           0       -3.421458   -1.053844   -0.000000
     17          1           0       -1.257746    2.476931   -0.000000
 ---------------------------------------------------------------------
 Rotational constants (GHZ):           3.1904237           1.2334538           0.8895455
 Standard basis: def2SVP (5D, 7F)
 There are   138 symmetry adapted cartesian basis functions of A'  symmetry.
 There are    47 symmetry adapted cartesian basis functions of A"  symmetry.
 There are   128 symmetry adapted basis functions of A'  symmetry.
 There are    47 symmetry adapted basis functions of A"  symmetry.
   175 basis functions,   299 primitive gaussians,   185 cartesian basis functions
    34 alpha electrons       34 beta electrons
       nuclear repulsion energy       460.1528227951 Hartrees.
 NAtoms=   17 NActive=   17 NUniq=   17 SFac= 1.00D+00 NAtFMM=   60 NAOKFM=F Big=F
 Integral buffers will be    131072 words long.
 Raffenetti 2 integral format.
 Two-electron integral symmetry is turned on.
 One-electron integrals computed using PRISM.
   2 Symmetry operations used in ECPInt.
 ECPInt:  NShTT=    3321 NPrTT=   12241 LenC2=    3287 LenP2D=    9530.
 LDataN:  DoStor=T MaxTD1= 4 Len=   56
 NBasis=   175 RedAO= T EigKep=  2.91D-04  NBF=   128    47
 NBsUse=   175 1.00D-06 EigRej= -1.00D+00 NBFU=   128    47
 ExpMin= 1.22D-01 ExpMax= 1.71D+03 ExpMxC= 2.58D+02 IAcc=3 IRadAn=         5 AccDes= 0.00D+00
 Harris functional with IExCor=  402 and IRadAn=       5 diagonalized for initial guess.
 HarFok:  IExCor=  402 AccDes= 0.00D+00 IRadAn=         5 IDoV= 1 UseB2=F ITyADJ=14
 ICtDFT=  3500011 ScaDFX=  1.000000  1.000000  1.000000  1.000000
 FoFCou: FMM=F IPFlag=           0 FMFlag=      100000 FMFlg1=           0
         NFxFlg=           0 DoJE=T BraDBF=F KetDBF=T FulRan=T
         wScrn=  0.000000 ICntrl=       500 IOpCl=  0 I1Cent=   200000004 NGrid=           0
         NMat0=    1 NMatS0=      1 NMatT0=    0 NMatD0=    1 NMtDS0=    0 NMtDT0=    0
 Petite list used in FoFCou.
 Initial guess orbital symmetries:
       Occupied  (A') (A') (A') (A') (A') (A') (A') (A') (A') (A')
                 (A') (A') (A') (A') (A') (A') (A') (A') (A') (A')
                 (A') (A') (A') (A') (A') (A') (A") (A') (A') (A")
                 (A") (A") (A') (A")
       Virtual   (A") (A") (A") (A") (A') (A') (A') (A") (A') (A')
                 (A') (A') (A') (A') (A') (A') (A') (A') (A') (A')
                 (A') (A') (A') (A') (A') (A') (A') (A") (A') (A')
                 (A') (A") (A") (A') (A') (A") (A") (A') (A') (A")
                 (A") (A') (A') (A') (A') (A") (A') (A') (A') (A')
                 (A") (A') (A') (A') (A') (A') (A") (A') (A') (A')
                 (A') (A') (A') (A") (A') (A") (A') (A") (A") (A")
                 (A') (A") (A') (A") (A") (A') (A') (A") (A') (A')
                 (A') (A') (A") (A') (A') (A") (A') (A") (A') (A')
                 (A') (A") (A') (A') (A') (A') (A") (A") (A") (A')
                 (A') (A') (A") (A') (A') (A') (A') (A") (A') (A')
                 (A") (A') (A') (A") (A") (A") (A") (A') (A') (A")
                 (A') (A") (A') (A') (A') (A") (A') (A') (A') (A")
                 (A') (A') (A') (A') (A') (A') (A') (A') (A') (A')
                 (A')
 The electronic state of the initial guess is 1-A'.
 Requested convergence on RMS density matrix=1.00D-08 within 128 cycles.
 Requested convergence on MAX density matrix=1.00D-06.
 Requested convergence on             energy=1.00D-06.
 No special actions if energy rises.
 Integral accuracy reduced to 1.0D-05 until final iterations.
 Initial convergence to 1.0D-05 achieved.  Increase integral accuracy.
 SCF Done:  E(RB3LYP) =  -401.640097628     A.U. after   14 cycles
            NFock= 14  Conv=0.43D-08     -V/T= 2.0112

 **********************************************************************

            Population analysis using the SCF Density.

 **********************************************************************

 Orbital symmetries:
       Occupied  (A') (A') (A') (A') (A') (A') (A') (A') (A') (A')
                 (A') (A') (A') (A') (A') (A') (A') (A') (A') (A')
                 (A') (A') (A') (A') (A') (A") (A') (A') (A") (A')
                 (A") (A") (A') (A")
       Virtual   (A") (A") (A") (A') (A') (A") (A') (A') (A') (A')
                 (A') (A") (A') (A') (A') (A') (A') (A') (A') (A')
                 (A') (A') (A') (A') (A') (A') (A") (A') (A') (A')
                 (A") (A') (A") (A') (A") (A") (A') (A') (A") (A")
                 (A') (A') (A') (A") (A') (A') (A') (A') (A') (A")
                 (A') (A') (A') (A') (A') (A') (A') (A") (A') (A')
                 (A') (A') (A') (A') (A") (A") (A') (A") (A") (A')
                 (A") (A') (A") (A") (A') (A') (A") (A') (A") (A')
                 (A') (A") (A') (A') (A') (A") (A") (A') (A') (A')
                 (A') (A') (A") (A') (A') (A') (A") (A") (A") (A')
                 (A') (A") (A') (A') (A') (A') (A') (A") (A') (A')
                 (A") (A') (A") (A') (A") (A") (A") (A') (A') (A")
                 (A') (A") (A') (A') (A') (A") (A') (A') (A') (A")
                 (A') (A') (A') (A') (A') (A') (A') (A') (A') (A')
                 (A')
 The electronic state is 1-A'.
 Alpha  occ. eigenvalues --  -14.32124 -10.22777 -10.22086 -10.21270 -10.20699
 Alpha  occ. eigenvalues --  -10.20641 -10.20612 -10.20449 -10.20427 -10.20015
 Alpha  occ. eigenvalues --   -0.93631  -0.86020  -0.78688  -0.76655  -0.73244
 Alpha  occ. eigenvalues --   -0.64571  -0.62888  -0.60816  -0.53095  -0.52317
 Alpha  occ. eigenvalues --   -0.50036  -0.46119  -0.45617  -0.43296  -0.43162
 Alpha  occ. eigenvalues --   -0.41598  -0.39831  -0.37363  -0.35992  -0.35027
 Alpha  occ. eigenvalues --   -0.30476  -0.27182  -0.25519  -0.23694
 Alpha virt. eigenvalues --   -0.06066  -0.03165   0.01212   0.05876   0.07555
 Alpha virt. eigenvalues --    0.07719   0.08954   0.11524   0.12132   0.13942
 Alpha virt. eigenvalues --    0.15846   0.17695   0.20167   0.24932   0.26326
 Alpha virt. eigenvalues --    0.27608   0.28187   0.30355   0.31906   0.34484
 Alpha virt. eigenvalues --    0.35366   0.37337   0.38076   0.39663   0.40847
 Alpha virt. eigenvalues --    0.44454   0.44572   0.45428   0.45684   0.48146
 Alpha virt. eigenvalues --    0.48169   0.49431   0.49528   0.51116   0.54331
 Alpha virt. eigenvalues --    0.56277   0.57743   0.60206   0.61231   0.61494
 Alpha virt. eigenvalues --    0.62909   0.64441   0.64721   0.64830   0.65289
 Alpha virt. eigenvalues --    0.66823   0.68390   0.69359   0.72435   0.73428
 Alpha virt. eigenvalues --    0.75261   0.76267   0.77013   0.79513   0.81557
 Alpha virt. eigenvalues --    0.83857   0.87654   0.90024   0.91423   0.96582
 Alpha virt. eigenvalues --    1.05351   1.08560   1.09743   1.15209   1.15372
 Alpha virt. eigenvalues --    1.20692   1.20721   1.22987   1.24056   1.25432
 Alpha virt. eigenvalues --    1.25572   1.26888   1.28880   1.30045   1.33894
 Alpha virt. eigenvalues --    1.35195   1.35651   1.48574   1.50265   1.63111
 Alpha virt. eigenvalues --    1.64379   1.65593   1.66926   1.69559   1.71530
 Alpha virt. eigenvalues --    1.71638   1.74311   1.74846   1.76664   1.77470
 Alpha virt. eigenvalues --    1.78528   1.79855   1.80089   1.83037   1.84446
 Alpha virt. eigenvalues --    1.89887   1.91895   1.93878   1.94778   1.96762
 Alpha virt. eigenvalues --    1.97755   2.03672   2.03762   2.05151   2.10631
 Alpha virt. eigenvalues --    2.11765   2.13079   2.14959   2.15364   2.22176
 Alpha virt. eigenvalues --    2.24565   2.27845   2.30460   2.30573   2.33662
 Alpha virt. eigenvalues --    2.38585   2.40152   2.42970   2.46809   2.51743
 Alpha virt. eigenvalues --    2.56134   2.57326   2.59167   2.60070   2.65069
 Alpha virt. eigenvalues --    2.66041   2.71284   2.72795   2.73958   2.82207
 Alpha virt. eigenvalues --    2.82719   2.89461   2.90917   2.97155   2.98847
 Alpha virt. eigenvalues --    3.09835   3.11725   3.16509   3.31493   3.52386
 Alpha virt. eigenvalues --    3.65014
          Condensed to atoms (all electrons):
               1          2          3          4          5          6
     1  C    5.443133   0.209569   0.103320  -0.136022   0.016346   0.188045
     2  C    0.209569   5.198096   0.279929   0.100577  -0.131969   0.020228
     3  C    0.103320   0.279929   5.103543   0.213007   0.096611  -0.133333
     4  C   -0.136022   0.100577   0.213007   5.091553   0.286324   0.098336
     5  C    0.016346  -0.131969   0.096611   0.286324   5.187227   0.275219
     6  C    0.188045   0.020228  -0.133333   0.098336   0.275219   5.275652
     7  C   -0.060280   0.017553  -0.000733   0.015274  -0.109842   0.380880
     8  C   -0.056395   0.001581  -0.000127  -0.000859   0.012151   0.005926
     9  N   -0.028853   0.008341  -0.000335   0.000038  -0.000455  -0.054454
    10  C    0.404031  -0.079641   0.011820  -0.000462   0.014411  -0.067866
    11  H   -0.076715   0.444679  -0.075662   0.014626  -0.001794   0.016252
    12  H    0.015337  -0.071347   0.439126  -0.075025   0.014800  -0.001268
    13  H   -0.001235   0.014837  -0.074894   0.437562  -0.070803   0.015703
    14  H    0.017221  -0.001846   0.014676  -0.076173   0.442349  -0.071191
    15  H    0.015821  -0.000151  -0.000040   0.000282  -0.019882  -0.061509
    16  H    0.001910   0.000101  -0.000004   0.000009  -0.000477   0.008335
    17  H   -0.077145  -0.009179   0.000135  -0.000008  -0.000351   0.008476
               7          8          9         10         11         12
     1  C   -0.060280  -0.056395  -0.028853   0.404031  -0.076715   0.015337
     2  C    0.017553   0.001581   0.008341  -0.079641   0.444679  -0.071347
     3  C   -0.000733  -0.000127  -0.000335   0.011820  -0.075662   0.439126
     4  C    0.015274  -0.000859   0.000038  -0.000462   0.014626  -0.075025
     5  C   -0.109842   0.012151  -0.000455   0.014411  -0.001794   0.014800
     6  C    0.380880   0.005926  -0.054454  -0.067866   0.016252  -0.001268
     7  C    5.097544   0.442243  -0.027874  -0.052394  -0.000378   0.000034
     8  C    0.442243   4.774526   0.483239  -0.068486   0.000073   0.000001
     9  N   -0.027874   0.483239   6.229810   0.561497   0.000173   0.000003
    10  C   -0.052394  -0.068486   0.561497   4.868233  -0.015611  -0.000346
    11  H   -0.000378   0.000073   0.000173  -0.015611   0.721123  -0.013415
    12  H    0.000034   0.000001   0.000003  -0.000346  -0.013415   0.715768
    13  H   -0.000425   0.000009  -0.000000   0.000027  -0.000307  -0.012842
    14  H   -0.019649   0.000372   0.000012  -0.000313   0.000035  -0.000299
    15  H    0.407922  -0.050496   0.006683   0.000006   0.000012  -0.000000
    16  H   -0.070342   0.411941  -0.045002   0.004129   0.000000   0.000000
    17  H    0.001319   0.005120  -0.040608   0.410793   0.007207   0.000008
              13         14         15         16         17
     1  C   -0.001235   0.017221   0.015821   0.001910  -0.077145
     2  C    0.014837  -0.001846  -0.000151   0.000101  -0.009179
     3  C   -0.074894   0.014676  -0.000040  -0.000004   0.000135
     4  C    0.437562  -0.076173   0.000282   0.000009  -0.000008
     5  C   -0.070803   0.442349  -0.019882  -0.000477  -0.000351
     6  C    0.015703  -0.071191  -0.061509   0.008335   0.008476
     7  C   -0.000425  -0.019649   0.407922  -0.070342   0.001319
     8  C    0.000009   0.000372  -0.050496   0.411941   0.005120
     9  N   -0.000000   0.000012   0.006683  -0.045002  -0.040608
    10  C    0.000027  -0.000313   0.000006   0.004129   0.410793
    11  H   -0.000307   0.000035   0.000012   0.000000   0.007207
    12  H   -0.012842  -0.000299  -0.000000   0.000000   0.000008
    13  H    0.715569  -0.013737  -0.000007  -0.000000  -0.000001
    14  H   -0.013737   0.726990   0.006382  -0.000002   0.000011
    15  H   -0.000007   0.006382   0.724956  -0.007989   0.000089
    16  H   -0.000000  -0.000002  -0.007989   0.697895  -0.000416
    17  H   -0.000001   0.000011   0.000089  -0.000416   0.704733
 Mulliken charges:
               1
     1  C    0.021912
     2  C   -0.001356
     3  C    0.022962
     4  C    0.030963
     5  C   -0.009865
     6  C    0.096570
     7  C   -0.020852
     8  C    0.039181
     9  N   -0.092214
    10  C    0.010173
    11  H   -0.020296
    12  H   -0.010533
    13  H   -0.009454
    14  H   -0.024839
    15  H   -0.022079
    16  H   -0.000089
    17  H   -0.010184
 Sum of Mulliken charges =  -0.00000
 Mulliken charges with hydrogens summed into heavy atoms:
               1
     1  C    0.021912
     2  C   -0.021652
     3  C    0.012429
     4  C    0.021508
     5  C   -0.034704
     6  C    0.096570
     7  C   -0.042931
     8  C    0.039092
     9  N   -0.092214
    10  C   -0.000011
 Electronic spatial extent (au):  <R**2>=           1265.0447
 Charge=             -0.0000 electrons
 Dipole moment (field-independent basis, Debye):
    X=              2.2789    Y=             -0.9450    Z=              0.0000  Tot=              2.4671
 Quadrupole moment (field-independent basis, Debye-Ang):
   XX=            -58.1701   YY=            -51.4272   ZZ=            -61.1886
   XY=              4.0904   XZ=              0.0000   YZ=              0.0000
 Traceless Quadrupole moment (field-independent basis, Debye-Ang):
   XX=             -1.2414   YY=              5.5014   ZZ=             -4.2600
   XY=              4.0904   XZ=              0.0000   YZ=              0.0000
 Octapole moment (field-independent basis, Debye-Ang**2):
  XXX=             28.1445  YYY=              0.7401  ZZZ=             -0.0000  XYY=              3.3553
  XXY=            -14.7189  XXZ=              0.0000  XZZ=             -3.2137  YZZ=              1.0909
  YYZ=              0.0000  XYZ=             -0.0000
 Hexadecapole moment (field-independent basis, Debye-Ang**3):
 XXXX=          -1143.0334 YYYY=           -468.2954 ZZZZ=            -65.3640 XXXY=             51.4962
 XXXZ=             -0.0000 YYYX=              6.0440 YYYZ=             -0.0000 ZZZX=             -0.0000
 ZZZY=             -0.0000 XXYY=           -272.8874 XXZZ=           -220.0818 YYZZ=           -104.4416
 XXYZ=              0.0000 YYXZ=             -0.0000 ZZXY=             -0.3381
 N-N= 4.601528227951D+02 E-N=-1.849936946224D+03  KE= 3.972099319786D+02
 Symmetry A'   KE= 3.859286988185D+02
 Symmetry A"   KE= 1.128123316011D+01
 ******************************Gaussian NBO Version 3.1******************************
             N A T U R A L   A T O M I C   O R B I T A L   A N D
          N A T U R A L   B O N D   O R B I T A L   A N A L Y S I S
 ******************************Gaussian NBO Version 3.1******************************
       /RESON  / : Allow strongly delocalized NBO set

 Analyzing the SCF density

 Job title: 49                                                              

 Storage needed:     92934 in NPA,    123328 in NBO ( 939522515 available)
 GSVD:  LWork=       19975 too small for GESVD, short by         686 words or         686 for optimal perf.


 NATURAL POPULATIONS:  Natural atomic orbital occupancies 
                                                          
   NAO  Atom  No  lang   Type(AO)    Occupancy      Energy
 ----------------------------------------------------------
     1    C    1  S      Cor( 1S)     1.99884     -10.06872
     2    C    1  S      Val( 2S)     0.86238      -0.10960
     3    C    1  S      Ryd( 3S)     0.00230       0.56689
     4    C    1  px     Val( 2p)     1.11910      -0.08167
     5    C    1  px     Ryd( 3p)     0.00474       1.08625
     6    C    1  py     Val( 2p)     1.09563      -0.06623
     7    C    1  py     Ryd( 3p)     0.00432       1.02337
     8    C    1  pz     Val( 2p)     1.01434      -0.11178
     9    C    1  pz     Ryd( 3p)     0.00055       0.63536
    10    C    1  dxy    Ryd( 3d)     0.00080       2.43196
    11    C    1  dxz    Ryd( 3d)     0.00058       1.89872
    12    C    1  dyz    Ryd( 3d)     0.00045       1.89848
    13    C    1  dx2y2  Ryd( 3d)     0.00076       2.47056
    14    C    1  dz2    Ryd( 3d)     0.00041       2.19588

    15    C    2  S      Cor( 1S)     1.99891     -10.07219
    16    C    2  S      Val( 2S)     0.93295      -0.14250
    17    C    2  S      Ryd( 3S)     0.00161       0.56327
    18    C    2  px     Val( 2p)     1.06477      -0.04717
    19    C    2  px     Ryd( 3p)     0.00393       0.65679
    20    C    2  py     Val( 2p)     1.19379      -0.07131
    21    C    2  py     Ryd( 3p)     0.00633       1.02265
    22    C    2  pz     Val( 2p)     0.97847      -0.11556
    23    C    2  pz     Ryd( 3p)     0.00095       0.54710
    24    C    2  dxy    Ryd( 3d)     0.00069       2.43238
    25    C    2  dxz    Ryd( 3d)     0.00060       1.93082
    26    C    2  dyz    Ryd( 3d)     0.00034       1.90435
    27    C    2  dx2y2  Ryd( 3d)     0.00075       2.52027
    28    C    2  dz2    Ryd( 3d)     0.00040       2.21275

    29    C    3  S      Cor( 1S)     1.99894     -10.07385
    30    C    3  S      Val( 2S)     0.94482      -0.15106
    31    C    3  S      Ryd( 3S)     0.00113       0.56155
    32    C    3  px     Val( 2p)     1.16847      -0.06412
    33    C    3  px     Ryd( 3p)     0.00562       0.92018
    34    C    3  py     Val( 2p)     1.09288      -0.05438
    35    C    3  py     Ryd( 3p)     0.00460       0.72513
    36    C    3  pz     Val( 2p)     0.99996      -0.11581
    37    C    3  pz     Ryd( 3p)     0.00103       0.54781
    38    C    3  dxy    Ryd( 3d)     0.00075       2.48329
    39    C    3  dxz    Ryd( 3d)     0.00045       1.91343
    40    C    3  dyz    Ryd( 3d)     0.00048       1.91230
    41    C    3  dx2y2  Ryd( 3d)     0.00073       2.43937
    42    C    3  dz2    Ryd( 3d)     0.00039       2.21413

    43    C    4  S      Cor( 1S)     1.99894     -10.07614
    44    C    4  S      Val( 2S)     0.94602      -0.15282
    45    C    4  S      Ryd( 3S)     0.00113       0.56360
    46    C    4  px     Val( 2p)     1.16616      -0.06445
    47    C    4  px     Ryd( 3p)     0.00562       0.91233
    48    C    4  py     Val( 2p)     1.09649      -0.05532
    49    C    4  py     Ryd( 3p)     0.00462       0.73394
    50    C    4  pz     Val( 2p)     0.98161      -0.11618
    51    C    4  pz     Ryd( 3p)     0.00085       0.54724
    52    C    4  dxy    Ryd( 3d)     0.00076       2.48765
    53    C    4  dxz    Ryd( 3d)     0.00046       1.91161
    54    C    4  dyz    Ryd( 3d)     0.00051       1.91057
    55    C    4  dx2y2  Ryd( 3d)     0.00072       2.43269
    56    C    4  dz2    Ryd( 3d)     0.00039       2.21231

    57    C    5  S      Cor( 1S)     1.99890     -10.07044
    58    C    5  S      Val( 2S)     0.93214      -0.14187
    59    C    5  S      Ryd( 3S)     0.00154       0.56516
    60    C    5  px     Val( 2p)     1.06346      -0.04694
    61    C    5  px     Ryd( 3p)     0.00389       0.65332
    62    C    5  py     Val( 2p)     1.19213      -0.07081
    63    C    5  py     Ryd( 3p)     0.00630       1.02295
    64    C    5  pz     Val( 2p)     0.99627      -0.11586
    65    C    5  pz     Ryd( 3p)     0.00102       0.54815
    66    C    5  dxy    Ryd( 3d)     0.00070       2.42681
    67    C    5  dxz    Ryd( 3d)     0.00055       1.93070
    68    C    5  dyz    Ryd( 3d)     0.00035       1.90447
    69    C    5  dx2y2  Ryd( 3d)     0.00074       2.52215
    70    C    5  dz2    Ryd( 3d)     0.00040       2.21006

    71    C    6  S      Cor( 1S)     1.99885     -10.07375
    72    C    6  S      Val( 2S)     0.85122      -0.10448
    73    C    6  S      Ryd( 3S)     0.00198       0.55353
    74    C    6  px     Val( 2p)     1.10904      -0.07692
    75    C    6  px     Ryd( 3p)     0.00530       1.09690
    76    C    6  py     Val( 2p)     1.09363      -0.06663
    77    C    6  py     Ryd( 3p)     0.00473       1.03058
    78    C    6  pz     Val( 2p)     0.97965      -0.11075
    79    C    6  pz     Ryd( 3p)     0.00058       0.62990
    80    C    6  dxy    Ryd( 3d)     0.00080       2.42854
    81    C    6  dxz    Ryd( 3d)     0.00073       1.89969
    82    C    6  dyz    Ryd( 3d)     0.00048       1.89581
    83    C    6  dx2y2  Ryd( 3d)     0.00082       2.47899
    84    C    6  dz2    Ryd( 3d)     0.00041       2.19701

    85    C    7  S      Cor( 1S)     1.99891     -10.06737
    86    C    7  S      Val( 2S)     0.94459      -0.14752
    87    C    7  S      Ryd( 3S)     0.00172       0.54934
    88    C    7  px     Val( 2p)     1.07114      -0.04973
    89    C    7  px     Ryd( 3p)     0.00384       0.64779
    90    C    7  py     Val( 2p)     1.19884      -0.07166
    91    C    7  py     Ryd( 3p)     0.00538       1.01075
    92    C    7  pz     Val( 2p)     1.00714      -0.11528
    93    C    7  pz     Ryd( 3p)     0.00095       0.54962
    94    C    7  dxy    Ryd( 3d)     0.00069       2.44291
    95    C    7  dxz    Ryd( 3d)     0.00052       1.93117
    96    C    7  dyz    Ryd( 3d)     0.00039       1.90935
    97    C    7  dx2y2  Ryd( 3d)     0.00068       2.51465
    98    C    7  dz2    Ryd( 3d)     0.00040       2.21123

    99    C    8  S      Cor( 1S)     1.99901     -10.09824
   100    C    8  S      Val( 2S)     0.91020      -0.13971
   101    C    8  S      Ryd( 3S)     0.00121       0.49858
   102    C    8  px     Val( 2p)     1.15727      -0.05334
   103    C    8  px     Ryd( 3p)     0.00660       0.84711
   104    C    8  py     Val( 2p)     0.91619      -0.01010
   105    C    8  py     Ryd( 3p)     0.00937       0.63507
   106    C    8  pz     Val( 2p)     0.95776      -0.11459
   107    C    8  pz     Ryd( 3p)     0.00138       0.53012
   108    C    8  dxy    Ryd( 3d)     0.00180       2.46041
   109    C    8  dxz    Ryd( 3d)     0.00049       1.90343
   110    C    8  dyz    Ryd( 3d)     0.00101       1.92709
   111    C    8  dx2y2  Ryd( 3d)     0.00128       2.43989
   112    C    8  dz2    Ryd( 3d)     0.00050       2.19870

   113    N    9  S      Cor( 1S)     1.99929     -14.14316
   114    N    9  S      Val( 2S)     1.35503      -0.48076
   115    N    9  S      Ryd( 3S)     0.00114       1.13851
   116    N    9  px     Val( 2p)     1.59623      -0.21119
   117    N    9  px     Ryd( 3p)     0.00573       1.01852
   118    N    9  py     Val( 2p)     1.36319      -0.18211
   119    N    9  py     Ryd( 3p)     0.00453       1.15847
   120    N    9  pz     Val( 2p)     1.15118      -0.17327
   121    N    9  pz     Ryd( 3p)     0.00048       0.88407
   122    N    9  dxy    Ryd( 3d)     0.00140       2.70818
   123    N    9  dxz    Ryd( 3d)     0.00137       2.31323
   124    N    9  dyz    Ryd( 3d)     0.00060       2.33679
   125    N    9  dx2y2  Ryd( 3d)     0.00146       2.88507
   126    N    9  dz2    Ryd( 3d)     0.00074       2.59110

   127    C   10  S      Cor( 1S)     1.99903     -10.10159
   128    C   10  S      Val( 2S)     0.89363      -0.13276
   129    C   10  S      Ryd( 3S)     0.00191       0.51080
   130    C   10  px     Val( 2p)     0.92769      -0.00339
   131    C   10  px     Ryd( 3p)     0.00999       0.56334
   132    C   10  py     Val( 2p)     1.13726      -0.06008
   133    C   10  py     Ryd( 3p)     0.00652       0.93282
   134    C   10  pz     Val( 2p)     0.91139      -0.11674
   135    C   10  pz     Ryd( 3p)     0.00134       0.52468
   136    C   10  dxy    Ryd( 3d)     0.00132       2.39882
   137    C   10  dxz    Ryd( 3d)     0.00107       1.94234
   138    C   10  dyz    Ryd( 3d)     0.00054       1.88533
   139    C   10  dx2y2  Ryd( 3d)     0.00185       2.52760
   140    C   10  dz2    Ryd( 3d)     0.00048       2.18641

   141    H   11  S      Val( 1S)     0.77141       0.06653
   142    H   11  S      Ryd( 2S)     0.00197       0.32488
   143    H   11  px     Ryd( 2p)     0.00009       1.98596
   144    H   11  py     Ryd( 2p)     0.00082       2.37374
   145    H   11  pz     Ryd( 2p)     0.00018       1.64787

   146    H   12  S      Val( 1S)     0.77082       0.07130
   147    H   12  S      Ryd( 2S)     0.00160       0.31445
   148    H   12  px     Ryd( 2p)     0.00064       2.27747
   149    H   12  py     Ryd( 2p)     0.00026       2.06623
   150    H   12  pz     Ryd( 2p)     0.00017       1.64126

   151    H   13  S      Val( 1S)     0.77092       0.07005
   152    H   13  S      Ryd( 2S)     0.00159       0.31401
   153    H   13  px     Ryd( 2p)     0.00063       2.26802
   154    H   13  py     Ryd( 2p)     0.00027       2.07199
   155    H   13  pz     Ryd( 2p)     0.00017       1.63960

   156    H   14  S      Val( 1S)     0.77227       0.06651
   157    H   14  S      Ryd( 2S)     0.00178       0.32337
   158    H   14  px     Ryd( 2p)     0.00009       1.98124
   159    H   14  py     Ryd( 2p)     0.00081       2.37371
   160    H   14  pz     Ryd( 2p)     0.00018       1.64799

   161    H   15  S      Val( 1S)     0.77097       0.06718
   162    H   15  S      Ryd( 2S)     0.00207       0.32327
   163    H   15  px     Ryd( 2p)     0.00009       1.96947
   164    H   15  py     Ryd( 2p)     0.00081       2.37248
   165    H   15  pz     Ryd( 2p)     0.00017       1.64972

   166    H   16  S      Val( 1S)     0.79009       0.07444
   167    H   16  S      Ryd( 2S)     0.00154       0.31924
   168    H   16  px     Ryd( 2p)     0.00073       2.28428
   169    H   16  py     Ryd( 2p)     0.00017       2.02960
   170    H   16  pz     Ryd( 2p)     0.00014       1.64416

   171    H   17  S      Val( 1S)     0.79730       0.06273
   172    H   17  S      Ryd( 2S)     0.00176       0.32946
   173    H   17  px     Ryd( 2p)     0.00004       1.93975
   174    H   17  py     Ryd( 2p)     0.00086       2.37116
   175    H   17  pz     Ryd( 2p)     0.00013       1.64564

 WARNING:  1 low occupancy (<1.9990e) core orbital  found on  C    1
           1 low occupancy (<1.9990e) core orbital  found on  C    2
           1 low occupancy (<1.9990e) core orbital  found on  C    3
           1 low occupancy (<1.9990e) core orbital  found on  C    4
           1 low occupancy (<1.9990e) core orbital  found on  C    5
           1 low occupancy (<1.9990e) core orbital  found on  C    6
           1 low occupancy (<1.9990e) core orbital  found on  C    7


 Summary of Natural Population Analysis:                  
                                                          
                                       Natural Population 
                Natural  -----------------------------------------------
    Atom  No    Charge         Core      Valence    Rydberg      Total
 -----------------------------------------------------------------------
      C    1   -0.10521      1.99884     4.09145    0.01492     6.10521
      C    2   -0.18450      1.99891     4.16998    0.01561     6.18450
      C    3   -0.22024      1.99894     4.20613    0.01517     6.22024
      C    4   -0.20427      1.99894     4.19028    0.01505     6.20427
      C    5   -0.19839      1.99890     4.18400    0.01549     6.19839
      C    6   -0.04820      1.99885     4.03353    0.01582     6.04820
      C    7   -0.23519      1.99891     4.22171    0.01457     6.23519
      C    8    0.03593      1.99901     3.94142    0.02364     5.96407
      N    9   -0.48237      1.99929     5.46563    0.01745     7.48237
      C   10    0.10597      1.99903     3.86998    0.02501     5.89403
      H   11    0.22553      0.00000     0.77141    0.00305     0.77447
      H   12    0.22651      0.00000     0.77082    0.00267     0.77349
      H   13    0.22642      0.00000     0.77092    0.00266     0.77358
      H   14    0.22487      0.00000     0.77227    0.00286     0.77513
      H   15    0.22589      0.00000     0.77097    0.00314     0.77411
      H   16    0.20733      0.00000     0.79009    0.00258     0.79267
      H   17    0.19990      0.00000     0.79730    0.00279     0.80010
 =======================================================================
   * Total *   -0.00000     19.98962    47.81789    0.19249    68.00000

                                 Natural Population      
 --------------------------------------------------------
   Core                      19.98962 ( 99.9481% of  20)
   Valence                   47.81789 ( 99.6206% of  48)
   Natural Minimal Basis     67.80751 ( 99.7169% of  68)
   Natural Rydberg Basis      0.19249 (  0.2831% of  68)
 --------------------------------------------------------

    Atom  No          Natural Electron Configuration
 ----------------------------------------------------------------------------
      C    1      [core]2S( 0.86)2p( 3.23)3p( 0.01)
      C    2      [core]2S( 0.93)2p( 3.24)3p( 0.01)
      C    3      [core]2S( 0.94)2p( 3.26)3p( 0.01)
      C    4      [core]2S( 0.95)2p( 3.24)3p( 0.01)
      C    5      [core]2S( 0.93)2p( 3.25)3p( 0.01)
      C    6      [core]2S( 0.85)2p( 3.18)3p( 0.01)
      C    7      [core]2S( 0.94)2p( 3.28)3p( 0.01)
      C    8      [core]2S( 0.91)2p( 3.03)3p( 0.02)3d( 0.01)
      N    9      [core]2S( 1.36)2p( 4.11)3p( 0.01)3d( 0.01)
      C   10      [core]2S( 0.89)2p( 2.98)3p( 0.02)3d( 0.01)
      H   11            1S( 0.77)
      H   12            1S( 0.77)
      H   13            1S( 0.77)
      H   14            1S( 0.77)
      H   15            1S( 0.77)
      H   16            1S( 0.79)
      H   17            1S( 0.80)


 NATURAL BOND ORBITAL ANALYSIS:

                       Occupancies       Lewis Structure    Low   High
           Occ.    -------------------  -----------------   occ   occ
  Cycle   Thresh.   Lewis   Non-Lewis     CR  BD  3C  LP    (L)   (NL)   Dev
 =============================================================================
   1(1)    1.90    62.67920   5.32080     10  18   0   6     5      5    0.55
   2(2)    1.90    62.67920   5.32080     10  18   0   6     5      5    0.55
   3(1)    1.80    62.67920   5.32080     10  18   0   6     5      5    0.55
   4(2)    1.80    62.67920   5.32080     10  18   0   6     5      5    0.55
   5(1)    1.70    65.50572   2.49428     10  22   0   2     1      5    0.31
   6(2)    1.70    65.50572   2.49428     10  22   0   2     1      5    0.31
   7(1)    1.60    65.50572   2.49428     10  22   0   2     1      5    0.31
   8(2)    1.60    64.62483   3.37517     10  21   0   3     2      5    0.55
   9(3)    1.60    65.50572   2.49428     10  22   0   2     1      5    0.31
  10(1)    1.50    64.98482   3.01518     10  22   0   2     1      5    0.55
  11(2)    1.50    65.64574   2.35426     10  23   0   1     0      5    0.55
  12(3)    1.50    66.02479   1.97521     10  23   0   1     0      5    0.31
  13(4)    1.50    64.98482   3.01518     10  22   0   2     1      5    0.55
  14(5)    1.50    66.02479   1.97521     10  23   0   1     0      5    0.31
 -----------------------------------------------------------------------------

 Structure accepted: RESONANCE keyword permits strongly delocalized structure

 WARNING:  1 low occupancy (<1.9990e) core orbital  found on  C    1
           1 low occupancy (<1.9990e) core orbital  found on  C    2
           1 low occupancy (<1.9990e) core orbital  found on  C    3
           1 low occupancy (<1.9990e) core orbital  found on  C    4
           1 low occupancy (<1.9990e) core orbital  found on  C    5
           1 low occupancy (<1.9990e) core orbital  found on  C    6
           1 low occupancy (<1.9990e) core orbital  found on  C    7

 --------------------------------------------------------
   Core                     19.98965 ( 99.948% of  20)
   Valence Lewis            46.03514 ( 95.907% of  48)
  ==================       ============================
   Total Lewis              66.02479 ( 97.095% of  68)
  -----------------------------------------------------
   Valence non-Lewis         1.83795 (  2.703% of  68)
   Rydberg non-Lewis         0.13726 (  0.202% of  68)
  ==================       ============================
   Total non-Lewis           1.97521 (  2.905% of  68)
 --------------------------------------------------------


       (Occupancy)   Bond orbital/ Coefficients/ Hybrids
 ---------------------------------------------------------------------------------
     1. (1.97138) BD ( 1) C   1 - C   2  
                ( 51.41%)   0.7170* C   1 s( 34.29%)p 1.92( 65.68%)d 0.00(  0.04%)
                                           -0.0000  0.5855  0.0047  0.7019 -0.0139
                                            0.4044  0.0185  0.0000  0.0000  0.0132
                                            0.0000  0.0000  0.0081 -0.0116
                ( 48.59%)   0.6970* C   2 s( 34.80%)p 1.87( 65.16%)d 0.00(  0.05%)
                                            0.0001  0.5899  0.0024 -0.7185 -0.0123
                                           -0.3670  0.0218  0.0000  0.0000  0.0155
                                            0.0000  0.0000  0.0082 -0.0128
     2. (1.95928) BD ( 1) C   1 - C   6  
                ( 49.94%)   0.7067* C   1 s( 32.65%)p 2.06( 67.31%)d 0.00(  0.04%)
                                           -0.0001  0.5714 -0.0055 -0.0043  0.0001
                                           -0.8203  0.0094  0.0000  0.0000  0.0007
                                            0.0000  0.0000 -0.0158 -0.0129
                ( 50.06%)   0.7076* C   6 s( 32.26%)p 2.10( 67.70%)d 0.00(  0.04%)
                                           -0.0001  0.5680 -0.0049  0.0182  0.0002
                                            0.8225 -0.0088  0.0000  0.0000  0.0004
                                            0.0000  0.0000 -0.0162 -0.0128
     3. (1.53347) BD ( 2) C   1 - C   6  
                ( 51.61%)   0.7184* C   1 s(  0.00%)p 1.00( 99.99%)d 0.00(  0.01%)
                                            0.0000  0.0000  0.0000  0.0000  0.0000
                                            0.0000  0.0000  0.9999  0.0120  0.0000
                                           -0.0024 -0.0112  0.0000  0.0000
                ( 48.39%)   0.6956* C   6 s(  0.00%)p 1.00( 99.98%)d 0.00(  0.02%)
                                            0.0000  0.0000  0.0000  0.0000  0.0000
                                            0.0000  0.0000  0.9998  0.0154  0.0000
                                           -0.0006  0.0134  0.0000  0.0000
     4. (1.97748) BD ( 1) C   1 - C  10  
                ( 52.55%)   0.7249* C   1 s( 32.96%)p 2.03( 67.00%)d 0.00(  0.04%)
                                           -0.0000  0.5740  0.0048 -0.7118  0.0091
                                            0.4037  0.0179  0.0000  0.0000 -0.0131
                                            0.0000  0.0000  0.0098 -0.0116
                ( 47.45%)   0.6889* C  10 s( 38.47%)p 1.60( 61.48%)d 0.00(  0.05%)
                                            0.0002  0.6202 -0.0054  0.6834  0.0095
                                           -0.3835  0.0256  0.0000  0.0000 -0.0169
                                            0.0000  0.0000  0.0092 -0.0116
     5. (1.97816) BD ( 1) C   2 - C   3  
                ( 50.28%)   0.7091* C   2 s( 36.69%)p 1.72( 63.27%)d 0.00(  0.04%)
                                            0.0001  0.6055  0.0147  0.6945  0.0301
                                           -0.3856  0.0282  0.0000  0.0000 -0.0161
                                            0.0000  0.0000  0.0066 -0.0116
                ( 49.72%)   0.7051* C   3 s( 36.50%)p 1.74( 63.45%)d 0.00(  0.05%)
                                            0.0000  0.6041  0.0090 -0.6696  0.0099
                                            0.4295  0.0391  0.0000  0.0000 -0.0147
                                            0.0000  0.0000  0.0098 -0.0118
     6. (1.73518) BD ( 2) C   2 - C   3  
                ( 49.27%)   0.7020* C   2 s(  0.00%)p 1.00( 99.95%)d 0.00(  0.05%)
                                            0.0000  0.0000  0.0000  0.0000  0.0000
                                            0.0000  0.0000  0.9997 -0.0081  0.0000
                                            0.0133 -0.0187  0.0000  0.0000
                ( 50.73%)   0.7122* C   3 s(  0.00%)p 1.00( 99.95%)d 0.00(  0.05%)
                                            0.0000  0.0000  0.0000  0.0000  0.0000
                                            0.0000  0.0000  0.9997 -0.0133  0.0000
                                           -0.0221  0.0023  0.0000  0.0000
     7. (1.97918) BD ( 1) C   2 - H  11  
                ( 61.46%)   0.7840* C   2 s( 28.42%)p 2.52( 71.55%)d 0.00(  0.03%)
                                           -0.0003  0.5329 -0.0141  0.0051  0.0076
                                            0.8458 -0.0062  0.0000  0.0000 -0.0002
                                            0.0000  0.0000 -0.0148 -0.0100
                ( 38.54%)   0.6208* H  11 s( 99.91%)p 0.00(  0.09%)
                                            0.9995 -0.0025 -0.0013 -0.0304  0.0000
     8. (1.97676) BD ( 1) C   3 - C   4  
                ( 49.95%)   0.7068* C   3 s( 34.88%)p 1.87( 65.08%)d 0.00(  0.04%)
                                            0.0000  0.5906  0.0070  0.0160  0.0390
                                           -0.8055 -0.0105  0.0000  0.0000  0.0021
                                            0.0000  0.0000 -0.0172 -0.0120
                ( 50.05%)   0.7074* C   4 s( 35.02%)p 1.85( 64.94%)d 0.00(  0.04%)
                                            0.0000  0.5917  0.0068  0.0348  0.0391
                                            0.8041  0.0090  0.0000  0.0000 -0.0011
                                            0.0000  0.0000 -0.0172 -0.0120
     9. (1.97999) BD ( 1) C   3 - H  12  
                ( 61.47%)   0.7840* C   3 s( 28.52%)p 2.51( 71.45%)d 0.00(  0.03%)
                                           -0.0003  0.5339 -0.0132  0.7415 -0.0069
                                            0.4058 -0.0032  0.0000  0.0000  0.0124
                                            0.0000  0.0000  0.0079 -0.0098
                ( 38.53%)   0.6207* H  12 s( 99.91%)p 0.00(  0.09%)
                                            0.9995 -0.0020 -0.0264 -0.0149  0.0000
    10. (1.97807) BD ( 1) C   4 - C   5  
                ( 49.78%)   0.7055* C   4 s( 36.59%)p 1.73( 63.36%)d 0.00(  0.04%)
                                            0.0000  0.6048  0.0086 -0.6776  0.0096
                                           -0.4158 -0.0389  0.0000  0.0000  0.0143
                                            0.0000  0.0000  0.0102 -0.0118
                ( 50.22%)   0.7087* C   5 s( 36.60%)p 1.73( 63.36%)d 0.00(  0.04%)
                                            0.0001  0.6048  0.0151  0.7006  0.0304
                                            0.3755 -0.0285  0.0000  0.0000  0.0160
                                            0.0000  0.0000  0.0071 -0.0116
    11. (1.73607) BD ( 2) C   4 - C   5  
                ( 49.51%)   0.7036* C   4 s(  0.00%)p 1.00( 99.95%)d 0.00(  0.05%)
                                            0.0000  0.0000  0.0000  0.0000  0.0000
                                            0.0000  0.0000  0.9997 -0.0127  0.0000
                                           -0.0226 -0.0027  0.0000  0.0000
                ( 50.49%)   0.7106* C   5 s(  0.00%)p 1.00( 99.95%)d 0.00(  0.05%)
                                            0.0000  0.0000  0.0000  0.0000  0.0000
                                            0.0000  0.0000  0.9997 -0.0083  0.0000
                                            0.0128  0.0186  0.0000  0.0000
    12. (1.97980) BD ( 1) C   4 - H  13  
                ( 61.45%)   0.7839* C   4 s( 28.29%)p 2.53( 71.68%)d 0.00(  0.03%)
                                           -0.0003  0.5318 -0.0128  0.7335 -0.0072
                                           -0.4227  0.0037  0.0000  0.0000 -0.0129
                                            0.0000  0.0000  0.0074 -0.0098
                ( 38.55%)   0.6208* H  13 s( 99.91%)p 0.00(  0.09%)
                                            0.9995 -0.0019 -0.0261  0.0155  0.0000
    13. (1.97158) BD ( 1) C   5 - C   6  
                ( 48.49%)   0.6964* C   5 s( 34.85%)p 1.87( 65.11%)d 0.00(  0.05%)
                                            0.0001  0.5903  0.0023 -0.7124 -0.0128
                                            0.3779 -0.0220  0.0000  0.0000 -0.0159
                                            0.0000  0.0000  0.0077 -0.0128
                ( 51.51%)   0.7177* C   6 s( 34.02%)p 1.94( 65.95%)d 0.00(  0.04%)
                                            0.0000  0.5832  0.0028  0.6957 -0.0150
                                           -0.4183 -0.0179  0.0000  0.0000 -0.0136
                                            0.0000  0.0000  0.0081 -0.0115
    14. (1.97941) BD ( 1) C   5 - H  14  
                ( 61.41%)   0.7836* C   5 s( 28.46%)p 2.51( 71.50%)d 0.00(  0.03%)
                                            0.0004 -0.5333  0.0142  0.0070 -0.0075
                                            0.8455 -0.0054  0.0000  0.0000 -0.0005
                                            0.0000  0.0000  0.0148  0.0100
                ( 38.59%)   0.6212* H  14 s( 99.91%)p 0.00(  0.09%)
                                           -0.9995  0.0022  0.0007 -0.0303  0.0000
    15. (1.97085) BD ( 1) C   6 - C   7  
                ( 51.56%)   0.7181* C   6 s( 33.61%)p 1.97( 66.35%)d 0.00(  0.04%)
                                            0.0000  0.5798  0.0040 -0.7176  0.0139
                                           -0.3847 -0.0190  0.0000  0.0000  0.0127
                                            0.0000  0.0000  0.0097 -0.0117
                ( 48.44%)   0.6960* C   7 s( 34.79%)p 1.87( 65.16%)d 0.00(  0.05%)
                                            0.0001  0.5899  0.0009  0.7361  0.0107
                                            0.3303 -0.0228  0.0000  0.0000  0.0148
                                            0.0000  0.0000  0.0092 -0.0129
    16. (1.98365) BD ( 1) C   7 - C   8  
                ( 51.30%)   0.7162* C   7 s( 36.09%)p 1.77( 63.86%)d 0.00(  0.05%)
                                            0.0000  0.6006  0.0161 -0.6735 -0.0340
                                            0.4282 -0.0220  0.0000  0.0000 -0.0175
                                            0.0000  0.0000  0.0038 -0.0116
                ( 48.70%)   0.6979* C   8 s( 39.73%)p 1.52( 60.22%)d 0.00(  0.05%)
                                            0.0002  0.6303  0.0021  0.6454 -0.0161
                                           -0.4290 -0.0371  0.0000  0.0000 -0.0169
                                            0.0000  0.0000  0.0090 -0.0108
    17. (1.73049) BD ( 2) C   7 - C   8  
                ( 51.64%)   0.7186* C   7 s(  0.00%)p 1.00( 99.95%)d 0.00(  0.05%)
                                            0.0000  0.0000  0.0000  0.0000  0.0000
                                            0.0000  0.0000  0.9997 -0.0131  0.0000
                                           -0.0114  0.0198  0.0000  0.0000
                ( 48.36%)   0.6954* C   8 s(  0.00%)p 1.00( 99.94%)d 0.00(  0.06%)
                                            0.0000  0.0000  0.0000  0.0000  0.0000
                                            0.0000  0.0000  0.9995 -0.0197  0.0000
                                            0.0237 -0.0024  0.0000  0.0000
    18. (1.97866) BD ( 1) C   7 - H  15  
                ( 61.46%)   0.7840* C   7 s( 29.03%)p 2.44( 70.94%)d 0.00(  0.03%)
                                            0.0004 -0.5386  0.0136  0.0542  0.0079
                                            0.8405 -0.0054  0.0000  0.0000 -0.0019
                                            0.0000  0.0000  0.0141  0.0099
                ( 38.54%)   0.6208* H  15 s( 99.91%)p 0.00(  0.09%)
                                           -0.9995  0.0024 -0.0029 -0.0302  0.0000
    19. (1.98430) BD ( 1) C   8 - N   9  
                ( 39.75%)   0.6305* C   8 s( 30.50%)p 2.27( 69.37%)d 0.00(  0.13%)
                                            0.0000  0.5520  0.0155  0.0138 -0.0526
                                            0.8300  0.0432  0.0000  0.0000  0.0031
                                            0.0000  0.0000 -0.0308 -0.0194
                ( 60.25%)   0.7762* N   9 s( 35.54%)p 1.81( 64.39%)d 0.00(  0.07%)
                                            0.0002  0.5961  0.0081 -0.0618  0.0289
                                           -0.7994  0.0137  0.0000  0.0000 -0.0107
                                            0.0000  0.0000 -0.0200 -0.0126
    20. (1.98171) BD ( 1) C   8 - H  16  
                ( 60.76%)   0.7795* C   8 s( 29.61%)p 2.38( 70.36%)d 0.00(  0.03%)
                                            0.0005 -0.5440  0.0111  0.7622 -0.0056
                                            0.3495 -0.0213  0.0000  0.0000 -0.0125
                                            0.0000  0.0000 -0.0108  0.0085
                ( 39.24%)   0.6264* H  16 s( 99.91%)p 0.00(  0.09%)
                                           -0.9995  0.0036 -0.0279 -0.0124  0.0000
    21. (1.98670) BD ( 1) N   9 - C  10  
                ( 60.13%)   0.7754* N   9 s( 38.77%)p 1.58( 61.17%)d 0.00(  0.07%)
                                            0.0001  0.6225  0.0143  0.6641 -0.0039
                                            0.4118 -0.0321  0.0000  0.0000  0.0111
                                            0.0000  0.0000  0.0200 -0.0122
                ( 39.87%)   0.6314* C  10 s( 32.16%)p 2.11( 67.72%)d 0.00(  0.12%)
                                            0.0000  0.5665  0.0261 -0.7269 -0.0639
                                           -0.3795  0.0266  0.0000  0.0000  0.0258
                                            0.0000  0.0000  0.0156 -0.0185
    22. (1.78250) BD ( 2) N   9 - C  10  
                ( 58.02%)   0.7617* N   9 s(  0.00%)p 1.00( 99.86%)d 0.00(  0.14%)
                                            0.0000  0.0000  0.0000  0.0000  0.0000
                                            0.0000  0.0000  0.9992 -0.0107  0.0000
                                            0.0364 -0.0101  0.0000  0.0000
                ( 41.98%)   0.6479* C  10 s(  0.00%)p 1.00( 99.87%)d 0.00(  0.13%)
                                            0.0000  0.0000  0.0000  0.0000  0.0000
                                            0.0000  0.0000  0.9993 -0.0122  0.0000
                                           -0.0255 -0.0256  0.0000  0.0000
    23. (1.98088) BD ( 1) C  10 - H  17  
                ( 60.49%)   0.7778* C  10 s( 29.15%)p 2.43( 70.82%)d 0.00(  0.04%)
                                           -0.0006  0.5398 -0.0112 -0.0171 -0.0260
                                            0.8408 -0.0145  0.0000  0.0000 -0.0003
                                            0.0000  0.0000 -0.0169 -0.0086
                ( 39.51%)   0.6285* H  17 s( 99.91%)p 0.00(  0.09%)
                                            0.9995 -0.0045  0.0023 -0.0305  0.0000
    24. (1.99884) CR ( 1) C   1           s(100.00%)
                                            1.0000  0.0001 -0.0000 -0.0000  0.0000
                                           -0.0001  0.0000  0.0000  0.0000 -0.0000
                                            0.0000  0.0000 -0.0000 -0.0000
    25. (1.99891) CR ( 1) C   2           s(100.00%)p 0.00(  0.00%)
                                            1.0000  0.0001 -0.0000  0.0000  0.0000
                                            0.0003 -0.0000  0.0000  0.0000 -0.0000
                                            0.0000  0.0000 -0.0000 -0.0000
    26. (1.99894) CR ( 1) C   3           s(100.00%)p 0.00(  0.00%)
                                            1.0000  0.0001 -0.0000  0.0002 -0.0000
                                            0.0001 -0.0000  0.0000  0.0000  0.0000
                                            0.0000  0.0000  0.0000 -0.0000
    27. (1.99894) CR ( 1) C   4           s(100.00%)p 0.00(  0.00%)
                                            1.0000  0.0001 -0.0000  0.0002 -0.0000
                                           -0.0001  0.0000  0.0000  0.0000 -0.0000
                                            0.0000  0.0000  0.0000 -0.0000
    28. (1.99891) CR ( 1) C   5           s(100.00%)p 0.00(  0.00%)
                                            1.0000  0.0001 -0.0000  0.0000  0.0000
                                           -0.0004  0.0000  0.0000  0.0000  0.0000
                                            0.0000  0.0000 -0.0000 -0.0000
    29. (1.99885) CR ( 1) C   6           s(100.00%)p 0.00(  0.00%)
                                            1.0000  0.0001 -0.0000 -0.0000  0.0000
                                            0.0001 -0.0000  0.0000  0.0000  0.0000
                                            0.0000  0.0000 -0.0000 -0.0000
    30. (1.99891) CR ( 1) C   7           s(100.00%)p 0.00(  0.00%)
                                            1.0000  0.0001 -0.0000 -0.0001 -0.0000
                                           -0.0003  0.0000  0.0000  0.0000 -0.0000
                                            0.0000  0.0000 -0.0000 -0.0000
    31. (1.99902) CR ( 1) C   8           s(100.00%)p 0.00(  0.00%)
                                            1.0000  0.0002 -0.0000 -0.0005  0.0000
                                           -0.0001  0.0000  0.0000  0.0000  0.0000
                                            0.0000  0.0000  0.0000 -0.0000
    32. (1.99929) CR ( 1) N   9           s(100.00%)
                                            1.0000 -0.0002  0.0000  0.0001  0.0000
                                            0.0000 -0.0000  0.0000  0.0000 -0.0000
                                            0.0000  0.0000  0.0000  0.0000
    33. (1.99903) CR ( 1) C  10           s(100.00%)p 0.00(  0.00%)
                                            1.0000  0.0002 -0.0000 -0.0001 -0.0000
                                            0.0006 -0.0000  0.0000  0.0000  0.0000
                                            0.0000  0.0000 -0.0000 -0.0000
    34. (1.91959) LP ( 1) N   9           s( 25.71%)p 2.89( 74.21%)d 0.00(  0.08%)
                                            0.0002  0.5069 -0.0152 -0.7433 -0.0239
                                            0.4344  0.0151 -0.0000 -0.0000  0.0211
                                           -0.0000 -0.0000 -0.0121  0.0138
    35. (0.00499) RY*( 1) C   1           s(  1.71%)p53.66( 92.00%)d 3.67(  6.28%)
                                            0.0000  0.0110  0.1305  0.0191  0.8964
                                            0.0014 -0.3408  0.0000  0.0000 -0.2356
                                            0.0000  0.0000  0.0838 -0.0175
    36. (0.00399) RY*( 2) C   1           s( 11.15%)p 7.63( 85.06%)d 0.34(  3.78%)
                                            0.0000  0.0197  0.3334 -0.0073 -0.3621
                                           -0.0009 -0.8482 -0.0000 -0.0000  0.0957
                                           -0.0000 -0.0000  0.1659 -0.0338
    37. (0.00199) RY*( 3) C   1           s( 86.65%)p 0.14( 12.06%)d 0.01(  1.29%)
                                           -0.0000 -0.0123  0.9308 -0.0005  0.0132
                                           -0.0082  0.3469  0.0000  0.0000  0.0328
                                            0.0000  0.0000 -0.0959 -0.0512
    38. (0.00074) RY*( 4) C   1           s(  0.00%)p 1.00( 46.28%)d 1.16( 53.72%)
                                            0.0000  0.0000  0.0000  0.0000  0.0000
                                            0.0000  0.0000  0.0160 -0.6801  0.0000
                                           -0.0993  0.7262  0.0000  0.0000
    39. (0.00065) RY*( 5) C   1           s(  0.00%)p 1.00(  7.36%)d12.59( 92.64%)
                                            0.0000  0.0000  0.0000  0.0000  0.0000
                                            0.0000  0.0000  0.0031  0.2713  0.0000
                                            0.8863  0.3752  0.0000  0.0000
    40. (0.00029) RY*( 6) C   1           s(  0.00%)p 1.00( 46.38%)d 1.16( 53.62%)
                                            0.0000  0.0000  0.0000  0.0000  0.0000
                                            0.0000  0.0000 -0.0028  0.6810  0.0000
                                           -0.4523  0.5759  0.0000  0.0000
    41. (0.00021) RY*( 7) C   1           s(  0.04%)p96.55(  4.11%)d99.99( 95.85%)
                                            0.0000 -0.0048  0.0201 -0.0024  0.0448
                                           -0.0206  0.1967  0.0000  0.0000  0.2278
                                            0.0000  0.0000  0.9485  0.0825
    42. (0.00012) RY*( 8) C   1           s(  0.16%)p40.87(  6.63%)d99.99( 93.20%)
                                           -0.0000 -0.0011  0.0403  0.0137 -0.2505
                                           -0.0062  0.0579 -0.0000 -0.0000 -0.9388
                                           -0.0000 -0.0000  0.2202  0.0478
    43. (0.00002) RY*( 9) C   1           s(  0.38%)p 0.37(  0.14%)d99.99( 99.47%)
    44. (0.00600) RY*( 1) C   2           s(  1.64%)p56.22( 92.47%)d 3.58(  5.89%)
                                            0.0000 -0.0206  0.1266  0.0035 -0.2766
                                            0.0288  0.9205  0.0000  0.0000 -0.0197
                                            0.0000  0.0000  0.2410  0.0190
    45. (0.00287) RY*( 2) C   2           s(  4.78%)p19.33( 92.46%)d 0.58(  2.76%)
                                           -0.0000  0.0202  0.2178  0.0232 -0.9157
                                           -0.0046 -0.2924 -0.0000 -0.0000 -0.1525
                                           -0.0000 -0.0000 -0.0566 -0.0335
    46. (0.00103) RY*( 3) C   2           s(  0.00%)p 1.00( 72.13%)d 0.39( 27.87%)
                                            0.0000  0.0000  0.0000  0.0000  0.0000
                                            0.0000  0.0000  0.0116  0.8492  0.0000
                                           -0.5160 -0.1114  0.0000  0.0000
    47. (0.00100) RY*( 4) C   2           s( 92.43%)p 0.07(  6.48%)d 0.01(  1.08%)
                                            0.0000 -0.0055  0.9614 -0.0137  0.2417
                                            0.0174 -0.0769  0.0000  0.0000  0.0508
                                            0.0000  0.0000  0.0724 -0.0548
    48. (0.00052) RY*( 5) C   2           s(  0.00%)p 1.00( 24.23%)d 3.13( 75.77%)
                                            0.0000  0.0000  0.0000  0.0000  0.0000
                                            0.0000  0.0000 -0.0109  0.4921  0.0000
                                            0.8501 -0.1870  0.0000  0.0000
    49. (0.00011) RY*( 6) C   2           s(  0.43%)p 8.38(  3.62%)d99.99( 95.95%)
                                           -0.0000 -0.0023  0.0656 -0.0249  0.1359
                                           -0.0037  0.1306 -0.0000 -0.0000 -0.8455
                                           -0.0000 -0.0000 -0.4602  0.1811
    50. (0.00004) RY*( 7) C   2           s(  0.75%)p 4.03(  3.02%)d99.99( 96.23%)
    51. (0.00001) RY*( 8) C   2           s(  0.00%)p 1.00(  3.69%)d26.12( 96.31%)
    52. (0.00001) RY*( 9) C   2           s(  0.05%)p40.62(  1.98%)d99.99( 97.97%)
    53. (0.00533) RY*( 1) C   3           s(  0.09%)p99.99( 92.87%)d77.25(  7.03%)
                                           -0.0000  0.0283  0.0104 -0.0273 -0.8267
                                           -0.0153 -0.4943 -0.0000 -0.0000  0.2184
                                           -0.0000 -0.0000  0.1468 -0.0328
    54. (0.00264) RY*( 2) C   3           s(  0.05%)p99.99( 98.57%)d28.74(  1.38%)
                                           -0.0000 -0.0006  0.0219  0.0178 -0.5084
                                           -0.0333  0.8520  0.0000  0.0000  0.0672
                                            0.0000  0.0000 -0.0962 -0.0027
    55. (0.00093) RY*( 3) C   3           s(  0.00%)p 1.00( 75.55%)d 0.32( 24.45%)
                                            0.0000  0.0000  0.0000  0.0000  0.0000
                                            0.0000  0.0000  0.0137  0.8691  0.0000
                                            0.0447 -0.4925  0.0000  0.0000
    56. (0.00084) RY*( 4) C   3           s( 93.97%)p 0.00(  0.29%)d 0.06(  5.74%)
                                            0.0000 -0.0031  0.9694  0.0173 -0.0302
                                            0.0088 -0.0403  0.0000  0.0000 -0.1910
                                            0.0000  0.0000 -0.1073 -0.0971
    57. (0.00052) RY*( 5) C   3           s(  0.00%)p 1.00( 19.46%)d 4.14( 80.54%)
                                            0.0000  0.0000  0.0000  0.0000  0.0000
                                            0.0000  0.0000 -0.0074  0.4410  0.0000
                                           -0.5209  0.7308  0.0000  0.0000
    58. (0.00014) RY*( 6) C   3           s(  0.00%)p 1.00(  1.44%)d68.26( 98.55%)
                                           -0.0000 -0.0002  0.0038  0.0130 -0.0454
                                           -0.0237  0.1079  0.0000  0.0000 -0.4984
                                            0.0000  0.0000  0.8577  0.0394
    59. (0.00005) RY*( 7) C   3           s(  5.94%)p 0.84(  4.97%)d14.99( 89.09%)
    60. (0.00000) RY*( 8) C   3           s(  0.00%)p 1.00(  5.05%)d18.82( 94.95%)
    61. (0.00000) RY*( 9) C   3           s(  0.05%)p39.82(  1.87%)d99.99( 98.08%)
    62. (0.00538) RY*( 1) C   4           s(  0.11%)p99.99( 92.98%)d61.42(  6.91%)
                                           -0.0000  0.0284  0.0178 -0.0274 -0.8145
                                            0.0161  0.5152 -0.0000 -0.0000 -0.2227
                                           -0.0000 -0.0000  0.1356 -0.0332
    63. (0.00264) RY*( 2) C   4           s(  0.07%)p99.99( 98.55%)d18.90(  1.37%)
                                            0.0000 -0.0004  0.0269  0.0181 -0.5287
                                            0.0321 -0.8394 -0.0000 -0.0000 -0.0649
                                           -0.0000 -0.0000 -0.0974 -0.0036
    64. (0.00086) RY*( 3) C   4           s( 93.95%)p 0.00(  0.25%)d 0.06(  5.80%)
                                            0.0000 -0.0034  0.9693  0.0167 -0.0196
                                           -0.0094  0.0414  0.0000  0.0000  0.1919
                                            0.0000  0.0000 -0.1064 -0.0993
    65. (0.00086) RY*( 4) C   4           s(  0.00%)p 1.00( 51.99%)d 0.92( 48.01%)
                                            0.0000  0.0000  0.0000  0.0000  0.0000
                                            0.0000  0.0000  0.0153  0.7209  0.0000
                                            0.1920  0.6657  0.0000  0.0000
    66. (0.00051) RY*( 5) C   4           s(  0.00%)p 1.00( 42.54%)d 1.35( 57.46%)
                                            0.0000  0.0000  0.0000  0.0000  0.0000
                                            0.0000  0.0000  0.0048 -0.6522  0.0000
                                            0.5128  0.5582  0.0000  0.0000
    67. (0.00014) RY*( 6) C   4           s(  0.01%)p 1.00(  1.42%)d69.41( 98.57%)
                                            0.0000 -0.0001  0.0092  0.0136 -0.0516
                                            0.0230 -0.1041  0.0000  0.0000  0.4737
                                            0.0000  0.0000  0.8717  0.0381
    68. (0.00005) RY*( 7) C   4           s(  5.91%)p 0.85(  5.02%)d15.07( 89.07%)
    69. (0.00000) RY*( 8) C   4           s(  0.00%)p 1.00(  5.52%)d17.13( 94.48%)
    70. (0.00000) RY*( 9) C   4           s(  0.05%)p38.82(  1.80%)d99.99( 98.15%)
    71. (0.00592) RY*( 1) C   5           s(  1.30%)p71.25( 92.80%)d 4.52(  5.89%)
                                            0.0000 -0.0216  0.1121  0.0028 -0.2631
                                           -0.0283 -0.9263 -0.0000 -0.0000  0.0094
                                           -0.0000 -0.0000  0.2418  0.0197
    72. (0.00279) RY*( 2) C   5           s(  3.28%)p28.70( 94.00%)d 0.83(  2.72%)
                                           -0.0000  0.0201  0.1799  0.0243 -0.9295
                                            0.0042  0.2746 -0.0000 -0.0000  0.1555
                                           -0.0000 -0.0000 -0.0442 -0.0326
    73. (0.00102) RY*( 3) C   5           s(  0.00%)p 1.00( 83.14%)d 0.20( 16.86%)
                                            0.0000  0.0000  0.0000  0.0000  0.0000
                                            0.0000  0.0000  0.0100  0.9118  0.0000
                                           -0.3876  0.1354  0.0000  0.0000
    74. (0.00097) RY*( 4) C   5           s( 94.10%)p 0.05(  4.64%)d 0.01(  1.26%)
                                            0.0000 -0.0050  0.9700 -0.0131  0.1996
                                           -0.0175  0.0779  0.0000  0.0000 -0.0566
                                            0.0000  0.0000  0.0711 -0.0659
    75. (0.00050) RY*( 5) C   5           s(  0.00%)p 1.00( 13.73%)d 6.28( 86.27%)
                                            0.0000  0.0000  0.0000  0.0000  0.0000
                                            0.0000  0.0000 -0.0113  0.3704  0.0000
                                            0.9187  0.1367  0.0000  0.0000
    76. (0.00011) RY*( 6) C   5           s(  0.58%)p 6.12(  3.54%)d99.99( 95.88%)
                                           -0.0000 -0.0024  0.0760 -0.0252  0.1346
                                            0.0038 -0.1288  0.0000  0.0000  0.8628
                                            0.0000  0.0000 -0.4295  0.1733
    77. (0.00004) RY*( 7) C   5           s(  0.74%)p 4.60(  3.39%)d99.99( 95.88%)
    78. (0.00001) RY*( 8) C   5           s(  0.00%)p 1.00(  3.18%)d30.46( 96.82%)
    79. (0.00001) RY*( 9) C   5           s(  0.10%)p16.40(  1.66%)d99.99( 98.24%)
    80. (0.00533) RY*( 1) C   6           s(  0.16%)p99.99( 93.31%)d41.77(  6.54%)
                                           -0.0000  0.0001  0.0396  0.0246  0.9654
                                           -0.0008 -0.0217  0.0000  0.0000  0.2556
                                            0.0000  0.0000  0.0064  0.0002
    81. (0.00478) RY*( 2) C   6           s( 14.07%)p 5.79( 81.47%)d 0.32(  4.46%)
                                           -0.0000  0.0223  0.3744 -0.0004  0.0099
                                           -0.0002  0.9026  0.0000  0.0000 -0.0237
                                            0.0000  0.0000  0.2039 -0.0496
    82. (0.00148) RY*( 3) C   6           s( 85.16%)p 0.15( 12.69%)d 0.03(  2.16%)
                                            0.0000 -0.0113  0.9227 -0.0002 -0.0374
                                            0.0061 -0.3541  0.0000  0.0000 -0.0280
                                            0.0000  0.0000 -0.1375 -0.0431
    83. (0.00074) RY*( 4) C   6           s(  0.00%)p 1.00(  6.68%)d13.97( 93.32%)
                                            0.0000  0.0000  0.0000  0.0000  0.0000
                                            0.0000  0.0000  0.0103 -0.2582  0.0000
                                            0.8667 -0.4267  0.0000  0.0000
    84. (0.00069) RY*( 5) C   6           s(  0.00%)p 1.00( 19.53%)d 4.12( 80.47%)
                                            0.0000  0.0000  0.0000  0.0000  0.0000
                                            0.0000  0.0000 -0.0165  0.4416  0.0000
                                            0.4989  0.7456  0.0000  0.0000
    85. (0.00039) RY*( 6) C   6           s(  0.00%)p 1.00( 73.81%)d 0.35( 26.19%)
                                            0.0000  0.0000  0.0000  0.0000  0.0000
                                            0.0000  0.0000 -0.0064  0.8591  0.0000
                                            0.0041 -0.5117  0.0000  0.0000
    86. (0.00019) RY*( 7) C   6           s(  0.32%)p17.34(  5.61%)d99.99( 94.06%)
                                            0.0000 -0.0052  0.0567  0.0012 -0.0049
                                            0.0220 -0.2359  0.0000  0.0000 -0.0346
                                            0.0000  0.0000  0.9632  0.1085
    87. (0.00010) RY*( 8) C   6           s(  0.07%)p97.86(  6.62%)d99.99( 93.31%)
                                           -0.0000 -0.0002  0.0260  0.0127 -0.2569
                                            0.0000  0.0077  0.0000  0.0000  0.9649
                                            0.0000  0.0000  0.0367 -0.0262
    88. (0.00002) RY*( 9) C   6           s(  0.33%)p 0.93(  0.31%)d99.99( 99.36%)
    89. (0.00529) RY*( 1) C   7           s(  2.16%)p42.68( 91.97%)d 2.72(  5.87%)
                                            0.0000 -0.0153  0.1460 -0.0107  0.3380
                                           -0.0247 -0.8971 -0.0000 -0.0000 -0.0722
                                           -0.0000 -0.0000  0.2309  0.0141
    90. (0.00225) RY*( 2) C   7           s(  0.61%)p99.99( 97.80%)d 2.58(  1.58%)
                                            0.0000  0.0250  0.0742 -0.0247  0.9245
                                            0.0109  0.3501  0.0000  0.0000 -0.1039
                                            0.0000  0.0000 -0.0708 -0.0048
    91. (0.00116) RY*( 3) C   7           s( 96.41%)p 0.03(  2.80%)d 0.01(  0.79%)
                                            0.0000 -0.0038  0.9819  0.0123 -0.1177
                                           -0.0166  0.1172  0.0000  0.0000  0.0324
                                            0.0000  0.0000  0.0206 -0.0800
    92. (0.00103) RY*( 4) C   7           s(  0.00%)p 1.00( 66.52%)d 0.50( 33.48%)
                                            0.0000  0.0000  0.0000  0.0000  0.0000
                                            0.0000  0.0000  0.0158  0.8155  0.0000
                                            0.5739  0.0735  0.0000  0.0000
    93. (0.00032) RY*( 5) C   7           s(  0.00%)p 1.00( 30.27%)d 2.30( 69.73%)
                                            0.0000  0.0000  0.0000  0.0000  0.0000
                                            0.0000  0.0000  0.0061 -0.5502  0.0000
                                            0.8084 -0.2092  0.0000  0.0000
    94. (0.00012) RY*( 6) C   7           s(  0.33%)p 8.11(  2.66%)d99.99( 97.01%)
                                           -0.0000 -0.0023  0.0573  0.0218 -0.0796
                                            0.0042 -0.1407 -0.0000 -0.0000 -0.6851
                                           -0.0000 -0.0000 -0.6891  0.1608
    95. (0.00004) RY*( 7) C   7           s(  0.12%)p35.11(  4.25%)d99.99( 95.63%)
    96. (0.00001) RY*( 8) C   7           s(  0.00%)p 1.00(  3.26%)d29.71( 96.74%)
    97. (0.00001) RY*( 9) C   7           s(  0.46%)p 1.17(  0.54%)d99.99( 99.00%)
    98. (0.00778) RY*( 1) C   8           s(  1.62%)p52.38( 84.70%)d 8.46( 13.68%)
                                           -0.0000 -0.0052  0.1270  0.0445  0.1546
                                           -0.0347  0.9055  0.0000  0.0000  0.3488
                                            0.0000  0.0000  0.1183 -0.0340
    99. (0.00489) RY*( 2) C   8           s(  2.60%)p36.51( 94.89%)d 0.97(  2.51%)
                                           -0.0000  0.0371  0.1569  0.0058  0.9454
                                            0.0487 -0.2294  0.0000  0.0000  0.0758
                                            0.0000  0.0000  0.1385 -0.0131
   100. (0.00136) RY*( 3) C   8           s(  0.00%)p 1.00( 38.01%)d 1.63( 61.99%)
                                            0.0000  0.0000  0.0000  0.0000  0.0000
                                            0.0000  0.0000  0.0165  0.6163  0.0000
                                           -0.1044  0.7804  0.0000  0.0000
   101. (0.00077) RY*( 4) C   8           s( 72.35%)p 0.06(  3.99%)d 0.33( 23.66%)
                                            0.0000 -0.0108  0.8505 -0.0125 -0.1360
                                           -0.0283 -0.1429  0.0000  0.0000  0.2460
                                            0.0000  0.0000 -0.4040 -0.1137
   102. (0.00075) RY*( 5) C   8           s(  0.00%)p 1.00( 55.96%)d 0.79( 44.04%)
                                            0.0000  0.0000  0.0000  0.0000  0.0000
                                            0.0000  0.0000  0.0042  0.7480  0.0000
                                            0.3871 -0.5390  0.0000  0.0000
   103. (0.00055) RY*( 6) C   8           s(  9.46%)p 0.95(  8.95%)d 8.63( 81.60%)
                                            0.0000 -0.0054  0.3075 -0.0088  0.0903
                                           -0.0100  0.2848 -0.0000 -0.0000 -0.8987
                                           -0.0000 -0.0000 -0.0044 -0.0910
   104. (0.00005) RY*( 7) C   8           s( 13.56%)p 0.51(  6.93%)d 5.86( 79.51%)
   105. (0.00000) RY*( 8) C   8           s(  0.00%)p 1.00(  6.09%)d15.42( 93.91%)
   106. (0.00000) RY*( 9) C   8           s(  0.58%)p 1.05(  0.60%)d99.99( 98.82%)
   107. (0.00513) RY*( 1) N   9           s(  6.49%)p13.67( 88.70%)d 0.74(  4.81%)
                                            0.0000 -0.0088  0.2546 -0.0296  0.7832
                                            0.0182 -0.5219  0.0000  0.0000  0.1899
                                            0.0000  0.0000 -0.1076 -0.0221
   108. (0.00203) RY*( 2) N   9           s(  0.13%)p99.99( 99.06%)d 6.49(  0.82%)
                                           -0.0000 -0.0018  0.0354 -0.0197 -0.5561
                                           -0.0312 -0.8246 -0.0000 -0.0000 -0.0590
                                           -0.0000 -0.0000 -0.0684  0.0001
   109. (0.00054) RY*( 3) N   9           s(  0.00%)p 1.00( 30.13%)d 2.32( 69.87%)
                                            0.0000  0.0000  0.0000  0.0000  0.0000
                                            0.0000  0.0000  0.0018  0.5489  0.0000
                                            0.3252  0.7700  0.0000  0.0000
   110. (0.00032) RY*( 4) N   9           s(  0.00%)p 1.00( 65.00%)d 0.54( 35.00%)
                                            0.0000  0.0000  0.0000  0.0000  0.0000
                                            0.0000  0.0000 -0.0211 -0.8059  0.0000
                                            0.4494  0.3848  0.0000  0.0000
   111. (0.00015) RY*( 5) N   9           s(  9.15%)p 0.14(  1.32%)d 9.78( 89.53%)
                                           -0.0000 -0.0024  0.3025 -0.0214 -0.1086
                                           -0.0277 -0.0139  0.0000  0.0000  0.4671
                                            0.0000  0.0000  0.8225 -0.0236
   112. (0.00010) RY*( 6) N   9           s( 63.99%)p 0.14(  8.83%)d 0.42( 27.18%)
                                            0.0000 -0.0095  0.7999 -0.0020 -0.2159
                                            0.0103  0.2040  0.0000  0.0000  0.1162
                                            0.0000  0.0000 -0.3942 -0.3208
   113. (0.00005) RY*( 7) N   9           s( 18.44%)p 0.05(  0.86%)d 4.38( 80.70%)
   114. (0.00000) RY*( 8) N   9           s(  0.00%)p 1.00(  5.01%)d18.95( 94.99%)
   115. (0.00001) RY*( 9) N   9           s(  1.79%)p 0.82(  1.47%)d54.19( 96.75%)
   116. (0.00884) RY*( 1) C  10           s(  0.60%)p99.99( 85.10%)d23.89( 14.30%)
                                           -0.0000 -0.0165  0.0756  0.0400 -0.6978
                                           -0.0269 -0.6015 -0.0000 -0.0000  0.1132
                                           -0.0000 -0.0000 -0.3602 -0.0204
   117. (0.00440) RY*( 2) C  10           s(  1.78%)p54.52( 97.18%)d 0.58(  1.04%)
                                           -0.0000  0.0462  0.1253 -0.0361  0.6720
                                           -0.0224 -0.7200 -0.0000 -0.0000 -0.0427
                                           -0.0000 -0.0000 -0.0899 -0.0217
   118. (0.00130) RY*( 3) C  10           s( 73.14%)p 0.07(  5.39%)d 0.29( 21.47%)
                                            0.0000 -0.0086  0.8552  0.0279  0.0747
                                            0.0191  0.2173  0.0000  0.0000  0.4159
                                            0.0000  0.0000 -0.1913 -0.0716
   119. (0.00121) RY*( 4) C  10           s(  0.00%)p 1.00( 57.00%)d 0.75( 43.00%)
                                            0.0000  0.0000  0.0000  0.0000  0.0000
                                            0.0000  0.0000  0.0247  0.7546  0.0000
                                            0.6539 -0.0483  0.0000  0.0000
   120. (0.00113) RY*( 5) C  10           s(  0.00%)p 1.00( 38.67%)d 1.59( 61.33%)
                                            0.0000  0.0000  0.0000  0.0000  0.0000
                                            0.0000  0.0000 -0.0180  0.6216  0.0000
                                           -0.7363 -0.2666  0.0000  0.0000
   121. (0.00049) RY*( 6) C  10           s( 21.84%)p 0.34(  7.34%)d 3.24( 70.81%)
                                            0.0000 -0.0113  0.4672  0.0080 -0.2162
                                            0.0154 -0.1625 -0.0000 -0.0000 -0.5700
                                           -0.0000 -0.0000  0.6138 -0.0802
   122. (0.00004) RY*( 7) C  10           s(  2.24%)p 2.00(  4.47%)d41.74( 93.29%)
   123. (0.00001) RY*( 8) C  10           s(  0.00%)p 1.00(  4.45%)d21.46( 95.55%)
   124. (0.00001) RY*( 9) C  10           s(  0.62%)p 0.78(  0.49%)d99.99( 98.89%)
   125. (0.00199) RY*( 1) H  11           s( 99.47%)p 0.01(  0.53%)
                                            0.0046  0.9974 -0.0129  0.0714  0.0000
   126. (0.00018) RY*( 2) H  11           s(  0.00%)p 1.00(100.00%)
                                            0.0000  0.0000  0.0000  0.0000  1.0000
   127. (0.00009) RY*( 3) H  11           s(  0.08%)p99.99( 99.92%)
   128. (0.00006) RY*( 4) H  11           s(  0.54%)p99.99( 99.46%)
   129. (0.00161) RY*( 1) H  12           s( 99.22%)p 0.01(  0.78%)
                                            0.0046  0.9961  0.0836  0.0291  0.0000
   130. (0.00017) RY*( 2) H  12           s(  0.00%)p 1.00(100.00%)
                                            0.0000  0.0000  0.0000  0.0000  1.0000
   131. (0.00008) RY*( 3) H  12           s(  0.08%)p99.99( 99.92%)
   132. (0.00006) RY*( 4) H  12           s(  0.80%)p99.99( 99.20%)
   133. (0.00160) RY*( 1) H  13           s( 99.19%)p 0.01(  0.81%)
                                            0.0046  0.9959  0.0841 -0.0316  0.0000
   134. (0.00017) RY*( 2) H  13           s(  0.00%)p 1.00(100.00%)
                                            0.0000  0.0000  0.0000  0.0000  1.0000
   135. (0.00009) RY*( 3) H  13           s(  0.07%)p99.99( 99.93%)
   136. (0.00006) RY*( 4) H  13           s(  0.83%)p99.99( 99.17%)
   137. (0.00180) RY*( 1) H  14           s( 99.35%)p 0.01(  0.65%)
                                            0.0046  0.9967 -0.0132 -0.0796  0.0000
   138. (0.00018) RY*( 2) H  14           s(  0.00%)p 1.00(100.00%)
                                            0.0000  0.0000  0.0000  0.0000  1.0000
   139. (0.00009) RY*( 3) H  14           s(  0.10%)p99.99( 99.90%)
   140. (0.00006) RY*( 4) H  14           s(  0.64%)p99.99( 99.36%)
   141. (0.00208) RY*( 1) H  15           s( 99.46%)p 0.01(  0.54%)
                                            0.0045  0.9973  0.0191 -0.0710  0.0000
   142. (0.00017) RY*( 2) H  15           s(  0.00%)p 1.00(100.00%)
                                            0.0000  0.0000  0.0000  0.0000  1.0000
   143. (0.00009) RY*( 3) H  15           s(  0.19%)p99.99( 99.81%)
   144. (0.00006) RY*( 4) H  15           s(  0.44%)p99.99( 99.56%)
   145. (0.00156) RY*( 1) H  16           s( 99.33%)p 0.01(  0.67%)
                                            0.0040  0.9967 -0.0437  0.0689  0.0000
   146. (0.00014) RY*( 2) H  16           s(  0.00%)p 1.00(100.00%)
                                            0.0000  0.0000  0.0000  0.0000  1.0000
   147. (0.00008) RY*( 3) H  16           s(  0.15%)p99.99( 99.85%)
   148. (0.00003) RY*( 4) H  16           s(  0.61%)p99.99( 99.39%)
   149. (0.00179) RY*( 1) H  17           s( 99.57%)p 0.00(  0.43%)
                                            0.0044  0.9978 -0.0649 -0.0086  0.0000
   150. (0.00013) RY*( 2) H  17           s(  0.00%)p 1.00(100.00%)
                                            0.0000  0.0000  0.0000  0.0000  1.0000
   151. (0.00008) RY*( 3) H  17           s(  0.09%)p99.99( 99.91%)
   152. (0.00003) RY*( 4) H  17           s(  0.43%)p99.99( 99.57%)
   153. (0.02488) BD*( 1) C   1 - C   2  
                ( 48.59%)   0.6970* C   1 s( 34.29%)p 1.92( 65.68%)d 0.00(  0.04%)
                                            0.0000 -0.5855 -0.0047 -0.7019  0.0139
                                           -0.4044 -0.0185 -0.0000 -0.0000 -0.0132
                                           -0.0000 -0.0000 -0.0081  0.0116
                ( 51.41%)  -0.7170* C   2 s( 34.80%)p 1.87( 65.16%)d 0.00(  0.05%)
                                           -0.0001 -0.5899 -0.0024  0.7185  0.0123
                                            0.3670 -0.0218 -0.0000 -0.0000 -0.0155
                                           -0.0000 -0.0000 -0.0082  0.0128
   154. (0.03746) BD*( 1) C   1 - C   6  
                ( 50.06%)   0.7076* C   1 s( 32.65%)p 2.06( 67.31%)d 0.00(  0.04%)
                                           -0.0001  0.5714 -0.0055 -0.0043  0.0001
                                           -0.8203  0.0094  0.0000  0.0000  0.0007
                                            0.0000  0.0000 -0.0158 -0.0129
                ( 49.94%)  -0.7067* C   6 s( 32.26%)p 2.10( 67.70%)d 0.00(  0.04%)
                                           -0.0001  0.5680 -0.0049  0.0182  0.0002
                                            0.8225 -0.0088  0.0000  0.0000  0.0004
                                            0.0000  0.0000 -0.0162 -0.0128
   155. (0.46038) BD*( 2) C   1 - C   6  
                ( 48.39%)   0.6956* C   1 s(  0.00%)p 1.00( 99.99%)d 0.00(  0.01%)
                                           -0.0000 -0.0000 -0.0000 -0.0000 -0.0000
                                           -0.0000 -0.0000 -0.9999 -0.0120 -0.0000
                                            0.0024  0.0112 -0.0000 -0.0000
                ( 51.61%)  -0.7184* C   6 s(  0.00%)p 1.00( 99.98%)d 0.00(  0.02%)
                                           -0.0000 -0.0000 -0.0000 -0.0000 -0.0000
                                           -0.0000 -0.0000 -0.9998 -0.0154 -0.0000
                                            0.0006 -0.0134 -0.0000 -0.0000
   156. (0.03638) BD*( 1) C   1 - C  10  
                ( 47.45%)   0.6889* C   1 s( 32.96%)p 2.03( 67.00%)d 0.00(  0.04%)
                                            0.0000 -0.5740 -0.0048  0.7118 -0.0091
                                           -0.4037 -0.0179 -0.0000 -0.0000  0.0131
                                           -0.0000 -0.0000 -0.0098  0.0116
                ( 52.55%)  -0.7249* C  10 s( 38.47%)p 1.60( 61.48%)d 0.00(  0.05%)
                                           -0.0002 -0.6202  0.0054 -0.6834 -0.0095
                                            0.3835 -0.0256 -0.0000 -0.0000  0.0169
                                           -0.0000 -0.0000 -0.0092  0.0116
   157. (0.01521) BD*( 1) C   2 - C   3  
                ( 49.72%)   0.7051* C   2 s( 36.69%)p 1.72( 63.27%)d 0.00(  0.04%)
                                           -0.0001 -0.6055 -0.0147 -0.6945 -0.0301
                                            0.3856 -0.0282 -0.0000 -0.0000  0.0161
                                           -0.0000 -0.0000 -0.0066  0.0116
                ( 50.28%)  -0.7091* C   3 s( 36.50%)p 1.74( 63.45%)d 0.00(  0.05%)
                                           -0.0000 -0.6041 -0.0090  0.6696 -0.0099
                                           -0.4295 -0.0391 -0.0000 -0.0000  0.0147
                                           -0.0000 -0.0000 -0.0098  0.0118
   158. (0.24409) BD*( 2) C   2 - C   3  
                ( 50.73%)   0.7122* C   2 s(  0.00%)p 1.00( 99.95%)d 0.00(  0.05%)
                                            0.0000  0.0000  0.0000  0.0000  0.0000
                                            0.0000  0.0000  0.9997 -0.0081  0.0000
                                            0.0133 -0.0187  0.0000  0.0000
                ( 49.27%)  -0.7020* C   3 s(  0.00%)p 1.00( 99.95%)d 0.00(  0.05%)
                                            0.0000  0.0000  0.0000  0.0000  0.0000
                                            0.0000  0.0000  0.9997 -0.0133  0.0000
                                           -0.0221  0.0023  0.0000  0.0000
   159. (0.01527) BD*( 1) C   2 - H  11  
                ( 38.54%)   0.6208* C   2 s( 28.42%)p 2.52( 71.55%)d 0.00(  0.03%)
                                            0.0003 -0.5329  0.0141 -0.0051 -0.0076
                                           -0.8458  0.0062 -0.0000 -0.0000  0.0002
                                           -0.0000 -0.0000  0.0148  0.0100
                ( 61.46%)  -0.7840* H  11 s( 99.91%)p 0.00(  0.09%)
                                           -0.9995  0.0025  0.0013  0.0304 -0.0000
   160. (0.01856) BD*( 1) C   3 - C   4  
                ( 50.05%)   0.7074* C   3 s( 34.88%)p 1.87( 65.08%)d 0.00(  0.04%)
                                            0.0000  0.5906  0.0070  0.0160  0.0390
                                           -0.8055 -0.0105  0.0000  0.0000  0.0021
                                            0.0000  0.0000 -0.0172 -0.0120
                ( 49.95%)  -0.7068* C   4 s( 35.02%)p 1.85( 64.94%)d 0.00(  0.04%)
                                            0.0000  0.5917  0.0068  0.0348  0.0391
                                            0.8041  0.0090  0.0000  0.0000 -0.0011
                                            0.0000  0.0000 -0.0172 -0.0120
   161. (0.01408) BD*( 1) C   3 - H  12  
                ( 38.53%)   0.6207* C   3 s( 28.52%)p 2.51( 71.45%)d 0.00(  0.03%)
                                            0.0003 -0.5339  0.0132 -0.7415  0.0069
                                           -0.4058  0.0032 -0.0000 -0.0000 -0.0124
                                           -0.0000 -0.0000 -0.0079  0.0098
                ( 61.47%)  -0.7840* H  12 s( 99.91%)p 0.00(  0.09%)
                                           -0.9995  0.0020  0.0264  0.0149 -0.0000
   162. (0.01512) BD*( 1) C   4 - C   5  
                ( 50.22%)   0.7087* C   4 s( 36.59%)p 1.73( 63.36%)d 0.00(  0.04%)
                                            0.0000  0.6048  0.0086 -0.6776  0.0096
                                           -0.4158 -0.0389  0.0000  0.0000  0.0143
                                            0.0000  0.0000  0.0102 -0.0118
                ( 49.78%)  -0.7055* C   5 s( 36.60%)p 1.73( 63.36%)d 0.00(  0.04%)
                                            0.0001  0.6048  0.0151  0.7006  0.0304
                                            0.3755 -0.0285  0.0000  0.0000  0.0160
                                            0.0000  0.0000  0.0071 -0.0116
   163. (0.24263) BD*( 2) C   4 - C   5  
                ( 50.49%)   0.7106* C   4 s(  0.00%)p 1.00( 99.95%)d 0.00(  0.05%)
                                            0.0000  0.0000  0.0000  0.0000  0.0000
                                            0.0000  0.0000  0.9997 -0.0127  0.0000
                                           -0.0226 -0.0027  0.0000  0.0000
                ( 49.51%)  -0.7036* C   5 s(  0.00%)p 1.00( 99.95%)d 0.00(  0.05%)
                                            0.0000  0.0000  0.0000  0.0000  0.0000
                                            0.0000  0.0000  0.9997 -0.0083  0.0000
                                            0.0128  0.0186  0.0000  0.0000
   164. (0.01389) BD*( 1) C   4 - H  13  
                ( 38.55%)   0.6208* C   4 s( 28.29%)p 2.53( 71.68%)d 0.00(  0.03%)
                                            0.0003 -0.5318  0.0128 -0.7335  0.0072
                                            0.4227 -0.0037 -0.0000 -0.0000  0.0129
                                           -0.0000 -0.0000 -0.0074  0.0098
                ( 61.45%)  -0.7839* H  13 s( 99.91%)p 0.00(  0.09%)
                                           -0.9995  0.0019  0.0261 -0.0155 -0.0000
   165. (0.02565) BD*( 1) C   5 - C   6  
                ( 51.51%)   0.7177* C   5 s( 34.85%)p 1.87( 65.11%)d 0.00(  0.05%)
                                            0.0001  0.5903  0.0023 -0.7124 -0.0128
                                            0.3779 -0.0220  0.0000  0.0000 -0.0159
                                            0.0000  0.0000  0.0077 -0.0128
                ( 48.49%)  -0.6964* C   6 s( 34.02%)p 1.94( 65.95%)d 0.00(  0.04%)
                                            0.0000  0.5832  0.0028  0.6957 -0.0150
                                           -0.4183 -0.0179  0.0000  0.0000 -0.0136
                                            0.0000  0.0000  0.0081 -0.0115
   166. (0.01483) BD*( 1) C   5 - H  14  
                ( 38.59%)   0.6212* C   5 s( 28.46%)p 2.51( 71.50%)d 0.00(  0.03%)
                                           -0.0004  0.5333 -0.0142 -0.0070  0.0075
                                           -0.8455  0.0054 -0.0000 -0.0000  0.0005
                                           -0.0000 -0.0000 -0.0148 -0.0100
                ( 61.41%)  -0.7836* H  14 s( 99.91%)p 0.00(  0.09%)
                                            0.9995 -0.0022 -0.0007  0.0303 -0.0000
   167. (0.02524) BD*( 1) C   6 - C   7  
                ( 48.44%)   0.6960* C   6 s( 33.61%)p 1.97( 66.35%)d 0.00(  0.04%)
                                           -0.0000 -0.5798 -0.0040  0.7176 -0.0139
                                            0.3847  0.0190 -0.0000 -0.0000 -0.0127
                                           -0.0000 -0.0000 -0.0097  0.0117
                ( 51.56%)  -0.7181* C   7 s( 34.79%)p 1.87( 65.16%)d 0.00(  0.05%)
                                           -0.0001 -0.5899 -0.0009 -0.7361 -0.0107
                                           -0.3303  0.0228 -0.0000 -0.0000 -0.0148
                                           -0.0000 -0.0000 -0.0092  0.0129
   168. (0.02339) BD*( 1) C   7 - C   8  
                ( 48.70%)   0.6979* C   7 s( 36.09%)p 1.77( 63.86%)d 0.00(  0.05%)
                                           -0.0000 -0.6006 -0.0161  0.6735  0.0340
                                           -0.4282  0.0220 -0.0000 -0.0000  0.0175
                                           -0.0000 -0.0000 -0.0038  0.0116
                ( 51.30%)  -0.7162* C   8 s( 39.73%)p 1.52( 60.22%)d 0.00(  0.05%)
                                           -0.0002 -0.6303 -0.0021 -0.6454  0.0161
                                            0.4290  0.0371 -0.0000 -0.0000  0.0169
                                           -0.0000 -0.0000 -0.0090  0.0108
   169. (0.23567) BD*( 2) C   7 - C   8  
                ( 48.36%)   0.6954* C   7 s(  0.00%)p 1.00( 99.95%)d 0.00(  0.05%)
                                           -0.0000 -0.0000 -0.0000 -0.0000 -0.0000
                                           -0.0000 -0.0000 -0.9997  0.0131 -0.0000
                                            0.0114 -0.0198 -0.0000 -0.0000
                ( 51.64%)  -0.7186* C   8 s(  0.00%)p 1.00( 99.94%)d 0.00(  0.06%)
                                           -0.0000 -0.0000 -0.0000 -0.0000 -0.0000
                                           -0.0000 -0.0000 -0.9995  0.0197 -0.0000
                                           -0.0237  0.0024 -0.0000 -0.0000
   170. (0.01485) BD*( 1) C   7 - H  15  
                ( 38.54%)   0.6208* C   7 s( 29.03%)p 2.44( 70.94%)d 0.00(  0.03%)
                                           -0.0004  0.5386 -0.0136 -0.0542 -0.0079
                                           -0.8405  0.0054 -0.0000 -0.0000  0.0019
                                           -0.0000 -0.0000 -0.0141 -0.0099
                ( 61.46%)  -0.7840* H  15 s( 99.91%)p 0.00(  0.09%)
                                            0.9995 -0.0024  0.0029  0.0302 -0.0000
   171. (0.01808) BD*( 1) C   8 - N   9  
                ( 60.25%)   0.7762* C   8 s( 30.50%)p 2.27( 69.37%)d 0.00(  0.13%)
                                            0.0000  0.5520  0.0155  0.0138 -0.0526
                                            0.8300  0.0432  0.0000  0.0000  0.0031
                                            0.0000  0.0000 -0.0308 -0.0194
                ( 39.75%)  -0.6305* N   9 s( 35.54%)p 1.81( 64.39%)d 0.00(  0.07%)
                                            0.0002  0.5961  0.0081 -0.0618  0.0289
                                           -0.7994  0.0137  0.0000  0.0000 -0.0107
                                            0.0000  0.0000 -0.0200 -0.0126
   172. (0.02183) BD*( 1) C   8 - H  16  
                ( 39.24%)   0.6264* C   8 s( 29.61%)p 2.38( 70.36%)d 0.00(  0.03%)
                                           -0.0005  0.5440 -0.0111 -0.7622  0.0056
                                           -0.3495  0.0213 -0.0000 -0.0000  0.0125
                                           -0.0000 -0.0000  0.0108 -0.0085
                ( 60.76%)  -0.7795* H  16 s( 99.91%)p 0.00(  0.09%)
                                            0.9995 -0.0036  0.0279  0.0124 -0.0000
   173. (0.01252) BD*( 1) N   9 - C  10  
                ( 39.87%)   0.6314* N   9 s( 38.77%)p 1.58( 61.17%)d 0.00(  0.07%)
                                           -0.0001 -0.6225 -0.0143 -0.6641  0.0039
                                           -0.4118  0.0321 -0.0000 -0.0000 -0.0111
                                           -0.0000 -0.0000 -0.0200  0.0122
                ( 60.13%)  -0.7754* C  10 s( 32.16%)p 2.11( 67.72%)d 0.00(  0.12%)
                                           -0.0000 -0.5665 -0.0261  0.7269  0.0639
                                            0.3795 -0.0266 -0.0000 -0.0000 -0.0258
                                           -0.0000 -0.0000 -0.0156  0.0185
   174. (0.28225) BD*( 2) N   9 - C  10  
                ( 41.98%)   0.6479* N   9 s(  0.00%)p 1.00( 99.86%)d 0.00(  0.14%)
                                           -0.0000 -0.0000 -0.0000 -0.0000 -0.0000
                                           -0.0000 -0.0000 -0.9992  0.0107 -0.0000
                                           -0.0364  0.0101 -0.0000 -0.0000
                ( 58.02%)  -0.7617* C  10 s(  0.00%)p 1.00( 99.87%)d 0.00(  0.13%)
                                           -0.0000 -0.0000 -0.0000 -0.0000 -0.0000
                                           -0.0000 -0.0000 -0.9993  0.0122 -0.0000
                                            0.0255  0.0256 -0.0000 -0.0000
   175. (0.02568) BD*( 1) C  10 - H  17  
                ( 39.51%)   0.6285* C  10 s( 29.15%)p 2.43( 70.82%)d 0.00(  0.04%)
                                            0.0006 -0.5398  0.0112  0.0171  0.0260
                                           -0.8408  0.0145 -0.0000 -0.0000  0.0003
                                           -0.0000 -0.0000  0.0169  0.0086
                ( 60.49%)  -0.7778* H  17 s( 99.91%)p 0.00(  0.09%)
                                           -0.9995  0.0045 -0.0023  0.0305 -0.0000


 NHO Directionality and "Bond Bending" (deviations from line of nuclear centers)

         [Thresholds for printing:  angular deviation  >  1.0 degree]
                                    hybrid p-character > 25.0%
                                    orbital occupancy  >  0.10e

                                Line of Centers        Hybrid 1              Hybrid 2
                                ---------------  -------------------   ------------------
                NBO               Theta   Phi    Theta   Phi    Dev    Theta   Phi    Dev
 ========================================================================================
     1. BD (   1) C   1 - C   2    90.0   28.8    90.0   31.6   2.8     90.0  205.3   3.5
     3. BD (   2) C   1 - C   6    90.0  269.2     0.0    0.0  90.0      0.0    0.0  90.0
     4. BD (   1) C   1 - C  10    90.0  151.6    90.0  149.0   2.6     90.0  332.7   1.1
     5. BD (   1) C   2 - C   3    90.0  329.1    90.0  333.7   4.7     90.0  144.6   4.4
     6. BD (   2) C   2 - C   3    90.0  329.1     0.0    0.0  90.0      0.0    0.0  90.0
     8. BD (   1) C   3 - C   4    90.0  269.3    90.0  273.9   4.6     90.0   84.8   4.5
    10. BD (   1) C   4 - C   5    90.0  210.0    90.0  214.2   4.2     90.0   25.4   4.6
    11. BD (   2) C   4 - C   5    90.0  210.0     0.0    0.0  90.0      0.0    0.0  90.0
    13. BD (   1) C   5 - C   6    90.0  150.3    90.0  153.9   3.5     90.0  327.3   3.0
    15. BD (   1) C   6 - C   7    90.0  206.4    90.0  209.8   3.5     90.0   22.4   4.0
    16. BD (   1) C   7 - C   8    90.0  145.8    90.0  150.1   4.4     90.0  323.5   2.3
    17. BD (   2) C   7 - C   8    90.0  145.8     0.0    0.0  90.0      0.0    0.0  90.0
    19. BD (   1) C   8 - N   9    90.0   89.5    90.0   92.5   3.1     90.0  267.6   1.9
    20. BD (   1) C   8 - H  16    90.0  205.4    90.0  203.5   1.9      --     --    --
    21. BD (   1) N   9 - C  10    90.0   27.4    90.0   29.9   2.5     90.0  204.0   3.4
    22. BD (   2) N   9 - C  10    90.0   27.4     0.0    0.0  90.0      0.0    0.0  90.0
    23. BD (   1) C  10 - H  17    90.0   90.2    90.0   93.0   2.8      --     --    --
    34. LP (   1) N   9             --     --     90.0  149.6   --       --     --    --
   155. BD*(   2) C   1 - C   6    90.0  269.2     0.0    0.0  90.0      0.0    0.0  90.0
   158. BD*(   2) C   2 - C   3    90.0  329.1     0.0    0.0  90.0      0.0    0.0  90.0
   163. BD*(   2) C   4 - C   5    90.0  210.0     0.0    0.0  90.0      0.0    0.0  90.0
   169. BD*(   2) C   7 - C   8    90.0  145.8     0.0    0.0  90.0      0.0    0.0  90.0
   174. BD*(   2) N   9 - C  10    90.0   27.4     0.0    0.0  90.0      0.0    0.0  90.0


 Second Order Perturbation Theory Analysis of Fock Matrix in NBO Basis

     Threshold for printing:   0.50 kcal/mol
                                                                              E(2)  E(j)-E(i) F(i,j)
         Donor NBO (i)                     Acceptor NBO (j)                 kcal/mol   a.u.    a.u. 
 ===================================================================================================

 within unit  1
   1. BD (   1) C   1 - C   2        / 53. RY*(   1) C   3                    1.01    1.84    0.039
   1. BD (   1) C   1 - C   2        / 54. RY*(   2) C   3                    1.30    1.33    0.037
   1. BD (   1) C   1 - C   2        / 80. RY*(   1) C   6                    1.12    1.90    0.041
   1. BD (   1) C   1 - C   2        /116. RY*(   1) C  10                    0.75    1.70    0.032
   1. BD (   1) C   1 - C   2        /154. BD*(   1) C   1 - C   6            4.28    1.20    0.064
   1. BD (   1) C   1 - C   2        /156. BD*(   1) C   1 - C  10            3.69    1.20    0.060
   1. BD (   1) C   1 - C   2        /157. BD*(   1) C   2 - C   3            3.26    1.27    0.058
   1. BD (   1) C   1 - C   2        /159. BD*(   1) C   2 - H  11            1.18    1.13    0.033
   1. BD (   1) C   1 - C   2        /161. BD*(   1) C   3 - H  12            2.71    1.14    0.050
   1. BD (   1) C   1 - C   2        /167. BD*(   1) C   6 - C   7            2.60    1.21    0.050
   1. BD (   1) C   1 - C   2        /173. BD*(   1) N   9 - C  10            2.10    1.25    0.046
   2. BD (   1) C   1 - C   6        / 44. RY*(   1) C   2                    0.96    1.77    0.037
   2. BD (   1) C   1 - C   6        / 71. RY*(   1) C   5                    0.93    1.78    0.037
   2. BD (   1) C   1 - C   6        / 89. RY*(   1) C   7                    1.03    1.74    0.038
   2. BD (   1) C   1 - C   6        /116. RY*(   1) C  10                    0.96    1.69    0.036
   2. BD (   1) C   1 - C   6        /153. BD*(   1) C   1 - C   2            3.92    1.20    0.061
   2. BD (   1) C   1 - C   6        /156. BD*(   1) C   1 - C  10            3.39    1.19    0.057
   2. BD (   1) C   1 - C   6        /159. BD*(   1) C   2 - H  11            2.23    1.12    0.045
   2. BD (   1) C   1 - C   6        /165. BD*(   1) C   5 - C   6            3.72    1.20    0.060
   2. BD (   1) C   1 - C   6        /166. BD*(   1) C   5 - H  14            2.28    1.12    0.045
   2. BD (   1) C   1 - C   6        /167. BD*(   1) C   6 - C   7            3.67    1.20    0.059
   2. BD (   1) C   1 - C   6        /170. BD*(   1) C   7 - H  15            2.47    1.12    0.047
   2. BD (   1) C   1 - C   6        /175. BD*(   1) C  10 - H  17            2.17    1.12    0.044
   3. BD (   2) C   1 - C   6        / 40. RY*(   6) C   1                    0.56    1.56    0.030
   3. BD (   2) C   1 - C   6        / 46. RY*(   3) C   2                    1.82    1.17    0.047
   3. BD (   2) C   1 - C   6        / 73. RY*(   3) C   5                    1.86    1.02    0.044
   3. BD (   2) C   1 - C   6        / 85. RY*(   6) C   6                    0.72    1.21    0.030
   3. BD (   2) C   1 - C   6        / 92. RY*(   4) C   7                    1.66    1.25    0.046
   3. BD (   2) C   1 - C   6        /119. RY*(   4) C  10                    1.56    1.38    0.047
   3. BD (   2) C   1 - C   6        /158. BD*(   2) C   2 - C   3           17.24    0.28    0.066
   3. BD (   2) C   1 - C   6        /163. BD*(   2) C   4 - C   5           15.47    0.28    0.062
   3. BD (   2) C   1 - C   6        /169. BD*(   2) C   7 - C   8           15.05    0.28    0.062
   3. BD (   2) C   1 - C   6        /174. BD*(   2) N   9 - C  10           22.83    0.26    0.073
   4. BD (   1) C   1 - C  10        / 44. RY*(   1) C   2                    1.16    1.79    0.041
   4. BD (   1) C   1 - C  10        / 80. RY*(   1) C   6                    1.02    1.91    0.040
   4. BD (   1) C   1 - C  10        /107. RY*(   1) N   9                    0.86    1.63    0.034
   4. BD (   1) C   1 - C  10        /108. RY*(   2) N   9                    1.34    1.93    0.046
   4. BD (   1) C   1 - C  10        /153. BD*(   1) C   1 - C   2            4.13    1.22    0.063
   4. BD (   1) C   1 - C  10        /154. BD*(   1) C   1 - C   6            3.71    1.21    0.060
   4. BD (   1) C   1 - C  10        /157. BD*(   1) C   2 - C   3            1.79    1.28    0.043
   4. BD (   1) C   1 - C  10        /165. BD*(   1) C   5 - C   6            3.12    1.22    0.055
   4. BD (   1) C   1 - C  10        /173. BD*(   1) N   9 - C  10            1.81    1.26    0.043
   4. BD (   1) C   1 - C  10        /175. BD*(   1) C  10 - H  17            1.02    1.14    0.030
   5. BD (   1) C   2 - C   3        / 35. RY*(   1) C   1                    0.93    1.91    0.038
   5. BD (   1) C   2 - C   3        / 36. RY*(   2) C   1                    1.24    1.77    0.042
   5. BD (   1) C   2 - C   3        / 62. RY*(   1) C   4                    0.82    1.87    0.035
   5. BD (   1) C   2 - C   3        / 63. RY*(   2) C   4                    1.26    1.35    0.037
   5. BD (   1) C   2 - C   3        /153. BD*(   1) C   1 - C   2            3.57    1.24    0.059
   5. BD (   1) C   2 - C   3        /156. BD*(   1) C   1 - C  10            3.46    1.23    0.058
   5. BD (   1) C   2 - C   3        /159. BD*(   1) C   2 - H  11            1.66    1.16    0.039
   5. BD (   1) C   2 - C   3        /160. BD*(   1) C   3 - C   4            3.01    1.24    0.055
   5. BD (   1) C   2 - C   3        /161. BD*(   1) C   3 - H  12            1.57    1.16    0.038
   5. BD (   1) C   2 - C   3        /164. BD*(   1) C   4 - H  13            2.22    1.16    0.045
   6. BD (   2) C   2 - C   3        / 39. RY*(   5) C   1                    0.86    2.08    0.040
   6. BD (   2) C   2 - C   3        / 65. RY*(   4) C   4                    1.54    1.46    0.045
   6. BD (   2) C   2 - C   3        /155. BD*(   2) C   1 - C   6           16.16    0.29    0.065
   6. BD (   2) C   2 - C   3        /163. BD*(   2) C   4 - C   5           18.10    0.30    0.066
   7. BD (   1) C   2 - H  11        / 35. RY*(   1) C   1                    0.79    1.72    0.033
   7. BD (   1) C   2 - H  11        / 53. RY*(   1) C   3                    0.70    1.68    0.031
   7. BD (   1) C   2 - H  11        /153. BD*(   1) C   1 - C   2            0.84    1.06    0.027
   7. BD (   1) C   2 - H  11        /154. BD*(   1) C   1 - C   6            4.39    1.04    0.061
   7. BD (   1) C   2 - H  11        /157. BD*(   1) C   2 - C   3            1.17    1.11    0.032
   7. BD (   1) C   2 - H  11        /160. BD*(   1) C   3 - C   4            4.01    1.05    0.058
   8. BD (   1) C   3 - C   4        / 45. RY*(   2) C   2                    1.85    1.40    0.046
   8. BD (   1) C   3 - C   4        / 72. RY*(   2) C   5                    1.81    1.39    0.045
   8. BD (   1) C   3 - C   4        /157. BD*(   1) C   2 - C   3            3.16    1.27    0.057
   8. BD (   1) C   3 - C   4        /159. BD*(   1) C   2 - H  11            2.93    1.13    0.052
   8. BD (   1) C   3 - C   4        /161. BD*(   1) C   3 - H  12            1.17    1.14    0.033
   8. BD (   1) C   3 - C   4        /162. BD*(   1) C   4 - C   5            3.16    1.27    0.057
   8. BD (   1) C   3 - C   4        /164. BD*(   1) C   4 - H  13            1.15    1.14    0.032
   8. BD (   1) C   3 - C   4        /166. BD*(   1) C   5 - H  14            2.86    1.13    0.051
   9. BD (   1) C   3 - H  12        / 44. RY*(   1) C   2                    0.65    1.63    0.029
   9. BD (   1) C   3 - H  12        / 62. RY*(   1) C   4                    0.63    1.68    0.029
   9. BD (   1) C   3 - H  12        /153. BD*(   1) C   1 - C   2            4.24    1.05    0.060
   9. BD (   1) C   3 - H  12        /157. BD*(   1) C   2 - C   3            1.12    1.11    0.031
   9. BD (   1) C   3 - H  12        /160. BD*(   1) C   3 - C   4            0.63    1.05    0.023
   9. BD (   1) C   3 - H  12        /162. BD*(   1) C   4 - C   5            3.49    1.11    0.056
  10. BD (   1) C   4 - C   5        / 53. RY*(   1) C   3                    0.80    1.87    0.035
  10. BD (   1) C   4 - C   5        / 54. RY*(   2) C   3                    1.26    1.35    0.037
  10. BD (   1) C   4 - C   5        / 81. RY*(   2) C   6                    1.98    1.77    0.053
  10. BD (   1) C   4 - C   5        /160. BD*(   1) C   3 - C   4            3.03    1.24    0.055
  10. BD (   1) C   4 - C   5        /161. BD*(   1) C   3 - H  12            2.20    1.16    0.045
  10. BD (   1) C   4 - C   5        /164. BD*(   1) C   4 - H  13            1.53    1.16    0.038
  10. BD (   1) C   4 - C   5        /165. BD*(   1) C   5 - C   6            3.52    1.24    0.059
  10. BD (   1) C   4 - C   5        /166. BD*(   1) C   5 - H  14            1.65    1.16    0.039
  10. BD (   1) C   4 - C   5        /167. BD*(   1) C   6 - C   7            3.50    1.24    0.059
  11. BD (   2) C   4 - C   5        / 55. RY*(   3) C   3                    1.84    1.13    0.044
  11. BD (   2) C   4 - C   5        / 85. RY*(   6) C   6                    0.91    1.23    0.032
  11. BD (   2) C   4 - C   5        /155. BD*(   2) C   1 - C   6           17.44    0.29    0.067
  11. BD (   2) C   4 - C   5        /158. BD*(   2) C   2 - C   3           16.92    0.30    0.064
  12. BD (   1) C   4 - H  13        / 53. RY*(   1) C   3                    0.63    1.68    0.029
  12. BD (   1) C   4 - H  13        / 71. RY*(   1) C   5                    0.65    1.64    0.029
  12. BD (   1) C   4 - H  13        /157. BD*(   1) C   2 - C   3            3.49    1.11    0.056
  12. BD (   1) C   4 - H  13        /160. BD*(   1) C   3 - C   4            0.60    1.05    0.022
  12. BD (   1) C   4 - H  13        /162. BD*(   1) C   4 - C   5            1.08    1.11    0.031
  12. BD (   1) C   4 - H  13        /165. BD*(   1) C   5 - C   6            4.32    1.05    0.060
  13. BD (   1) C   5 - C   6        / 35. RY*(   1) C   1                    0.86    1.88    0.036
  13. BD (   1) C   5 - C   6        / 62. RY*(   1) C   4                    1.03    1.84    0.039
  13. BD (   1) C   5 - C   6        / 63. RY*(   2) C   4                    1.30    1.33    0.037
  13. BD (   1) C   5 - C   6        / 89. RY*(   1) C   7                    1.14    1.75    0.040
  13. BD (   1) C   5 - C   6        /154. BD*(   1) C   1 - C   6            4.10    1.20    0.063
  13. BD (   1) C   5 - C   6        /156. BD*(   1) C   1 - C  10            2.64    1.20    0.050
  13. BD (   1) C   5 - C   6        /162. BD*(   1) C   4 - C   5            3.26    1.27    0.058
  13. BD (   1) C   5 - C   6        /164. BD*(   1) C   4 - H  13            2.64    1.14    0.049
  13. BD (   1) C   5 - C   6        /166. BD*(   1) C   5 - H  14            1.19    1.13    0.033
  13. BD (   1) C   5 - C   6        /167. BD*(   1) C   6 - C   7            4.12    1.21    0.063
  13. BD (   1) C   5 - C   6        /168. BD*(   1) C   7 - C   8            1.64    1.27    0.041
  14. BD (   1) C   5 - H  14        / 62. RY*(   1) C   4                    0.69    1.68    0.030
  14. BD (   1) C   5 - H  14        / 80. RY*(   1) C   6                    0.70    1.74    0.031
  14. BD (   1) C   5 - H  14        /154. BD*(   1) C   1 - C   6            4.31    1.04    0.060
  14. BD (   1) C   5 - H  14        /160. BD*(   1) C   3 - C   4            4.06    1.05    0.058
  14. BD (   1) C   5 - H  14        /162. BD*(   1) C   4 - C   5            1.19    1.11    0.033
  14. BD (   1) C   5 - H  14        /165. BD*(   1) C   5 - C   6            0.83    1.05    0.026
  15. BD (   1) C   6 - C   7        / 35. RY*(   1) C   1                    1.03    1.88    0.039
  15. BD (   1) C   6 - C   7        / 71. RY*(   1) C   5                    1.12    1.80    0.040
  15. BD (   1) C   6 - C   7        / 98. RY*(   1) C   8                    1.71    1.62    0.047
  15. BD (   1) C   6 - C   7        /153. BD*(   1) C   1 - C   2            3.02    1.21    0.054
  15. BD (   1) C   6 - C   7        /154. BD*(   1) C   1 - C   6            3.95    1.20    0.062
  15. BD (   1) C   6 - C   7        /162. BD*(   1) C   4 - C   5            1.75    1.27    0.042
  15. BD (   1) C   6 - C   7        /165. BD*(   1) C   5 - C   6            4.05    1.21    0.063
  15. BD (   1) C   6 - C   7        /168. BD*(   1) C   7 - C   8            3.02    1.27    0.055
  15. BD (   1) C   6 - C   7        /170. BD*(   1) C   7 - H  15            1.26    1.13    0.034
  15. BD (   1) C   6 - C   7        /172. BD*(   1) C   8 - H  16            2.65    1.15    0.049
  16. BD (   1) C   7 - C   8        / 81. RY*(   2) C   6                    1.93    1.78    0.052
  16. BD (   1) C   7 - C   8        /107. RY*(   1) N   9                    0.54    1.66    0.027
  16. BD (   1) C   7 - C   8        /108. RY*(   2) N   9                    1.17    1.96    0.043
  16. BD (   1) C   7 - C   8        /165. BD*(   1) C   5 - C   6            3.86    1.24    0.062
  16. BD (   1) C   7 - C   8        /167. BD*(   1) C   6 - C   7            3.40    1.24    0.058
  16. BD (   1) C   7 - C   8        /170. BD*(   1) C   7 - H  15            1.73    1.16    0.040
  16. BD (   1) C   7 - C   8        /171. BD*(   1) C   8 - N   9            1.46    1.22    0.038
  16. BD (   1) C   7 - C   8        /172. BD*(   1) C   8 - H  16            1.49    1.18    0.037
  16. BD (   1) C   7 - C   8        /173. BD*(   1) N   9 - C  10            0.52    1.28    0.023
  17. BD (   2) C   7 - C   8        / 85. RY*(   6) C   6                    0.85    1.23    0.031
  17. BD (   2) C   7 - C   8        /109. RY*(   3) N   9                    0.90    2.18    0.042
  17. BD (   2) C   7 - C   8        /155. BD*(   2) C   1 - C   6           17.87    0.29    0.068
  17. BD (   2) C   7 - C   8        /174. BD*(   2) N   9 - C  10           15.06    0.28    0.058
  18. BD (   1) C   7 - H  15        / 80. RY*(   1) C   6                    0.71    1.74    0.032
  18. BD (   1) C   7 - H  15        / 99. RY*(   2) C   8                    0.73    1.34    0.028
  18. BD (   1) C   7 - H  15        /154. BD*(   1) C   1 - C   6            4.12    1.04    0.059
  18. BD (   1) C   7 - H  15        /167. BD*(   1) C   6 - C   7            0.93    1.05    0.028
  18. BD (   1) C   7 - H  15        /168. BD*(   1) C   7 - C   8            1.16    1.11    0.032
  18. BD (   1) C   7 - H  15        /171. BD*(   1) C   8 - N   9            4.74    1.03    0.062
  19. BD (   1) C   8 - N   9        / 90. RY*(   2) C   7                    1.47    1.51    0.042
  19. BD (   1) C   8 - N   9        /117. RY*(   2) C  10                    2.85    1.55    0.059
  19. BD (   1) C   8 - N   9        /168. BD*(   1) C   7 - C   8            1.79    1.38    0.044
  19. BD (   1) C   8 - N   9        /170. BD*(   1) C   7 - H  15            2.01    1.25    0.045
  19. BD (   1) C   8 - N   9        /173. BD*(   1) N   9 - C  10            1.49    1.37    0.040
  19. BD (   1) C   8 - N   9        /175. BD*(   1) C  10 - H  17            2.74    1.25    0.052
  20. BD (   1) C   8 - H  16        / 89. RY*(   1) C   7                    0.51    1.59    0.025
  20. BD (   1) C   8 - H  16        /107. RY*(   1) N   9                    1.14    1.46    0.036
  20. BD (   1) C   8 - H  16        /167. BD*(   1) C   6 - C   7            4.49    1.05    0.061
  20. BD (   1) C   8 - H  16        /168. BD*(   1) C   7 - C   8            0.85    1.10    0.027
  20. BD (   1) C   8 - H  16        /173. BD*(   1) N   9 - C  10            4.19    1.09    0.060
  21. BD (   1) N   9 - C  10        / 36. RY*(   2) C   1                    1.58    1.91    0.049
  21. BD (   1) N   9 - C  10        / 99. RY*(   2) C   8                    2.62    1.66    0.059
  21. BD (   1) N   9 - C  10        /153. BD*(   1) C   1 - C   2            2.31    1.37    0.050
  21. BD (   1) N   9 - C  10        /156. BD*(   1) C   1 - C  10            2.00    1.36    0.047
  21. BD (   1) N   9 - C  10        /171. BD*(   1) C   8 - N   9            1.56    1.35    0.041
  21. BD (   1) N   9 - C  10        /172. BD*(   1) C   8 - H  16            1.86    1.30    0.044
  21. BD (   1) N   9 - C  10        /175. BD*(   1) C  10 - H  17            0.69    1.29    0.027
  22. BD (   2) N   9 - C  10        / 40. RY*(   6) C   1                    0.77    1.62    0.033
  22. BD (   2) N   9 - C  10        /100. RY*(   3) C   8                    2.00    1.69    0.055
  22. BD (   2) N   9 - C  10        /155. BD*(   2) C   1 - C   6           11.16    0.33    0.058
  22. BD (   2) N   9 - C  10        /169. BD*(   2) C   7 - C   8           21.61    0.34    0.077
  23. BD (   1) C  10 - H  17        /107. RY*(   1) N   9                    1.25    1.46    0.038
  23. BD (   1) C  10 - H  17        /154. BD*(   1) C   1 - C   6            4.49    1.04    0.061
  23. BD (   1) C  10 - H  17        /171. BD*(   1) C   8 - N   9            5.07    1.02    0.064
  24. CR (   1) C   1                / 45. RY*(   2) C   2                    1.57   10.79    0.116
  24. CR (   1) C   1                / 81. RY*(   2) C   6                    1.76   11.14    0.125
  24. CR (   1) C   1                /117. RY*(   2) C  10                    1.30   10.83    0.106
  24. CR (   1) C   1                /157. BD*(   1) C   2 - C   3            0.84   10.66    0.085
  24. CR (   1) C   1                /159. BD*(   1) C   2 - H  11            0.58   10.52    0.070
  24. CR (   1) C   1                /165. BD*(   1) C   5 - C   6            0.98   10.60    0.092
  24. CR (   1) C   1                /167. BD*(   1) C   6 - C   7            0.91   10.61    0.088
  24. CR (   1) C   1                /173. BD*(   1) N   9 - C  10            0.57   10.64    0.070
  24. CR (   1) C   1                /175. BD*(   1) C  10 - H  17            0.51   10.52    0.066
  25. CR (   1) C   2                / 35. RY*(   1) C   1                    0.51   11.28    0.068
  25. CR (   1) C   2                / 37. RY*(   3) C   1                    0.84   10.70    0.085
  25. CR (   1) C   2                / 54. RY*(   2) C   3                    1.63   10.72    0.118
  25. CR (   1) C   2                / 56. RY*(   4) C   3                    0.55   10.74    0.069
  25. CR (   1) C   2                /125. RY*(   1) H  11                    0.69   10.42    0.076
  25. CR (   1) C   2                /154. BD*(   1) C   1 - C   6            1.13   10.60    0.099
  25. CR (   1) C   2                /156. BD*(   1) C   1 - C  10            1.16   10.60    0.100
  25. CR (   1) C   2                /160. BD*(   1) C   3 - C   4            1.01   10.61    0.093
  25. CR (   1) C   2                /161. BD*(   1) C   3 - H  12            0.72   10.54    0.078
  26. CR (   1) C   3                / 45. RY*(   2) C   2                    0.64   10.80    0.074
  26. CR (   1) C   3                / 47. RY*(   4) C   2                    1.15   10.68    0.099
  26. CR (   1) C   3                / 63. RY*(   2) C   4                    1.31   10.73    0.106
  26. CR (   1) C   3                / 64. RY*(   3) C   4                    0.55   10.74    0.068
  26. CR (   1) C   3                /129. RY*(   1) H  12                    0.69   10.42    0.076
  26. CR (   1) C   3                /153. BD*(   1) C   1 - C   2            1.10   10.61    0.097
  26. CR (   1) C   3                /159. BD*(   1) C   2 - H  11            0.78   10.53    0.081
  26. CR (   1) C   3                /162. BD*(   1) C   4 - C   5            0.93   10.67    0.089
  26. CR (   1) C   3                /164. BD*(   1) C   4 - H  13            0.61   10.54    0.072
  27. CR (   1) C   4                / 54. RY*(   2) C   3                    1.32   10.73    0.106
  27. CR (   1) C   4                / 56. RY*(   4) C   3                    0.54   10.74    0.068
  27. CR (   1) C   4                / 72. RY*(   2) C   5                    0.74   10.79    0.080
  27. CR (   1) C   4                / 74. RY*(   4) C   5                    1.06   10.68    0.095
  27. CR (   1) C   4                /133. RY*(   1) H  13                    0.68   10.43    0.075
  27. CR (   1) C   4                /157. BD*(   1) C   2 - C   3            0.91   10.67    0.088
  27. CR (   1) C   4                /161. BD*(   1) C   3 - H  12            0.62   10.54    0.072
  27. CR (   1) C   4                /165. BD*(   1) C   5 - C   6            1.10   10.61    0.097
  27. CR (   1) C   4                /166. BD*(   1) C   5 - H  14            0.77   10.53    0.081
  28. CR (   1) C   5                / 63. RY*(   2) C   4                    1.65   10.72    0.119
  28. CR (   1) C   5                / 64. RY*(   3) C   4                    0.52   10.74    0.067
  28. CR (   1) C   5                / 80. RY*(   1) C   6                    0.89   11.30    0.090
  28. CR (   1) C   5                / 82. RY*(   3) C   6                    0.74   10.71    0.079
  28. CR (   1) C   5                /137. RY*(   1) H  14                    0.68   10.42    0.075
  28. CR (   1) C   5                /154. BD*(   1) C   1 - C   6            1.10   10.60    0.097
  28. CR (   1) C   5                /160. BD*(   1) C   3 - C   4            1.03   10.61    0.094
  28. CR (   1) C   5                /164. BD*(   1) C   4 - H  13            0.70   10.53    0.077
  28. CR (   1) C   5                /167. BD*(   1) C   6 - C   7            1.23   10.61    0.103
  29. CR (   1) C   6                / 36. RY*(   2) C   1                    1.44   11.15    0.113
  29. CR (   1) C   6                / 72. RY*(   2) C   5                    1.50   10.79    0.114
  29. CR (   1) C   6                / 90. RY*(   2) C   7                    1.35   10.79    0.108
  29. CR (   1) C   6                /153. BD*(   1) C   1 - C   2            1.00   10.61    0.092
  29. CR (   1) C   6                /156. BD*(   1) C   1 - C  10            0.86   10.60    0.086
  29. CR (   1) C   6                /162. BD*(   1) C   4 - C   5            0.83   10.67    0.084
  29. CR (   1) C   6                /166. BD*(   1) C   5 - H  14            0.58   10.53    0.070
  29. CR (   1) C   6                /168. BD*(   1) C   7 - C   8            0.76   10.67    0.081
  29. CR (   1) C   6                /170. BD*(   1) C   7 - H  15            0.62   10.53    0.072
  30. CR (   1) C   7                / 80. RY*(   1) C   6                    0.81   11.30    0.086
  30. CR (   1) C   7                / 82. RY*(   3) C   6                    0.83   10.71    0.084
  30. CR (   1) C   7                / 98. RY*(   1) C   8                    0.51   11.01    0.067
  30. CR (   1) C   7                / 99. RY*(   2) C   8                    1.61   10.89    0.118
  30. CR (   1) C   7                /141. RY*(   1) H  15                    0.70   10.42    0.076
  30. CR (   1) C   7                /154. BD*(   1) C   1 - C   6            1.05   10.60    0.095
  30. CR (   1) C   7                /165. BD*(   1) C   5 - C   6            1.27   10.60    0.104
  30. CR (   1) C   7                /171. BD*(   1) C   8 - N   9            0.71   10.58    0.078
  30. CR (   1) C   7                /172. BD*(   1) C   8 - H  16            0.67   10.54    0.075
  31. CR (   1) C   8                / 90. RY*(   2) C   7                    0.83   10.82    0.085
  31. CR (   1) C   8                / 91. RY*(   3) C   7                    0.85   10.68    0.085
  31. CR (   1) C   8                /108. RY*(   2) N   9                    0.65   11.35    0.077
  31. CR (   1) C   8                /145. RY*(   1) H  16                    0.62   10.43    0.072
  31. CR (   1) C   8                /167. BD*(   1) C   6 - C   7            1.07   10.64    0.096
  31. CR (   1) C   8                /168. BD*(   1) C   7 - C   8            0.50   10.69    0.066
  31. CR (   1) C   8                /170. BD*(   1) C   7 - H  15            0.77   10.56    0.081
  31. CR (   1) C   8                /173. BD*(   1) N   9 - C  10            1.66   10.67    0.119
  32. CR (   1) N   9                / 98. RY*(   1) C   8                    2.13   15.09    0.160
  32. CR (   1) N   9                /116. RY*(   1) C  10                    2.11   15.17    0.160
  32. CR (   1) N   9                /117. RY*(   2) C  10                    0.54   14.90    0.080
  32. CR (   1) N   9                /121. RY*(   6) C  10                    0.62   16.03    0.089
  32. CR (   1) N   9                /156. BD*(   1) C   1 - C  10            0.84   14.67    0.100
  32. CR (   1) N   9                /168. BD*(   1) C   7 - C   8            0.73   14.74    0.093
  33. CR (   1) C  10                / 35. RY*(   1) C   1                    0.93   11.31    0.092
  33. CR (   1) C  10                / 37. RY*(   3) C   1                    0.73   10.73    0.079
  33. CR (   1) C  10                /108. RY*(   2) N   9                    0.84   11.35    0.087
  33. CR (   1) C  10                /149. RY*(   1) H  17                    0.60   10.44    0.071
  33. CR (   1) C  10                /153. BD*(   1) C   1 - C   2            1.19   10.64    0.101
  33. CR (   1) C  10                /154. BD*(   1) C   1 - C   6            1.05   10.63    0.095
  33. CR (   1) C  10                /171. BD*(   1) C   8 - N   9            1.88   10.61    0.127
  34. LP (   1) N   9                / 98. RY*(   1) C   8                    3.31    1.26    0.059
  34. LP (   1) N   9                /116. RY*(   1) C  10                    3.30    1.34    0.060
  34. LP (   1) N   9                /118. RY*(   3) C  10                    0.56    1.23    0.024
  34. LP (   1) N   9                /156. BD*(   1) C   1 - C  10           10.51    0.84    0.085
  34. LP (   1) N   9                /168. BD*(   1) C   7 - C   8            8.68    0.91    0.080
  34. LP (   1) N   9                /172. BD*(   1) C   8 - H  16            3.32    0.79    0.046
  34. LP (   1) N   9                /175. BD*(   1) C  10 - H  17            4.01    0.77    0.050
 155. BD*(   2) C   1 - C   6        / 38. RY*(   4) C   1                    1.96    1.28    0.093
 155. BD*(   2) C   1 - C   6        / 46. RY*(   3) C   2                    0.80    0.90    0.050
 155. BD*(   2) C   1 - C   6        / 73. RY*(   3) C   5                    0.94    0.74    0.049
 155. BD*(   2) C   1 - C   6        / 84. RY*(   5) C   6                    1.07    1.62    0.077
 155. BD*(   2) C   1 - C   6        / 92. RY*(   4) C   7                    0.83    0.98    0.053
 155. BD*(   2) C   1 - C   6        /119. RY*(   4) C  10                    0.69    1.10    0.051
 158. BD*(   2) C   2 - C   3        / 48. RY*(   5) C   2                    1.01    1.56    0.101
 158. BD*(   2) C   2 - C   3        / 55. RY*(   3) C   3                    0.53    0.84    0.054
 158. BD*(   2) C   2 - C   3        / 57. RY*(   5) C   3                    0.83    1.62    0.094
 163. BD*(   2) C   4 - C   5        / 66. RY*(   5) C   4                    1.31    1.30    0.106
 163. BD*(   2) C   4 - C   5        / 73. RY*(   3) C   5                    0.70    0.74    0.058
 163. BD*(   2) C   4 - C   5        / 75. RY*(   5) C   5                    0.77    1.70    0.093
 169. BD*(   2) C   7 - C   8        / 93. RY*(   5) C   7                    1.01    1.47    0.100
 169. BD*(   2) C   7 - C   8        /102. RY*(   5) C   8                    1.41    1.11    0.103
 174. BD*(   2) N   9 - C  10        /110. RY*(   4) N   9                    1.57    1.37    0.110
 174. BD*(   2) N   9 - C  10        /120. RY*(   5) C  10                    1.96    1.36    0.123
 174. BD*(   2) N   9 - C  10        /155. BD*(   2) C   1 - C   6          283.86    0.01    0.082
 174. BD*(   2) N   9 - C  10        /169. BD*(   2) C   7 - C   8          111.11    0.02    0.076


 Natural Bond Orbitals (Summary):

                                                            Principal Delocalizations
           NBO                        Occupancy    Energy   (geminal,vicinal,remote)
 ====================================================================================
 Molecular unit  1  (C9H7N)
     1. BD (   1) C   1 - C   2          1.97138    -0.67607  154(g),156(g),157(g),161(v)
                                                    167(v),173(v),54(v),159(g)
                                                    80(v),53(v),116(v)
     2. BD (   1) C   1 - C   6          1.95928    -0.66272  153(g),165(g),167(g),156(g)
                                                    170(v),166(v),159(v),175(v)
                                                    89(v),44(v),116(v),71(v)
     3. BD (   2) C   1 - C   6          1.53347    -0.24679  174(v),158(v),163(v),169(v)
                                                    73(v),46(v),92(v),119(v)
                                                    85(g),40(g)
     4. BD (   1) C   1 - C  10          1.97748    -0.68154  153(g),154(g),165(v),173(g)
                                                    157(v),108(v),44(v),80(v)
                                                    175(g),107(v)
     5. BD (   1) C   2 - C   3          1.97816    -0.70165  153(g),156(v),160(g),164(v)
                                                    159(g),161(g),63(v),36(v)
                                                    35(v),62(v)
     6. BD (   2) C   2 - C   3          1.73518    -0.26529  163(v),155(v),65(v),39(v)
     7. BD (   1) C   2 - H  11          1.97918    -0.51631  154(v),160(v),157(g),153(g)
                                                    35(v),53(v)
     8. BD (   1) C   3 - C   4          1.97676    -0.67735  162(g),157(g),159(v),166(v)
                                                    45(v),72(v),161(g),164(g)
     9. BD (   1) C   3 - H  12          1.97999    -0.51538  153(v),162(v),157(g),44(v)
                                                    62(v),160(g)
    10. BD (   1) C   4 - C   5          1.97807    -0.70188  165(g),167(v),160(g),161(v)
                                                    81(v),166(g),164(g),54(v)
                                                    53(v)
    11. BD (   2) C   4 - C   5          1.73607    -0.26564  155(v),158(v),55(v),85(v)
    12. BD (   1) C   4 - H  13          1.97980    -0.51609  165(v),157(v),162(g),71(v)
                                                    53(v),160(g)
    13. BD (   1) C   5 - C   6          1.97158    -0.67547  167(g),154(g),162(g),164(v)
                                                    156(v),168(v),63(v),166(g)
                                                    89(v),62(v),35(v)
    14. BD (   1) C   5 - H  14          1.97941    -0.51557  154(v),160(v),162(g),165(g)
                                                    80(v),62(v)
    15. BD (   1) C   6 - C   7          1.97085    -0.67502  165(g),154(g),168(g),153(v)
                                                    172(v),162(v),98(v),170(g)
                                                    71(v),35(v)
    16. BD (   1) C   7 - C   8          1.98365    -0.70672  165(v),167(g),81(v),170(g)
                                                    172(g),171(g),108(v),107(v)
                                                    173(v)
    17. BD (   2) C   7 - C   8          1.73049    -0.26604  155(v),174(v),109(v),85(v)
    18. BD (   1) C   7 - H  15          1.97866    -0.51602  171(v),154(v),168(g),167(g)
                                                    99(v),80(v)
    19. BD (   1) C   8 - N   9          1.98430    -0.79051  117(v),175(v),170(v),168(g)
                                                    173(g),90(v)
    20. BD (   1) C   8 - H  16          1.98171    -0.50984  167(v),173(v),107(v),168(g)
                                                    89(v)
    21. BD (   1) N   9 - C  10          1.98670    -0.83426  99(v),153(v),156(g),172(v)
                                                    36(v),171(g),175(g)
    22. BD (   2) N   9 - C  10          1.78250    -0.30500  169(v),155(v),100(v),40(v)
    23. BD (   1) C  10 - H  17          1.98088    -0.51260  171(v),154(v),107(v)
    24. CR (   1) C   1                  1.99884   -10.06888  81(v),45(v),117(v),165(v)
                                                    167(v),157(v),159(v),173(v)
                                                    175(v)
    25. CR (   1) C   2                  1.99891   -10.07233  54(v),156(v),154(v),160(v)
                                                    37(v),161(v),125(v),56(v)
                                                    35(v)
    26. CR (   1) C   3                  1.99894   -10.07403  63(v),47(v),153(v),162(v)
                                                    159(v),129(v),45(v),164(v)
                                                    64(v)
    27. CR (   1) C   4                  1.99894   -10.07631  54(v),165(v),74(v),157(v)
                                                    166(v),72(v),133(v),161(v)
                                                    56(v)
    28. CR (   1) C   5                  1.99891   -10.07060  63(v),167(v),154(v),160(v)
                                                    80(v),82(v),164(v),137(v)
                                                    64(v)
    29. CR (   1) C   6                  1.99885   -10.07382  72(v),36(v),90(v),153(v)
                                                    156(v),162(v),168(v),170(v)
                                                    166(v)
    30. CR (   1) C   7                  1.99891   -10.06758  99(v),165(v),154(v),82(v)
                                                    80(v),171(v),141(v),172(v)
                                                    98(v)
    31. CR (   1) C   8                  1.99902   -10.09847  173(v),167(v),91(v),90(v)
                                                    170(v),108(v),145(v),168(g)
    32. CR (   1) N   9                  1.99929   -14.14377  98(v),116(v),156(v),168(v)
                                                    121(v),117(v)
    33. CR (   1) C  10                  1.99903   -10.10183  171(v),153(v),154(v),35(v)
                                                    108(v),37(v),149(v)
    34. LP (   1) N   9                  1.91959    -0.31699  156(v),168(v),175(v),98(v)
                                                    116(v),172(v),118(v)
    35. RY*(   1) C   1                  0.00499     1.20611   
    36. RY*(   2) C   1                  0.00399     1.07275   
    37. RY*(   3) C   1                  0.00199     0.62501   
    38. RY*(   4) C   1                  0.00074     1.30728   
    39. RY*(   5) C   1                  0.00065     1.80975   
    40. RY*(   6) C   1                  0.00029     1.31381   
    41. RY*(   7) C   1                  0.00021     2.37209   
    42. RY*(   8) C   1                  0.00012     2.29762   
    43. RY*(   9) C   1                  0.00002     2.19415   
    44. RY*(   1) C   2                  0.00600     1.11209   
    45. RY*(   2) C   2                  0.00287     0.72512   
    46. RY*(   3) C   2                  0.00103     0.92339   
    47. RY*(   4) C   2                  0.00100     0.60427   
    48. RY*(   5) C   2                  0.00052     1.58847   
    49. RY*(   6) C   2                  0.00011     2.34442   
    50. RY*(   7) C   2                  0.00004     2.36951   
    51. RY*(   8) C   2                  0.00001     1.87037   
    52. RY*(   9) C   2                  0.00001     2.23783   
    53. RY*(   1) C   3                  0.00533     1.16607   
    54. RY*(   2) C   3                  0.00264     0.64945   
    55. RY*(   3) C   3                  0.00093     0.86919   
    56. RY*(   4) C   3                  0.00084     0.66820   
    57. RY*(   5) C   3                  0.00052     1.65576   
    58. RY*(   6) C   3                  0.00014     2.37906   
    59. RY*(   7) C   3                  0.00005     2.24214   
    60. RY*(   8) C   3                  0.00000     1.84937   
    61. RY*(   9) C   3                  0.00000     2.22253   
    62. RY*(   1) C   4                  0.00538     1.16459   
    63. RY*(   2) C   4                  0.00264     0.65121   
    64. RY*(   3) C   4                  0.00086     0.67001   
    65. RY*(   4) C   4                  0.00086     1.19751   
    66. RY*(   5) C   4                  0.00051     1.33177   
    67. RY*(   6) C   4                  0.00014     2.37589   
    68. RY*(   7) C   4                  0.00005     2.24542   
    69. RY*(   8) C   4                  0.00000     1.84077   
    70. RY*(   9) C   4                  0.00000     2.21945   
    71. RY*(   1) C   5                  0.00592     1.12169   
    72. RY*(   2) C   5                  0.00279     0.71250   
    73. RY*(   3) C   5                  0.00102     0.77019   
    74. RY*(   4) C   5                  0.00097     0.60803   
    75. RY*(   5) C   5                  0.00050     1.73692   
    76. RY*(   6) C   5                  0.00011     2.33891   
    77. RY*(   7) C   5                  0.00004     2.37846   
    78. RY*(   8) C   5                  0.00001     1.87627   
    79. RY*(   9) C   5                  0.00001     2.22595   
    80. RY*(   1) C   6                  0.00533     1.22887   
    81. RY*(   2) C   6                  0.00478     1.07129   
    82. RY*(   3) C   6                  0.00148     0.64067   
    83. RY*(   4) C   6                  0.00074     1.81337   
    84. RY*(   5) C   6                  0.00069     1.64344   
    85. RY*(   6) C   6                  0.00039     0.96635   
    86. RY*(   7) C   6                  0.00019     2.34793   
    87. RY*(   8) C   6                  0.00010     2.29419   
    88. RY*(   9) C   6                  0.00002     2.19610   
    89. RY*(   1) C   7                  0.00529     1.07521   
    90. RY*(   2) C   7                  0.00225     0.71981   
    91. RY*(   3) C   7                  0.00116     0.58291   
    92. RY*(   4) C   7                  0.00103     1.00537   
    93. RY*(   5) C   7                  0.00032     1.50525   
    94. RY*(   6) C   7                  0.00012     2.37429   
    95. RY*(   7) C   7                  0.00004     2.39957   
    96. RY*(   8) C   7                  0.00001     1.88023   
    97. RY*(   9) C   7                  0.00001     2.20974   
    98. RY*(   1) C   8                  0.00778     0.94509   
    99. RY*(   2) C   8                  0.00489     0.82333   
   100. RY*(   3) C   8                  0.00136     1.38800   
   101. RY*(   4) C   8                  0.00077     0.95522   
   102. RY*(   5) C   8                  0.00075     1.14724   
   103. RY*(   6) C   8                  0.00055     2.10443   
   104. RY*(   7) C   8                  0.00005     2.03015   
   105. RY*(   8) C   8                  0.00000     1.82688   
   106. RY*(   9) C   8                  0.00000     2.19556   
   107. RY*(   1) N   9                  0.00513     0.95092   
   108. RY*(   2) N   9                  0.00203     1.25002   
   109. RY*(   3) N   9                  0.00054     1.91716   
   110. RY*(   4) N   9                  0.00032     1.38599   
   111. RY*(   5) N   9                  0.00015     2.75377   
   112. RY*(   6) N   9                  0.00010     1.56139   
   113. RY*(   7) N   9                  0.00005     2.52013   
   114. RY*(   8) N   9                  0.00000     2.22960   
   115. RY*(   9) N   9                  0.00001     2.45190   
   116. RY*(   1) C  10                  0.00884     1.02339   
   117. RY*(   2) C  10                  0.00440     0.75871   
   118. RY*(   3) C  10                  0.00130     0.91599   
   119. RY*(   4) C  10                  0.00121     1.13186   
   120. RY*(   5) C  10                  0.00113     1.37910   
   121. RY*(   6) C  10                  0.00049     1.88135   
   122. RY*(   7) C  10                  0.00004     2.34371   
   123. RY*(   8) C  10                  0.00001     1.84062   
   124. RY*(   9) C  10                  0.00001     2.17050   
   125. RY*(   1) H  11                  0.00199     0.35049   
   126. RY*(   2) H  11                  0.00018     1.64787   
   127. RY*(   3) H  11                  0.00009     2.00322   
   128. RY*(   4) H  11                  0.00006     2.32184   
   129. RY*(   1) H  12                  0.00161     0.34981   
   130. RY*(   2) H  12                  0.00017     1.64126   
   131. RY*(   3) H  12                  0.00008     1.97879   
   132. RY*(   4) H  12                  0.00006     2.32064   
   133. RY*(   1) H  13                  0.00160     0.35012   
   134. RY*(   2) H  13                  0.00017     1.63960   
   135. RY*(   3) H  13                  0.00009     1.97514   
   136. RY*(   4) H  13                  0.00006     2.31988   
   137. RY*(   1) H  14                  0.00180     0.35366   
   138. RY*(   2) H  14                  0.00018     1.64799   
   139. RY*(   3) H  14                  0.00009     2.00095   
   140. RY*(   4) H  14                  0.00006     2.31480   
   141. RY*(   1) H  15                  0.00208     0.34883   
   142. RY*(   2) H  15                  0.00017     1.64972   
   143. RY*(   3) H  15                  0.00009     1.99676   
   144. RY*(   4) H  15                  0.00006     2.31054   
   145. RY*(   1) H  16                  0.00156     0.33189   
   146. RY*(   2) H  16                  0.00014     1.64416   
   147. RY*(   3) H  16                  0.00008     2.34020   
   148. RY*(   4) H  16                  0.00003     1.95158   
   149. RY*(   1) H  17                  0.00179     0.33424   
   150. RY*(   2) H  17                  0.00013     1.64564   
   151. RY*(   3) H  17                  0.00008     2.34644   
   152. RY*(   4) H  17                  0.00003     1.95015   
   153. BD*(   1) C   1 - C   2          0.02488     0.53900   
   154. BD*(   1) C   1 - C   6          0.03746     0.52805   
   155. BD*(   2) C   1 - C   6          0.46038     0.02820  163(v),158(v),169(v),174(v)
                                                    38(g),84(g),73(v),92(v)
                                                    46(v),119(v)
   156. BD*(   1) C   1 - C  10          0.03638     0.52722   
   157. BD*(   1) C   2 - C   3          0.01521     0.59381   
   158. BD*(   2) C   2 - C   3          0.24409     0.03318  163(v),155(v),169(r),48(g)
                                                    57(g),55(g)
   159. BD*(   1) C   2 - H  11          0.01527     0.45559   
   160. BD*(   1) C   3 - C   4          0.01856     0.53790   
   161. BD*(   1) C   3 - H  12          0.01408     0.46270   
   162. BD*(   1) C   4 - C   5          0.01512     0.59284   
   163. BD*(   2) C   4 - C   5          0.24263     0.03292  158(v),155(v),66(g),75(g)
                                                    73(g)
   164. BD*(   1) C   4 - H  13          0.01389     0.46147   
   165. BD*(   1) C   5 - C   6          0.02565     0.53586   
   166. BD*(   1) C   5 - H  14          0.01483     0.45562   
   167. BD*(   1) C   6 - C   7          0.02524     0.53770   
   168. BD*(   1) C   7 - C   8          0.02339     0.59283   
   169. BD*(   2) C   7 - C   8          0.23567     0.03396  155(v),174(v),102(g),158(r)
                                                    93(g)
   170. BD*(   1) C   7 - H  15          0.01485     0.45710   
   171. BD*(   1) C   8 - N   9          0.01808     0.51090   
   172. BD*(   1) C   8 - H  16          0.02183     0.47040   
   173. BD*(   1) N   9 - C  10          0.01252     0.57593   
   174. BD*(   2) N   9 - C  10          0.28225     0.01711  155(v),169(v),120(g),110(g)
   175. BD*(   1) C  10 - H  17          0.02568     0.45578   
       -------------------------------
              Total Lewis   66.02479  ( 97.0953%)
        Valence non-Lewis    1.83795  (  2.7029%)
        Rydberg non-Lewis    0.13726  (  0.2019%)
       -------------------------------
            Total unit  1   68.00000  (100.0000%)
           Charge unit  1    0.00000
 Unable to Open any file for archive entry.
 1\1\GINC-COMPUTE-0-0\SP\RB3LYP\def2SVP\C9H7N1\ZAHRT2\13-Mar-2021\0\\# 
 b3lyp/def2svp geom=NewRedundant pop=NBO\\49\\0,1\C,0,0.0034084085,0.78
 59786671,-0.1031805904\C,0,1.3601154541,1.1693469054,-0.2719727424\C,0
 ,2.3383260963,0.211258909,-0.4321075177\C,0,1.9965681489,-1.1661775254
 ,-0.4294642117\C,0,0.6871060669,-1.5668636162,-0.267504708\C,0,-0.3429
 799509,-0.6015908628,-0.1002359297\C,0,-1.7142368791,-0.9277123778,0.0
 722766185\C,0,-2.6362670806,0.0853692742,0.2266396497\N,0,-2.313459666
 4,1.4044441976,0.2247038378\C,0,-1.0508557546,1.7292931537,0.066625358
 2\H,0,1.6139031177,2.2326677558,-0.2726765532\H,0,3.3818748937,0.50703
 62609,-0.5619106867\H,0,2.7831620664,-1.9137526077,-0.5575200081\H,0,0
 .4252731429,-2.6278605271,-0.2656568378\H,0,-2.0303016029,-1.973676611
 9,0.0818167124\H,0,-3.6980241972,-0.1473181409,0.3608324666\H,0,-0.803
 612294,2.7995571532,0.0670094557\\Version=ES64L-G16RevC.01\State=1-A'\
 HF=-401.6400976\RMSD=4.286e-09\Dipole=0.7797523,-0.56511,-0.1214639\Qu
 adrupole=0.6417832,2.4840553,-3.1258384,3.8230703,-0.388375,-0.3333371
 \PG=CS [SG(C9H7N1)]\\@
 The archive entry for this job was punched.


 IF I HAVE SEEN FARTHER, IT IS BY STANDING ON THE
 SHOULDERS OF GIANTS. -- SIR ISAAC NEWTON
 File lengths (MBytes):  RWF=     21 Int=      0 D2E=      0 Chk=      3 Scr=      1
 Normal termination of Gaussian 16
