# Supplementary material for: Machine-Learning-Guided Discovery of Electrochemical Reactions
Source: J Am Chem Soc. 2022 Dec 2;144(49):22599–610. doi: 10.1021/jacs.2c08997 (PMC9756344; doi:10.1021/jacs.2c08997)
Supplement: Supplementary file 4 — ja2c08997_si_004.zip [file ja2c08997_si_004.zip › Reactivity Prediction/Nlogs_notimes/50.log]

 Entering Gaussian System, Link 0=g16
 Input=50.com
 Output=50.log
 Initial command:
  
 Copyright (c) 1988-2019, Gaussian, Inc.  All Rights Reserved.
  
 This is part of the Gaussian(R) 16 program.  It is based on
 the Gaussian(R) 09 system (copyright 2009, Gaussian, Inc.),
 the Gaussian(R) 03 system (copyright 2003, Gaussian, Inc.),
 the Gaussian(R) 98 system (copyright 1998, Gaussian, Inc.),
 the Gaussian(R) 94 system (copyright 1995, Gaussian, Inc.),
 the Gaussian 92(TM) system (copyright 1992, Gaussian, Inc.),
 the Gaussian 90(TM) system (copyright 1990, Gaussian, Inc.),
 the Gaussian 88(TM) system (copyright 1988, Gaussian, Inc.),
 the Gaussian 86(TM) system (copyright 1986, Carnegie Mellon
 University), and the Gaussian 82(TM) system (copyright 1983,
 Carnegie Mellon University). Gaussian is a federally registered
 trademark of Gaussian, Inc.
  
 This software contains proprietary and confidential information,
 including trade secrets, belonging to Gaussian, Inc.
  
 This software is provided under written license and may be
 used, copied, transmitted, or stored only in accord with that
 written license.
  
 The following legend is applicable only to US Government
 contracts under FAR:
  
                    RESTRICTED RIGHTS LEGEND
  
 Use, reproduction and disclosure by the US Government is
 subject to restrictions as set forth in subparagraphs (a)
 and (c) of the Commercial Computer Software - Restricted
 Rights clause in FAR 52.227-19.
  
 Gaussian, Inc.
 340 Quinnipiac St., Bldg. 40, Wallingford CT 06492
  
  
 ---------------------------------------------------------------
 Warning -- This program may not be used in any manner that
 competes with the business of Gaussian, Inc. or will provide
 assistance to any competitor of Gaussian, Inc.  The licensee
 of this program is prohibited from giving any competitor of
 Gaussian, Inc. access to this program.  By using this program,
 the user acknowledges that Gaussian, Inc. is engaged in the
 business of creating and licensing software in the field of
 computational chemistry and represents and warrants to the
 licensee that it is not a competitor of Gaussian, Inc. and that
 it will not use this program in any manner prohibited above.
 ---------------------------------------------------------------
  

 Cite this work as:
 Gaussian 16, Revision C.01,
 M. J. Frisch, G. W. Trucks, H. B. Schlegel, G. E. Scuseria, 
 M. A. Robb, J. R. Cheeseman, G. Scalmani, V. Barone, 
 G. A. Petersson, H. Nakatsuji, X. Li, M. Caricato, A. V. Marenich, 
 J. Bloino, B. G. Janesko, R. Gomperts, B. Mennucci, H. P. Hratchian, 
 J. V. Ortiz, A. F. Izmaylov, J. L. Sonnenberg, D. Williams-Young, 
 F. Ding, F. Lipparini, F. Egidi, J. Goings, B. Peng, A. Petrone, 
 T. Henderson, D. Ranasinghe, V. G. Zakrzewski, J. Gao, N. Rega, 
 G. Zheng, W. Liang, M. Hada, M. Ehara, K. Toyota, R. Fukuda, 
 J. Hasegawa, M. Ishida, T. Nakajima, Y. Honda, O. Kitao, H. Nakai, 
 T. Vreven, K. Throssell, J. A. Montgomery, Jr., J. E. Peralta, 
 F. Ogliaro, M. J. Bearpark, J. J. Heyd, E. N. Brothers, K. N. Kudin, 
 V. N. Staroverov, T. A. Keith, R. Kobayashi, J. Normand, 
 K. Raghavachari, A. P. Rendell, J. C. Burant, S. S. Iyengar, 
 J. Tomasi, M. Cossi, J. M. Millam, M. Klene, C. Adamo, R. Cammi, 
 J. W. Ochterski, R. L. Martin, K. Morokuma, O. Farkas, 
 J. B. Foresman, and D. J. Fox, Gaussian, Inc., Wallingford CT, 2019.
 
 ******************************************
 Gaussian 16:  ES64L-G16RevC.01  3-Jul-2019
                13-Mar-2021 
 ******************************************
 %nprocshared=16
 Will use up to   16 processors via shared memory.
 %mem=7GB
 -----------------------------------------
 # b3lyp/def2svp geom=NewRedundant pop=NBO
 -----------------------------------------
 1/29=4000,38=1,172=1/1;
 2/12=2,17=6,18=5,40=1/2;
 3/5=43,7=101,11=2,25=1,30=1,74=-5/1,2,3;
 4//1;
 5/5=2,38=5/2;
 6/7=2,8=2,9=2,10=2,28=1,40=1/1,7;
 99/5=1,9=1/99;
 --
 50
 --
 Symbolic Z-matrix:
 Charge =  0 Multiplicity = 1
 Br                    3.12641  -0.03771  -1.40635 
 C                     2.16211   0.09492   0.33315 
 C                     0.68106   0.03449   0.15445 
 C                    -0.06073   1.20781  -0.0504 
 C                    -1.44395   1.15141  -0.22686 
 C                    -2.10343  -0.08121  -0.20399 
 C                    -1.37263  -1.25621  -0.00376 
 C                     0.01053  -1.19798   0.17254 
 H                     2.4955    1.04561   0.76391 
 H                     2.54837  -0.7393    0.92931 
 H                     0.45469   2.17155  -0.07533 
 H                    -2.01028   2.07269  -0.38254 
 H                    -3.18635  -0.12605  -0.34172 
 H                    -1.88306  -2.22204   0.01543 
 H                     0.58176  -2.11798   0.32216 
 
                          Input orientation:                          
 ---------------------------------------------------------------------
 Center     Atomic      Atomic             Coordinates (Angstroms)
 Number     Number       Type             X           Y           Z
 ---------------------------------------------------------------------
      1         35           0        3.126412   -0.037711   -1.406349
      2          6           0        2.162108    0.094916    0.333151
      3          6           0        0.681057    0.034486    0.154450
      4          6           0       -0.060733    1.207810   -0.050397
      5          6           0       -1.443948    1.151406   -0.226862
      6          6           0       -2.103426   -0.081210   -0.203991
      7          6           0       -1.372631   -1.256207   -0.003759
      8          6           0        0.010530   -1.197979    0.172536
      9          1           0        2.495500    1.045608    0.763911
     10          1           0        2.548371   -0.739298    0.929310
     11          1           0        0.454693    2.171550   -0.075328
     12          1           0       -2.010279    2.072694   -0.382543
     13          1           0       -3.186347   -0.126050   -0.341720
     14          1           0       -1.883062   -2.222039    0.015430
     15          1           0        0.581755   -2.117976    0.322162
 ---------------------------------------------------------------------
                    Distance matrix (angstroms):
                    1          2          3          4          5
     1  Br   0.000000
     2  C    1.993322   0.000000
     3  C    2.901907   1.493017   0.000000
     4  C    3.680736   2.515286   1.403176   0.000000
     5  C    4.867585   3.799135   2.430752   1.395567   0.000000
     6  C    5.366448   4.302827   2.809841   2.420280   1.398132
     7  C    4.867585   3.799135   2.430752   2.791887   2.418979
     8  C    3.680736   2.515286   1.403176   2.417147   2.791887
     9  H    2.506324   1.095682   2.164720   2.687700   4.063505
    10  H    2.506324   1.095682   2.164721   3.399777   4.566192
    11  H    3.713561   2.719288   2.161268   1.093197   2.160670
    12  H    5.646909   4.672540   3.418470   2.158489   1.092583
    13  H    6.402512   5.395392   3.902406   3.410794   2.163571
    14  H    5.646909   4.672540   3.418470   3.884467   3.410521
    15  H    3.713561   2.719288   2.161268   3.407704   3.885069
                    6          7          8          9         10
     6  C    0.000000
     7  C    1.398132   0.000000
     8  C    2.420280   1.395567   0.000000
     9  H    4.832874   4.566192   3.399777   0.000000
    10  H    4.832874   4.063505   2.687700   1.793333   0.000000
    11  H    3.411078   3.885069   3.407704   2.477289   3.723684
    12  H    2.163298   3.410521   3.884467   4.761439   5.514485
    13  H    1.092565   2.163571   3.410794   5.905810   5.905810
    14  H    2.163298   1.092583   2.158489   5.514485   4.761439
    15  H    3.411078   2.160670   1.093197   3.723684   2.477289
                   11         12         13         14         15
    11  H    0.000000
    12  H    2.486009   0.000000
    13  H    4.313595   2.493848   0.000000
    14  H    4.977646   4.315008   2.493848   0.000000
    15  H    4.309777   4.977646   4.313595   2.486009   0.000000
 Stoichiometry    C7H7Br
 Framework group  CS[SG(C3HBr),X(C4H6)]
 Deg. of freedom    22
 Full point group                 CS      NOp   2
 Largest Abelian subgroup         CS      NOp   2
 Largest concise Abelian subgroup CS      NOp   2
                         Standard orientation:                         
 ---------------------------------------------------------------------
 Center     Atomic      Atomic             Coordinates (Angstroms)
 Number     Number       Type             X           Y           Z
 ---------------------------------------------------------------------
      1         35           0        1.096372   -1.862016    0.000000
      2          6           0       -0.758289   -1.131561    0.000000
      3          6           0       -0.768404    0.361422   -0.000000
      4          6           0       -0.765085    1.074333    1.208573
      5          6           0       -0.765085    2.469900    1.209490
      6          6           0       -0.765046    3.171261   -0.000000
      7          6           0       -0.765085    2.469900   -1.209490
      8          6           0       -0.765085    1.074333   -1.208573
      9          1           0       -1.223905   -1.555483    0.896667
     10          1           0       -1.223905   -1.555483   -0.896667
     11          1           0       -0.758178    0.527049    2.154889
     12          1           0       -0.765490    3.013045    2.157504
     13          1           0       -0.765406    4.263826   -0.000000
     14          1           0       -0.765490    3.013045   -2.157504
     15          1           0       -0.758178    0.527049   -2.154889
 ---------------------------------------------------------------------
 Rotational constants (GHZ):           3.8575910           0.6544624           0.6146292
 Standard basis: def2SVP (5D, 7F)
 There are   107 symmetry adapted cartesian basis functions of A'  symmetry.
 There are    68 symmetry adapted cartesian basis functions of A"  symmetry.
 There are    99 symmetry adapted basis functions of A'  symmetry.
 There are    66 symmetry adapted basis functions of A"  symmetry.
   165 basis functions,   304 primitive gaussians,   175 cartesian basis functions
    42 alpha electrons       42 beta electrons
       nuclear repulsion energy       513.9404991472 Hartrees.
 NAtoms=   15 NActive=   15 NUniq=   10 SFac= 2.25D+00 NAtFMM=   60 NAOKFM=F Big=F
 Integral buffers will be    131072 words long.
 Raffenetti 2 integral format.
 Two-electron integral symmetry is turned on.
 One-electron integrals computed using PRISM.
   2 Symmetry operations used in ECPInt.
 ECPInt:  NShTT=    2850 NPrTT=   11327 LenC2=    2785 LenP2D=    8620.
 LDataN:  DoStor=T MaxTD1= 4 Len=   56
 NBasis=   165 RedAO= T EigKep=  3.00D-04  NBF=    99    66
 NBsUse=   165 1.00D-06 EigRej= -1.00D+00 NBFU=    99    66
 ExpMin= 1.22D-01 ExpMax= 1.13D+05 ExpMxC= 1.70D+04 IAcc=3 IRadAn=         5 AccDes= 0.00D+00
 Harris functional with IExCor=  402 and IRadAn=       5 diagonalized for initial guess.
 HarFok:  IExCor=  402 AccDes= 0.00D+00 IRadAn=         5 IDoV= 1 UseB2=F ITyADJ=14
 ICtDFT=  3500011 ScaDFX=  1.000000  1.000000  1.000000  1.000000
 FoFCou: FMM=F IPFlag=           0 FMFlag=      100000 FMFlg1=           0
         NFxFlg=           0 DoJE=T BraDBF=F KetDBF=T FulRan=T
         wScrn=  0.000000 ICntrl=       500 IOpCl=  0 I1Cent=   200000004 NGrid=           0
         NMat0=    1 NMatS0=      1 NMatT0=    0 NMatD0=    1 NMtDS0=    0 NMtDT0=    0
 Petite list used in FoFCou.
 Initial guess orbital symmetries:
       Occupied  (A') (A') (A') (A') (A") (A') (A') (A") (A') (A')
                 (A") (A') (A') (A') (A') (A") (A') (A") (A') (A')
                 (A") (A') (A') (A") (A') (A') (A") (A') (A') (A")
                 (A') (A") (A') (A") (A') (A') (A") (A') (A') (A")
                 (A") (A')
       Virtual   (A') (A") (A') (A') (A') (A") (A') (A') (A") (A")
                 (A') (A') (A") (A') (A') (A") (A') (A') (A") (A')
                 (A') (A") (A') (A") (A') (A') (A') (A") (A') (A")
                 (A") (A") (A') (A') (A') (A") (A') (A") (A') (A')
                 (A") (A") (A') (A') (A") (A') (A') (A") (A') (A')
                 (A") (A') (A') (A") (A') (A") (A") (A') (A') (A')
                 (A") (A") (A') (A") (A') (A") (A') (A") (A') (A')
                 (A") (A') (A') (A') (A") (A') (A") (A") (A') (A")
                 (A') (A') (A") (A') (A') (A") (A') (A") (A") (A')
                 (A") (A') (A") (A") (A') (A') (A") (A') (A') (A")
                 (A") (A') (A') (A') (A") (A') (A") (A") (A') (A')
                 (A') (A") (A') (A") (A') (A") (A") (A") (A') (A')
                 (A") (A') (A')
 The electronic state of the initial guess is 1-A'.
 Requested convergence on RMS density matrix=1.00D-08 within 128 cycles.
 Requested convergence on MAX density matrix=1.00D-06.
 Requested convergence on             energy=1.00D-06.
 No special actions if energy rises.
 Integral accuracy reduced to 1.0D-05 until final iterations.
 Initial convergence to 1.0D-05 achieved.  Increase integral accuracy.
 SCF Done:  E(RB3LYP) =  -2844.64066614     A.U. after   13 cycles
            NFock= 13  Conv=0.74D-08     -V/T= 2.0022

 **********************************************************************

            Population analysis using the SCF Density.

 **********************************************************************

 Orbital symmetries:
       Occupied  (A') (A') (A') (A') (A") (A') (A') (A") (A') (A')
                 (A") (A') (A') (A') (A') (A") (A') (A') (A") (A")
                 (A') (A') (A') (A") (A') (A') (A") (A') (A') (A")
                 (A') (A") (A') (A") (A') (A') (A') (A") (A') (A")
                 (A") (A')
       Virtual   (A') (A") (A') (A') (A') (A") (A') (A") (A") (A')
                 (A') (A') (A') (A") (A') (A") (A') (A') (A") (A')
                 (A") (A') (A') (A") (A') (A') (A') (A") (A') (A")
                 (A") (A") (A') (A') (A') (A") (A') (A") (A') (A')
                 (A") (A") (A') (A') (A") (A') (A") (A') (A') (A')
                 (A") (A') (A') (A") (A') (A") (A") (A') (A') (A')
                 (A") (A") (A') (A") (A') (A") (A') (A") (A') (A')
                 (A") (A') (A') (A") (A') (A') (A") (A") (A') (A")
                 (A') (A') (A") (A') (A') (A") (A') (A") (A") (A')
                 (A") (A") (A') (A") (A') (A') (A') (A") (A') (A")
                 (A") (A') (A') (A') (A") (A') (A") (A") (A') (A')
                 (A") (A') (A') (A") (A') (A") (A") (A") (A') (A')
                 (A") (A') (A')
 The electronic state is 1-A'.
 Alpha  occ. eigenvalues -- -482.77191 -62.45397 -56.28636 -56.28260 -56.28259
 Alpha  occ. eigenvalues --  -10.24541 -10.20868 -10.20030 -10.20028 -10.19998
 Alpha  occ. eigenvalues --  -10.19956 -10.19945  -8.67218  -6.50584  -6.49258
 Alpha  occ. eigenvalues --   -6.49252  -2.61997  -2.61630  -2.61625  -2.60580
 Alpha  occ. eigenvalues --   -2.60580  -0.86326  -0.80557  -0.74752  -0.74644
 Alpha  occ. eigenvalues --   -0.66666  -0.61169  -0.58736  -0.52096  -0.48126
 Alpha  occ. eigenvalues --   -0.46557  -0.43196  -0.43139  -0.41798  -0.40635
 Alpha  occ. eigenvalues --   -0.36442  -0.35928  -0.35344  -0.27594  -0.27255
 Alpha  occ. eigenvalues --   -0.26319  -0.25453
 Alpha virt. eigenvalues --   -0.04214  -0.01818   0.02187   0.05425   0.07971
 Alpha virt. eigenvalues --    0.08411   0.11611   0.11767   0.14479   0.14534
 Alpha virt. eigenvalues --    0.15932   0.20762   0.28081   0.28218   0.29021
 Alpha virt. eigenvalues --    0.30840   0.32706   0.36327   0.37286   0.39798
 Alpha virt. eigenvalues --    0.41059   0.41781   0.44549   0.45411   0.46426
 Alpha virt. eigenvalues --    0.47534   0.49058   0.50063   0.51529   0.51849
 Alpha virt. eigenvalues --    0.53045   0.55545   0.55613   0.56791   0.58171
 Alpha virt. eigenvalues --    0.58528   0.61810   0.62924   0.63967   0.64418
 Alpha virt. eigenvalues --    0.64882   0.66071   0.68045   0.68367   0.68778
 Alpha virt. eigenvalues --    0.71888   0.72685   0.73066   0.73925   0.75841
 Alpha virt. eigenvalues --    0.79546   0.80098   0.86059   0.90810   0.92517
 Alpha virt. eigenvalues --    0.99046   1.05675   1.06093   1.08227   1.17218
 Alpha virt. eigenvalues --    1.23598   1.24078   1.24802   1.26976   1.28598
 Alpha virt. eigenvalues --    1.29654   1.30943   1.44828   1.50333   1.61833
 Alpha virt. eigenvalues --    1.64314   1.66854   1.70139   1.70324   1.72475
 Alpha virt. eigenvalues --    1.73271   1.74162   1.74592   1.75869   1.77611
 Alpha virt. eigenvalues --    1.81007   1.83510   1.84499   1.87781   1.93363
 Alpha virt. eigenvalues --    1.96668   1.97229   1.97350   1.97776   2.05281
 Alpha virt. eigenvalues --    2.09305   2.11320   2.13049   2.14034   2.14568
 Alpha virt. eigenvalues --    2.27423   2.28160   2.28494   2.29997   2.33787
 Alpha virt. eigenvalues --    2.38062   2.42488   2.50781   2.55807   2.59578
 Alpha virt. eigenvalues --    2.61687   2.63093   2.71030   2.71092   2.77102
 Alpha virt. eigenvalues --    2.84574   2.85550   2.86877   2.96077   3.05993
 Alpha virt. eigenvalues --    3.11325   3.24185   3.43608   3.45628   3.53778
 Alpha virt. eigenvalues --    3.55787   3.61478   3.76563
          Condensed to atoms (all electrons):
               1          2          3          4          5          6
     1  Br  35.019171   0.272388  -0.083140   0.002413  -0.000894   0.000192
     2  C    0.272388   4.768961   0.383217  -0.083817   0.011050  -0.000000
     3  C   -0.083140   0.383217   5.268086   0.255374   0.109573  -0.162692
     4  C    0.002413  -0.083817   0.255374   5.139988   0.269659   0.102248
     5  C   -0.000894   0.011050   0.109573   0.269659   5.066899   0.252193
     6  C    0.000192  -0.000000  -0.162692   0.102248   0.252193   5.113466
     7  C   -0.000894   0.011050   0.109573  -0.143984   0.103280   0.252193
     8  C    0.002413  -0.083817   0.255374   0.055562  -0.143984   0.102248
     9  H   -0.033892   0.363985  -0.007412  -0.011940   0.000561   0.000030
    10  H   -0.033892   0.363985  -0.007412   0.009728  -0.000571   0.000030
    11  H    0.001556  -0.016806  -0.077352   0.440968  -0.069638   0.015175
    12  H   -0.000000  -0.000351   0.016412  -0.073710   0.440594  -0.076096
    13  H   -0.000000   0.000033  -0.001376   0.014903  -0.072897   0.438388
    14  H   -0.000000  -0.000351   0.016412  -0.001715   0.015073  -0.076096
    15  H    0.001556  -0.016806  -0.077352   0.015491  -0.001836   0.015175
               7          8          9         10         11         12
     1  Br  -0.000894   0.002413  -0.033892  -0.033892   0.001556  -0.000000
     2  C    0.011050  -0.083817   0.363985   0.363985  -0.016806  -0.000351
     3  C    0.109573   0.255374  -0.007412  -0.007412  -0.077352   0.016412
     4  C   -0.143984   0.055562  -0.011940   0.009728   0.440968  -0.073710
     5  C    0.103280  -0.143984   0.000561  -0.000571  -0.069638   0.440594
     6  C    0.252193   0.102248   0.000030   0.000030   0.015175  -0.076096
     7  C    5.066899   0.269659  -0.000571   0.000561  -0.001836   0.015073
     8  C    0.269659   5.139988   0.009728  -0.011940   0.015491  -0.001715
     9  H   -0.000571   0.009728   0.644674  -0.027351   0.005447  -0.000001
    10  H    0.000561  -0.011940  -0.027351   0.644674   0.000291   0.000010
    11  H   -0.001836   0.015491   0.005447   0.000291   0.722462  -0.013623
    12  H    0.015073  -0.001715  -0.000001   0.000010  -0.013623   0.719288
    13  H   -0.072897   0.014903  -0.000001  -0.000001  -0.000309  -0.013304
    14  H    0.440594  -0.073710   0.000010  -0.000001   0.000034  -0.000317
    15  H   -0.069638   0.440968   0.000291   0.005447  -0.000297   0.000034
              13         14         15
     1  Br  -0.000000  -0.000000   0.001556
     2  C    0.000033  -0.000351  -0.016806
     3  C   -0.001376   0.016412  -0.077352
     4  C    0.014903  -0.001715   0.015491
     5  C   -0.072897   0.015073  -0.001836
     6  C    0.438388  -0.076096   0.015175
     7  C   -0.072897   0.440594  -0.069638
     8  C    0.014903  -0.073710   0.440968
     9  H   -0.000001   0.000010   0.000291
    10  H   -0.000001  -0.000001   0.005447
    11  H   -0.000309   0.000034  -0.000297
    12  H   -0.013304  -0.000317   0.000034
    13  H    0.717441  -0.013304  -0.000309
    14  H   -0.013304   0.719288  -0.013623
    15  H   -0.000309  -0.013623   0.722462
 Mulliken charges:
               1
     1  Br  -0.146977
     2  C    0.027278
     3  C    0.002716
     4  C    0.008831
     5  C    0.020938
     6  C    0.023548
     7  C    0.020938
     8  C    0.008831
     9  H    0.056441
    10  H    0.056441
    11  H   -0.021563
    12  H   -0.012295
    13  H   -0.011270
    14  H   -0.012295
    15  H   -0.021563
 Sum of Mulliken charges =   0.00000
 Mulliken charges with hydrogens summed into heavy atoms:
               1
     1  Br  -0.146977
     2  C    0.140160
     3  C    0.002716
     4  C   -0.012732
     5  C    0.008643
     6  C    0.012278
     7  C    0.008643
     8  C   -0.012732
 Electronic spatial extent (au):  <R**2>=           1725.1691
 Charge=             -0.0000 electrons
 Dipole moment (field-independent basis, Debye):
    X=             -1.6436    Y=              1.1553    Z=             -0.0000  Tot=              2.0090
 Quadrupole moment (field-independent basis, Debye-Ang):
   XX=            -62.0480   YY=            -57.0534   ZZ=            -55.4418
   XY=              2.0219   XZ=             -0.0000   YZ=             -0.0000
 Traceless Quadrupole moment (field-independent basis, Debye-Ang):
   XX=             -3.8669   YY=              1.1277   ZZ=              2.7393
   XY=              2.0219   XZ=             -0.0000   YZ=             -0.0000
 Octapole moment (field-independent basis, Debye-Ang**2):
  XXX=             46.5612  YYY=            -36.2156  ZZZ=              0.0000  XYY=              6.0202
  XXY=            -30.4272  XXZ=             -0.0000  XZZ=              7.6686  YZZ=            -14.5049
  YYZ=              0.0000  XYZ=              0.0000
 Hexadecapole moment (field-independent basis, Debye-Ang**3):
 XXXX=           -353.6698 YYYY=          -1346.4999 ZZZZ=           -307.0834 XXXY=            242.2706
 XXXZ=             -0.0000 YYYX=            222.9409 YYYZ=              0.0000 ZZZX=             -0.0000
 ZZZY=              0.0000 XXYY=           -302.3575 XXZZ=           -116.4021 YYZZ=           -273.4767
 XXYZ=              0.0000 YYXZ=             -0.0000 ZZXY=             76.5100
 N-N= 5.139404991472D+02 E-N=-7.806362269490D+03  KE= 2.838461167249D+03
 Symmetry A'   KE= 2.380966405402D+03
 Symmetry A"   KE= 4.574947618467D+02
 ******************************Gaussian NBO Version 3.1******************************
             N A T U R A L   A T O M I C   O R B I T A L   A N D
          N A T U R A L   B O N D   O R B I T A L   A N A L Y S I S
 ******************************Gaussian NBO Version 3.1******************************
       /RESON  / : Allow strongly delocalized NBO set

 Analyzing the SCF density

 Job title: 50                                                              

 Storage needed:     82530 in NPA,    109652 in NBO ( 939522821 available)
 GSVD:  LWork=       17151 too small for GESVD, short by        2376 words or        2376 for optimal perf.


 NATURAL POPULATIONS:  Natural atomic orbital occupancies 
                                                          
   NAO  Atom  No  lang   Type(AO)    Occupancy      Energy
 ----------------------------------------------------------
     1   Br    1  S      Cor( 1S)     2.00000    -400.64858
     2   Br    1  S      Cor( 2S)     2.00000    -141.59197
     3   Br    1  S      Cor( 3S)     1.99986     -11.32374
     4   Br    1  S      Val( 4S)     1.89074      -0.98977
     5   Br    1  S      Ryd( 5S)     0.00073       0.42577
     6   Br    1  px     Cor( 2p)     2.00000     -56.18574
     7   Br    1  px     Cor( 3p)     1.99992      -6.59647
     8   Br    1  px     Val( 4p)     1.28441      -0.24084
     9   Br    1  px     Ryd( 5p)     0.00146       0.77987
    10   Br    1  py     Cor( 2p)     2.00000     -56.18311
    11   Br    1  py     Cor( 3p)     1.99998      -6.58851
    12   Br    1  py     Val( 4p)     1.87229      -0.27269
    13   Br    1  py     Ryd( 5p)     0.00059       0.71865
    14   Br    1  pz     Cor( 2p)     2.00000     -56.18261
    15   Br    1  pz     Cor( 3p)     1.99999      -6.58698
    16   Br    1  pz     Val( 4p)     1.98504      -0.27908
    17   Br    1  pz     Ryd( 5p)     0.00032       0.69149
    18   Br    1  dxy    Cor( 3d)     1.99992      -2.61615
    19   Br    1  dxy    Ryd( 4d)     0.00328       0.77025
    20   Br    1  dxy    Ryd( 5d)     0.00001       3.56209
    21   Br    1  dxz    Cor( 3d)     1.99997      -2.61475
    22   Br    1  dxz    Ryd( 4d)     0.00172       0.75423
    23   Br    1  dxz    Ryd( 5d)     0.00000       3.52208
    24   Br    1  dyz    Cor( 3d)     1.99999      -2.60719
    25   Br    1  dyz    Ryd( 4d)     0.00016       0.59139
    26   Br    1  dyz    Ryd( 5d)     0.00000       3.43993
    27   Br    1  dx2y2  Cor( 3d)     1.99990      -2.61613
    28   Br    1  dx2y2  Ryd( 4d)     0.00375       0.76142
    29   Br    1  dx2y2  Ryd( 5d)     0.00001       3.55985
    30   Br    1  dz2    Cor( 3d)     1.99995      -2.60920
    31   Br    1  dz2    Ryd( 4d)     0.00190       0.66366
    32   Br    1  dz2    Ryd( 5d)     0.00000       3.49827

    33    C    2  S      Cor( 1S)     1.99900     -10.13380
    34    C    2  S      Val( 2S)     1.09093      -0.28956
    35    C    2  S      Ryd( 3S)     0.00108       0.79146
    36    C    2  px     Val( 2p)     0.98154      -0.16946
    37    C    2  px     Ryd( 3p)     0.00160       0.58324
    38    C    2  py     Val( 2p)     1.09455      -0.11736
    39    C    2  py     Ryd( 3p)     0.00334       0.49291
    40    C    2  pz     Val( 2p)     1.26362      -0.11752
    41    C    2  pz     Ryd( 3p)     0.00568       0.66119
    42    C    2  dxy    Ryd( 3d)     0.00105       1.98020
    43    C    2  dxz    Ryd( 3d)     0.00070       2.21942
    44    C    2  dyz    Ryd( 3d)     0.00060       2.26314
    45    C    2  dx2y2  Ryd( 3d)     0.00107       2.12485
    46    C    2  dz2    Ryd( 3d)     0.00080       2.21789

    47    C    3  S      Cor( 1S)     1.99881     -10.07218
    48    C    3  S      Val( 2S)     0.85999      -0.12374
    49    C    3  S      Ryd( 3S)     0.00148       0.53100
    50    C    3  px     Val( 2p)     1.01702      -0.11087
    51    C    3  px     Ryd( 3p)     0.00260       0.62398
    52    C    3  py     Val( 2p)     1.07672      -0.08130
    53    C    3  py     Ryd( 3p)     0.00504       1.07003
    54    C    3  pz     Val( 2p)     1.10816      -0.06818
    55    C    3  pz     Ryd( 3p)     0.00353       0.83639
    56    C    3  dxy    Ryd( 3d)     0.00048       1.89869
    57    C    3  dxz    Ryd( 3d)     0.00062       1.91322
    58    C    3  dyz    Ryd( 3d)     0.00086       2.44946
    59    C    3  dx2y2  Ryd( 3d)     0.00060       2.20923
    60    C    3  dz2    Ryd( 3d)     0.00072       2.38301

    61    C    4  S      Cor( 1S)     1.99887     -10.06575
    62    C    4  S      Val( 2S)     0.93409      -0.13760
    63    C    4  S      Ryd( 3S)     0.00180       0.56196
    64    C    4  px     Val( 2p)     0.98750      -0.11130
    65    C    4  px     Ryd( 3p)     0.00093       0.55542
    66    C    4  py     Val( 2p)     1.10633      -0.05364
    67    C    4  py     Ryd( 3p)     0.00464       0.77864
    68    C    4  pz     Val( 2p)     1.15732      -0.05906
    69    C    4  pz     Ryd( 3p)     0.00548       0.91196
    70    C    4  dxy    Ryd( 3d)     0.00052       1.92446
    71    C    4  dxz    Ryd( 3d)     0.00038       1.92079
    72    C    4  dyz    Ryd( 3d)     0.00075       2.48958
    73    C    4  dx2y2  Ryd( 3d)     0.00047       2.27816
    74    C    4  dz2    Ryd( 3d)     0.00063       2.39180

    75    C    5  S      Cor( 1S)     1.99893     -10.06843
    76    C    5  S      Val( 2S)     0.94349      -0.14493
    77    C    5  S      Ryd( 3S)     0.00113       0.56159
    78    C    5  px     Val( 2p)     0.99353      -0.11025
    79    C    5  px     Ryd( 3p)     0.00082       0.55111
    80    C    5  py     Val( 2p)     1.09883      -0.04837
    81    C    5  py     Ryd( 3p)     0.00454       0.72622
    82    C    5  pz     Val( 2p)     1.16354      -0.06027
    83    C    5  pz     Ryd( 3p)     0.00576       0.92463
    84    C    5  dxy    Ryd( 3d)     0.00053       1.92612
    85    C    5  dxz    Ryd( 3d)     0.00041       1.91139
    86    C    5  dyz    Ryd( 3d)     0.00075       2.48950
    87    C    5  dx2y2  Ryd( 3d)     0.00046       2.27862
    88    C    5  dz2    Ryd( 3d)     0.00064       2.38627

    89    C    6  S      Cor( 1S)     1.99894     -10.06907
    90    C    6  S      Val( 2S)     0.94698      -0.14730
    91    C    6  S      Ryd( 3S)     0.00122       0.55784
    92    C    6  px     Val( 2p)     0.99108      -0.11044
    93    C    6  px     Ryd( 3p)     0.00092       0.55172
    94    C    6  py     Val( 2p)     1.19199      -0.06363
    95    C    6  py     Ryd( 3p)     0.00599       1.01194
    96    C    6  pz     Val( 2p)     1.07051      -0.04558
    97    C    6  pz     Ryd( 3p)     0.00397       0.63284
    98    C    6  dxy    Ryd( 3d)     0.00036       1.90491
    99    C    6  dxz    Ryd( 3d)     0.00056       1.93031
   100    C    6  dyz    Ryd( 3d)     0.00070       2.41980
   101    C    6  dx2y2  Ryd( 3d)     0.00050       2.28425
   102    C    6  dz2    Ryd( 3d)     0.00067       2.44089

   103    C    7  S      Cor( 1S)     1.99893     -10.06843
   104    C    7  S      Val( 2S)     0.94349      -0.14493
   105    C    7  S      Ryd( 3S)     0.00113       0.56159
   106    C    7  px     Val( 2p)     0.99353      -0.11025
   107    C    7  px     Ryd( 3p)     0.00082       0.55111
   108    C    7  py     Val( 2p)     1.09883      -0.04837
   109    C    7  py     Ryd( 3p)     0.00454       0.72622
   110    C    7  pz     Val( 2p)     1.16354      -0.06027
   111    C    7  pz     Ryd( 3p)     0.00576       0.92463
   112    C    7  dxy    Ryd( 3d)     0.00053       1.92612
   113    C    7  dxz    Ryd( 3d)     0.00041       1.91139
   114    C    7  dyz    Ryd( 3d)     0.00075       2.48950
   115    C    7  dx2y2  Ryd( 3d)     0.00046       2.27862
   116    C    7  dz2    Ryd( 3d)     0.00064       2.38627

   117    C    8  S      Cor( 1S)     1.99887     -10.06575
   118    C    8  S      Val( 2S)     0.93409      -0.13760
   119    C    8  S      Ryd( 3S)     0.00180       0.56196
   120    C    8  px     Val( 2p)     0.98750      -0.11130
   121    C    8  px     Ryd( 3p)     0.00093       0.55542
   122    C    8  py     Val( 2p)     1.10633      -0.05364
   123    C    8  py     Ryd( 3p)     0.00464       0.77864
   124    C    8  pz     Val( 2p)     1.15732      -0.05906
   125    C    8  pz     Ryd( 3p)     0.00548       0.91196
   126    C    8  dxy    Ryd( 3d)     0.00052       1.92446
   127    C    8  dxz    Ryd( 3d)     0.00038       1.92079
   128    C    8  dyz    Ryd( 3d)     0.00075       2.48958
   129    C    8  dx2y2  Ryd( 3d)     0.00047       2.27816
   130    C    8  dz2    Ryd( 3d)     0.00063       2.39180

   131    H    9  S      Val( 1S)     0.75362       0.06439
   132    H    9  S      Ryd( 2S)     0.00187       0.32763
   133    H    9  px     Ryd( 2p)     0.00020       1.85761
   134    H    9  py     Ryd( 2p)     0.00025       1.83538
   135    H    9  pz     Ryd( 2p)     0.00055       2.16150

   136    H   10  S      Val( 1S)     0.75362       0.06439
   137    H   10  S      Ryd( 2S)     0.00187       0.32763
   138    H   10  px     Ryd( 2p)     0.00020       1.85761
   139    H   10  py     Ryd( 2p)     0.00025       1.83538
   140    H   10  pz     Ryd( 2p)     0.00055       2.16150

   141    H   11  S      Val( 1S)     0.77350       0.06980
   142    H   11  S      Ryd( 2S)     0.00188       0.32954
   143    H   11  px     Ryd( 2p)     0.00019       1.65157
   144    H   11  py     Ryd( 2p)     0.00026       2.08153
   145    H   11  pz     Ryd( 2p)     0.00064       2.27348

   146    H   12  S      Val( 1S)     0.77219       0.07452
   147    H   12  S      Ryd( 2S)     0.00161       0.31825
   148    H   12  px     Ryd( 2p)     0.00018       1.64493
   149    H   12  py     Ryd( 2p)     0.00027       2.06472
   150    H   12  pz     Ryd( 2p)     0.00063       2.27310

   151    H   13  S      Val( 1S)     0.77306       0.07447
   152    H   13  S      Ryd( 2S)     0.00160       0.31769
   153    H   13  px     Ryd( 2p)     0.00018       1.64476
   154    H   13  py     Ryd( 2p)     0.00082       2.37326
   155    H   13  pz     Ryd( 2p)     0.00008       1.96401

   156    H   14  S      Val( 1S)     0.77219       0.07452
   157    H   14  S      Ryd( 2S)     0.00161       0.31825
   158    H   14  px     Ryd( 2p)     0.00018       1.64493
   159    H   14  py     Ryd( 2p)     0.00027       2.06472
   160    H   14  pz     Ryd( 2p)     0.00063       2.27310

   161    H   15  S      Val( 1S)     0.77350       0.06980
   162    H   15  S      Ryd( 2S)     0.00188       0.32954
   163    H   15  px     Ryd( 2p)     0.00019       1.65157
   164    H   15  py     Ryd( 2p)     0.00026       2.08153
   165    H   15  pz     Ryd( 2p)     0.00064       2.27348

 WARNING:  1 low occupancy (<1.9990e) core orbital  found on  C    3
           1 low occupancy (<1.9990e) core orbital  found on  C    4
           1 low occupancy (<1.9990e) core orbital  found on  C    5
           1 low occupancy (<1.9990e) core orbital  found on  C    6
           1 low occupancy (<1.9990e) core orbital  found on  C    7
           1 low occupancy (<1.9990e) core orbital  found on  C    8


 Summary of Natural Population Analysis:                  
                                                          
                                       Natural Population 
                Natural  -----------------------------------------------
    Atom  No    Charge         Core      Valence    Rydberg      Total
 -----------------------------------------------------------------------
     Br    1   -0.04592     27.99950     7.03248    0.01394    35.04592
      C    2   -0.44555      1.99900     4.43064    0.01591     6.44555
      C    3   -0.07663      1.99881     4.06189    0.01593     6.07663
      C    4   -0.19969      1.99887     4.18524    0.01558     6.19969
      C    5   -0.21336      1.99893     4.19939    0.01504     6.21336
      C    6   -0.21440      1.99894     4.20056    0.01490     6.21440
      C    7   -0.21336      1.99893     4.19939    0.01504     6.21336
      C    8   -0.19969      1.99887     4.18524    0.01558     6.19969
      H    9    0.24350      0.00000     0.75362    0.00287     0.75650
      H   10    0.24350      0.00000     0.75362    0.00287     0.75650
      H   11    0.22354      0.00000     0.77350    0.00296     0.77646
      H   12    0.22512      0.00000     0.77219    0.00269     0.77488
      H   13    0.22427      0.00000     0.77306    0.00267     0.77573
      H   14    0.22512      0.00000     0.77219    0.00269     0.77488
      H   15    0.22354      0.00000     0.77350    0.00296     0.77646
 =======================================================================
   * Total *   -0.00000     41.99185    41.86650    0.14166    84.00000

                                 Natural Population      
 --------------------------------------------------------
   Core                      41.99185 ( 99.9806% of  42)
   Valence                   41.86650 ( 99.6821% of  42)
   Natural Minimal Basis     83.85834 ( 99.8314% of  84)
   Natural Rydberg Basis      0.14166 (  0.1686% of  84)
 --------------------------------------------------------

    Atom  No          Natural Electron Configuration
 ----------------------------------------------------------------------------
     Br    1      [core]4S( 1.89)4p( 5.14)4d( 0.01)
      C    2      [core]2S( 1.09)2p( 3.34)3p( 0.01)
      C    3      [core]2S( 0.86)2p( 3.20)3p( 0.01)
      C    4      [core]2S( 0.93)2p( 3.25)3p( 0.01)
      C    5      [core]2S( 0.94)2p( 3.26)3p( 0.01)
      C    6      [core]2S( 0.95)2p( 3.25)3p( 0.01)
      C    7      [core]2S( 0.94)2p( 3.26)3p( 0.01)
      C    8      [core]2S( 0.93)2p( 3.25)3p( 0.01)
      H    9            1S( 0.75)
      H   10            1S( 0.75)
      H   11            1S( 0.77)
      H   12            1S( 0.77)
      H   13            1S( 0.77)
      H   14            1S( 0.77)
      H   15            1S( 0.77)


 NATURAL BOND ORBITAL ANALYSIS:

                       Occupancies       Lewis Structure    Low   High
           Occ.    -------------------  -----------------   occ   occ
  Cycle   Thresh.   Lewis   Non-Lewis     CR  BD  3C  LP    (L)   (NL)   Dev
 =============================================================================
   1(1)    1.90    80.64021   3.35979     21  15   0   6     3      3    0.44
   2(2)    1.90    80.64021   3.35979     21  15   0   6     3      3    0.44
   3(1)    1.80    80.64021   3.35979     21  15   0   6     3      3    0.44
   4(2)    1.80    80.64021   3.35979     21  15   0   6     3      3    0.44
   5(1)    1.70    80.64021   3.35979     21  15   0   6     3      3    0.44
   6(2)    1.70    80.64021   3.35979     21  15   0   6     3      3    0.44
   7(1)    1.60    82.59462   1.40538     21  18   0   3     0      3    0.44
   8(2)    1.60    81.97807   2.02193     21  17   0   4     1      3    0.43
   9(3)    1.60    82.59462   1.40538     21  18   0   3     0      3    0.44
  10(4)    1.60    81.97807   2.02193     21  17   0   4     1      3    0.43
  11(5)    1.60    82.59462   1.40538     21  18   0   3     0      3    0.44
  12(6)    1.60    81.97807   2.02193     21  17   0   4     1      3    0.43
  13(7)    1.60    82.59462   1.40538     21  18   0   3     0      3    0.44
  14(8)    1.60    81.97807   2.02193     21  17   0   4     1      3    0.43
  15(9)    1.60    82.59462   1.40538     21  18   0   3     0      3    0.44
  16(1)    1.50    82.59462   1.40538     21  18   0   3     0      3    0.44
  17(2)    1.50    81.97807   2.02193     21  17   0   4     1      3    0.43
  18(3)    1.50    82.59462   1.40538     21  18   0   3     0      3    0.44
  19(4)    1.50    81.97807   2.02193     21  17   0   4     1      3    0.43
  20(5)    1.50    82.59462   1.40538     21  18   0   3     0      3    0.44
  21(6)    1.50    81.97807   2.02193     21  17   0   4     1      3    0.43
  22(7)    1.50    82.59462   1.40538     21  18   0   3     0      3    0.44
  23(8)    1.50    81.97807   2.02193     21  17   0   4     1      3    0.43
  24(9)    1.50    82.59462   1.40538     21  18   0   3     0      3    0.44
  25(1)    1.60    82.59462   1.40538     21  18   0   3     0      3    0.44
 -----------------------------------------------------------------------------

 Structure accepted: RESONANCE keyword permits strongly delocalized structure

 WARNING:  1 low occupancy (<1.9990e) core orbital  found on  C    3
           1 low occupancy (<1.9990e) core orbital  found on  C    4
           1 low occupancy (<1.9990e) core orbital  found on  C    5
           1 low occupancy (<1.9990e) core orbital  found on  C    6
           1 low occupancy (<1.9990e) core orbital  found on  C    7
           1 low occupancy (<1.9990e) core orbital  found on  C    8

 --------------------------------------------------------
   Core                     41.99187 ( 99.981% of  42)
   Valence Lewis            40.60275 ( 96.673% of  42)
  ==================       ============================
   Total Lewis              82.59462 ( 98.327% of  84)
  -----------------------------------------------------
   Valence non-Lewis         1.30611 (  1.555% of  84)
   Rydberg non-Lewis         0.09927 (  0.118% of  84)
  ==================       ============================
   Total non-Lewis           1.40538 (  1.673% of  84)
 --------------------------------------------------------


       (Occupancy)   Bond orbital/ Coefficients/ Hybrids
 ---------------------------------------------------------------------------------
     1. (1.97817) BD ( 1)Br   1 - C   2  
                ( 53.50%)   0.7315*Br   1 s( 11.62%)p 7.54( 87.70%)d 0.06(  0.67%)
                                            0.0000  0.0000  0.0002  0.3401 -0.0243
                                           -0.0000  0.0002 -0.8726 -0.0352  0.0000
                                           -0.0001  0.3378  0.0138  0.0000  0.0000
                                            0.0000  0.0000  0.0000 -0.0480 -0.0001
                                            0.0000  0.0000  0.0000  0.0000  0.0000
                                            0.0000  0.0001  0.0519  0.0006  0.0000
                                           -0.0413  0.0003
                ( 46.50%)   0.6819* C   2 s( 14.89%)p 5.71( 84.99%)d 0.01(  0.12%)
                                            0.0001  0.3855 -0.0158  0.8665 -0.0168
                                           -0.3141 -0.0133  0.0000 -0.0000 -0.0188
                                           -0.0000 -0.0000  0.0230 -0.0182
     2. (1.98043) BD ( 1) C   2 - C   3  
                ( 49.76%)   0.7054* C   2 s( 33.53%)p 1.98( 66.43%)d 0.00(  0.05%)
                                            0.0004  0.5790  0.0086  0.0378 -0.0103
                                            0.8140  0.0079 -0.0000  0.0000  0.0017
                                            0.0000  0.0000 -0.0179 -0.0118
                ( 50.24%)   0.7088* C   3 s( 31.11%)p 2.21( 68.85%)d 0.00(  0.04%)
                                            0.0000  0.5577  0.0026  0.0159 -0.0036
                                           -0.8295  0.0110  0.0000 -0.0000 -0.0016
                                           -0.0000  0.0000 -0.0185 -0.0082
     3. (1.98668) BD ( 1) C   2 - H   9  
                ( 62.44%)   0.7902* C   2 s( 25.78%)p 2.88( 74.18%)d 0.00(  0.04%)
                                            0.0001 -0.5077 -0.0019  0.3508  0.0084
                                            0.3446  0.0147 -0.7069  0.0086 -0.0046
                                            0.0113  0.0118 -0.0008 -0.0115
                ( 37.56%)   0.6129* H   9 s( 99.91%)p 0.00(  0.09%)
                                           -0.9996  0.0030 -0.0136 -0.0123  0.0233
     4. (1.98668) BD ( 1) C   2 - H  10  
                ( 62.44%)   0.7902* C   2 s( 25.78%)p 2.88( 74.18%)d 0.00(  0.04%)
                                            0.0001 -0.5077 -0.0019  0.3508  0.0084
                                            0.3446  0.0147  0.7069 -0.0086 -0.0046
                                           -0.0113 -0.0118 -0.0008 -0.0115
                ( 37.56%)   0.6129* H  10 s( 99.91%)p 0.00(  0.09%)
                                           -0.9996  0.0030 -0.0136 -0.0123 -0.0233
     5. (1.97035) BD ( 1) C   3 - C   4  
                ( 51.04%)   0.7144* C   3 s( 34.41%)p 1.91( 65.55%)d 0.00(  0.04%)
                                           -0.0001  0.5866 -0.0004  0.0082 -0.0004
                                            0.3944 -0.0124  0.7068  0.0131  0.0002
                                            0.0004  0.0141 -0.0061  0.0125
                ( 48.96%)   0.6997* C   4 s( 35.78%)p 1.79( 64.17%)d 0.00(  0.05%)
                                            0.0001  0.5982  0.0031  0.0046 -0.0010
                                           -0.4261 -0.0204 -0.6779  0.0118  0.0000
                                            0.0000  0.0145 -0.0061  0.0143
     6. (1.64235) BD ( 2) C   3 - C   4  
                ( 51.15%)   0.7152* C   3 s(  0.03%)p99.99( 99.95%)d 1.14(  0.03%)
                                            0.0002 -0.0157  0.0022  0.9997 -0.0016
                                            0.0087  0.0039 -0.0034  0.0006  0.0133
                                            0.0105 -0.0001 -0.0008  0.0000
                ( 48.85%)   0.6989* C   4 s(  0.00%)p 1.00( 99.95%)d 0.00(  0.04%)
                                           -0.0000 -0.0045  0.0026  0.9998 -0.0005
                                            0.0051 -0.0004 -0.0004 -0.0001  0.0003
                                           -0.0206 -0.0003 -0.0003  0.0004
     7. (1.97034) BD ( 1) C   3 - C   8  
                ( 51.04%)   0.7144* C   3 s( 34.42%)p 1.90( 65.54%)d 0.00(  0.04%)
                                           -0.0001  0.5867 -0.0004  0.0034 -0.0004
                                            0.3943 -0.0124 -0.7068 -0.0131  0.0002
                                           -0.0004 -0.0141 -0.0061  0.0125
                ( 48.96%)   0.6997* C   8 s( 35.78%)p 1.79( 64.17%)d 0.00(  0.05%)
                                            0.0001  0.5982  0.0031  0.0016 -0.0010
                                           -0.4261 -0.0204  0.6779 -0.0118 -0.0001
                                           -0.0001 -0.0145 -0.0061  0.0143
     8. (1.97639) BD ( 1) C   4 - C   5  
                ( 50.31%)   0.7093* C   4 s( 35.90%)p 1.78( 64.05%)d 0.00(  0.04%)
                                            0.0000  0.5990  0.0142 -0.0014  0.0006
                                            0.7988  0.0092  0.0268  0.0397 -0.0001
                                            0.0001 -0.0015 -0.0189 -0.0092
                ( 49.69%)   0.7049* C   5 s( 35.78%)p 1.79( 64.18%)d 0.00(  0.04%)
                                            0.0000  0.5981  0.0078 -0.0014 -0.0001
                                           -0.7997 -0.0096  0.0252  0.0387  0.0001
                                            0.0000  0.0016 -0.0191 -0.0090
     9. (1.97999) BD ( 1) C   4 - H  11  
                ( 61.35%)   0.7832* C   4 s( 28.22%)p 2.54( 71.75%)d 0.00(  0.03%)
                                           -0.0004  0.5311 -0.0137  0.0049  0.0011
                                           -0.4227  0.0112  0.7339 -0.0009 -0.0000
                                           -0.0001 -0.0130 -0.0050  0.0114
                ( 38.65%)   0.6217* H  11 s( 99.91%)p 0.00(  0.09%)
                                            0.9995 -0.0021 -0.0009  0.0148 -0.0264
    10. (1.97744) BD ( 1) C   5 - C   6  
                ( 50.05%)   0.7075* C   5 s( 35.72%)p 1.80( 64.24%)d 0.00(  0.04%)
                                            0.0000  0.5976  0.0086 -0.0005  0.0001
                                            0.4255  0.0393 -0.6780  0.0098 -0.0000
                                            0.0001 -0.0142 -0.0053  0.0145
                ( 49.95%)   0.7067* C   6 s( 35.70%)p 1.80( 64.26%)d 0.00(  0.04%)
                                            0.0000  0.5974  0.0083 -0.0004  0.0001
                                           -0.3769  0.0277  0.7063  0.0288  0.0001
                                           -0.0001 -0.0158 -0.0067  0.0122
    11. (1.65447) BD ( 2) C   5 - C   6  
                ( 50.09%)   0.7078* C   5 s(  0.00%)p 1.00( 99.96%)d 0.00(  0.04%)
                                           -0.0000  0.0010  0.0011  0.9997 -0.0106
                                           -0.0011 -0.0002 -0.0006 -0.0002 -0.0008
                                           -0.0211 -0.0000 -0.0001  0.0001
                ( 49.91%)   0.7065* C   6 s(  0.00%)p 1.00( 99.95%)d 0.00(  0.05%)
                                           -0.0000  0.0007  0.0005  0.9997 -0.0114
                                           -0.0005 -0.0003 -0.0003 -0.0000 -0.0187
                                            0.0101 -0.0001 -0.0001  0.0000
    12. (1.98000) BD ( 1) C   5 - H  12  
                ( 61.40%)   0.7836* C   5 s( 28.41%)p 2.52( 71.56%)d 0.00(  0.03%)
                                           -0.0003  0.5328 -0.0137  0.0004  0.0003
                                            0.4212 -0.0040  0.7336 -0.0075 -0.0000
                                           -0.0001  0.0127 -0.0047  0.0114
                ( 38.60%)   0.6213* H  12 s( 99.91%)p 0.00(  0.09%)
                                            0.9995 -0.0019 -0.0001 -0.0151 -0.0262
    13. (1.97744) BD ( 1) C   6 - C   7  
                ( 49.95%)   0.7067* C   6 s( 35.70%)p 1.80( 64.26%)d 0.00(  0.04%)
                                            0.0000  0.5974  0.0083 -0.0008  0.0001
                                           -0.3769  0.0277 -0.7063 -0.0288  0.0001
                                            0.0001  0.0158 -0.0067  0.0122
                ( 50.05%)   0.7075* C   7 s( 35.72%)p 1.80( 64.24%)d 0.00(  0.04%)
                                            0.0000  0.5976  0.0086 -0.0009  0.0001
                                            0.4255  0.0393  0.6780 -0.0098 -0.0000
                                           -0.0001  0.0142 -0.0053  0.0145
    14. (1.98024) BD ( 1) C   6 - H  13  
                ( 61.36%)   0.7834* C   6 s( 28.51%)p 2.51( 71.46%)d 0.00(  0.03%)
                                           -0.0003  0.5338 -0.0135  0.0000  0.0001
                                            0.8453 -0.0080 -0.0000 -0.0000 -0.0001
                                            0.0000 -0.0000 -0.0158 -0.0079
                ( 38.64%)   0.6216* H  13 s( 99.91%)p 0.00(  0.09%)
                                            0.9995 -0.0019 -0.0001 -0.0303  0.0000
    15. (1.97639) BD ( 1) C   7 - C   8  
                ( 49.69%)   0.7049* C   7 s( 35.78%)p 1.79( 64.18%)d 0.00(  0.04%)
                                            0.0000  0.5981  0.0078 -0.0013 -0.0001
                                           -0.7997 -0.0096 -0.0252 -0.0387  0.0002
                                           -0.0000 -0.0016 -0.0191 -0.0090
                ( 50.31%)   0.7093* C   8 s( 35.90%)p 1.78( 64.05%)d 0.00(  0.04%)
                                            0.0000  0.5990  0.0142 -0.0020  0.0006
                                            0.7988  0.0092 -0.0268 -0.0397 -0.0001
                                           -0.0001  0.0015 -0.0189 -0.0092
    16. (1.66297) BD ( 2) C   7 - C   8  
                ( 50.23%)   0.7087* C   7 s(  0.00%)p 1.00( 99.95%)d 0.00(  0.05%)
                                            0.0000  0.0014  0.0009  0.9997 -0.0101
                                           -0.0007 -0.0003  0.0005  0.0003 -0.0182
                                            0.0110 -0.0001 -0.0002  0.0001
                ( 49.77%)   0.7055* C   8 s(  0.00%)p 1.00( 99.96%)d 0.00(  0.04%)
                                            0.0000 -0.0018  0.0019  0.9998 -0.0052
                                            0.0038 -0.0002  0.0017 -0.0006  0.0181
                                            0.0104  0.0000 -0.0004  0.0002
    17. (1.98000) BD ( 1) C   7 - H  14  
                ( 61.40%)   0.7836* C   7 s( 28.41%)p 2.52( 71.56%)d 0.00(  0.03%)
                                            0.0003 -0.5328  0.0137  0.0001 -0.0003
                                           -0.4212  0.0040  0.7336 -0.0075  0.0000
                                           -0.0001  0.0127  0.0047 -0.0114
                ( 38.60%)   0.6213* H  14 s( 99.91%)p 0.00(  0.09%)
                                           -0.9995  0.0019  0.0001  0.0151 -0.0262
    18. (1.97999) BD ( 1) C   8 - H  15  
                ( 61.35%)   0.7832* C   8 s( 28.22%)p 2.54( 71.75%)d 0.00(  0.03%)
                                            0.0004 -0.5311  0.0137 -0.0038 -0.0011
                                            0.4227 -0.0112  0.7339 -0.0009 -0.0000
                                           -0.0001 -0.0130  0.0050 -0.0114
                ( 38.65%)   0.6217* H  15 s( 99.91%)p 0.00(  0.09%)
                                           -0.9995  0.0021  0.0009 -0.0148 -0.0264
    19. (2.00000) CR ( 1)Br   1           s(100.00%)
                                            1.0000 -0.0000 -0.0000 -0.0000  0.0000
                                            0.0000 -0.0000  0.0000  0.0000 -0.0000
                                            0.0000 -0.0000 -0.0000  0.0000  0.0000
                                            0.0000  0.0000 -0.0000  0.0000 -0.0000
                                            0.0000  0.0000  0.0000  0.0000  0.0000
                                            0.0000 -0.0000 -0.0000 -0.0000  0.0000
                                            0.0000 -0.0000
    20. (2.00000) CR ( 2)Br   1           s(100.00%)
                                           -0.0000  1.0000 -0.0000 -0.0000  0.0000
                                            0.0000 -0.0000  0.0000  0.0000 -0.0000
                                            0.0000 -0.0000  0.0000  0.0000  0.0000
                                            0.0000  0.0000 -0.0000  0.0000 -0.0000
                                            0.0000  0.0000  0.0000  0.0000  0.0000
                                            0.0000 -0.0000 -0.0000 -0.0000  0.0000
                                            0.0000 -0.0000
    21. (1.99986) CR ( 3)Br   1           s(100.00%)p 0.00(  0.00%)
                                           -0.0000 -0.0000  1.0000  0.0001  0.0000
                                            0.0000 -0.0000  0.0001  0.0000 -0.0000
                                            0.0000 -0.0002 -0.0000  0.0000  0.0000
                                            0.0000  0.0000 -0.0000  0.0000 -0.0000
                                            0.0000  0.0000  0.0000  0.0000  0.0000
                                            0.0000 -0.0000 -0.0000 -0.0000  0.0000
                                            0.0000 -0.0000
    22. (2.00000) CR ( 4)Br   1           s(  0.00%)p 1.00(100.00%)
                                            0.0000  0.0000  0.0000 -0.0000 -0.0000
                                            1.0000  0.0000 -0.0000 -0.0000  0.0000
                                           -0.0000  0.0000  0.0000  0.0000  0.0000
                                            0.0000  0.0000  0.0000 -0.0000  0.0000
                                            0.0000  0.0000  0.0000  0.0000  0.0000
                                            0.0000  0.0000  0.0000  0.0000 -0.0000
                                           -0.0000  0.0000
    23. (1.99992) CR ( 5)Br   1           s(  0.00%)p 1.00(100.00%)
                                           -0.0000 -0.0000 -0.0000  0.0000  0.0000
                                            0.0000  1.0000  0.0002  0.0000 -0.0000
                                            0.0000 -0.0002 -0.0000  0.0000  0.0000
                                            0.0000  0.0000 -0.0000  0.0000 -0.0000
                                            0.0000  0.0000  0.0000  0.0000  0.0000
                                            0.0000 -0.0000 -0.0000 -0.0000  0.0000
                                            0.0000 -0.0000
    24. (2.00000) CR ( 6)Br   1           s(  0.00%)p 1.00(100.00%)
                                           -0.0000 -0.0000 -0.0000  0.0000  0.0000
                                            0.0000 -0.0000 -0.0000  0.0000  1.0000
                                            0.0000 -0.0000  0.0000  0.0000  0.0000
                                            0.0000  0.0000 -0.0000  0.0000 -0.0000
                                            0.0000  0.0000  0.0000  0.0000  0.0000
                                            0.0000 -0.0000 -0.0000 -0.0000  0.0000
                                            0.0000 -0.0000
    25. (1.99998) CR ( 7)Br   1           s(  0.00%)p 1.00(100.00%)
                                            0.0000  0.0000  0.0000 -0.0000 -0.0000
                                           -0.0000  0.0000 -0.0001 -0.0000  0.0000
                                            1.0000  0.0000  0.0000  0.0000  0.0000
                                            0.0000  0.0000  0.0000 -0.0000  0.0000
                                            0.0000  0.0000  0.0000  0.0000  0.0000
                                            0.0000  0.0000  0.0000  0.0000 -0.0000
                                           -0.0000  0.0000
    26. (2.00000) CR ( 8)Br   1           s(  0.00%)p 1.00(100.00%)
                                            0.0000  0.0000  0.0000  0.0000  0.0000
                                            0.0000  0.0000  0.0000  0.0000  0.0000
                                            0.0000  0.0000  0.0000  1.0000 -0.0000
                                           -0.0000  0.0000  0.0000  0.0000  0.0000
                                           -0.0000  0.0000 -0.0000  0.0000 -0.0000
                                            0.0000  0.0000  0.0000  0.0000  0.0000
                                            0.0000  0.0000
    27. (1.99999) CR ( 9)Br   1           s(  0.00%)p 1.00(100.00%)
                                            0.0000  0.0000  0.0000  0.0000  0.0000
                                            0.0000  0.0000  0.0000  0.0000  0.0000
                                            0.0000  0.0000  0.0000 -0.0000  1.0000
                                           -0.0000  0.0000  0.0000  0.0000  0.0000
                                           -0.0000  0.0000 -0.0000  0.0000 -0.0000
                                            0.0000  0.0000  0.0000  0.0000  0.0000
                                            0.0000  0.0000
    28. (1.99992) CR (10)Br   1           s(  0.00%)p 0.00(  0.00%)d 1.00(100.00%)
                                           -0.0000 -0.0000 -0.0000 -0.0000  0.0000
                                            0.0000 -0.0000 -0.0000  0.0000 -0.0000
                                            0.0000 -0.0001  0.0000  0.0000  0.0000
                                            0.0000  0.0000  1.0000  0.0000 -0.0000
                                            0.0000  0.0000  0.0000  0.0000  0.0000
                                            0.0000 -0.0000 -0.0000 -0.0000  0.0000
                                            0.0000 -0.0000
    29. (1.99997) CR (11)Br   1           s(  0.00%)p 0.00(  0.00%)d 1.00(100.00%)
                                            0.0000  0.0000  0.0000  0.0000  0.0000
                                            0.0000  0.0000  0.0000  0.0000  0.0000
                                            0.0000  0.0000  0.0000 -0.0000 -0.0000
                                           -0.0001  0.0000  0.0000  0.0000  0.0000
                                            1.0000  0.0000 -0.0000  0.0000 -0.0000
                                            0.0000  0.0000  0.0000  0.0000  0.0000
                                            0.0000  0.0000
    30. (1.99999) CR (12)Br   1           s(  0.00%)p 0.00(  0.00%)d 1.00(100.00%)
                                            0.0000  0.0000  0.0000  0.0000  0.0000
                                            0.0000  0.0000  0.0000  0.0000  0.0000
                                            0.0000  0.0000  0.0000  0.0000  0.0000
                                            0.0001 -0.0000  0.0000  0.0000  0.0000
                                            0.0000 -0.0000  0.0000  1.0000  0.0000
                                           -0.0000  0.0000  0.0000  0.0000  0.0000
                                            0.0000  0.0000
    31. (1.99990) CR (13)Br   1           s(  0.00%)p 0.00(  0.00%)d 1.00(100.00%)
                                           -0.0000 -0.0000 -0.0000  0.0000  0.0000
                                            0.0000 -0.0000  0.0000  0.0000 -0.0000
                                            0.0000 -0.0002  0.0000  0.0000  0.0000
                                            0.0000  0.0000 -0.0000  0.0000 -0.0000
                                            0.0000  0.0000  0.0000  0.0000  0.0000
                                            0.0000  1.0000 -0.0000 -0.0000  0.0000
                                            0.0000 -0.0000
    32. (1.99995) CR (14)Br   1           s(  0.00%)p 0.00(  0.00%)d 1.00(100.00%)
                                            0.0000  0.0000  0.0000 -0.0000  0.0000
                                           -0.0000  0.0000  0.0000  0.0000  0.0000
                                           -0.0000  0.0000 -0.0000  0.0000  0.0000
                                            0.0000  0.0000  0.0000 -0.0000  0.0000
                                            0.0000  0.0000  0.0000  0.0000  0.0000
                                            0.0000  0.0000 -0.0000  0.0000  1.0000
                                            0.0000  0.0000
    33. (1.99900) CR ( 1) C   2           s(100.00%)p 0.00(  0.00%)
                                            1.0000 -0.0002 -0.0000 -0.0001  0.0000
                                           -0.0004 -0.0000 -0.0000  0.0000  0.0000
                                            0.0000  0.0000  0.0000  0.0000
    34. (1.99880) CR ( 1) C   3           s(100.00%)p 0.00(  0.00%)
                                            1.0000  0.0001 -0.0000 -0.0002  0.0000
                                            0.0001 -0.0000  0.0000 -0.0000 -0.0000
                                           -0.0000  0.0000 -0.0000  0.0000
    35. (1.99887) CR ( 1) C   4           s(100.00%)p 0.00(  0.00%)
                                            1.0000  0.0001 -0.0000  0.0000  0.0000
                                           -0.0001  0.0000  0.0003 -0.0000 -0.0000
                                           -0.0000 -0.0000 -0.0000  0.0000
    36. (1.99894) CR ( 1) C   5           s(100.00%)p 0.00(  0.00%)
                                            1.0000  0.0001 -0.0000  0.0000 -0.0000
                                            0.0001 -0.0000  0.0002 -0.0000 -0.0000
                                           -0.0000  0.0000 -0.0000  0.0000
    37. (1.99894) CR ( 1) C   6           s(100.00%)p 0.00(  0.00%)
                                            1.0000  0.0001 -0.0000  0.0000 -0.0000
                                            0.0003 -0.0000 -0.0000 -0.0000 -0.0000
                                            0.0000 -0.0000 -0.0000 -0.0000
    38. (1.99894) CR ( 1) C   7           s(100.00%)p 0.00(  0.00%)
                                            1.0000  0.0001 -0.0000 -0.0000  0.0000
                                            0.0001 -0.0000 -0.0002  0.0000  0.0000
                                           -0.0000 -0.0000 -0.0000  0.0000
    39. (1.99887) CR ( 1) C   8           s(100.00%)p 0.00(  0.00%)
                                            1.0000  0.0001 -0.0000 -0.0000  0.0000
                                           -0.0001  0.0000 -0.0003  0.0000 -0.0000
                                            0.0000  0.0000 -0.0000  0.0000
    40. (1.99731) LP ( 1)Br   1           s( 85.15%)p 0.17( 14.84%)d 0.00(  0.01%)
                                            0.0000  0.0000 -0.0001  0.9228  0.0046
                                            0.0000 -0.0001  0.3809  0.0025 -0.0000
                                            0.0000  0.0577 -0.0028  0.0000  0.0000
                                            0.0000  0.0000  0.0000  0.0025 -0.0004
                                            0.0000  0.0000  0.0000  0.0000  0.0000
                                            0.0000 -0.0000 -0.0069  0.0008  0.0000
                                            0.0044 -0.0006
    41. (1.98566) LP ( 2)Br   1           s(  0.00%)p 1.00( 99.98%)d 0.00(  0.02%)
                                            0.0000  0.0000  0.0000  0.0000  0.0000
                                            0.0000  0.0000  0.0000  0.0000  0.0000
                                            0.0000  0.0000  0.0000  0.0000  0.0000
                                            0.9998 -0.0102  0.0000  0.0000  0.0000
                                            0.0001 -0.0131  0.0012 -0.0001  0.0060
                                           -0.0006  0.0000  0.0000  0.0000  0.0000
                                            0.0000  0.0000
    42. (1.97946) LP ( 3)Br   1           s(  3.24%)p29.90( 96.74%)d 0.01(  0.02%)
                                           -0.0000 -0.0000 -0.0001  0.1799  0.0007
                                            0.0000 -0.0001 -0.2935  0.0028 -0.0000
                                            0.0000 -0.9387  0.0085 -0.0000 -0.0000
                                           -0.0000 -0.0000 -0.0001  0.0129 -0.0012
                                           -0.0000 -0.0000 -0.0000 -0.0000 -0.0000
                                           -0.0000 -0.0002  0.0080 -0.0009  0.0000
                                            0.0003 -0.0002
    43. (0.00155) RY*( 1)Br   1           s(  0.00%)p 1.00(  6.48%)d14.44( 93.52%)
                                            0.0000  0.0000  0.0000  0.0000  0.0000
                                            0.0000  0.0000  0.0000  0.0000  0.0000
                                            0.0000  0.0000  0.0000 -0.0000  0.0000
                                            0.0110 -0.2543  0.0000  0.0000  0.0000
                                           -0.0000  0.9421  0.0100  0.0000 -0.2165
                                           -0.0257  0.0000  0.0000  0.0000  0.0000
                                            0.0000  0.0000
    44. (0.00140) RY*( 2)Br   1           s(  3.61%)p 5.60( 20.24%)d21.07( 76.14%)
                                            0.0000 -0.0000  0.0000  0.0059  0.1900
                                           -0.0000  0.0000 -0.0193  0.1673 -0.0000
                                           -0.0000  0.0176 -0.4169  0.0000  0.0000
                                            0.0000  0.0000 -0.0000  0.6405  0.0427
                                            0.0000  0.0000  0.0000  0.0000  0.0000
                                            0.0000 -0.0000  0.5652  0.0001  0.0000
                                            0.1729  0.0015
    45. (0.00048) RY*( 3)Br   1           s(  6.38%)p 3.73( 23.79%)d10.95( 69.83%)
                                           -0.0000 -0.0000  0.0000  0.0213  0.2517
                                           -0.0000  0.0000 -0.0802  0.4798 -0.0000
                                           -0.0000  0.0291  0.0210 -0.0000 -0.0000
                                           -0.0000 -0.0000 -0.0000  0.2446  0.0230
                                           -0.0000 -0.0000 -0.0000 -0.0000 -0.0000
                                           -0.0000 -0.0000 -0.6381 -0.0796  0.0000
                                            0.4709  0.0508
    46. (0.00013) RY*( 4)Br   1           s(  1.37%)p49.66( 68.16%)d22.19( 30.46%)
                                            0.0000 -0.0000  0.0000  0.0033  0.1171
                                           -0.0000  0.0000 -0.0148 -0.8254 -0.0000
                                           -0.0000  0.0059 -0.0065  0.0000  0.0000
                                            0.0000  0.0000 -0.0000  0.4276  0.0566
                                            0.0000  0.0000  0.0000  0.0000  0.0000
                                            0.0000 -0.0000 -0.3243  0.0182  0.0000
                                            0.1143 -0.0001
    47. (0.00002) RY*( 5)Br   1           s(  0.00%)p 1.00(  0.62%)d99.99( 99.38%)
    48. (0.00001) RY*( 6)Br   1           s(  0.00%)p 1.00( 88.48%)d 0.13( 11.52%)
    49. (0.00001) RY*( 7)Br   1           s( 70.02%)p 0.28( 19.59%)d 0.15( 10.39%)
    50. (0.00000) RY*( 8)Br   1           s(  0.00%)p 1.00(  3.45%)d27.98( 96.55%)
    51. (0.00001) RY*( 9)Br   1           s( 18.07%)p 2.29( 41.33%)d 2.25( 40.60%)
    52. (0.00000) RY*(10)Br   1           s(  0.00%)p 1.00(  0.99%)d99.99( 99.01%)
    53. (0.00000) RY*(11)Br   1           s(  0.04%)p 2.96(  0.12%)d99.99( 99.85%)
    54. (0.00000) RY*(12)Br   1           s(  0.03%)p 8.56(  0.29%)d99.99( 99.67%)
    55. (0.00001) RY*(13)Br   1           s(  0.45%)p60.54( 27.12%)d99.99( 72.43%)
    56. (0.00000) RY*(14)Br   1           s(  0.02%)p 3.68(  0.07%)d99.99( 99.92%)
    57. (0.00582) RY*( 1) C   2           s(  0.00%)p 1.00( 94.68%)d 0.06(  5.32%)
                                            0.0000 -0.0000 -0.0000  0.0000  0.0000
                                            0.0000  0.0000  0.0135  0.9730 -0.0000
                                           -0.1095  0.2029 -0.0000 -0.0000
    58. (0.00332) RY*( 2) C   2           s(  8.91%)p 8.99( 80.11%)d 1.23( 10.98%)
                                            0.0000  0.0103  0.2984  0.0034 -0.1223
                                           -0.0261  0.8863 -0.0000  0.0000 -0.2260
                                            0.0000  0.0000 -0.2403 -0.0307
    59. (0.00150) RY*( 3) C   2           s( 13.81%)p 4.93( 68.03%)d 1.32( 18.17%)
                                           -0.0000  0.0185  0.3711  0.0259  0.8230
                                           -0.0110  0.0463 -0.0000  0.0000  0.3819
                                            0.0000  0.0000 -0.1575  0.1050
    60. (0.00074) RY*( 4) C   2           s( 24.96%)p 0.53( 13.20%)d 2.48( 61.84%)
                                           -0.0000 -0.0027  0.4996 -0.0120  0.1883
                                            0.0045 -0.3105 -0.0000  0.0000 -0.7625
                                            0.0000  0.0000  0.1156 -0.1538
    61. (0.00037) RY*( 5) C   2           s(  0.00%)p 1.00(  0.58%)d99.99( 99.42%)
                                            0.0000 -0.0000 -0.0000  0.0000  0.0000
                                            0.0000  0.0000  0.0195  0.0735 -0.0000
                                            0.9815  0.1760 -0.0000 -0.0000
    62. (0.00020) RY*( 6) C   2           s( 40.65%)p 0.39( 15.89%)d 1.07( 43.45%)
                                           -0.0000 -0.0079  0.6375  0.0114 -0.3960
                                            0.0078 -0.0437  0.0000 -0.0000  0.3452
                                           -0.0000 -0.0000  0.4662  0.3131
    63. (0.00006) RY*( 7) C   2           s(  8.61%)p 2.58( 22.25%)d 8.03( 69.14%)
    64. (0.00000) RY*( 8) C   2           s(  0.00%)p 1.00(  4.79%)d19.87( 95.21%)
    65. (0.00001) RY*( 9) C   2           s(  3.09%)p 0.22(  0.68%)d31.11( 96.22%)
    66. (0.00564) RY*( 1) C   3           s( 11.38%)p 7.27( 82.66%)d 0.52(  5.96%)
                                            0.0000  0.0065  0.3372 -0.0047 -0.0274
                                            0.0228  0.9085 -0.0000  0.0001  0.0139
                                            0.0007 -0.0000 -0.1568 -0.1867
    67. (0.00344) RY*( 2) C   3           s(  0.00%)p 1.00( 94.18%)d 0.06(  5.82%)
                                           -0.0000 -0.0000  0.0004  0.0006  0.0007
                                            0.0000 -0.0000  0.0132 -0.9704 -0.0006
                                            0.0068  0.2412  0.0001 -0.0000
    68. (0.00280) RY*( 3) C   3           s(  5.94%)p15.12( 89.87%)d 0.70(  4.18%)
                                           -0.0000  0.0020  0.2438  0.0040  0.9467
                                           -0.0031 -0.0504 -0.0000  0.0008 -0.2010
                                           -0.0048 -0.0003  0.0364  0.0104
    69. (0.00084) RY*( 4) C   3           s( 77.26%)p 0.17( 13.42%)d 0.12(  9.32%)
                                           -0.0000 -0.0052  0.8789  0.0002 -0.2555
                                           -0.0075 -0.2625  0.0002 -0.0018 -0.0401
                                           -0.0945 -0.0054  0.0800  0.2761
    70. (0.00074) RY*( 5) C   3           s(  0.78%)p 0.20(  0.15%)d99.99( 99.07%)
                                           -0.0000 -0.0005  0.0881 -0.0112 -0.0087
                                           -0.0010 -0.0280 -0.0023  0.0233  0.0503
                                            0.9913  0.0658 -0.0030  0.0338
    71. (0.00028) RY*( 6) C   3           s(  0.34%)p11.15(  3.80%)d99.99( 95.86%)
                                           -0.0000 -0.0052  0.0581 -0.0117  0.1886
                                           -0.0022 -0.0476  0.0000 -0.0009  0.9313
                                           -0.0576 -0.0001 -0.2637  0.1361
    72. (0.00028) RY*( 7) C   3           s(  0.00%)p 1.00(  5.81%)d16.22( 94.19%)
                                           -0.0000  0.0000  0.0011 -0.0006  0.0007
                                           -0.0000 -0.0003  0.0237 -0.2398  0.0036
                                            0.0697 -0.9680 -0.0001  0.0009
    73. (0.00016) RY*( 8) C   3           s(  3.28%)p 3.11( 10.19%)d26.40( 86.53%)
                                            0.0000 -0.0040  0.1810  0.0008 -0.0456
                                            0.0131 -0.3156  0.0000 -0.0001 -0.0487
                                            0.0021 -0.0004 -0.5092 -0.7770
    74. (0.00003) RY*( 9) C   3           s(  1.08%)p 0.02(  0.02%)d91.92( 98.90%)
    75. (0.00605) RY*( 1) C   4           s(  2.26%)p40.82( 92.08%)d 2.51(  5.67%)
                                            0.0000 -0.0210  0.1487 -0.0005  0.0441
                                           -0.0149 -0.6938  0.0258  0.6608  0.0026
                                            0.0004  0.1953 -0.0522 -0.1256
    76. (0.00292) RY*( 2) C   4           s( 11.00%)p 7.86( 86.38%)d 0.24(  2.62%)
                                           -0.0000  0.0189  0.3311 -0.0015  0.1253
                                            0.0181 -0.6007  0.0095 -0.6978 -0.0086
                                           -0.0163 -0.1170 -0.0887 -0.0658
    77. (0.00118) RY*( 3) C   4           s( 55.04%)p 0.73( 39.92%)d 0.09(  5.04%)
                                            0.0000 -0.0076  0.7419 -0.0048  0.5168
                                           -0.0181  0.3327  0.0029  0.1452 -0.1090
                                           -0.1640  0.0624 -0.0075  0.0877
    78. (0.00091) RY*( 4) C   4           s( 28.82%)p 1.65( 47.49%)d 0.82( 23.68%)
                                            0.0000 -0.0030  0.5369  0.0052 -0.6802
                                           -0.0097  0.1084  0.0065  0.0184  0.3364
                                            0.3414  0.0673 -0.0425  0.0278
    79. (0.00059) RY*( 5) C   4           s(  1.63%)p12.88( 20.95%)d47.61( 77.43%)
                                            0.0000 -0.0005  0.1275 -0.0067 -0.4576
                                           -0.0017 -0.0018  0.0028 -0.0064 -0.8226
                                           -0.3101  0.0321 -0.0194  0.0077
    80. (0.00012) RY*( 6) C   4           s(  0.52%)p 6.98(  3.63%)d99.99( 95.85%)
                                           -0.0000 -0.0029  0.0721  0.0003 -0.0139
                                           -0.0206  0.0781 -0.0155  0.1714 -0.0209
                                            0.0196 -0.7721 -0.1949 -0.5689
    81. (0.00004) RY*( 7) C   4           s(  0.44%)p 9.16(  4.02%)d99.99( 95.55%)
    82. (0.00001) RY*( 8) C   4           s(  0.07%)p58.91(  4.35%)d99.99( 95.58%)
    83. (0.00001) RY*( 9) C   4           s(  0.32%)p 4.00(  1.26%)d99.99( 98.42%)
    84. (0.00535) RY*( 1) C   5           s(  0.08%)p99.99( 92.86%)d87.38(  7.06%)
                                           -0.0000  0.0280 -0.0051 -0.0003  0.0044
                                           -0.0181 -0.4385 -0.0269 -0.8575  0.0007
                                            0.0000  0.2299  0.0345  0.1287
    85. (0.00273) RY*( 2) C   5           s(  0.03%)p99.99( 98.46%)d44.98(  1.51%)
                                           -0.0000  0.0023  0.0182 -0.0001 -0.0043
                                            0.0314 -0.8807 -0.0199  0.4556  0.0012
                                           -0.0001 -0.0442  0.0555  0.1001
    86. (0.00083) RY*( 3) C   5           s( 93.72%)p 0.01(  0.69%)d 0.06(  5.58%)
                                            0.0000 -0.0030  0.9681 -0.0019 -0.0539
                                            0.0083 -0.0134  0.0175 -0.0590  0.0473
                                           -0.0113 -0.1820 -0.1393 -0.0304
    87. (0.00069) RY*( 4) C   5           s(  0.02%)p99.99( 57.37%)d99.99( 42.61%)
                                            0.0000 -0.0002  0.0146 -0.0019  0.7574
                                            0.0002 -0.0010  0.0001  0.0034  0.4363
                                           -0.4855 -0.0036 -0.0005 -0.0015
    88. (0.00067) RY*( 5) C   5           s(  0.46%)p77.64( 36.01%)d99.99( 63.53%)
                                            0.0000 -0.0005  0.0681  0.0112  0.6000
                                            0.0007 -0.0037  0.0011 -0.0003 -0.7524
                                            0.2621 -0.0111 -0.0204 -0.0020
    89. (0.00013) RY*( 6) C   5           s(  0.00%)p 1.00(  1.53%)d64.23( 98.47%)
                                            0.0000  0.0004  0.0033  0.0000 -0.0028
                                            0.0236 -0.1093 -0.0130  0.0515  0.0059
                                            0.0011  0.4724 -0.4377 -0.7549
    90. (0.00005) RY*( 7) C   5           s(  5.72%)p 0.84(  4.82%)d15.65( 89.46%)
    91. (0.00000) RY*( 8) C   5           s(  0.05%)p37.59(  1.96%)d99.99( 97.99%)
    92. (0.00000) RY*( 9) C   5           s(  0.00%)p 1.00(  6.37%)d14.71( 93.63%)
    93. (0.00518) RY*( 1) C   6           s(  0.19%)p99.99( 92.36%)d38.60(  7.45%)
                                           -0.0000  0.0271  0.0345 -0.0004 -0.0014
                                           -0.0309 -0.9605  0.0000 -0.0000  0.0006
                                            0.0001 -0.0000 -0.1664 -0.2163
    94. (0.00257) RY*( 2) C   6           s(  0.00%)p 1.00( 98.51%)d 0.02(  1.49%)
                                           -0.0000  0.0000  0.0000  0.0001 -0.0001
                                            0.0000 -0.0000 -0.0377  0.9918  0.0000
                                           -0.0016  0.1221  0.0000 -0.0000
    95. (0.00092) RY*( 3) C   6           s( 94.40%)p 0.00(  0.40%)d 0.06(  5.20%)
                                            0.0000 -0.0040  0.9716 -0.0009 -0.0566
                                            0.0204 -0.0207  0.0000 -0.0000  0.0111
                                           -0.0101  0.0001  0.0229  0.2263
    96. (0.00077) RY*( 4) C   6           s(  0.30%)p99.99( 82.24%)d57.25( 17.46%)
                                            0.0000 -0.0004  0.0552  0.0025  0.9068
                                            0.0010 -0.0030 -0.0000  0.0009 -0.2302
                                            0.3483 -0.0020 -0.0009  0.0161
    97. (0.00065) RY*( 5) C   6           s(  0.01%)p99.99( 11.41%)d99.99( 88.58%)
                                            0.0000 -0.0001  0.0101  0.0117  0.3375
                                            0.0002 -0.0010  0.0001 -0.0021 -0.0858
                                           -0.9372  0.0052 -0.0006  0.0035
    98. (0.00014) RY*( 6) C   6           s(  0.00%)p 1.00(  1.54%)d63.91( 98.46%)
                                            0.0000 -0.0000  0.0000  0.0000  0.0000
                                           -0.0000 -0.0000  0.0271 -0.1211 -0.0000
                                            0.0058  0.9923 -0.0000  0.0000
    99. (0.00005) RY*( 7) C   6           s(  5.13%)p 1.02(  5.23%)d17.47( 89.64%)
   100. (0.00000) RY*( 8) C   6           s(  0.05%)p45.07(  2.31%)d99.99( 97.64%)
   101. (0.00000) RY*( 9) C   6           s(  0.00%)p 1.00(  6.08%)d15.44( 93.92%)
   102. (0.00535) RY*( 1) C   7           s(  0.08%)p99.99( 92.86%)d87.37(  7.06%)
                                           -0.0000  0.0280 -0.0052 -0.0004  0.0045
                                           -0.0181 -0.4385  0.0269  0.8575  0.0002
                                           -0.0003 -0.2299  0.0345  0.1287
   103. (0.00273) RY*( 2) C   7           s(  0.03%)p99.99( 98.46%)d44.97(  1.51%)
                                            0.0000  0.0023  0.0182 -0.0001 -0.0043
                                            0.0314 -0.8807  0.0199 -0.4556  0.0013
                                            0.0002  0.0442  0.0555  0.1001
   104. (0.00083) RY*( 3) C   7           s( 92.48%)p 0.01(  1.36%)d 0.07(  6.15%)
                                            0.0000 -0.0029  0.9617 -0.0005 -0.0981
                                            0.0083 -0.0132 -0.0174  0.0589  0.0913
                                            0.0238  0.1809 -0.1378 -0.0302
   105. (0.00074) RY*( 4) C   7           s(  1.72%)p30.00( 51.74%)d26.99( 46.54%)
                                            0.0000 -0.0007  0.1313 -0.0030  0.7192
                                            0.0012 -0.0045 -0.0022  0.0029 -0.6593
                                           -0.1714  0.0229 -0.0289 -0.0044
   106. (0.00062) RY*( 5) C   7           s(  0.00%)p 1.00( 40.98%)d 1.44( 59.02%)
                                            0.0000  0.0001  0.0005 -0.0109 -0.6401
                                           -0.0000  0.0003 -0.0001  0.0032 -0.5618
                                           -0.5240 -0.0009 -0.0035  0.0011
   107. (0.00013) RY*( 6) C   7           s(  0.00%)p 1.00(  1.53%)d64.23( 98.47%)
                                            0.0000  0.0004  0.0033  0.0000 -0.0030
                                            0.0236 -0.1093  0.0130 -0.0515  0.0060
                                           -0.0010 -0.4724 -0.4377 -0.7549
   108. (0.00005) RY*( 7) C   7           s(  5.72%)p 0.84(  4.82%)d15.65( 89.46%)
   109. (0.00000) RY*( 8) C   7           s(  0.05%)p37.59(  1.96%)d99.99( 97.99%)
   110. (0.00000) RY*( 9) C   7           s(  0.00%)p 1.00(  6.36%)d14.72( 93.64%)
   111. (0.00605) RY*( 1) C   8           s(  2.25%)p40.85( 92.08%)d 2.51(  5.67%)
                                           -0.0000 -0.0210  0.1487 -0.0005  0.0439
                                           -0.0149 -0.6937 -0.0258 -0.6608  0.0033
                                           -0.0008 -0.1953 -0.0522 -0.1256
   112. (0.00291) RY*( 2) C   8           s( 10.97%)p 7.88( 86.42%)d 0.24(  2.61%)
                                            0.0000  0.0189  0.3307  0.0001  0.1192
                                            0.0181 -0.6016 -0.0095  0.6983 -0.0008
                                            0.0109  0.1170 -0.0889 -0.0661
   113. (0.00116) RY*( 3) C   8           s( 64.99%)p 0.50( 32.60%)d 0.04(  2.40%)
                                           -0.0000 -0.0079  0.8061  0.0002  0.4338
                                           -0.0191  0.3418 -0.0038 -0.1438 -0.0264
                                            0.1012 -0.0691 -0.0130  0.0903
   114. (0.00083) RY*( 4) C   8           s( 19.72%)p 3.36( 66.21%)d 0.71( 14.06%)
                                           -0.0000 -0.0021  0.4441 -0.0056 -0.8109
                                           -0.0075  0.0666 -0.0063 -0.0025  0.2050
                                           -0.3036 -0.0653 -0.0433  0.0165
   115. (0.00063) RY*( 5) C   8           s(  0.80%)p11.82(  9.49%)d99.99( 89.71%)
                                            0.0000 -0.0005  0.0896  0.0101 -0.3079
                                           -0.0010 -0.0032 -0.0019  0.0032 -0.8713
                                            0.3706 -0.0193 -0.0125  0.0096
   116. (0.00012) RY*( 6) C   8           s(  0.52%)p 6.99(  3.63%)d99.99( 95.85%)
                                            0.0000 -0.0029  0.0720  0.0003 -0.0136
                                           -0.0206  0.0781  0.0155 -0.1714 -0.0182
                                           -0.0210  0.7721 -0.1948 -0.5688
   117. (0.00004) RY*( 7) C   8           s(  0.44%)p 9.17(  4.01%)d99.99( 95.55%)
   118. (0.00001) RY*( 8) C   8           s(  0.07%)p58.77(  4.36%)d99.99( 95.57%)
   119. (0.00001) RY*( 9) C   8           s(  0.32%)p 4.01(  1.26%)d99.99( 98.42%)
   120. (0.00188) RY*( 1) H   9           s( 99.81%)p 0.00(  0.19%)
                                            0.0040  0.9990 -0.0378 -0.0124  0.0176
   121. (0.00016) RY*( 2) H   9           s(  0.02%)p99.99( 99.98%)
                                            0.0133  0.0046  0.5853 -0.4416  0.6798
   122. (0.00013) RY*( 3) H   9           s(  0.00%)p 1.00(100.00%)
                                            0.0007  0.0036  0.0524  0.8574  0.5119
   123. (0.00003) RY*( 4) H   9           s(  0.26%)p99.99( 99.74%)
   124. (0.00188) RY*( 1) H  10           s( 99.81%)p 0.00(  0.19%)
                                            0.0040  0.9990 -0.0378 -0.0124 -0.0176
   125. (0.00016) RY*( 2) H  10           s(  0.02%)p99.99( 99.98%)
                                            0.0133  0.0046  0.5853 -0.4416 -0.6798
   126. (0.00013) RY*( 3) H  10           s(  0.00%)p 1.00(100.00%)
                                            0.0007  0.0036  0.0524  0.8574 -0.5119
   127. (0.00003) RY*( 4) H  10           s(  0.26%)p99.99( 99.74%)
   128. (0.00189) RY*( 1) H  11           s( 99.51%)p 0.00(  0.49%)
                                            0.0042  0.9975 -0.0056 -0.0476  0.0513
   129. (0.00018) RY*( 2) H  11           s(  0.00%)p 1.00(100.00%)
                                            0.0004  0.0067  0.9998  0.0050 -0.0154
   130. (0.00008) RY*( 3) H  11           s(  0.05%)p99.99( 99.95%)
   131. (0.00007) RY*( 4) H  11           s(  0.53%)p99.99( 99.47%)
   132. (0.00163) RY*( 1) H  12           s( 99.22%)p 0.01(  0.78%)
                                            0.0046  0.9961 -0.0027  0.0464  0.0750
   133. (0.00018) RY*( 2) H  12           s(  0.00%)p 1.00(100.00%)
                                            0.0001  0.0026  1.0000  0.0019  0.0000
   134. (0.00009) RY*( 3) H  12           s(  0.00%)p 1.00(100.00%)
   135. (0.00006) RY*( 4) H  12           s(  0.87%)p99.99( 99.13%)
   136. (0.00161) RY*( 1) H  13           s( 99.25%)p 0.01(  0.75%)
                                            0.0045  0.9962 -0.0023  0.0866  0.0000
   137. (0.00018) RY*( 2) H  13           s(  0.00%)p 1.00(100.00%)
                                            0.0001  0.0021  1.0000  0.0020  0.0000
   138. (0.00008) RY*( 3) H  13           s(  0.00%)p 1.00(100.00%)
   139. (0.00006) RY*( 4) H  13           s(  0.84%)p99.99( 99.16%)
   140. (0.00163) RY*( 1) H  14           s( 99.22%)p 0.01(  0.78%)
                                            0.0046  0.9961 -0.0027  0.0464 -0.0750
   141. (0.00018) RY*( 2) H  14           s(  0.00%)p 1.00(100.00%)
                                            0.0001  0.0026  1.0000  0.0019 -0.0000
   142. (0.00009) RY*( 3) H  14           s(  0.00%)p 1.00(100.00%)
   143. (0.00006) RY*( 4) H  14           s(  0.87%)p99.99( 99.13%)
   144. (0.00189) RY*( 1) H  15           s( 99.51%)p 0.00(  0.49%)
                                            0.0042  0.9975 -0.0056 -0.0476 -0.0513
   145. (0.00018) RY*( 2) H  15           s(  0.00%)p 1.00(100.00%)
                                            0.0004  0.0067  0.9998  0.0050  0.0154
   146. (0.00008) RY*( 3) H  15           s(  0.05%)p99.99( 99.95%)
   147. (0.00007) RY*( 4) H  15           s(  0.53%)p99.99( 99.47%)
   148. (0.04728) BD*( 1)Br   1 - C   2  
                ( 46.50%)   0.6819*Br   1 s( 11.62%)p 7.54( 87.70%)d 0.06(  0.67%)
                                           -0.0000 -0.0000 -0.0002 -0.3401  0.0243
                                            0.0000 -0.0002  0.8726  0.0352 -0.0000
                                            0.0001 -0.3378 -0.0138 -0.0000 -0.0000
                                           -0.0000 -0.0000 -0.0000  0.0480  0.0001
                                           -0.0000 -0.0000 -0.0000 -0.0000 -0.0000
                                           -0.0000 -0.0001 -0.0519 -0.0006 -0.0000
                                            0.0413 -0.0003
                ( 53.50%)  -0.7315* C   2 s( 14.89%)p 5.71( 84.99%)d 0.01(  0.12%)
                                           -0.0001 -0.3855  0.0158 -0.8665  0.0168
                                            0.3141  0.0133 -0.0000  0.0000  0.0188
                                            0.0000  0.0000 -0.0230  0.0182
   149. (0.02709) BD*( 1) C   2 - C   3  
                ( 50.24%)   0.7088* C   2 s( 33.53%)p 1.98( 66.43%)d 0.00(  0.05%)
                                            0.0004  0.5790  0.0086  0.0378 -0.0103
                                            0.8140  0.0079 -0.0000  0.0000  0.0017
                                            0.0000  0.0000 -0.0179 -0.0118
                ( 49.76%)  -0.7054* C   3 s( 31.11%)p 2.21( 68.85%)d 0.00(  0.04%)
                                            0.0000  0.5577  0.0026  0.0159 -0.0036
                                           -0.8295  0.0110  0.0000 -0.0000 -0.0016
                                           -0.0000  0.0000 -0.0185 -0.0082
   150. (0.01286) BD*( 1) C   2 - H   9  
                ( 37.56%)   0.6129* C   2 s( 25.78%)p 2.88( 74.18%)d 0.00(  0.04%)
                                           -0.0001  0.5077  0.0019 -0.3508 -0.0084
                                           -0.3446 -0.0147  0.7069 -0.0086  0.0046
                                           -0.0113 -0.0118  0.0008  0.0115
                ( 62.44%)  -0.7902* H   9 s( 99.91%)p 0.00(  0.09%)
                                            0.9996 -0.0030  0.0136  0.0123 -0.0233
   151. (0.01286) BD*( 1) C   2 - H  10  
                ( 37.56%)   0.6129* C   2 s( 25.78%)p 2.88( 74.18%)d 0.00(  0.04%)
                                           -0.0001  0.5077  0.0019 -0.3508 -0.0084
                                           -0.3446 -0.0147 -0.7069  0.0086  0.0046
                                            0.0113  0.0118  0.0008  0.0115
                ( 62.44%)  -0.7902* H  10 s( 99.91%)p 0.00(  0.09%)
                                            0.9996 -0.0030  0.0136  0.0123  0.0233
   152. (0.02715) BD*( 1) C   3 - C   4  
                ( 48.96%)   0.6997* C   3 s( 34.41%)p 1.91( 65.55%)d 0.00(  0.04%)
                                            0.0001 -0.5866  0.0004 -0.0082  0.0004
                                           -0.3944  0.0124 -0.7068 -0.0131 -0.0002
                                           -0.0004 -0.0141  0.0061 -0.0125
                ( 51.04%)  -0.7144* C   4 s( 35.78%)p 1.79( 64.17%)d 0.00(  0.05%)
                                           -0.0001 -0.5982 -0.0031 -0.0046  0.0010
                                            0.4261  0.0204  0.6779 -0.0118 -0.0000
                                           -0.0000 -0.0145  0.0061 -0.0143
   153. (0.36252) BD*( 2) C   3 - C   4  
                ( 48.85%)   0.6989* C   3 s(  0.03%)p99.99( 99.95%)d 1.14(  0.03%)
                                           -0.0002  0.0157 -0.0022 -0.9997  0.0016
                                           -0.0087 -0.0039  0.0034 -0.0006 -0.0133
                                           -0.0105  0.0001  0.0008 -0.0000
                ( 51.15%)  -0.7152* C   4 s(  0.00%)p 1.00( 99.95%)d 0.00(  0.04%)
                                            0.0000  0.0045 -0.0026 -0.9998  0.0005
                                           -0.0051  0.0004  0.0004  0.0001 -0.0003
                                            0.0206  0.0003  0.0003 -0.0004
   154. (0.02714) BD*( 1) C   3 - C   8  
                ( 48.96%)   0.6997* C   3 s( 34.42%)p 1.90( 65.54%)d 0.00(  0.04%)
                                            0.0001 -0.5867  0.0004 -0.0034  0.0004
                                           -0.3943  0.0124  0.7068  0.0131 -0.0002
                                            0.0004  0.0141  0.0061 -0.0125
                ( 51.04%)  -0.7144* C   8 s( 35.78%)p 1.79( 64.17%)d 0.00(  0.05%)
                                           -0.0001 -0.5982 -0.0031 -0.0016  0.0010
                                            0.4261  0.0204 -0.6779  0.0118  0.0001
                                            0.0001  0.0145  0.0061 -0.0143
   155. (0.01634) BD*( 1) C   4 - C   5  
                ( 49.69%)   0.7049* C   4 s( 35.90%)p 1.78( 64.05%)d 0.00(  0.04%)
                                           -0.0000 -0.5990 -0.0142  0.0014 -0.0006
                                           -0.7988 -0.0092 -0.0268 -0.0397  0.0001
                                           -0.0001  0.0015  0.0189  0.0092
                ( 50.31%)  -0.7093* C   5 s( 35.78%)p 1.79( 64.18%)d 0.00(  0.04%)
                                           -0.0000 -0.5981 -0.0078  0.0014  0.0001
                                            0.7997  0.0096 -0.0252 -0.0387 -0.0001
                                           -0.0000 -0.0016  0.0191  0.0090
   156. (0.01451) BD*( 1) C   4 - H  11  
                ( 38.65%)   0.6217* C   4 s( 28.22%)p 2.54( 71.75%)d 0.00(  0.03%)
                                            0.0004 -0.5311  0.0137 -0.0049 -0.0011
                                            0.4227 -0.0112 -0.7339  0.0009  0.0000
                                            0.0001  0.0130  0.0050 -0.0114
                ( 61.35%)  -0.7832* H  11 s( 99.91%)p 0.00(  0.09%)
                                           -0.9995  0.0021  0.0009 -0.0148  0.0264
   157. (0.01769) BD*( 1) C   5 - C   6  
                ( 49.95%)   0.7067* C   5 s( 35.72%)p 1.80( 64.24%)d 0.00(  0.04%)
                                           -0.0000 -0.5976 -0.0086  0.0005 -0.0001
                                           -0.4255 -0.0393  0.6780 -0.0098  0.0000
                                           -0.0001  0.0142  0.0053 -0.0145
                ( 50.05%)  -0.7075* C   6 s( 35.70%)p 1.80( 64.26%)d 0.00(  0.04%)
                                           -0.0000 -0.5974 -0.0083  0.0004 -0.0001
                                            0.3769 -0.0277 -0.7063 -0.0288 -0.0001
                                            0.0001  0.0158  0.0067 -0.0122
   158. (0.33095) BD*( 2) C   5 - C   6  
                ( 49.91%)   0.7065* C   5 s(  0.00%)p 1.00( 99.96%)d 0.00(  0.04%)
                                            0.0000 -0.0010 -0.0011 -0.9997  0.0106
                                            0.0011  0.0002  0.0006  0.0002  0.0008
                                            0.0211  0.0000  0.0001 -0.0001
                ( 50.09%)  -0.7078* C   6 s(  0.00%)p 1.00( 99.95%)d 0.00(  0.05%)
                                            0.0000 -0.0007 -0.0005 -0.9997  0.0114
                                            0.0005  0.0003  0.0003  0.0000  0.0187
                                           -0.0101  0.0001  0.0001 -0.0000
   159. (0.01412) BD*( 1) C   5 - H  12  
                ( 38.60%)   0.6213* C   5 s( 28.41%)p 2.52( 71.56%)d 0.00(  0.03%)
                                            0.0003 -0.5328  0.0137 -0.0004 -0.0003
                                           -0.4212  0.0040 -0.7336  0.0075  0.0000
                                            0.0001 -0.0127  0.0047 -0.0114
                ( 61.40%)  -0.7836* H  12 s( 99.91%)p 0.00(  0.09%)
                                           -0.9995  0.0019  0.0001  0.0151  0.0262
   160. (0.01769) BD*( 1) C   6 - C   7  
                ( 50.05%)   0.7075* C   6 s( 35.70%)p 1.80( 64.26%)d 0.00(  0.04%)
                                            0.0000  0.5974  0.0083 -0.0008  0.0001
                                           -0.3769  0.0277 -0.7063 -0.0288  0.0001
                                            0.0001  0.0158 -0.0067  0.0122
                ( 49.95%)  -0.7067* C   7 s( 35.72%)p 1.80( 64.24%)d 0.00(  0.04%)
                                            0.0000  0.5976  0.0086 -0.0009  0.0001
                                            0.4255  0.0393  0.6780 -0.0098 -0.0000
                                           -0.0001  0.0142 -0.0053  0.0145
   161. (0.01422) BD*( 1) C   6 - H  13  
                ( 38.64%)   0.6216* C   6 s( 28.51%)p 2.51( 71.46%)d 0.00(  0.03%)
                                            0.0003 -0.5338  0.0135 -0.0000 -0.0001
                                           -0.8453  0.0080  0.0000  0.0000  0.0001
                                           -0.0000  0.0000  0.0158  0.0079
                ( 61.36%)  -0.7834* H  13 s( 99.91%)p 0.00(  0.09%)
                                           -0.9995  0.0019  0.0001  0.0303 -0.0000
   162. (0.01634) BD*( 1) C   7 - C   8  
                ( 50.31%)   0.7093* C   7 s( 35.78%)p 1.79( 64.18%)d 0.00(  0.04%)
                                            0.0000  0.5981  0.0078 -0.0013 -0.0001
                                           -0.7997 -0.0096 -0.0252 -0.0387  0.0002
                                           -0.0000 -0.0016 -0.0191 -0.0090
                ( 49.69%)  -0.7049* C   8 s( 35.90%)p 1.78( 64.05%)d 0.00(  0.04%)
                                            0.0000  0.5990  0.0142 -0.0020  0.0006
                                            0.7988  0.0092 -0.0268 -0.0397 -0.0001
                                           -0.0001  0.0015 -0.0189 -0.0092
   163. (0.31869) BD*( 2) C   7 - C   8  
                ( 49.77%)   0.7055* C   7 s(  0.00%)p 1.00( 99.95%)d 0.00(  0.05%)
                                           -0.0000 -0.0014 -0.0009 -0.9997  0.0101
                                            0.0007  0.0003 -0.0005 -0.0003  0.0182
                                           -0.0110  0.0001  0.0002 -0.0001
                ( 50.23%)  -0.7087* C   8 s(  0.00%)p 1.00( 99.96%)d 0.00(  0.04%)
                                           -0.0000  0.0018 -0.0019 -0.9998  0.0052
                                           -0.0038  0.0002 -0.0017  0.0006 -0.0181
                                           -0.0104 -0.0000  0.0004 -0.0002
   164. (0.01412) BD*( 1) C   7 - H  14  
                ( 38.60%)   0.6213* C   7 s( 28.41%)p 2.52( 71.56%)d 0.00(  0.03%)
                                           -0.0003  0.5328 -0.0137 -0.0001  0.0003
                                            0.4212 -0.0040 -0.7336  0.0075 -0.0000
                                            0.0001 -0.0127 -0.0047  0.0114
                ( 61.40%)  -0.7836* H  14 s( 99.91%)p 0.00(  0.09%)
                                            0.9995 -0.0019 -0.0001 -0.0151  0.0262
   165. (0.01451) BD*( 1) C   8 - H  15  
                ( 38.65%)   0.6217* C   8 s( 28.22%)p 2.54( 71.75%)d 0.00(  0.03%)
                                           -0.0004  0.5311 -0.0137  0.0038  0.0011
                                           -0.4227  0.0112 -0.7339  0.0009  0.0000
                                            0.0001  0.0130 -0.0050  0.0114
                ( 61.35%)  -0.7832* H  15 s( 99.91%)p 0.00(  0.09%)
                                            0.9995 -0.0021 -0.0009  0.0148  0.0264


 NHO Directionality and "Bond Bending" (deviations from line of nuclear centers)

         [Thresholds for printing:  angular deviation  >  1.0 degree]
                                    hybrid p-character > 25.0%
                                    orbital occupancy  >  0.10e

                                Line of Centers        Hybrid 1              Hybrid 2
                                ---------------  -------------------   ------------------
                NBO               Theta   Phi    Theta   Phi    Dev    Theta   Phi    Dev
 ========================================================================================
     2. BD (   1) C   2 - C   3    90.0   90.4    90.0   88.1   2.3      --     --    --
     3. BD (   1) C   2 - H   9    35.1  222.3    36.0  225.0   1.8      --     --    --
     4. BD (   1) C   2 - H  10   144.9  222.3   144.0  225.0   1.8      --     --    --
     5. BD (   1) C   3 - C   4    30.5   89.7    28.0   88.8   2.6    146.2  270.5   3.3
     6. BD (   2) C   3 - C   4    30.5   89.7    89.8  180.7  90.4     90.0  180.3  89.8
     7. BD (   1) C   3 - C   8   149.5   89.7   152.1   89.5   2.6     33.8  270.1   3.3
     8. BD (   1) C   4 - C   5    90.0   90.0    85.3   90.1   4.7     85.5  269.9   4.6
    10. BD (   1) C   5 - C   6   149.9   90.0   145.2   90.1   4.7     25.4  269.9   4.7
    11. BD (   2) C   5 - C   6   149.9   90.0    90.0  359.9  90.0     90.0    0.0  90.0
    13. BD (   1) C   6 - C   7   149.9  270.0   154.6  269.9   4.7     34.8   90.1   4.7
    15. BD (   1) C   7 - C   8    90.0  270.0    94.5  269.9   4.6     94.7   90.1   4.7
    16. BD (   2) C   7 - C   8    90.0  270.0    90.0  359.9  89.9     89.9    0.2  89.8
    41. LP (   2)Br   1             --     --      0.0    0.0   --       --     --    --
    42. LP (   3)Br   1             --     --     90.0  252.6   --       --     --    --
   153. BD*(   2) C   3 - C   4    30.5   89.7    89.8  180.7  90.4     90.0  180.3  89.8
   158. BD*(   2) C   5 - C   6   149.9   90.0    90.0  359.9  90.0     90.0    0.0  90.0
   163. BD*(   2) C   7 - C   8    90.0  270.0    90.0  359.9  89.9     89.9    0.2  89.8


 Second Order Perturbation Theory Analysis of Fock Matrix in NBO Basis

     Threshold for printing:   0.50 kcal/mol
                                                                              E(2)  E(j)-E(i) F(i,j)
         Donor NBO (i)                     Acceptor NBO (j)                 kcal/mol   a.u.    a.u. 
 ===================================================================================================

 within unit  1
   1. BD (   1)Br   1 - C   2        / 68. RY*(   3) C   3                    1.41    1.25    0.038
   1. BD (   1)Br   1 - C   2        /153. BD*(   2) C   3 - C   4            3.74    0.60    0.047
   2. BD (   1) C   2 - C   3        / 75. RY*(   1) C   4                    1.43    1.76    0.045
   2. BD (   1) C   2 - C   3        /111. RY*(   1) C   8                    1.43    1.76    0.045
   2. BD (   1) C   2 - C   3        /150. BD*(   1) C   2 - H   9            0.72    1.10    0.025
   2. BD (   1) C   2 - C   3        /151. BD*(   1) C   2 - H  10            0.72    1.10    0.025
   2. BD (   1) C   2 - C   3        /152. BD*(   1) C   3 - C   4            3.17    1.22    0.056
   2. BD (   1) C   2 - C   3        /154. BD*(   1) C   3 - C   8            3.17    1.22    0.056
   2. BD (   1) C   2 - C   3        /155. BD*(   1) C   4 - C   5            2.28    1.23    0.047
   2. BD (   1) C   2 - C   3        /162. BD*(   1) C   7 - C   8            2.28    1.23    0.047
   3. BD (   1) C   2 - H   9        /148. BD*(   1)Br   1 - C   2            0.53    0.58    0.016
   3. BD (   1) C   2 - H   9        /149. BD*(   1) C   2 - C   3            0.66    0.95    0.022
   3. BD (   1) C   2 - H   9        /153. BD*(   2) C   3 - C   4            0.74    0.56    0.020
   3. BD (   1) C   2 - H   9        /154. BD*(   1) C   3 - C   8            3.80    1.09    0.058
   4. BD (   1) C   2 - H  10        /148. BD*(   1)Br   1 - C   2            0.53    0.58    0.016
   4. BD (   1) C   2 - H  10        /149. BD*(   1) C   2 - C   3            0.66    0.95    0.022
   4. BD (   1) C   2 - H  10        /152. BD*(   1) C   3 - C   4            3.81    1.09    0.058
   4. BD (   1) C   2 - H  10        /153. BD*(   2) C   3 - C   4            0.89    0.56    0.022
   5. BD (   1) C   3 - C   4        / 57. RY*(   1) C   2                    1.07    1.40    0.035
   5. BD (   1) C   3 - C   4        / 84. RY*(   1) C   5                    1.05    1.85    0.039
   5. BD (   1) C   3 - C   4        / 85. RY*(   2) C   5                    1.26    1.34    0.037
   5. BD (   1) C   3 - C   4        /111. RY*(   1) C   8                    0.78    1.79    0.034
   5. BD (   1) C   3 - C   4        /149. BD*(   1) C   2 - C   3            2.91    1.10    0.051
   5. BD (   1) C   3 - C   4        /151. BD*(   1) C   2 - H  10            0.87    1.12    0.028
   5. BD (   1) C   3 - C   4        /154. BD*(   1) C   3 - C   8            4.37    1.25    0.066
   5. BD (   1) C   3 - C   4        /155. BD*(   1) C   4 - C   5            3.40    1.26    0.059
   5. BD (   1) C   3 - C   4        /156. BD*(   1) C   4 - H  11            1.38    1.14    0.036
   5. BD (   1) C   3 - C   4        /159. BD*(   1) C   5 - H  12            2.37    1.15    0.047
   5. BD (   1) C   3 - C   4        /165. BD*(   1) C   8 - H  15            2.51    1.14    0.048
   6. BD (   2) C   3 - C   4        / 59. RY*(   3) C   2                    0.80    1.18    0.030
   6. BD (   2) C   3 - C   4        / 88. RY*(   5) C   5                    1.35    1.68    0.047
   6. BD (   2) C   3 - C   4        /114. RY*(   4) C   8                    1.80    1.00    0.042
   6. BD (   2) C   3 - C   4        /148. BD*(   1)Br   1 - C   2            8.51    0.30    0.049
   6. BD (   2) C   3 - C   4        /151. BD*(   1) C   2 - H  10            0.84    0.70    0.024
   6. BD (   2) C   3 - C   4        /158. BD*(   2) C   5 - C   6           20.50    0.29    0.069
   6. BD (   2) C   3 - C   4        /163. BD*(   2) C   7 - C   8           19.98    0.29    0.068
   7. BD (   1) C   3 - C   8        / 57. RY*(   1) C   2                    1.07    1.40    0.035
   7. BD (   1) C   3 - C   8        / 75. RY*(   1) C   4                    0.78    1.79    0.034
   7. BD (   1) C   3 - C   8        /102. RY*(   1) C   7                    1.05    1.85    0.039
   7. BD (   1) C   3 - C   8        /103. RY*(   2) C   7                    1.26    1.34    0.037
   7. BD (   1) C   3 - C   8        /149. BD*(   1) C   2 - C   3            2.91    1.10    0.051
   7. BD (   1) C   3 - C   8        /150. BD*(   1) C   2 - H   9            0.87    1.12    0.028
   7. BD (   1) C   3 - C   8        /152. BD*(   1) C   3 - C   4            4.38    1.25    0.066
   7. BD (   1) C   3 - C   8        /156. BD*(   1) C   4 - H  11            2.51    1.14    0.048
   7. BD (   1) C   3 - C   8        /162. BD*(   1) C   7 - C   8            3.40    1.26    0.059
   7. BD (   1) C   3 - C   8        /164. BD*(   1) C   7 - H  14            2.37    1.15    0.047
   7. BD (   1) C   3 - C   8        /165. BD*(   1) C   8 - H  15            1.38    1.14    0.036
   8. BD (   1) C   4 - C   5        / 66. RY*(   1) C   3                    1.14    1.82    0.041
   8. BD (   1) C   4 - C   5        / 67. RY*(   2) C   3                    1.32    1.64    0.042
   8. BD (   1) C   4 - C   5        / 93. RY*(   1) C   6                    0.85    1.86    0.036
   8. BD (   1) C   4 - C   5        / 94. RY*(   2) C   6                    1.23    1.34    0.036
   8. BD (   1) C   4 - C   5        /149. BD*(   1) C   2 - C   3            3.85    1.10    0.058
   8. BD (   1) C   4 - C   5        /152. BD*(   1) C   3 - C   4            3.81    1.25    0.062
   8. BD (   1) C   4 - C   5        /156. BD*(   1) C   4 - H  11            1.44    1.14    0.036
   8. BD (   1) C   4 - C   5        /157. BD*(   1) C   5 - C   6            3.15    1.26    0.056
   8. BD (   1) C   4 - C   5        /159. BD*(   1) C   5 - H  12            1.38    1.15    0.036
   8. BD (   1) C   4 - C   5        /161. BD*(   1) C   6 - H  13            2.55    1.15    0.048
   9. BD (   1) C   4 - H  11        / 66. RY*(   1) C   3                    0.90    1.64    0.034
   9. BD (   1) C   4 - H  11        / 84. RY*(   1) C   5                    0.68    1.68    0.030
   9. BD (   1) C   4 - H  11        /152. BD*(   1) C   3 - C   4            1.04    1.08    0.030
   9. BD (   1) C   4 - H  11        /154. BD*(   1) C   3 - C   8            4.36    1.08    0.061
   9. BD (   1) C   4 - H  11        /155. BD*(   1) C   4 - C   5            0.94    1.09    0.029
   9. BD (   1) C   4 - H  11        /157. BD*(   1) C   5 - C   6            3.68    1.08    0.056
  10. BD (   1) C   5 - C   6        / 76. RY*(   2) C   4                    1.68    1.42    0.044
  10. BD (   1) C   5 - C   6        /102. RY*(   1) C   7                    0.80    1.85    0.034
  10. BD (   1) C   5 - C   6        /103. RY*(   2) C   7                    1.37    1.34    0.038
  10. BD (   1) C   5 - C   6        /155. BD*(   1) C   4 - C   5            3.20    1.26    0.057
  10. BD (   1) C   5 - C   6        /156. BD*(   1) C   4 - H  11            2.64    1.14    0.049
  10. BD (   1) C   5 - C   6        /159. BD*(   1) C   5 - H  12            1.39    1.15    0.036
  10. BD (   1) C   5 - C   6        /160. BD*(   1) C   6 - C   7            3.08    1.26    0.056
  10. BD (   1) C   5 - C   6        /161. BD*(   1) C   6 - H  13            1.37    1.15    0.036
  10. BD (   1) C   5 - C   6        /164. BD*(   1) C   7 - H  14            2.61    1.15    0.049
  11. BD (   2) C   5 - C   6        / 79. RY*(   5) C   4                    1.09    1.87    0.044
  11. BD (   2) C   5 - C   6        / 88. RY*(   5) C   5                    0.52    1.68    0.029
  11. BD (   2) C   5 - C   6        /106. RY*(   5) C   7                    1.43    1.61    0.047
  11. BD (   2) C   5 - C   6        /153. BD*(   2) C   3 - C   4           21.05    0.29    0.070
  11. BD (   2) C   5 - C   6        /163. BD*(   2) C   7 - C   8           20.19    0.29    0.068
  12. BD (   1) C   5 - H  12        / 75. RY*(   1) C   4                    0.62    1.62    0.028
  12. BD (   1) C   5 - H  12        / 93. RY*(   1) C   6                    0.66    1.68    0.030
  12. BD (   1) C   5 - H  12        /152. BD*(   1) C   3 - C   4            3.95    1.07    0.058
  12. BD (   1) C   5 - H  12        /155. BD*(   1) C   4 - C   5            0.88    1.09    0.028
  12. BD (   1) C   5 - H  12        /157. BD*(   1) C   5 - C   6            0.84    1.08    0.027
  12. BD (   1) C   5 - H  12        /160. BD*(   1) C   6 - C   7            3.75    1.08    0.057
  13. BD (   1) C   6 - C   7        / 84. RY*(   1) C   5                    0.80    1.85    0.034
  13. BD (   1) C   6 - C   7        / 85. RY*(   2) C   5                    1.37    1.34    0.038
  13. BD (   1) C   6 - C   7        /112. RY*(   2) C   8                    1.68    1.42    0.044
  13. BD (   1) C   6 - C   7        /157. BD*(   1) C   5 - C   6            3.08    1.26    0.056
  13. BD (   1) C   6 - C   7        /159. BD*(   1) C   5 - H  12            2.61    1.15    0.049
  13. BD (   1) C   6 - C   7        /161. BD*(   1) C   6 - H  13            1.37    1.15    0.036
  13. BD (   1) C   6 - C   7        /162. BD*(   1) C   7 - C   8            3.20    1.26    0.057
  13. BD (   1) C   6 - C   7        /164. BD*(   1) C   7 - H  14            1.39    1.15    0.036
  13. BD (   1) C   6 - C   7        /165. BD*(   1) C   8 - H  15            2.64    1.14    0.049
  14. BD (   1) C   6 - H  13        / 84. RY*(   1) C   5                    0.69    1.68    0.031
  14. BD (   1) C   6 - H  13        /102. RY*(   1) C   7                    0.69    1.68    0.031
  14. BD (   1) C   6 - H  13        /155. BD*(   1) C   4 - C   5            3.77    1.09    0.057
  14. BD (   1) C   6 - H  13        /157. BD*(   1) C   5 - C   6            0.84    1.08    0.027
  14. BD (   1) C   6 - H  13        /160. BD*(   1) C   6 - C   7            0.84    1.08    0.027
  14. BD (   1) C   6 - H  13        /162. BD*(   1) C   7 - C   8            3.77    1.09    0.057
  15. BD (   1) C   7 - C   8        / 66. RY*(   1) C   3                    1.14    1.82    0.041
  15. BD (   1) C   7 - C   8        / 67. RY*(   2) C   3                    1.32    1.64    0.042
  15. BD (   1) C   7 - C   8        / 93. RY*(   1) C   6                    0.85    1.86    0.036
  15. BD (   1) C   7 - C   8        / 94. RY*(   2) C   6                    1.23    1.34    0.036
  15. BD (   1) C   7 - C   8        /149. BD*(   1) C   2 - C   3            3.85    1.10    0.058
  15. BD (   1) C   7 - C   8        /154. BD*(   1) C   3 - C   8            3.81    1.25    0.062
  15. BD (   1) C   7 - C   8        /160. BD*(   1) C   6 - C   7            3.15    1.26    0.056
  15. BD (   1) C   7 - C   8        /161. BD*(   1) C   6 - H  13            2.55    1.15    0.048
  15. BD (   1) C   7 - C   8        /164. BD*(   1) C   7 - H  14            1.38    1.15    0.036
  15. BD (   1) C   7 - C   8        /165. BD*(   1) C   8 - H  15            1.44    1.14    0.036
  16. BD (   2) C   7 - C   8        / 68. RY*(   3) C   3                    0.64    0.93    0.024
  16. BD (   2) C   7 - C   8        / 96. RY*(   4) C   6                    0.60    1.03    0.024
  16. BD (   2) C   7 - C   8        / 97. RY*(   5) C   6                    0.86    2.03    0.041
  16. BD (   2) C   7 - C   8        /106. RY*(   5) C   7                    0.50    1.61    0.028
  16. BD (   2) C   7 - C   8        /153. BD*(   2) C   3 - C   4           20.71    0.29    0.069
  16. BD (   2) C   7 - C   8        /158. BD*(   2) C   5 - C   6           20.64    0.29    0.069
  17. BD (   1) C   7 - H  14        / 93. RY*(   1) C   6                    0.66    1.68    0.030
  17. BD (   1) C   7 - H  14        /111. RY*(   1) C   8                    0.62    1.62    0.028
  17. BD (   1) C   7 - H  14        /154. BD*(   1) C   3 - C   8            3.95    1.07    0.058
  17. BD (   1) C   7 - H  14        /157. BD*(   1) C   5 - C   6            3.75    1.08    0.057
  17. BD (   1) C   7 - H  14        /160. BD*(   1) C   6 - C   7            0.84    1.08    0.027
  17. BD (   1) C   7 - H  14        /162. BD*(   1) C   7 - C   8            0.88    1.09    0.028
  18. BD (   1) C   8 - H  15        / 66. RY*(   1) C   3                    0.90    1.64    0.034
  18. BD (   1) C   8 - H  15        /102. RY*(   1) C   7                    0.68    1.68    0.030
  18. BD (   1) C   8 - H  15        /152. BD*(   1) C   3 - C   4            4.36    1.08    0.061
  18. BD (   1) C   8 - H  15        /154. BD*(   1) C   3 - C   8            1.04    1.08    0.030
  18. BD (   1) C   8 - H  15        /160. BD*(   1) C   6 - C   7            3.68    1.08    0.056
  18. BD (   1) C   8 - H  15        /162. BD*(   1) C   7 - C   8            0.94    1.09    0.029
  21. CR (   3)Br   1                / 59. RY*(   3) C   2                    0.58   12.25    0.075
  33. CR (   1) C   2                / 66. RY*(   1) C   3                    0.59   11.26    0.073
  33. CR (   1) C   2                / 69. RY*(   4) C   3                    0.63   10.88    0.074
  33. CR (   1) C   2                /120. RY*(   1) H   9                    0.76   10.47    0.080
  33. CR (   1) C   2                /124. RY*(   1) H  10                    0.76   10.47    0.080
  33. CR (   1) C   2                /148. BD*(   1)Br   1 - C   2            1.39   10.18    0.107
  33. CR (   1) C   2                /152. BD*(   1) C   3 - C   4            0.91   10.70    0.089
  33. CR (   1) C   2                /154. BD*(   1) C   3 - C   8            0.91   10.70    0.089
  34. CR (   1) C   3                / 58. RY*(   2) C   2                    1.86   10.73    0.126
  34. CR (   1) C   3                / 76. RY*(   2) C   4                    1.77   10.80    0.123
  34. CR (   1) C   3                /112. RY*(   2) C   8                    1.77   10.80    0.124
  34. CR (   1) C   3                /155. BD*(   1) C   4 - C   5            0.90   10.65    0.088
  34. CR (   1) C   3                /156. BD*(   1) C   4 - H  11            0.65   10.53    0.074
  34. CR (   1) C   3                /162. BD*(   1) C   7 - C   8            0.90   10.65    0.088
  34. CR (   1) C   3                /165. BD*(   1) C   8 - H  15            0.65   10.53    0.074
  35. CR (   1) C   4                / 66. RY*(   1) C   3                    0.63   11.20    0.075
  35. CR (   1) C   4                / 67. RY*(   2) C   3                    1.43   11.02    0.112
  35. CR (   1) C   4                / 85. RY*(   2) C   5                    1.53   10.72    0.114
  35. CR (   1) C   4                / 86. RY*(   3) C   5                    0.52   10.73    0.067
  35. CR (   1) C   4                /128. RY*(   1) H  11                    0.67   10.42    0.075
  35. CR (   1) C   4                /149. BD*(   1) C   2 - C   3            1.18   10.49    0.100
  35. CR (   1) C   4                /154. BD*(   1) C   3 - C   8            1.12   10.63    0.098
  35. CR (   1) C   4                /157. BD*(   1) C   5 - C   6            0.97   10.64    0.091
  35. CR (   1) C   4                /159. BD*(   1) C   5 - H  12            0.67   10.53    0.075
  36. CR (   1) C   5                / 77. RY*(   3) C   4                    0.98   10.72    0.091
  36. CR (   1) C   5                / 94. RY*(   2) C   6                    1.47   10.72    0.112
  36. CR (   1) C   5                / 95. RY*(   3) C   6                    0.54   10.72    0.068
  36. CR (   1) C   5                /132. RY*(   1) H  12                    0.68   10.42    0.075
  36. CR (   1) C   5                /152. BD*(   1) C   3 - C   4            1.07   10.63    0.096
  36. CR (   1) C   5                /156. BD*(   1) C   4 - H  11            0.72   10.53    0.078
  36. CR (   1) C   5                /160. BD*(   1) C   6 - C   7            0.95   10.64    0.090
  36. CR (   1) C   5                /161. BD*(   1) C   6 - H  13            0.69   10.54    0.076
  37. CR (   1) C   6                / 85. RY*(   2) C   5                    1.40   10.73    0.110
  37. CR (   1) C   6                / 86. RY*(   3) C   5                    0.60   10.73    0.072
  37. CR (   1) C   6                /103. RY*(   2) C   7                    1.40   10.73    0.110
  37. CR (   1) C   6                /104. RY*(   3) C   7                    0.59   10.74    0.071
  37. CR (   1) C   6                /136. RY*(   1) H  13                    0.69   10.42    0.076
  37. CR (   1) C   6                /155. BD*(   1) C   4 - C   5            0.97   10.64    0.091
  37. CR (   1) C   6                /159. BD*(   1) C   5 - H  12            0.69   10.54    0.076
  37. CR (   1) C   6                /162. BD*(   1) C   7 - C   8            0.97   10.64    0.091
  37. CR (   1) C   6                /164. BD*(   1) C   7 - H  14            0.69   10.54    0.076
  38. CR (   1) C   7                / 94. RY*(   2) C   6                    1.47   10.72    0.112
  38. CR (   1) C   7                / 95. RY*(   3) C   6                    0.54   10.72    0.068
  38. CR (   1) C   7                /113. RY*(   3) C   8                    1.10   10.69    0.097
  38. CR (   1) C   7                /140. RY*(   1) H  14                    0.68   10.42    0.075
  38. CR (   1) C   7                /154. BD*(   1) C   3 - C   8            1.07   10.63    0.096
  38. CR (   1) C   7                /157. BD*(   1) C   5 - C   6            0.95   10.64    0.090
  38. CR (   1) C   7                /161. BD*(   1) C   6 - H  13            0.69   10.54    0.076
  38. CR (   1) C   7                /165. BD*(   1) C   8 - H  15            0.72   10.53    0.078
  39. CR (   1) C   8                / 66. RY*(   1) C   3                    0.63   11.20    0.075
  39. CR (   1) C   8                / 67. RY*(   2) C   3                    1.43   11.02    0.112
  39. CR (   1) C   8                /103. RY*(   2) C   7                    1.53   10.72    0.114
  39. CR (   1) C   8                /104. RY*(   3) C   7                    0.51   10.74    0.066
  39. CR (   1) C   8                /144. RY*(   1) H  15                    0.67   10.42    0.075
  39. CR (   1) C   8                /149. BD*(   1) C   2 - C   3            1.18   10.49    0.100
  39. CR (   1) C   8                /152. BD*(   1) C   3 - C   4            1.12   10.63    0.098
  39. CR (   1) C   8                /160. BD*(   1) C   6 - C   7            0.97   10.64    0.091
  39. CR (   1) C   8                /164. BD*(   1) C   7 - H  14            0.67   10.53    0.075
  40. LP (   1)Br   1                / 59. RY*(   3) C   2                    0.78    1.84    0.034
  41. LP (   2)Br   1                / 57. RY*(   1) C   2                    0.55    1.00    0.021
  41. LP (   2)Br   1                /150. BD*(   1) C   2 - H   9            1.94    0.72    0.033
  41. LP (   2)Br   1                /151. BD*(   1) C   2 - H  10            1.94    0.72    0.033
  42. LP (   3)Br   1                / 58. RY*(   2) C   2                    0.59    0.96    0.021
  42. LP (   3)Br   1                /149. BD*(   1) C   2 - C   3            2.85    0.72    0.041
  42. LP (   3)Br   1                /153. BD*(   2) C   3 - C   4            0.66    0.33    0.015
 153. BD*(   2) C   3 - C   4        / 68. RY*(   3) C   3                    1.04    0.64    0.054
 153. BD*(   2) C   3 - C   4        / 77. RY*(   3) C   4                    1.25    0.62    0.058
 153. BD*(   2) C   3 - C   4        / 78. RY*(   4) C   4                    2.08    0.85    0.088
 153. BD*(   2) C   3 - C   4        / 88. RY*(   5) C   5                    0.50    1.39    0.055
 153. BD*(   2) C   3 - C   4        /114. RY*(   4) C   8                    0.64    0.71    0.045
 153. BD*(   2) C   3 - C   4        /148. BD*(   1)Br   1 - C   2           39.35    0.02    0.053
 153. BD*(   2) C   3 - C   4        /150. BD*(   1) C   2 - H   9            0.50    0.41    0.029
 158. BD*(   2) C   5 - C   6        / 87. RY*(   4) C   5                    2.04    1.09    0.104
 158. BD*(   2) C   5 - C   6        / 96. RY*(   4) C   6                    2.92    0.74    0.102
 163. BD*(   2) C   7 - C   8        /105. RY*(   4) C   7                    1.84    1.15    0.103
 163. BD*(   2) C   7 - C   8        /114. RY*(   4) C   8                    0.86    0.71    0.055
 163. BD*(   2) C   7 - C   8        /115. RY*(   5) C   8                    0.77    1.76    0.082


 Natural Bond Orbitals (Summary):

                                                            Principal Delocalizations
           NBO                        Occupancy    Energy   (geminal,vicinal,remote)
 ====================================================================================
 Molecular unit  1  (C7H7Br)
     1. BD (   1)Br   1 - C   2          1.97817    -0.56990  153(v),68(v)
     2. BD (   1) C   2 - C   3          1.98043    -0.65831  152(g),154(g),155(v),162(v)
                                                    75(v),111(v),150(g),151(g)
     3. BD (   1) C   2 - H   9          1.98668    -0.52786  154(v),153(v),149(g),148(g)
     4. BD (   1) C   2 - H  10          1.98668    -0.52786  152(v),153(v),149(g),148(g)
     5. BD (   1) C   3 - C   4          1.97035    -0.68239  154(g),155(g),149(g),165(v)
                                                    159(v),156(g),85(v),57(v)
                                                    84(v),151(v),111(v)
     6. BD (   2) C   3 - C   4          1.64235    -0.25349  158(v),163(v),148(v),114(v)
                                                    88(v),151(v),59(v)
     7. BD (   1) C   3 - C   8          1.97034    -0.68241  152(g),162(g),149(g),156(v)
                                                    164(v),165(g),103(v),57(v)
                                                    102(v),150(v),75(v)
     8. BD (   1) C   4 - C   5          1.97639    -0.68533  149(v),152(g),157(g),161(v)
                                                    156(g),159(g),67(v),94(v)
                                                    66(v),93(v)
     9. BD (   1) C   4 - H  11          1.97999    -0.51166  154(v),157(v),152(g),155(g)
                                                    66(v),84(v)
    10. BD (   1) C   5 - C   6          1.97744    -0.68409  155(g),160(g),156(v),164(v)
                                                    76(v),159(g),103(v),161(g)
                                                    102(v)
    11. BD (   2) C   5 - C   6          1.65447    -0.25343  153(v),163(v),106(v),79(v)
                                                    88(g)
    12. BD (   1) C   5 - H  12          1.98000    -0.51105  152(v),160(v),155(g),157(g)
                                                    93(v),75(v)
    13. BD (   1) C   6 - C   7          1.97744    -0.68409  162(g),157(g),165(v),159(v)
                                                    112(v),164(g),85(v),161(g)
                                                    84(v)
    14. BD (   1) C   6 - H  13          1.98024    -0.51158  155(v),162(v),157(g),160(g)
                                                    84(v),102(v)
    15. BD (   1) C   7 - C   8          1.97639    -0.68533  149(v),154(g),160(g),161(v)
                                                    165(g),164(g),67(v),94(v)
                                                    66(v),93(v)
    16. BD (   2) C   7 - C   8          1.66297    -0.25436  153(v),158(v),97(v),68(v)
                                                    96(v),106(g)
    17. BD (   1) C   7 - H  14          1.98000    -0.51105  154(v),157(v),162(g),160(g)
                                                    93(v),111(v)
    18. BD (   1) C   8 - H  15          1.97999    -0.51166  152(v),160(v),154(g),162(g)
                                                    66(v),102(v)
    19. CR (   1)Br   1                  2.00000  -400.64858   
    20. CR (   2)Br   1                  2.00000  -141.59197   
    21. CR (   3)Br   1                  1.99986   -11.32400  59(v)
    22. CR (   4)Br   1                  2.00000   -56.18574   
    23. CR (   5)Br   1                  1.99992    -6.59642   
    24. CR (   6)Br   1                  2.00000   -56.18310   
    25. CR (   7)Br   1                  1.99998    -6.58850   
    26. CR (   8)Br   1                  2.00000   -56.18261   
    27. CR (   9)Br   1                  1.99999    -6.58700   
    28. CR (  10)Br   1                  1.99992    -2.61615   
    29. CR (  11)Br   1                  1.99997    -2.61475   
    30. CR (  12)Br   1                  1.99999    -2.60719   
    31. CR (  13)Br   1                  1.99990    -2.61613   
    32. CR (  14)Br   1                  1.99995    -2.60920   
    33. CR (   1) C   2                  1.99900   -10.13353  148(g),152(v),154(v),120(v)
                                                    124(v),69(v),66(v)
    34. CR (   1) C   3                  1.99880   -10.07235  58(v),112(v),76(v),155(v)
                                                    162(v),156(v),165(v)
    35. CR (   1) C   4                  1.99887   -10.06596  85(v),67(v),149(v),154(v)
                                                    157(v),128(v),159(v),66(v)
                                                    86(v)
    36. CR (   1) C   5                  1.99894   -10.06860  94(v),152(v),77(v),160(v)
                                                    156(v),161(v),132(v),95(v)
    37. CR (   1) C   6                  1.99894   -10.06926  85(v),103(v),155(v),162(v)
                                                    159(v),164(v),136(v),86(v)
                                                    104(v)
    38. CR (   1) C   7                  1.99894   -10.06860  94(v),113(v),154(v),157(v)
                                                    165(v),161(v),140(v),95(v)
    39. CR (   1) C   8                  1.99887   -10.06596  103(v),67(v),149(v),152(v)
                                                    160(v),144(v),164(v),66(v)
                                                    104(v)
    40. LP (   1)Br   1                  1.99731    -0.91398  59(v)
    41. LP (   2)Br   1                  1.98566    -0.27908  150(v),151(v),57(v)
    42. LP (   3)Br   1                  1.97946    -0.30200  149(v),153(r),58(v)
    43. RY*(   1)Br   1                  0.00155     0.71073   
    44. RY*(   2)Br   1                  0.00140     0.62486   
    45. RY*(   3)Br   1                  0.00048     0.61206   
    46. RY*(   4)Br   1                  0.00013     0.99010   
    47. RY*(   5)Br   1                  0.00002     0.60626   
    48. RY*(   6)Br   1                  0.00001     0.93991   
    49. RY*(   7)Br   1                  0.00001     0.52250   
    50. RY*(   8)Br   1                  0.00000     3.33778   
    51. RY*(   9)Br   1                  0.00001     0.69452   
    52. RY*(  10)Br   1                  0.00000     3.40446   
    53. RY*(  11)Br   1                  0.00000     3.57140   
    54. RY*(  12)Br   1                  0.00000     3.53501   
    55. RY*(  13)Br   1                  0.00001     0.68668   
    56. RY*(  14)Br   1                  0.00000     3.49120   
    57. RY*(   1) C   2                  0.00582     0.72159   
    58. RY*(   2) C   2                  0.00332     0.66098   
    59. RY*(   3) C   2                  0.00150     0.92166   
    60. RY*(   4) C   2                  0.00074     1.53067   
    61. RY*(   5) C   2                  0.00037     2.30827   
    62. RY*(   6) C   2                  0.00020     1.33510   
    63. RY*(   7) C   2                  0.00006     1.64483   
    64. RY*(   8) C   2                  0.00000     2.10871   
    65. RY*(   9) C   2                  0.00001     2.08742   
    66. RY*(   1) C   3                  0.00564     1.13031   
    67. RY*(   2) C   3                  0.00344     0.95589   
    68. RY*(   3) C   3                  0.00280     0.67680   
    69. RY*(   4) C   3                  0.00084     0.74360   
    70. RY*(   5) C   3                  0.00074     1.90340   
    71. RY*(   6) C   3                  0.00028     1.87234   
    72. RY*(   7) C   3                  0.00028     2.32201   
    73. RY*(   8) C   3                  0.00016     2.14723   
    74. RY*(   9) C   3                  0.00003     2.15478   
    75. RY*(   1) C   4                  0.00605     1.10450   
    76. RY*(   2) C   4                  0.00292     0.73163   
    77. RY*(   3) C   4                  0.00118     0.64881   
    78. RY*(   4) C   4                  0.00091     0.88301   
    79. RY*(   5) C   4                  0.00059     1.61885   
    80. RY*(   6) C   4                  0.00012     2.34486   
    81. RY*(   7) C   4                  0.00004     2.37536   
    82. RY*(   8) C   4                  0.00001     1.87203   
    83. RY*(   9) C   4                  0.00001     2.21871   
    84. RY*(   1) C   5                  0.00535     1.16483   
    85. RY*(   2) C   5                  0.00273     0.65709   
    86. RY*(   3) C   5                  0.00083     0.66427   
    87. RY*(   4) C   5                  0.00069     1.12578   
    88. RY*(   5) C   5                  0.00067     1.42201   
    89. RY*(   6) C   5                  0.00013     2.38699   
    90. RY*(   7) C   5                  0.00005     2.25244   
    91. RY*(   8) C   5                  0.00000     2.22716   
    92. RY*(   9) C   5                  0.00000     1.83922   
    93. RY*(   1) C   6                  0.00518     1.17347   
    94. RY*(   2) C   6                  0.00257     0.65408   
    95. RY*(   3) C   6                  0.00092     0.64948   
    96. RY*(   4) C   6                  0.00077     0.77410   
    97. RY*(   5) C   6                  0.00065     1.77084   
    98. RY*(   6) C   6                  0.00014     2.38563   
    99. RY*(   7) C   6                  0.00005     2.24563   
   100. RY*(   8) C   6                  0.00000     2.22256   
   101. RY*(   9) C   6                  0.00000     1.84292   
   102. RY*(   1) C   7                  0.00535     1.16483   
   103. RY*(   2) C   7                  0.00273     0.65709   
   104. RY*(   3) C   7                  0.00083     0.67147   
   105. RY*(   4) C   7                  0.00074     1.18290   
   106. RY*(   5) C   7                  0.00062     1.35753   
   107. RY*(   6) C   7                  0.00013     2.38699   
   108. RY*(   7) C   7                  0.00005     2.25245   
   109. RY*(   8) C   7                  0.00000     2.22717   
   110. RY*(   9) C   7                  0.00000     1.83930   
   111. RY*(   1) C   8                  0.00605     1.10455   
   112. RY*(   2) C   8                  0.00291     0.73166   
   113. RY*(   3) C   8                  0.00116     0.61698   
   114. RY*(   4) C   8                  0.00083     0.74495   
   115. RY*(   5) C   8                  0.00063     1.78935   
   116. RY*(   6) C   8                  0.00012     2.34490   
   117. RY*(   7) C   8                  0.00004     2.37533   
   118. RY*(   8) C   8                  0.00001     1.87192   
   119. RY*(   9) C   8                  0.00001     2.21871   
   120. RY*(   1) H   9                  0.00188     0.33755   
   121. RY*(   2) H   9                  0.00016     1.90009   
   122. RY*(   3) H   9                  0.00013     1.74460   
   123. RY*(   4) H   9                  0.00003     2.19124   
   124. RY*(   1) H  10                  0.00188     0.33755   
   125. RY*(   2) H  10                  0.00016     1.90009   
   126. RY*(   3) H  10                  0.00013     1.74460   
   127. RY*(   4) H  10                  0.00003     2.19124   
   128. RY*(   1) H  11                  0.00189     0.35404   
   129. RY*(   2) H  11                  0.00018     1.65155   
   130. RY*(   3) H  11                  0.00008     1.98360   
   131. RY*(   4) H  11                  0.00007     2.33806   
   132. RY*(   1) H  12                  0.00163     0.35386   
   133. RY*(   2) H  12                  0.00018     1.64492   
   134. RY*(   3) H  12                  0.00009     1.96418   
   135. RY*(   4) H  12                  0.00006     2.32915   
   136. RY*(   1) H  13                  0.00161     0.35234   
   137. RY*(   2) H  13                  0.00018     1.64476   
   138. RY*(   3) H  13                  0.00008     1.96401   
   139. RY*(   4) H  13                  0.00006     2.32971   
   140. RY*(   1) H  14                  0.00163     0.35386   
   141. RY*(   2) H  14                  0.00018     1.64492   
   142. RY*(   3) H  14                  0.00009     1.96418   
   143. RY*(   4) H  14                  0.00006     2.32915   
   144. RY*(   1) H  15                  0.00189     0.35404   
   145. RY*(   2) H  15                  0.00018     1.65155   
   146. RY*(   3) H  15                  0.00008     1.98360   
   147. RY*(   4) H  15                  0.00007     2.33806   
   148. BD*(   1)Br   1 - C   2          0.04728     0.05115   
   149. BD*(   1) C   2 - C   3          0.02709     0.41953   
   150. BD*(   1) C   2 - H   9          0.01286     0.44178   
   151. BD*(   1) C   2 - H  10          0.01286     0.44178   
   152. BD*(   1) C   3 - C   4          0.02715     0.56359   
   153. BD*(   2) C   3 - C   4          0.36252     0.03256  163(v),158(v),148(v),78(g)
                                                    77(g),68(g),114(v),88(v)
   154. BD*(   1) C   3 - C   8          0.02714     0.56361   
   155. BD*(   1) C   4 - C   5          0.01634     0.57539   
   156. BD*(   1) C   4 - H  11          0.01451     0.45957   
   157. BD*(   1) C   5 - C   6          0.01769     0.57102   
   158. BD*(   2) C   5 - C   6          0.33095     0.03158  153(v),163(v),96(g),87(g)
   159. BD*(   1) C   5 - H  12          0.01412     0.46619   
   160. BD*(   1) C   6 - C   7          0.01769     0.57102   
   161. BD*(   1) C   6 - H  13          0.01422     0.46676   
   162. BD*(   1) C   7 - C   8          0.01634     0.57539   
   163. BD*(   2) C   7 - C   8          0.31869     0.03257  153(v),158(v),105(g),114(g)
                                                    115(g)
   164. BD*(   1) C   7 - H  14          0.01412     0.46619   
   165. BD*(   1) C   8 - H  15          0.01451     0.45957   
       -------------------------------
              Total Lewis   82.59462  ( 98.3269%)
        Valence non-Lewis    1.30611  (  1.5549%)
        Rydberg non-Lewis    0.09927  (  0.1182%)
       -------------------------------
            Total unit  1   84.00000  (100.0000%)
           Charge unit  1    0.00000
 Unable to Open any file for archive entry.
 1\1\GINC-COMPUTE-0-9\SP\RB3LYP\def2SVP\C7H7Br1\ZAHRT2\13-Mar-2021\0\\#
  b3lyp/def2svp geom=NewRedundant pop=NBO\\50\\0,1\Br,0,3.1264118074,-0
 .0377110752,-1.4063494012\C,0,2.1621082274,0.0949164885,0.3331514187\C
 ,0,0.6810567913,0.034486056,0.1544495823\C,0,-0.0607328677,1.207810037
 1,-0.0503974574\C,0,-1.4439483219,1.1514056094,-0.2268617483\C,0,-2.10
 34259479,-0.0812095026,-0.2039908109\C,0,-1.3726312158,-1.2562074929,-
 0.003759393\C,0,0.0105302078,-1.1979791011,0.1725358801\H,0,2.49549992
 4,1.0456081342,0.7639108983\H,0,2.548371499,-0.7392980542,0.9293100724
 \H,0,0.4546929123,2.1715500496,-0.0753281752\H,0,-2.010278719,2.072693
 7477,-0.3825429376\H,0,-3.1863470864,-0.1260500031,-0.3417203071\H,0,-
 1.8830623052,-2.2220389759,0.0154300524\H,0,0.5817550947,-2.1179759174
 ,0.3221623265\\Version=ES64L-G16RevC.01\State=1-A'\HF=-2844.6406661\RM
 SD=7.447e-09\Dipole=-0.5342906,0.0380345,0.5812414\Quadrupole=0.390961
 4,2.0076225,-2.398584,0.1296762,1.925443,-0.3539515\PG=CS [SG(C3H1Br1)
 ,X(C4H6)]\\@
 The archive entry for this job was punched.


 SIGN SEEN IN A RESTAURANT-
 WE RESERVE THE RIGHT TO SERVE REFUSE TO ANYONE.
 File lengths (MBytes):  RWF=     19 Int=      0 D2E=      0 Chk=      3 Scr=      1
 Normal termination of Gaussian 16
