# Supplementary material for: Machine-Learning-Guided Discovery of Electrochemical Reactions
Source: J Am Chem Soc. 2022 Dec 2;144(49):22599–610. doi: 10.1021/jacs.2c08997 (PMC9756344; doi:10.1021/jacs.2c08997)
Supplement: Supplementary file 4 — ja2c08997_si_004.zip [file ja2c08997_si_004.zip › Reactivity Prediction/Nlogs_notimes/57.log]

 Entering Gaussian System, Link 0=g16
 Input=57.com
 Output=57.log
 Initial command:
  
 Copyright (c) 1988-2019, Gaussian, Inc.  All Rights Reserved.
  
 This is part of the Gaussian(R) 16 program.  It is based on
 the Gaussian(R) 09 system (copyright 2009, Gaussian, Inc.),
 the Gaussian(R) 03 system (copyright 2003, Gaussian, Inc.),
 the Gaussian(R) 98 system (copyright 1998, Gaussian, Inc.),
 the Gaussian(R) 94 system (copyright 1995, Gaussian, Inc.),
 the Gaussian 92(TM) system (copyright 1992, Gaussian, Inc.),
 the Gaussian 90(TM) system (copyright 1990, Gaussian, Inc.),
 the Gaussian 88(TM) system (copyright 1988, Gaussian, Inc.),
 the Gaussian 86(TM) system (copyright 1986, Carnegie Mellon
 University), and the Gaussian 82(TM) system (copyright 1983,
 Carnegie Mellon University). Gaussian is a federally registered
 trademark of Gaussian, Inc.
  
 This software contains proprietary and confidential information,
 including trade secrets, belonging to Gaussian, Inc.
  
 This software is provided under written license and may be
 used, copied, transmitted, or stored only in accord with that
 written license.
  
 The following legend is applicable only to US Government
 contracts under FAR:
  
                    RESTRICTED RIGHTS LEGEND
  
 Use, reproduction and disclosure by the US Government is
 subject to restrictions as set forth in subparagraphs (a)
 and (c) of the Commercial Computer Software - Restricted
 Rights clause in FAR 52.227-19.
  
 Gaussian, Inc.
 340 Quinnipiac St., Bldg. 40, Wallingford CT 06492
  
  
 ---------------------------------------------------------------
 Warning -- This program may not be used in any manner that
 competes with the business of Gaussian, Inc. or will provide
 assistance to any competitor of Gaussian, Inc.  The licensee
 of this program is prohibited from giving any competitor of
 Gaussian, Inc. access to this program.  By using this program,
 the user acknowledges that Gaussian, Inc. is engaged in the
 business of creating and licensing software in the field of
 computational chemistry and represents and warrants to the
 licensee that it is not a competitor of Gaussian, Inc. and that
 it will not use this program in any manner prohibited above.
 ---------------------------------------------------------------
  

 Cite this work as:
 Gaussian 16, Revision C.01,
 M. J. Frisch, G. W. Trucks, H. B. Schlegel, G. E. Scuseria, 
 M. A. Robb, J. R. Cheeseman, G. Scalmani, V. Barone, 
 G. A. Petersson, H. Nakatsuji, X. Li, M. Caricato, A. V. Marenich, 
 J. Bloino, B. G. Janesko, R. Gomperts, B. Mennucci, H. P. Hratchian, 
 J. V. Ortiz, A. F. Izmaylov, J. L. Sonnenberg, D. Williams-Young, 
 F. Ding, F. Lipparini, F. Egidi, J. Goings, B. Peng, A. Petrone, 
 T. Henderson, D. Ranasinghe, V. G. Zakrzewski, J. Gao, N. Rega, 
 G. Zheng, W. Liang, M. Hada, M. Ehara, K. Toyota, R. Fukuda, 
 J. Hasegawa, M. Ishida, T. Nakajima, Y. Honda, O. Kitao, H. Nakai, 
 T. Vreven, K. Throssell, J. A. Montgomery, Jr., J. E. Peralta, 
 F. Ogliaro, M. J. Bearpark, J. J. Heyd, E. N. Brothers, K. N. Kudin, 
 V. N. Staroverov, T. A. Keith, R. Kobayashi, J. Normand, 
 K. Raghavachari, A. P. Rendell, J. C. Burant, S. S. Iyengar, 
 J. Tomasi, M. Cossi, J. M. Millam, M. Klene, C. Adamo, R. Cammi, 
 J. W. Ochterski, R. L. Martin, K. Morokuma, O. Farkas, 
 J. B. Foresman, and D. J. Fox, Gaussian, Inc., Wallingford CT, 2019.
 
 ******************************************
 Gaussian 16:  ES64L-G16RevC.01  3-Jul-2019
                13-Mar-2021 
 ******************************************
 %nprocshared=16
 Will use up to   16 processors via shared memory.
 %mem=7GB
 -----------------------------------------
 # b3lyp/def2svp geom=NewRedundant pop=NBO
 -----------------------------------------
 1/29=4000,38=1,172=1/1;
 2/12=2,17=6,18=5,40=1/2;
 3/5=43,7=101,11=2,25=1,30=1,74=-5/1,2,3;
 4//1;
 5/5=2,38=5/2;
 6/7=2,8=2,9=2,10=2,28=1,40=1/1,7;
 99/5=1,9=1/99;
 --
 57
 --
 Symbolic Z-matrix:
 Charge =  0 Multiplicity = 1
 C                     2.78245  -0.50157   1.11732 
 C                     1.77873   0.51656   0.66326 
 C                     0.68551   0.32632  -0.09446 
 C                    -0.23787   1.46982  -0.45013 
 C                    -1.68498   1.17927  -0.0165 
 C                    -2.17564  -0.15729  -0.58159 
 C                    -1.23081  -1.30177  -0.20245 
 C                     0.21698  -1.00507  -0.63421 
 H                     2.54999  -1.51939   0.77439 
 H                     2.8494   -0.52581   2.21939 
 H                     3.7938   -0.24859   0.75241 
 H                     1.97906   1.54387   0.99514 
 H                     0.12155   2.40985  -0.00298 
 H                    -0.22678   1.61168  -1.54845 
 H                    -1.72607   1.14534   1.08683 
 H                    -2.34905   2.0002   -0.33473 
 H                    -2.23325  -0.08549  -1.68366 
 H                    -3.19849  -0.37164  -0.22958 
 H                    -1.57174  -2.24876  -0.65304 
 H                    -1.25312  -1.44443   0.89267 
 H                     0.24942  -0.96717  -1.74024 
 H                     0.88092  -1.82592  -0.32935 
 
                          Input orientation:                          
 ---------------------------------------------------------------------
 Center     Atomic      Atomic             Coordinates (Angstroms)
 Number     Number       Type             X           Y           Z
 ---------------------------------------------------------------------
      1          6           0        2.782452   -0.501568    1.117316
      2          6           0        1.778733    0.516555    0.663258
      3          6           0        0.685507    0.326317   -0.094464
      4          6           0       -0.237872    1.469822   -0.450127
      5          6           0       -1.684977    1.179274   -0.016499
      6          6           0       -2.175636   -0.157293   -0.581592
      7          6           0       -1.230807   -1.301767   -0.202452
      8          6           0        0.216979   -1.005073   -0.634213
      9          1           0        2.549987   -1.519390    0.774386
     10          1           0        2.849400   -0.525811    2.219391
     11          1           0        3.793797   -0.248595    0.752410
     12          1           0        1.979060    1.543870    0.995138
     13          1           0        0.121545    2.409852   -0.002979
     14          1           0       -0.226784    1.611682   -1.548455
     15          1           0       -1.726069    1.145340    1.086828
     16          1           0       -2.349046    2.000198   -0.334731
     17          1           0       -2.233254   -0.085489   -1.683663
     18          1           0       -3.198492   -0.371644   -0.229582
     19          1           0       -1.571736   -2.248757   -0.653045
     20          1           0       -1.253122   -1.444434    0.892666
     21          1           0        0.249417   -0.967169   -1.740244
     22          1           0        0.880916   -1.825917   -0.329349
 ---------------------------------------------------------------------
                    Distance matrix (angstroms):
                    1          2          3          4          5
     1  C    0.000000
     2  C    1.500065   0.000000
     3  C    2.559489   1.343680   0.000000
     4  C    3.932634   2.492997   1.512193   0.000000
     5  C    4.905985   3.591456   2.520478   1.538364   0.000000
     6  C    5.252376   4.200090   2.942331   2.533716   1.531825
     7  C    4.299809   3.621199   2.516859   2.954483   2.529114
     8  C    3.146906   2.537293   1.511108   2.523070   2.961483
     9  H    1.098910   2.179967   2.763660   4.266963   5.083622
    10  H    1.104373   2.157407   3.280622   4.543140   5.335457
    11  H    1.104522   2.157286   3.272489   4.544601   5.713754
    12  H    2.200950   1.098022   2.083974   2.647463   3.818574
    13  H    4.100226   2.602828   2.160449   1.101262   2.185870
    14  H    4.541768   3.180106   2.144418   1.107507   2.158747
    15  H    4.800000   3.585864   2.807481   2.163851   1.104614
    16  H    5.890632   4.498415   3.473920   2.179833   1.102803
    17  H    5.759854   4.686848   3.348777   2.814633   2.163255
    18  H    6.132104   5.134085   3.948525   3.493552   2.177494
    19  H    5.014559   4.539300   3.469606   3.955780   3.488469
    20  H    4.150341   3.618046   2.805044   3.365519   2.810147
    21  H    3.846908   3.212019   2.138194   2.800139   3.364579
    22  H    2.731772   2.697873   2.173814   3.482552   3.963945
                    6          7          8          9         10
     6  C    0.000000
     7  C    1.531754   0.000000
     8  C    2.538918   1.539652   0.000000
     9  H    5.101519   3.911007   2.773373   0.000000
    10  H    5.764746   4.807861   3.911827   1.779013   0.000000
    11  H    6.117354   5.221836   3.910064   1.778332   1.766569
    12  H    4.758312   4.453664   3.500975   3.123820   2.557316
    13  H    3.493146   3.955346   3.474087   4.684076   4.582383
    14  H    2.803947   3.362733   2.807164   4.786403   5.313045
    15  H    2.163929   2.809958   3.370712   5.048075   5.001037
    16  H    2.178481   3.488686   3.963058   6.133364   6.318869
    17  H    1.105910   2.162919   2.819686   5.565741   6.423480
    18  H    1.102766   2.176614   3.497199   5.947292   6.526732
    19  H    2.178078   1.102749   2.178671   4.422458   5.546700
    20  H    2.163608   1.104598   2.164624   3.805686   4.408487
    21  H    2.807001   2.160514   1.107156   3.452671   4.757459
    22  H    3.491481   2.179498   1.098881   2.024349   3.472936
                   11         12         13         14         15
    11  H    0.000000
    12  H    2.562248   0.000000
    13  H    4.596018   2.279588   0.000000
    14  H    4.991961   3.367523   1.773952   0.000000
    15  H    5.702965   3.727629   2.490050   3.067580   0.000000
    16  H    6.631248   4.550745   2.526202   2.475493   1.771923
    17  H    6.502799   5.251131   3.820538   2.631462   3.073727
    18  H    7.061979   5.654748   4.337132   3.808419   2.490422
    19  H    5.896176   5.450567   4.999243   4.184931   3.817181
    20  H    5.188554   4.403120   4.188963   4.043796   2.639755
    21  H    4.392300   4.096254   3.799831   2.629453   4.044450
    22  H    3.484683   3.783603   4.315658   3.811864   4.198845
                   16         17         18         19         20
    16  H    0.000000
    17  H    2.486588   0.000000
    18  H    2.521557   1.768593   0.000000
    19  H    4.331184   2.485862   2.519764   0.000000
    20  H    3.817466   3.073250   2.488932   1.771348   0.000000
    21  H    4.187212   2.635188   3.811144   2.478117   3.068814
    22  H    5.007179   3.815929   4.332024   2.509796   2.488568
                   21         22
    21  H    0.000000
    22  H    1.768294   0.000000
 Stoichiometry    C8H14
 Framework group  C1[X(C8H14)]
 Deg. of freedom    60
 Full point group                 C1      NOp   1
 Largest Abelian subgroup         C1      NOp   1
 Largest concise Abelian subgroup C1      NOp   1
                         Standard orientation:                         
 ---------------------------------------------------------------------
 Center     Atomic      Atomic             Coordinates (Angstroms)
 Number     Number       Type             X           Y           Z
 ---------------------------------------------------------------------
      1          6           0        3.013659    0.298582   -0.301621
      2          6           0        1.847423   -0.623292   -0.101032
      3          6           0        0.599793   -0.313289    0.289855
      4          6           0       -0.470883   -1.372240    0.427714
      5          6           0       -1.704959   -1.038346   -0.427935
      6          6           0       -2.234941    0.364079   -0.113591
      7          6           0       -1.136945    1.420938   -0.267620
      8          6           0        0.097853    1.080740    0.586819
      9          1           0        2.770036    1.351810   -0.104236
     10          1           0        3.397355    0.230813   -1.334977
     11          1           0        3.854491    0.020503    0.358411
     12          1           0        2.056463   -1.683320   -0.296723
     13          1           0       -0.070120   -2.363354    0.163404
     14          1           0       -0.787935   -1.426116    1.487500
     15          1           0       -1.423289   -1.090639   -1.494752
     16          1           0       -2.492866   -1.793469   -0.269294
     17          1           0       -2.613338    0.383999    0.925377
     18          1           0       -3.093411    0.605383   -0.762355
     19          1           0       -1.520527    2.418240    0.004976
     20          1           0       -0.831474    1.476490   -1.327685
     21          1           0       -0.193159    1.129773    1.653919
     22          1           0        0.881772    1.836860    0.440899
 ---------------------------------------------------------------------
 Rotational constants (GHZ):           3.6901259           1.4044485           1.1287817
 Standard basis: def2SVP (5D, 7F)
 There are   190 symmetry adapted cartesian basis functions of A   symmetry.
 There are   182 symmetry adapted basis functions of A   symmetry.
   182 basis functions,   298 primitive gaussians,   190 cartesian basis functions
    31 alpha electrons       31 beta electrons
       nuclear repulsion energy       381.0234532174 Hartrees.
 NAtoms=   22 NActive=   22 NUniq=   22 SFac= 1.00D+00 NAtFMM=   60 NAOKFM=F Big=F
 Integral buffers will be    131072 words long.
 Raffenetti 2 integral format.
 Two-electron integral symmetry is turned on.
 One-electron integrals computed using PRISM.
   1 Symmetry operations used in ECPInt.
 ECPInt:  NShTT=    4095 NPrTT=   14007 LenC2=    4064 LenP2D=   11386.
 LDataN:  DoStor=T MaxTD1= 4 Len=   56
 NBasis=   182 RedAO= T EigKep=  1.12D-03  NBF=   182
 NBsUse=   182 1.00D-06 EigRej= -1.00D+00 NBFU=   182
 ExpMin= 1.22D-01 ExpMax= 1.24D+03 ExpMxC= 1.86D+02 IAcc=3 IRadAn=         5 AccDes= 0.00D+00
 Harris functional with IExCor=  402 and IRadAn=       5 diagonalized for initial guess.
 HarFok:  IExCor=  402 AccDes= 0.00D+00 IRadAn=         5 IDoV= 1 UseB2=F ITyADJ=14
 ICtDFT=  3500011 ScaDFX=  1.000000  1.000000  1.000000  1.000000
 FoFCou: FMM=F IPFlag=           0 FMFlag=      100000 FMFlg1=           0
         NFxFlg=           0 DoJE=T BraDBF=F KetDBF=T FulRan=T
         wScrn=  0.000000 ICntrl=       500 IOpCl=  0 I1Cent=   200000004 NGrid=           0
         NMat0=    1 NMatS0=      1 NMatT0=    0 NMatD0=    1 NMtDS0=    0 NMtDT0=    0
 Petite list used in FoFCou.
 Requested convergence on RMS density matrix=1.00D-08 within 128 cycles.
 Requested convergence on MAX density matrix=1.00D-06.
 Requested convergence on             energy=1.00D-06.
 No special actions if energy rises.
 Integral accuracy reduced to 1.0D-05 until final iterations.
 Initial convergence to 1.0D-05 achieved.  Increase integral accuracy.
 SCF Done:  E(RB3LYP) =  -313.054960287     A.U. after   13 cycles
            NFock= 13  Conv=0.61D-08     -V/T= 2.0129

 **********************************************************************

            Population analysis using the SCF Density.

 **********************************************************************

 Orbital symmetries:
       Occupied  (A) (A) (A) (A) (A) (A) (A) (A) (A) (A) (A) (A)
                 (A) (A) (A) (A) (A) (A) (A) (A) (A) (A) (A) (A)
                 (A) (A) (A) (A) (A) (A) (A)
       Virtual   (A) (A) (A) (A) (A) (A) (A) (A) (A) (A) (A) (A)
                 (A) (A) (A) (A) (A) (A) (A) (A) (A) (A) (A) (A)
                 (A) (A) (A) (A) (A) (A) (A) (A) (A) (A) (A) (A)
                 (A) (A) (A) (A) (A) (A) (A) (A) (A) (A) (A) (A)
                 (A) (A) (A) (A) (A) (A) (A) (A) (A) (A) (A) (A)
                 (A) (A) (A) (A) (A) (A) (A) (A) (A) (A) (A) (A)
                 (A) (A) (A) (A) (A) (A) (A) (A) (A) (A) (A) (A)
                 (A) (A) (A) (A) (A) (A) (A) (A) (A) (A) (A) (A)
                 (A) (A) (A) (A) (A) (A) (A) (A) (A) (A) (A) (A)
                 (A) (A) (A) (A) (A) (A) (A) (A) (A) (A) (A) (A)
                 (A) (A) (A) (A) (A) (A) (A) (A) (A) (A) (A) (A)
                 (A) (A) (A) (A) (A) (A) (A) (A) (A) (A) (A) (A)
                 (A) (A) (A) (A) (A) (A) (A)
 The electronic state is 1-A.
 Alpha  occ. eigenvalues --  -10.18089 -10.18074 -10.18068 -10.17955 -10.17949
 Alpha  occ. eigenvalues --  -10.17944 -10.17874 -10.17481  -0.82873  -0.76690
 Alpha  occ. eigenvalues --   -0.73355  -0.70776  -0.62958  -0.60181  -0.56263
 Alpha  occ. eigenvalues --   -0.51033  -0.47704  -0.44790  -0.43416  -0.42081
 Alpha  occ. eigenvalues --   -0.41183  -0.40278  -0.39060  -0.37919  -0.36196
 Alpha  occ. eigenvalues --   -0.34931  -0.33498  -0.32787  -0.31466  -0.29886
 Alpha  occ. eigenvalues --   -0.23105
 Alpha virt. eigenvalues --    0.02080   0.06006   0.07917   0.08382   0.08599
 Alpha virt. eigenvalues --    0.10923   0.11318   0.13046   0.13583   0.13986
 Alpha virt. eigenvalues --    0.14645   0.14933   0.15553   0.16998   0.19632
 Alpha virt. eigenvalues --    0.21836   0.22283   0.23291   0.24527   0.26611
 Alpha virt. eigenvalues --    0.27090   0.32027   0.38370   0.41660   0.42624
 Alpha virt. eigenvalues --    0.42870   0.43353   0.44475   0.45792   0.47260
 Alpha virt. eigenvalues --    0.50689   0.52459   0.54082   0.57927   0.59814
 Alpha virt. eigenvalues --    0.60391   0.62199   0.62368   0.63583   0.64147
 Alpha virt. eigenvalues --    0.64722   0.65893   0.66491   0.66582   0.67052
 Alpha virt. eigenvalues --    0.67225   0.67820   0.68654   0.69250   0.69358
 Alpha virt. eigenvalues --    0.69804   0.70266   0.71312   0.72322   0.72501
 Alpha virt. eigenvalues --    0.73426   0.74032   0.77223   0.82100   0.85753
 Alpha virt. eigenvalues --    0.89608   0.93132   0.98004   0.98929   1.01402
 Alpha virt. eigenvalues --    1.07970   1.13809   1.15749   1.16996   1.23098
 Alpha virt. eigenvalues --    1.26024   1.28575   1.31824   1.32500   1.38041
 Alpha virt. eigenvalues --    1.39178   1.45724   1.47067   1.53946   1.55780
 Alpha virt. eigenvalues --    1.56831   1.63924   1.64772   1.68600   1.71511
 Alpha virt. eigenvalues --    1.72900   1.75063   1.76158   1.76478   1.77796
 Alpha virt. eigenvalues --    1.79068   1.79191   1.80186   1.80235   1.82690
 Alpha virt. eigenvalues --    1.84430   1.84783   1.85317   1.85626   1.87245
 Alpha virt. eigenvalues --    1.87802   1.88279   1.89064   1.90567   1.90798
 Alpha virt. eigenvalues --    1.94587   1.96518   1.98300   1.98852   2.02304
 Alpha virt. eigenvalues --    2.04913   2.08550   2.09223   2.12365   2.17779
 Alpha virt. eigenvalues --    2.21420   2.23133   2.25225   2.25836   2.28471
 Alpha virt. eigenvalues --    2.29186   2.33856   2.40763   2.44300   2.44709
 Alpha virt. eigenvalues --    2.45011   2.48716   2.50998   2.52497   2.53479
 Alpha virt. eigenvalues --    2.57226   2.60737   2.63006   2.64324   2.71035
 Alpha virt. eigenvalues --    2.73611   2.76186   2.79257   2.84112   2.87150
 Alpha virt. eigenvalues --    2.91414   2.92067   2.94211   2.95930   2.99587
 Alpha virt. eigenvalues --    3.01427   3.03422   3.04857   3.06498   3.18073
 Alpha virt. eigenvalues --    3.24657
          Condensed to atoms (all electrons):
               1          2          3          4          5          6
     1  C    4.538700   0.389279  -0.043757   0.011888  -0.000338  -0.000030
     2  C    0.389279   4.864938   0.671669  -0.043770  -0.002152   0.001102
     3  C   -0.043757   0.671669   4.949660   0.385619  -0.052053  -0.025609
     4  C    0.011888  -0.043770   0.385619   4.659947   0.426435  -0.051009
     5  C   -0.000338  -0.002152  -0.052053   0.426435   4.624399   0.444497
     6  C   -0.000030   0.001102  -0.025609  -0.051009   0.444497   4.586846
     7  C    0.000947   0.000625  -0.047052  -0.016818  -0.052224   0.442490
     8  C   -0.021747  -0.059523   0.375505  -0.103013  -0.015451  -0.052245
     9  H    0.373137  -0.003086  -0.024237  -0.000096   0.000033  -0.000029
    10  H    0.367480  -0.014642   0.002858  -0.000362   0.000083   0.000008
    11  H    0.367983  -0.015955   0.003259  -0.000353  -0.000023   0.000000
    12  H   -0.068413   0.381827  -0.020047  -0.027436   0.000547  -0.000034
    13  H    0.000330  -0.019650  -0.012695   0.341385  -0.011214   0.006991
    14  H   -0.000677   0.000009  -0.009736   0.331812  -0.028786  -0.003239
    15  H   -0.000238   0.002152   0.002684  -0.023669   0.346940  -0.021413
    16  H    0.000018  -0.000236   0.008078  -0.014462   0.344900  -0.014185
    17  H   -0.000010  -0.000214  -0.006487  -0.004501  -0.027427   0.358747
    18  H   -0.000001   0.000071   0.001181   0.007631  -0.013847   0.348511
    19  H   -0.000038  -0.000360   0.008084   0.001423   0.008118  -0.014101
    20  H   -0.000039   0.002664  -0.000499  -0.007305  -0.007009  -0.022047
    21  H    0.001191   0.003036  -0.008595  -0.001219  -0.007977  -0.003855
    22  H    0.005755  -0.024914  -0.000786   0.011480   0.000786   0.007078
               7          8          9         10         11         12
     1  C    0.000947  -0.021747   0.373137   0.367480   0.367983  -0.068413
     2  C    0.000625  -0.059523  -0.003086  -0.014642  -0.015955   0.381827
     3  C   -0.047052   0.375505  -0.024237   0.002858   0.003259  -0.020047
     4  C   -0.016818  -0.103013  -0.000096  -0.000362  -0.000353  -0.027436
     5  C   -0.052224  -0.015451   0.000033   0.000083  -0.000023   0.000547
     6  C    0.442490  -0.052245  -0.000029   0.000008   0.000000  -0.000034
     7  C    4.621261   0.424524  -0.000383   0.000120  -0.000076  -0.000430
     8  C    0.424524   4.666907   0.006541   0.000989   0.000515   0.013643
     9  H   -0.000383   0.006541   0.680684  -0.023193  -0.022803   0.008782
    10  H    0.000120   0.000989  -0.023193   0.680209  -0.025065  -0.003450
    11  H   -0.000076   0.000515  -0.022803  -0.025065   0.679450  -0.003355
    12  H   -0.000430   0.013643   0.008782  -0.003450  -0.003355   0.732853
    13  H    0.000936   0.011140   0.000013   0.000002  -0.000023   0.011279
    14  H   -0.008080   0.000906   0.000023  -0.000021   0.000097   0.000858
    15  H   -0.007607  -0.006429   0.000008  -0.000026   0.000010   0.000176
    16  H    0.008350   0.001161  -0.000000  -0.000002   0.000000  -0.000080
    17  H   -0.027352  -0.003397  -0.000002  -0.000000   0.000001  -0.000004
    18  H   -0.014710   0.007913   0.000001   0.000000  -0.000000  -0.000002
    19  H    0.345311  -0.015028   0.000074  -0.000006   0.000003   0.000024
    20  H    0.349824  -0.021830  -0.000073  -0.000069   0.000013  -0.000096
    21  H   -0.023983   0.326967  -0.000606  -0.000110   0.000181  -0.000572
    22  H   -0.010613   0.337121   0.001956  -0.000356  -0.000410  -0.000340
              13         14         15         16         17         18
     1  C    0.000330  -0.000677  -0.000238   0.000018  -0.000010  -0.000001
     2  C   -0.019650   0.000009   0.002152  -0.000236  -0.000214   0.000071
     3  C   -0.012695  -0.009736   0.002684   0.008078  -0.006487   0.001181
     4  C    0.341385   0.331812  -0.023669  -0.014462  -0.004501   0.007631
     5  C   -0.011214  -0.028786   0.346940   0.344900  -0.027427  -0.013847
     6  C    0.006991  -0.003239  -0.021413  -0.014185   0.358747   0.348511
     7  C    0.000936  -0.008080  -0.007607   0.008350  -0.027352  -0.014710
     8  C    0.011140   0.000906  -0.006429   0.001161  -0.003397   0.007913
     9  H    0.000013   0.000023   0.000008  -0.000000  -0.000002   0.000001
    10  H    0.000002  -0.000021  -0.000026  -0.000002  -0.000000   0.000000
    11  H   -0.000023   0.000097   0.000010   0.000000   0.000001  -0.000000
    12  H    0.011279   0.000858   0.000176  -0.000080  -0.000004  -0.000002
    13  H    0.730928  -0.028699  -0.009039  -0.004364   0.000071  -0.000454
    14  H   -0.028699   0.738483   0.010827  -0.009228   0.007281  -0.000098
    15  H   -0.009039   0.010827   0.735693  -0.031322   0.010020  -0.008796
    16  H   -0.004364  -0.009228  -0.031322   0.731107  -0.008598  -0.005538
    17  H    0.000071   0.007281   0.010020  -0.008598   0.736179  -0.031590
    18  H   -0.000454  -0.000098  -0.008796  -0.005538  -0.031590   0.726996
    19  H    0.000047  -0.000003   0.000010  -0.000435  -0.008623  -0.005407
    20  H   -0.000028   0.000677   0.007694  -0.000028   0.009969  -0.008689
    21  H   -0.000274   0.005573   0.000690  -0.000015   0.007128  -0.000095
    22  H   -0.000436  -0.000349  -0.000057   0.000049   0.000106  -0.000462
              19         20         21         22
     1  C   -0.000038  -0.000039   0.001191   0.005755
     2  C   -0.000360   0.002664   0.003036  -0.024914
     3  C    0.008084  -0.000499  -0.008595  -0.000786
     4  C    0.001423  -0.007305  -0.001219   0.011480
     5  C    0.008118  -0.007009  -0.007977   0.000786
     6  C   -0.014101  -0.022047  -0.003855   0.007078
     7  C    0.345311   0.349824  -0.023983  -0.010613
     8  C   -0.015028  -0.021830   0.326967   0.337121
     9  H    0.000074  -0.000073  -0.000606   0.001956
    10  H   -0.000006  -0.000069  -0.000110  -0.000356
    11  H    0.000003   0.000013   0.000181  -0.000410
    12  H    0.000024  -0.000096  -0.000572  -0.000340
    13  H    0.000047  -0.000028  -0.000274  -0.000436
    14  H   -0.000003   0.000677   0.005573  -0.000349
    15  H    0.000010   0.007694   0.000690  -0.000057
    16  H   -0.000435  -0.000028  -0.000015   0.000049
    17  H   -0.008623   0.009969   0.007128   0.000106
    18  H   -0.005407  -0.008689  -0.000095  -0.000462
    19  H    0.731095  -0.031181  -0.009213  -0.004815
    20  H   -0.031181   0.733239   0.010494  -0.009046
    21  H   -0.009213   0.010494   0.736289  -0.027553
    22  H   -0.004815  -0.009046  -0.027553   0.733208
 Mulliken charges:
               1
     1  C    0.078582
     2  C   -0.132869
     3  C   -0.157043
     4  C    0.116394
     5  C    0.021762
     6  C    0.011526
     7  C    0.014941
     8  C    0.124830
     9  H    0.003257
    10  H    0.015554
    11  H    0.016554
    12  H   -0.025730
    13  H   -0.016244
    14  H   -0.007630
    15  H   -0.008309
    16  H   -0.005169
    17  H   -0.011297
    18  H   -0.002615
    19  H   -0.004979
    20  H   -0.006632
    21  H   -0.007482
    22  H   -0.017402
 Sum of Mulliken charges =  -0.00000
 Mulliken charges with hydrogens summed into heavy atoms:
               1
     1  C    0.113948
     2  C   -0.158600
     3  C   -0.157043
     4  C    0.092520
     5  C    0.008283
     6  C   -0.002385
     7  C    0.003330
     8  C    0.099947
 Electronic spatial extent (au):  <R**2>=           1153.5590
 Charge=             -0.0000 electrons
 Dipole moment (field-independent basis, Debye):
    X=             -0.1379    Y=              0.1839    Z=             -0.0160  Tot=              0.2304
 Quadrupole moment (field-independent basis, Debye-Ang):
   XX=            -51.1071   YY=            -51.5322   ZZ=            -52.6136
   XY=              0.1644   XZ=             -0.7386   YZ=              0.2833
 Traceless Quadrupole moment (field-independent basis, Debye-Ang):
   XX=              0.6439   YY=              0.2188   ZZ=             -0.8627
   XY=              0.1644   XZ=             -0.7386   YZ=              0.2833
 Octapole moment (field-independent basis, Debye-Ang**2):
  XXX=              4.5896  YYY=             -0.2705  ZZZ=             -0.3892  XYY=              0.7584
  XXY=             -0.6219  XXZ=             -1.3136  XZZ=             -1.3858  YZZ=              0.7797
  YYZ=             -0.0995  XYZ=              0.7514
 Hexadecapole moment (field-independent basis, Debye-Ang**3):
 XXXX=          -1049.3941 YYYY=           -404.0320 ZZZZ=           -144.2867 XXXY=             -3.1853
 XXXZ=             -0.0628 YYYX=             -0.5352 YYYZ=              2.2419 ZZZX=             -3.2270
 ZZZY=             -0.0806 XXYY=           -243.6852 XXZZ=           -200.2948 YYZZ=            -94.9659
 XXYZ=              0.2666 YYXZ=             -1.5793 ZZXY=              0.2569
 N-N= 3.810234532174D+02 E-N=-1.484238361597D+03  KE= 3.090713488271D+02
 ******************************Gaussian NBO Version 3.1******************************
             N A T U R A L   A T O M I C   O R B I T A L   A N D
          N A T U R A L   B O N D   O R B I T A L   A N A L Y S I S
 ******************************Gaussian NBO Version 3.1******************************
       /RESON  / : Allow strongly delocalized NBO set

 Analyzing the SCF density

 Job title: 57                                                              

 Storage needed:    101028 in NPA,    133540 in NBO ( 939521456 available)
 GSVD:  LWork=       19020 too small for GESVD, short by        8450 words or        8450 for optimal perf.


 NATURAL POPULATIONS:  Natural atomic orbital occupancies 
                                                          
   NAO  Atom  No  lang   Type(AO)    Occupancy      Energy
 ----------------------------------------------------------
     1    C    1  S      Cor( 1S)     1.99922     -10.06250
     2    C    1  S      Val( 2S)     1.08660      -0.22276
     3    C    1  S      Ryd( 3S)     0.00027       0.86038
     4    C    1  px     Val( 2p)     1.15402      -0.06628
     5    C    1  px     Ryd( 3p)     0.00170       0.54104
     6    C    1  py     Val( 2p)     1.17997      -0.06512
     7    C    1  py     Ryd( 3p)     0.00183       0.57573
     8    C    1  pz     Val( 2p)     1.21691      -0.07143
     9    C    1  pz     Ryd( 3p)     0.00088       0.57897
    10    C    1  dxy    Ryd( 3d)     0.00051       2.27879
    11    C    1  dxz    Ryd( 3d)     0.00068       2.33012
    12    C    1  dyz    Ryd( 3d)     0.00020       2.10395
    13    C    1  dx2y2  Ryd( 3d)     0.00061       2.31780
    14    C    1  dz2    Ryd( 3d)     0.00056       2.36298

    15    C    2  S      Cor( 1S)     1.99876     -10.04173
    16    C    2  S      Val( 2S)     0.93511      -0.12300
    17    C    2  S      Ryd( 3S)     0.00106       0.56591
    18    C    2  px     Val( 2p)     1.07817      -0.02713
    19    C    2  px     Ryd( 3p)     0.00230       0.67159
    20    C    2  py     Val( 2p)     1.14918      -0.03690
    21    C    2  py     Ryd( 3p)     0.00616       0.96487
    22    C    2  pz     Val( 2p)     1.03138      -0.08267
    23    C    2  pz     Ryd( 3p)     0.00218       0.58016
    24    C    2  dxy    Ryd( 3d)     0.00062       2.37376
    25    C    2  dxz    Ryd( 3d)     0.00085       2.09280
    26    C    2  dyz    Ryd( 3d)     0.00017       1.98938
    27    C    2  dx2y2  Ryd( 3d)     0.00085       2.47771
    28    C    2  dz2    Ryd( 3d)     0.00049       2.16270

    29    C    3  S      Cor( 1S)     1.99881     -10.04313
    30    C    3  S      Val( 2S)     0.85994      -0.09739
    31    C    3  S      Ryd( 3S)     0.00233       0.61439
    32    C    3  px     Val( 2p)     1.09546      -0.04375
    33    C    3  px     Ryd( 3p)     0.00444       0.91477
    34    C    3  py     Val( 2p)     1.04818      -0.03528
    35    C    3  py     Ryd( 3p)     0.00431       1.01848
    36    C    3  pz     Val( 2p)     1.00993      -0.07854
    37    C    3  pz     Ryd( 3p)     0.00385       0.68200
    38    C    3  dxy    Ryd( 3d)     0.00089       2.39949
    39    C    3  dxz    Ryd( 3d)     0.00088       2.08848
    40    C    3  dyz    Ryd( 3d)     0.00042       1.98960
    41    C    3  dx2y2  Ryd( 3d)     0.00084       2.37081
    42    C    3  dz2    Ryd( 3d)     0.00061       2.15840

    43    C    4  S      Cor( 1S)     1.99906     -10.05209
    44    C    4  S      Val( 2S)     1.00448      -0.18845
    45    C    4  S      Ryd( 3S)     0.00113       0.98756
    46    C    4  px     Val( 2p)     1.07984      -0.06265
    47    C    4  px     Ryd( 3p)     0.00360       0.64852
    48    C    4  py     Val( 2p)     1.16435      -0.06408
    49    C    4  py     Ryd( 3p)     0.00474       0.70698
    50    C    4  pz     Val( 2p)     1.17586      -0.06789
    51    C    4  pz     Ryd( 3p)     0.00239       0.67754
    52    C    4  dxy    Ryd( 3d)     0.00080       2.31520
    53    C    4  dxz    Ryd( 3d)     0.00065       2.22279
    54    C    4  dyz    Ryd( 3d)     0.00028       2.10352
    55    C    4  dx2y2  Ryd( 3d)     0.00058       2.26649
    56    C    4  dz2    Ryd( 3d)     0.00088       2.40915

    57    C    5  S      Cor( 1S)     1.99911     -10.05631
    58    C    5  S      Val( 2S)     1.01236      -0.19706
    59    C    5  S      Ryd( 3S)     0.00075       0.97842
    60    C    5  px     Val( 2p)     1.11686      -0.06343
    61    C    5  px     Ryd( 3p)     0.00384       0.70368
    62    C    5  py     Val( 2p)     1.10967      -0.06314
    63    C    5  py     Ryd( 3p)     0.00325       0.63874
    64    C    5  pz     Val( 2p)     1.16901      -0.06471
    65    C    5  pz     Ryd( 3p)     0.00207       0.65459
    66    C    5  dxy    Ryd( 3d)     0.00090       2.35079
    67    C    5  dxz    Ryd( 3d)     0.00058       2.22436
    68    C    5  dyz    Ryd( 3d)     0.00033       2.09085
    69    C    5  dx2y2  Ryd( 3d)     0.00050       2.15829
    70    C    5  dz2    Ryd( 3d)     0.00092       2.43242

    71    C    6  S      Cor( 1S)     1.99911     -10.05534
    72    C    6  S      Val( 2S)     1.01092      -0.19756
    73    C    6  S      Ryd( 3S)     0.00082       0.97120
    74    C    6  px     Val( 2p)     1.14530      -0.06386
    75    C    6  px     Ryd( 3p)     0.00332       0.65140
    76    C    6  py     Val( 2p)     1.04952      -0.06267
    77    C    6  py     Ryd( 3p)     0.00198       0.58426
    78    C    6  pz     Val( 2p)     1.21179      -0.06817
    79    C    6  pz     Ryd( 3p)     0.00381       0.76112
    80    C    6  dxy    Ryd( 3d)     0.00074       2.26176
    81    C    6  dxz    Ryd( 3d)     0.00069       2.37685
    82    C    6  dyz    Ryd( 3d)     0.00039       2.07401
    83    C    6  dx2y2  Ryd( 3d)     0.00068       2.19464
    84    C    6  dz2    Ryd( 3d)     0.00073       2.34394

    85    C    7  S      Cor( 1S)     1.99912     -10.05767
    86    C    7  S      Val( 2S)     1.01220      -0.19799
    87    C    7  S      Ryd( 3S)     0.00075       0.97585
    88    C    7  px     Val( 2p)     1.06080      -0.06234
    89    C    7  px     Ryd( 3p)     0.00237       0.62470
    90    C    7  py     Val( 2p)     1.16013      -0.06548
    91    C    7  py     Ryd( 3p)     0.00438       0.69608
    92    C    7  pz     Val( 2p)     1.17315      -0.06604
    93    C    7  pz     Ryd( 3p)     0.00240       0.67491
    94    C    7  dxy    Ryd( 3d)     0.00075       2.29131
    95    C    7  dxz    Ryd( 3d)     0.00069       2.22633
    96    C    7  dyz    Ryd( 3d)     0.00027       2.11809
    97    C    7  dx2y2  Ryd( 3d)     0.00065       2.20862
    98    C    7  dz2    Ryd( 3d)     0.00089       2.40910

    99    C    8  S      Cor( 1S)     1.99906     -10.05301
   100    C    8  S      Val( 2S)     1.00249      -0.18803
   101    C    8  S      Ryd( 3S)     0.00121       1.00498
   102    C    8  px     Val( 2p)     1.13427      -0.06869
   103    C    8  px     Ryd( 3p)     0.00501       0.74423
   104    C    8  py     Val( 2p)     1.12336      -0.06079
   105    C    8  py     Ryd( 3p)     0.00305       0.64241
   106    C    8  pz     Val( 2p)     1.17408      -0.06934
   107    C    8  pz     Ryd( 3p)     0.00202       0.66345
   108    C    8  dxy    Ryd( 3d)     0.00086       2.38015
   109    C    8  dxz    Ryd( 3d)     0.00054       2.22539
   110    C    8  dyz    Ryd( 3d)     0.00035       2.06827
   111    C    8  dx2y2  Ryd( 3d)     0.00053       2.21074
   112    C    8  dz2    Ryd( 3d)     0.00090       2.42630

   113    H    9  S      Val( 1S)     0.78591       0.07502
   114    H    9  S      Ryd( 2S)     0.00137       0.41205
   115    H    9  px     Ryd( 2p)     0.00019       1.76903
   116    H    9  py     Ryd( 2p)     0.00063       2.34109
   117    H    9  pz     Ryd( 2p)     0.00021       1.76518

   118    H   10  S      Val( 1S)     0.77562       0.07086
   119    H   10  S      Ryd( 2S)     0.00157       0.35625
   120    H   10  px     Ryd( 2p)     0.00024       1.83740
   121    H   10  py     Ryd( 2p)     0.00019       1.76211
   122    H   10  pz     Ryd( 2p)     0.00064       2.29676

   123    H   11  S      Val( 1S)     0.77526       0.07096
   124    H   11  S      Ryd( 2S)     0.00164       0.35631
   125    H   11  px     Ryd( 2p)     0.00046       2.10901
   126    H   11  py     Ryd( 2p)     0.00021       1.78746
   127    H   11  pz     Ryd( 2p)     0.00040       2.00065

   128    H   12  S      Val( 1S)     0.79485       0.08201
   129    H   12  S      Ryd( 2S)     0.00231       0.36546
   130    H   12  px     Ryd( 2p)     0.00014       1.96420
   131    H   12  py     Ryd( 2p)     0.00072       2.35507
   132    H   12  pz     Ryd( 2p)     0.00021       1.71530

   133    H   13  S      Val( 1S)     0.77218       0.08657
   134    H   13  S      Ryd( 2S)     0.00214       0.37851
   135    H   13  px     Ryd( 2p)     0.00021       1.89046
   136    H   13  py     Ryd( 2p)     0.00059       2.28444
   137    H   13  pz     Ryd( 2p)     0.00017       1.85436

   138    H   14  S      Val( 1S)     0.77922       0.07291
   139    H   14  S      Ryd( 2S)     0.00310       0.38223
   140    H   14  px     Ryd( 2p)     0.00020       1.89088
   141    H   14  py     Ryd( 2p)     0.00019       1.87630
   142    H   14  pz     Ryd( 2p)     0.00067       2.32530

   143    H   15  S      Val( 1S)     0.78472       0.07962
   144    H   15  S      Ryd( 2S)     0.00313       0.37926
   145    H   15  px     Ryd( 2p)     0.00018       1.86338
   146    H   15  py     Ryd( 2p)     0.00016       1.83621
   147    H   15  pz     Ryd( 2p)     0.00067       2.34054

   148    H   16  S      Val( 1S)     0.77569       0.08642
   149    H   16  S      Ryd( 2S)     0.00222       0.35816
   150    H   16  px     Ryd( 2p)     0.00042       2.10430
   151    H   16  py     Ryd( 2p)     0.00041       2.08050
   152    H   16  pz     Ryd( 2p)     0.00017       1.85630

   153    H   17  S      Val( 1S)     0.78919       0.07417
   154    H   17  S      Ryd( 2S)     0.00305       0.38152
   155    H   17  px     Ryd( 2p)     0.00025       1.93276
   156    H   17  py     Ryd( 2p)     0.00013       1.78494
   157    H   17  pz     Ryd( 2p)     0.00062       2.32233

   158    H   18  S      Val( 1S)     0.77365       0.08673
   159    H   18  S      Ryd( 2S)     0.00218       0.35833
   160    H   18  px     Ryd( 2p)     0.00050       2.16420
   161    H   18  py     Ryd( 2p)     0.00015       1.83875
   162    H   18  pz     Ryd( 2p)     0.00035       2.03591

   163    H   19  S      Val( 1S)     0.77566       0.08580
   164    H   19  S      Ryd( 2S)     0.00222       0.35772
   165    H   19  px     Ryd( 2p)     0.00019       1.88630
   166    H   19  py     Ryd( 2p)     0.00061       2.28216
   167    H   19  pz     Ryd( 2p)     0.00019       1.87569

   168    H   20  S      Val( 1S)     0.78458       0.07886
   169    H   20  S      Ryd( 2S)     0.00305       0.37845
   170    H   20  px     Ryd( 2p)     0.00018       1.83567
   171    H   20  py     Ryd( 2p)     0.00017       1.86908
   172    H   20  pz     Ryd( 2p)     0.00066       2.33267

   173    H   21  S      Val( 1S)     0.77599       0.07215
   174    H   21  S      Ryd( 2S)     0.00307       0.38084
   175    H   21  px     Ryd( 2p)     0.00020       1.92235
   176    H   21  py     Ryd( 2p)     0.00018       1.84451
   177    H   21  pz     Ryd( 2p)     0.00068       2.33412

   178    H   22  S      Val( 1S)     0.77305       0.08800
   179    H   22  S      Ryd( 2S)     0.00205       0.42624
   180    H   22  px     Ryd( 2p)     0.00043       2.10843
   181    H   22  py     Ryd( 2p)     0.00040       2.09313
   182    H   22  pz     Ryd( 2p)     0.00017       1.83576

 WARNING:  1 low occupancy (<1.9990e) core orbital  found on  C    2
           1 low occupancy (<1.9990e) core orbital  found on  C    3


 Summary of Natural Population Analysis:                  
                                                          
                                       Natural Population 
                Natural  -----------------------------------------------
    Atom  No    Charge         Core      Valence    Rydberg      Total
 -----------------------------------------------------------------------
      C    1   -0.64395      1.99922     4.63750    0.00724     6.64395
      C    2   -0.20727      1.99876     4.19383    0.01468     6.20727
      C    3   -0.03088      1.99881     4.01351    0.01856     6.03088
      C    4   -0.43864      1.99906     4.42453    0.01505     6.43864
      C    5   -0.42017      1.99911     4.40789    0.01316     6.42017
      C    6   -0.42981      1.99911     4.41753    0.01317     6.42981
      C    7   -0.41854      1.99912     4.40628    0.01315     6.41854
      C    8   -0.44773      1.99906     4.43421    0.01446     6.44773
      H    9    0.21169      0.00000     0.78591    0.00240     0.78831
      H   10    0.22174      0.00000     0.77562    0.00264     0.77826
      H   11    0.22202      0.00000     0.77526    0.00271     0.77798
      H   12    0.20176      0.00000     0.79485    0.00339     0.79824
      H   13    0.22470      0.00000     0.77218    0.00312     0.77530
      H   14    0.21662      0.00000     0.77922    0.00416     0.78338
      H   15    0.21114      0.00000     0.78472    0.00414     0.78886
      H   16    0.22109      0.00000     0.77569    0.00322     0.77891
      H   17    0.20676      0.00000     0.78919    0.00406     0.79324
      H   18    0.22316      0.00000     0.77365    0.00318     0.77684
      H   19    0.22113      0.00000     0.77566    0.00321     0.77887
      H   20    0.21136      0.00000     0.78458    0.00406     0.78864
      H   21    0.21989      0.00000     0.77599    0.00412     0.78011
      H   22    0.22391      0.00000     0.77305    0.00304     0.77609
 =======================================================================
   * Total *   -0.00000     15.99223    45.85085    0.15692    62.00000

                                 Natural Population      
 --------------------------------------------------------
   Core                      15.99223 ( 99.9514% of  16)
   Valence                   45.85085 ( 99.6758% of  46)
   Natural Minimal Basis     61.84308 ( 99.7469% of  62)
   Natural Rydberg Basis      0.15692 (  0.2531% of  62)
 --------------------------------------------------------

    Atom  No          Natural Electron Configuration
 ----------------------------------------------------------------------------
      C    1      [core]2S( 1.09)2p( 3.55)
      C    2      [core]2S( 0.94)2p( 3.26)3p( 0.01)
      C    3      [core]2S( 0.86)2p( 3.15)3p( 0.01)
      C    4      [core]2S( 1.00)2p( 3.42)3p( 0.01)
      C    5      [core]2S( 1.01)2p( 3.40)3p( 0.01)
      C    6      [core]2S( 1.01)2p( 3.41)3p( 0.01)
      C    7      [core]2S( 1.01)2p( 3.39)3p( 0.01)
      C    8      [core]2S( 1.00)2p( 3.43)3p( 0.01)
      H    9            1S( 0.79)
      H   10            1S( 0.78)
      H   11            1S( 0.78)
      H   12            1S( 0.79)
      H   13            1S( 0.77)
      H   14            1S( 0.78)
      H   15            1S( 0.78)
      H   16            1S( 0.78)
      H   17            1S( 0.79)
      H   18            1S( 0.77)
      H   19            1S( 0.78)
      H   20            1S( 0.78)
      H   21            1S( 0.78)
      H   22            1S( 0.77)


 NATURAL BOND ORBITAL ANALYSIS:

                       Occupancies       Lewis Structure    Low   High
           Occ.    -------------------  -----------------   occ   occ
  Cycle   Thresh.   Lewis   Non-Lewis     CR  BD  3C  LP    (L)   (NL)   Dev
 =============================================================================
   1(1)    1.90    61.42796   0.57204      8  23   0   0     0      0    0.05
 -----------------------------------------------------------------------------

 Structure accepted: No low occupancy Lewis orbitals

 WARNING:  1 low occupancy (<1.9990e) core orbital  found on  C    2
           1 low occupancy (<1.9990e) core orbital  found on  C    3

 --------------------------------------------------------
   Core                     15.99224 ( 99.952% of  16)
   Valence Lewis            45.43572 ( 98.773% of  46)
  ==================       ============================
   Total Lewis              61.42796 ( 99.077% of  62)
  -----------------------------------------------------
   Valence non-Lewis         0.45568 (  0.735% of  62)
   Rydberg non-Lewis         0.11636 (  0.188% of  62)
  ==================       ============================
   Total non-Lewis           0.57204 (  0.923% of  62)
 --------------------------------------------------------


       (Occupancy)   Bond orbital/ Coefficients/ Hybrids
 ---------------------------------------------------------------------------------
     1. (1.98517) BD ( 1) C   1 - C   2  
                ( 50.34%)   0.7095* C   1 s( 30.35%)p 2.29( 69.61%)d 0.00(  0.04%)
                                            0.0003  0.5509  0.0065 -0.6541  0.0017
                                           -0.5052 -0.0107  0.1137 -0.0019  0.0174
                                           -0.0036 -0.0031  0.0042 -0.0095
                ( 49.66%)   0.7047* C   2 s( 33.31%)p 2.00( 66.65%)d 0.00(  0.04%)
                                           -0.0001  0.5770  0.0112  0.6255  0.0213
                                            0.5130 -0.0168 -0.1060 -0.0084  0.0163
                                           -0.0041 -0.0022  0.0026 -0.0110
     2. (1.98773) BD ( 1) C   1 - H   9  
                ( 60.69%)   0.7790* C   1 s( 24.08%)p 3.15( 75.88%)d 0.00(  0.04%)
                                           -0.0000  0.4908 -0.0034 -0.2022  0.0170
                                            0.8322  0.0014  0.1581 -0.0043 -0.0077
                                           -0.0012  0.0059 -0.0148 -0.0085
                ( 39.31%)   0.6270* H   9 s( 99.92%)p 0.00(  0.08%)
                                            0.9996 -0.0012  0.0049 -0.0267 -0.0047
     3. (1.97809) BD ( 1) C   1 - H  10  
                ( 61.08%)   0.7815* C   1 s( 22.77%)p 3.39( 77.19%)d 0.00(  0.04%)
                                            0.0000  0.4772 -0.0009  0.2985  0.0048
                                           -0.0522  0.0090 -0.8246  0.0031 -0.0016
                                           -0.0106  0.0035  0.0019  0.0165
                ( 38.92%)   0.6239* H  10 s( 99.92%)p 0.00(  0.08%)
                                            0.9996 -0.0018 -0.0098  0.0006  0.0265
     4. (1.97768) BD ( 1) C   1 - H  11  
                ( 61.10%)   0.7816* C   1 s( 22.78%)p 3.39( 77.18%)d 0.00(  0.04%)
                                            0.0000  0.4773 -0.0010  0.6643  0.0030
                                           -0.2208  0.0098  0.5307 -0.0030 -0.0080
                                            0.0153 -0.0062  0.0082  0.0009
                ( 38.90%)   0.6237* H  11 s( 99.92%)p 0.00(  0.08%)
                                            0.9996 -0.0020 -0.0215  0.0060 -0.0173
     5. (1.97683) BD ( 1) C   2 - C   3  
                ( 49.18%)   0.7013* C   2 s( 40.26%)p 1.48( 59.70%)d 0.00(  0.04%)
                                            0.0002  0.6344  0.0072 -0.7067 -0.0108
                                            0.1980 -0.0068  0.2414  0.0039 -0.0080
                                           -0.0105  0.0029  0.0139 -0.0082
                ( 50.82%)   0.7129* C   3 s( 38.98%)p 1.56( 60.99%)d 0.00(  0.04%)
                                            0.0001  0.6240  0.0195  0.7336  0.0196
                                           -0.1651 -0.0103 -0.2095 -0.0087 -0.0065
                                           -0.0091  0.0021  0.0137 -0.0076
     6. (1.94122) BD ( 2) C   2 - C   3  
                ( 50.55%)   0.7110* C   2 s(  0.01%)p99.99( 99.91%)d 4.82(  0.07%)
                                            0.0000 -0.0121  0.0015  0.2780 -0.0050
                                           -0.1288  0.0023  0.9513 -0.0151  0.0050
                                           -0.0214  0.0057 -0.0059  0.0129
                ( 49.45%)   0.7032* C   3 s(  0.02%)p99.99( 99.90%)d 3.32(  0.07%)
                                            0.0000 -0.0074  0.0130  0.2528 -0.0092
                                           -0.1212  0.0029  0.9593 -0.0108 -0.0048
                                            0.0218 -0.0051  0.0058 -0.0135
     7. (1.97392) BD ( 1) C   2 - H  12  
                ( 60.26%)   0.7763* C   2 s( 26.40%)p 2.79( 73.56%)d 0.00(  0.04%)
                                            0.0005 -0.5136  0.0157 -0.1762 -0.0062
                                            0.8246 -0.0056  0.1566  0.0011  0.0061
                                            0.0013 -0.0058  0.0149  0.0091
                ( 39.74%)   0.6304* H  12 s( 99.92%)p 0.00(  0.08%)
                                           -0.9996  0.0034  0.0050 -0.0281 -0.0050
     8. (1.96848) BD ( 1) C   3 - C   4  
                ( 50.09%)   0.7077* C   3 s( 30.25%)p 2.30( 69.70%)d 0.00(  0.04%)
                                           -0.0001  0.5500 -0.0090 -0.5788  0.0228
                                           -0.5955 -0.0077  0.0820  0.0074  0.0167
                                           -0.0028 -0.0013  0.0003 -0.0119
                ( 49.91%)   0.7065* C   4 s( 28.59%)p 2.50( 71.36%)d 0.00(  0.05%)
                                            0.0004  0.5347 -0.0012  0.6059  0.0140
                                            0.5836 -0.0106 -0.0746  0.0101  0.0186
                                           -0.0023 -0.0029 -0.0013 -0.0103
     9. (1.96970) BD ( 1) C   3 - C   8  
                ( 49.89%)   0.7063* C   3 s( 30.64%)p 2.26( 69.32%)d 0.00(  0.04%)
                                           -0.0001  0.5534 -0.0110 -0.2482  0.0194
                                            0.7764 -0.0023  0.1681  0.0088 -0.0104
                                           -0.0031  0.0061 -0.0122 -0.0110
                ( 50.11%)   0.7079* C   8 s( 28.41%)p 2.52( 71.54%)d 0.00(  0.05%)
                                            0.0003  0.5330 -0.0010  0.2981  0.0161
                                           -0.7739  0.0019 -0.1653  0.0104 -0.0106
                                           -0.0021  0.0073 -0.0146 -0.0092
    10. (1.97409) BD ( 1) C   4 - C   5  
                ( 50.38%)   0.7098* C   4 s( 27.42%)p 2.65( 72.54%)d 0.00(  0.04%)
                                            0.0002  0.5236  0.0033 -0.6852 -0.0091
                                            0.1709 -0.0312 -0.4750 -0.0086 -0.0077
                                            0.0151 -0.0062  0.0095 -0.0011
                ( 49.62%)   0.7044* C   5 s( 27.51%)p 2.63( 72.45%)d 0.00(  0.05%)
                                            0.0003  0.5245 -0.0001  0.6785 -0.0061
                                           -0.1958 -0.0313  0.4741  0.0012 -0.0051
                                            0.0171 -0.0034  0.0111 -0.0003
    11. (1.98032) BD ( 1) C   4 - H  13  
                ( 61.36%)   0.7833* C   4 s( 22.86%)p 3.37( 77.10%)d 0.00(  0.04%)
                                            0.0002 -0.4781 -0.0045 -0.3146  0.0114
                                            0.7916 -0.0035  0.2121 -0.0162  0.0114
                                            0.0034 -0.0076  0.0122  0.0074
                ( 38.64%)   0.6216* H  13 s( 99.92%)p 0.00(  0.08%)
                                           -0.9996  0.0025  0.0105 -0.0258 -0.0056
    12. (1.96874) BD ( 1) C   4 - H  14  
                ( 61.03%)   0.7812* C   4 s( 21.02%)p 3.75( 78.93%)d 0.00(  0.04%)
                                           -0.0002  0.4585 -0.0052 -0.2511  0.0103
                                           -0.0511 -0.0236  0.8503  0.0003 -0.0005
                                           -0.0100  0.0013  0.0014  0.0185
                ( 38.97%)   0.6242* H  14 s( 99.92%)p 0.00(  0.08%)
                                            0.9996 -0.0052  0.0068  0.0045 -0.0276
    13. (1.98104) BD ( 1) C   5 - C   6  
                ( 49.95%)   0.7067* C   5 s( 27.95%)p 2.58( 72.00%)d 0.00(  0.04%)
                                            0.0002  0.5287  0.0020 -0.3053 -0.0311
                                            0.7724 -0.0048  0.1707 -0.0068 -0.0104
                                           -0.0023  0.0078 -0.0138 -0.0089
                ( 50.05%)   0.7075* C   6 s( 27.89%)p 2.58( 72.06%)d 0.00(  0.04%)
                                            0.0003  0.5281  0.0017  0.2816 -0.0271
                                           -0.7803 -0.0126 -0.1775 -0.0110 -0.0126
                                           -0.0028  0.0065 -0.0119 -0.0095
    14. (1.97800) BD ( 1) C   5 - H  15  
                ( 60.84%)   0.7800* C   5 s( 21.86%)p 3.57( 78.10%)d 0.00(  0.05%)
                                            0.0001 -0.4675  0.0063 -0.2220  0.0152
                                            0.0440  0.0163  0.8540  0.0014 -0.0003
                                            0.0101 -0.0005 -0.0013 -0.0187
                ( 39.16%)   0.6258* H  15 s( 99.92%)p 0.00(  0.08%)
                                           -0.9996  0.0047  0.0059 -0.0034 -0.0279
    15. (1.97911) BD ( 1) C   5 - H  16  
                ( 61.17%)   0.7821* C   5 s( 22.56%)p 3.43( 77.39%)d 0.00(  0.04%)
                                           -0.0001  0.4750  0.0054 -0.6291  0.0083
                                           -0.6015  0.0039  0.1271 -0.0152  0.0176
                                           -0.0045 -0.0038  0.0010 -0.0092
                ( 38.83%)   0.6231* H  16 s( 99.92%)p 0.00(  0.08%)
                                            0.9996 -0.0026  0.0202  0.0200 -0.0026
    16. (1.98124) BD ( 1) C   6 - C   7  
                ( 50.00%)   0.7071* C   6 s( 27.87%)p 2.59( 72.08%)d 0.00(  0.04%)
                                            0.0003  0.5279  0.0019  0.5996 -0.0182
                                            0.5938  0.0246 -0.0878 -0.0085  0.0178
                                           -0.0027 -0.0023  0.0023 -0.0104
                ( 50.00%)   0.7071* C   7 s( 28.04%)p 2.57( 71.92%)d 0.00(  0.04%)
                                            0.0002  0.5295  0.0021 -0.6154 -0.0255
                                           -0.5766  0.0188  0.0835 -0.0052  0.0179
                                           -0.0028 -0.0033 -0.0008 -0.0101
    17. (1.97789) BD ( 1) C   6 - H  17  
                ( 60.64%)   0.7787* C   6 s( 21.58%)p 3.63( 78.37%)d 0.00(  0.05%)
                                           -0.0002  0.4645 -0.0076 -0.3041 -0.0206
                                            0.0162  0.0053  0.8309 -0.0098 -0.0003
                                           -0.0104  0.0002  0.0020  0.0186
                ( 39.36%)   0.6274* H  17 s( 99.92%)p 0.00(  0.08%)
                                            0.9996 -0.0047  0.0124 -0.0012 -0.0256
    18. (1.97853) BD ( 1) C   6 - H  18  
                ( 61.26%)   0.7827* C   6 s( 22.54%)p 3.43( 77.42%)d 0.00(  0.04%)
                                            0.0001 -0.4747 -0.0052  0.6838 -0.0012
                                           -0.1922  0.0016  0.5190 -0.0178  0.0061
                                           -0.0162  0.0047 -0.0100 -0.0013
                ( 38.74%)   0.6224* H  18 s( 99.92%)p 0.00(  0.08%)
                                           -0.9996  0.0026 -0.0230  0.0063 -0.0157
    19. (1.97339) BD ( 1) C   7 - C   8  
                ( 49.50%)   0.7036* C   7 s( 27.45%)p 2.64( 72.51%)d 0.00(  0.05%)
                                            0.0003  0.5239 -0.0001  0.6831  0.0078
                                           -0.1789  0.0303  0.4748  0.0054 -0.0074
                                            0.0164 -0.0057  0.0099 -0.0006
                ( 50.50%)   0.7106* C   8 s( 27.36%)p 2.65( 72.60%)d 0.00(  0.04%)
                                            0.0002  0.5230  0.0030 -0.6803  0.0054
                                            0.1989  0.0320 -0.4718 -0.0042 -0.0045
                                            0.0161 -0.0022  0.0112 -0.0006
    20. (1.97921) BD ( 1) C   7 - H  19  
                ( 61.17%)   0.7821* C   7 s( 22.55%)p 3.43( 77.41%)d 0.00(  0.04%)
                                           -0.0001  0.4748  0.0053 -0.3071  0.0059
                                            0.7949 -0.0053  0.2181 -0.0157 -0.0114
                                           -0.0037  0.0084 -0.0124 -0.0078
                ( 38.83%)   0.6231* H  19 s( 99.92%)p 0.00(  0.08%)
                                            0.9996 -0.0026  0.0096 -0.0263 -0.0056
    21. (1.97807) BD ( 1) C   7 - H  20  
                ( 60.85%)   0.7800* C   7 s( 21.85%)p 3.57( 78.10%)d 0.00(  0.05%)
                                            0.0001 -0.4674  0.0063 -0.2429  0.0067
                                           -0.0478 -0.0210  0.8481 -0.0008  0.0000
                                            0.0103  0.0002 -0.0011 -0.0187
                ( 39.15%)   0.6257* H  20 s( 99.92%)p 0.00(  0.08%)
                                           -0.9996  0.0046  0.0075  0.0038 -0.0275
    22. (1.96785) BD ( 1) C   8 - H  21  
                ( 61.16%)   0.7821* C   8 s( 20.96%)p 3.77( 78.99%)d 0.00(  0.04%)
                                           -0.0002  0.4578 -0.0051 -0.2290  0.0188
                                            0.0442  0.0160  0.8573  0.0031  0.0004
                                           -0.0102 -0.0012  0.0017  0.0184
                ( 38.84%)   0.6232* H  21 s( 99.92%)p 0.00(  0.08%)
                                            0.9996 -0.0051  0.0051 -0.0034 -0.0281
    23. (1.97942) BD ( 1) C   8 - H  22  
                ( 61.33%)   0.7831* C   8 s( 23.17%)p 3.31( 76.79%)d 0.00(  0.04%)
                                           -0.0001  0.4813  0.0048  0.6281 -0.0121
                                            0.5989  0.0007 -0.1199  0.0163  0.0175
                                           -0.0037 -0.0032  0.0004 -0.0087
                ( 38.67%)   0.6219* H  22 s( 99.92%)p 0.00(  0.08%)
                                            0.9996 -0.0020 -0.0197 -0.0198  0.0023
    24. (1.99922) CR ( 1) C   1           s(100.00%)p 0.00(  0.00%)
                                            1.0000 -0.0002 -0.0000  0.0002  0.0000
                                            0.0002  0.0000 -0.0000  0.0000 -0.0000
                                            0.0000  0.0000 -0.0000  0.0000
    25. (1.99876) CR ( 1) C   2           s(100.00%)p 0.00(  0.00%)
                                            1.0000  0.0002 -0.0000  0.0003  0.0000
                                           -0.0004  0.0000 -0.0001 -0.0000 -0.0000
                                            0.0000  0.0000 -0.0000 -0.0000
    26. (1.99881) CR ( 1) C   3           s(100.00%)p 0.00(  0.00%)
                                            1.0000  0.0001 -0.0000 -0.0002  0.0000
                                            0.0000 -0.0000  0.0000  0.0000  0.0000
                                           -0.0000  0.0000 -0.0000 -0.0000
    27. (1.99906) CR ( 1) C   4           s(100.00%)p 0.00(  0.00%)
                                            1.0000 -0.0001 -0.0000 -0.0001 -0.0000
                                           -0.0004  0.0000  0.0003  0.0000 -0.0000
                                           -0.0000  0.0000 -0.0000  0.0000
    28. (1.99911) CR ( 1) C   5           s(100.00%)p 0.00(  0.00%)
                                            1.0000 -0.0002 -0.0000 -0.0002  0.0000
                                           -0.0002  0.0000 -0.0003 -0.0000  0.0000
                                           -0.0000 -0.0000  0.0000  0.0000
    29. (1.99911) CR ( 1) C   6           s(100.00%)p 0.00(  0.00%)
                                            1.0000 -0.0002 -0.0000 -0.0003  0.0000
                                            0.0001 -0.0000  0.0001  0.0000 -0.0000
                                            0.0000 -0.0000  0.0000  0.0000
    30. (1.99912) CR ( 1) C   7           s(100.00%)p 0.00(  0.00%)
                                            1.0000 -0.0002 -0.0000 -0.0001  0.0000
                                            0.0003 -0.0000 -0.0003 -0.0000 -0.0000
                                           -0.0000  0.0000 -0.0000  0.0000
    31. (1.99906) CR ( 1) C   8           s(100.00%)p 0.00(  0.00%)
                                            1.0000 -0.0001 -0.0000  0.0001 -0.0000
                                            0.0003 -0.0000  0.0003  0.0000  0.0000
                                           -0.0000 -0.0000  0.0000  0.0000
    32. (0.00276) RY*( 1) C   1           s(  1.20%)p76.28( 91.38%)d 6.19(  7.42%)
                                           -0.0000  0.0063  0.1093 -0.0131 -0.6212
                                            0.0099  0.6784  0.0047  0.2596 -0.0439
                                           -0.0736 -0.0214  0.2572  0.0152
    33. (0.00115) RY*( 2) C   1           s(  0.02%)p99.99( 62.55%)d99.99( 37.43%)
                                            0.0000  0.0002  0.0145  0.0039  0.1940
                                           -0.0016 -0.1126  0.0130  0.7583  0.0002
                                           -0.4899 -0.2558 -0.1786  0.1923
    34. (0.00067) RY*( 3) C   1           s( 23.28%)p 3.29( 76.65%)d 0.00(  0.07%)
                                            0.0000  0.0098  0.4824  0.0117 -0.5941
                                            0.0123 -0.6405 -0.0019  0.0546 -0.0163
                                            0.0002  0.0117 -0.0063 -0.0172
    35. (0.00008) RY*( 4) C   1           s( 23.82%)p 0.41(  9.81%)d 2.79( 66.37%)
    36. (0.00003) RY*( 5) C   1           s( 18.63%)p 0.41(  7.65%)d 3.96( 73.72%)
    37. (0.00001) RY*( 6) C   1           s(  0.05%)p99.99( 27.81%)d99.99( 72.14%)
    38. (0.00000) RY*( 7) C   1           s(  1.04%)p 5.56(  5.78%)d89.59( 93.18%)
    39. (0.00000) RY*( 8) C   1           s( 29.63%)p 0.53( 15.80%)d 1.84( 54.57%)
    40. (0.00000) RY*( 9) C   1           s(  2.35%)p 1.16(  2.73%)d40.47( 94.93%)
    41. (0.00667) RY*( 1) C   2           s(  2.61%)p35.33( 92.38%)d 1.92(  5.01%)
                                            0.0000 -0.0102  0.1614 -0.0015 -0.1793
                                           -0.0212 -0.9413 -0.0026 -0.0718  0.1474
                                           -0.0241 -0.0613  0.1549 -0.0006
    42. (0.00222) RY*( 2) C   2           s(  0.12%)p99.99( 83.75%)d99.99( 16.13%)
                                           -0.0000 -0.0004  0.0351 -0.0094 -0.1522
                                            0.0017  0.1068 -0.0217 -0.8957  0.0053
                                           -0.3448 -0.1296 -0.0886  0.1331
    43. (0.00165) RY*( 3) C   2           s(  1.78%)p50.91( 90.77%)d 4.18(  7.45%)
                                            0.0000  0.0100  0.1332  0.0175 -0.9184
                                            0.0070  0.1555 -0.0077  0.1988  0.0949
                                            0.0057 -0.0029 -0.2537 -0.0330
    44. (0.00047) RY*( 4) C   2           s( 91.49%)p 0.05(  4.49%)d 0.04(  4.03%)
                                            0.0000 -0.0040  0.9565  0.0007  0.1237
                                           -0.0203  0.1707 -0.0023  0.0050  0.0151
                                           -0.0067  0.0277  0.1784 -0.0858
    45. (0.00017) RY*( 5) C   2           s(  0.22%)p69.65( 15.31%)d99.99( 84.47%)
                                            0.0000  0.0012  0.0469  0.0029  0.0685
                                           -0.0001 -0.0269 -0.0158  0.3840 -0.1153
                                           -0.7606 -0.2305 -0.0537  0.4437
    46. (0.00017) RY*( 6) C   2           s(  0.95%)p 8.63(  8.21%)d95.43( 90.83%)
                                           -0.0000 -0.0031  0.0975 -0.0243  0.2776
                                            0.0012 -0.0596  0.0030  0.0308  0.5948
                                           -0.0088 -0.0952 -0.7340 -0.0820
    47. (0.00002) RY*( 7) C   2           s(  1.05%)p 4.26(  4.46%)d90.32( 94.50%)
    48. (0.00002) RY*( 8) C   2           s(  1.79%)p 0.36(  0.64%)d54.46( 97.57%)
    49. (0.00000) RY*( 9) C   2           s(  0.00%)p 1.00(  0.17%)d99.99( 99.83%)
    50. (0.00566) RY*( 1) C   3           s( 13.90%)p 5.56( 77.35%)d 0.63(  8.74%)
                                            0.0000  0.0196  0.3724 -0.0266 -0.4477
                                            0.0068  0.1278 -0.0183 -0.7454 -0.0876
                                            0.2234 -0.0502  0.1089 -0.1243
    51. (0.00471) RY*( 2) C   3           s(  0.91%)p99.99( 92.15%)d 7.58(  6.94%)
                                           -0.0000 -0.0024  0.0956  0.0025  0.3623
                                            0.0028  0.8888 -0.0015 -0.0171  0.2164
                                           -0.0022 -0.1129  0.0943 -0.0304
    52. (0.00267) RY*( 3) C   3           s(  5.30%)p16.45( 87.13%)d 1.43(  7.57%)
                                           -0.0000 -0.0300  0.2282 -0.0036  0.7598
                                            0.0063 -0.3613  0.0006 -0.4043  0.1502
                                            0.1100 -0.0009 -0.1877 -0.0761
    53. (0.00087) RY*( 4) C   3           s( 75.74%)p 0.16( 12.11%)d 0.16( 12.16%)
                                            0.0000 -0.0026  0.8703 -0.0188 -0.0205
                                            0.0046 -0.0611  0.0058  0.3413 -0.0442
                                           -0.2760  0.0992  0.0980  0.1548
    54. (0.00036) RY*( 5) C   3           s(  1.97%)p 3.79(  7.47%)d45.98( 90.56%)
                                           -0.0000  0.0040  0.1403  0.0102 -0.1424
                                           -0.0121  0.1600 -0.0095  0.1688 -0.0346
                                            0.2306  0.1954 -0.8502 -0.3002
    55. (0.00031) RY*( 6) C   3           s(  0.21%)p 1.55(  0.33%)d99.99( 99.46%)
                                            0.0000  0.0003  0.0460 -0.0001 -0.0271
                                           -0.0003 -0.0483 -0.0002  0.0143 -0.1650
                                           -0.2625 -0.9134 -0.2356 -0.0934
    56. (0.00017) RY*( 7) C   3           s(  0.44%)p21.47(  9.49%)d99.99( 90.07%)
                                           -0.0000  0.0084  0.0659  0.0097 -0.2371
                                            0.0171 -0.1580 -0.0028  0.1155  0.9111
                                            0.1747 -0.1962  0.0209 -0.0339
    57. (0.00007) RY*( 8) C   3           s(  1.22%)p10.54( 12.86%)d70.40( 85.92%)
    58. (0.00003) RY*( 9) C   3           s(  0.41%)p 2.93(  1.21%)d99.99( 98.38%)
    59. (0.00672) RY*( 1) C   4           s(  0.26%)p99.99( 95.94%)d14.57(  3.80%)
                                           -0.0000  0.0161  0.0485 -0.0182 -0.6058
                                            0.0240  0.6146  0.0149  0.4620 -0.0760
                                            0.0174  0.0292 -0.1263 -0.1230
    60. (0.00158) RY*( 2) C   4           s( 54.46%)p 0.53( 28.75%)d 0.31( 16.79%)
                                            0.0000 -0.0045  0.7379 -0.0091  0.3672
                                           -0.0022  0.0076  0.0059  0.3905  0.0125
                                            0.1322  0.1517  0.2658 -0.2379
    61. (0.00132) RY*( 3) C   4           s(  0.65%)p99.99( 76.67%)d35.02( 22.68%)
                                           -0.0000  0.0217  0.0775 -0.0127  0.5210
                                            0.0051  0.6636 -0.0085 -0.2340 -0.2522
                                           -0.1924 -0.2138 -0.2058  0.1951
    62. (0.00052) RY*( 4) C   4           s( 37.07%)p 1.66( 61.40%)d 0.04(  1.53%)
                                           -0.0000  0.0060  0.6088  0.0143 -0.4505
                                            0.0041 -0.0028  0.0084 -0.6409 -0.0031
                                           -0.1130 -0.0230 -0.0209  0.0396
    63. (0.00034) RY*( 5) C   4           s(  0.38%)p 3.45(  1.31%)d99.99( 98.31%)
                                           -0.0000  0.0033  0.0615  0.0078  0.0235
                                            0.0014  0.0874  0.0019 -0.0694  0.0756
                                            0.7766  0.3042 -0.2452  0.4709
    64. (0.00015) RY*( 6) C   4           s(  0.99%)p 2.38(  2.36%)d97.22( 96.64%)
                                            0.0000  0.0008  0.0997 -0.0204  0.0796
                                           -0.0093  0.0691 -0.0121  0.1089  0.8532
                                           -0.3225  0.0714 -0.3169  0.1705
    65. (0.00006) RY*( 7) C   4           s(  5.32%)p 5.36( 28.52%)d12.45( 66.17%)
    66. (0.00001) RY*( 8) C   4           s(  0.36%)p12.20(  4.41%)d99.99( 95.23%)
    67. (0.00002) RY*( 9) C   4           s(  0.61%)p 1.17(  0.72%)d99.99( 98.67%)
    68. (0.00506) RY*( 1) C   5           s(  4.90%)p18.17( 88.97%)d 1.25(  6.13%)
                                           -0.0000  0.0218  0.2202  0.0258  0.6395
                                            0.0218  0.5086 -0.0087 -0.4700  0.1693
                                            0.0353 -0.0155 -0.0045 -0.1765
    69. (0.00149) RY*( 2) C   5           s(  8.81%)p 6.65( 58.60%)d 3.70( 32.59%)
                                            0.0000 -0.0215  0.2961 -0.0054 -0.1819
                                           -0.0070 -0.4337 -0.0098 -0.6038 -0.4145
                                            0.0368 -0.2361  0.0557 -0.3064
    70. (0.00121) RY*( 3) C   5           s(  0.05%)p99.99( 93.27%)d99.99(  6.68%)
                                           -0.0000 -0.0018  0.0225  0.0141 -0.6776
                                           -0.0163  0.6509  0.0032 -0.2223 -0.0004
                                            0.1703 -0.1710 -0.0225  0.0896
    71. (0.00038) RY*( 4) C   5           s( 74.46%)p 0.20( 14.94%)d 0.14( 10.61%)
                                           -0.0000  0.0054  0.8629 -0.0027  0.0332
                                           -0.0006  0.0397 -0.0021  0.3830 -0.0939
                                            0.0764 -0.1506 -0.1196  0.2333
    72. (0.00028) RY*( 5) C   5           s(  5.21%)p 1.04(  5.43%)d17.15( 89.36%)
                                           -0.0000  0.0014  0.2282  0.0068 -0.1496
                                           -0.0070  0.1731  0.0026  0.0427 -0.1775
                                           -0.4658  0.5925  0.5039 -0.2005
    73. (0.00014) RY*( 6) C   5           s(  0.00%)p 1.00(  1.44%)d68.68( 98.56%)
                                            0.0000 -0.0007  0.0031 -0.0185  0.0675
                                            0.0192 -0.0952 -0.0045 -0.0018  0.1704
                                            0.4272 -0.1969  0.8277  0.2242
    74. (0.00007) RY*( 7) C   5           s(  1.68%)p16.04( 26.95%)d42.46( 71.36%)
    75. (0.00001) RY*( 8) C   5           s(  0.33%)p 2.92(  0.95%)d99.99( 98.72%)
    76. (0.00002) RY*( 9) C   5           s(  4.68%)p 2.03(  9.51%)d18.32( 85.80%)
    77. (0.00498) RY*( 1) C   6           s(  5.91%)p14.87( 87.95%)d 1.04(  6.14%)
                                           -0.0000  0.0222  0.2422  0.0239  0.4901
                                           -0.0073 -0.1662  0.0256  0.7813 -0.0636
                                            0.1876 -0.0399  0.1005 -0.1023
    78. (0.00150) RY*( 2) C   6           s( 10.40%)p 5.38( 55.97%)d 3.23( 33.64%)
                                            0.0000 -0.0204  0.3218 -0.0126 -0.6430
                                            0.0022  0.1471  0.0045  0.3527  0.2188
                                            0.1527  0.0267 -0.4730 -0.2017
    79. (0.00121) RY*( 3) C   6           s(  0.00%)p 1.00( 93.98%)d 0.06(  6.02%)
                                            0.0000 -0.0005  0.0035  0.0049 -0.2338
                                            0.0216 -0.9390  0.0014 -0.0538  0.1134
                                           -0.0381 -0.2105  0.0283 -0.0282
    80. (0.00038) RY*( 4) C   6           s( 75.80%)p 0.23( 17.42%)d 0.09(  6.79%)
                                            0.0000  0.0053  0.8706 -0.0050  0.2357
                                            0.0009 -0.0315  0.0004 -0.3429  0.0502
                                           -0.2189  0.0228 -0.0826  0.1003
    81. (0.00029) RY*( 5) C   6           s(  0.04%)p99.99(  4.22%)d99.99( 95.74%)
                                            0.0000  0.0001  0.0191  0.0020 -0.0423
                                            0.0088 -0.2001  0.0004 -0.0180  0.0659
                                            0.2145  0.9404  0.0994  0.1130
    82. (0.00014) RY*( 6) C   6           s(  0.00%)p 1.00(  1.86%)d52.87( 98.14%)
                                           -0.0000  0.0002  0.0002 -0.0063  0.0371
                                           -0.0268  0.1281 -0.0017  0.0055  0.8915
                                            0.0458 -0.0868  0.4206 -0.0108
    83. (0.00007) RY*( 7) C   6           s(  1.47%)p18.55( 27.22%)d48.59( 71.31%)
    84. (0.00001) RY*( 8) C   6           s(  5.76%)p 1.57(  9.04%)d14.80( 85.20%)
    85. (0.00001) RY*( 9) C   6           s(  0.74%)p 3.27(  2.42%)d99.99( 96.84%)
    86. (0.00502) RY*( 1) C   7           s(  4.79%)p18.58( 89.04%)d 1.29(  6.17%)
                                           -0.0000  0.0218  0.2179  0.0140  0.3651
                                           -0.0296 -0.6728 -0.0117 -0.5506 -0.1062
                                            0.0314  0.0497 -0.1342 -0.1701
    87. (0.00154) RY*( 2) C   7           s(  9.10%)p 6.61( 60.20%)d 3.37( 30.70%)
                                            0.0000 -0.0211  0.3010 -0.0040  0.1582
                                            0.0088  0.5739 -0.0092 -0.4974  0.1870
                                            0.1565  0.2065  0.3710 -0.2594
    88. (0.00121) RY*( 3) C   7           s(  0.40%)p99.99( 91.91%)d19.29(  7.69%)
                                           -0.0000 -0.0049  0.0630  0.0189 -0.8747
                                            0.0091 -0.1839  0.0036 -0.3460  0.0113
                                            0.2474  0.0856  0.0412  0.0810
    89. (0.00038) RY*( 4) C   7           s( 74.16%)p 0.21( 15.66%)d 0.14( 10.18%)
                                           -0.0000  0.0058  0.8611 -0.0019  0.0019
                                            0.0020 -0.1072 -0.0020  0.3809  0.1333
                                            0.1354  0.0478  0.0024  0.2518
    90. (0.00028) RY*( 5) C   7           s(  5.12%)p 1.01(  5.16%)d17.52( 89.72%)
                                           -0.0000  0.0010  0.2263  0.0087 -0.2084
                                            0.0029 -0.0884  0.0033  0.0176 -0.1999
                                           -0.6823 -0.3382  0.4303 -0.3036
    91. (0.00015) RY*( 6) C   7           s(  0.00%)p 1.00(  1.48%)d66.71( 98.52%)
                                            0.0000 -0.0002  0.0011 -0.0249  0.1060
                                           -0.0084  0.0488 -0.0066  0.0203 -0.8023
                                            0.3834 -0.1110  0.3649  0.2215
    92. (0.00007) RY*( 7) C   7           s(  1.71%)p15.31( 26.16%)d42.22( 72.13%)
    93. (0.00002) RY*( 8) C   7           s(  4.50%)p 2.08(  9.35%)d19.16( 86.15%)
    94. (0.00001) RY*( 9) C   7           s(  0.34%)p 3.25(  1.10%)d99.99( 98.56%)
    95. (0.00608) RY*( 1) C   8           s(  0.53%)p99.99( 95.23%)d 7.93(  4.23%)
                                           -0.0000  0.0152  0.0715 -0.0273 -0.8082
                                           -0.0150 -0.3619  0.0120  0.4087  0.1477
                                            0.0239  0.0014 -0.0195 -0.1399
    96. (0.00168) RY*( 2) C   8           s( 52.65%)p 0.79( 41.59%)d 0.11(  5.76%)
                                            0.0000  0.0030  0.7256 -0.0107  0.3885
                                            0.0061 -0.4692  0.0023  0.2113 -0.0928
                                            0.0254 -0.0827  0.1335 -0.1539
    97. (0.00139) RY*( 3) C   8           s(  2.91%)p22.33( 65.03%)d11.01( 32.05%)
                                            0.0000 -0.0220  0.1692  0.0088 -0.0518
                                           -0.0003  0.6533  0.0098  0.4698 -0.3791
                                            0.0513 -0.2598 -0.0251 -0.3257
    98. (0.00054) RY*( 4) C   8           s( 35.64%)p 1.74( 62.17%)d 0.06(  2.19%)
                                           -0.0000  0.0054  0.5969  0.0098 -0.3960
                                           -0.0093  0.2942  0.0078 -0.6149 -0.0108
                                           -0.1223  0.0816 -0.0115  0.0055
    99. (0.00033) RY*( 5) C   8           s(  0.59%)p 2.64(  1.56%)d99.99( 97.84%)
                                           -0.0000  0.0030  0.0769  0.0062 -0.0461
                                           -0.0048 -0.0493  0.0016 -0.1050  0.0827
                                            0.5287 -0.6706 -0.3503  0.3458
   100. (0.00014) RY*( 6) C   8           s(  0.23%)p10.37(  2.36%)d99.99( 97.42%)
                                            0.0000  0.0012  0.0477 -0.0149  0.0407
                                            0.0194 -0.1203 -0.0093  0.0822 -0.2720
                                           -0.4059  0.1369 -0.8402  0.1032
   101. (0.00006) RY*( 7) C   8           s(  6.71%)p 3.95( 26.50%)d 9.96( 66.79%)
   102. (0.00001) RY*( 8) C   8           s(  0.62%)p 0.85(  0.53%)d99.99( 98.85%)
   103. (0.00002) RY*( 9) C   8           s(  0.21%)p24.37(  5.10%)d99.99( 94.69%)
   104. (0.00140) RY*( 1) H   9           s( 98.31%)p 0.02(  1.69%)
                                            0.0044  0.9915  0.0302  0.1263  0.0066
   105. (0.00019) RY*( 2) H   9           s(  0.00%)p 1.00(100.00%)
                                            0.0004  0.0013  0.2263 -0.1145  0.9673
   106. (0.00017) RY*( 3) H   9           s(  0.02%)p99.99( 99.98%)
                                            0.0096  0.0096 -0.9599  0.1417  0.2413
   107. (0.00004) RY*( 4) H   9           s(  1.75%)p56.17( 98.25%)
   108. (0.00162) RY*( 1) H  10           s( 97.19%)p 0.03(  2.81%)
                                            0.0055  0.9858  0.1236  0.0618 -0.0948
   109. (0.00022) RY*( 2) H  10           s(  0.01%)p99.99( 99.99%)
                                            0.0015  0.0112 -0.6695  0.6711 -0.3181
   110. (0.00015) RY*( 3) H  10           s(  0.42%)p99.99( 99.58%)
                                            0.0078  0.0645 -0.5066 -0.7253 -0.4616
   111. (0.00002) RY*( 4) H  10           s(  2.45%)p39.77( 97.55%)
   112. (0.00169) RY*( 1) H  11           s( 97.27%)p 0.03(  2.73%)
                                            0.0055  0.9862  0.1559  0.0482  0.0265
   113. (0.00022) RY*( 2) H  11           s(  0.02%)p99.99( 99.98%)
                                            0.0017  0.0132 -0.3779  0.5385  0.7530
   114. (0.00015) RY*( 3) H  11           s(  0.47%)p99.99( 99.53%)
                                            0.0080  0.0678 -0.2503 -0.8411  0.4746
   115. (0.00003) RY*( 4) H  11           s(  2.33%)p41.95( 97.67%)
   116. (0.00234) RY*( 1) H  12           s( 99.25%)p 0.01(  0.75%)
                                            0.0059  0.9962  0.0304 -0.0783 -0.0218
   117. (0.00019) RY*( 2) H  12           s(  0.00%)p 1.00(100.00%)
                                            0.0004  0.0015  0.2939 -0.1306  0.9469
   118. (0.00011) RY*( 3) H  12           s(  0.16%)p99.99( 99.84%)
                                           -0.0076  0.0398 -0.9509  0.0528  0.3024
   119. (0.00006) RY*( 4) H  12           s(  0.67%)p99.99( 99.33%)
   120. (0.00216) RY*( 1) H  13           s( 99.39%)p 0.01(  0.61%)
                                            0.0046  0.9969  0.0181 -0.0758  0.0045
   121. (0.00016) RY*( 2) H  13           s(  0.01%)p99.99( 99.99%)
                                            0.0045  0.0107  0.5171  0.2150 -0.8284
   122. (0.00012) RY*( 3) H  13           s(  0.00%)p 1.00(100.00%)
                                           -0.0015  0.0030  0.7874  0.2599  0.5590
   123. (0.00004) RY*( 4) H  13           s(  0.68%)p99.99( 99.32%)
   124. (0.00314) RY*( 1) H  14           s( 99.57%)p 0.00(  0.43%)
                                            0.0070  0.9978 -0.0294 -0.0203  0.0550
   125. (0.00019) RY*( 2) H  14           s(  0.00%)p 1.00(100.00%)
                                           -0.0025  0.0029  0.4836 -0.8679 -0.1132
   126. (0.00016) RY*( 3) H  14           s(  0.03%)p99.99( 99.97%)
                                            0.0011  0.0162  0.8455  0.4298  0.3163
   127. (0.00004) RY*( 4) H  14           s(  0.49%)p99.99( 99.51%)
   128. (0.00316) RY*( 1) H  15           s( 99.68%)p 0.00(  0.32%)
                                            0.0063  0.9984  0.0138 -0.0015 -0.0549
   129. (0.00017) RY*( 2) H  15           s(  0.02%)p99.99( 99.98%)
                                           -0.0039  0.0130 -0.7044 -0.7053  0.0792
   130. (0.00013) RY*( 3) H  15           s(  0.00%)p 1.00(100.00%)
                                            0.0012 -0.0005  0.7054 -0.6834  0.1881
   131. (0.00004) RY*( 4) H  15           s(  0.38%)p99.99( 99.62%)
   132. (0.00224) RY*( 1) H  16           s( 99.51%)p 0.00(  0.49%)
                                            0.0046  0.9975 -0.0516 -0.0467 -0.0065
   133. (0.00017) RY*( 2) H  16           s(  0.00%)p 1.00(100.00%)
                                            0.0041  0.0014 -0.2525  0.1767  0.9513
   134. (0.00013) RY*( 3) H  16           s(  0.00%)p 1.00(100.00%)
                                            0.0011  0.0042  0.6637 -0.6838  0.3031
   135. (0.00004) RY*( 4) H  16           s(  0.57%)p99.99( 99.43%)
   136. (0.00308) RY*( 1) H  17           s( 99.60%)p 0.00(  0.40%)
                                            0.0065  0.9980 -0.0293  0.0030  0.0559
   137. (0.00018) RY*( 2) H  17           s(  0.00%)p 1.00(100.00%)
                                           -0.0034  0.0056 -0.8142  0.2164 -0.5387
   138. (0.00013) RY*( 3) H  17           s(  0.00%)p 1.00(100.00%)
                                           -0.0001  0.0002  0.2201  0.9737  0.0584
   139. (0.00004) RY*( 4) H  17           s(  0.48%)p99.99( 99.52%)
   140. (0.00220) RY*( 1) H  18           s( 99.54%)p 0.00(  0.46%)
                                            0.0044  0.9977 -0.0619  0.0151 -0.0221
   141. (0.00017) RY*( 2) H  18           s(  0.01%)p 1.00( 99.99%)
                                            0.0040  0.0074  0.4325 -0.0380 -0.9008
   142. (0.00013) RY*( 3) H  18           s(  0.00%)p 1.00(100.00%)
                                           -0.0000  0.0007  0.2240  0.9723  0.0665
   143. (0.00004) RY*( 4) H  18           s(  0.53%)p99.99( 99.47%)
   144. (0.00223) RY*( 1) H  19           s( 99.51%)p 0.00(  0.49%)
                                            0.0046  0.9975 -0.0246  0.0658 -0.0006
   145. (0.00017) RY*( 2) H  19           s(  0.00%)p 1.00(100.00%)
                                            0.0042  0.0032 -0.2971 -0.1514  0.9427
   146. (0.00012) RY*( 3) H  19           s(  0.00%)p 1.00(100.00%)
                                            0.0010  0.0031  0.8977  0.2920  0.3298
   147. (0.00004) RY*( 4) H  19           s(  0.57%)p99.99( 99.43%)
   148. (0.00307) RY*( 1) H  20           s( 99.66%)p 0.00(  0.34%)
                                            0.0062  0.9983  0.0156  0.0044 -0.0556
   149. (0.00017) RY*( 2) H  20           s(  0.01%)p99.99( 99.99%)
                                           -0.0040  0.0115 -0.3221  0.9275  0.1894
   150. (0.00013) RY*( 3) H  20           s(  0.00%)p 1.00(100.00%)
                                           -0.0012  0.0020 -0.9300 -0.2728 -0.2463
   151. (0.00004) RY*( 4) H  20           s(  0.40%)p99.99( 99.60%)
   152. (0.00310) RY*( 1) H  21           s( 99.54%)p 0.00(  0.46%)
                                            0.0069  0.9977 -0.0228  0.0240  0.0593
   153. (0.00019) RY*( 2) H  21           s(  0.00%)p 1.00(100.00%)
                                           -0.0027  0.0036  0.7495  0.6608 -0.0393
   154. (0.00016) RY*( 3) H  21           s(  0.04%)p99.99( 99.96%)
                                            0.0007  0.0188  0.6506 -0.7245  0.2267
   155. (0.00004) RY*( 4) H  21           s(  0.51%)p99.99( 99.49%)
   156. (0.00206) RY*( 1) H  22           s( 99.63%)p 0.00(  0.37%)
                                            0.0036  0.9982  0.0533  0.0264  0.0105
   157. (0.00018) RY*( 2) H  22           s(  0.02%)p99.99( 99.98%)
                                           -0.0068  0.0136 -0.5536  0.2967  0.7780
   158. (0.00013) RY*( 3) H  22           s(  0.07%)p99.99( 99.93%)
                                           -0.0008  0.0263 -0.6111  0.4891 -0.6218
   159. (0.00005) RY*( 4) H  22           s(  0.35%)p99.99( 99.65%)
   160. (0.01254) BD*( 1) C   1 - C   2  
                ( 49.66%)   0.7047* C   1 s( 30.35%)p 2.29( 69.61%)d 0.00(  0.04%)
                                           -0.0003 -0.5509 -0.0065  0.6541 -0.0017
                                            0.5052  0.0107 -0.1137  0.0019 -0.0174
                                            0.0036  0.0031 -0.0042  0.0095
                ( 50.34%)  -0.7095* C   2 s( 33.31%)p 2.00( 66.65%)d 0.00(  0.04%)
                                            0.0001 -0.5770 -0.0112 -0.6255 -0.0213
                                           -0.5130  0.0168  0.1060  0.0084 -0.0163
                                            0.0041  0.0022 -0.0026  0.0110
   161. (0.00843) BD*( 1) C   1 - H   9  
                ( 39.31%)   0.6270* C   1 s( 24.08%)p 3.15( 75.88%)d 0.00(  0.04%)
                                            0.0000 -0.4908  0.0034  0.2022 -0.0170
                                           -0.8322 -0.0014 -0.1581  0.0043  0.0077
                                            0.0012 -0.0059  0.0148  0.0085
                ( 60.69%)  -0.7790* H   9 s( 99.92%)p 0.00(  0.08%)
                                           -0.9996  0.0012 -0.0049  0.0267  0.0047
   162. (0.01045) BD*( 1) C   1 - H  10  
                ( 38.92%)   0.6239* C   1 s( 22.77%)p 3.39( 77.19%)d 0.00(  0.04%)
                                           -0.0000 -0.4772  0.0009 -0.2985 -0.0048
                                            0.0522 -0.0090  0.8246 -0.0031  0.0016
                                            0.0106 -0.0035 -0.0019 -0.0165
                ( 61.08%)  -0.7815* H  10 s( 99.92%)p 0.00(  0.08%)
                                           -0.9996  0.0018  0.0098 -0.0006 -0.0265
   163. (0.01067) BD*( 1) C   1 - H  11  
                ( 38.90%)   0.6237* C   1 s( 22.78%)p 3.39( 77.18%)d 0.00(  0.04%)
                                           -0.0000 -0.4773  0.0010 -0.6643 -0.0030
                                            0.2208 -0.0098 -0.5307  0.0030  0.0080
                                           -0.0153  0.0062 -0.0082 -0.0009
                ( 61.10%)  -0.7816* H  11 s( 99.92%)p 0.00(  0.08%)
                                           -0.9996  0.0020  0.0215 -0.0060  0.0173
   164. (0.02380) BD*( 1) C   2 - C   3  
                ( 50.82%)   0.7129* C   2 s( 40.26%)p 1.48( 59.70%)d 0.00(  0.04%)
                                            0.0002  0.6344  0.0072 -0.7067 -0.0108
                                            0.1980 -0.0068  0.2414  0.0039 -0.0080
                                           -0.0105  0.0029  0.0139 -0.0082
                ( 49.18%)  -0.7013* C   3 s( 38.98%)p 1.56( 60.99%)d 0.00(  0.04%)
                                            0.0001  0.6240  0.0195  0.7336  0.0196
                                           -0.1651 -0.0103 -0.2095 -0.0087 -0.0065
                                           -0.0091  0.0021  0.0137 -0.0076
   165. (0.08623) BD*( 2) C   2 - C   3  
                ( 49.45%)   0.7032* C   2 s(  0.01%)p99.99( 99.91%)d 4.82(  0.07%)
                                           -0.0000  0.0121 -0.0015 -0.2780  0.0050
                                            0.1288 -0.0023 -0.9513  0.0151 -0.0050
                                            0.0214 -0.0057  0.0059 -0.0129
                ( 50.55%)  -0.7110* C   3 s(  0.02%)p99.99( 99.90%)d 3.32(  0.07%)
                                           -0.0000  0.0074 -0.0130 -0.2528  0.0092
                                            0.1212 -0.0029 -0.9593  0.0108  0.0048
                                           -0.0218  0.0051 -0.0058  0.0135
   166. (0.01841) BD*( 1) C   2 - H  12  
                ( 39.74%)   0.6304* C   2 s( 26.40%)p 2.79( 73.56%)d 0.00(  0.04%)
                                           -0.0005  0.5136 -0.0157  0.1762  0.0062
                                           -0.8246  0.0056 -0.1566 -0.0011 -0.0061
                                           -0.0013  0.0058 -0.0149 -0.0091
                ( 60.26%)  -0.7763* H  12 s( 99.92%)p 0.00(  0.08%)
                                            0.9996 -0.0034 -0.0050  0.0281  0.0050
   167. (0.02634) BD*( 1) C   3 - C   4  
                ( 49.91%)   0.7065* C   3 s( 30.25%)p 2.30( 69.70%)d 0.00(  0.04%)
                                            0.0001 -0.5500  0.0090  0.5788 -0.0228
                                            0.5955  0.0077 -0.0820 -0.0074 -0.0167
                                            0.0028  0.0013 -0.0003  0.0119
                ( 50.09%)  -0.7077* C   4 s( 28.59%)p 2.50( 71.36%)d 0.00(  0.05%)
                                           -0.0004 -0.5347  0.0012 -0.6059 -0.0140
                                           -0.5836  0.0106  0.0746 -0.0101 -0.0186
                                            0.0023  0.0029  0.0013  0.0103
   168. (0.03118) BD*( 1) C   3 - C   8  
                ( 50.11%)   0.7079* C   3 s( 30.64%)p 2.26( 69.32%)d 0.00(  0.04%)
                                           -0.0001  0.5534 -0.0110 -0.2482  0.0194
                                            0.7764 -0.0023  0.1681  0.0088 -0.0104
                                           -0.0031  0.0061 -0.0122 -0.0110
                ( 49.89%)  -0.7063* C   8 s( 28.41%)p 2.52( 71.54%)d 0.00(  0.05%)
                                            0.0003  0.5330 -0.0010  0.2981  0.0161
                                           -0.7739  0.0019 -0.1653  0.0104 -0.0106
                                           -0.0021  0.0073 -0.0146 -0.0092
   169. (0.01829) BD*( 1) C   4 - C   5  
                ( 49.62%)   0.7044* C   4 s( 27.42%)p 2.65( 72.54%)d 0.00(  0.04%)
                                           -0.0002 -0.5236 -0.0033  0.6852  0.0091
                                           -0.1709  0.0312  0.4750  0.0086  0.0077
                                           -0.0151  0.0062 -0.0095  0.0011
                ( 50.38%)  -0.7098* C   5 s( 27.51%)p 2.63( 72.45%)d 0.00(  0.05%)
                                           -0.0003 -0.5245  0.0001 -0.6785  0.0061
                                            0.1958  0.0313 -0.4741 -0.0012  0.0051
                                           -0.0171  0.0034 -0.0111  0.0003
   170. (0.01227) BD*( 1) C   4 - H  13  
                ( 38.64%)   0.6216* C   4 s( 22.86%)p 3.37( 77.10%)d 0.00(  0.04%)
                                           -0.0002  0.4781  0.0045  0.3146 -0.0114
                                           -0.7916  0.0035 -0.2121  0.0162 -0.0114
                                           -0.0034  0.0076 -0.0122 -0.0074
                ( 61.36%)  -0.7833* H  13 s( 99.92%)p 0.00(  0.08%)
                                            0.9996 -0.0025 -0.0105  0.0258  0.0056
   171. (0.02082) BD*( 1) C   4 - H  14  
                ( 38.97%)   0.6242* C   4 s( 21.02%)p 3.75( 78.93%)d 0.00(  0.04%)
                                            0.0002 -0.4585  0.0052  0.2511 -0.0103
                                            0.0511  0.0236 -0.8503 -0.0003  0.0005
                                            0.0100 -0.0013 -0.0014 -0.0185
                ( 61.03%)  -0.7812* H  14 s( 99.92%)p 0.00(  0.08%)
                                           -0.9996  0.0052 -0.0068 -0.0045  0.0276
   172. (0.01627) BD*( 1) C   5 - C   6  
                ( 50.05%)   0.7075* C   5 s( 27.95%)p 2.58( 72.00%)d 0.00(  0.04%)
                                            0.0002  0.5287  0.0020 -0.3053 -0.0311
                                            0.7724 -0.0048  0.1707 -0.0068 -0.0104
                                           -0.0023  0.0078 -0.0138 -0.0089
                ( 49.95%)  -0.7067* C   6 s( 27.89%)p 2.58( 72.06%)d 0.00(  0.04%)
                                            0.0003  0.5281  0.0017  0.2816 -0.0271
                                           -0.7803 -0.0126 -0.1775 -0.0110 -0.0126
                                           -0.0028  0.0065 -0.0119 -0.0095
   173. (0.01782) BD*( 1) C   5 - H  15  
                ( 39.16%)   0.6258* C   5 s( 21.86%)p 3.57( 78.10%)d 0.00(  0.05%)
                                           -0.0001  0.4675 -0.0063  0.2220 -0.0152
                                           -0.0440 -0.0163 -0.8540 -0.0014  0.0003
                                           -0.0101  0.0005  0.0013  0.0187
                ( 60.84%)  -0.7800* H  15 s( 99.92%)p 0.00(  0.08%)
                                            0.9996 -0.0047 -0.0059  0.0034  0.0279
   174. (0.01278) BD*( 1) C   5 - H  16  
                ( 38.83%)   0.6231* C   5 s( 22.56%)p 3.43( 77.39%)d 0.00(  0.04%)
                                            0.0001 -0.4750 -0.0054  0.6291 -0.0083
                                            0.6015 -0.0039 -0.1271  0.0152 -0.0176
                                            0.0045  0.0038 -0.0010  0.0092
                ( 61.17%)  -0.7821* H  16 s( 99.92%)p 0.00(  0.08%)
                                           -0.9996  0.0026 -0.0202 -0.0200  0.0026
   175. (0.01631) BD*( 1) C   6 - C   7  
                ( 50.00%)   0.7071* C   6 s( 27.87%)p 2.59( 72.08%)d 0.00(  0.04%)
                                           -0.0003 -0.5279 -0.0019 -0.5996  0.0182
                                           -0.5938 -0.0246  0.0878  0.0085 -0.0178
                                            0.0027  0.0023 -0.0023  0.0104
                ( 50.00%)  -0.7071* C   7 s( 28.04%)p 2.57( 71.92%)d 0.00(  0.04%)
                                           -0.0002 -0.5295 -0.0021  0.6154  0.0255
                                            0.5766 -0.0188 -0.0835  0.0052 -0.0179
                                            0.0028  0.0033  0.0008  0.0101
   176. (0.01854) BD*( 1) C   6 - H  17  
                ( 39.36%)   0.6274* C   6 s( 21.58%)p 3.63( 78.37%)d 0.00(  0.05%)
                                            0.0002 -0.4645  0.0076  0.3041  0.0206
                                           -0.0162 -0.0053 -0.8309  0.0098  0.0003
                                            0.0104 -0.0002 -0.0020 -0.0186
                ( 60.64%)  -0.7787* H  17 s( 99.92%)p 0.00(  0.08%)
                                           -0.9996  0.0047 -0.0124  0.0012  0.0256
   177. (0.01275) BD*( 1) C   6 - H  18  
                ( 38.74%)   0.6224* C   6 s( 22.54%)p 3.43( 77.42%)d 0.00(  0.04%)
                                           -0.0001  0.4747  0.0052 -0.6838  0.0012
                                            0.1922 -0.0016 -0.5190  0.0178 -0.0061
                                            0.0162 -0.0047  0.0100  0.0013
                ( 61.26%)  -0.7827* H  18 s( 99.92%)p 0.00(  0.08%)
                                            0.9996 -0.0026  0.0230 -0.0063  0.0157
   178. (0.01787) BD*( 1) C   7 - C   8  
                ( 50.50%)   0.7106* C   7 s( 27.45%)p 2.64( 72.51%)d 0.00(  0.05%)
                                            0.0003  0.5239 -0.0001  0.6831  0.0078
                                           -0.1789  0.0303  0.4748  0.0054 -0.0074
                                            0.0164 -0.0057  0.0099 -0.0006
                ( 49.50%)  -0.7036* C   8 s( 27.36%)p 2.65( 72.60%)d 0.00(  0.04%)
                                            0.0002  0.5230  0.0030 -0.6803  0.0054
                                            0.1989  0.0320 -0.4718 -0.0042 -0.0045
                                            0.0161 -0.0022  0.0112 -0.0006
   179. (0.01275) BD*( 1) C   7 - H  19  
                ( 38.83%)   0.6231* C   7 s( 22.55%)p 3.43( 77.41%)d 0.00(  0.04%)
                                            0.0001 -0.4748 -0.0053  0.3071 -0.0059
                                           -0.7949  0.0053 -0.2181  0.0157  0.0114
                                            0.0037 -0.0084  0.0124  0.0078
                ( 61.17%)  -0.7821* H  19 s( 99.92%)p 0.00(  0.08%)
                                           -0.9996  0.0026 -0.0096  0.0263  0.0056
   180. (0.01766) BD*( 1) C   7 - H  20  
                ( 39.15%)   0.6257* C   7 s( 21.85%)p 3.57( 78.10%)d 0.00(  0.05%)
                                           -0.0001  0.4674 -0.0063  0.2429 -0.0067
                                            0.0478  0.0210 -0.8481  0.0008 -0.0000
                                           -0.0103 -0.0002  0.0011  0.0187
                ( 60.85%)  -0.7800* H  20 s( 99.92%)p 0.00(  0.08%)
                                            0.9996 -0.0046 -0.0075 -0.0038  0.0275
   181. (0.02021) BD*( 1) C   8 - H  21  
                ( 38.84%)   0.6232* C   8 s( 20.96%)p 3.77( 78.99%)d 0.00(  0.04%)
                                            0.0002 -0.4578  0.0051  0.2290 -0.0188
                                           -0.0442 -0.0160 -0.8573 -0.0031 -0.0004
                                            0.0102  0.0012 -0.0017 -0.0184
                ( 61.16%)  -0.7821* H  21 s( 99.92%)p 0.00(  0.08%)
                                           -0.9996  0.0051 -0.0051  0.0034  0.0281
   182. (0.01328) BD*( 1) C   8 - H  22  
                ( 38.67%)   0.6219* C   8 s( 23.17%)p 3.31( 76.79%)d 0.00(  0.04%)
                                            0.0001 -0.4813 -0.0048 -0.6281  0.0121
                                           -0.5989 -0.0007  0.1199 -0.0163 -0.0175
                                            0.0037  0.0032 -0.0004  0.0087
                ( 61.33%)  -0.7831* H  22 s( 99.92%)p 0.00(  0.08%)
                                           -0.9996  0.0020  0.0197  0.0198 -0.0023


 NHO Directionality and "Bond Bending" (deviations from line of nuclear centers)

         [Thresholds for printing:  angular deviation  >  1.0 degree]
                                    hybrid p-character > 25.0%
                                    orbital occupancy  >  0.10e

                                Line of Centers        Hybrid 1              Hybrid 2
                                ---------------  -------------------   ------------------
                NBO               Theta   Phi    Theta   Phi    Dev    Theta   Phi    Dev
 ========================================================================================
     5. BD (   1) C   2 - C   3    73.1  166.0    71.7  165.1   1.7    105.8  346.9   1.4
     6. BD (   2) C   2 - C   3    73.1  166.0   162.2  155.2  89.4     15.9  334.1  91.3
     7. BD (   1) C   2 - H  12   100.3  281.2   100.6  282.6   1.4      --     --    --
     8. BD (   1) C   3 - C   4    84.8  224.7    83.8  227.3   2.8     94.4   42.7   2.1
     9. BD (   1) C   3 - C   8    78.7  109.8    77.6  106.5   3.4    100.5  292.1   2.4
    10. BD (   1) C   4 - C   5   123.8  164.9   124.3  168.6   3.2     56.2  341.3   2.9
    11. BD (   1) C   4 - H  13   103.9  292.0   103.1  291.0   1.3      --     --    --
    12. BD (   1) C   4 - H  14    16.9  189.6    16.5  197.2   2.2      --     --    --
    13. BD (   1) C   5 - C   6    78.2  110.7    78.9  113.7   3.0    102.8  287.8   3.0
    14. BD (   1) C   5 - H  15   165.0  349.5   165.9  343.7   1.7      --     --    --
    16. BD (   1) C   6 - C   7    95.8   43.9    96.5   46.8   2.9     84.7  221.0   2.9
    17. BD (   1) C   6 - H  17    20.0  177.0    21.6  176.2   1.6      --     --    --
    19. BD (   1) C   7 - C   8    56.3  344.6    55.8  347.9   2.8    123.7  161.1   2.9
    21. BD (   1) C   7 - H  20   163.7   10.3   163.8   16.2   1.7      --     --    --
    22. BD (   1) C   8 - H  21    15.5  170.4    14.3  164.0   2.0      --     --    --


 Second Order Perturbation Theory Analysis of Fock Matrix in NBO Basis

     Threshold for printing:   0.50 kcal/mol
                                                                              E(2)  E(j)-E(i) F(i,j)
         Donor NBO (i)                     Acceptor NBO (j)                 kcal/mol   a.u.    a.u. 
 ===================================================================================================

 within unit  1
   1. BD (   1) C   1 - C   2        / 51. RY*(   2) C   3                    2.14    1.75    0.055
   1. BD (   1) C   1 - C   2        / 52. RY*(   3) C   3                    0.68    1.62    0.030
   1. BD (   1) C   1 - C   2        /161. BD*(   1) C   1 - H   9            0.57    1.06    0.022
   1. BD (   1) C   1 - C   2        /162. BD*(   1) C   1 - H  10            0.62    1.05    0.023
   1. BD (   1) C   1 - C   2        /163. BD*(   1) C   1 - H  11            0.62    1.05    0.023
   1. BD (   1) C   1 - C   2        /164. BD*(   1) C   2 - C   3            4.24    1.30    0.066
   1. BD (   1) C   1 - C   2        /167. BD*(   1) C   3 - C   4            4.13    1.05    0.059
   2. BD (   1) C   1 - H   9        / 43. RY*(   3) C   2                    0.95    1.28    0.031
   2. BD (   1) C   1 - H   9        /166. BD*(   1) C   2 - H  12            3.67    0.96    0.053
   2. BD (   1) C   1 - H   9        /182. BD*(   1) C   8 - H  22            0.59    0.95    0.021
   3. BD (   1) C   1 - H  10        / 42. RY*(   2) C   2                    0.95    1.28    0.031
   3. BD (   1) C   1 - H  10        /164. BD*(   1) C   2 - C   3            2.26    1.17    0.046
   3. BD (   1) C   1 - H  10        /165. BD*(   2) C   2 - C   3            3.68    0.56    0.041
   4. BD (   1) C   1 - H  11        / 42. RY*(   2) C   2                    1.00    1.28    0.032
   4. BD (   1) C   1 - H  11        /164. BD*(   1) C   2 - C   3            2.03    1.17    0.043
   4. BD (   1) C   1 - H  11        /165. BD*(   2) C   2 - C   3            4.09    0.56    0.043
   5. BD (   1) C   2 - C   3        / 32. RY*(   1) C   1                    1.07    1.43    0.035
   5. BD (   1) C   2 - C   3        / 59. RY*(   1) C   4                    0.94    1.68    0.035
   5. BD (   1) C   2 - C   3        / 95. RY*(   1) C   8                    0.71    1.69    0.031
   5. BD (   1) C   2 - C   3        /160. BD*(   1) C   1 - C   2            2.99    1.15    0.053
   5. BD (   1) C   2 - C   3        /166. BD*(   1) C   2 - H  12            1.74    1.18    0.040
   5. BD (   1) C   2 - C   3        /167. BD*(   1) C   3 - C   4            3.73    1.15    0.058
   5. BD (   1) C   2 - C   3        /168. BD*(   1) C   3 - C   8            3.96    1.15    0.060
   5. BD (   1) C   2 - C   3        /169. BD*(   1) C   4 - C   5            0.64    1.10    0.024
   5. BD (   1) C   2 - C   3        /178. BD*(   1) C   7 - C   8            0.60    1.10    0.023
   6. BD (   2) C   2 - C   3        / 33. RY*(   2) C   1                    0.73    1.47    0.030
   6. BD (   2) C   2 - C   3        /162. BD*(   1) C   1 - H  10            2.73    0.70    0.039
   6. BD (   2) C   2 - C   3        /163. BD*(   1) C   1 - H  11            2.87    0.70    0.040
   6. BD (   2) C   2 - C   3        /169. BD*(   1) C   4 - C   5            2.59    0.65    0.037
   6. BD (   2) C   2 - C   3        /171. BD*(   1) C   4 - H  14            3.29    0.69    0.043
   6. BD (   2) C   2 - C   3        /178. BD*(   1) C   7 - C   8            2.31    0.65    0.035
   6. BD (   2) C   2 - C   3        /181. BD*(   1) C   8 - H  21            2.96    0.69    0.041
   7. BD (   1) C   2 - H  12        / 32. RY*(   1) C   1                    0.56    1.21    0.023
   7. BD (   1) C   2 - H  12        / 51. RY*(   2) C   3                    1.20    1.62    0.040
   7. BD (   1) C   2 - H  12        / 52. RY*(   3) C   3                    0.63    1.49    0.028
   7. BD (   1) C   2 - H  12        /161. BD*(   1) C   1 - H   9            2.74    0.93    0.045
   7. BD (   1) C   2 - H  12        /164. BD*(   1) C   2 - C   3            1.78    1.17    0.041
   7. BD (   1) C   2 - H  12        /168. BD*(   1) C   3 - C   8            7.74    0.92    0.075
   8. BD (   1) C   3 - C   4        / 41. RY*(   1) C   2                    2.01    1.66    0.052
   8. BD (   1) C   3 - C   4        / 68. RY*(   1) C   5                    1.28    1.60    0.041
   8. BD (   1) C   3 - C   4        / 95. RY*(   1) C   8                    1.09    1.58    0.037
   8. BD (   1) C   3 - C   4        /160. BD*(   1) C   1 - C   2            4.50    1.04    0.061
   8. BD (   1) C   3 - C   4        /164. BD*(   1) C   2 - C   3            4.20    1.28    0.065
   8. BD (   1) C   3 - C   4        /168. BD*(   1) C   3 - C   8            1.16    1.03    0.031
   8. BD (   1) C   3 - C   4        /169. BD*(   1) C   4 - C   5            1.28    0.99    0.032
   8. BD (   1) C   3 - C   4        /170. BD*(   1) C   4 - H  13            0.76    1.05    0.025
   8. BD (   1) C   3 - C   4        /171. BD*(   1) C   4 - H  14            0.67    1.03    0.023
   8. BD (   1) C   3 - C   4        /174. BD*(   1) C   5 - H  16            1.80    1.05    0.039
   8. BD (   1) C   3 - C   4        /182. BD*(   1) C   8 - H  22            1.76    1.05    0.039
   9. BD (   1) C   3 - C   8        / 41. RY*(   1) C   2                    1.60    1.66    0.046
   9. BD (   1) C   3 - C   8        / 59. RY*(   1) C   4                    1.10    1.56    0.037
   9. BD (   1) C   3 - C   8        / 86. RY*(   1) C   7                    1.24    1.60    0.040
   9. BD (   1) C   3 - C   8        /164. BD*(   1) C   2 - C   3            4.34    1.28    0.067
   9. BD (   1) C   3 - C   8        /166. BD*(   1) C   2 - H  12            2.76    1.06    0.049
   9. BD (   1) C   3 - C   8        /167. BD*(   1) C   3 - C   4            1.18    1.03    0.031
   9. BD (   1) C   3 - C   8        /170. BD*(   1) C   4 - H  13            1.56    1.05    0.036
   9. BD (   1) C   3 - C   8        /178. BD*(   1) C   7 - C   8            1.32    0.99    0.032
   9. BD (   1) C   3 - C   8        /179. BD*(   1) C   7 - H  19            1.76    1.05    0.039
   9. BD (   1) C   3 - C   8        /181. BD*(   1) C   8 - H  21            0.70    1.03    0.024
   9. BD (   1) C   3 - C   8        /182. BD*(   1) C   8 - H  22            0.82    1.06    0.026
  10. BD (   1) C   4 - C   5        / 50. RY*(   1) C   3                    1.22    1.42    0.037
  10. BD (   1) C   4 - C   5        / 77. RY*(   1) C   6                    1.06    1.59    0.037
  10. BD (   1) C   4 - C   5        /164. BD*(   1) C   2 - C   3            1.88    1.26    0.044
  10. BD (   1) C   4 - C   5        /165. BD*(   2) C   2 - C   3            2.13    0.65    0.034
  10. BD (   1) C   4 - C   5        /167. BD*(   1) C   3 - C   4            1.45    1.01    0.034
  10. BD (   1) C   4 - C   5        /170. BD*(   1) C   4 - H  13            0.69    1.03    0.024
  10. BD (   1) C   4 - C   5        /171. BD*(   1) C   4 - H  14            0.54    1.02    0.021
  10. BD (   1) C   4 - C   5        /172. BD*(   1) C   5 - C   6            1.01    0.98    0.028
  10. BD (   1) C   4 - C   5        /174. BD*(   1) C   5 - H  16            0.66    1.04    0.023
  10. BD (   1) C   4 - C   5        /177. BD*(   1) C   6 - H  18            1.99    1.04    0.041
  11. BD (   1) C   4 - H  13        / 52. RY*(   3) C   3                    0.59    1.48    0.027
  11. BD (   1) C   4 - H  13        / 69. RY*(   2) C   5                    0.57    1.62    0.027
  11. BD (   1) C   4 - H  13        /167. BD*(   1) C   3 - C   4            0.59    0.91    0.021
  11. BD (   1) C   4 - H  13        /168. BD*(   1) C   3 - C   8            3.99    0.91    0.054
  11. BD (   1) C   4 - H  13        /172. BD*(   1) C   5 - C   6            3.20    0.88    0.047
  12. BD (   1) C   4 - H  14        / 50. RY*(   1) C   3                    0.62    1.31    0.026
  12. BD (   1) C   4 - H  14        /164. BD*(   1) C   2 - C   3            1.64    1.16    0.039
  12. BD (   1) C   4 - H  14        /165. BD*(   2) C   2 - C   3            4.30    0.55    0.044
  12. BD (   1) C   4 - H  14        /173. BD*(   1) C   5 - H  15            3.21    0.92    0.049
  13. BD (   1) C   5 - C   6        / 59. RY*(   1) C   4                    0.82    1.55    0.032
  13. BD (   1) C   5 - C   6        / 86. RY*(   1) C   7                    1.09    1.59    0.037
  13. BD (   1) C   5 - C   6        /169. BD*(   1) C   4 - C   5            0.99    0.98    0.028
  13. BD (   1) C   5 - C   6        /170. BD*(   1) C   4 - H  13            1.99    1.04    0.041
  13. BD (   1) C   5 - C   6        /173. BD*(   1) C   5 - H  15            0.53    1.03    0.021
  13. BD (   1) C   5 - C   6        /174. BD*(   1) C   5 - H  16            0.71    1.04    0.024
  13. BD (   1) C   5 - C   6        /175. BD*(   1) C   6 - C   7            1.08    0.99    0.029
  13. BD (   1) C   5 - C   6        /176. BD*(   1) C   6 - H  17            0.52    1.03    0.021
  13. BD (   1) C   5 - C   6        /177. BD*(   1) C   6 - H  18            0.72    1.04    0.025
  13. BD (   1) C   5 - C   6        /179. BD*(   1) C   7 - H  19            2.01    1.04    0.041
  14. BD (   1) C   5 - H  15        / 59. RY*(   1) C   4                    0.55    1.44    0.025
  14. BD (   1) C   5 - H  15        /171. BD*(   1) C   4 - H  14            3.10    0.91    0.047
  14. BD (   1) C   5 - H  15        /176. BD*(   1) C   6 - H  17            3.24    0.91    0.049
  15. BD (   1) C   5 - H  16        / 78. RY*(   2) C   6                    0.55    1.64    0.027
  15. BD (   1) C   5 - H  16        /167. BD*(   1) C   3 - C   4            3.22    0.91    0.048
  15. BD (   1) C   5 - H  16        /175. BD*(   1) C   6 - C   7            3.39    0.88    0.049
  16. BD (   1) C   6 - C   7        / 68. RY*(   1) C   5                    1.10    1.60    0.038
  16. BD (   1) C   6 - C   7        / 95. RY*(   1) C   8                    0.86    1.57    0.033
  16. BD (   1) C   6 - C   7        /172. BD*(   1) C   5 - C   6            1.09    0.99    0.029
  16. BD (   1) C   6 - C   7        /174. BD*(   1) C   5 - H  16            2.01    1.04    0.041
  16. BD (   1) C   6 - C   7        /176. BD*(   1) C   6 - H  17            0.52    1.03    0.021
  16. BD (   1) C   6 - C   7        /177. BD*(   1) C   6 - H  18            0.72    1.04    0.025
  16. BD (   1) C   6 - C   7        /178. BD*(   1) C   7 - C   8            0.98    0.98    0.028
  16. BD (   1) C   6 - C   7        /179. BD*(   1) C   7 - H  19            0.71    1.04    0.024
  16. BD (   1) C   6 - C   7        /180. BD*(   1) C   7 - H  20            0.54    1.03    0.021
  16. BD (   1) C   6 - C   7        /182. BD*(   1) C   8 - H  22            1.93    1.05    0.040
  17. BD (   1) C   6 - H  17        /173. BD*(   1) C   5 - H  15            3.23    0.92    0.049
  17. BD (   1) C   6 - H  17        /180. BD*(   1) C   7 - H  20            3.24    0.92    0.049
  18. BD (   1) C   6 - H  18        / 69. RY*(   2) C   5                    0.55    1.62    0.027
  18. BD (   1) C   6 - H  18        / 87. RY*(   2) C   7                    0.52    1.59    0.026
  18. BD (   1) C   6 - H  18        /169. BD*(   1) C   4 - C   5            3.43    0.87    0.049
  18. BD (   1) C   6 - H  18        /178. BD*(   1) C   7 - C   8            3.48    0.87    0.049
  19. BD (   1) C   7 - C   8        / 50. RY*(   1) C   3                    1.34    1.42    0.039
  19. BD (   1) C   7 - C   8        / 77. RY*(   1) C   6                    1.05    1.59    0.037
  19. BD (   1) C   7 - C   8        /164. BD*(   1) C   2 - C   3            2.14    1.26    0.046
  19. BD (   1) C   7 - C   8        /165. BD*(   2) C   2 - C   3            2.21    0.65    0.034
  19. BD (   1) C   7 - C   8        /168. BD*(   1) C   3 - C   8            1.55    1.02    0.035
  19. BD (   1) C   7 - C   8        /175. BD*(   1) C   6 - C   7            0.99    0.98    0.028
  19. BD (   1) C   7 - C   8        /177. BD*(   1) C   6 - H  18            1.96    1.04    0.040
  19. BD (   1) C   7 - C   8        /179. BD*(   1) C   7 - H  19            0.63    1.04    0.023
  19. BD (   1) C   7 - C   8        /181. BD*(   1) C   8 - H  21            0.56    1.01    0.021
  19. BD (   1) C   7 - C   8        /182. BD*(   1) C   8 - H  22            0.75    1.04    0.025
  20. BD (   1) C   7 - H  19        / 78. RY*(   2) C   6                    0.55    1.64    0.027
  20. BD (   1) C   7 - H  19        / 97. RY*(   3) C   8                    0.53    1.58    0.026
  20. BD (   1) C   7 - H  19        /168. BD*(   1) C   3 - C   8            3.21    0.91    0.049
  20. BD (   1) C   7 - H  19        /172. BD*(   1) C   5 - C   6            3.39    0.88    0.049
  21. BD (   1) C   7 - H  20        / 95. RY*(   1) C   8                    0.53    1.46    0.025
  21. BD (   1) C   7 - H  20        /176. BD*(   1) C   6 - H  17            3.23    0.92    0.049
  21. BD (   1) C   7 - H  20        /181. BD*(   1) C   8 - H  21            3.10    0.91    0.047
  22. BD (   1) C   8 - H  21        / 50. RY*(   1) C   3                    0.59    1.31    0.025
  22. BD (   1) C   8 - H  21        / 51. RY*(   2) C   3                    0.53    1.61    0.026
  22. BD (   1) C   8 - H  21        /164. BD*(   1) C   2 - C   3            1.88    1.16    0.042
  22. BD (   1) C   8 - H  21        /165. BD*(   2) C   2 - C   3            4.50    0.55    0.045
  22. BD (   1) C   8 - H  21        /180. BD*(   1) C   7 - H  20            3.19    0.92    0.048
  23. BD (   1) C   8 - H  22        / 52. RY*(   3) C   3                    0.82    1.48    0.031
  23. BD (   1) C   8 - H  22        / 87. RY*(   2) C   7                    0.60    1.60    0.028
  23. BD (   1) C   8 - H  22        /167. BD*(   1) C   3 - C   4            3.86    0.92    0.053
  23. BD (   1) C   8 - H  22        /168. BD*(   1) C   3 - C   8            0.74    0.92    0.023
  23. BD (   1) C   8 - H  22        /175. BD*(   1) C   6 - C   7            3.21    0.88    0.048
  24. CR (   1) C   1                / 43. RY*(   3) C   2                    0.54   10.85    0.069
  24. CR (   1) C   1                / 44. RY*(   4) C   2                    0.58   10.73    0.071
  24. CR (   1) C   1                /104. RY*(   1) H   9                    0.70   10.53    0.077
  24. CR (   1) C   1                /108. RY*(   1) H  10                    0.63   10.50    0.073
  24. CR (   1) C   1                /112. RY*(   1) H  11                    0.63   10.49    0.073
  24. CR (   1) C   1                /164. BD*(   1) C   2 - C   3            1.02   10.75    0.094
  25. CR (   1) C   2                / 34. RY*(   3) C   1                    1.42   10.61    0.109
  25. CR (   1) C   2                / 52. RY*(   3) C   3                    2.75   11.05    0.156
  25. CR (   1) C   2                /116. RY*(   1) H  12                    0.62   10.44    0.072
  25. CR (   1) C   2                /164. BD*(   1) C   2 - C   3            1.11   10.73    0.098
  25. CR (   1) C   2                /167. BD*(   1) C   3 - C   4            1.37   10.48    0.107
  25. CR (   1) C   2                /168. BD*(   1) C   3 - C   8            1.75   10.49    0.122
  26. CR (   1) C   3                / 43. RY*(   3) C   2                    1.98   10.84    0.131
  26. CR (   1) C   3                / 61. RY*(   3) C   4                    0.75   10.98    0.081
  26. CR (   1) C   3                / 96. RY*(   2) C   8                    0.89   10.95    0.088
  26. CR (   1) C   3                /160. BD*(   1) C   1 - C   2            1.46   10.49    0.111
  26. CR (   1) C   3                /164. BD*(   1) C   2 - C   3            0.92   10.73    0.089
  26. CR (   1) C   3                /166. BD*(   1) C   2 - H  12            0.67   10.52    0.075
  27. CR (   1) C   4                / 51. RY*(   2) C   3                    0.90   11.20    0.090
  27. CR (   1) C   4                / 70. RY*(   3) C   5                    0.85   10.73    0.085
  27. CR (   1) C   4                /120. RY*(   1) H  13                    0.60   10.46    0.070
  27. CR (   1) C   4                /124. RY*(   1) H  14                    0.59   10.46    0.070
  27. CR (   1) C   4                /164. BD*(   1) C   2 - C   3            0.90   10.74    0.088
  27. CR (   1) C   4                /168. BD*(   1) C   3 - C   8            0.61   10.50    0.072
  28. CR (   1) C   5                / 62. RY*(   4) C   4                    1.10   10.81    0.097
  28. CR (   1) C   5                / 79. RY*(   3) C   6                    0.89   10.73    0.087
  28. CR (   1) C   5                /128. RY*(   1) H  15                    0.60   10.45    0.071
  28. CR (   1) C   5                /132. RY*(   1) H  16                    0.58   10.44    0.069
  29. CR (   1) C   6                / 70. RY*(   3) C   5                    0.92   10.74    0.089
  29. CR (   1) C   6                / 88. RY*(   3) C   7                    0.85   10.76    0.085
  29. CR (   1) C   6                /136. RY*(   1) H  17                    0.59   10.46    0.070
  29. CR (   1) C   6                /140. RY*(   1) H  18                    0.58   10.44    0.069
  30. CR (   1) C   7                / 79. RY*(   3) C   6                    0.91   10.73    0.088
  30. CR (   1) C   7                / 98. RY*(   4) C   8                    1.06   10.84    0.096
  30. CR (   1) C   7                /144. RY*(   1) H  19                    0.58   10.44    0.069
  30. CR (   1) C   7                /148. RY*(   1) H  20                    0.60   10.45    0.071
  31. CR (   1) C   8                / 51. RY*(   2) C   3                    0.76   11.20    0.082
  31. CR (   1) C   8                / 88. RY*(   3) C   7                    0.86   10.75    0.086
  31. CR (   1) C   8                /152. RY*(   1) H  21                    0.59   10.46    0.070
  31. CR (   1) C   8                /156. RY*(   1) H  22                    0.65   10.50    0.074
  31. CR (   1) C   8                /164. BD*(   1) C   2 - C   3            0.97   10.74    0.092
  31. CR (   1) C   8                /167. BD*(   1) C   3 - C   4            0.57   10.49    0.069


 Natural Bond Orbitals (Summary):

                                                            Principal Delocalizations
           NBO                        Occupancy    Energy   (geminal,vicinal,remote)
 ====================================================================================
 Molecular unit  1  (C8H14)
     1. BD (   1) C   1 - C   2          1.98517    -0.60719  164(g),167(v),51(v),52(v)
                                                    162(g),163(g),161(g)
     2. BD (   1) C   1 - H   9          1.98773    -0.48436  166(v),43(v),182(r)
     3. BD (   1) C   1 - H  10          1.97809    -0.47719  165(v),164(v),42(v)
     4. BD (   1) C   1 - H  11          1.97768    -0.47700  165(v),164(v),42(v)
     5. BD (   1) C   2 - C   3          1.97683    -0.70358  168(g),167(g),160(g),166(g)
                                                    32(v),59(v),95(v),169(v)
                                                    178(v)
     6. BD (   2) C   2 - C   3          1.94122    -0.25052  171(v),181(v),163(v),162(v)
                                                    169(v),178(v),33(v)
     7. BD (   1) C   2 - H  12          1.97392    -0.47658  168(v),161(v),164(g),51(v)
                                                    52(v),32(v)
     8. BD (   1) C   3 - C   4          1.96848    -0.58664  160(v),164(g),41(v),174(v)
                                                    182(v),68(v),169(g),168(g)
                                                    95(v),170(g),171(g)
     9. BD (   1) C   3 - C   8          1.96970    -0.59082  164(g),166(v),179(v),41(v)
                                                    170(v),178(g),86(v),167(g)
                                                    59(v),182(g),181(g)
    10. BD (   1) C   4 - C   5          1.97409    -0.57285  165(v),177(v),164(v),167(g)
                                                    50(v),77(v),172(g),170(g)
                                                    174(g),171(g)
    11. BD (   1) C   4 - H  13          1.98032    -0.47117  168(v),172(v),52(v),167(g)
                                                    69(v)
    12. BD (   1) C   4 - H  14          1.96874    -0.46549  165(v),173(v),164(v),50(v)
    13. BD (   1) C   5 - C   6          1.98104    -0.57863  179(v),170(v),86(v),175(g)
                                                    169(g),59(v),177(g),174(g)
                                                    173(g),176(g)
    14. BD (   1) C   5 - H  15          1.97800    -0.46698  176(v),171(v),59(v)
    15. BD (   1) C   5 - H  16          1.97911    -0.47001  175(v),167(v),78(v)
    16. BD (   1) C   6 - C   7          1.98124    -0.57929  174(v),182(v),68(v),172(g)
                                                    178(g),95(v),177(g),179(g)
                                                    180(g),176(g)
    17. BD (   1) C   6 - H  17          1.97789    -0.46828  180(v),173(v)
    18. BD (   1) C   6 - H  18          1.97853    -0.47030  178(v),169(v),69(v),87(v)
    19. BD (   1) C   7 - C   8          1.97339    -0.57286  165(v),164(v),177(v),168(g)
                                                    50(v),77(v),175(g),182(g)
                                                    179(g),181(g)
    20. BD (   1) C   7 - H  19          1.97921    -0.47074  172(v),168(v),78(v),97(v)
    21. BD (   1) C   7 - H  20          1.97807    -0.46794  176(v),181(v),95(v)
    22. BD (   1) C   8 - H  21          1.96785    -0.46639  165(v),180(v),164(v),50(v)
                                                    51(v)
    23. BD (   1) C   8 - H  22          1.97942    -0.47554  167(v),175(v),52(v),168(g)
                                                    87(v)
    24. CR (   1) C   1                  1.99922   -10.06224  164(v),104(v),108(v),112(v)
                                                    44(v),43(v)
    25. CR (   1) C   2                  1.99876   -10.04199  52(v),168(v),34(v),167(v)
                                                    164(g),116(v)
    26. CR (   1) C   3                  1.99881   -10.04328  43(v),160(v),164(g),96(v)
                                                    61(v),166(v)
    27. CR (   1) C   4                  1.99906   -10.05189  164(v),51(v),70(v),168(v)
                                                    120(v),124(v)
    28. CR (   1) C   5                  1.99911   -10.05605  62(v),79(v),128(v),132(v)
    29. CR (   1) C   6                  1.99911   -10.05511  70(v),88(v),136(v),140(v)
    30. CR (   1) C   7                  1.99912   -10.05741  98(v),79(v),148(v),144(v)
    31. CR (   1) C   8                  1.99906   -10.05285  164(v),88(v),51(v),156(v)
                                                    152(v),167(v)
    32. RY*(   1) C   1                  0.00276     0.72957   
    33. RY*(   2) C   1                  0.00115     1.21698   
    34. RY*(   3) C   1                  0.00067     0.56631   
    35. RY*(   4) C   1                  0.00008     1.86843   
    36. RY*(   5) C   1                  0.00003     1.88632   
    37. RY*(   6) C   1                  0.00001     1.83237   
    38. RY*(   7) C   1                  0.00000     2.03796   
    39. RY*(   8) C   1                  0.00000     1.62150   
    40. RY*(   9) C   1                  0.00000     2.17517   
    41. RY*(   1) C   2                  0.00667     1.07414   
    42. RY*(   2) C   2                  0.00222     0.80462   
    43. RY*(   3) C   2                  0.00165     0.79204   
    44. RY*(   4) C   2                  0.00047     0.67136   
    45. RY*(   5) C   2                  0.00017     1.79558   
    46. RY*(   6) C   2                  0.00017     2.19270   
    47. RY*(   7) C   2                  0.00002     2.35086   
    48. RY*(   8) C   2                  0.00002     2.24010   
    49. RY*(   9) C   2                  0.00000     1.94313   
    50. RY*(   1) C   3                  0.00566     0.84807   
    51. RY*(   2) C   3                  0.00471     1.14546   
    52. RY*(   3) C   3                  0.00267     1.00921   
    53. RY*(   4) C   3                  0.00087     0.80570   
    54. RY*(   5) C   3                  0.00036     2.17183   
    55. RY*(   6) C   3                  0.00031     1.93572   
    56. RY*(   7) C   3                  0.00017     2.25387   
    57. RY*(   8) C   3                  0.00007     1.85238   
    58. RY*(   9) C   3                  0.00003     2.20642   
    59. RY*(   1) C   4                  0.00672     0.97301   
    60. RY*(   2) C   4                  0.00158     1.10594   
    61. RY*(   3) C   4                  0.00132     0.93529   
    62. RY*(   4) C   4                  0.00052     0.75739   
    63. RY*(   5) C   4                  0.00034     2.06818   
    64. RY*(   6) C   4                  0.00015     2.22708   
    65. RY*(   7) C   4                  0.00006     1.74689   
    66. RY*(   8) C   4                  0.00001     2.33346   
    67. RY*(   9) C   4                  0.00002     2.17621   
    68. RY*(   1) C   5                  0.00506     1.01764   
    69. RY*(   2) C   5                  0.00149     1.14918   
    70. RY*(   3) C   5                  0.00121     0.68139   
    71. RY*(   4) C   5                  0.00038     1.05453   
    72. RY*(   5) C   5                  0.00028     1.91526   
    73. RY*(   6) C   5                  0.00014     2.23592   
    74. RY*(   7) C   5                  0.00007     1.83857   
    75. RY*(   8) C   5                  0.00001     2.14426   
    76. RY*(   9) C   5                  0.00002     2.18182   
    77. RY*(   1) C   6                  0.00498     1.01839   
    78. RY*(   2) C   6                  0.00150     1.17330   
    79. RY*(   3) C   6                  0.00121     0.67371   
    80. RY*(   4) C   6                  0.00038     1.00677   
    81. RY*(   5) C   6                  0.00029     1.97803   
    82. RY*(   6) C   6                  0.00014     2.23033   
    83. RY*(   7) C   6                  0.00007     1.85239   
    84. RY*(   8) C   6                  0.00001     2.17086   
    85. RY*(   9) C   6                  0.00001     2.10143   
    86. RY*(   1) C   7                  0.00502     1.01181   
    87. RY*(   2) C   7                  0.00154     1.12142   
    88. RY*(   3) C   7                  0.00121     0.70140   
    89. RY*(   4) C   7                  0.00038     1.04554   
    90. RY*(   5) C   7                  0.00028     1.91866   
    91. RY*(   6) C   7                  0.00015     2.23402   
    92. RY*(   7) C   7                  0.00007     1.85265   
    93. RY*(   8) C   7                  0.00002     2.19030   
    94. RY*(   9) C   7                  0.00001     2.13564   
    95. RY*(   1) C   8                  0.00608     0.99076   
    96. RY*(   2) C   8                  0.00168     0.90402   
    97. RY*(   3) C   8                  0.00139     1.11117   
    98. RY*(   4) C   8                  0.00054     0.78274   
    99. RY*(   5) C   8                  0.00033     2.04919   
   100. RY*(   6) C   8                  0.00014     2.23931   
   101. RY*(   7) C   8                  0.00006     1.76482   
   102. RY*(   8) C   8                  0.00001     2.15588   
   103. RY*(   9) C   8                  0.00002     2.35383   
   104. RY*(   1) H   9                  0.00140     0.46802   
   105. RY*(   2) H   9                  0.00019     1.74492   
   106. RY*(   3) H   9                  0.00017     1.83498   
   107. RY*(   4) H   9                  0.00004     2.23210   
   108. RY*(   1) H  10                  0.00162     0.43284   
   109. RY*(   2) H  10                  0.00022     1.80371   
   110. RY*(   3) H  10                  0.00015     1.78210   
   111. RY*(   4) H  10                  0.00002     2.22617   
   112. RY*(   1) H  11                  0.00169     0.42965   
   113. RY*(   2) H  11                  0.00022     1.80342   
   114. RY*(   3) H  11                  0.00015     1.78389   
   115. RY*(   4) H  11                  0.00003     2.22873   
   116. RY*(   1) H  12                  0.00234     0.39966   
   117. RY*(   2) H  12                  0.00019     1.67931   
   118. RY*(   3) H  12                  0.00011     1.99536   
   119. RY*(   4) H  12                  0.00006     2.31698   
   120. RY*(   1) H  13                  0.00216     0.40740   
   121. RY*(   2) H  13                  0.00016     1.85345   
   122. RY*(   3) H  13                  0.00012     1.80808   
   123. RY*(   4) H  13                  0.00004     2.33066   
   124. RY*(   1) H  14                  0.00314     0.40324   
   125. RY*(   2) H  14                  0.00019     1.92429   
   126. RY*(   3) H  14                  0.00016     1.81779   
   127. RY*(   4) H  14                  0.00004     2.32030   
   128. RY*(   1) H  15                  0.00316     0.39686   
   129. RY*(   2) H  15                  0.00017     1.90404   
   130. RY*(   3) H  15                  0.00013     1.78258   
   131. RY*(   4) H  15                  0.00004     2.32701   
   132. RY*(   1) H  16                  0.00224     0.38351   
   133. RY*(   2) H  16                  0.00017     1.86818   
   134. RY*(   3) H  16                  0.00013     1.81076   
   135. RY*(   4) H  16                  0.00004     2.32851   
   136. RY*(   1) H  17                  0.00308     0.40226   
   137. RY*(   2) H  17                  0.00018     1.91060   
   138. RY*(   3) H  17                  0.00013     1.77909   
   139. RY*(   4) H  17                  0.00004     2.32082   
   140. RY*(   1) H  18                  0.00220     0.38222   
   141. RY*(   2) H  18                  0.00017     1.86431   
   142. RY*(   3) H  18                  0.00013     1.81140   
   143. RY*(   4) H  18                  0.00004     2.33098   
   144. RY*(   1) H  19                  0.00223     0.38316   
   145. RY*(   2) H  19                  0.00017     1.86749   
   146. RY*(   3) H  19                  0.00012     1.81469   
   147. RY*(   4) H  19                  0.00004     2.32823   
   148. RY*(   1) H  20                  0.00307     0.39670   
   149. RY*(   2) H  20                  0.00017     1.90174   
   150. RY*(   3) H  20                  0.00013     1.78370   
   151. RY*(   4) H  20                  0.00004     2.32485   
   152. RY*(   1) H  21                  0.00310     0.40298   
   153. RY*(   2) H  21                  0.00019     1.93147   
   154. RY*(   3) H  21                  0.00016     1.81852   
   155. RY*(   4) H  21                  0.00004     2.31979   
   156. RY*(   1) H  22                  0.00206     0.44615   
   157. RY*(   2) H  22                  0.00018     1.88007   
   158. RY*(   3) H  22                  0.00013     1.80333   
   159. RY*(   4) H  22                  0.00005     2.32604   
   160. BD*(   1) C   1 - C   2          0.01254     0.45139   
   161. BD*(   1) C   1 - H   9          0.00843     0.45660   
   162. BD*(   1) C   1 - H  10          0.01045     0.44461   
   163. BD*(   1) C   1 - H  11          0.01067     0.44450   
   164. BD*(   1) C   2 - C   3          0.02380     0.69070   
   165. BD*(   2) C   2 - C   3          0.08623     0.07972   
   166. BD*(   1) C   2 - H  12          0.01841     0.47359   
   167. BD*(   1) C   3 - C   4          0.02634     0.44187   
   168. BD*(   1) C   3 - C   8          0.03118     0.44326   
   169. BD*(   1) C   4 - C   5          0.01829     0.40089   
   170. BD*(   1) C   4 - H  13          0.01227     0.46171   
   171. BD*(   1) C   4 - H  14          0.02082     0.44221   
   172. BD*(   1) C   5 - C   6          0.01627     0.40680   
   173. BD*(   1) C   5 - H  15          0.01782     0.45220   
   174. BD*(   1) C   5 - H  16          0.01278     0.46346   
   175. BD*(   1) C   6 - C   7          0.01631     0.40660   
   176. BD*(   1) C   6 - H  17          0.01854     0.44739   
   177. BD*(   1) C   6 - H  18          0.01275     0.46305   
   178. BD*(   1) C   7 - C   8          0.01787     0.39857   
   179. BD*(   1) C   7 - H  19          0.01275     0.46283   
   180. BD*(   1) C   7 - H  20          0.01766     0.45145   
   181. BD*(   1) C   8 - H  21          0.02021     0.44082   
   182. BD*(   1) C   8 - H  22          0.01328     0.46668   
       -------------------------------
              Total Lewis   61.42796  ( 99.0774%)
        Valence non-Lewis    0.45568  (  0.7350%)
        Rydberg non-Lewis    0.11636  (  0.1877%)
       -------------------------------
            Total unit  1   62.00000  (100.0000%)
           Charge unit  1    0.00000
 Unable to Open any file for archive entry.
 1\1\GINC-COMPUTE-0-1\SP\RB3LYP\def2SVP\C8H14\ZAHRT2\13-Mar-2021\0\\# b
 3lyp/def2svp geom=NewRedundant pop=NBO\\57\\0,1\C,0,2.782452375,-0.501
 5677676,1.1173156651\C,0,1.7787331353,0.516555239,0.6632577553\C,0,0.6
 855070265,0.3263166137,-0.0944638205\C,0,-0.2378715933,1.4698215934,-0
 .4501266287\C,0,-1.6849768945,1.1792744138,-0.0164993587\C,0,-2.175635
 6941,-0.1572934559,-0.5815919283\C,0,-1.2308069814,-1.3017674381,-0.20
 24523414\C,0,0.2169794636,-1.0050734305,-0.6342125479\H,0,2.5499869824
 ,-1.5193897956,0.7743862901\H,0,2.8494004094,-0.5258107179,2.219391105
 3\H,0,3.793796551,-0.2485946037,0.7524095361\H,0,1.9790598875,1.543870
 1025,0.9951381742\H,0,0.1215454914,2.4098518895,-0.0029787024\H,0,-0.2
 267839075,1.6116817219,-1.5484545025\H,0,-1.7260693932,1.1453396553,1.
 0868281547\H,0,-2.3490456565,2.0001980396,-0.3347306004\H,0,-2.2332544
 628,-0.0854892115,-1.6836634332\H,0,-3.1984917122,-0.3716444572,-0.229
 581858\H,0,-1.5717356563,-2.2487573662,-0.6530448133\H,0,-1.2531223759
 ,-1.4444344737,0.8926662331\H,0,0.2494166963,-0.967169467,-1.740243628
 7\H,0,0.8809163093,-1.8259170838,-0.32934875\\Version=ES64L-G16RevC.01
 \State=1-A\HF=-313.0549603\RMSD=6.053e-09\Dipole=-0.057595,-0.0682836,
 -0.0154455\Quadrupole=0.0545149,0.159624,-0.2141389,-0.2344616,0.76041
 22,0.1548671\PG=C01 [X(C8H14)]\\@
 The archive entry for this job was punched.


 I DO NOT KNOW WHAT I MAY APPEAR TO THE WORLD; BUT TO MYSELF
 I SEEM TO HAVE BEEN ONLY LIKE A BOY PLAYING ON THE SEASHORE,
 AND DIVERTING MYSELF IN NOW AND THEN FINDING A SMOOTHER PEBBLE
 OR A PRETTIER SHELL THAN ORDINARY, WHILST THE GREAT OCEAN OF
 TRUTH LAY ALL UNDISCOVERED BEFORE ME.
                                          -- NEWTON (1642-1726)
 File lengths (MBytes):  RWF=     21 Int=      0 D2E=      0 Chk=      3 Scr=      1
 Normal termination of Gaussian 16
