# Supplementary material for: Machine-Learning-Guided Discovery of Electrochemical Reactions
Source: J Am Chem Soc. 2022 Dec 2;144(49):22599–610. doi: 10.1021/jacs.2c08997 (PMC9756344; doi:10.1021/jacs.2c08997)
Supplement: Supplementary file 4 — ja2c08997_si_004.zip [file ja2c08997_si_004.zip › Reactivity Prediction/Nlogs_notimes/61.log]

 Entering Gaussian System, Link 0=g16
 Input=61.com
 Output=61.log
 Initial command:
  
 Copyright (c) 1988-2019, Gaussian, Inc.  All Rights Reserved.
  
 This is part of the Gaussian(R) 16 program.  It is based on
 the Gaussian(R) 09 system (copyright 2009, Gaussian, Inc.),
 the Gaussian(R) 03 system (copyright 2003, Gaussian, Inc.),
 the Gaussian(R) 98 system (copyright 1998, Gaussian, Inc.),
 the Gaussian(R) 94 system (copyright 1995, Gaussian, Inc.),
 the Gaussian 92(TM) system (copyright 1992, Gaussian, Inc.),
 the Gaussian 90(TM) system (copyright 1990, Gaussian, Inc.),
 the Gaussian 88(TM) system (copyright 1988, Gaussian, Inc.),
 the Gaussian 86(TM) system (copyright 1986, Carnegie Mellon
 University), and the Gaussian 82(TM) system (copyright 1983,
 Carnegie Mellon University). Gaussian is a federally registered
 trademark of Gaussian, Inc.
  
 This software contains proprietary and confidential information,
 including trade secrets, belonging to Gaussian, Inc.
  
 This software is provided under written license and may be
 used, copied, transmitted, or stored only in accord with that
 written license.
  
 The following legend is applicable only to US Government
 contracts under FAR:
  
                    RESTRICTED RIGHTS LEGEND
  
 Use, reproduction and disclosure by the US Government is
 subject to restrictions as set forth in subparagraphs (a)
 and (c) of the Commercial Computer Software - Restricted
 Rights clause in FAR 52.227-19.
  
 Gaussian, Inc.
 340 Quinnipiac St., Bldg. 40, Wallingford CT 06492
  
  
 ---------------------------------------------------------------
 Warning -- This program may not be used in any manner that
 competes with the business of Gaussian, Inc. or will provide
 assistance to any competitor of Gaussian, Inc.  The licensee
 of this program is prohibited from giving any competitor of
 Gaussian, Inc. access to this program.  By using this program,
 the user acknowledges that Gaussian, Inc. is engaged in the
 business of creating and licensing software in the field of
 computational chemistry and represents and warrants to the
 licensee that it is not a competitor of Gaussian, Inc. and that
 it will not use this program in any manner prohibited above.
 ---------------------------------------------------------------
  

 Cite this work as:
 Gaussian 16, Revision C.01,
 M. J. Frisch, G. W. Trucks, H. B. Schlegel, G. E. Scuseria, 
 M. A. Robb, J. R. Cheeseman, G. Scalmani, V. Barone, 
 G. A. Petersson, H. Nakatsuji, X. Li, M. Caricato, A. V. Marenich, 
 J. Bloino, B. G. Janesko, R. Gomperts, B. Mennucci, H. P. Hratchian, 
 J. V. Ortiz, A. F. Izmaylov, J. L. Sonnenberg, D. Williams-Young, 
 F. Ding, F. Lipparini, F. Egidi, J. Goings, B. Peng, A. Petrone, 
 T. Henderson, D. Ranasinghe, V. G. Zakrzewski, J. Gao, N. Rega, 
 G. Zheng, W. Liang, M. Hada, M. Ehara, K. Toyota, R. Fukuda, 
 J. Hasegawa, M. Ishida, T. Nakajima, Y. Honda, O. Kitao, H. Nakai, 
 T. Vreven, K. Throssell, J. A. Montgomery, Jr., J. E. Peralta, 
 F. Ogliaro, M. J. Bearpark, J. J. Heyd, E. N. Brothers, K. N. Kudin, 
 V. N. Staroverov, T. A. Keith, R. Kobayashi, J. Normand, 
 K. Raghavachari, A. P. Rendell, J. C. Burant, S. S. Iyengar, 
 J. Tomasi, M. Cossi, J. M. Millam, M. Klene, C. Adamo, R. Cammi, 
 J. W. Ochterski, R. L. Martin, K. Morokuma, O. Farkas, 
 J. B. Foresman, and D. J. Fox, Gaussian, Inc., Wallingford CT, 2019.
 
 ******************************************
 Gaussian 16:  ES64L-G16RevC.01  3-Jul-2019
                13-Mar-2021 
 ******************************************
 %nprocshared=16
 Will use up to   16 processors via shared memory.
 %mem=7GB
 -----------------------------------------
 # b3lyp/def2svp geom=NewRedundant pop=NBO
 -----------------------------------------
 1/29=4000,38=1,172=1/1;
 2/12=2,17=6,18=5,40=1/2;
 3/5=43,7=101,11=2,25=1,30=1,74=-5/1,2,3;
 4//1;
 5/5=2,38=5/2;
 6/7=2,8=2,9=2,10=2,28=1,40=1/1,7;
 99/5=1,9=1/99;
 --
 61
 --
 Symbolic Z-matrix:
 Charge =  0 Multiplicity = 1
 N                     2.65127  -0.71768  -0.14495 
 N                     1.82128   0.39688  -0.09761 
 C                     0.44067   0.21655  -0.04414 
 C                    -0.16136  -1.01166  -0.37306 
 C                    -1.55069  -1.13628  -0.34838 
 C                    -2.36814  -0.05743   0.00247 
 C                    -1.76911   1.16204   0.33446 
 C                    -0.3824    1.30186   0.3157 
 H                     3.01841  -0.97608   0.77426 
 H                     3.42712  -0.55918  -0.78455 
 H                     2.16156   1.21543   0.40249 
 H                     0.48027  -1.84983  -0.64269 
 H                    -2.00125  -2.09826  -0.60768 
 H                    -3.45466  -0.16507   0.02017 
 H                    -2.38825   2.01797   0.6159 
 H                     0.07528   2.26075   0.57761 
 
                          Input orientation:                          
 ---------------------------------------------------------------------
 Center     Atomic      Atomic             Coordinates (Angstroms)
 Number     Number       Type             X           Y           Z
 ---------------------------------------------------------------------
      1          7           0        2.651272   -0.717684   -0.144948
      2          7           0        1.821283    0.396877   -0.097613
      3          6           0        0.440666    0.216555   -0.044141
      4          6           0       -0.161363   -1.011662   -0.373058
      5          6           0       -1.550688   -1.136280   -0.348384
      6          6           0       -2.368139   -0.057435    0.002467
      7          6           0       -1.769111    1.162044    0.334461
      8          6           0       -0.382403    1.301861    0.315700
      9          1           0        3.018413   -0.976081    0.774262
     10          1           0        3.427122   -0.559179   -0.784549
     11          1           0        2.161559    1.215428    0.402485
     12          1           0        0.480270   -1.849833   -0.642692
     13          1           0       -2.001253   -2.098264   -0.607676
     14          1           0       -3.454657   -0.165070    0.020174
     15          1           0       -2.388252    2.017972    0.615904
     16          1           0        0.075281    2.260750    0.577607
 ---------------------------------------------------------------------
                    Distance matrix (angstroms):
                    1          2          3          4          5
     1  N    0.000000
     2  N    1.390456   0.000000
     3  C    2.402029   1.393369   0.000000
     4  C    2.837142   2.447598   1.406819   0.000000
     5  C    4.227656   3.712633   2.426564   1.395120   0.000000
     6  C    5.064795   4.215171   2.822521   2.433398   1.398295
     7  C    4.827318   3.696362   2.433188   2.794715   2.407547
     8  C    3.673410   2.417861   1.408835   2.423970   2.783959
     9  H    1.022990   2.019480   2.955832   3.380619   4.707726
    10  H    1.017917   1.991141   3.173150   3.640232   5.030097
    11  H    2.067951   1.017797   2.039287   3.310190   4.458150
    12  H    2.498551   2.672663   2.151694   1.089462   2.172686
    13  H    4.875050   4.593220   3.411587   2.149638   1.093460
    14  H    6.133109   5.307090   3.914501   3.423030   2.168913
    15  H    5.784420   4.566972   3.418119   3.887899   3.403038
    16  H    4.003609   2.641679   2.167674   3.415910   3.878279
                    6          7          8          9         10
     6  C    0.000000
     7  C    1.398637   0.000000
     8  C    2.426715   1.393865   0.000000
     9  H    5.518561   5.261690   4.118840   0.000000
    10  H    5.869939   5.587094   4.380239   1.664554   0.000000
    11  H    4.722113   3.931620   2.546908   2.382252   2.481920
    12  H    3.426712   3.884063   3.405274   3.035353   3.220224
    13  H    2.161450   3.401636   3.877389   5.325983   5.645114
    14  H    1.091981   2.168197   3.417304   6.567117   6.939869
    15  H    2.164260   1.093233   2.150899   6.182350   6.513182
    16  H    3.416879   2.160568   1.094321   4.379243   4.587189
                   11         12         13         14         15
    11  H    0.000000
    12  H    3.648965   0.000000
    13  H    5.415716   2.494173   0.000000
    14  H    5.796017   4.331451   2.498764   0.000000
    15  H    4.624976   4.977187   4.311649   2.501557   0.000000
    16  H    2.340068   4.306975   4.971709   4.319236   2.475763
                   16
    16  H    0.000000
 Stoichiometry    C6H8N2
 Framework group  C1[X(C6H8N2)]
 Deg. of freedom    42
 Full point group                 C1      NOp   1
 Largest Abelian subgroup         C1      NOp   1
 Largest concise Abelian subgroup C1      NOp   1
                         Standard orientation:                         
 ---------------------------------------------------------------------
 Center     Atomic      Atomic             Coordinates (Angstroms)
 Number     Number       Type             X           Y           Z
 ---------------------------------------------------------------------
      1          7           0       -2.751513    0.426537    0.100164
      2          7           0       -1.807521   -0.563070   -0.150686
      3          6           0       -0.452581   -0.250825   -0.060577
      4          6           0        0.004754    1.079583   -0.060766
      5          6           0        1.373211    1.346810   -0.013069
      6          6           0        2.311597    0.311433    0.038453
      7          6           0        1.856431   -1.011057    0.043877
      8          6           0        0.492383   -1.294108   -0.002102
      9          1           0       -3.111457    0.395562    1.057237
     10          1           0       -3.528234    0.354162   -0.553764
     11          1           0       -2.041914   -1.515753    0.120177
     12          1           0       -0.730692    1.882494   -0.097908
     13          1           0        1.710518    2.386943   -0.014701
     14          1           0        3.380669    0.530595    0.076881
     15          1           0        2.571809   -1.836558    0.087917
     16          1           0        0.147767   -2.332738    0.002908
 ---------------------------------------------------------------------
 Rotational constants (GHZ):           5.0457886           1.5064718           1.1711586
 Standard basis: def2SVP (5D, 7F)
 There are   160 symmetry adapted cartesian basis functions of A   symmetry.
 There are   152 symmetry adapted basis functions of A   symmetry.
   152 basis functions,   256 primitive gaussians,   160 cartesian basis functions
    29 alpha electrons       29 beta electrons
       nuclear repulsion energy       344.2070791514 Hartrees.
 NAtoms=   16 NActive=   16 NUniq=   16 SFac= 1.00D+00 NAtFMM=   60 NAOKFM=F Big=F
 Integral buffers will be    131072 words long.
 Raffenetti 2 integral format.
 Two-electron integral symmetry is turned on.
 One-electron integrals computed using PRISM.
   1 Symmetry operations used in ECPInt.
 ECPInt:  NShTT=    2628 NPrTT=    9444 LenC2=    2603 LenP2D=    7540.
 LDataN:  DoStor=T MaxTD1= 4 Len=   56
 NBasis=   152 RedAO= T EigKep=  2.90D-04  NBF=   152
 NBsUse=   152 1.00D-06 EigRej= -1.00D+00 NBFU=   152
 ExpMin= 1.22D-01 ExpMax= 1.71D+03 ExpMxC= 2.58D+02 IAcc=3 IRadAn=         5 AccDes= 0.00D+00
 Harris functional with IExCor=  402 and IRadAn=       5 diagonalized for initial guess.
 HarFok:  IExCor=  402 AccDes= 0.00D+00 IRadAn=         5 IDoV= 1 UseB2=F ITyADJ=14
 ICtDFT=  3500011 ScaDFX=  1.000000  1.000000  1.000000  1.000000
 FoFCou: FMM=F IPFlag=           0 FMFlag=      100000 FMFlg1=           0
         NFxFlg=           0 DoJE=T BraDBF=F KetDBF=T FulRan=T
         wScrn=  0.000000 ICntrl=       500 IOpCl=  0 I1Cent=   200000004 NGrid=           0
         NMat0=    1 NMatS0=      1 NMatT0=    0 NMatD0=    1 NMtDS0=    0 NMtDT0=    0
 Petite list used in FoFCou.
 Requested convergence on RMS density matrix=1.00D-08 within 128 cycles.
 Requested convergence on MAX density matrix=1.00D-06.
 Requested convergence on             energy=1.00D-06.
 No special actions if energy rises.
 Integral accuracy reduced to 1.0D-05 until final iterations.
 Initial convergence to 1.0D-05 achieved.  Increase integral accuracy.
 SCF Done:  E(RB3LYP) =  -342.674885889     A.U. after   14 cycles
            NFock= 14  Conv=0.40D-08     -V/T= 2.0110

 **********************************************************************

            Population analysis using the SCF Density.

 **********************************************************************

 Orbital symmetries:
       Occupied  (A) (A) (A) (A) (A) (A) (A) (A) (A) (A) (A) (A)
                 (A) (A) (A) (A) (A) (A) (A) (A) (A) (A) (A) (A)
                 (A) (A) (A) (A) (A)
       Virtual   (A) (A) (A) (A) (A) (A) (A) (A) (A) (A) (A) (A)
                 (A) (A) (A) (A) (A) (A) (A) (A) (A) (A) (A) (A)
                 (A) (A) (A) (A) (A) (A) (A) (A) (A) (A) (A) (A)
                 (A) (A) (A) (A) (A) (A) (A) (A) (A) (A) (A) (A)
                 (A) (A) (A) (A) (A) (A) (A) (A) (A) (A) (A) (A)
                 (A) (A) (A) (A) (A) (A) (A) (A) (A) (A) (A) (A)
                 (A) (A) (A) (A) (A) (A) (A) (A) (A) (A) (A) (A)
                 (A) (A) (A) (A) (A) (A) (A) (A) (A) (A) (A) (A)
                 (A) (A) (A) (A) (A) (A) (A) (A) (A) (A) (A) (A)
                 (A) (A) (A) (A) (A) (A) (A) (A) (A) (A) (A) (A)
                 (A) (A) (A)
 The electronic state is 1-A.
 Alpha  occ. eigenvalues --  -14.35820 -14.34893 -10.21652 -10.17918 -10.17687
 Alpha  occ. eigenvalues --  -10.17519 -10.16825 -10.16762  -0.97785  -0.83941
 Alpha  occ. eigenvalues --   -0.78448  -0.72412  -0.69430  -0.59963  -0.57922
 Alpha  occ. eigenvalues --   -0.52680  -0.51827  -0.50582  -0.46626  -0.42717
 Alpha  occ. eigenvalues --   -0.42283  -0.40692  -0.37038  -0.34947  -0.33225
 Alpha  occ. eigenvalues --   -0.29883  -0.26636  -0.24250  -0.19627
 Alpha virt. eigenvalues --    0.00452   0.01945   0.04327   0.07286   0.07940
 Alpha virt. eigenvalues --    0.11456   0.11939   0.13024   0.16340   0.16908
 Alpha virt. eigenvalues --    0.17197   0.21677   0.26692   0.29819   0.30281
 Alpha virt. eigenvalues --    0.31667   0.34896   0.37774   0.42198   0.42816
 Alpha virt. eigenvalues --    0.43856   0.45837   0.47945   0.50099   0.51591
 Alpha virt. eigenvalues --    0.51969   0.53364   0.54657   0.55439   0.58012
 Alpha virt. eigenvalues --    0.59759   0.61647   0.61924   0.64157   0.65126
 Alpha virt. eigenvalues --    0.66471   0.68279   0.70130   0.71737   0.72926
 Alpha virt. eigenvalues --    0.73767   0.74587   0.76784   0.78557   0.80904
 Alpha virt. eigenvalues --    0.82593   0.83536   0.84634   0.86726   0.88155
 Alpha virt. eigenvalues --    0.94064   0.99342   1.06399   1.08124   1.15348
 Alpha virt. eigenvalues --    1.18558   1.21257   1.26004   1.26625   1.27250
 Alpha virt. eigenvalues --    1.28202   1.29608   1.32247   1.33563   1.48835
 Alpha virt. eigenvalues --    1.51264   1.59185   1.65457   1.68246   1.68616
 Alpha virt. eigenvalues --    1.69252   1.72949   1.75342   1.76228   1.76649
 Alpha virt. eigenvalues --    1.77132   1.78582   1.79643   1.80848   1.83204
 Alpha virt. eigenvalues --    1.85946   1.92411   1.95502   1.96539   1.99504
 Alpha virt. eigenvalues --    1.99576   2.02523   2.02968   2.09082   2.12017
 Alpha virt. eigenvalues --    2.14213   2.15419   2.16016   2.18545   2.23658
 Alpha virt. eigenvalues --    2.26135   2.28194   2.32685   2.34273   2.35822
 Alpha virt. eigenvalues --    2.38853   2.42372   2.50011   2.60136   2.61210
 Alpha virt. eigenvalues --    2.63600   2.65462   2.71447   2.73152   2.74304
 Alpha virt. eigenvalues --    2.81867   2.83861   2.89753   2.90427   2.97350
 Alpha virt. eigenvalues --    3.01367   3.10627   3.13372   3.20631   3.26088
 Alpha virt. eigenvalues --    3.35521   3.47362   3.66321
          Condensed to atoms (all electrons):
               1          2          3          4          5          6
     1  N    6.123639   0.316323  -0.074852   0.001690  -0.000046   0.000050
     2  N    0.316323   6.356662   0.392668  -0.086248   0.008518  -0.000438
     3  C   -0.074852   0.392668   5.213753   0.182509   0.153185  -0.176924
     4  C    0.001690  -0.086248   0.182509   5.271275   0.216052   0.111932
     5  C   -0.000046   0.008518   0.153185   0.216052   5.130597   0.225270
     6  C    0.000050  -0.000438  -0.176924   0.111932   0.225270   5.166524
     7  C   -0.000216   0.007552   0.144244  -0.157944   0.129685   0.236196
     8  C    0.007194  -0.097888   0.193057   0.074023  -0.173196   0.106120
     9  H    0.364940  -0.045276   0.007040  -0.000794  -0.000078  -0.000013
    10  H    0.367132  -0.033245   0.003616   0.001753   0.000031   0.000001
    11  H   -0.041416   0.355674  -0.023865   0.015041  -0.000237  -0.000015
    12  H    0.034313  -0.018753  -0.079149   0.447107  -0.085934   0.015860
    13  H   -0.000036  -0.000132   0.016316  -0.075747   0.437466  -0.077356
    14  H    0.000000   0.000013  -0.001697   0.015394  -0.076582   0.440639
    15  H    0.000003  -0.000140   0.016554  -0.001478   0.015263  -0.076753
    16  H   -0.000025  -0.012703  -0.089749   0.018682  -0.002380   0.016376
               7          8          9         10         11         12
     1  N   -0.000216   0.007194   0.364940   0.367132  -0.041416   0.034313
     2  N    0.007552  -0.097888  -0.045276  -0.033245   0.355674  -0.018753
     3  C    0.144244   0.193057   0.007040   0.003616  -0.023865  -0.079149
     4  C   -0.157944   0.074023  -0.000794   0.001753   0.015041   0.447107
     5  C    0.129685  -0.173196  -0.000078   0.000031  -0.000237  -0.085934
     6  C    0.236196   0.106120  -0.000013   0.000001  -0.000015   0.015860
     7  C    5.053068   0.272551  -0.000004   0.000018  -0.000101  -0.002625
     8  C    0.272551   5.290093   0.000697  -0.000650  -0.020912   0.019051
     9  H   -0.000004   0.000697   0.623978  -0.042540  -0.007401  -0.001246
    10  H    0.000018  -0.000650  -0.042540   0.596993  -0.000699  -0.001253
    11  H   -0.000101  -0.020912  -0.007401  -0.000699   0.613842   0.000862
    12  H   -0.002625   0.019051  -0.001246  -0.001253   0.000862   0.718456
    13  H    0.015509  -0.001479   0.000004  -0.000000   0.000014  -0.013795
    14  H   -0.077280   0.015974  -0.000000  -0.000000  -0.000002  -0.000240
    15  H    0.434938  -0.073977  -0.000001  -0.000000  -0.000014   0.000030
    16  H   -0.067312   0.431576  -0.000034  -0.000040   0.010223  -0.000225
              13         14         15         16
     1  N   -0.000036   0.000000   0.000003  -0.000025
     2  N   -0.000132   0.000013  -0.000140  -0.012703
     3  C    0.016316  -0.001697   0.016554  -0.089749
     4  C   -0.075747   0.015394  -0.001478   0.018682
     5  C    0.437466  -0.076582   0.015263  -0.002380
     6  C   -0.077356   0.440639  -0.076753   0.016376
     7  C    0.015509  -0.077280   0.434938  -0.067312
     8  C   -0.001479   0.015974  -0.073977   0.431576
     9  H    0.000004  -0.000000  -0.000001  -0.000034
    10  H   -0.000000  -0.000000  -0.000000  -0.000040
    11  H    0.000014  -0.000002  -0.000014   0.010223
    12  H   -0.013795  -0.000240   0.000030  -0.000225
    13  H    0.737288  -0.013810  -0.000387   0.000032
    14  H   -0.013810   0.740982  -0.013621  -0.000307
    15  H   -0.000387  -0.013621   0.739595  -0.015249
    16  H    0.000032  -0.000307  -0.015249   0.762357
 Mulliken charges:
               1
     1  N   -0.098693
     2  N   -0.142586
     3  C    0.123294
     4  C   -0.033247
     5  C    0.022386
     6  C    0.012531
     7  C    0.011720
     8  C   -0.042233
     9  H    0.100729
    10  H    0.108883
    11  H    0.099008
    12  H   -0.032458
    13  H   -0.023885
    14  H   -0.029462
    15  H   -0.024764
    16  H   -0.051222
 Sum of Mulliken charges =  -0.00000
 Mulliken charges with hydrogens summed into heavy atoms:
               1
     1  N    0.110919
     2  N   -0.043578
     3  C    0.123294
     4  C   -0.065705
     5  C   -0.001499
     6  C   -0.016931
     7  C   -0.013045
     8  C   -0.093455
 Electronic spatial extent (au):  <R**2>=            995.6087
 Charge=             -0.0000 electrons
 Dipole moment (field-independent basis, Debye):
    X=             -2.7065    Y=             -1.2370    Z=              0.8158  Tot=              3.0856
 Quadrupole moment (field-independent basis, Debye-Ang):
   XX=            -35.9326   YY=            -44.5174   ZZ=            -50.1400
   XY=              2.6015   XZ=             -1.7073   YZ=             -0.5401
 Traceless Quadrupole moment (field-independent basis, Debye-Ang):
   XX=              7.5974   YY=             -0.9874   ZZ=             -6.6100
   XY=              2.6015   XZ=             -1.7073   YZ=             -0.5401
 Octapole moment (field-independent basis, Debye-Ang**2):
  XXX=            -49.5100  YYY=             -4.9608  ZZZ=              1.8859  XYY=             -3.2212
  XXY=             -4.9088  XXZ=              4.1927  XZZ=            -12.7320  YZZ=              0.5862
  YYZ=              0.7292  XYZ=              0.7198
 Hexadecapole moment (field-independent basis, Debye-Ang**3):
 XXXX=           -743.9317 YYYY=           -314.4120 ZZZZ=            -58.7066 XXXY=              3.1707
 XXXZ=             -4.0500 YYYX=             12.6938 YYYZ=             -1.3591 ZZZX=             -5.6402
 ZZZY=              0.3770 XXYY=           -200.8397 XXZZ=           -159.4932 YYZZ=            -71.7426
 XXYZ=             -1.5422 YYXZ=             -1.5191 ZZXY=             -2.3797
 N-N= 3.442070791514D+02 E-N=-1.483375778635D+03  KE= 3.389405368507D+02
 ******************************Gaussian NBO Version 3.1******************************
             N A T U R A L   A T O M I C   O R B I T A L   A N D
          N A T U R A L   B O N D   O R B I T A L   A N A L Y S I S
 ******************************Gaussian NBO Version 3.1******************************
       /RESON  / : Allow strongly delocalized NBO set

 Analyzing the SCF density

 Job title: 61                                                              

 Storage needed:     70248 in NPA,     93142 in NBO ( 939522688 available)
 GSVD:  LWork=       14400 too small for GESVD, short by        2432 words or        2432 for optimal perf.


 NATURAL POPULATIONS:  Natural atomic orbital occupancies 
                                                          
   NAO  Atom  No  lang   Type(AO)    Occupancy      Energy
 ----------------------------------------------------------
     1    N    1  S      Cor( 1S)     1.99955     -14.21708
     2    N    1  S      Val( 2S)     1.38832      -0.53569
     3    N    1  S      Ryd( 3S)     0.00115       0.99758
     4    N    1  px     Val( 2p)     1.31924      -0.19101
     5    N    1  px     Ryd( 3p)     0.00394       0.85322
     6    N    1  py     Val( 2p)     1.59934      -0.22018
     7    N    1  py     Ryd( 3p)     0.00611       0.77230
     8    N    1  pz     Val( 2p)     1.34446      -0.19139
     9    N    1  pz     Ryd( 3p)     0.00218       0.88760
    10    N    1  dxy    Ryd( 3d)     0.00138       2.61444
    11    N    1  dxz    Ryd( 3d)     0.00108       2.84811
    12    N    1  dyz    Ryd( 3d)     0.00084       2.43683
    13    N    1  dx2y2  Ryd( 3d)     0.00095       2.54287
    14    N    1  dz2    Ryd( 3d)     0.00079       2.74217

    15    N    2  S      Cor( 1S)     1.99919     -14.21435
    16    N    2  S      Val( 2S)     1.21875      -0.48093
    17    N    2  S      Ryd( 3S)     0.00199       1.08178
    18    N    2  px     Val( 2p)     1.21243      -0.20942
    19    N    2  px     Ryd( 3p)     0.00241       0.95875
    20    N    2  py     Val( 2p)     1.24467      -0.19882
    21    N    2  py     Ryd( 3p)     0.00252       1.21990
    22    N    2  pz     Val( 2p)     1.76488      -0.24336
    23    N    2  pz     Ryd( 3p)     0.00427       0.84283
    24    N    2  dxy    Ryd( 3d)     0.00089       2.75303
    25    N    2  dxz    Ryd( 3d)     0.00083       2.37204
    26    N    2  dyz    Ryd( 3d)     0.00059       2.49761
    27    N    2  dx2y2  Ryd( 3d)     0.00141       2.82413
    28    N    2  dz2    Ryd( 3d)     0.00069       2.58791

    29    C    3  S      Cor( 1S)     1.99882     -10.08554
    30    C    3  S      Val( 2S)     0.81939      -0.08379
    31    C    3  S      Ryd( 3S)     0.00184       0.55535
    32    C    3  px     Val( 2p)     0.90300      -0.01618
    33    C    3  px     Ryd( 3p)     0.00657       0.92237
    34    C    3  py     Val( 2p)     1.10301      -0.04739
    35    C    3  py     Ryd( 3p)     0.00552       0.92296
    36    C    3  pz     Val( 2p)     0.97444      -0.09209
    37    C    3  pz     Ryd( 3p)     0.00106       0.60941
    38    C    3  dxy    Ryd( 3d)     0.00097       2.46648
    39    C    3  dxz    Ryd( 3d)     0.00174       1.93067
    40    C    3  dyz    Ryd( 3d)     0.00072       1.92598
    41    C    3  dx2y2  Ryd( 3d)     0.00122       2.42535
    42    C    3  dz2    Ryd( 3d)     0.00056       2.18938

    43    C    4  S      Cor( 1S)     1.99890     -10.03516
    44    C    4  S      Val( 2S)     0.93560      -0.11241
    45    C    4  S      Ryd( 3S)     0.00156       0.57062
    46    C    4  px     Val( 2p)     1.13764      -0.03382
    47    C    4  px     Ryd( 3p)     0.00422       0.90022
    48    C    4  py     Val( 2p)     1.13201      -0.03122
    49    C    4  py     Ryd( 3p)     0.00480       0.85672
    50    C    4  pz     Val( 2p)     1.05597      -0.08691
    51    C    4  pz     Ryd( 3p)     0.00129       0.58509
    52    C    4  dxy    Ryd( 3d)     0.00067       2.54870
    53    C    4  dxz    Ryd( 3d)     0.00045       1.95313
    54    C    4  dyz    Ryd( 3d)     0.00041       1.95157
    55    C    4  dx2y2  Ryd( 3d)     0.00066       2.46726
    56    C    4  dz2    Ryd( 3d)     0.00040       2.24139

    57    C    5  S      Cor( 1S)     1.99895     -10.04524
    58    C    5  S      Val( 2S)     0.94091      -0.11942
    59    C    5  S      Ryd( 3S)     0.00112       0.58575
    60    C    5  px     Val( 2p)     1.08337      -0.02133
    61    C    5  px     Ryd( 3p)     0.00417       0.69401
    62    C    5  py     Val( 2p)     1.17790      -0.03781
    63    C    5  py     Ryd( 3p)     0.00599       1.00351
    64    C    5  pz     Val( 2p)     0.98765      -0.08579
    65    C    5  pz     Ryd( 3p)     0.00072       0.57359
    66    C    5  dxy    Ryd( 3d)     0.00070       2.47306
    67    C    5  dxz    Ryd( 3d)     0.00070       1.95940
    68    C    5  dyz    Ryd( 3d)     0.00035       1.93018
    69    C    5  dx2y2  Ryd( 3d)     0.00075       2.51134
    70    C    5  dz2    Ryd( 3d)     0.00039       2.24202

    71    C    6  S      Cor( 1S)     1.99893     -10.03760
    72    C    6  S      Val( 2S)     0.93999      -0.11634
    73    C    6  S      Ryd( 3S)     0.00121       0.57512
    74    C    6  px     Val( 2p)     1.18401      -0.03622
    75    C    6  px     Ryd( 3p)     0.00566       1.02007
    76    C    6  py     Val( 2p)     1.07222      -0.02086
    77    C    6  py     Ryd( 3p)     0.00424       0.66544
    78    C    6  pz     Val( 2p)     1.05462      -0.08570
    79    C    6  pz     Ryd( 3p)     0.00164       0.57591
    80    C    6  dxy    Ryd( 3d)     0.00070       2.46318
    81    C    6  dxz    Ryd( 3d)     0.00035       1.94005
    82    C    6  dyz    Ryd( 3d)     0.00051       1.95744
    83    C    6  dx2y2  Ryd( 3d)     0.00074       2.52160
    84    C    6  dz2    Ryd( 3d)     0.00039       2.24255

    85    C    7  S      Cor( 1S)     1.99894     -10.04739
    86    C    7  S      Val( 2S)     0.93989      -0.12167
    87    C    7  S      Ryd( 3S)     0.00108       0.57853
    88    C    7  px     Val( 2p)     1.11806      -0.03054
    89    C    7  px     Ryd( 3p)     0.00485       0.81198
    90    C    7  py     Val( 2p)     1.14228      -0.03490
    91    C    7  py     Ryd( 3p)     0.00542       0.87417
    92    C    7  pz     Val( 2p)     0.99255      -0.08816
    93    C    7  pz     Ryd( 3p)     0.00076       0.57043
    94    C    7  dxy    Ryd( 3d)     0.00077       2.53669
    95    C    7  dxz    Ryd( 3d)     0.00058       1.94554
    96    C    7  dyz    Ryd( 3d)     0.00049       1.93998
    97    C    7  dx2y2  Ryd( 3d)     0.00068       2.44297
    98    C    7  dz2    Ryd( 3d)     0.00039       2.23945

    99    C    8  S      Cor( 1S)     1.99890     -10.04349
   100    C    8  S      Val( 2S)     0.93079      -0.12029
   101    C    8  S      Ryd( 3S)     0.00150       0.57406
   102    C    8  px     Val( 2p)     1.09130      -0.03667
   103    C    8  px     Ryd( 3p)     0.00412       0.71498
   104    C    8  py     Val( 2p)     1.16308      -0.04483
   105    C    8  py     Ryd( 3p)     0.00538       0.98985
   106    C    8  pz     Val( 2p)     1.07902      -0.09568
   107    C    8  pz     Ryd( 3p)     0.00119       0.57219
   108    C    8  dxy    Ryd( 3d)     0.00076       2.46829
   109    C    8  dxz    Ryd( 3d)     0.00051       1.95180
   110    C    8  dyz    Ryd( 3d)     0.00034       1.93484
   111    C    8  dx2y2  Ryd( 3d)     0.00058       2.50658
   112    C    8  dz2    Ryd( 3d)     0.00041       2.23312

   113    H    9  S      Val( 1S)     0.64945       0.07319
   114    H    9  S      Ryd( 2S)     0.00304       0.36335
   115    H    9  px     Ryd( 2p)     0.00065       1.86223
   116    H    9  py     Ryd( 2p)     0.00068       1.70204
   117    H    9  pz     Ryd( 2p)     0.00120       2.31526

   118    H   10  S      Val( 1S)     0.63473       0.08498
   119    H   10  S      Ryd( 2S)     0.00171       0.35800
   120    H   10  px     Ryd( 2p)     0.00092       2.12186
   121    H   10  py     Ryd( 2p)     0.00064       1.70664
   122    H   10  pz     Ryd( 2p)     0.00093       2.04930

   123    H   11  S      Val( 1S)     0.63520       0.08256
   124    H   11  S      Ryd( 2S)     0.00285       0.38992
   125    H   11  px     Ryd( 2p)     0.00034       1.89539
   126    H   11  py     Ryd( 2p)     0.00115       2.32156
   127    H   11  pz     Ryd( 2p)     0.00077       1.77459

   128    H   12  S      Val( 1S)     0.75737       0.10751
   129    H   12  S      Ryd( 2S)     0.00218       0.36566
   130    H   12  px     Ryd( 2p)     0.00048       2.21049
   131    H   12  py     Ryd( 2p)     0.00044       2.22507
   132    H   12  pz     Ryd( 2p)     0.00018       1.68647

   133    H   13  S      Val( 1S)     0.77896       0.09239
   134    H   13  S      Ryd( 2S)     0.00167       0.33647
   135    H   13  px     Ryd( 2p)     0.00016       2.02544
   136    H   13  py     Ryd( 2p)     0.00074       2.35488
   137    H   13  pz     Ryd( 2p)     0.00018       1.66558

   138    H   14  S      Val( 1S)     0.77907       0.09474
   139    H   14  S      Ryd( 2S)     0.00159       0.33559
   140    H   14  px     Ryd( 2p)     0.00077       2.37979
   141    H   14  py     Ryd( 2p)     0.00011       2.00942
   142    H   14  pz     Ryd( 2p)     0.00021       1.67034

   143    H   15  S      Val( 1S)     0.77862       0.08914
   144    H   15  S      Ryd( 2S)     0.00166       0.33301
   145    H   15  px     Ryd( 2p)     0.00041       2.15328
   146    H   15  py     Ryd( 2p)     0.00049       2.21457
   147    H   15  pz     Ryd( 2p)     0.00019       1.66267

   148    H   16  S      Val( 1S)     0.78524       0.07377
   149    H   16  S      Ryd( 2S)     0.00208       0.33638
   150    H   16  px     Ryd( 2p)     0.00014       2.03102
   151    H   16  py     Ryd( 2p)     0.00073       2.34356
   152    H   16  pz     Ryd( 2p)     0.00022       1.66279

 WARNING:  1 low occupancy (<1.9990e) core orbital  found on  C    3
           1 low occupancy (<1.9990e) core orbital  found on  C    4
           1 low occupancy (<1.9990e) core orbital  found on  C    5
           1 low occupancy (<1.9990e) core orbital  found on  C    6
           1 low occupancy (<1.9990e) core orbital  found on  C    7
           1 low occupancy (<1.9990e) core orbital  found on  C    8


 Summary of Natural Population Analysis:                  
                                                          
                                       Natural Population 
                Natural  -----------------------------------------------
    Atom  No    Charge         Core      Valence    Rydberg      Total
 -----------------------------------------------------------------------
      N    1   -0.66935      1.99955     5.65136    0.01843     7.66935
      N    2   -0.45552      1.99919     5.44073    0.01560     7.45552
      C    3    0.18115      1.99882     3.79984    0.02019     5.81885
      C    4   -0.27460      1.99890     4.26123    0.01447     6.27460
      C    5   -0.20368      1.99895     4.18983    0.01490     6.20368
      C    6   -0.26521      1.99893     4.25084    0.01544     6.26521
      C    7   -0.20675      1.99894     4.19278    0.01503     6.20675
      C    8   -0.27788      1.99890     4.26419    0.01479     6.27788
      H    9    0.34499      0.00000     0.64945    0.00556     0.65501
      H   10    0.36106      0.00000     0.63473    0.00420     0.63894
      H   11    0.35968      0.00000     0.63520    0.00512     0.64032
      H   12    0.23936      0.00000     0.75737    0.00328     0.76064
      H   13    0.21829      0.00000     0.77896    0.00275     0.78171
      H   14    0.21824      0.00000     0.77907    0.00269     0.78176
      H   15    0.21863      0.00000     0.77862    0.00276     0.78137
      H   16    0.21158      0.00000     0.78524    0.00318     0.78842
 =======================================================================
   * Total *   -0.00000     15.99219    41.84943    0.15838    58.00000

                                 Natural Population      
 --------------------------------------------------------
   Core                      15.99219 ( 99.9512% of  16)
   Valence                   41.84943 ( 99.6415% of  42)
   Natural Minimal Basis     57.84162 ( 99.7269% of  58)
   Natural Rydberg Basis      0.15838 (  0.2731% of  58)
 --------------------------------------------------------

    Atom  No          Natural Electron Configuration
 ----------------------------------------------------------------------------
      N    1      [core]2S( 1.39)2p( 4.26)3p( 0.01)3d( 0.01)
      N    2      [core]2S( 1.22)2p( 4.22)3p( 0.01)
      C    3      [core]2S( 0.82)2p( 2.98)3p( 0.01)3d( 0.01)
      C    4      [core]2S( 0.94)2p( 3.33)3p( 0.01)
      C    5      [core]2S( 0.94)2p( 3.25)3p( 0.01)
      C    6      [core]2S( 0.94)2p( 3.31)3p( 0.01)
      C    7      [core]2S( 0.94)2p( 3.25)3p( 0.01)
      C    8      [core]2S( 0.93)2p( 3.33)3p( 0.01)
      H    9            1S( 0.65)
      H   10            1S( 0.63)
      H   11            1S( 0.64)
      H   12            1S( 0.76)
      H   13            1S( 0.78)
      H   14            1S( 0.78)
      H   15            1S( 0.78)
      H   16            1S( 0.79)


 NATURAL BOND ORBITAL ANALYSIS:

                       Occupancies       Lewis Structure    Low   High
           Occ.    -------------------  -----------------   occ   occ
  Cycle   Thresh.   Lewis   Non-Lewis     CR  BD  3C  LP    (L)   (NL)   Dev
 =============================================================================
   1(1)    1.90    54.79571   3.20429      8  17   0   4     3      3    0.45
   2(2)    1.90    54.79571   3.20429      8  17   0   4     3      3    0.45
   3(1)    1.80    54.64532   3.35468      8  16   0   5     3      3    0.45
   4(2)    1.80    54.64532   3.35468      8  16   0   5     3      3    0.45
   5(1)    1.70    55.92957   2.07043      8  18   0   3     1      3    0.42
   6(2)    1.70    55.92957   2.07043      8  18   0   3     1      3    0.42
   7(1)    1.60    56.48139   1.51861      8  19   0   2     0      3    0.45
   8(2)    1.60    56.47296   1.52704      8  19   0   2     0      3    0.45
   9(3)    1.60    55.92957   2.07043      8  18   0   3     1      3    0.42
  10(4)    1.60    56.48139   1.51861      8  19   0   2     0      3    0.45
  11(5)    1.60    56.47296   1.52704      8  19   0   2     0      3    0.45
  12(6)    1.60    55.92957   2.07043      8  18   0   3     1      3    0.42
  13(7)    1.60    56.48139   1.51861      8  19   0   2     0      3    0.45
  14(8)    1.60    56.47296   1.52704      8  19   0   2     0      3    0.45
  15(9)    1.60    55.92957   2.07043      8  18   0   3     1      3    0.42
  16(1)    1.50    56.48139   1.51861      8  19   0   2     0      3    0.45
  17(2)    1.50    56.47296   1.52704      8  19   0   2     0      3    0.45
  18(3)    1.50    55.92957   2.07043      8  18   0   3     1      3    0.42
  19(4)    1.50    56.48139   1.51861      8  19   0   2     0      3    0.45
  20(5)    1.50    56.47296   1.52704      8  19   0   2     0      3    0.45
  21(6)    1.50    55.92957   2.07043      8  18   0   3     1      3    0.42
  22(7)    1.50    56.48139   1.51861      8  19   0   2     0      3    0.45
  23(8)    1.50    56.47296   1.52704      8  19   0   2     0      3    0.45
  24(9)    1.50    55.92957   2.07043      8  18   0   3     1      3    0.42
  25(1)    1.60    56.48139   1.51861      8  19   0   2     0      3    0.45
 -----------------------------------------------------------------------------

 Structure accepted: RESONANCE keyword permits strongly delocalized structure

 WARNING:  1 low occupancy (<1.9990e) core orbital  found on  C    3
           1 low occupancy (<1.9990e) core orbital  found on  C    4
           1 low occupancy (<1.9990e) core orbital  found on  C    5
           1 low occupancy (<1.9990e) core orbital  found on  C    6
           1 low occupancy (<1.9990e) core orbital  found on  C    7
           1 low occupancy (<1.9990e) core orbital  found on  C    8

 --------------------------------------------------------
   Core                     15.99220 ( 99.951% of  16)
   Valence Lewis            40.48918 ( 96.403% of  42)
  ==================       ============================
   Total Lewis              56.48139 ( 97.382% of  58)
  -----------------------------------------------------
   Valence non-Lewis         1.41257 (  2.435% of  58)
   Rydberg non-Lewis         0.10605 (  0.183% of  58)
  ==================       ============================
   Total non-Lewis           1.51861 (  2.618% of  58)
 --------------------------------------------------------


       (Occupancy)   Bond orbital/ Coefficients/ Hybrids
 ---------------------------------------------------------------------------------
     1. (1.99233) BD ( 1) N   1 - N   2  
                ( 48.63%)   0.6974* N   1 s( 28.52%)p 2.50( 71.36%)d 0.00(  0.12%)
                                           -0.0002  0.5337  0.0189  0.5743 -0.0190
                                           -0.6021  0.0302 -0.1402  0.0150 -0.0285
                                           -0.0024  0.0063 -0.0121 -0.0135
                ( 51.37%)   0.7167* N   2 s( 28.14%)p 2.55( 71.77%)d 0.00(  0.09%)
                                           -0.0001  0.5298  0.0272 -0.5975  0.0410
                                            0.5778 -0.0128  0.1582 -0.0043 -0.0221
                                           -0.0117  0.0112 -0.0012 -0.0129
     2. (1.99306) BD ( 1) N   1 - H   9  
                ( 68.02%)   0.8247* N   1 s( 26.38%)p 2.79( 73.55%)d 0.00(  0.06%)
                                            0.0000  0.5136 -0.0021 -0.2862  0.0118
                                           -0.0085 -0.0187  0.8078 -0.0231  0.0049
                                           -0.0146 -0.0127  0.0040  0.0153
                ( 31.98%)   0.5655* H   9 s( 99.81%)p 0.00(  0.19%)
                                            0.9990 -0.0084  0.0126 -0.0057 -0.0413
     3. (1.99162) BD ( 1) N   1 - H  10  
                ( 68.45%)   0.8273* N   1 s( 26.66%)p 2.75( 73.27%)d 0.00(  0.07%)
                                            0.0001  0.5163  0.0034 -0.6477  0.0166
                                           -0.0318 -0.0162 -0.5580  0.0146  0.0124
                                            0.0165  0.0094  0.0125 -0.0009
                ( 31.55%)   0.5617* H  10 s( 99.81%)p 0.00(  0.19%)
                                            0.9990 -0.0040  0.0307 -0.0039  0.0312
     4. (1.98661) BD ( 1) N   2 - C   3  
                ( 61.07%)   0.7815* N   2 s( 39.80%)p 1.51( 60.16%)d 0.00(  0.04%)
                                           -0.0001  0.6308 -0.0050  0.7514  0.0003
                                            0.1887  0.0052  0.0384  0.0025  0.0077
                                            0.0083  0.0018  0.0122 -0.0109
                ( 38.93%)   0.6239* C   3 s( 27.61%)p 2.62( 72.26%)d 0.00(  0.13%)
                                            0.0000  0.5252  0.0174 -0.8296 -0.0238
                                           -0.1774 -0.0131 -0.0469 -0.0073  0.0129
                                            0.0026  0.0004  0.0266 -0.0195
     5. (1.98804) BD ( 1) N   2 - H  11  
                ( 69.03%)   0.8309* N   2 s( 26.42%)p 2.78( 73.54%)d 0.00(  0.04%)
                                           -0.0003 -0.5139  0.0115  0.2454 -0.0127
                                            0.7882 -0.0114 -0.2317 -0.0051 -0.0062
                                            0.0033  0.0140  0.0124  0.0041
                ( 30.97%)   0.5565* H  11 s( 99.80%)p 0.00(  0.20%)
                                           -0.9990  0.0089 -0.0092 -0.0424  0.0090
     6. (1.96822) BD ( 1) C   3 - C   4  
                ( 51.18%)   0.7154* C   3 s( 36.43%)p 1.74( 63.53%)d 0.00(  0.04%)
                                           -0.0002  0.6036 -0.0064  0.2188 -0.0235
                                            0.7661 -0.0008  0.0015 -0.0028  0.0081
                                            0.0002 -0.0001 -0.0127 -0.0115
                ( 48.82%)   0.6987* C   4 s( 34.40%)p 1.91( 65.56%)d 0.00(  0.05%)
                                            0.0001  0.5864  0.0061 -0.2874 -0.0258
                                           -0.7565  0.0020  0.0033 -0.0017  0.0109
                                            0.0001 -0.0002 -0.0143 -0.0128
     7. (1.62832) BD ( 2) C   3 - C   4  
                ( 46.68%)   0.6832* C   3 s(  0.01%)p99.99( 99.95%)d 3.39(  0.04%)
                                            0.0001  0.0044 -0.0098 -0.0563  0.0073
                                            0.0108 -0.0009  0.9980 -0.0077 -0.0004
                                            0.0138  0.0143 -0.0000  0.0009
                ( 53.32%)   0.7302* C   4 s(  0.00%)p 1.00( 99.96%)d 0.00(  0.04%)
                                           -0.0000 -0.0029 -0.0035 -0.0397  0.0003
                                            0.0172  0.0016  0.9988 -0.0092  0.0009
                                            0.0061 -0.0196  0.0003  0.0011
     8. (1.96873) BD ( 1) C   3 - C   8  
                ( 50.99%)   0.7141* C   3 s( 35.72%)p 1.80( 64.24%)d 0.00(  0.04%)
                                           -0.0001  0.5976 -0.0022  0.5093 -0.0274
                                           -0.6173 -0.0098  0.0329 -0.0006 -0.0154
                                            0.0011 -0.0011 -0.0043 -0.0120
                ( 49.01%)   0.7001* C   8 s( 35.13%)p 1.85( 64.82%)d 0.00(  0.05%)
                                            0.0002  0.5927  0.0058 -0.5612 -0.0239
                                            0.5757 -0.0126 -0.0345 -0.0013 -0.0176
                                            0.0011 -0.0012 -0.0010 -0.0129
     9. (1.97496) BD ( 1) C   4 - C   5  
                ( 50.22%)   0.7087* C   4 s( 36.46%)p 1.74( 63.50%)d 0.00(  0.04%)
                                           -0.0000  0.6037  0.0131  0.7762  0.0032
                                            0.1733  0.0396  0.0296 -0.0003  0.0040
                                            0.0014  0.0001  0.0164 -0.0116
                ( 49.78%)   0.7055* C   5 s( 35.96%)p 1.78( 64.00%)d 0.00(  0.04%)
                                            0.0001  0.5996  0.0072 -0.7871 -0.0171
                                           -0.1352  0.0350 -0.0268 -0.0013  0.0080
                                            0.0012  0.0002  0.0153 -0.0121
    10. (1.97714) BD ( 1) C   4 - H  12  
                ( 62.15%)   0.7884* C   4 s( 29.07%)p 2.44( 70.90%)d 0.00(  0.03%)
                                           -0.0003  0.5389 -0.0152 -0.5584  0.0050
                                            0.6294  0.0013 -0.0315 -0.0006 -0.0141
                                            0.0007 -0.0007 -0.0003 -0.0099
                ( 37.85%)   0.6152* H  12 s( 99.91%)p 0.00(  0.09%)
                                            0.9995 -0.0030  0.0217 -0.0215  0.0010
    11. (1.97721) BD ( 1) C   5 - C   6  
                ( 50.17%)   0.7083* C   5 s( 36.07%)p 1.77( 63.89%)d 0.00(  0.04%)
                                            0.0001  0.6005  0.0081  0.5550  0.0357
                                           -0.5732  0.0175  0.0286  0.0011 -0.0167
                                            0.0009 -0.0010 -0.0029 -0.0118
                ( 49.83%)   0.7059* C   6 s( 35.60%)p 1.81( 64.35%)d 0.00(  0.04%)
                                            0.0000  0.5966  0.0085 -0.5128  0.0197
                                            0.6148  0.0353 -0.0304  0.0002 -0.0172
                                            0.0010 -0.0010  0.0001 -0.0120
    12. (1.67987) BD ( 2) C   5 - C   6  
                ( 47.45%)   0.6888* C   5 s(  0.00%)p 1.00( 99.95%)d 0.00(  0.05%)
                                            0.0000 -0.0001 -0.0004 -0.0366  0.0005
                                            0.0144 -0.0002  0.9989 -0.0100  0.0009
                                            0.0059 -0.0205  0.0001  0.0010
                ( 52.55%)   0.7249* C   6 s(  0.00%)p 1.00( 99.96%)d 0.00(  0.04%)
                                           -0.0000  0.0005 -0.0003 -0.0392  0.0007
                                            0.0163 -0.0001  0.9988 -0.0147 -0.0005
                                           -0.0191  0.0052  0.0007 -0.0013
    13. (1.97964) BD ( 1) C   5 - H  13  
                ( 61.06%)   0.7814* C   5 s( 27.88%)p 2.59( 72.09%)d 0.00(  0.03%)
                                           -0.0003  0.5279 -0.0133  0.2632 -0.0026
                                            0.8072 -0.0080 -0.0019 -0.0001  0.0087
                                            0.0001 -0.0000 -0.0123 -0.0099
                ( 38.94%)   0.6240* H  13 s( 99.91%)p 0.00(  0.09%)
                                            0.9996 -0.0018 -0.0093 -0.0284  0.0001
    14. (1.97661) BD ( 1) C   6 - C   7  
                ( 49.71%)   0.7050* C   6 s( 35.47%)p 1.82( 64.49%)d 0.00(  0.04%)
                                            0.0000  0.5955  0.0089 -0.2293  0.0319
                                           -0.7686 -0.0248  0.0033  0.0016  0.0120
                                            0.0001 -0.0001 -0.0126 -0.0120
                ( 50.29%)   0.7092* C   7 s( 36.12%)p 1.77( 63.84%)d 0.00(  0.04%)
                                            0.0001  0.6009  0.0070  0.2863  0.0397
                                            0.7449 -0.0025 -0.0034  0.0016  0.0093
                                            0.0001 -0.0002 -0.0140 -0.0118
    15. (1.98036) BD ( 1) C   6 - H  14  
                ( 61.07%)   0.7814* C   6 s( 28.85%)p 2.47( 71.12%)d 0.00(  0.03%)
                                           -0.0003  0.5369 -0.0141  0.8256 -0.0056
                                            0.1695 -0.0009  0.0293 -0.0003  0.0056
                                            0.0011  0.0002  0.0133 -0.0098
                ( 38.93%)   0.6240* H  14 s( 99.91%)p 0.00(  0.09%)
                                            0.9996 -0.0017 -0.0292 -0.0060 -0.0010
    16. (1.97521) BD ( 1) C   7 - C   8  
                ( 49.59%)   0.7042* C   7 s( 35.80%)p 1.79( 64.15%)d 0.00(  0.04%)
                                            0.0001  0.5983  0.0089 -0.7781 -0.0030
                                           -0.1838 -0.0394 -0.0276  0.0006  0.0055
                                            0.0013  0.0001  0.0164 -0.0121
                ( 50.41%)   0.7100* C   8 s( 36.79%)p 1.72( 63.17%)d 0.00(  0.04%)
                                            0.0000  0.6065  0.0120  0.7812  0.0180
                                            0.1386 -0.0345  0.0258  0.0014  0.0082
                                            0.0011  0.0002  0.0142 -0.0117
    17. (1.71922) BD ( 2) C   7 - C   8  
                ( 46.81%)   0.6842* C   7 s(  0.00%)p 1.00( 99.95%)d 0.00(  0.05%)
                                           -0.0000  0.0001 -0.0005 -0.0400  0.0008
                                            0.0198 -0.0002  0.9987 -0.0105 -0.0006
                                           -0.0217  0.0043  0.0008 -0.0014
                ( 53.19%)   0.7293* C   8 s(  0.00%)p 1.00( 99.96%)d 0.00(  0.04%)
                                           -0.0000  0.0021 -0.0025 -0.0382  0.0013
                                            0.0204 -0.0007  0.9988 -0.0102 -0.0002
                                            0.0138  0.0135 -0.0009  0.0006
    18. (1.97960) BD ( 1) C   7 - H  15  
                ( 61.07%)   0.7815* C   7 s( 27.99%)p 2.57( 71.98%)d 0.00(  0.03%)
                                           -0.0003  0.5289 -0.0136  0.5560 -0.0049
                                           -0.6398  0.0072  0.0349 -0.0005 -0.0148
                                            0.0009 -0.0010 -0.0025 -0.0099
                ( 38.93%)   0.6240* H  15 s( 99.91%)p 0.00(  0.09%)
                                            0.9995 -0.0018 -0.0198  0.0224 -0.0012
    19. (1.97867) BD ( 1) C   8 - H  16  
                ( 60.74%)   0.7794* C   8 s( 27.99%)p 2.57( 71.97%)d 0.00(  0.03%)
                                            0.0003 -0.5289  0.0148  0.2681 -0.0123
                                            0.8048  0.0003 -0.0050  0.0006 -0.0095
                                            0.0001  0.0003  0.0114  0.0104
                ( 39.26%)   0.6266* H  16 s( 99.91%)p 0.00(  0.09%)
                                           -0.9996  0.0021 -0.0078 -0.0285 -0.0003
    20. (1.99955) CR ( 1) N   1           s(100.00%)p 0.00(  0.00%)
                                            1.0000  0.0001  0.0000  0.0002 -0.0000
                                           -0.0001  0.0000 -0.0000  0.0000 -0.0000
                                           -0.0000  0.0000 -0.0000 -0.0000
    21. (1.99919) CR ( 1) N   2           s(100.00%)p 0.00(  0.00%)
                                            1.0000 -0.0000  0.0000  0.0001 -0.0000
                                            0.0003 -0.0000 -0.0003 -0.0000 -0.0000
                                           -0.0000  0.0000  0.0000 -0.0000
    22. (1.99882) CR ( 1) C   3           s(100.00%)p 0.00(  0.00%)
                                            1.0000  0.0002 -0.0000  0.0001 -0.0000
                                            0.0000 -0.0000 -0.0001  0.0000 -0.0000
                                           -0.0000 -0.0000 -0.0000 -0.0000
    23. (1.99891) CR ( 1) C   4           s(100.00%)p 0.00(  0.00%)
                                            1.0000  0.0001 -0.0000 -0.0001  0.0000
                                            0.0003  0.0000  0.0000 -0.0000 -0.0000
                                            0.0000 -0.0000  0.0000 -0.0000
    24. (1.99895) CR ( 1) C   5           s(100.00%)p 0.00(  0.00%)
                                            1.0000  0.0001 -0.0000  0.0001 -0.0000
                                            0.0003 -0.0000 -0.0000  0.0000  0.0000
                                           -0.0000  0.0000 -0.0000 -0.0000
    25. (1.99893) CR ( 1) C   6           s(100.00%)p 0.00(  0.00%)
                                            1.0000  0.0001 -0.0000  0.0003 -0.0000
                                            0.0001 -0.0000  0.0000 -0.0000  0.0000
                                            0.0000  0.0000  0.0000 -0.0000
    26. (1.99895) CR ( 1) C   7           s(100.00%)p 0.00(  0.00%)
                                            1.0000  0.0001 -0.0000  0.0002 -0.0000
                                           -0.0002  0.0000  0.0000 -0.0000 -0.0000
                                           -0.0000 -0.0000 -0.0000 -0.0000
    27. (1.99891) CR ( 1) C   8           s(100.00%)p 0.00(  0.00%)
                                            1.0000  0.0001 -0.0000  0.0000  0.0000
                                           -0.0004  0.0000  0.0000 -0.0000  0.0000
                                            0.0000  0.0000 -0.0000 -0.0000
    28. (1.96155) LP ( 1) N   1           s( 18.41%)p 4.43( 81.55%)d 0.00(  0.05%)
                                           -0.0001  0.4289 -0.0125  0.4059  0.0268
                                            0.7961  0.0405 -0.1203 -0.0061 -0.0130
                                            0.0022  0.0039  0.0124  0.0108
    29. (1.81223) LP ( 1) N   2           s(  5.62%)p16.79( 94.36%)d 0.00(  0.02%)
                                           -0.0003  0.2370 -0.0036 -0.1280 -0.0026
                                           -0.0874 -0.0029 -0.9585 -0.0284  0.0001
                                           -0.0056 -0.0042  0.0000 -0.0123
    30. (0.00291) RY*( 1) N   1           s(  8.64%)p 9.61( 82.97%)d 0.97(  8.39%)
                                            0.0000  0.0167  0.2934  0.0196 -0.7123
                                            0.0342 -0.5615 -0.0047  0.0748  0.0097
                                           -0.0181 -0.0270  0.2865 -0.0257
    31. (0.00178) RY*( 2) N   1           s(  5.60%)p 7.78( 43.59%)d 9.07( 50.80%)
                                           -0.0000 -0.0011  0.2367 -0.0143 -0.1729
                                           -0.0000  0.2944 -0.0039 -0.5650 -0.0492
                                            0.5141 -0.4400  0.0263 -0.2169
    32. (0.00059) RY*( 3) N   1           s( 20.67%)p 3.71( 76.66%)d 0.13(  2.67%)
                                           -0.0000 -0.0077  0.4546 -0.0433 -0.3203
                                            0.0198  0.6438  0.0254  0.4966 -0.0362
                                           -0.0614  0.0804 -0.1216  0.0187
    33. (0.00016) RY*( 4) N   1           s( 25.45%)p 1.09( 27.76%)d 1.84( 46.79%)
                                            0.0000  0.0022  0.5045  0.0028  0.0456
                                            0.0084 -0.0824 -0.0185 -0.5180  0.1847
                                           -0.3536  0.3497 -0.4170  0.1117
    34. (0.00006) RY*( 5) N   1           s(  7.93%)p 4.31( 34.15%)d 7.31( 57.92%)
    35. (0.00002) RY*( 6) N   1           s( 14.31%)p 0.96( 13.69%)d 5.03( 72.00%)
    36. (0.00000) RY*( 7) N   1           s(  0.41%)p 2.51(  1.04%)d99.99( 98.55%)
    37. (0.00001) RY*( 8) N   1           s( 13.32%)p 1.10( 14.62%)d 5.41( 72.05%)
    38. (0.00000) RY*( 9) N   1           s(  3.68%)p 1.57(  5.78%)d24.62( 90.54%)
    39. (0.00323) RY*( 1) N   2           s(  8.19%)p10.53( 86.25%)d 0.68(  5.56%)
                                            0.0000 -0.0036  0.2861  0.0038  0.1729
                                           -0.0076 -0.1830 -0.0261  0.8935 -0.0125
                                           -0.0054 -0.1832  0.1151 -0.0930
    40. (0.00246) RY*( 2) N   2           s( 16.67%)p 3.88( 64.67%)d 1.12( 18.66%)
                                           -0.0000 -0.0034  0.4083 -0.0006 -0.0404
                                           -0.0051  0.8031 -0.0035 -0.0082 -0.2452
                                           -0.0736 -0.0070  0.3478  0.0045
    41. (0.00168) RY*( 3) N   2           s( 19.29%)p 1.58( 30.47%)d 2.60( 50.24%)
                                           -0.0000 -0.0038  0.4392  0.0062  0.1067
                                           -0.0245 -0.4443  0.0082 -0.3084  0.2257
                                           -0.1478  0.0616  0.6427  0.1128
    42. (0.00057) RY*( 4) N   2           s(  0.27%)p 6.25(  1.68%)d99.99( 98.05%)
                                           -0.0000  0.0001  0.0519 -0.0121 -0.0176
                                           -0.0002 -0.0603  0.0025 -0.1129 -0.1254
                                            0.9192 -0.2677  0.1758 -0.1316
    43. (0.00035) RY*( 5) N   2           s(  3.41%)p28.11( 95.73%)d 0.25(  0.87%)
                                           -0.0000  0.0284  0.1823 -0.0223 -0.9623
                                            0.0081 -0.1344  0.0072  0.1119 -0.0054
                                           -0.0092 -0.0035 -0.0193  0.0904
    44. (0.00018) RY*( 6) N   2           s( 42.23%)p 0.23(  9.76%)d 1.14( 48.00%)
                                           -0.0000 -0.0097  0.6498  0.0320  0.1322
                                           -0.0236 -0.2005 -0.0003 -0.1959 -0.3869
                                            0.0015  0.1043 -0.5589 -0.0842
    45. (0.00004) RY*( 7) N   2           s(  9.68%)p 0.63(  6.08%)d 8.70( 84.24%)
    46. (0.00002) RY*( 8) N   2           s(  0.17%)p 6.33(  1.09%)d99.99( 98.74%)
    47. (0.00000) RY*( 9) N   2           s(  0.11%)p39.21(  4.44%)d99.99( 95.44%)
    48. (0.00688) RY*( 1) C   3           s(  0.09%)p99.99( 94.67%)d61.00(  5.25%)
                                            0.0000  0.0170  0.0239  0.0090  0.6519
                                            0.0008 -0.7202 -0.0061 -0.0548  0.2214
                                            0.0505  0.0220  0.0111 -0.0166
    49. (0.00437) RY*( 2) C   3           s( 11.00%)p 7.50( 82.52%)d 0.59(  6.48%)
                                            0.0000  0.0338  0.3299  0.0089  0.6590
                                           -0.0022  0.6223 -0.0010  0.0596  0.0310
                                            0.0572  0.0122  0.2430 -0.0365
    50. (0.00214) RY*( 3) C   3           s( 13.58%)p 0.52(  7.06%)d 5.84( 79.35%)
                                           -0.0000 -0.0035  0.3686  0.0038 -0.0407
                                            0.0022 -0.0934  0.0218  0.2444  0.0514
                                           -0.8316 -0.3020 -0.0193 -0.0881
    51. (0.00108) RY*( 4) C   3           s( 69.93%)p 0.12(  8.34%)d 0.31( 21.73%)
                                           -0.0000 -0.0160  0.8361  0.0098 -0.2163
                                            0.0085 -0.1892  0.0022  0.0244 -0.1564
                                            0.3107  0.2705 -0.1426 -0.0526
    52. (0.00088) RY*( 5) C   3           s(  1.19%)p75.37( 89.34%)d 7.99(  9.47%)
                                           -0.0000 -0.0069  0.1087  0.0081 -0.0071
                                            0.0032  0.0161 -0.0026 -0.9450 -0.1286
                                           -0.2429  0.0168  0.1284 -0.0494
    53. (0.00076) RY*( 6) C   3           s(  2.05%)p 0.62(  1.27%)d47.18( 96.68%)
                                           -0.0000 -0.0032  0.1431  0.0010 -0.0376
                                            0.0014 -0.0223  0.0088 -0.1033  0.0098
                                            0.3661 -0.9106 -0.0454  0.0376
    54. (0.00032) RY*( 7) C   3           s(  0.20%)p47.13(  9.37%)d99.99( 90.43%)
                                            0.0000 -0.0156  0.0418  0.0275 -0.2188
                                            0.0134 -0.1792  0.0035  0.1128  0.0213
                                            0.0689 -0.0128  0.9479 -0.0201
    55. (0.00017) RY*( 8) C   3           s(  1.24%)p 5.95(  7.39%)d73.52( 91.37%)
                                           -0.0000 -0.0112  0.1109  0.0173 -0.2024
                                           -0.0128  0.1279  0.0017 -0.1269  0.9512
                                            0.0462  0.0665 -0.0374 -0.0310
    56. (0.00002) RY*( 9) C   3           s(  0.95%)p 0.06(  0.06%)d99.99( 99.00%)
    57. (0.00478) RY*( 1) C   4           s(  0.06%)p99.99( 94.40%)d90.69(  5.54%)
                                           -0.0000  0.0238 -0.0067  0.0155  0.7353
                                           -0.0169 -0.6336  0.0022  0.0358 -0.2322
                                            0.0109 -0.0035 -0.0096 -0.0355
    58. (0.00285) RY*( 2) C   4           s(  4.10%)p23.05( 94.48%)d 0.35(  1.43%)
                                            0.0000  0.0111  0.2022  0.0210 -0.6381
                                            0.0197 -0.7321  0.0024 -0.0284 -0.0340
                                            0.0161  0.0083  0.1121 -0.0144
    59. (0.00109) RY*( 3) C   4           s(  0.27%)p99.99( 97.55%)d 8.10(  2.18%)
                                           -0.0000  0.0005  0.0519 -0.0019 -0.0335
                                            0.0012  0.0035  0.0062  0.9871  0.0409
                                            0.0504 -0.1322  0.0019 -0.0102
    60. (0.00102) RY*( 4) C   4           s( 92.13%)p 0.04(  3.81%)d 0.04(  4.05%)
                                            0.0000 -0.0058  0.9599 -0.0200  0.1471
                                            0.0110  0.1182  0.0027 -0.0448  0.1206
                                            0.0674  0.0740 -0.1159 -0.0503
    61. (0.00055) RY*( 5) C   4           s(  0.91%)p 0.35(  0.32%)d99.99( 98.77%)
                                            0.0000 -0.0004  0.0953 -0.0013  0.0163
                                            0.0012 -0.0050 -0.0081 -0.0532  0.0348
                                           -0.7583 -0.6385  0.0353 -0.0504
    62. (0.00011) RY*( 6) C   4           s(  1.81%)p 1.62(  2.93%)d52.64( 95.26%)
                                           -0.0000 -0.0043  0.1345 -0.0192  0.0260
                                           -0.0189  0.1669 -0.0001  0.0093 -0.4186
                                            0.0262  0.0097  0.8799  0.0484
    63. (0.00006) RY*( 7) C   4           s(  0.71%)p 4.26(  3.02%)d99.99( 96.27%)
    64. (0.00002) RY*( 8) C   4           s(  0.01%)p99.99(  2.04%)d99.99( 97.95%)
    65. (0.00001) RY*( 9) C   4           s(  0.07%)p21.75(  1.54%)d99.99( 98.39%)
    66. (0.00533) RY*( 1) C   5           s(  0.08%)p99.99( 92.93%)d91.78(  7.00%)
                                           -0.0000  0.0275 -0.0028 -0.0114 -0.2623
                                           -0.0297 -0.9271 -0.0001 -0.0013  0.1572
                                           -0.0053  0.0016 -0.2089 -0.0396
    67. (0.00271) RY*( 2) C   5           s(  0.03%)p99.99( 98.51%)d58.09(  1.46%)
                                            0.0000  0.0017  0.0158  0.0341 -0.9522
                                           -0.0128  0.2744  0.0016 -0.0436 -0.0854
                                           -0.0078 -0.0028 -0.0850 -0.0054
    68. (0.00091) RY*( 3) C   5           s(  0.12%)p39.25(  4.89%)d99.99( 94.98%)
                                            0.0000 -0.0002  0.0353 -0.0004  0.0154
                                            0.0008 -0.0068  0.0102 -0.2203 -0.0278
                                           -0.9108  0.3371  0.0297 -0.0709
    69. (0.00084) RY*( 4) C   5           s( 93.77%)p 0.00(  0.37%)d 0.06(  5.85%)
                                            0.0000 -0.0030  0.9684  0.0039 -0.0004
                                            0.0186 -0.0577 -0.0001  0.0057 -0.1495
                                            0.0480 -0.0174  0.1470 -0.1094
    70. (0.00057) RY*( 5) C   5           s(  0.00%)p 1.00( 87.84%)d 0.14( 12.16%)
                                           -0.0000  0.0003  0.0025 -0.0006 -0.0372
                                            0.0002  0.0083  0.0073  0.9364 -0.0083
                                           -0.2944 -0.1861  0.0061 -0.0134
    71. (0.00014) RY*( 6) C   5           s(  0.04%)p33.46(  1.50%)d99.99( 98.46%)
                                            0.0000 -0.0002  0.0212  0.0252 -0.1172
                                           -0.0069  0.0227  0.0010  0.0059  0.7666
                                            0.0078  0.0304  0.6285 -0.0287
    72. (0.00004) RY*( 7) C   5           s(  5.94%)p 0.83(  4.95%)d15.01( 89.11%)
    73. (0.00000) RY*( 8) C   5           s(  0.00%)p 1.00(  7.30%)d12.69( 92.69%)
    74. (0.00000) RY*( 9) C   5           s(  0.11%)p16.39(  1.77%)d99.99( 98.12%)
    75. (0.00508) RY*( 1) C   6           s(  0.13%)p99.99( 92.50%)d57.13(  7.38%)
                                           -0.0000  0.0267  0.0241 -0.0275 -0.9407
                                           -0.0056 -0.1942 -0.0009 -0.0382  0.1053
                                            0.0103  0.0069  0.2479 -0.0325
    76. (0.00255) RY*( 2) C   6           s(  0.00%)p 1.00( 98.51%)d 0.02(  1.48%)
                                           -0.0000 -0.0002  0.0048  0.0080 -0.1997
                                           -0.0395  0.9713  0.0010 -0.0154  0.1118
                                           -0.0058  0.0066 -0.0476 -0.0014
    77. (0.00129) RY*( 3) C   6           s(  0.00%)p 1.00( 94.88%)d 0.05(  5.12%)
                                            0.0000 -0.0002  0.0067  0.0006  0.0403
                                           -0.0005 -0.0065 -0.0098 -0.9731  0.0028
                                            0.2246 -0.0187 -0.0107  0.0156
    78. (0.00087) RY*( 4) C   6           s( 95.13%)p 0.00(  0.14%)d 0.05(  4.74%)
                                            0.0000 -0.0037  0.9753  0.0203 -0.0275
                                            0.0049 -0.0111  0.0011  0.0063 -0.0723
                                            0.0001 -0.0108 -0.1848 -0.0889
    79. (0.00060) RY*( 5) C   6           s(  0.00%)p 1.00(  0.41%)d99.99( 99.59%)
                                            0.0000 -0.0000  0.0027  0.0004  0.0029
                                            0.0000 -0.0044 -0.0097 -0.0628 -0.0380
                                           -0.1891  0.9782 -0.0109 -0.0408
    80. (0.00013) RY*( 6) C   6           s(  0.01%)p 1.00(  1.53%)d64.22( 98.46%)
                                           -0.0000 -0.0001  0.0082  0.0056 -0.0220
                                           -0.0270  0.1187  0.0006 -0.0017 -0.9095
                                            0.0278 -0.0249  0.3949  0.0035
    81. (0.00005) RY*( 7) C   6           s(  4.76%)p 1.07(  5.10%)d18.94( 90.14%)
    82. (0.00000) RY*( 8) C   6           s(  0.00%)p 1.00(  4.74%)d20.10( 95.26%)
    83. (0.00000) RY*( 9) C   6           s(  0.06%)p39.68(  2.27%)d99.99( 97.67%)
    84. (0.00540) RY*( 1) C   7           s(  0.07%)p99.99( 93.07%)d92.00(  6.86%)
                                           -0.0000  0.0273  0.0011 -0.0227 -0.5855
                                            0.0226  0.7648 -0.0012 -0.0437 -0.2571
                                            0.0069 -0.0110 -0.0314 -0.0362
    85. (0.00274) RY*( 2) C   7           s(  0.14%)p99.99( 98.34%)d10.54(  1.51%)
                                            0.0000  0.0021  0.0378  0.0274 -0.7819
                                            0.0248 -0.6086  0.0010 -0.0181 -0.0108
                                            0.0012  0.0018 -0.1224 -0.0059
    86. (0.00091) RY*( 3) C   7           s(  0.14%)p12.52(  1.81%)d99.99( 98.04%)
                                            0.0000 -0.0002  0.0381 -0.0001  0.0104
                                           -0.0005  0.0027  0.0128 -0.1336  0.0017
                                            0.7718  0.6187 -0.0335  0.0266
    87. (0.00078) RY*( 4) C   7           s( 93.69%)p 0.00(  0.45%)d 0.06(  5.85%)
                                            0.0000 -0.0033  0.9679  0.0127 -0.0070
                                           -0.0147  0.0609  0.0010  0.0203  0.2084
                                           -0.0269 -0.0160  0.0247 -0.1162
    88. (0.00061) RY*( 5) C   7           s(  0.03%)p99.99( 91.35%)d99.99(  8.62%)
                                            0.0000 -0.0004  0.0161  0.0008  0.0383
                                           -0.0002 -0.0234 -0.0074 -0.9547  0.0164
                                            0.0629 -0.2859  0.0128  0.0102
    89. (0.00013) RY*( 6) C   7           s(  0.00%)p 1.00(  1.54%)d64.09( 98.46%)
                                           -0.0000 -0.0008  0.0027 -0.0205  0.1025
                                           -0.0164  0.0643 -0.0004 -0.0060  0.0806
                                           -0.0310 -0.0183 -0.9883 -0.0071
    90. (0.00005) RY*( 7) C   7           s(  5.93%)p 0.81(  4.80%)d15.07( 89.27%)
    91. (0.00000) RY*( 8) C   7           s(  0.00%)p 1.00(  6.81%)d13.68( 93.19%)
    92. (0.00000) RY*( 9) C   7           s(  0.08%)p22.50(  1.89%)d99.99( 98.02%)
    93. (0.00540) RY*( 1) C   8           s(  0.05%)p99.99( 94.74%)d99.99(  5.21%)
                                           -0.0000  0.0217  0.0006  0.0044  0.5201
                                            0.0249  0.8223 -0.0007 -0.0100  0.1418
                                           -0.0003 -0.0019 -0.1766 -0.0287
    94. (0.00256) RY*( 2) C   8           s(  3.11%)p30.47( 94.66%)d 0.72(  2.24%)
                                            0.0000  0.0161  0.1755  0.0257 -0.8270
                                           -0.0129  0.5116  0.0030 -0.0037  0.1325
                                            0.0019  0.0049  0.0600 -0.0344
    95. (0.00107) RY*( 3) C   8           s( 61.13%)p 0.57( 34.56%)d 0.07(  4.31%)
                                            0.0000 -0.0048  0.7819 -0.0114  0.1179
                                           -0.0136 -0.0434  0.0049  0.5740 -0.1331
                                            0.1495  0.0386  0.0109 -0.0374
    96. (0.00096) RY*( 4) C   8           s( 33.13%)p 1.92( 63.48%)d 0.10(  3.39%)
                                            0.0000 -0.0043  0.5756 -0.0062  0.0861
                                           -0.0102 -0.0472 -0.0037 -0.7906 -0.0783
                                           -0.1077 -0.1194  0.0233 -0.0370
    97. (0.00059) RY*( 5) C   8           s(  0.31%)p 5.50(  1.71%)d99.99( 97.98%)
                                            0.0000 -0.0001  0.0557 -0.0011  0.0109
                                           -0.0005  0.0036  0.0102  0.1298 -0.0417
                                           -0.9351  0.3129  0.0182 -0.0742
    98. (0.00011) RY*( 6) C   8           s(  1.83%)p 2.08(  3.81%)d51.61( 94.36%)
                                           -0.0000 -0.0029  0.1352 -0.0219  0.0745
                                            0.0118 -0.1779 -0.0009  0.0162  0.9515
                                           -0.0228  0.0507  0.1333  0.1318
    99. (0.00004) RY*( 7) C   8           s(  0.41%)p 7.59(  3.08%)d99.99( 96.52%)
   100. (0.00002) RY*( 8) C   8           s(  0.01%)p99.99(  2.84%)d99.99( 97.14%)
   101. (0.00001) RY*( 9) C   8           s(  0.11%)p11.02(  1.20%)d99.99( 98.69%)
   102. (0.00314) RY*( 1) H   9           s( 97.80%)p 0.02(  2.20%)
                                            0.0134  0.9888 -0.1177 -0.0118  0.0897
   103. (0.00089) RY*( 2) H   9           s(  0.57%)p99.99( 99.43%)
                                            0.0006  0.0753  0.6143  0.7815  0.0786
   104. (0.00036) RY*( 3) H   9           s(  0.13%)p99.99( 99.87%)
                                            0.0063  0.0348  0.6834 -0.5844  0.4360
   105. (0.00002) RY*( 4) H   9           s(  1.70%)p57.77( 98.30%)
   106. (0.00184) RY*( 1) H  10           s( 90.03%)p 0.11(  9.97%)
                                            0.0087  0.9488 -0.2167 -0.2278  0.0286
   107. (0.00082) RY*( 2) H  10           s(  8.44%)p10.85( 91.56%)
                                            0.0032  0.2904  0.4679  0.7094 -0.4398
   108. (0.00033) RY*( 3) H  10           s(  0.25%)p99.99( 99.75%)
                                           -0.0071  0.0495 -0.3662  0.6393  0.6743
   109. (0.00002) RY*( 4) H  10           s(  1.47%)p66.81( 98.53%)
   110. (0.00293) RY*( 1) H  11           s( 98.91%)p 0.01(  1.09%)
                                            0.0133  0.9944 -0.0233 -0.1014 -0.0093
   111. (0.00073) RY*( 2) H  11           s(  0.06%)p99.99( 99.94%)
                                            0.0031  0.0235  0.2167  0.0926  0.9715
   112. (0.00025) RY*( 3) H  11           s(  0.00%)p 1.00(100.00%)
                                            0.0034 -0.0031 -0.9647  0.1727  0.1988
   113. (0.00003) RY*( 4) H  11           s(  1.23%)p80.33( 98.77%)
   114. (0.00222) RY*( 1) H  12           s( 98.55%)p 0.01(  1.45%)
                                            0.0060  0.9927 -0.1173  0.0240  0.0116
   115. (0.00018) RY*( 2) H  12           s(  0.04%)p99.99( 99.96%)
                                           -0.0003  0.0196  0.0690  0.0059 -0.9974
   116. (0.00010) RY*( 3) H  12           s(  0.85%)p99.99( 99.15%)
   117. (0.00006) RY*( 4) H  12           s(  0.65%)p99.99( 99.35%)
   118. (0.00169) RY*( 1) H  13           s( 99.08%)p 0.01(  0.92%)
                                            0.0047  0.9954  0.0395  0.0873  0.0014
   119. (0.00018) RY*( 2) H  13           s(  0.00%)p 1.00(100.00%)
                                           -0.0000  0.0014  0.0401 -0.0180 -0.9990
   120. (0.00010) RY*( 3) H  13           s(  0.00%)p 1.00(100.00%)
   121. (0.00006) RY*( 4) H  13           s(  1.01%)p98.41( 98.99%)
   122. (0.00161) RY*( 1) H  14           s( 99.16%)p 0.01(  0.84%)
                                            0.0044  0.9958  0.0905  0.0156  0.0037
   123. (0.00021) RY*( 2) H  14           s(  0.00%)p 1.00(100.00%)
                                           -0.0001  0.0007  0.0347 -0.0072 -0.9994
   124. (0.00008) RY*( 3) H  14           s(  0.00%)p 1.00(100.00%)
   125. (0.00006) RY*( 4) H  14           s(  0.93%)p99.99( 99.07%)
   126. (0.00168) RY*( 1) H  15           s( 99.11%)p 0.01(  0.89%)
                                            0.0046  0.9955  0.0649 -0.0682  0.0039
   127. (0.00019) RY*( 2) H  15           s(  0.00%)p 1.00(100.00%)
                                           -0.0001  0.0006  0.0384 -0.0125 -0.9992
   128. (0.00010) RY*( 3) H  15           s(  0.00%)p 1.00(100.00%)
   129. (0.00006) RY*( 4) H  15           s(  0.98%)p99.99( 99.02%)
   130. (0.00210) RY*( 1) H  16           s( 99.18%)p 0.01(  0.82%)
                                            0.0047  0.9959 -0.0395 -0.0806  0.0094
   131. (0.00022) RY*( 2) H  16           s(  0.01%)p 1.00( 99.99%)
                                            0.0008  0.0083  0.0156 -0.0215 -0.9996
   132. (0.00009) RY*( 3) H  16           s(  0.13%)p99.99( 99.87%)
   133. (0.00006) RY*( 4) H  16           s(  0.76%)p99.99( 99.24%)
   134. (0.01001) BD*( 1) N   1 - N   2  
                ( 51.37%)   0.7167* N   1 s( 28.52%)p 2.50( 71.36%)d 0.00(  0.12%)
                                           -0.0002  0.5337  0.0189  0.5743 -0.0190
                                           -0.6021  0.0302 -0.1402  0.0150 -0.0285
                                           -0.0024  0.0063 -0.0121 -0.0135
                ( 48.63%)  -0.6974* N   2 s( 28.14%)p 2.55( 71.77%)d 0.00(  0.09%)
                                           -0.0001  0.5298  0.0272 -0.5975  0.0410
                                            0.5778 -0.0128  0.1582 -0.0043 -0.0221
                                           -0.0117  0.0112 -0.0012 -0.0129
   135. (0.01938) BD*( 1) N   1 - H   9  
                ( 31.98%)   0.5655* N   1 s( 26.38%)p 2.79( 73.55%)d 0.00(  0.06%)
                                           -0.0000 -0.5136  0.0021  0.2862 -0.0118
                                            0.0085  0.0187 -0.8078  0.0231 -0.0049
                                            0.0146  0.0127 -0.0040 -0.0153
                ( 68.02%)  -0.8247* H   9 s( 99.81%)p 0.00(  0.19%)
                                           -0.9990  0.0084 -0.0126  0.0057  0.0413
   136. (0.01109) BD*( 1) N   1 - H  10  
                ( 31.55%)   0.5617* N   1 s( 26.66%)p 2.75( 73.27%)d 0.00(  0.07%)
                                           -0.0001 -0.5163 -0.0034  0.6477 -0.0166
                                            0.0318  0.0162  0.5580 -0.0146 -0.0124
                                           -0.0165 -0.0094 -0.0125  0.0009
                ( 68.45%)  -0.8273* H  10 s( 99.81%)p 0.00(  0.19%)
                                           -0.9990  0.0040 -0.0307  0.0039 -0.0312
   137. (0.03177) BD*( 1) N   2 - C   3  
                ( 38.93%)   0.6239* N   2 s( 39.80%)p 1.51( 60.16%)d 0.00(  0.04%)
                                            0.0001 -0.6308  0.0050 -0.7514 -0.0003
                                           -0.1887 -0.0052 -0.0384 -0.0025 -0.0077
                                           -0.0083 -0.0018 -0.0122  0.0109
                ( 61.07%)  -0.7815* C   3 s( 27.61%)p 2.62( 72.26%)d 0.00(  0.13%)
                                           -0.0000 -0.5252 -0.0174  0.8296  0.0238
                                            0.1774  0.0131  0.0469  0.0073 -0.0129
                                           -0.0026 -0.0004 -0.0266  0.0195
   138. (0.03000) BD*( 1) N   2 - H  11  
                ( 30.97%)   0.5565* N   2 s( 26.42%)p 2.78( 73.54%)d 0.00(  0.04%)
                                            0.0003  0.5139 -0.0115 -0.2454  0.0127
                                           -0.7882  0.0114  0.2317  0.0051  0.0062
                                           -0.0033 -0.0140 -0.0124 -0.0041
                ( 69.03%)  -0.8309* H  11 s( 99.80%)p 0.00(  0.20%)
                                            0.9990 -0.0089  0.0092  0.0424 -0.0090
   139. (0.02597) BD*( 1) C   3 - C   4  
                ( 48.82%)   0.6987* C   3 s( 36.43%)p 1.74( 63.53%)d 0.00(  0.04%)
                                            0.0002 -0.6036  0.0064 -0.2188  0.0235
                                           -0.7661  0.0008 -0.0015  0.0028 -0.0081
                                           -0.0002  0.0001  0.0127  0.0115
                ( 51.18%)  -0.7154* C   4 s( 34.40%)p 1.91( 65.56%)d 0.00(  0.05%)
                                           -0.0001 -0.5864 -0.0061  0.2874  0.0258
                                            0.7565 -0.0020 -0.0033  0.0017 -0.0109
                                           -0.0001  0.0002  0.0143  0.0128
   140. (0.40292) BD*( 2) C   3 - C   4  
                ( 53.32%)   0.7302* C   3 s(  0.01%)p99.99( 99.95%)d 3.39(  0.04%)
                                            0.0001  0.0044 -0.0098 -0.0563  0.0073
                                            0.0108 -0.0009  0.9980 -0.0077 -0.0004
                                            0.0138  0.0143 -0.0000  0.0009
                ( 46.68%)  -0.6832* C   4 s(  0.00%)p 1.00( 99.96%)d 0.00(  0.04%)
                                           -0.0000 -0.0029 -0.0035 -0.0397  0.0003
                                            0.0172  0.0016  0.9988 -0.0092  0.0009
                                            0.0061 -0.0196  0.0003  0.0011
   141. (0.02424) BD*( 1) C   3 - C   8  
                ( 49.01%)   0.7001* C   3 s( 35.72%)p 1.80( 64.24%)d 0.00(  0.04%)
                                            0.0001 -0.5976  0.0022 -0.5093  0.0274
                                            0.6173  0.0098 -0.0329  0.0006  0.0154
                                           -0.0011  0.0011  0.0043  0.0120
                ( 50.99%)  -0.7141* C   8 s( 35.13%)p 1.85( 64.82%)d 0.00(  0.05%)
                                           -0.0002 -0.5927 -0.0058  0.5612  0.0239
                                           -0.5757  0.0126  0.0345  0.0013  0.0176
                                           -0.0011  0.0012  0.0010  0.0129
   142. (0.01617) BD*( 1) C   4 - C   5  
                ( 49.78%)   0.7055* C   4 s( 36.46%)p 1.74( 63.50%)d 0.00(  0.04%)
                                            0.0000 -0.6037 -0.0131 -0.7762 -0.0032
                                           -0.1733 -0.0396 -0.0296  0.0003 -0.0040
                                           -0.0014 -0.0001 -0.0164  0.0116
                ( 50.22%)  -0.7087* C   5 s( 35.96%)p 1.78( 64.00%)d 0.00(  0.04%)
                                           -0.0001 -0.5996 -0.0072  0.7871  0.0171
                                            0.1352 -0.0350  0.0268  0.0013 -0.0080
                                           -0.0012 -0.0002 -0.0153  0.0121
   143. (0.01580) BD*( 1) C   4 - H  12  
                ( 37.85%)   0.6152* C   4 s( 29.07%)p 2.44( 70.90%)d 0.00(  0.03%)
                                            0.0003 -0.5389  0.0152  0.5584 -0.0050
                                           -0.6294 -0.0013  0.0315  0.0006  0.0141
                                           -0.0007  0.0007  0.0003  0.0099
                ( 62.15%)  -0.7884* H  12 s( 99.91%)p 0.00(  0.09%)
                                           -0.9995  0.0030 -0.0217  0.0215 -0.0010
   144. (0.01799) BD*( 1) C   5 - C   6  
                ( 49.83%)   0.7059* C   5 s( 36.07%)p 1.77( 63.89%)d 0.00(  0.04%)
                                           -0.0001 -0.6005 -0.0081 -0.5550 -0.0357
                                            0.5732 -0.0175 -0.0286 -0.0011  0.0167
                                           -0.0009  0.0010  0.0029  0.0118
                ( 50.17%)  -0.7083* C   6 s( 35.60%)p 1.81( 64.35%)d 0.00(  0.04%)
                                           -0.0000 -0.5966 -0.0085  0.5128 -0.0197
                                           -0.6148 -0.0353  0.0304 -0.0002  0.0172
                                           -0.0010  0.0010 -0.0001  0.0120
   145. (0.36293) BD*( 2) C   5 - C   6  
                ( 52.55%)   0.7249* C   5 s(  0.00%)p 1.00( 99.95%)d 0.00(  0.05%)
                                            0.0000 -0.0001 -0.0004 -0.0366  0.0005
                                            0.0144 -0.0002  0.9989 -0.0100  0.0009
                                            0.0059 -0.0205  0.0001  0.0010
                ( 47.45%)  -0.6888* C   6 s(  0.00%)p 1.00( 99.96%)d 0.00(  0.04%)
                                           -0.0000  0.0005 -0.0003 -0.0392  0.0007
                                            0.0163 -0.0001  0.9988 -0.0147 -0.0005
                                           -0.0191  0.0052  0.0007 -0.0013
   146. (0.01439) BD*( 1) C   5 - H  13  
                ( 38.94%)   0.6240* C   5 s( 27.88%)p 2.59( 72.09%)d 0.00(  0.03%)
                                            0.0003 -0.5279  0.0133 -0.2632  0.0026
                                           -0.8072  0.0080  0.0019  0.0001 -0.0087
                                           -0.0001  0.0000  0.0123  0.0099
                ( 61.06%)  -0.7814* H  13 s( 99.91%)p 0.00(  0.09%)
                                           -0.9996  0.0018  0.0093  0.0284 -0.0001
   147. (0.01778) BD*( 1) C   6 - C   7  
                ( 50.29%)   0.7092* C   6 s( 35.47%)p 1.82( 64.49%)d 0.00(  0.04%)
                                            0.0000  0.5955  0.0089 -0.2293  0.0319
                                           -0.7686 -0.0248  0.0033  0.0016  0.0120
                                            0.0001 -0.0001 -0.0126 -0.0120
                ( 49.71%)  -0.7050* C   7 s( 36.12%)p 1.77( 63.84%)d 0.00(  0.04%)
                                            0.0001  0.6009  0.0070  0.2863  0.0397
                                            0.7449 -0.0025 -0.0034  0.0016  0.0093
                                            0.0001 -0.0002 -0.0140 -0.0118
   148. (0.01432) BD*( 1) C   6 - H  14  
                ( 38.93%)   0.6240* C   6 s( 28.85%)p 2.47( 71.12%)d 0.00(  0.03%)
                                            0.0003 -0.5369  0.0141 -0.8256  0.0056
                                           -0.1695  0.0009 -0.0293  0.0003 -0.0056
                                           -0.0011 -0.0002 -0.0133  0.0098
                ( 61.07%)  -0.7814* H  14 s( 99.91%)p 0.00(  0.09%)
                                           -0.9996  0.0017  0.0292  0.0060  0.0010
   149. (0.01568) BD*( 1) C   7 - C   8  
                ( 50.41%)   0.7100* C   7 s( 35.80%)p 1.79( 64.15%)d 0.00(  0.04%)
                                            0.0001  0.5983  0.0089 -0.7781 -0.0030
                                           -0.1838 -0.0394 -0.0276  0.0006  0.0055
                                            0.0013  0.0001  0.0164 -0.0121
                ( 49.59%)  -0.7042* C   8 s( 36.79%)p 1.72( 63.17%)d 0.00(  0.04%)
                                            0.0000  0.6065  0.0120  0.7812  0.0180
                                            0.1386 -0.0345  0.0258  0.0014  0.0082
                                            0.0011  0.0002  0.0142 -0.0117
   150. (0.35294) BD*( 2) C   7 - C   8  
                ( 53.19%)   0.7293* C   7 s(  0.00%)p 1.00( 99.95%)d 0.00(  0.05%)
                                           -0.0000  0.0001 -0.0005 -0.0400  0.0008
                                            0.0198 -0.0002  0.9987 -0.0105 -0.0006
                                           -0.0217  0.0043  0.0008 -0.0014
                ( 46.81%)  -0.6842* C   8 s(  0.00%)p 1.00( 99.96%)d 0.00(  0.04%)
                                           -0.0000  0.0021 -0.0025 -0.0382  0.0013
                                            0.0204 -0.0007  0.9988 -0.0102 -0.0002
                                            0.0138  0.0135 -0.0009  0.0006
   151. (0.01412) BD*( 1) C   7 - H  15  
                ( 38.93%)   0.6240* C   7 s( 27.99%)p 2.57( 71.98%)d 0.00(  0.03%)
                                            0.0003 -0.5289  0.0136 -0.5560  0.0049
                                            0.6398 -0.0072 -0.0349  0.0005  0.0148
                                           -0.0009  0.0010  0.0025  0.0099
                ( 61.07%)  -0.7815* H  15 s( 99.91%)p 0.00(  0.09%)
                                           -0.9995  0.0018  0.0198 -0.0224  0.0012
   152. (0.01507) BD*( 1) C   8 - H  16  
                ( 39.26%)   0.6266* C   8 s( 27.99%)p 2.57( 71.97%)d 0.00(  0.03%)
                                           -0.0003  0.5289 -0.0148 -0.2681  0.0123
                                           -0.8048 -0.0003  0.0050 -0.0006  0.0095
                                           -0.0001 -0.0003 -0.0114 -0.0104
                ( 60.74%)  -0.7794* H  16 s( 99.91%)p 0.00(  0.09%)
                                            0.9996 -0.0021  0.0078  0.0285  0.0003


 NHO Directionality and "Bond Bending" (deviations from line of nuclear centers)

         [Thresholds for printing:  angular deviation  >  1.0 degree]
                                    hybrid p-character > 25.0%
                                    orbital occupancy  >  0.10e

                                Line of Centers        Hybrid 1              Hybrid 2
                                ---------------  -------------------   ------------------
                NBO               Theta   Phi    Theta   Phi    Dev    Theta   Phi    Dev
 ========================================================================================
     1. BD (   1) N   1 - N   2   100.4  313.6    98.9  314.2   1.5     79.0  134.6   1.1
     2. BD (   1) N   1 - H   9    20.7  184.9    19.4  185.7   1.3      --     --    --
     3. BD (   1) N   1 - H  10   130.0  185.3   130.7  184.4   1.0      --     --    --
     4. BD (   1) N   2 - C   3    86.3   13.0    87.0   14.5   1.6      --     --    --
     5. BD (   1) N   2 - H  11    74.6  256.2    73.7  253.3   2.9      --     --    --
     6. BD (   1) C   3 - C   4    90.0   71.0    90.1   75.7   4.7     89.9  247.5   3.6
     7. BD (   2) C   3 - C   4    90.0   71.0   177.1  348.6  89.6    177.5  334.5  89.7
     8. BD (   1) C   3 - C   8    87.6  312.2    87.7  307.5   4.6     92.5  136.1   3.9
     9. BD (   1) C   4 - C   5    88.0   11.0    87.9   15.3   4.2     92.0  187.1   3.9
    10. BD (   1) C   4 - H  12    92.0  132.5    92.2  131.3   1.2      --     --    --
    11. BD (   1) C   5 - C   6    87.9  312.2    87.9  316.7   4.6     92.1  127.2   5.0
    12. BD (   2) C   5 - C   6    87.9  312.2   177.8  338.6  90.1      2.4  157.2  89.9
    14. BD (   1) C   6 - C   7    89.8  251.0    89.7  256.0   5.0     90.1   66.3   4.7
    16. BD (   1) C   7 - C   8    91.9  191.7    91.9  195.9   4.2     88.1    7.4   4.3
    17. BD (   2) C   7 - C   8    91.9  191.7   177.5  333.4  90.1    177.6  331.8  90.0
    28. LP (   1) N   1             --     --     97.6   62.7   --       --     --    --
    29. LP (   1) N   2             --     --    170.9  214.6   --       --     --    --
   140. BD*(   2) C   3 - C   4    90.0   71.0   177.1  348.6  89.6    177.5  334.5  89.7
   145. BD*(   2) C   5 - C   6    87.9  312.2   177.8  338.6  90.1      2.4  157.2  89.9
   150. BD*(   2) C   7 - C   8    91.9  191.7   177.5  333.4  90.1    177.6  331.8  90.0


 Second Order Perturbation Theory Analysis of Fock Matrix in NBO Basis

     Threshold for printing:   0.50 kcal/mol
                                                                              E(2)  E(j)-E(i) F(i,j)
         Donor NBO (i)                     Acceptor NBO (j)                 kcal/mol   a.u.    a.u. 
 ===================================================================================================

 within unit  1
   1. BD (   1) N   1 - N   2        / 48. RY*(   1) C   3                    1.75    1.87    0.051
   1. BD (   1) N   1 - N   2        / 49. RY*(   2) C   3                    0.61    1.88    0.030
   1. BD (   1) N   1 - N   2        /137. BD*(   1) N   2 - C   3            0.99    1.28    0.032
   1. BD (   1) N   1 - N   2        /141. BD*(   1) C   3 - C   8            2.21    1.39    0.050
   2. BD (   1) N   1 - H   9        / 39. RY*(   1) N   2                    1.01    1.58    0.036
   2. BD (   1) N   1 - H   9        /137. BD*(   1) N   2 - C   3            1.15    1.09    0.032
   3. BD (   1) N   1 - H  10        / 39. RY*(   1) N   2                    0.61    1.58    0.028
   3. BD (   1) N   1 - H  10        /137. BD*(   1) N   2 - C   3            2.81    1.09    0.050
   4. BD (   1) N   2 - C   3        / 30. RY*(   1) N   1                    0.88    1.76    0.035
   4. BD (   1) N   2 - C   3        / 93. RY*(   1) C   8                    0.68    1.92    0.032
   4. BD (   1) N   2 - C   3        /134. BD*(   1) N   1 - N   2            0.60    1.13    0.023
   4. BD (   1) N   2 - C   3        /136. BD*(   1) N   1 - H  10            0.75    1.22    0.027
   4. BD (   1) N   2 - C   3        /138. BD*(   1) N   2 - H  11            0.58    1.21    0.024
   4. BD (   1) N   2 - C   3        /139. BD*(   1) C   3 - C   4            2.06    1.36    0.047
   4. BD (   1) N   2 - C   3        /141. BD*(   1) C   3 - C   8            1.83    1.35    0.045
   4. BD (   1) N   2 - C   3        /142. BD*(   1) C   4 - C   5            1.46    1.38    0.040
   4. BD (   1) N   2 - C   3        /149. BD*(   1) C   7 - C   8            1.57    1.38    0.041
   5. BD (   1) N   2 - H  11        / 30. RY*(   1) N   1                    0.68    1.61    0.030
   5. BD (   1) N   2 - H  11        / 48. RY*(   1) C   3                    1.25    1.68    0.041
   5. BD (   1) N   2 - H  11        /139. BD*(   1) C   3 - C   4            3.93    1.21    0.062
   6. BD (   1) C   3 - C   4        / 40. RY*(   2) N   2                    0.57    2.18    0.032
   6. BD (   1) C   3 - C   4        / 66. RY*(   1) C   5                    1.03    1.85    0.039
   6. BD (   1) C   3 - C   4        / 67. RY*(   2) C   5                    1.19    1.34    0.036
   6. BD (   1) C   3 - C   4        / 93. RY*(   1) C   8                    0.84    1.80    0.035
   6. BD (   1) C   3 - C   4        /137. BD*(   1) N   2 - C   3            1.83    1.12    0.040
   6. BD (   1) C   3 - C   4        /138. BD*(   1) N   2 - H  11            2.09    1.09    0.043
   6. BD (   1) C   3 - C   4        /141. BD*(   1) C   3 - C   8            4.72    1.23    0.068
   6. BD (   1) C   3 - C   4        /142. BD*(   1) C   4 - C   5            3.29    1.26    0.058
   6. BD (   1) C   3 - C   4        /143. BD*(   1) C   4 - H  12            1.43    1.16    0.036
   6. BD (   1) C   3 - C   4        /146. BD*(   1) C   5 - H  13            2.36    1.15    0.047
   6. BD (   1) C   3 - C   4        /152. BD*(   1) C   8 - H  16            2.45    1.13    0.047
   7. BD (   2) C   3 - C   4        / 39. RY*(   1) N   2                    0.90    1.18    0.032
   7. BD (   2) C   3 - C   4        / 70. RY*(   5) C   5                    2.18    0.95    0.045
   7. BD (   2) C   3 - C   4        / 96. RY*(   4) C   8                    0.99    0.84    0.029
   7. BD (   2) C   3 - C   4        /140. BD*(   2) C   3 - C   4            0.63    0.28    0.012
   7. BD (   2) C   3 - C   4        /145. BD*(   2) C   5 - C   6           24.43    0.29    0.075
   7. BD (   2) C   3 - C   4        /150. BD*(   2) C   7 - C   8           17.49    0.28    0.063
   8. BD (   1) C   3 - C   8        / 40. RY*(   2) N   2                    0.80    2.18    0.038
   8. BD (   1) C   3 - C   8        / 57. RY*(   1) C   4                    0.82    1.84    0.035
   8. BD (   1) C   3 - C   8        / 84. RY*(   1) C   7                    1.05    1.84    0.040
   8. BD (   1) C   3 - C   8        / 85. RY*(   2) C   7                    1.21    1.34    0.036
   8. BD (   1) C   3 - C   8        /134. BD*(   1) N   1 - N   2            3.00    1.01    0.049
   8. BD (   1) C   3 - C   8        /137. BD*(   1) N   2 - C   3            1.62    1.12    0.038
   8. BD (   1) C   3 - C   8        /139. BD*(   1) C   3 - C   4            4.60    1.24    0.068
   8. BD (   1) C   3 - C   8        /143. BD*(   1) C   4 - H  12            2.34    1.16    0.047
   8. BD (   1) C   3 - C   8        /149. BD*(   1) C   7 - C   8            3.39    1.26    0.059
   8. BD (   1) C   3 - C   8        /151. BD*(   1) C   7 - H  15            2.35    1.15    0.047
   8. BD (   1) C   3 - C   8        /152. BD*(   1) C   8 - H  16            1.34    1.13    0.035
   9. BD (   1) C   4 - C   5        / 48. RY*(   1) C   3                    2.25    1.71    0.056
   9. BD (   1) C   4 - C   5        / 75. RY*(   1) C   6                    0.83    1.85    0.035
   9. BD (   1) C   4 - C   5        / 76. RY*(   2) C   6                    1.21    1.33    0.036
   9. BD (   1) C   4 - C   5        /137. BD*(   1) N   2 - C   3            4.34    1.12    0.062
   9. BD (   1) C   4 - C   5        /139. BD*(   1) C   3 - C   4            3.66    1.24    0.060
   9. BD (   1) C   4 - C   5        /143. BD*(   1) C   4 - H  12            1.81    1.15    0.041
   9. BD (   1) C   4 - C   5        /144. BD*(   1) C   5 - C   6            3.37    1.26    0.058
   9. BD (   1) C   4 - C   5        /146. BD*(   1) C   5 - H  13            1.31    1.15    0.035
   9. BD (   1) C   4 - C   5        /148. BD*(   1) C   6 - H  14            2.57    1.15    0.049
  10. BD (   1) C   4 - H  12        / 49. RY*(   2) C   3                    0.78    1.54    0.031
  10. BD (   1) C   4 - H  12        / 66. RY*(   1) C   5                    0.66    1.67    0.030
  10. BD (   1) C   4 - H  12        /137. BD*(   1) N   2 - C   3            0.61    0.94    0.021
  10. BD (   1) C   4 - H  12        /139. BD*(   1) C   3 - C   4            0.95    1.06    0.028
  10. BD (   1) C   4 - H  12        /141. BD*(   1) C   3 - C   8            4.48    1.05    0.061
  10. BD (   1) C   4 - H  12        /142. BD*(   1) C   4 - C   5            1.25    1.09    0.033
  10. BD (   1) C   4 - H  12        /144. BD*(   1) C   5 - C   6            3.79    1.08    0.057
  11. BD (   1) C   5 - C   6        / 57. RY*(   1) C   4                    0.67    1.83    0.031
  11. BD (   1) C   5 - C   6        / 58. RY*(   2) C   4                    1.40    1.38    0.039
  11. BD (   1) C   5 - C   6        / 84. RY*(   1) C   7                    0.78    1.84    0.034
  11. BD (   1) C   5 - C   6        / 85. RY*(   2) C   7                    1.39    1.33    0.039
  11. BD (   1) C   5 - C   6        /142. BD*(   1) C   4 - C   5            3.33    1.26    0.058
  11. BD (   1) C   5 - C   6        /143. BD*(   1) C   4 - H  12            2.56    1.15    0.049
  11. BD (   1) C   5 - C   6        /146. BD*(   1) C   5 - H  13            1.40    1.14    0.036
  11. BD (   1) C   5 - C   6        /147. BD*(   1) C   6 - C   7            3.17    1.25    0.056
  11. BD (   1) C   5 - C   6        /148. BD*(   1) C   6 - H  14            1.49    1.15    0.037
  11. BD (   1) C   5 - C   6        /151. BD*(   1) C   7 - H  15            2.76    1.14    0.050
  12. BD (   2) C   5 - C   6        / 59. RY*(   3) C   4                    1.53    0.83    0.035
  12. BD (   2) C   5 - C   6        / 88. RY*(   5) C   7                    2.06    0.90    0.042
  12. BD (   2) C   5 - C   6        /140. BD*(   2) C   3 - C   4           17.35    0.28    0.064
  12. BD (   2) C   5 - C   6        /150. BD*(   2) C   7 - C   8           23.60    0.28    0.073
  13. BD (   1) C   5 - H  13        / 57. RY*(   1) C   4                    0.66    1.66    0.030
  13. BD (   1) C   5 - H  13        / 75. RY*(   1) C   6                    0.67    1.68    0.030
  13. BD (   1) C   5 - H  13        /139. BD*(   1) C   3 - C   4            4.15    1.07    0.059
  13. BD (   1) C   5 - H  13        /142. BD*(   1) C   4 - C   5            0.89    1.09    0.028
  13. BD (   1) C   5 - H  13        /144. BD*(   1) C   5 - C   6            0.79    1.08    0.026
  13. BD (   1) C   5 - H  13        /147. BD*(   1) C   6 - C   7            3.73    1.08    0.057
  14. BD (   1) C   6 - C   7        / 66. RY*(   1) C   5                    0.83    1.84    0.035
  14. BD (   1) C   6 - C   7        / 67. RY*(   2) C   5                    1.36    1.34    0.038
  14. BD (   1) C   6 - C   7        / 93. RY*(   1) C   8                    0.54    1.80    0.028
  14. BD (   1) C   6 - C   7        / 94. RY*(   2) C   8                    1.59    1.38    0.042
  14. BD (   1) C   6 - C   7        /144. BD*(   1) C   5 - C   6            3.16    1.26    0.056
  14. BD (   1) C   6 - C   7        /146. BD*(   1) C   5 - H  13            2.72    1.14    0.050
  14. BD (   1) C   6 - C   7        /148. BD*(   1) C   6 - H  14            1.46    1.15    0.037
  14. BD (   1) C   6 - C   7        /149. BD*(   1) C   7 - C   8            3.39    1.26    0.058
  14. BD (   1) C   6 - C   7        /151. BD*(   1) C   7 - H  15            1.42    1.14    0.036
  14. BD (   1) C   6 - C   7        /152. BD*(   1) C   8 - H  16            2.74    1.12    0.050
  15. BD (   1) C   6 - H  14        / 66. RY*(   1) C   5                    0.70    1.67    0.031
  15. BD (   1) C   6 - H  14        / 84. RY*(   1) C   7                    0.70    1.67    0.031
  15. BD (   1) C   6 - H  14        /142. BD*(   1) C   4 - C   5            3.74    1.09    0.057
  15. BD (   1) C   6 - H  14        /144. BD*(   1) C   5 - C   6            0.94    1.08    0.029
  15. BD (   1) C   6 - H  14        /147. BD*(   1) C   6 - C   7            0.92    1.08    0.028
  15. BD (   1) C   6 - H  14        /149. BD*(   1) C   7 - C   8            3.75    1.09    0.057
  16. BD (   1) C   7 - C   8        / 49. RY*(   2) C   3                    1.97    1.73    0.052
  16. BD (   1) C   7 - C   8        / 75. RY*(   1) C   6                    0.84    1.86    0.035
  16. BD (   1) C   7 - C   8        / 76. RY*(   2) C   6                    1.21    1.33    0.036
  16. BD (   1) C   7 - C   8        /137. BD*(   1) N   2 - C   3            3.97    1.12    0.060
  16. BD (   1) C   7 - C   8        /141. BD*(   1) C   3 - C   8            3.79    1.24    0.061
  16. BD (   1) C   7 - C   8        /147. BD*(   1) C   6 - C   7            3.34    1.26    0.058
  16. BD (   1) C   7 - C   8        /148. BD*(   1) C   6 - H  14            2.56    1.15    0.049
  16. BD (   1) C   7 - C   8        /151. BD*(   1) C   7 - H  15            1.34    1.15    0.035
  16. BD (   1) C   7 - C   8        /152. BD*(   1) C   8 - H  16            1.73    1.13    0.040
  17. BD (   2) C   7 - C   8        / 52. RY*(   5) C   3                    1.22    0.99    0.033
  17. BD (   2) C   7 - C   8        / 77. RY*(   3) C   6                    1.49    0.86    0.035
  17. BD (   2) C   7 - C   8        /140. BD*(   2) C   3 - C   4           21.58    0.29    0.073
  17. BD (   2) C   7 - C   8        /145. BD*(   2) C   5 - C   6           16.19    0.29    0.063
  18. BD (   1) C   7 - H  15        / 75. RY*(   1) C   6                    0.68    1.69    0.030
  18. BD (   1) C   7 - H  15        / 93. RY*(   1) C   8                    0.62    1.63    0.029
  18. BD (   1) C   7 - H  15        /141. BD*(   1) C   3 - C   8            4.13    1.06    0.059
  18. BD (   1) C   7 - H  15        /144. BD*(   1) C   5 - C   6            3.64    1.09    0.056
  18. BD (   1) C   7 - H  15        /147. BD*(   1) C   6 - C   7            0.82    1.09    0.027
  18. BD (   1) C   7 - H  15        /149. BD*(   1) C   7 - C   8            0.88    1.09    0.028
  19. BD (   1) C   8 - H  16        / 84. RY*(   1) C   7                    0.71    1.68    0.031
  19. BD (   1) C   8 - H  16        /137. BD*(   1) N   2 - C   3            0.66    0.95    0.022
  19. BD (   1) C   8 - H  16        /139. BD*(   1) C   3 - C   4            4.33    1.07    0.061
  19. BD (   1) C   8 - H  16        /141. BD*(   1) C   3 - C   8            0.75    1.07    0.025
  19. BD (   1) C   8 - H  16        /147. BD*(   1) C   6 - C   7            3.68    1.09    0.057
  19. BD (   1) C   8 - H  16        /149. BD*(   1) C   7 - C   8            1.13    1.09    0.031
  20. CR (   1) N   1                / 44. RY*(   6) N   2                    0.51   16.07    0.081
  20. CR (   1) N   1                /137. BD*(   1) N   2 - C   3            0.83   14.68    0.099
  21. CR (   1) N   2                / 32. RY*(   3) N   1                    1.05   15.08    0.112
  21. CR (   1) N   2                / 48. RY*(   1) C   3                    0.54   15.27    0.081
  21. CR (   1) N   2                / 49. RY*(   2) C   3                    1.06   15.27    0.114
  21. CR (   1) N   2                / 51. RY*(   4) C   3                    1.11   15.03    0.115
  21. CR (   1) N   2                / 54. RY*(   7) C   3                    0.54   16.47    0.084
  21. CR (   1) N   2                /139. BD*(   1) C   3 - C   4            0.79   14.79    0.097
  21. CR (   1) N   2                /141. BD*(   1) C   3 - C   8            0.65   14.79    0.088
  22. CR (   1) C   3                / 43. RY*(   5) N   2                    0.51   11.10    0.067
  22. CR (   1) C   3                / 58. RY*(   2) C   4                    1.62   10.81    0.118
  22. CR (   1) C   3                / 94. RY*(   2) C   8                    1.63   10.81    0.118
  22. CR (   1) C   3                /134. BD*(   1) N   1 - N   2            0.75   10.43    0.079
  22. CR (   1) C   3                /138. BD*(   1) N   2 - H  11            0.53   10.51    0.067
  22. CR (   1) C   3                /139. BD*(   1) C   3 - C   4            0.53   10.66    0.068
  22. CR (   1) C   3                /141. BD*(   1) C   3 - C   8            0.57   10.66    0.070
  22. CR (   1) C   3                /142. BD*(   1) C   4 - C   5            0.85   10.69    0.085
  22. CR (   1) C   3                /143. BD*(   1) C   4 - H  12            0.64   10.58    0.074
  22. CR (   1) C   3                /149. BD*(   1) C   7 - C   8            0.85   10.68    0.085
  22. CR (   1) C   3                /152. BD*(   1) C   8 - H  16            0.67   10.55    0.075
  23. CR (   1) C   4                / 48. RY*(   1) C   3                    0.51   11.09    0.067
  23. CR (   1) C   4                / 49. RY*(   2) C   3                    1.54   11.10    0.117
  23. CR (   1) C   4                / 67. RY*(   2) C   5                    1.58   10.72    0.116
  23. CR (   1) C   4                / 69. RY*(   4) C   5                    0.52   10.73    0.066
  23. CR (   1) C   4                /114. RY*(   1) H  12                    0.80   10.45    0.081
  23. CR (   1) C   4                /137. BD*(   1) N   2 - C   3            0.86   10.49    0.085
  23. CR (   1) C   4                /141. BD*(   1) C   3 - C   8            1.20   10.61    0.101
  23. CR (   1) C   4                /144. BD*(   1) C   5 - C   6            1.05   10.63    0.095
  23. CR (   1) C   4                /146. BD*(   1) C   5 - H  13            0.65   10.52    0.074
  24. CR (   1) C   5                / 58. RY*(   2) C   4                    0.82   10.77    0.084
  24. CR (   1) C   5                / 60. RY*(   4) C   4                    0.87   10.70    0.086
  24. CR (   1) C   5                / 76. RY*(   2) C   6                    1.46   10.72    0.112
  24. CR (   1) C   5                / 78. RY*(   4) C   6                    0.55   10.70    0.068
  24. CR (   1) C   5                /118. RY*(   1) H  13                    0.66   10.42    0.074
  24. CR (   1) C   5                /139. BD*(   1) C   3 - C   4            1.06   10.62    0.095
  24. CR (   1) C   5                /143. BD*(   1) C   4 - H  12            0.76   10.54    0.080
  24. CR (   1) C   5                /147. BD*(   1) C   6 - C   7            0.92   10.64    0.089
  24. CR (   1) C   5                /148. BD*(   1) C   6 - H  14            0.73   10.53    0.078
  25. CR (   1) C   6                / 67. RY*(   2) C   5                    1.43   10.72    0.111
  25. CR (   1) C   6                / 69. RY*(   4) C   5                    0.62   10.73    0.073
  25. CR (   1) C   6                / 85. RY*(   2) C   7                    1.36   10.71    0.108
  25. CR (   1) C   6                / 87. RY*(   4) C   7                    0.63   10.72    0.073
  25. CR (   1) C   6                /122. RY*(   1) H  14                    0.67   10.41    0.075
  25. CR (   1) C   6                /142. BD*(   1) C   4 - C   5            1.01   10.64    0.093
  25. CR (   1) C   6                /146. BD*(   1) C   5 - H  13            0.70   10.52    0.077
  25. CR (   1) C   6                /149. BD*(   1) C   7 - C   8            1.01   10.64    0.093
  25. CR (   1) C   6                /151. BD*(   1) C   7 - H  15            0.72   10.52    0.078
  26. CR (   1) C   7                / 76. RY*(   2) C   6                    1.44   10.72    0.111
  26. CR (   1) C   7                / 78. RY*(   4) C   6                    0.58   10.71    0.070
  26. CR (   1) C   7                / 94. RY*(   2) C   8                    0.72   10.77    0.079
  26. CR (   1) C   7                / 95. RY*(   3) C   8                    0.57   10.69    0.069
  26. CR (   1) C   7                /126. RY*(   1) H  15                    0.66   10.42    0.074
  26. CR (   1) C   7                /141. BD*(   1) C   3 - C   8            1.08   10.62    0.096
  26. CR (   1) C   7                /144. BD*(   1) C   5 - C   6            0.91   10.65    0.088
  26. CR (   1) C   7                /148. BD*(   1) C   6 - H  14            0.72   10.54    0.078
  26. CR (   1) C   7                /152. BD*(   1) C   8 - H  16            0.77   10.51    0.081
  27. CR (   1) C   8                / 48. RY*(   1) C   3                    1.68   11.10    0.122
  27. CR (   1) C   8                / 85. RY*(   2) C   7                    1.64   10.72    0.118
  27. CR (   1) C   8                / 87. RY*(   4) C   7                    0.51   10.73    0.066
  27. CR (   1) C   8                /130. RY*(   1) H  16                    0.66   10.42    0.074
  27. CR (   1) C   8                /137. BD*(   1) N   2 - C   3            0.79   10.50    0.082
  27. CR (   1) C   8                /139. BD*(   1) C   3 - C   4            1.18   10.62    0.101
  27. CR (   1) C   8                /147. BD*(   1) C   6 - C   7            1.02   10.64    0.093
  27. CR (   1) C   8                /151. BD*(   1) C   7 - H  15            0.66   10.53    0.075
  28. LP (   1) N   1                / 41. RY*(   3) N   2                    1.40    2.24    0.051
  28. LP (   1) N   1                /103. RY*(   2) H   9                    1.03    2.05    0.041
  28. LP (   1) N   1                /106. RY*(   1) H  10                    0.68    0.87    0.022
  28. LP (   1) N   1                /107. RY*(   2) H  10                    0.95    1.92    0.039
  28. LP (   1) N   1                /137. BD*(   1) N   2 - C   3            1.26    0.77    0.028
  28. LP (   1) N   1                /138. BD*(   1) N   2 - H  11            7.99    0.74    0.069
  28. LP (   1) N   1                /143. BD*(   1) C   4 - H  12            0.62    0.81    0.020
  29. LP (   1) N   2                / 31. RY*(   2) N   1                    1.34    2.08    0.049
  29. LP (   1) N   2                / 50. RY*(   3) C   3                    2.07    1.91    0.059
  29. LP (   1) N   2                /111. RY*(   2) H  11                    1.11    2.00    0.044
  29. LP (   1) N   2                /135. BD*(   1) N   1 - H   9            6.40    0.69    0.062
  29. LP (   1) N   2                /136. BD*(   1) N   1 - H  10            3.45    0.70    0.046
  29. LP (   1) N   2                /140. BD*(   2) C   3 - C   4           31.81    0.32    0.095
 140. BD*(   2) C   3 - C   4        / 52. RY*(   5) C   3                    1.72    0.70    0.069
 140. BD*(   2) C   3 - C   4        / 59. RY*(   3) C   4                    3.74    0.55    0.090
 140. BD*(   2) C   3 - C   4        / 70. RY*(   5) C   5                    0.70    0.67    0.043
 145. BD*(   2) C   5 - C   6        / 68. RY*(   3) C   5                    0.67    1.83    0.073
 145. BD*(   2) C   5 - C   6        / 70. RY*(   5) C   5                    1.96    0.66    0.076
 145. BD*(   2) C   5 - C   6        / 77. RY*(   3) C   6                    3.31    0.57    0.091
 145. BD*(   2) C   5 - C   6        / 88. RY*(   5) C   7                    0.57    0.61    0.039
 150. BD*(   2) C   7 - C   8        / 86. RY*(   3) C   7                    0.56    1.88    0.069
 150. BD*(   2) C   7 - C   8        / 88. RY*(   5) C   7                    2.44    0.62    0.082
 150. BD*(   2) C   7 - C   8        / 95. RY*(   3) C   8                    1.19    0.59    0.056
 150. BD*(   2) C   7 - C   8        / 96. RY*(   4) C   8                    2.20    0.56    0.075


 Natural Bond Orbitals (Summary):

                                                            Principal Delocalizations
           NBO                        Occupancy    Energy   (geminal,vicinal,remote)
 ====================================================================================
 Molecular unit  1  (C6H8N2)
     1. BD (   1) N   1 - N   2          1.99233    -0.81709  141(v),48(v),137(g),49(v)
     2. BD (   1) N   1 - H   9          1.99306    -0.62719  137(v),39(v)
     3. BD (   1) N   1 - H  10          1.99162    -0.62707  137(v),39(v)
     4. BD (   1) N   2 - C   3          1.98661    -0.78032  139(g),141(g),149(v),142(v)
                                                    30(v),136(v),93(v),134(g)
                                                    138(g)
     5. BD (   1) N   2 - H  11          1.98804    -0.63082  139(v),48(v),30(v)
     6. BD (   1) C   3 - C   4          1.96822    -0.66105  141(g),142(g),152(v),146(v)
                                                    138(v),137(g),143(g),67(v)
                                                    66(v),93(v),40(v)
     7. BD (   2) C   3 - C   4          1.62832    -0.23175  145(v),150(v),70(v),96(v)
                                                    39(v),140(g)
     8. BD (   1) C   3 - C   8          1.96873    -0.66478  139(g),149(g),134(v),151(v)
                                                    143(v),137(g),152(g),85(v)
                                                    84(v),57(v),40(v)
     9. BD (   1) C   4 - C   5          1.97496    -0.65977  137(v),139(g),144(g),148(v)
                                                    48(v),143(g),146(g),76(v)
                                                    75(v)
    10. BD (   1) C   4 - H  12          1.97714    -0.48228  141(v),144(v),142(g),139(g)
                                                    49(v),66(v),137(v)
    11. BD (   1) C   5 - C   6          1.97721    -0.65736  142(g),147(g),151(v),143(v)
                                                    148(g),58(v),85(v),146(g)
                                                    84(v),57(v)
    12. BD (   2) C   5 - C   6          1.67987    -0.22861  150(v),140(v),88(v),59(v)
    13. BD (   1) C   5 - H  13          1.97964    -0.48725  139(v),147(v),142(g),144(g)
                                                    75(v),57(v)
    14. BD (   1) C   6 - C   7          1.97661    -0.65792  149(g),144(g),152(v),146(v)
                                                    94(v),148(g),151(g),67(v)
                                                    66(v),93(v)
    15. BD (   1) C   6 - H  14          1.98036    -0.48704  149(v),142(v),144(g),147(g)
                                                    66(v),84(v)
    16. BD (   1) C   7 - C   8          1.97521    -0.66490  137(v),141(g),147(g),148(v)
                                                    49(v),152(g),151(g),76(v)
                                                    75(v)
    17. BD (   2) C   7 - C   8          1.71922    -0.23613  140(v),145(v),77(v),52(v)
    18. BD (   1) C   7 - H  15          1.97960    -0.49081  141(v),144(v),149(g),147(g)
                                                    75(v),93(v)
    19. BD (   1) C   8 - H  16          1.97867    -0.49592  139(v),147(v),149(g),141(g)
                                                    84(v),137(v)
    20. CR (   1) N   1                  1.99955   -14.21680  137(v),44(v)
    21. CR (   1) N   2                  1.99919   -14.21439  51(v),49(v),32(v),139(v)
                                                    141(v),48(v),54(v)
    22. CR (   1) C   3                  1.99882   -10.08575  94(v),58(v),149(v),142(v)
                                                    134(v),152(v),143(v),141(g)
                                                    138(v),139(g),43(v)
    23. CR (   1) C   4                  1.99891   -10.03534  67(v),49(v),141(v),144(v)
                                                    137(v),114(v),146(v),69(v)
                                                    48(v)
    24. CR (   1) C   5                  1.99895   -10.04538  76(v),139(v),147(v),60(v)
                                                    58(v),143(v),148(v),118(v)
                                                    78(v)
    25. CR (   1) C   6                  1.99893   -10.03780  67(v),85(v),142(v),149(v)
                                                    151(v),146(v),122(v),87(v)
                                                    69(v)
    26. CR (   1) C   7                  1.99895   -10.04754  76(v),141(v),144(v),152(v)
                                                    148(v),94(v),126(v),78(v)
                                                    95(v)
    27. CR (   1) C   8                  1.99891   -10.04361  48(v),85(v),139(v),147(v)
                                                    137(v),151(v),130(v),87(v)
    28. LP (   1) N   1                  1.96155    -0.31237  138(v),41(v),137(v),103(v)
                                                    107(v),106(v),143(r)
    29. LP (   1) N   2                  1.81223    -0.26579  140(v),135(v),136(v),50(v)
                                                    31(v),111(v)
    30. RY*(   1) N   1                  0.00291     0.97814   
    31. RY*(   2) N   1                  0.00178     1.81437   
    32. RY*(   3) N   1                  0.00059     0.86974   
    33. RY*(   4) N   1                  0.00016     1.74234   
    34. RY*(   5) N   1                  0.00006     1.87748   
    35. RY*(   6) N   1                  0.00002     2.15585   
    36. RY*(   7) N   1                  0.00000     2.64378   
    37. RY*(   8) N   1                  0.00001     2.06587   
    38. RY*(   9) N   1                  0.00000     2.52920   
    39. RY*(   1) N   2                  0.00323     0.95107   
    40. RY*(   2) N   2                  0.00246     1.51501   
    41. RY*(   3) N   2                  0.00168     1.93123   
    42. RY*(   4) N   2                  0.00057     2.36491   
    43. RY*(   5) N   2                  0.00035     1.01698   
    44. RY*(   6) N   2                  0.00018     1.85023   
    45. RY*(   7) N   2                  0.00004     2.51826   
    46. RY*(   8) N   2                  0.00002     2.54125   
    47. RY*(   9) N   2                  0.00000     2.43453   
    48. RY*(   1) C   3                  0.00688     1.05256   
    49. RY*(   2) C   3                  0.00437     1.06051   
    50. RY*(   3) C   3                  0.00214     1.64630   
    51. RY*(   4) C   3                  0.00108     0.81891   
    52. RY*(   5) C   3                  0.00088     0.75022   
    53. RY*(   6) C   3                  0.00076     1.87354   
    54. RY*(   7) C   3                  0.00032     2.25181   
    55. RY*(   8) C   3                  0.00017     2.29770   
    56. RY*(   9) C   3                  0.00002     2.18375   
    57. RY*(   1) C   4                  0.00478     1.17313   
    58. RY*(   2) C   4                  0.00285     0.72463   
    59. RY*(   3) C   4                  0.00109     0.60320   
    60. RY*(   4) C   4                  0.00102     0.65053   
    61. RY*(   5) C   4                  0.00055     1.94496   
    62. RY*(   6) C   4                  0.00011     2.37458   
    63. RY*(   7) C   4                  0.00006     2.38794   
    64. RY*(   8) C   4                  0.00002     1.94220   
    65. RY*(   9) C   4                  0.00001     2.25900   
    66. RY*(   1) C   5                  0.00533     1.18608   
    67. RY*(   2) C   5                  0.00271     0.68186   
    68. RY*(   3) C   5                  0.00091     1.89021   
    69. RY*(   4) C   5                  0.00084     0.69409   
    70. RY*(   5) C   5                  0.00057     0.71997   
    71. RY*(   6) C   5                  0.00014     2.40703   
    72. RY*(   7) C   5                  0.00004     2.28611   
    73. RY*(   8) C   5                  0.00000     1.84866   
    74. RY*(   9) C   5                  0.00000     2.24325   
    75. RY*(   1) C   6                  0.00508     1.19508   
    76. RY*(   2) C   6                  0.00255     0.66978   
    77. RY*(   3) C   6                  0.00129     0.62875   
    78. RY*(   4) C   6                  0.00087     0.65958   
    79. RY*(   5) C   6                  0.00060     1.95162   
    80. RY*(   6) C   6                  0.00013     2.41765   
    81. RY*(   7) C   6                  0.00005     2.27523   
    82. RY*(   8) C   6                  0.00000     1.89187   
    83. RY*(   9) C   6                  0.00000     2.25605   
    84. RY*(   1) C   7                  0.00540     1.17947   
    85. RY*(   2) C   7                  0.00274     0.67620   
    86. RY*(   3) C   7                  0.00091     1.92894   
    87. RY*(   4) C   7                  0.00078     0.68588   
    88. RY*(   5) C   7                  0.00061     0.66857   
    89. RY*(   6) C   7                  0.00013     2.40764   
    90. RY*(   7) C   7                  0.00005     2.27786   
    91. RY*(   8) C   7                  0.00000     1.85563   
    92. RY*(   9) C   7                  0.00000     2.24391   
    93. RY*(   1) C   8                  0.00540     1.13817   
    94. RY*(   2) C   8                  0.00256     0.72151   
    95. RY*(   3) C   8                  0.00107     0.64193   
    96. RY*(   4) C   8                  0.00096     0.61133   
    97. RY*(   5) C   8                  0.00059     1.92538   
    98. RY*(   6) C   8                  0.00011     2.33719   
    99. RY*(   7) C   8                  0.00004     2.40633   
   100. RY*(   8) C   8                  0.00002     1.90633   
   101. RY*(   9) C   8                  0.00001     2.24302   
   102. RY*(   1) H   9                  0.00314     0.43855   
   103. RY*(   2) H   9                  0.00089     1.73991   
   104. RY*(   3) H   9                  0.00036     1.78764   
   105. RY*(   4) H   9                  0.00002     2.25873   
   106. RY*(   1) H  10                  0.00184     0.55449   
   107. RY*(   2) H  10                  0.00082     1.60982   
   108. RY*(   3) H  10                  0.00033     1.78159   
   109. RY*(   4) H  10                  0.00002     2.27326   
   110. RY*(   1) H  11                  0.00293     0.43781   
   111. RY*(   2) H  11                  0.00073     1.73005   
   112. RY*(   3) H  11                  0.00025     1.88103   
   113. RY*(   4) H  11                  0.00003     2.31285   
   114. RY*(   1) H  12                  0.00222     0.41387   
   115. RY*(   2) H  12                  0.00018     1.68523   
   116. RY*(   3) H  12                  0.00010     2.02647   
   117. RY*(   4) H  12                  0.00006     2.35277   
   118. RY*(   1) H  13                  0.00169     0.37698   
   119. RY*(   2) H  13                  0.00018     1.66499   
   120. RY*(   3) H  13                  0.00010     1.99029   
   121. RY*(   4) H  13                  0.00006     2.34137   
   122. RY*(   1) H  14                  0.00161     0.37407   
   123. RY*(   2) H  14                  0.00021     1.66929   
   124. RY*(   3) H  14                  0.00008     1.99323   
   125. RY*(   4) H  14                  0.00006     2.34980   
   126. RY*(   1) H  15                  0.00168     0.37269   
   127. RY*(   2) H  15                  0.00019     1.66142   
   128. RY*(   3) H  15                  0.00010     1.97921   
   129. RY*(   4) H  15                  0.00006     2.34149   
   130. RY*(   1) H  16                  0.00210     0.37306   
   131. RY*(   2) H  16                  0.00022     1.66235   
   132. RY*(   3) H  16                  0.00009     2.01642   
   133. RY*(   4) H  16                  0.00006     2.31329   
   134. BD*(   1) N   1 - N   2          0.01001     0.34765   
   135. BD*(   1) N   1 - H   9          0.01938     0.42400   
   136. BD*(   1) N   1 - H  10          0.01109     0.43543   
   137. BD*(   1) N   2 - C   3          0.03177     0.45892   
   138. BD*(   1) N   2 - H  11          0.03000     0.42616   
   139. BD*(   1) C   3 - C   4          0.02597     0.57797   
   140. BD*(   2) C   3 - C   4          0.40292     0.05154  150(v),145(v),59(g),52(g)
                                                    70(v)
   141. BD*(   1) C   3 - C   8          0.02424     0.57272   
   142. BD*(   1) C   4 - C   5          0.01617     0.60385   
   143. BD*(   1) C   4 - H  12          0.01580     0.49444   
   144. BD*(   1) C   5 - C   6          0.01799     0.59771   
   145. BD*(   2) C   5 - C   6          0.36293     0.05534  140(v),150(v),77(g),70(g)
                                                    68(g),88(v)
   146. BD*(   1) C   5 - H  13          0.01439     0.48569   
   147. BD*(   1) C   6 - C   7          0.01778     0.59571   
   148. BD*(   1) C   6 - H  14          0.01432     0.48899   
   149. BD*(   1) C   7 - C   8          0.01568     0.59829   
   150. BD*(   2) C   7 - C   8          0.35294     0.05111  140(v),145(v),88(g),96(g)
                                                    95(g),86(g)
   151. BD*(   1) C   7 - H  15          0.01412     0.48273   
   152. BD*(   1) C   8 - H  16          0.01507     0.46630   
       -------------------------------
              Total Lewis   56.48139  ( 97.3817%)
        Valence non-Lewis    1.41257  (  2.4355%)
        Rydberg non-Lewis    0.10605  (  0.1828%)
       -------------------------------
            Total unit  1   58.00000  (100.0000%)
           Charge unit  1    0.00000
 Unable to Open any file for archive entry.
 1\1\GINC-COMPUTE-0-6\SP\RB3LYP\def2SVP\C6H8N2\ZAHRT2\13-Mar-2021\0\\# 
 b3lyp/def2svp geom=NewRedundant pop=NBO\\61\\0,1\N,0,2.6512722762,-0.7
 17683801,-0.1449478623\N,0,1.8212826392,0.3968770027,-0.0976134966\C,0
 ,0.440665854,0.216554793,-0.0441409855\C,0,-0.1613634384,-1.0116615506
 ,-0.3730578282\C,0,-1.5506878721,-1.1362799932,-0.3483835299\C,0,-2.36
 81385505,-0.0574348003,0.0024672408\C,0,-1.7691105159,1.1620444092,0.3
 344611835\C,0,-0.3824030092,1.301860753,0.3156997363\H,0,3.0184130868,
 -0.9760807331,0.7742618334\H,0,3.4271216036,-0.5591786281,-0.784548756
 1\H,0,2.1615585059,1.2154276296,0.4024850725\H,0,0.4802702368,-1.84983
 26165,-0.6426915438\H,0,-2.0012527681,-2.0982641001,-0.6076764522\H,0,
 -3.4546574336,-0.1650702812,0.0201744154\H,0,-2.3882517402,2.017972202
 3,0.6159035707\H,0,0.0752811255,2.2607497144,0.5776074019\\Version=ES6
 4L-G16RevC.01\State=1-A\HF=-342.6748859\RMSD=4.012e-09\Dipole=1.114208
 7,0.2707988,0.3986567\Quadrupole=6.0122063,-1.4715261,-4.5406802,0.820
 0634,1.5042997,1.1876068\PG=C01 [X(C6H8N2)]\\@
 The archive entry for this job was punched.


 OLD HORSE! OLD HORSE! WHAT BROUGHT YOU HERE?
 FROM SACARAP' TO PORTLAND PIER
 I'VE CARTED STONE THIS MANY A YEAR;
 TILL, KILLED BY BLOWS AND SORE ABUSE,
 THEY SALTED ME DOWN FOR SAILORS' USE.
 THE SAILORS THEY DO ME DESPISE;
 THEY TURN ME OVER AND DAMN MY EYES;
 CUT OFF MY MEAT, AND SCRAPE MY BONES,
 AND PITCH ME OVER TO DAVY JONES.

    SAILORS' COMPLAINT ABOUT THE BEEF
    SERVED ON SHIPBOARD, CIRCA 1835.
 File lengths (MBytes):  RWF=     15 Int=      0 D2E=      0 Chk=      2 Scr=      1
 Normal termination of Gaussian 16
