# Supplementary material for: Machine-Learning-Guided Discovery of Electrochemical Reactions
Source: J Am Chem Soc. 2022 Dec 2;144(49):22599–610. doi: 10.1021/jacs.2c08997 (PMC9756344; doi:10.1021/jacs.2c08997)
Supplement: Supplementary file 4 — ja2c08997_si_004.zip [file ja2c08997_si_004.zip › Reactivity Prediction/Nlogs_notimes/74.log]

 Entering Gaussian System, Link 0=g16
 Input=74.com
 Output=74.log
 Initial command:
  
 Copyright (c) 1988-2019, Gaussian, Inc.  All Rights Reserved.
  
 This is part of the Gaussian(R) 16 program.  It is based on
 the Gaussian(R) 09 system (copyright 2009, Gaussian, Inc.),
 the Gaussian(R) 03 system (copyright 2003, Gaussian, Inc.),
 the Gaussian(R) 98 system (copyright 1998, Gaussian, Inc.),
 the Gaussian(R) 94 system (copyright 1995, Gaussian, Inc.),
 the Gaussian 92(TM) system (copyright 1992, Gaussian, Inc.),
 the Gaussian 90(TM) system (copyright 1990, Gaussian, Inc.),
 the Gaussian 88(TM) system (copyright 1988, Gaussian, Inc.),
 the Gaussian 86(TM) system (copyright 1986, Carnegie Mellon
 University), and the Gaussian 82(TM) system (copyright 1983,
 Carnegie Mellon University). Gaussian is a federally registered
 trademark of Gaussian, Inc.
  
 This software contains proprietary and confidential information,
 including trade secrets, belonging to Gaussian, Inc.
  
 This software is provided under written license and may be
 used, copied, transmitted, or stored only in accord with that
 written license.
  
 The following legend is applicable only to US Government
 contracts under FAR:
  
                    RESTRICTED RIGHTS LEGEND
  
 Use, reproduction and disclosure by the US Government is
 subject to restrictions as set forth in subparagraphs (a)
 and (c) of the Commercial Computer Software - Restricted
 Rights clause in FAR 52.227-19.
  
 Gaussian, Inc.
 340 Quinnipiac St., Bldg. 40, Wallingford CT 06492
  
  
 ---------------------------------------------------------------
 Warning -- This program may not be used in any manner that
 competes with the business of Gaussian, Inc. or will provide
 assistance to any competitor of Gaussian, Inc.  The licensee
 of this program is prohibited from giving any competitor of
 Gaussian, Inc. access to this program.  By using this program,
 the user acknowledges that Gaussian, Inc. is engaged in the
 business of creating and licensing software in the field of
 computational chemistry and represents and warrants to the
 licensee that it is not a competitor of Gaussian, Inc. and that
 it will not use this program in any manner prohibited above.
 ---------------------------------------------------------------
  

 Cite this work as:
 Gaussian 16, Revision C.01,
 M. J. Frisch, G. W. Trucks, H. B. Schlegel, G. E. Scuseria, 
 M. A. Robb, J. R. Cheeseman, G. Scalmani, V. Barone, 
 G. A. Petersson, H. Nakatsuji, X. Li, M. Caricato, A. V. Marenich, 
 J. Bloino, B. G. Janesko, R. Gomperts, B. Mennucci, H. P. Hratchian, 
 J. V. Ortiz, A. F. Izmaylov, J. L. Sonnenberg, D. Williams-Young, 
 F. Ding, F. Lipparini, F. Egidi, J. Goings, B. Peng, A. Petrone, 
 T. Henderson, D. Ranasinghe, V. G. Zakrzewski, J. Gao, N. Rega, 
 G. Zheng, W. Liang, M. Hada, M. Ehara, K. Toyota, R. Fukuda, 
 J. Hasegawa, M. Ishida, T. Nakajima, Y. Honda, O. Kitao, H. Nakai, 
 T. Vreven, K. Throssell, J. A. Montgomery, Jr., J. E. Peralta, 
 F. Ogliaro, M. J. Bearpark, J. J. Heyd, E. N. Brothers, K. N. Kudin, 
 V. N. Staroverov, T. A. Keith, R. Kobayashi, J. Normand, 
 K. Raghavachari, A. P. Rendell, J. C. Burant, S. S. Iyengar, 
 J. Tomasi, M. Cossi, J. M. Millam, M. Klene, C. Adamo, R. Cammi, 
 J. W. Ochterski, R. L. Martin, K. Morokuma, O. Farkas, 
 J. B. Foresman, and D. J. Fox, Gaussian, Inc., Wallingford CT, 2019.
 
 ******************************************
 Gaussian 16:  ES64L-G16RevC.01  3-Jul-2019
                13-Mar-2021 
 ******************************************
 %nprocshared=16
 Will use up to   16 processors via shared memory.
 %mem=7GB
 -----------------------------------------
 # b3lyp/def2svp geom=NewRedundant pop=NBO
 -----------------------------------------
 1/29=4000,38=1,172=1/1;
 2/12=2,17=6,18=5,40=1/2;
 3/5=43,7=101,11=2,25=1,30=1,74=-5/1,2,3;
 4//1;
 5/5=2,38=5/2;
 6/7=2,8=2,9=2,10=2,28=1,40=1/1,7;
 99/5=1,9=1/99;
 --
 74
 --
 Symbolic Z-matrix:
 Charge =  0 Multiplicity = 1
 O                     1.83386   1.77844  -0.3107 
 C                     1.47238   0.62485  -0.20646 
 C                     0.0115    0.30314  -0.01759 
 C                    -0.48273  -1.00123   0.11033 
 C                    -1.8589   -1.18425   0.28183 
 N                    -2.73426  -0.17917   0.33086 
 C                    -2.26075   1.06559   0.20857 
 C                    -0.9083    1.35903   0.03395 
 C                     2.45824  -0.52259  -0.26085 
 H                     0.17704  -1.86952   0.0793 
 H                    -2.26778  -2.19613   0.38405 
 H                    -2.99843   1.87493   0.25191 
 H                    -0.54861   2.38455  -0.06323 
 H                     3.46823  -0.1185   -0.40115 
 H                     2.21592  -1.20667  -1.08999 
 H                     2.42261  -1.11247   0.66918 
 
                          Input orientation:                          
 ---------------------------------------------------------------------
 Center     Atomic      Atomic             Coordinates (Angstroms)
 Number     Number       Type             X           Y           Z
 ---------------------------------------------------------------------
      1          8           0        1.833861    1.778442   -0.310700
      2          6           0        1.472377    0.624848   -0.206464
      3          6           0        0.011496    0.303137   -0.017587
      4          6           0       -0.482732   -1.001234    0.110330
      5          6           0       -1.858902   -1.184251    0.281826
      6          7           0       -2.734264   -0.179168    0.330859
      7          6           0       -2.260748    1.065587    0.208568
      8          6           0       -0.908302    1.359028    0.033946
      9          6           0        2.458237   -0.522590   -0.260846
     10          1           0        0.177039   -1.869520    0.079304
     11          1           0       -2.267777   -2.196128    0.384052
     12          1           0       -2.998434    1.874931    0.251906
     13          1           0       -0.548610    2.384549   -0.063231
     14          1           0        3.468233   -0.118498   -0.401148
     15          1           0        2.215922   -1.206668   -1.089995
     16          1           0        2.422605   -1.112466    0.669178
 ---------------------------------------------------------------------
                    Distance matrix (angstroms):
                    1          2          3          4          5
     1  O    0.000000
     2  C    1.213390   0.000000
     3  C    2.362933   1.507762   0.000000
     4  C    3.642865   2.562606   1.400716   0.000000
     5  C    4.771282   3.822131   2.408393   1.398839   0.000000
     6  N    5.011147   4.316363   2.809489   2.407036   1.333737
     7  C    4.188511   3.781895   2.407399   2.728139   2.286617
     8  C    2.795379   2.502889   1.401282   2.399538   2.726417
     9  C    2.384759   1.513766   2.593750   3.002693   4.401134
    10  H    4.025517   2.825144   2.181108   1.090955   2.157700
    11  H    5.753548   4.721797   3.406277   2.165429   1.096140
    12  H    4.865892   4.664865   3.406294   3.823758   3.264662
    13  H    2.470784   2.683552   2.155940   3.390868   3.817363
    14  H    2.505540   2.138668   3.503416   4.080558   5.475459
    15  H    3.108723   2.165165   2.879074   2.960695   4.299603
    16  H    3.108718   2.165165   2.879067   2.960687   4.299593
                    6          7          8          9         10
     6  N    0.000000
     7  C    1.337381   0.000000
     8  C    2.405897   1.394887   0.000000
     9  C    5.237377   5.001147   3.867942   0.000000
    10  H    3.375834   3.817640   3.406398   2.670915   0.000000
    11  H    2.070885   3.266440   3.822287   5.054882   2.485291
    12  H    2.072520   1.095945   2.163865   5.982163   4.912671
    13  H    3.391907   2.178291   1.091107   4.187079   4.317868
    14  H    6.245837   5.881754   4.639660   1.096844   3.758839
    15  H    5.251564   5.185556   4.196048   1.101893   2.442064
    16  H    5.251553   5.185545   4.196040   1.101893   2.442059
                   11         12         13         14         15
    11  H    0.000000
    12  H    4.138217   0.000000
    13  H    4.913063   2.522035   0.000000
    14  H    6.151007   6.798383   4.744940   0.000000
    15  H    4.822385   6.203746   4.646905   1.796359   0.000000
    16  H    4.822376   6.203735   4.646897   1.796359   1.773776
                   16
    16  H    0.000000
 Stoichiometry    C7H7NO
 Framework group  C1[X(C7H7NO)]
 Deg. of freedom    42
 Full point group                 C1      NOp   1
 Largest Abelian subgroup         C1      NOp   1
 Largest concise Abelian subgroup C1      NOp   1
                         Standard orientation:                         
 ---------------------------------------------------------------------
 Center     Atomic      Atomic             Coordinates (Angstroms)
 Number     Number       Type             X           Y           Z
 ---------------------------------------------------------------------
      1          8           0       -2.198356   -1.312142    0.000003
      2          6           0       -1.698795   -0.206360   -0.000006
      3          6           0       -0.198852   -0.053000   -0.000003
      4          6           0        0.451536    1.187564   -0.000002
      5          6           0        1.850150    1.212680    0.000001
      6          7           0        2.605694    0.113587    0.000002
      7          6           0        1.983153   -1.070065    0.000001
      8          6           0        0.595071   -1.207676   -0.000001
      9          6           0       -2.547859    1.046867    0.000003
     10          1           0       -0.104685    2.126074   -0.000003
     11          1           0        2.380179    2.172156    0.000001
     12          1           0        2.624369   -1.958850    0.000002
     13          1           0        0.112613   -2.186323   -0.000002
     14          1           0       -3.606581    0.760208    0.000009
     15          1           0       -2.332673    1.664357   -0.886885
     16          1           0       -2.332662    1.664352    0.886891
 ---------------------------------------------------------------------
 Rotational constants (GHZ):           3.8167879           1.2061071           0.9217950
 Standard basis: def2SVP (5D, 7F)
 There are   170 symmetry adapted cartesian basis functions of A   symmetry.
 There are   161 symmetry adapted basis functions of A   symmetry.
   161 basis functions,   274 primitive gaussians,   170 cartesian basis functions
    32 alpha electrons       32 beta electrons
       nuclear repulsion energy       403.4249508968 Hartrees.
 NAtoms=   16 NActive=   16 NUniq=   16 SFac= 1.00D+00 NAtFMM=   60 NAOKFM=F Big=F
 Integral buffers will be    131072 words long.
 Raffenetti 2 integral format.
 Two-electron integral symmetry is turned on.
 One-electron integrals computed using PRISM.
   1 Symmetry operations used in ECPInt.
 ECPInt:  NShTT=    2850 NPrTT=   10434 LenC2=    2810 LenP2D=    8139.
 LDataN:  DoStor=T MaxTD1= 4 Len=   56
 NBasis=   161 RedAO= T EigKep=  7.18D-04  NBF=   161
 NBsUse=   161 1.00D-06 EigRej= -1.00D+00 NBFU=   161
 ExpMin= 1.22D-01 ExpMax= 2.27D+03 ExpMxC= 3.41D+02 IAcc=3 IRadAn=         5 AccDes= 0.00D+00
 Harris functional with IExCor=  402 and IRadAn=       5 diagonalized for initial guess.
 HarFok:  IExCor=  402 AccDes= 0.00D+00 IRadAn=         5 IDoV= 1 UseB2=F ITyADJ=14
 ICtDFT=  3500011 ScaDFX=  1.000000  1.000000  1.000000  1.000000
 FoFCou: FMM=F IPFlag=           0 FMFlag=      100000 FMFlg1=           0
         NFxFlg=           0 DoJE=T BraDBF=F KetDBF=T FulRan=T
         wScrn=  0.000000 ICntrl=       500 IOpCl=  0 I1Cent=   200000004 NGrid=           0
         NMat0=    1 NMatS0=      1 NMatT0=    0 NMatD0=    1 NMtDS0=    0 NMtDT0=    0
 Petite list used in FoFCou.
 Requested convergence on RMS density matrix=1.00D-08 within 128 cycles.
 Requested convergence on MAX density matrix=1.00D-06.
 Requested convergence on             energy=1.00D-06.
 No special actions if energy rises.
 Integral accuracy reduced to 1.0D-05 until final iterations.
 Initial convergence to 1.0D-05 achieved.  Increase integral accuracy.
 SCF Done:  E(RB3LYP) =  -400.637029733     A.U. after   14 cycles
            NFock= 14  Conv=0.97D-08     -V/T= 2.0103

 **********************************************************************

            Population analysis using the SCF Density.

 **********************************************************************

 Orbital symmetries:
       Occupied  (A) (A) (A) (A) (A) (A) (A) (A) (A) (A) (A) (A)
                 (A) (A) (A) (A) (A) (A) (A) (A) (A) (A) (A) (A)
                 (A) (A) (A) (A) (A) (A) (A) (A)
       Virtual   (A) (A) (A) (A) (A) (A) (A) (A) (A) (A) (A) (A)
                 (A) (A) (A) (A) (A) (A) (A) (A) (A) (A) (A) (A)
                 (A) (A) (A) (A) (A) (A) (A) (A) (A) (A) (A) (A)
                 (A) (A) (A) (A) (A) (A) (A) (A) (A) (A) (A) (A)
                 (A) (A) (A) (A) (A) (A) (A) (A) (A) (A) (A) (A)
                 (A) (A) (A) (A) (A) (A) (A) (A) (A) (A) (A) (A)
                 (A) (A) (A) (A) (A) (A) (A) (A) (A) (A) (A) (A)
                 (A) (A) (A) (A) (A) (A) (A) (A) (A) (A) (A) (A)
                 (A) (A) (A) (A) (A) (A) (A) (A) (A) (A) (A) (A)
                 (A) (A) (A) (A) (A) (A) (A) (A) (A) (A) (A) (A)
                 (A) (A) (A) (A) (A) (A) (A) (A) (A)
 The electronic state is 1-A.
 Alpha  occ. eigenvalues --  -19.13724 -14.33436 -10.28936 -10.23603 -10.23378
 Alpha  occ. eigenvalues --  -10.22167 -10.21735 -10.20996 -10.20504  -1.04493
 Alpha  occ. eigenvalues --   -0.94763  -0.82176  -0.76861  -0.74781  -0.65539
 Alpha  occ. eigenvalues --   -0.63819  -0.56981  -0.51482  -0.50239  -0.47343
 Alpha  occ. eigenvalues --   -0.46018  -0.45318  -0.44225  -0.43751  -0.41316
 Alpha  occ. eigenvalues --   -0.39933  -0.37791  -0.37510  -0.30199  -0.28011
 Alpha  occ. eigenvalues --   -0.27274  -0.26303
 Alpha virt. eigenvalues --   -0.08091  -0.03104   0.01664   0.05067   0.08326
 Alpha virt. eigenvalues --    0.09578   0.11538   0.12256   0.13555   0.14031
 Alpha virt. eigenvalues --    0.14233   0.19961   0.20079   0.24388   0.26728
 Alpha virt. eigenvalues --    0.28491   0.29823   0.30627   0.35338   0.37164
 Alpha virt. eigenvalues --    0.39711   0.40085   0.43267   0.43360   0.45411
 Alpha virt. eigenvalues --    0.47186   0.49829   0.50009   0.51976   0.52048
 Alpha virt. eigenvalues --    0.56550   0.57964   0.58717   0.60282   0.61357
 Alpha virt. eigenvalues --    0.61920   0.63371   0.64486   0.65613   0.65957
 Alpha virt. eigenvalues --    0.66593   0.67397   0.68283   0.69540   0.73564
 Alpha virt. eigenvalues --    0.74363   0.76970   0.80026   0.83506   0.86912
 Alpha virt. eigenvalues --    0.88356   0.88803   1.01762   1.01968   1.03558
 Alpha virt. eigenvalues --    1.05502   1.13372   1.13458   1.14105   1.20272
 Alpha virt. eigenvalues --    1.21326   1.22252   1.22633   1.24825   1.30948
 Alpha virt. eigenvalues --    1.33426   1.34257   1.36373   1.40708   1.49324
 Alpha virt. eigenvalues --    1.50590   1.56782   1.57609   1.64804   1.67850
 Alpha virt. eigenvalues --    1.70124   1.70144   1.71633   1.73201   1.75845
 Alpha virt. eigenvalues --    1.76458   1.76886   1.78229   1.80438   1.84424
 Alpha virt. eigenvalues --    1.84773   1.89624   1.89835   1.92933   1.96873
 Alpha virt. eigenvalues --    1.97723   1.98216   2.01808   2.06152   2.09259
 Alpha virt. eigenvalues --    2.12235   2.14891   2.24976   2.27951   2.30469
 Alpha virt. eigenvalues --    2.32489   2.35717   2.37719   2.37806   2.40237
 Alpha virt. eigenvalues --    2.44258   2.44500   2.52411   2.59738   2.60428
 Alpha virt. eigenvalues --    2.61508   2.68025   2.68839   2.69826   2.70691
 Alpha virt. eigenvalues --    2.77231   2.80564   2.86903   2.87872   2.90378
 Alpha virt. eigenvalues --    2.92004   3.01066   3.06661   3.10672   3.14103
 Alpha virt. eigenvalues --    3.30155   3.38596   3.61172   3.62247
          Condensed to atoms (all electrons):
               1          2          3          4          5          6
     1  O    7.599717   0.754275  -0.142896   0.003753  -0.000100  -0.000001
     2  C    0.754275   4.839808   0.102756  -0.058892   0.009848  -0.000270
     3  C   -0.142896   0.102756   5.644846   0.357354  -0.010252  -0.057863
     4  C    0.003753  -0.058892   0.357354   5.106117   0.420135  -0.028711
     5  C   -0.000100   0.009848  -0.010252   0.420135   4.754587   0.526462
     6  N   -0.000001  -0.000270  -0.057863  -0.028711   0.526462   6.245508
     7  C    0.001423   0.015570  -0.006751  -0.065323  -0.055832   0.505723
     8  C    0.013959  -0.053562   0.360417  -0.052910  -0.064750  -0.022669
     9  C   -0.085571   0.408374  -0.186020   0.000235  -0.000919  -0.000005
    10  H    0.000036  -0.023729  -0.053018   0.400161  -0.043341   0.006363
    11  H    0.000001  -0.000227   0.008536  -0.073184   0.413137  -0.043704
    12  H   -0.000016  -0.000362   0.008657   0.001335   0.005000  -0.044543
    13  H    0.021316  -0.015085  -0.069293   0.013026  -0.000053   0.005813
    14  H    0.010332  -0.003221   0.016027  -0.000213  -0.000004   0.000000
    15  H    0.001764   0.004710  -0.001326   0.002885   0.000579  -0.000001
    16  H    0.001764   0.004708  -0.001326   0.002884   0.000579  -0.000001
               7          8          9         10         11         12
     1  O    0.001423   0.013959  -0.085571   0.000036   0.000001  -0.000016
     2  C    0.015570  -0.053562   0.408374  -0.023729  -0.000227  -0.000362
     3  C   -0.006751   0.360417  -0.186020  -0.053018   0.008536   0.008657
     4  C   -0.065323  -0.052910   0.000235   0.400161  -0.073184   0.001335
     5  C   -0.055832  -0.064750  -0.000919  -0.043341   0.413137   0.005000
     6  N    0.505723  -0.022669  -0.000005   0.006363  -0.043704  -0.044543
     7  C    4.799638   0.384768  -0.000138   0.000064   0.005136   0.414979
     8  C    0.384768   5.075784   0.017997   0.012450   0.001241  -0.073534
     9  C   -0.000138   0.017997   4.746639   0.014393   0.000016   0.000004
    10  H    0.000064   0.012450   0.014393   0.702686  -0.007273   0.000088
    11  H    0.005136   0.001241   0.000016  -0.007273   0.691796  -0.000379
    12  H    0.414979  -0.073534   0.000004   0.000088  -0.000379   0.686228
    13  H   -0.045885   0.413217   0.001865  -0.000144   0.000083  -0.006405
    14  H    0.000005  -0.000451   0.338925  -0.000332  -0.000001  -0.000000
    15  H   -0.000026  -0.000662   0.348794   0.001194  -0.000009   0.000000
    16  H   -0.000026  -0.000662   0.348797   0.001194  -0.000009   0.000000
              13         14         15         16
     1  O    0.021316   0.010332   0.001764   0.001764
     2  C   -0.015085  -0.003221   0.004710   0.004708
     3  C   -0.069293   0.016027  -0.001326  -0.001326
     4  C    0.013026  -0.000213   0.002885   0.002884
     5  C   -0.000053  -0.000004   0.000579   0.000579
     6  N    0.005813   0.000000  -0.000001  -0.000001
     7  C   -0.045885   0.000005  -0.000026  -0.000026
     8  C    0.413217  -0.000451  -0.000662  -0.000662
     9  C    0.001865   0.338925   0.348794   0.348797
    10  H   -0.000144  -0.000332   0.001194   0.001194
    11  H    0.000083  -0.000001  -0.000009  -0.000009
    12  H   -0.006405  -0.000000   0.000000   0.000000
    13  H    0.672506  -0.000078  -0.000087  -0.000087
    14  H   -0.000078   0.628321  -0.012112  -0.012112
    15  H   -0.000087  -0.012112   0.632732  -0.018571
    16  H   -0.000087  -0.012112  -0.018571   0.632730
 Mulliken charges:
               1
     1  O   -0.179756
     2  C    0.015300
     3  C    0.030152
     4  C   -0.028652
     5  C    0.044923
     6  N   -0.092102
     7  C    0.046676
     8  C   -0.010633
     9  C    0.046614
    10  H   -0.010793
    11  H    0.004840
    12  H    0.008946
    13  H    0.009292
    14  H    0.034915
    15  H    0.040139
    16  H    0.040140
 Sum of Mulliken charges =  -0.00000
 Mulliken charges with hydrogens summed into heavy atoms:
               1
     1  O   -0.179756
     2  C    0.015300
     3  C    0.030152
     4  C   -0.039445
     5  C    0.049763
     6  N   -0.092102
     7  C    0.055621
     8  C   -0.001341
     9  C    0.161807
 Electronic spatial extent (au):  <R**2>=           1212.1591
 Charge=             -0.0000 electrons
 Dipole moment (field-independent basis, Debye):
    X=             -0.7668    Y=              2.2032    Z=             -0.0000  Tot=              2.3328
 Quadrupole moment (field-independent basis, Debye-Ang):
   XX=            -60.0661   YY=            -48.6015   ZZ=            -52.8738
   XY=             -6.6719   XZ=              0.0000   YZ=              0.0000
 Traceless Quadrupole moment (field-independent basis, Debye-Ang):
   XX=             -6.2190   YY=              5.2457   ZZ=              0.9733
   XY=             -6.6719   XZ=              0.0000   YZ=              0.0000
 Octapole moment (field-independent basis, Debye-Ang**2):
  XXX=            -29.3067  YYY=              0.7042  ZZZ=              0.0000  XYY=             11.6621
  XXY=              9.6753  XXZ=             -0.0000  XZZ=             -5.7283  YZZ=             -1.1670
  YYZ=              0.0000  XYZ=             -0.0000
 Hexadecapole moment (field-independent basis, Debye-Ang**3):
 XXXX=          -1220.1655 YYYY=           -391.9002 ZZZZ=            -59.6486 XXXY=            -30.6469
 XXXZ=             -0.0001 YYYX=              0.2149 YYYZ=              0.0000 ZZZX=             -0.0000
 ZZZY=             -0.0000 XXYY=           -249.6567 XXZZ=           -197.7344 YYZZ=            -80.7353
 XXYZ=              0.0000 YYXZ=              0.0000 ZZXY=              2.3235
 N-N= 4.034249508968D+02 E-N=-1.737624563070D+03  KE= 3.965600932216D+02
 ******************************Gaussian NBO Version 3.1******************************
             N A T U R A L   A T O M I C   O R B I T A L   A N D
          N A T U R A L   B O N D   O R B I T A L   A N A L Y S I S
 ******************************Gaussian NBO Version 3.1******************************
       /RESON  / : Allow strongly delocalized NBO set

 Analyzing the SCF density

 Job title: 74                                                              

 Storage needed:     78708 in NPA,    104437 in NBO ( 939522656 available)
 GSVD:  LWork=       16681 too small for GESVD, short by        1205 words or        1205 for optimal perf.


 NATURAL POPULATIONS:  Natural atomic orbital occupancies 
                                                          
   NAO  Atom  No  lang   Type(AO)    Occupancy      Energy
 ----------------------------------------------------------
     1    O    1  S      Cor( 1S)     1.99973     -18.88095
     2    O    1  S      Val( 2S)     1.68500      -0.87119
     3    O    1  S      Ryd( 3S)     0.00102       1.42843
     4    O    1  px     Val( 2p)     1.84339      -0.28289
     5    O    1  px     Ryd( 3p)     0.00301       1.17031
     6    O    1  py     Val( 2p)     1.66828      -0.32091
     7    O    1  py     Ryd( 3p)     0.00116       1.06939
     8    O    1  pz     Val( 2p)     1.33270      -0.25440
     9    O    1  pz     Ryd( 3p)     0.00036       1.04333
    10    O    1  dxy    Ryd( 3d)     0.00130       3.12914
    11    O    1  dxz    Ryd( 3d)     0.00035       2.67126
    12    O    1  dyz    Ryd( 3d)     0.00158       2.81841
    13    O    1  dx2y2  Ryd( 3d)     0.00135       3.08193
    14    O    1  dz2    Ryd( 3d)     0.00035       2.86528

    15    C    2  S      Cor( 1S)     1.99914     -10.17277
    16    C    2  S      Val( 2S)     0.81450      -0.14917
    17    C    2  S      Ryd( 3S)     0.00433       0.53361
    18    C    2  px     Val( 2p)     0.97361      -0.05220
    19    C    2  px     Ryd( 3p)     0.00724       0.68865
    20    C    2  py     Val( 2p)     0.84114      -0.02249
    21    C    2  py     Ryd( 3p)     0.01883       0.75340
    22    C    2  pz     Val( 2p)     0.74657      -0.12939
    23    C    2  pz     Ryd( 3p)     0.00159       0.54012
    24    C    2  dxy    Ryd( 3d)     0.00313       2.37145
    25    C    2  dxz    Ryd( 3d)     0.00081       1.84171
    26    C    2  dyz    Ryd( 3d)     0.00262       1.91155
    27    C    2  dx2y2  Ryd( 3d)     0.00336       2.34194
    28    C    2  dz2    Ryd( 3d)     0.00058       2.10503

    29    C    3  S      Cor( 1S)     1.99881     -10.08788
    30    C    3  S      Val( 2S)     0.89445      -0.14314
    31    C    3  S      Ryd( 3S)     0.00316       0.51339
    32    C    3  px     Val( 2p)     1.11078      -0.09995
    33    C    3  px     Ryd( 3p)     0.00555       1.04908
    34    C    3  py     Val( 2p)     1.11088      -0.08754
    35    C    3  py     Ryd( 3p)     0.00605       0.96058
    36    C    3  pz     Val( 2p)     0.99661      -0.12883
    37    C    3  pz     Ryd( 3p)     0.00059       0.61292
    38    C    3  dxy    Ryd( 3d)     0.00070       2.45284
    39    C    3  dxz    Ryd( 3d)     0.00034       1.86113
    40    C    3  dyz    Ryd( 3d)     0.00063       1.89623
    41    C    3  dx2y2  Ryd( 3d)     0.00098       2.37456
    42    C    3  dz2    Ryd( 3d)     0.00040       2.17177

    43    C    4  S      Cor( 1S)     1.99892     -10.08485
    44    C    4  S      Val( 2S)     0.95055      -0.16642
    45    C    4  S      Ryd( 3S)     0.00165       0.52679
    46    C    4  px     Val( 2p)     1.12452      -0.08183
    47    C    4  px     Ryd( 3p)     0.00344       0.80803
    48    C    4  py     Val( 2p)     1.16114      -0.07700
    49    C    4  py     Ryd( 3p)     0.00438       0.88326
    50    C    4  pz     Val( 2p)     0.99180      -0.13237
    51    C    4  pz     Ryd( 3p)     0.00075       0.54162
    52    C    4  dxy    Ryd( 3d)     0.00068       2.47640
    53    C    4  dxz    Ryd( 3d)     0.00043       1.89820
    54    C    4  dyz    Ryd( 3d)     0.00040       1.90806
    55    C    4  dx2y2  Ryd( 3d)     0.00069       2.46431
    56    C    4  dz2    Ryd( 3d)     0.00040       2.19187

    57    C    5  S      Cor( 1S)     1.99905     -10.11304
    58    C    5  S      Val( 2S)     0.90931      -0.15250
    59    C    5  S      Ryd( 3S)     0.00137       0.48898
    60    C    5  px     Val( 2p)     1.02912      -0.03749
    61    C    5  px     Ryd( 3p)     0.00870       0.61182
    62    C    5  py     Val( 2p)     1.04479      -0.05035
    63    C    5  py     Ryd( 3p)     0.00794       0.83886
    64    C    5  pz     Val( 2p)     0.93428      -0.12740
    65    C    5  pz     Ryd( 3p)     0.00124       0.51503
    66    C    5  dxy    Ryd( 3d)     0.00145       2.47528
    67    C    5  dxz    Ryd( 3d)     0.00064       1.91310
    68    C    5  dyz    Ryd( 3d)     0.00084       1.88888
    69    C    5  dx2y2  Ryd( 3d)     0.00173       2.40229
    70    C    5  dz2    Ryd( 3d)     0.00048       2.18367

    71    N    6  S      Cor( 1S)     1.99930     -14.15661
    72    N    6  S      Val( 2S)     1.35951      -0.49505
    73    N    6  S      Ryd( 3S)     0.00112       1.11625
    74    N    6  px     Val( 2p)     1.71585      -0.23300
    75    N    6  px     Ryd( 3p)     0.00642       0.94599
    76    N    6  py     Val( 2p)     1.24637      -0.18359
    77    N    6  py     Ryd( 3p)     0.00361       1.19680
    78    N    6  pz     Val( 2p)     1.12820      -0.18433
    79    N    6  pz     Ryd( 3p)     0.00037       0.87113
    80    N    6  dxy    Ryd( 3d)     0.00146       2.94215
    81    N    6  dxz    Ryd( 3d)     0.00152       2.26100
    82    N    6  dyz    Ryd( 3d)     0.00043       2.36280
    83    N    6  dx2y2  Ryd( 3d)     0.00144       2.62012
    84    N    6  dz2    Ryd( 3d)     0.00076       2.56845

    85    C    7  S      Cor( 1S)     1.99904     -10.11108
    86    C    7  S      Val( 2S)     0.91208      -0.15108
    87    C    7  S      Ryd( 3S)     0.00137       0.49049
    88    C    7  px     Val( 2p)     1.06182      -0.04145
    89    C    7  px     Ryd( 3p)     0.00816       0.65333
    90    C    7  py     Val( 2p)     1.01351      -0.04153
    91    C    7  py     Ryd( 3p)     0.00794       0.80636
    92    C    7  pz     Val( 2p)     0.93245      -0.12518
    93    C    7  pz     Ryd( 3p)     0.00114       0.51823
    94    C    7  dxy    Ryd( 3d)     0.00163       2.49801
    95    C    7  dxz    Ryd( 3d)     0.00060       1.91004
    96    C    7  dyz    Ryd( 3d)     0.00090       1.89594
    97    C    7  dx2y2  Ryd( 3d)     0.00155       2.38246
    98    C    7  dz2    Ryd( 3d)     0.00048       2.18435

    99    C    8  S      Cor( 1S)     1.99892     -10.07724
   100    C    8  S      Val( 2S)     0.95519      -0.15951
   101    C    8  S      Ryd( 3S)     0.00192       0.53351
   102    C    8  px     Val( 2p)     1.10661      -0.06737
   103    C    8  px     Ryd( 3p)     0.00577       0.77237
   104    C    8  py     Val( 2p)     1.18114      -0.07349
   105    C    8  py     Ryd( 3p)     0.00505       0.89793
   106    C    8  pz     Val( 2p)     0.95541      -0.12225
   107    C    8  pz     Ryd( 3p)     0.00065       0.54343
   108    C    8  dxy    Ryd( 3d)     0.00068       2.47534
   109    C    8  dxz    Ryd( 3d)     0.00044       1.91355
   110    C    8  dyz    Ryd( 3d)     0.00041       1.90762
   111    C    8  dx2y2  Ryd( 3d)     0.00071       2.46581
   112    C    8  dz2    Ryd( 3d)     0.00039       2.20310

   113    C    9  S      Cor( 1S)     1.99920     -10.08918
   114    C    9  S      Val( 2S)     1.11804      -0.26708
   115    C    9  S      Ryd( 3S)     0.00087       0.86505
   116    C    9  px     Val( 2p)     1.21304      -0.10570
   117    C    9  px     Ryd( 3p)     0.00291       0.63964
   118    C    9  py     Val( 2p)     1.15602      -0.10380
   119    C    9  py     Ryd( 3p)     0.00170       0.49390
   120    C    9  pz     Val( 2p)     1.22398      -0.10509
   121    C    9  pz     Ryd( 3p)     0.00033       0.55600
   122    C    9  dxy    Ryd( 3d)     0.00067       2.24097
   123    C    9  dxz    Ryd( 3d)     0.00022       2.05962
   124    C    9  dyz    Ryd( 3d)     0.00053       2.36110
   125    C    9  dx2y2  Ryd( 3d)     0.00039       2.28880
   126    C    9  dz2    Ryd( 3d)     0.00044       2.30253

   127    H   10  S      Val( 1S)     0.76895       0.05433
   128    H   10  S      Ryd( 2S)     0.00182       0.34957
   129    H   10  px     Ryd( 2p)     0.00026       2.06928
   130    H   10  py     Ryd( 2p)     0.00064       2.25781
   131    H   10  pz     Ryd( 2p)     0.00017       1.63497

   132    H   11  S      Val( 1S)     0.78993       0.06176
   133    H   11  S      Ryd( 2S)     0.00164       0.30956
   134    H   11  px     Ryd( 2p)     0.00026       2.01745
   135    H   11  py     Ryd( 2p)     0.00064       2.27154
   136    H   11  pz     Ryd( 2p)     0.00013       1.63180

   137    H   12  S      Val( 1S)     0.78850       0.06615
   138    H   12  S      Ryd( 2S)     0.00159       0.31265
   139    H   12  px     Ryd( 2p)     0.00035       2.06451
   140    H   12  py     Ryd( 2p)     0.00056       2.22690
   141    H   12  pz     Ryd( 2p)     0.00012       1.63447

   142    H   13  S      Val( 1S)     0.74834       0.08053
   143    H   13  S      Ryd( 2S)     0.00358       0.33394
   144    H   13  px     Ryd( 2p)     0.00029       2.05574
   145    H   13  py     Ryd( 2p)     0.00067       2.29935
   146    H   13  pz     Ryd( 2p)     0.00013       1.65221

   147    H   14  S      Val( 1S)     0.75238       0.06763
   148    H   14  S      Ryd( 2S)     0.00271       0.33625
   149    H   14  px     Ryd( 2p)     0.00064       2.33632
   150    H   14  py     Ryd( 2p)     0.00018       1.81394
   151    H   14  pz     Ryd( 2p)     0.00013       1.73933

   152    H   15  S      Val( 1S)     0.76120       0.04175
   153    H   15  S      Ryd( 2S)     0.00126       0.35471
   154    H   15  px     Ryd( 2p)     0.00018       1.75669
   155    H   15  py     Ryd( 2p)     0.00037       1.94053
   156    H   15  pz     Ryd( 2p)     0.00055       2.14397

   157    H   16  S      Val( 1S)     0.76120       0.04175
   158    H   16  S      Ryd( 2S)     0.00126       0.35471
   159    H   16  px     Ryd( 2p)     0.00018       1.75669
   160    H   16  py     Ryd( 2p)     0.00037       1.94052
   161    H   16  pz     Ryd( 2p)     0.00055       2.14397

 WARNING:  1 low occupancy (<1.9990e) core orbital  found on  C    3
           1 low occupancy (<1.9990e) core orbital  found on  C    4
           1 low occupancy (<1.9990e) core orbital  found on  C    8


 Summary of Natural Population Analysis:                  
                                                          
                                       Natural Population 
                Natural  -----------------------------------------------
    Atom  No    Charge         Core      Valence    Rydberg      Total
 -----------------------------------------------------------------------
      O    1   -0.53957      1.99973     6.52937    0.01047     8.53957
      C    2    0.58256      1.99914     3.37582    0.04249     5.41744
      C    3   -0.12992      1.99881     4.11272    0.01839     6.12992
      C    4   -0.23974      1.99892     4.22800    0.01282     6.23974
      C    5    0.05904      1.99905     3.91751    0.02439     5.94096
      N    6   -0.46635      1.99930     5.44993    0.01712     7.46635
      C    7    0.05732      1.99904     3.91987    0.02377     5.94268
      C    8   -0.21327      1.99892     4.19835    0.01600     6.21327
      C    9   -0.71833      1.99920     4.71107    0.00806     6.71833
      H   10    0.22817      0.00000     0.76895    0.00288     0.77183
      H   11    0.20739      0.00000     0.78993    0.00268     0.79261
      H   12    0.20888      0.00000     0.78850    0.00262     0.79112
      H   13    0.24699      0.00000     0.74834    0.00467     0.75301
      H   14    0.24396      0.00000     0.75238    0.00366     0.75604
      H   15    0.23645      0.00000     0.76120    0.00235     0.76355
      H   16    0.23645      0.00000     0.76120    0.00235     0.76355
 =======================================================================
   * Total *    0.00000     17.99211    45.81315    0.19474    64.00000

                                 Natural Population      
 --------------------------------------------------------
   Core                      17.99211 ( 99.9562% of  18)
   Valence                   45.81315 ( 99.5938% of  46)
   Natural Minimal Basis     63.80526 ( 99.6957% of  64)
   Natural Rydberg Basis      0.19474 (  0.3043% of  64)
 --------------------------------------------------------

    Atom  No          Natural Electron Configuration
 ----------------------------------------------------------------------------
      O    1      [core]2S( 1.69)2p( 4.84)
      C    2      [core]2S( 0.81)2p( 2.56)3p( 0.03)3d( 0.01)
      C    3      [core]2S( 0.89)2p( 3.22)3p( 0.01)
      C    4      [core]2S( 0.95)2p( 3.28)3p( 0.01)
      C    5      [core]2S( 0.91)2p( 3.01)3p( 0.02)3d( 0.01)
      N    6      [core]2S( 1.36)2p( 4.09)3p( 0.01)3d( 0.01)
      C    7      [core]2S( 0.91)2p( 3.01)3p( 0.02)3d( 0.01)
      C    8      [core]2S( 0.96)2p( 3.24)3p( 0.01)
      C    9      [core]2S( 1.12)2p( 3.59)
      H   10            1S( 0.77)
      H   11            1S( 0.79)
      H   12            1S( 0.79)
      H   13            1S( 0.75)
      H   14            1S( 0.75)
      H   15            1S( 0.76)
      H   16            1S( 0.76)


 NATURAL BOND ORBITAL ANALYSIS:

                       Occupancies       Lewis Structure    Low   High
           Occ.    -------------------  -----------------   occ   occ
  Cycle   Thresh.   Lewis   Non-Lewis     CR  BD  3C  LP    (L)   (NL)   Dev
 =============================================================================
   1(1)    1.90    60.21128   3.78872      9  18   0   5     5      5    0.44
   2(2)    1.90    60.21128   3.78872      9  18   0   5     5      5    0.44
   3(1)    1.80    60.55905   3.44095      9  17   0   6     3      4    0.44
   4(2)    1.80    60.55905   3.44095      9  17   0   6     3      4    0.44
   5(1)    1.70    61.13247   2.86753      9  18   0   5     2      4    0.44
   6(2)    1.70    61.13247   2.86753      9  18   0   5     2      4    0.44
   7(1)    1.60    62.39762   1.60238      9  20   0   3     0      4    0.42
   8(2)    1.60    62.36740   1.63260      9  20   0   3     0      4    0.44
   9(3)    1.60    61.81466   2.18534      9  19   0   4     1      4    0.43
  10(4)    1.60    62.39762   1.60238      9  20   0   3     0      4    0.42
  11(1)    1.50    62.39762   1.60238      9  20   0   3     0      4    0.42
  12(2)    1.50    62.36740   1.63260      9  20   0   3     0      4    0.44
  13(3)    1.50    61.81466   2.18534      9  19   0   4     1      4    0.43
  14(4)    1.50    62.39762   1.60238      9  20   0   3     0      4    0.42
  15(1)    1.60    62.39762   1.60238      9  20   0   3     0      4    0.42
 -----------------------------------------------------------------------------

 Structure accepted: RESONANCE keyword permits strongly delocalized structure

 WARNING:  1 low occupancy (<1.9990e) core orbital  found on  C    3
           1 low occupancy (<1.9990e) core orbital  found on  C    4
           1 low occupancy (<1.9990e) core orbital  found on  C    8

 --------------------------------------------------------
   Core                     17.99213 ( 99.956% of  18)
   Valence Lewis            44.40550 ( 96.534% of  46)
  ==================       ============================
   Total Lewis              62.39762 ( 97.496% of  64)
  -----------------------------------------------------
   Valence non-Lewis         1.46529 (  2.290% of  64)
   Rydberg non-Lewis         0.13709 (  0.214% of  64)
  ==================       ============================
   Total non-Lewis           1.60238 (  2.504% of  64)
 --------------------------------------------------------


       (Occupancy)   Bond orbital/ Coefficients/ Hybrids
 ---------------------------------------------------------------------------------
     1. (1.99468) BD ( 1) O   1 - C   2  
                ( 66.76%)   0.8171* O   1 s( 45.46%)p 1.20( 54.46%)d 0.00(  0.08%)
                                           -0.0000  0.6739 -0.0205  0.3065  0.0077
                                            0.6710  0.0194 -0.0000 -0.0000  0.0199
                                           -0.0000 -0.0000 -0.0170 -0.0124
                ( 33.24%)   0.5766* C   2 s( 29.66%)p 2.36( 70.09%)d 0.01(  0.25%)
                                           -0.0000  0.5434 -0.0353 -0.3455 -0.0404
                                           -0.7595 -0.0556  0.0000  0.0000  0.0325
                                           -0.0000 -0.0000 -0.0300 -0.0240
     2. (1.96907) BD ( 2) O   1 - C   2  
                ( 65.81%)   0.8112* O   1 s(  0.00%)p 1.00( 99.85%)d 0.00(  0.15%)
                                           -0.0000  0.0000  0.0000  0.0000  0.0000
                                            0.0000  0.0000  0.9992  0.0102  0.0000
                                            0.0162  0.0347 -0.0000 -0.0000
                ( 34.19%)   0.5847* C   2 s(  0.00%)p 1.00( 99.64%)d 0.00(  0.36%)
                                            0.0000 -0.0000 -0.0000  0.0000 -0.0000
                                            0.0000 -0.0000  0.9979 -0.0267 -0.0000
                                           -0.0221 -0.0555  0.0000  0.0000
     3. (1.97658) BD ( 1) C   2 - C   3  
                ( 47.16%)   0.6867* C   2 s( 34.91%)p 1.86( 65.04%)d 0.00(  0.06%)
                                            0.0002  0.5907  0.0103  0.8043 -0.0109
                                            0.0572 -0.0070 -0.0000 -0.0000  0.0056
                                            0.0000 -0.0000  0.0209 -0.0102
                ( 52.84%)   0.7269* C   3 s( 30.95%)p 2.23( 69.01%)d 0.00(  0.04%)
                                            0.0000  0.5563 -0.0044 -0.8282  0.0162
                                           -0.0632 -0.0036 -0.0000 -0.0000  0.0025
                                            0.0000  0.0000  0.0167 -0.0109
     4. (1.98790) BD ( 1) C   2 - C   9  
                ( 48.73%)   0.6981* C   2 s( 35.11%)p 1.85( 64.84%)d 0.00(  0.05%)
                                           -0.0001  0.5924  0.0114 -0.4813 -0.0162
                                            0.6449 -0.0250  0.0000 -0.0000 -0.0188
                                           -0.0000  0.0000 -0.0086 -0.0098
                ( 51.27%)   0.7160* C   9 s( 28.45%)p 2.51( 71.50%)d 0.00(  0.05%)
                                            0.0004  0.5334  0.0002  0.4843 -0.0098
                                           -0.6930 -0.0116 -0.0000 -0.0000 -0.0190
                                           -0.0000  0.0000 -0.0055 -0.0102
     5. (1.97267) BD ( 1) C   3 - C   4  
                ( 50.92%)   0.7136* C   3 s( 34.88%)p 1.87( 65.08%)d 0.00(  0.04%)
                                           -0.0001  0.5905  0.0093  0.3405 -0.0123
                                            0.7312  0.0118  0.0000 -0.0000  0.0132
                                           -0.0000  0.0000 -0.0094 -0.0119
                ( 49.08%)   0.7006* C   4 s( 35.43%)p 1.82( 64.53%)d 0.00(  0.05%)
                                            0.0000  0.5952  0.0020 -0.4067 -0.0191
                                           -0.6924  0.0088 -0.0000 -0.0000  0.0139
                                            0.0000  0.0000 -0.0101 -0.0127
     6. (1.63649) BD ( 2) C   3 - C   4  
                ( 50.18%)   0.7083* C   3 s(  0.00%)p 1.00( 99.97%)d 0.00(  0.03%)
                                           -0.0000  0.0000 -0.0000 -0.0000  0.0000
                                            0.0000 -0.0000  0.9998  0.0059 -0.0000
                                            0.0119  0.0123 -0.0000  0.0000
                ( 49.82%)   0.7059* C   4 s(  0.00%)p 1.00( 99.96%)d 0.00(  0.04%)
                                            0.0000  0.0000  0.0000 -0.0000 -0.0000
                                           -0.0000  0.0000  0.9998 -0.0041  0.0000
                                            0.0027 -0.0210  0.0000  0.0000
     7. (1.96992) BD ( 1) C   3 - C   8  
                ( 51.30%)   0.7162* C   3 s( 34.14%)p 1.93( 65.82%)d 0.00(  0.04%)
                                           -0.0001  0.5843  0.0057  0.4441 -0.0120
                                           -0.6787 -0.0119  0.0000  0.0000 -0.0149
                                            0.0000 -0.0000 -0.0051 -0.0118
                ( 48.70%)   0.6979* C   8 s( 34.79%)p 1.87( 65.16%)d 0.00(  0.05%)
                                            0.0001  0.5898  0.0035 -0.4781 -0.0177
                                            0.6501 -0.0117 -0.0000 -0.0000 -0.0156
                                            0.0000 -0.0000 -0.0079 -0.0127
     8. (1.98283) BD ( 1) C   4 - C   5  
                ( 51.49%)   0.7175* C   4 s( 35.27%)p 1.83( 64.68%)d 0.00(  0.04%)
                                           -0.0000  0.5937  0.0148  0.8024  0.0116
                                            0.0392  0.0362  0.0000  0.0000 -0.0020
                                            0.0000 -0.0000  0.0176 -0.0117
                ( 48.51%)   0.6965* C   5 s( 38.96%)p 1.57( 60.99%)d 0.00(  0.05%)
                                            0.0002  0.6242  0.0022 -0.7796 -0.0067
                                           -0.0213  0.0402 -0.0000 -0.0000  0.0025
                                            0.0000  0.0000  0.0191 -0.0109
     9. (1.97918) BD ( 1) C   4 - H  10  
                ( 61.57%)   0.7847* C   4 s( 29.22%)p 2.42( 70.75%)d 0.00(  0.03%)
                                           -0.0003  0.5404 -0.0130 -0.4351  0.0125
                                            0.7197  0.0017 -0.0000 -0.0000 -0.0127
                                            0.0000 -0.0000 -0.0068 -0.0100
                ( 38.43%)   0.6199* H  10 s( 99.91%)p 0.00(  0.09%)
                                            0.9995 -0.0017  0.0143 -0.0266  0.0000
    10. (1.98612) BD ( 1) C   5 - N   6  
                ( 39.78%)   0.6307* C   5 s( 31.27%)p 2.19( 68.60%)d 0.00(  0.13%)
                                            0.0000  0.5589  0.0180  0.4650  0.0681
                                           -0.6820 -0.0069  0.0000  0.0000 -0.0278
                                            0.0000 -0.0000 -0.0132 -0.0190
                ( 60.22%)   0.7760* N   6 s( 37.17%)p 1.69( 62.76%)d 0.00(  0.07%)
                                            0.0001  0.6095  0.0118 -0.3996 -0.0137
                                            0.6833 -0.0288 -0.0000 -0.0000 -0.0229
                                            0.0000 -0.0000  0.0025 -0.0123
    11. (1.70324) BD ( 2) C   5 - N   6  
                ( 42.74%)   0.6537* C   5 s(  0.00%)p 1.00( 99.89%)d 0.00(  0.11%)
                                            0.0000 -0.0000  0.0000 -0.0000  0.0000
                                            0.0000 -0.0000  0.9993 -0.0155  0.0000
                                            0.0060 -0.0327 -0.0000  0.0000
                ( 57.26%)   0.7567* N   6 s(  0.00%)p 1.00( 99.86%)d 0.00(  0.14%)
                                           -0.0000  0.0000  0.0000 -0.0000  0.0000
                                            0.0000 -0.0000  0.9992 -0.0121 -0.0000
                                           -0.0374  0.0054  0.0000 -0.0000
    12. (1.98187) BD ( 1) C   5 - H  11  
                ( 60.81%)   0.7798* C   5 s( 29.61%)p 2.38( 70.35%)d 0.00(  0.03%)
                                           -0.0005  0.5440 -0.0126  0.4143  0.0082
                                            0.7289 -0.0230  0.0000  0.0000  0.0142
                                            0.0000  0.0000 -0.0085 -0.0084
                ( 39.19%)   0.6260* H  11 s( 99.91%)p 0.00(  0.09%)
                                            0.9995 -0.0040 -0.0161 -0.0263 -0.0000
    13. (1.98607) BD ( 1) N   6 - C   7  
                ( 60.32%)   0.7766* N   6 s( 37.00%)p 1.70( 62.93%)d 0.00(  0.07%)
                                            0.0001  0.6082  0.0110 -0.3168 -0.0174
                                           -0.7266  0.0267 -0.0000 -0.0000  0.0228
                                            0.0000  0.0000 -0.0028 -0.0123
                ( 39.68%)   0.6300* C   7 s( 31.08%)p 2.21( 68.79%)d 0.00(  0.13%)
                                            0.0000  0.5571  0.0188  0.3815  0.0671
                                            0.7332  0.0150  0.0000  0.0000  0.0241
                                            0.0000  0.0000 -0.0195 -0.0191
    14. (1.98350) BD ( 1) C   7 - C   8  
                ( 48.76%)   0.6983* C   7 s( 39.12%)p 1.55( 60.83%)d 0.00(  0.05%)
                                            0.0002  0.6255  0.0002 -0.7757 -0.0010
                                           -0.0706 -0.0401 -0.0000  0.0000  0.0020
                                            0.0000  0.0000  0.0192 -0.0109
                ( 51.24%)   0.7158* C   8 s( 35.32%)p 1.83( 64.63%)d 0.00(  0.05%)
                                           -0.0000  0.5941  0.0159  0.8014  0.0145
                                            0.0501 -0.0368  0.0000  0.0000  0.0066
                                            0.0000  0.0000  0.0171 -0.0116
    15. (1.61766) BD ( 2) C   7 - C   8  
                ( 49.16%)   0.7012* C   7 s(  0.00%)p 1.00( 99.94%)d 0.00(  0.06%)
                                           -0.0000 -0.0000 -0.0000 -0.0000  0.0000
                                            0.0000  0.0000  0.9995 -0.0186 -0.0000
                                           -0.0195  0.0134  0.0000 -0.0000
                ( 50.84%)   0.7130* C   8 s(  0.00%)p 1.00( 99.95%)d 0.00(  0.05%)
                                            0.0000 -0.0000  0.0000 -0.0000 -0.0000
                                            0.0000 -0.0000  0.9997 -0.0085 -0.0000
                                            0.0173  0.0146 -0.0000  0.0000
    16. (1.98184) BD ( 1) C   7 - H  12  
                ( 60.88%)   0.7803* C   7 s( 29.64%)p 2.37( 70.33%)d 0.00(  0.03%)
                                            0.0005 -0.5443  0.0116 -0.4989 -0.0048
                                            0.6736 -0.0224 -0.0000 -0.0000  0.0157
                                           -0.0000  0.0000  0.0047  0.0084
                ( 39.12%)   0.6254* H  12 s( 99.91%)p 0.00(  0.09%)
                                           -0.9995  0.0040  0.0187 -0.0244  0.0000
    17. (1.97790) BD ( 1) C   8 - H  13  
                ( 62.65%)   0.7915* C   8 s( 29.82%)p 2.35( 70.15%)d 0.00(  0.03%)
                                            0.0003 -0.5459  0.0147  0.3571 -0.0079
                                            0.7576 -0.0043  0.0000 -0.0000 -0.0108
                                           -0.0000 -0.0000  0.0082  0.0096
                ( 37.35%)   0.6111* H  13 s( 99.90%)p 0.00(  0.10%)
                                           -0.9995  0.0048 -0.0154 -0.0276 -0.0000
    18. (1.98722) BD ( 1) C   9 - H  14  
                ( 62.24%)   0.7889* C   9 s( 24.61%)p 3.06( 75.36%)d 0.00(  0.03%)
                                            0.0000 -0.4961 -0.0055  0.8428 -0.0051
                                            0.2077 -0.0120 -0.0000 -0.0000 -0.0092
                                            0.0000  0.0000 -0.0135  0.0086
                ( 37.76%)   0.6145* H  14 s( 99.92%)p 0.00(  0.08%)
                                           -0.9996  0.0013 -0.0276 -0.0087  0.0000
    19. (1.97134) BD ( 1) C   9 - H  15  
                ( 61.55%)   0.7845* C   9 s( 23.45%)p 3.26( 76.51%)d 0.00(  0.04%)
                                           -0.0001  0.4843 -0.0012  0.1648 -0.0166
                                            0.4877  0.0076 -0.7069 -0.0017  0.0056
                                           -0.0090 -0.0131 -0.0037  0.0095
                ( 38.45%)   0.6201* H  15 s( 99.92%)p 0.00(  0.08%)
                                            0.9996 -0.0009 -0.0018 -0.0171  0.0235
    20. (1.97134) BD ( 1) C   9 - H  16  
                ( 61.55%)   0.7845* C   9 s( 23.45%)p 3.26( 76.51%)d 0.00(  0.04%)
                                           -0.0001  0.4843 -0.0012  0.1648 -0.0166
                                            0.4877  0.0076  0.7069  0.0017  0.0056
                                            0.0090  0.0131 -0.0037  0.0095
                ( 38.45%)   0.6201* H  16 s( 99.92%)p 0.00(  0.08%)
                                            0.9996 -0.0009 -0.0018 -0.0171 -0.0235
    21. (1.99973) CR ( 1) O   1           s(100.00%)p 0.00(  0.00%)
                                            1.0000 -0.0004 -0.0000  0.0002  0.0000
                                            0.0004  0.0000 -0.0000 -0.0000  0.0000
                                           -0.0000 -0.0000 -0.0000 -0.0000
    22. (1.99914) CR ( 1) C   2           s(100.00%)p 0.00(  0.00%)
                                            1.0000 -0.0001 -0.0000 -0.0002 -0.0000
                                            0.0000 -0.0000 -0.0000  0.0000 -0.0000
                                            0.0000  0.0000 -0.0000  0.0000
    23. (1.99880) CR ( 1) C   3           s(100.00%)
                                            1.0000  0.0001  0.0000  0.0001 -0.0000
                                            0.0000  0.0000  0.0000  0.0000 -0.0000
                                            0.0000  0.0000 -0.0000 -0.0000
    24. (1.99892) CR ( 1) C   4           s(100.00%)p 0.00(  0.00%)
                                            1.0000  0.0001 -0.0000 -0.0001  0.0000
                                            0.0003  0.0000 -0.0000  0.0000 -0.0000
                                            0.0000  0.0000 -0.0000 -0.0000
    25. (1.99906) CR ( 1) C   5           s(100.00%)p 0.00(  0.00%)
                                            1.0000  0.0002 -0.0000  0.0003  0.0000
                                            0.0004 -0.0000 -0.0000  0.0000  0.0000
                                           -0.0000  0.0000 -0.0000 -0.0000
    26. (1.99930) CR ( 1) N   6           s(100.00%)
                                            1.0000 -0.0003 -0.0000 -0.0001 -0.0000
                                           -0.0000 -0.0000  0.0000 -0.0000  0.0000
                                           -0.0000  0.0000  0.0000  0.0000
    27. (1.99905) CR ( 1) C   7           s(100.00%)p 0.00(  0.00%)
                                            1.0000  0.0002 -0.0000  0.0004  0.0000
                                           -0.0003  0.0000  0.0000 -0.0000 -0.0000
                                           -0.0000  0.0000 -0.0000 -0.0000
    28. (1.99893) CR ( 1) C   8           s(100.00%)p 0.00(  0.00%)
                                            1.0000  0.0001 -0.0000 -0.0001  0.0000
                                           -0.0003  0.0000 -0.0000  0.0000  0.0000
                                           -0.0000 -0.0000 -0.0000 -0.0000
    29. (1.99920) CR ( 1) C   9           s(100.00%)p 0.00(  0.00%)
                                            1.0000 -0.0001 -0.0000 -0.0002  0.0000
                                            0.0003  0.0000  0.0000  0.0000  0.0000
                                            0.0000  0.0000  0.0000  0.0000
    30. (1.97590) LP ( 1) O   1           s( 54.55%)p 0.83( 45.44%)d 0.00(  0.02%)
                                            0.0005  0.7385  0.0123 -0.2967  0.0007
                                           -0.6053  0.0004  0.0000  0.0000 -0.0086
                                            0.0000  0.0000  0.0063  0.0083
    31. (1.88996) LP ( 2) O   1           s(  0.02%)p99.99( 99.90%)d 3.38(  0.07%)
                                            0.0000  0.0136  0.0057  0.9039 -0.0146
                                           -0.4264  0.0060 -0.0000  0.0000  0.0173
                                           -0.0000  0.0000  0.0209 -0.0004
    32. (1.92220) LP ( 1) N   6           s( 25.85%)p 2.86( 74.07%)d 0.00(  0.08%)
                                            0.0002  0.5082 -0.0153  0.8587  0.0281
                                            0.0500  0.0018  0.0000  0.0000 -0.0027
                                           -0.0000 -0.0000 -0.0242  0.0141
    33. (0.00312) RY*( 1) O   1           s(  0.32%)p99.99( 97.05%)d 8.19(  2.63%)
                                           -0.0000 -0.0004  0.0566 -0.0103 -0.8965
                                            0.0051  0.4082 -0.0000  0.0000 -0.1031
                                            0.0000 -0.0000 -0.1251 -0.0002
    34. (0.00030) RY*( 2) O   1           s(  0.00%)p 1.00( 97.28%)d 0.03(  2.72%)
                                           -0.0000  0.0000 -0.0000 -0.0000  0.0000
                                           -0.0000  0.0000 -0.0161  0.9862 -0.0000
                                            0.1124  0.1209  0.0000 -0.0000
    35. (0.00012) RY*( 3) O   1           s( 87.88%)p 0.13( 11.10%)d 0.01(  1.02%)
                                           -0.0000  0.0083  0.9374  0.0064 -0.0839
                                            0.0235 -0.3215 -0.0000  0.0000  0.0472
                                            0.0000 -0.0000 -0.0617 -0.0646
    36. (0.00009) RY*( 4) O   1           s(  7.39%)p10.10( 74.65%)d 2.43( 17.96%)
    37. (0.00001) RY*( 5) O   1           s(  2.60%)p 5.14( 13.36%)d32.29( 84.03%)
    38. (0.00001) RY*( 6) O   1           s(  0.00%)p 1.00(  1.31%)d75.49( 98.69%)
    39. (0.00000) RY*( 7) O   1           s(  0.00%)p 1.00(  1.56%)d62.97( 98.44%)
    40. (0.00001) RY*( 8) O   1           s(  1.46%)p 2.68(  3.90%)d64.91( 94.64%)
    41. (0.00001) RY*( 9) O   1           s(  0.33%)p 0.39(  0.13%)d99.99( 99.54%)
    42. (0.01931) RY*( 1) C   2           s( 12.26%)p 7.15( 87.68%)d 0.01(  0.06%)
                                           -0.0000  0.0572  0.3454 -0.0319  0.2850
                                           -0.0401  0.8905  0.0000 -0.0000  0.0225
                                            0.0000  0.0000 -0.0049  0.0102
    43. (0.00676) RY*( 2) C   2           s(  0.58%)p85.46( 49.50%)d86.19( 49.92%)
                                           -0.0000 -0.0159  0.0744  0.0203 -0.6749
                                           -0.0017  0.1979 -0.0000  0.0000 -0.4704
                                            0.0000 -0.0000 -0.5272 -0.0064
    44. (0.00309) RY*( 3) C   2           s(  0.00%)p 1.00( 50.70%)d 0.97( 49.30%)
                                           -0.0000 -0.0000 -0.0000  0.0000 -0.0000
                                            0.0000  0.0000  0.0610  0.7094  0.0000
                                            0.2448  0.6581 -0.0000 -0.0000
    45. (0.00258) RY*( 4) C   2           s(  9.45%)p 5.11( 48.29%)d 4.48( 42.27%)
                                           -0.0000  0.0110  0.3071  0.0103  0.6213
                                           -0.0240 -0.3100  0.0000  0.0000 -0.4721
                                            0.0000  0.0000 -0.4470 -0.0010
    46. (0.00091) RY*( 5) C   2           s( 67.39%)p 0.19( 12.52%)d 0.30( 20.09%)
                                           -0.0000 -0.0095  0.8209 -0.0169 -0.2657
                                           -0.0291 -0.2313  0.0000  0.0000 -0.0744
                                           -0.0000  0.0000  0.4344  0.0815
    47. (0.00061) RY*( 6) C   2           s(  9.84%)p 0.20(  1.99%)d 8.96( 88.18%)
                                            0.0000 -0.0179  0.3132  0.0155 -0.0658
                                            0.0308 -0.1198 -0.0000  0.0000  0.7397
                                           -0.0000 -0.0000 -0.5762  0.0504
    48. (0.00052) RY*( 7) C   2           s(  0.00%)p 1.00(  3.85%)d24.94( 96.15%)
                                           -0.0000 -0.0000  0.0000 -0.0000 -0.0000
                                           -0.0000 -0.0000  0.0079 -0.1962  0.0000
                                            0.9690 -0.1497  0.0000 -0.0000
    49. (0.00004) RY*( 8) C   2           s(  0.00%)p 1.00( 45.80%)d 1.18( 54.20%)
    50. (0.00002) RY*( 9) C   2           s(  0.82%)p 0.08(  0.06%)d99.99( 99.12%)
    51. (0.00640) RY*( 1) C   3           s( 14.32%)p 5.94( 85.00%)d 0.05(  0.68%)
                                           -0.0000 -0.0006  0.3784 -0.0046  0.0260
                                           -0.0151  0.9214  0.0000  0.0000 -0.0815
                                           -0.0000 -0.0000  0.0100 -0.0094
    52. (0.00558) RY*( 2) C   3           s(  1.07%)p85.59( 91.81%)d 6.64(  7.12%)
                                            0.0000  0.0035  0.1035  0.0263  0.9552
                                            0.0032 -0.0699  0.0000 -0.0000  0.0281
                                            0.0000  0.0000  0.2643 -0.0239
    53. (0.00243) RY*( 3) C   3           s( 83.34%)p 0.17( 14.20%)d 0.03(  2.47%)
                                           -0.0000 -0.0078  0.9128 -0.0110 -0.1149
                                           -0.0001 -0.3587  0.0000  0.0000  0.1443
                                           -0.0000 -0.0000 -0.0540 -0.0310
    54. (0.00076) RY*( 4) C   3           s(  0.00%)p 1.00(  1.24%)d79.66( 98.76%)
                                            0.0000 -0.0000  0.0000  0.0000 -0.0000
                                            0.0000 -0.0000 -0.0124 -0.1106 -0.0000
                                            0.0721  0.9912 -0.0000 -0.0000
    55. (0.00062) RY*( 5) C   3           s(  0.00%)p 1.00( 88.01%)d 0.14( 11.99%)
                                            0.0000  0.0000 -0.0000  0.0000 -0.0000
                                            0.0000  0.0000 -0.0033  0.9381 -0.0000
                                           -0.3218  0.1281  0.0000 -0.0000
    56. (0.00022) RY*( 6) C   3           s(  0.66%)p 7.55(  4.95%)d99.99( 94.39%)
                                            0.0000 -0.0026  0.0810  0.0063 -0.2022
                                            0.0165 -0.0913 -0.0000  0.0000 -0.6307
                                            0.0000 -0.0000  0.7383 -0.0321
    57. (0.00017) RY*( 7) C   3           s(  0.41%)p 9.67(  3.99%)d99.99( 95.60%)
                                           -0.0000 -0.0011  0.0642 -0.0115  0.1764
                                            0.0137 -0.0921 -0.0000  0.0000 -0.7506
                                           -0.0000 -0.0000 -0.6164 -0.1124
    58. (0.00018) RY*( 8) C   3           s(  0.00%)p 1.00( 10.78%)d 8.27( 89.22%)
                                            0.0000 -0.0000 -0.0000 -0.0000  0.0000
                                           -0.0000  0.0000 -0.0127  0.3281  0.0000
                                            0.9440 -0.0322 -0.0000 -0.0000
    59. (0.00003) RY*( 9) C   3           s(  0.24%)p 0.59(  0.14%)d99.99( 99.62%)
    60. (0.00427) RY*( 1) C   4           s(  0.28%)p99.99( 92.64%)d25.49(  7.08%)
                                            0.0000 -0.0186  0.0493 -0.0143 -0.6273
                                            0.0211  0.7296 -0.0000 -0.0000  0.2200
                                           -0.0000  0.0000  0.1481  0.0218
    61. (0.00209) RY*( 2) C   4           s(  2.59%)p37.23( 96.51%)d 0.35(  0.90%)
                                            0.0000  0.0191  0.1599  0.0201 -0.7372
                                            0.0151 -0.6488  0.0000 -0.0000 -0.0414
                                            0.0000  0.0000  0.0850 -0.0035
    62. (0.00121) RY*( 3) C   4           s( 96.15%)p 0.03(  2.68%)d 0.01(  1.17%)
                                           -0.0000 -0.0066  0.9805 -0.0186  0.1507
                                            0.0079  0.0610 -0.0000 -0.0000  0.0462
                                           -0.0000  0.0000 -0.0482 -0.0851
    63. (0.00089) RY*( 4) C   4           s(  0.00%)p 1.00( 62.54%)d 0.60( 37.46%)
                                           -0.0000 -0.0000  0.0000 -0.0000 -0.0000
                                            0.0000  0.0000 -0.0050  0.7908  0.0000
                                           -0.4179 -0.4471  0.0000 -0.0000
    64. (0.00038) RY*( 5) C   4           s(  0.00%)p 1.00( 32.29%)d 2.10( 67.71%)
                                            0.0000 -0.0000  0.0000 -0.0000 -0.0000
                                            0.0000  0.0000  0.0061  0.5682  0.0000
                                            0.7729  0.2825 -0.0000  0.0000
    65. (0.00011) RY*( 6) C   4           s(  0.45%)p 5.43(  2.42%)d99.99( 97.13%)
                                           -0.0000 -0.0021  0.0667 -0.0152 -0.0226
                                           -0.0163  0.1523 -0.0000  0.0000 -0.8814
                                            0.0000 -0.0000  0.4240  0.1208
    66. (0.00007) RY*( 7) C   4           s(  0.00%)p 1.00(  5.43%)d17.41( 94.57%)
    67. (0.00001) RY*( 8) C   4           s(  0.00%)p 1.00(  5.21%)d18.18( 94.79%)
    68. (0.00001) RY*( 9) C   4           s(  0.62%)p 0.57(  0.35%)d99.99( 99.03%)
    69. (0.00828) RY*( 1) C   5           s(  1.38%)p61.26( 84.72%)d10.05( 13.90%)
                                           -0.0000 -0.0079  0.1173 -0.0582  0.3962
                                            0.0022 -0.8288 -0.0000  0.0000  0.2277
                                           -0.0000  0.0000 -0.2933 -0.0325
    70. (0.00500) RY*( 2) C   5           s(  2.44%)p39.00( 95.00%)d 1.05(  2.56%)
                                           -0.0000  0.0380  0.1514  0.0212 -0.9051
                                           -0.0424 -0.3585  0.0000 -0.0000  0.1561
                                            0.0000  0.0000 -0.0317 -0.0156
    71. (0.00126) RY*( 3) C   5           s(  0.00%)p 1.00( 16.84%)d 4.94( 83.16%)
                                           -0.0000  0.0000  0.0000  0.0000 -0.0000
                                            0.0000  0.0000 -0.0182  0.4099  0.0000
                                            0.6587 -0.6307 -0.0000  0.0000
    72. (0.00087) RY*( 4) C   5           s(  0.00%)p 1.00( 76.28%)d 0.31( 23.72%)
                                            0.0000  0.0000 -0.0000 -0.0000 -0.0000
                                           -0.0000 -0.0000  0.0185  0.8732  0.0000
                                           -0.4830  0.0626 -0.0000 -0.0000
    73. (0.00080) RY*( 5) C   5           s( 75.30%)p 0.06(  4.31%)d 0.27( 20.40%)
                                            0.0000 -0.0111  0.8677 -0.0053  0.0340
                                            0.0317  0.2022  0.0000  0.0000 -0.2513
                                           -0.0000 -0.0000 -0.3602 -0.1052
    74. (0.00059) RY*( 6) C   5           s( 10.81%)p 0.81(  8.75%)d 7.44( 80.44%)
                                            0.0000 -0.0060  0.3287  0.0017  0.0915
                                            0.0135 -0.2810  0.0000  0.0000 -0.2642
                                            0.0000 -0.0000  0.8530 -0.0838
    75. (0.00006) RY*( 7) C   5           s(  9.83%)p 0.66(  6.49%)d 8.51( 83.68%)
    76. (0.00000) RY*( 8) C   5           s(  0.00%)p 1.00(  6.99%)d13.30( 93.01%)
    77. (0.00000) RY*( 9) C   5           s(  0.41%)p 1.91(  0.78%)d99.99( 98.81%)
    78. (0.00503) RY*( 1) N   6           s(  5.90%)p15.09( 89.02%)d 0.86(  5.08%)
                                            0.0000 -0.0089  0.2427  0.0344 -0.9414
                                            0.0022 -0.0528  0.0000 -0.0000 -0.0267
                                           -0.0000 -0.0000 -0.2228 -0.0218
    79. (0.00190) RY*( 2) N   6           s(  0.00%)p 1.00( 99.13%)d 0.01(  0.87%)
                                            0.0000 -0.0001  0.0017  0.0024  0.0564
                                           -0.0361 -0.9934  0.0000  0.0000  0.0924
                                           -0.0000  0.0000 -0.0118  0.0002
    80. (0.00048) RY*( 3) N   6           s(  0.00%)p 1.00(  0.43%)d99.99( 99.57%)
                                            0.0000 -0.0000  0.0000  0.0000  0.0000
                                            0.0000  0.0000 -0.0089 -0.0651 -0.0000
                                           -0.0732  0.9951  0.0000 -0.0000
    81. (0.00028) RY*( 4) N   6           s(  0.00%)p 1.00( 92.87%)d 0.08(  7.13%)
                                           -0.0000  0.0000  0.0000 -0.0000 -0.0000
                                           -0.0000  0.0000  0.0207  0.9635 -0.0000
                                            0.2541  0.0819  0.0000  0.0000
    82. (0.00015) RY*( 5) N   6           s( 13.39%)p 0.16(  2.13%)d 6.31( 84.48%)
                                            0.0000 -0.0034  0.3660  0.0062  0.1193
                                           -0.0329 -0.0769  0.0000 -0.0000 -0.9141
                                            0.0000 -0.0000  0.0322 -0.0909
    83. (0.00014) RY*( 6) N   6           s( 67.41%)p 0.11(  7.09%)d 0.38( 25.50%)
                                            0.0000 -0.0081  0.8210  0.0084  0.2604
                                            0.0144  0.0532  0.0000 -0.0000  0.3736
                                            0.0000  0.0000 -0.2375 -0.2429
    84. (0.00005) RY*( 7) N   6           s( 11.98%)p 0.12(  1.47%)d 7.22( 86.55%)
    85. (0.00000) RY*( 8) N   6           s(  0.00%)p 1.00(  6.84%)d13.62( 93.16%)
    86. (0.00001) RY*( 9) N   6           s(  1.29%)p 1.09(  1.41%)d75.61( 97.31%)
    87. (0.00788) RY*( 1) C   7           s(  2.18%)p38.11( 83.24%)d 6.67( 14.58%)
                                           -0.0000 -0.0073  0.1476 -0.0562  0.2830
                                           -0.0102  0.8655 -0.0000  0.0000 -0.2953
                                           -0.0000 -0.0000 -0.2395 -0.0348
    88. (0.00492) RY*( 2) C   7           s(  1.74%)p54.99( 95.55%)d 1.56(  2.72%)
                                           -0.0000  0.0387  0.1260  0.0160 -0.9474
                                            0.0460  0.2355  0.0000 -0.0000 -0.1638
                                            0.0000 -0.0000  0.0067 -0.0173
    89. (0.00116) RY*( 3) C   7           s(  0.00%)p 1.00( 19.50%)d 4.13( 80.50%)
                                           -0.0000 -0.0000 -0.0000 -0.0000 -0.0000
                                           -0.0000 -0.0000  0.0106  0.4414 -0.0000
                                            0.5879  0.6778 -0.0000  0.0000
    90. (0.00082) RY*( 4) C   7           s( 79.53%)p 0.03(  2.67%)d 0.22( 17.80%)
                                            0.0000 -0.0104  0.8918 -0.0022  0.0301
                                           -0.0333 -0.1571 -0.0000 -0.0000  0.2735
                                            0.0000  0.0000 -0.3010 -0.1120
    91. (0.00072) RY*( 5) C   7           s(  0.00%)p 1.00( 72.61%)d 0.38( 27.39%)
                                           -0.0000 -0.0000  0.0000 -0.0000 -0.0000
                                           -0.0000 -0.0000  0.0074  0.8521  0.0000
                                           -0.5113 -0.1116 -0.0000 -0.0000
    92. (0.00058) RY*( 6) C   7           s(  3.71%)p 2.87( 10.62%)d23.10( 85.67%)
                                            0.0000 -0.0039  0.1925  0.0032  0.0390
                                           -0.0079  0.3235  0.0000  0.0000  0.4254
                                            0.0000  0.0000  0.8190 -0.0699
    93. (0.00005) RY*( 7) C   7           s( 12.38%)p 0.60(  7.42%)d 6.48( 80.20%)
    94. (0.00000) RY*( 8) C   7           s(  0.00%)p 1.00(  7.95%)d11.59( 92.05%)
    95. (0.00000) RY*( 9) C   7           s(  0.62%)p 0.89(  0.55%)d99.99( 98.83%)
    96. (0.00652) RY*( 1) C   8           s(  0.92%)p99.99( 95.46%)d 3.94(  3.62%)
                                            0.0000 -0.0118  0.0951 -0.0023 -0.8279
                                           -0.0244 -0.5182 -0.0000 -0.0000 -0.1248
                                            0.0000  0.0000  0.1429  0.0143
    97. (0.00286) RY*( 2) C   8           s(  2.06%)p46.60( 96.04%)d 0.92(  1.90%)
                                            0.0000  0.0224  0.1418  0.0273 -0.5272
                                            0.0021  0.8257  0.0000 -0.0000  0.1328
                                            0.0000  0.0000 -0.0343 -0.0124
    98. (0.00133) RY*( 3) C   8           s( 96.03%)p 0.03(  2.90%)d 0.01(  1.06%)
                                            0.0000 -0.0070  0.9799 -0.0199  0.1583
                                           -0.0132 -0.0583 -0.0000 -0.0000 -0.0556
                                            0.0000 -0.0000  0.0104 -0.0862
    99. (0.00084) RY*( 4) C   8           s(  0.00%)p 1.00( 60.79%)d 0.64( 39.21%)
                                           -0.0000 -0.0000  0.0000 -0.0000 -0.0000
                                           -0.0000 -0.0000  0.0095  0.7796 -0.0000
                                           -0.4914  0.3880  0.0000 -0.0000
   100. (0.00028) RY*( 5) C   8           s(  0.00%)p 1.00( 32.11%)d 2.11( 67.89%)
                                            0.0000 -0.0000 -0.0000  0.0000 -0.0000
                                            0.0000 -0.0000 -0.0079  0.5666  0.0000
                                            0.8175 -0.1028 -0.0000  0.0000
   101. (0.00012) RY*( 6) C   8           s(  0.07%)p 8.56(  0.62%)d99.99( 99.30%)
                                           -0.0000 -0.0013  0.0270 -0.0233  0.0526
                                            0.0113 -0.0530 -0.0000  0.0000  0.7029
                                            0.0000  0.0000  0.7025  0.0738
   102. (0.00010) RY*( 7) C   8           s(  0.34%)p14.18(  4.80%)d99.99( 94.86%)
   103. (0.00000) RY*( 8) C   8           s(  0.00%)p 1.00(  7.15%)d12.99( 92.85%)
   104. (0.00001) RY*( 9) C   8           s(  0.64%)p 0.36(  0.23%)d99.99( 99.14%)
   105. (0.00260) RY*( 1) C   9           s(  3.13%)p30.14( 94.37%)d 0.80(  2.50%)
                                           -0.0000  0.0128  0.1765  0.0216  0.8655
                                            0.0048  0.4406  0.0000  0.0000 -0.0124
                                            0.0000 -0.0000  0.1563 -0.0210
   106. (0.00161) RY*( 2) C   9           s( 42.94%)p 1.24( 53.35%)d 0.09(  3.72%)
                                            0.0000  0.0085  0.6552 -0.0029  0.2458
                                            0.0108 -0.6877  0.0000  0.0000  0.1161
                                            0.0000 -0.0000 -0.1539 -0.0014
   107. (0.00046) RY*( 3) C   9           s(  0.00%)p 1.00( 68.77%)d 0.45( 31.23%)
                                            0.0000 -0.0000 -0.0000  0.0000 -0.0000
                                           -0.0000  0.0000  0.0064  0.8293 -0.0000
                                            0.1355 -0.5421  0.0000 -0.0000
   108. (0.00012) RY*( 4) C   9           s( 40.16%)p 1.06( 42.59%)d 0.43( 17.24%)
                                           -0.0000 -0.0121  0.6336  0.0104 -0.3933
                                           -0.0178  0.5204 -0.0000  0.0000  0.3984
                                            0.0000 -0.0000  0.0415  0.1094
   109. (0.00004) RY*( 5) C   9           s( 13.24%)p 0.32(  4.28%)d 6.23( 82.48%)
   110. (0.00001) RY*( 6) C   9           s(  0.00%)p 1.00(  1.30%)d75.71( 98.70%)
   111. (0.00000) RY*( 7) C   9           s(  0.00%)p 1.00( 29.97%)d 2.34( 70.03%)
   112. (0.00001) RY*( 8) C   9           s(  0.18%)p30.94(  5.44%)d99.99( 94.39%)
   113. (0.00000) RY*( 9) C   9           s(  0.39%)p 0.14(  0.05%)d99.99( 99.56%)
   114. (0.00183) RY*( 1) H  10           s( 99.31%)p 0.01(  0.69%)
                                            0.0037  0.9965 -0.0763  0.0332 -0.0000
   115. (0.00017) RY*( 2) H  10           s(  0.00%)p 1.00(100.00%)
                                            0.0000  0.0000 -0.0000  0.0000  1.0000
   116. (0.00008) RY*( 3) H  10           s(  0.47%)p99.99( 99.53%)
   117. (0.00007) RY*( 4) H  10           s(  0.31%)p99.99( 99.69%)
   118. (0.00167) RY*( 1) H  11           s( 99.40%)p 0.01(  0.60%)
                                            0.0042  0.9970  0.0682 -0.0373  0.0000
   119. (0.00013) RY*( 2) H  11           s(  0.00%)p 1.00(100.00%)
                                            0.0000 -0.0000 -0.0000  0.0000  1.0000
   120. (0.00008) RY*( 3) H  11           s(  0.11%)p99.99( 99.89%)
   121. (0.00003) RY*( 4) H  11           s(  0.59%)p99.99( 99.41%)
   122. (0.00161) RY*( 1) H  12           s( 99.40%)p 0.01(  0.60%)
                                            0.0041  0.9970  0.0623  0.0455  0.0000
   123. (0.00012) RY*( 2) H  12           s(  0.00%)p 1.00(100.00%)
                                            0.0000 -0.0000 -0.0000 -0.0000  1.0000
   124. (0.00008) RY*( 3) H  12           s(  0.11%)p99.99( 99.89%)
   125. (0.00003) RY*( 4) H  12           s(  0.58%)p99.99( 99.42%)
   126. (0.00362) RY*( 1) H  13           s( 99.36%)p 0.01(  0.64%)
                                            0.0064  0.9968 -0.0787 -0.0151  0.0000
   127. (0.00013) RY*( 2) H  13           s(  0.00%)p 1.00(100.00%)
                                            0.0000 -0.0000 -0.0000  0.0000  1.0000
   128. (0.00009) RY*( 3) H  13           s(  0.60%)p99.99( 99.40%)
   129. (0.00007) RY*( 4) H  13           s(  0.15%)p99.99( 99.85%)
   130. (0.00274) RY*( 1) H  14           s( 99.17%)p 0.01(  0.83%)
                                            0.0034  0.9958 -0.0865  0.0290 -0.0000
   131. (0.00013) RY*( 2) H  14           s(  0.00%)p 1.00(100.00%)
                                           -0.0000  0.0000  0.0000  0.0000  1.0000
   132. (0.00011) RY*( 3) H  14           s(  0.06%)p99.99( 99.94%)
                                            0.0110  0.0217 -0.0840 -0.9962  0.0000
   133. (0.00004) RY*( 4) H  14           s(  0.86%)p99.99( 99.14%)
   134. (0.00129) RY*( 1) H  15           s( 97.36%)p 0.03(  2.64%)
                                            0.0046  0.9867  0.0492  0.1474 -0.0472
   135. (0.00021) RY*( 2) H  15           s(  0.76%)p99.99( 99.24%)
                                            0.0032  0.0869 -0.4716 -0.6223 -0.6186
   136. (0.00016) RY*( 3) H  15           s(  0.00%)p 1.00(100.00%)
                                           -0.0024  0.0035 -0.8798  0.3672  0.3019
   137. (0.00004) RY*( 4) H  15           s(  1.97%)p49.86( 98.03%)
   138. (0.00129) RY*( 1) H  16           s( 97.36%)p 0.03(  2.64%)
                                            0.0046  0.9867  0.0492  0.1474  0.0472
   139. (0.00021) RY*( 2) H  16           s(  0.76%)p99.99( 99.24%)
                                            0.0032  0.0869 -0.4716 -0.6223  0.6186
   140. (0.00016) RY*( 3) H  16           s(  0.00%)p 1.00(100.00%)
                                           -0.0024  0.0035 -0.8798  0.3672 -0.3018
   141. (0.00004) RY*( 4) H  16           s(  1.97%)p49.85( 98.03%)
   142. (0.01222) BD*( 1) O   1 - C   2  
                ( 33.24%)   0.5766* O   1 s( 45.46%)p 1.20( 54.46%)d 0.00(  0.08%)
                                            0.0000 -0.6739  0.0205 -0.3065 -0.0077
                                           -0.6710 -0.0194  0.0000  0.0000 -0.0199
                                            0.0000  0.0000  0.0170  0.0124
                ( 66.76%)  -0.8171* C   2 s( 29.66%)p 2.36( 70.09%)d 0.01(  0.25%)
                                            0.0000 -0.5434  0.0353  0.3455  0.0404
                                            0.7595  0.0556 -0.0000 -0.0000 -0.0325
                                            0.0000  0.0000  0.0300  0.0240
   143. (0.11355) BD*( 2) O   1 - C   2  
                ( 34.19%)   0.5847* O   1 s(  0.00%)p 1.00( 99.85%)d 0.00(  0.15%)
                                            0.0000 -0.0000 -0.0000 -0.0000 -0.0000
                                           -0.0000 -0.0000 -0.9992 -0.0102 -0.0000
                                           -0.0162 -0.0347  0.0000  0.0000
                ( 65.81%)  -0.8112* C   2 s(  0.00%)p 1.00( 99.64%)d 0.00(  0.36%)
                                           -0.0000  0.0000  0.0000 -0.0000  0.0000
                                           -0.0000  0.0000 -0.9979  0.0267  0.0000
                                            0.0221  0.0555 -0.0000 -0.0000
   144. (0.07169) BD*( 1) C   2 - C   3  
                ( 52.84%)   0.7269* C   2 s( 34.91%)p 1.86( 65.04%)d 0.00(  0.06%)
                                            0.0002  0.5907  0.0103  0.8043 -0.0109
                                            0.0572 -0.0070 -0.0000 -0.0000  0.0056
                                            0.0000 -0.0000  0.0209 -0.0102
                ( 47.16%)  -0.6867* C   3 s( 30.95%)p 2.23( 69.01%)d 0.00(  0.04%)
                                            0.0000  0.5563 -0.0044 -0.8282  0.0162
                                           -0.0632 -0.0036 -0.0000 -0.0000  0.0025
                                            0.0000  0.0000  0.0167 -0.0109
   145. (0.05171) BD*( 1) C   2 - C   9  
                ( 51.27%)   0.7160* C   2 s( 35.11%)p 1.85( 64.84%)d 0.00(  0.05%)
                                           -0.0001  0.5924  0.0114 -0.4813 -0.0162
                                            0.6449 -0.0250  0.0000 -0.0000 -0.0188
                                           -0.0000  0.0000 -0.0086 -0.0098
                ( 48.73%)  -0.6981* C   9 s( 28.45%)p 2.51( 71.50%)d 0.00(  0.05%)
                                            0.0004  0.5334  0.0002  0.4843 -0.0098
                                           -0.6930 -0.0116 -0.0000 -0.0000 -0.0190
                                           -0.0000  0.0000 -0.0055 -0.0102
   146. (0.02577) BD*( 1) C   3 - C   4  
                ( 49.08%)   0.7006* C   3 s( 34.88%)p 1.87( 65.08%)d 0.00(  0.04%)
                                            0.0001 -0.5905 -0.0093 -0.3405  0.0123
                                           -0.7312 -0.0118 -0.0000  0.0000 -0.0132
                                            0.0000 -0.0000  0.0094  0.0119
                ( 50.92%)  -0.7136* C   4 s( 35.43%)p 1.82( 64.53%)d 0.00(  0.05%)
                                           -0.0000 -0.5952 -0.0020  0.4067  0.0191
                                            0.6924 -0.0088  0.0000  0.0000 -0.0139
                                           -0.0000 -0.0000  0.0101  0.0127
   147. (0.35223) BD*( 2) C   3 - C   4  
                ( 49.82%)   0.7059* C   3 s(  0.00%)p 1.00( 99.97%)d 0.00(  0.03%)
                                            0.0000 -0.0000  0.0000  0.0000 -0.0000
                                           -0.0000  0.0000 -0.9998 -0.0059  0.0000
                                           -0.0119 -0.0123  0.0000 -0.0000
                ( 50.18%)  -0.7083* C   4 s(  0.00%)p 1.00( 99.96%)d 0.00(  0.04%)
                                           -0.0000 -0.0000 -0.0000  0.0000  0.0000
                                            0.0000 -0.0000 -0.9998  0.0041 -0.0000
                                           -0.0027  0.0210 -0.0000 -0.0000
   148. (0.02481) BD*( 1) C   3 - C   8  
                ( 48.70%)   0.6979* C   3 s( 34.14%)p 1.93( 65.82%)d 0.00(  0.04%)
                                            0.0001 -0.5843 -0.0057 -0.4441  0.0120
                                            0.6787  0.0119 -0.0000 -0.0000  0.0149
                                           -0.0000  0.0000  0.0051  0.0118
                ( 51.30%)  -0.7162* C   8 s( 34.79%)p 1.87( 65.16%)d 0.00(  0.05%)
                                           -0.0001 -0.5898 -0.0035  0.4781  0.0177
                                           -0.6501  0.0117  0.0000  0.0000  0.0156
                                           -0.0000  0.0000  0.0079  0.0127
   149. (0.02708) BD*( 1) C   4 - C   5  
                ( 48.51%)   0.6965* C   4 s( 35.27%)p 1.83( 64.68%)d 0.00(  0.04%)
                                            0.0000 -0.5937 -0.0148 -0.8024 -0.0116
                                           -0.0392 -0.0362 -0.0000 -0.0000  0.0020
                                           -0.0000  0.0000 -0.0176  0.0117
                ( 51.49%)  -0.7175* C   5 s( 38.96%)p 1.57( 60.99%)d 0.00(  0.05%)
                                           -0.0002 -0.6242 -0.0022  0.7796  0.0067
                                            0.0213 -0.0402  0.0000  0.0000 -0.0025
                                           -0.0000 -0.0000 -0.0191  0.0109
   150. (0.01489) BD*( 1) C   4 - H  10  
                ( 38.43%)   0.6199* C   4 s( 29.22%)p 2.42( 70.75%)d 0.00(  0.03%)
                                            0.0003 -0.5404  0.0130  0.4351 -0.0125
                                           -0.7197 -0.0017  0.0000  0.0000  0.0127
                                           -0.0000  0.0000  0.0068  0.0100
                ( 61.57%)  -0.7847* H  10 s( 99.91%)p 0.00(  0.09%)
                                           -0.9995  0.0017 -0.0143  0.0266 -0.0000
   151. (0.01623) BD*( 1) C   5 - N   6  
                ( 60.22%)   0.7760* C   5 s( 31.27%)p 2.19( 68.60%)d 0.00(  0.13%)
                                            0.0000  0.5589  0.0180  0.4650  0.0681
                                           -0.6820 -0.0069  0.0000  0.0000 -0.0278
                                            0.0000 -0.0000 -0.0132 -0.0190
                ( 39.78%)  -0.6307* N   6 s( 37.17%)p 1.69( 62.76%)d 0.00(  0.07%)
                                            0.0001  0.6095  0.0118 -0.3996 -0.0137
                                            0.6833 -0.0288 -0.0000 -0.0000 -0.0229
                                            0.0000 -0.0000  0.0025 -0.0123
   152. (0.36139) BD*( 2) C   5 - N   6  
                ( 57.26%)   0.7567* C   5 s(  0.00%)p 1.00( 99.89%)d 0.00(  0.11%)
                                            0.0000 -0.0000  0.0000 -0.0000  0.0000
                                            0.0000 -0.0000  0.9993 -0.0155  0.0000
                                            0.0060 -0.0327 -0.0000  0.0000
                ( 42.74%)  -0.6537* N   6 s(  0.00%)p 1.00( 99.86%)d 0.00(  0.14%)
                                           -0.0000  0.0000  0.0000 -0.0000  0.0000
                                            0.0000 -0.0000  0.9992 -0.0121 -0.0000
                                           -0.0374  0.0054  0.0000 -0.0000
   153. (0.02319) BD*( 1) C   5 - H  11  
                ( 39.19%)   0.6260* C   5 s( 29.61%)p 2.38( 70.35%)d 0.00(  0.03%)
                                            0.0005 -0.5440  0.0126 -0.4143 -0.0082
                                           -0.7289  0.0230 -0.0000 -0.0000 -0.0142
                                           -0.0000 -0.0000  0.0085  0.0084
                ( 60.81%)  -0.7798* H  11 s( 99.91%)p 0.00(  0.09%)
                                           -0.9995  0.0040  0.0161  0.0263  0.0000
   154. (0.01689) BD*( 1) N   6 - C   7  
                ( 39.68%)   0.6300* N   6 s( 37.00%)p 1.70( 62.93%)d 0.00(  0.07%)
                                           -0.0001 -0.6082 -0.0110  0.3168  0.0174
                                            0.7266 -0.0267  0.0000  0.0000 -0.0228
                                           -0.0000 -0.0000  0.0028  0.0123
                ( 60.32%)  -0.7766* C   7 s( 31.08%)p 2.21( 68.79%)d 0.00(  0.13%)
                                           -0.0000 -0.5571 -0.0188 -0.3815 -0.0671
                                           -0.7332 -0.0150 -0.0000 -0.0000 -0.0241
                                           -0.0000 -0.0000  0.0195  0.0191
   155. (0.02574) BD*( 1) C   7 - C   8  
                ( 51.24%)   0.7158* C   7 s( 39.12%)p 1.55( 60.83%)d 0.00(  0.05%)
                                            0.0002  0.6255  0.0002 -0.7757 -0.0010
                                           -0.0706 -0.0401 -0.0000  0.0000  0.0020
                                            0.0000  0.0000  0.0192 -0.0109
                ( 48.76%)  -0.6983* C   8 s( 35.32%)p 1.83( 64.63%)d 0.00(  0.05%)
                                           -0.0000  0.5941  0.0159  0.8014  0.0145
                                            0.0501 -0.0368  0.0000  0.0000  0.0066
                                            0.0000  0.0000  0.0171 -0.0116
   156. (0.27133) BD*( 2) C   7 - C   8  
                ( 50.84%)   0.7130* C   7 s(  0.00%)p 1.00( 99.94%)d 0.00(  0.06%)
                                           -0.0000 -0.0000 -0.0000 -0.0000  0.0000
                                            0.0000  0.0000  0.9995 -0.0186 -0.0000
                                           -0.0195  0.0134  0.0000 -0.0000
                ( 49.16%)  -0.7012* C   8 s(  0.00%)p 1.00( 99.95%)d 0.00(  0.05%)
                                            0.0000 -0.0000  0.0000 -0.0000 -0.0000
                                            0.0000 -0.0000  0.9997 -0.0085 -0.0000
                                            0.0173  0.0146 -0.0000  0.0000
   157. (0.02310) BD*( 1) C   7 - H  12  
                ( 39.12%)   0.6254* C   7 s( 29.64%)p 2.37( 70.33%)d 0.00(  0.03%)
                                           -0.0005  0.5443 -0.0116  0.4989  0.0048
                                           -0.6736  0.0224  0.0000  0.0000 -0.0157
                                            0.0000 -0.0000 -0.0047 -0.0084
                ( 60.88%)  -0.7803* H  12 s( 99.91%)p 0.00(  0.09%)
                                            0.9995 -0.0040 -0.0187  0.0244 -0.0000
   158. (0.01667) BD*( 1) C   8 - H  13  
                ( 37.35%)   0.6111* C   8 s( 29.82%)p 2.35( 70.15%)d 0.00(  0.03%)
                                           -0.0003  0.5459 -0.0147 -0.3571  0.0079
                                           -0.7576  0.0043 -0.0000  0.0000  0.0108
                                            0.0000  0.0000 -0.0082 -0.0096
                ( 62.65%)  -0.7915* H  13 s( 99.90%)p 0.00(  0.10%)
                                            0.9995 -0.0048  0.0154  0.0276  0.0000
   159. (0.00439) BD*( 1) C   9 - H  14  
                ( 37.76%)   0.6145* C   9 s( 24.61%)p 3.06( 75.36%)d 0.00(  0.03%)
                                           -0.0000  0.4961  0.0055 -0.8428  0.0051
                                           -0.2077  0.0120  0.0000  0.0000  0.0092
                                           -0.0000 -0.0000  0.0135 -0.0086
                ( 62.24%)  -0.7889* H  14 s( 99.92%)p 0.00(  0.08%)
                                            0.9996 -0.0013  0.0276  0.0087 -0.0000
   160. (0.00620) BD*( 1) C   9 - H  15  
                ( 38.45%)   0.6201* C   9 s( 23.45%)p 3.26( 76.51%)d 0.00(  0.04%)
                                            0.0001 -0.4843  0.0012 -0.1648  0.0166
                                           -0.4877 -0.0076  0.7069  0.0017 -0.0056
                                            0.0090  0.0131  0.0037 -0.0095
                ( 61.55%)  -0.7845* H  15 s( 99.92%)p 0.00(  0.08%)
                                           -0.9996  0.0009  0.0018  0.0171 -0.0235
   161. (0.00620) BD*( 1) C   9 - H  16  
                ( 38.45%)   0.6201* C   9 s( 23.45%)p 3.26( 76.51%)d 0.00(  0.04%)
                                            0.0001 -0.4843  0.0012 -0.1648  0.0166
                                           -0.4877 -0.0076 -0.7069 -0.0017 -0.0056
                                           -0.0090 -0.0131  0.0037 -0.0095
                ( 61.55%)  -0.7845* H  16 s( 99.92%)p 0.00(  0.08%)
                                           -0.9996  0.0009  0.0018  0.0171  0.0235


 NHO Directionality and "Bond Bending" (deviations from line of nuclear centers)

         [Thresholds for printing:  angular deviation  >  1.0 degree]
                                    hybrid p-character > 25.0%
                                    orbital occupancy  >  0.10e

                                Line of Centers        Hybrid 1              Hybrid 2
                                ---------------  -------------------   ------------------
                NBO               Theta   Phi    Theta   Phi    Dev    Theta   Phi    Dev
 ========================================================================================
     1. BD (   1) O   1 - C   2    90.0   65.7     --     --    --      90.0  244.7   1.0
     2. BD (   2) O   1 - C   2    90.0   65.7     0.0    0.0  90.0      0.0    0.0  90.0
     3. BD (   1) C   2 - C   3    90.0    5.8    90.0    3.6   2.2     90.0  184.7   1.1
     4. BD (   1) C   2 - C   9    90.0  124.1    90.0  128.7   4.6      --     --    --
     5. BD (   1) C   3 - C   4    90.0   62.3    90.0   66.2   3.8     90.0  238.1   4.3
     6. BD (   2) C   3 - C   4    90.0   62.3     0.0    0.0  90.0      0.0    0.0  90.0
     7. BD (   1) C   3 - C   8    90.0  304.5    90.0  302.0   2.5     90.0  127.8   3.3
     8. BD (   1) C   4 - C   5    90.0    1.0    90.0    5.3   4.3     90.0  178.6   2.4
    10. BD (   1) C   5 - N   6    90.0  304.5    90.0  307.7   3.2     90.0  122.3   2.2
    11. BD (   2) C   5 - N   6    90.0  304.5     0.0    0.0  90.0      0.0    0.0  90.0
    12. BD (   1) C   5 - H  11    90.0   61.1    90.0   59.1   2.0      --     --    --
    13. BD (   1) N   6 - C   7    90.0  242.3    90.0  244.5   2.2     90.0   59.1   3.2
    14. BD (   1) C   7 - C   8    90.0  185.7    90.0  188.1   2.4     90.0    0.9   4.7
    15. BD (   2) C   7 - C   8    90.0  185.7     0.0    0.0  90.0      0.0    0.0  90.0
    16. BD (   1) C   7 - H  12    90.0  305.8    90.0  307.7   1.9      --     --    --
    17. BD (   1) C   8 - H  13    90.0  243.8    90.0  245.1   1.4      --     --    --
    18. BD (   1) C   9 - H  14    90.0  195.2    90.0  193.1   2.0      --     --    --
    19. BD (   1) C   9 - H  15   143.6   70.8   143.9   73.4   1.5      --     --    --
    20. BD (   1) C   9 - H  16    36.4   70.8    36.1   73.4   1.5      --     --    --
    30. LP (   1) O   1             --     --     90.0  243.9   --       --     --    --
    31. LP (   2) O   1             --     --     90.0  334.7   --       --     --    --
    32. LP (   1) N   6             --     --     90.0    3.3   --       --     --    --
   143. BD*(   2) O   1 - C   2    90.0   65.7     0.0    0.0  90.0      0.0    0.0  90.0
   147. BD*(   2) C   3 - C   4    90.0   62.3     0.0    0.0  90.0      0.0    0.0  90.0
   152. BD*(   2) C   5 - N   6    90.0  304.5     0.0    0.0  90.0      0.0    0.0  90.0
   156. BD*(   2) C   7 - C   8    90.0  185.7     0.0    0.0  90.0      0.0    0.0  90.0


 Second Order Perturbation Theory Analysis of Fock Matrix in NBO Basis

     Threshold for printing:   0.50 kcal/mol
                                                                              E(2)  E(j)-E(i) F(i,j)
         Donor NBO (i)                     Acceptor NBO (j)                 kcal/mol   a.u.    a.u. 
 ===================================================================================================

 within unit  1
   1. BD (   1) O   1 - C   2        / 42. RY*(   1) C   2                    1.74    1.67    0.048
   1. BD (   1) O   1 - C   2        / 51. RY*(   1) C   3                    0.81    2.01    0.036
   1. BD (   1) O   1 - C   2        /144. BD*(   1) C   2 - C   3            1.29    1.50    0.040
   1. BD (   1) O   1 - C   2        /145. BD*(   1) C   2 - C   9            1.13    1.47    0.037
   1. BD (   1) O   1 - C   2        /146. BD*(   1) C   3 - C   4            1.49    1.64    0.044
   2. BD (   2) O   1 - C   2        / 55. RY*(   5) C   3                    0.56    1.15    0.023
   2. BD (   2) O   1 - C   2        /147. BD*(   2) C   3 - C   4            5.47    0.40    0.046
   2. BD (   2) O   1 - C   2        /160. BD*(   1) C   9 - H  15            1.72    0.81    0.033
   2. BD (   2) O   1 - C   2        /161. BD*(   1) C   9 - H  16            1.72    0.81    0.033
   3. BD (   1) C   2 - C   3        / 33. RY*(   1) O   1                    1.24    1.88    0.043
   3. BD (   1) C   2 - C   3        / 60. RY*(   1) C   4                    0.86    1.80    0.035
   3. BD (   1) C   2 - C   3        / 96. RY*(   1) C   8                    1.34    1.69    0.043
   3. BD (   1) C   2 - C   3        /105. RY*(   1) C   9                    0.85    1.40    0.031
   3. BD (   1) C   2 - C   3        /142. BD*(   1) O   1 - C   2            0.92    1.25    0.030
   3. BD (   1) C   2 - C   3        /145. BD*(   1) C   2 - C   9            0.53    1.04    0.021
   3. BD (   1) C   2 - C   3        /146. BD*(   1) C   3 - C   4            2.89    1.21    0.053
   3. BD (   1) C   2 - C   3        /148. BD*(   1) C   3 - C   8            2.59    1.21    0.050
   3. BD (   1) C   2 - C   3        /149. BD*(   1) C   4 - C   5            2.10    1.21    0.045
   3. BD (   1) C   2 - C   3        /155. BD*(   1) C   7 - C   8            2.41    1.22    0.048
   3. BD (   1) C   2 - C   3        /159. BD*(   1) C   9 - H  14            1.06    1.10    0.031
   4. BD (   1) C   2 - C   9        / 33. RY*(   1) O   1                    1.10    1.87    0.041
   4. BD (   1) C   2 - C   9        / 51. RY*(   1) C   3                    1.98    1.57    0.050
   4. BD (   1) C   2 - C   9        /142. BD*(   1) O   1 - C   2            1.07    1.24    0.033
   4. BD (   1) C   2 - C   9        /144. BD*(   1) C   2 - C   3            0.80    1.06    0.026
   4. BD (   1) C   2 - C   9        /148. BD*(   1) C   3 - C   8            2.41    1.20    0.048
   4. BD (   1) C   2 - C   9        /159. BD*(   1) C   9 - H  14            0.54    1.09    0.022
   4. BD (   1) C   2 - C   9        /160. BD*(   1) C   9 - H  15            0.54    1.06    0.021
   4. BD (   1) C   2 - C   9        /161. BD*(   1) C   9 - H  16            0.54    1.06    0.021
   5. BD (   1) C   3 - C   4        / 45. RY*(   4) C   2                    0.69    2.21    0.035
   5. BD (   1) C   3 - C   4        / 69. RY*(   1) C   5                    1.69    1.63    0.047
   5. BD (   1) C   3 - C   4        / 96. RY*(   1) C   8                    0.94    1.73    0.036
   5. BD (   1) C   3 - C   4        /142. BD*(   1) O   1 - C   2            1.53    1.30    0.040
   5. BD (   1) C   3 - C   4        /144. BD*(   1) C   2 - C   3            2.39    1.12    0.047
   5. BD (   1) C   3 - C   4        /148. BD*(   1) C   3 - C   8            4.62    1.25    0.068
   5. BD (   1) C   3 - C   4        /149. BD*(   1) C   4 - C   5            3.07    1.26    0.055
   5. BD (   1) C   3 - C   4        /150. BD*(   1) C   4 - H  10            1.63    1.15    0.039
   5. BD (   1) C   3 - C   4        /153. BD*(   1) C   5 - H  11            2.38    1.16    0.047
   5. BD (   1) C   3 - C   4        /158. BD*(   1) C   8 - H  13            2.46    1.17    0.048
   6. BD (   2) C   3 - C   4        / 44. RY*(   3) C   2                    0.59    1.50    0.029
   6. BD (   2) C   3 - C   4        / 64. RY*(   5) C   4                    0.52    1.73    0.030
   6. BD (   2) C   3 - C   4        / 72. RY*(   4) C   5                    2.08    1.11    0.047
   6. BD (   2) C   3 - C   4        / 99. RY*(   4) C   8                    1.76    1.35    0.048
   6. BD (   2) C   3 - C   4        /143. BD*(   2) O   1 - C   2           15.79    0.28    0.064
   6. BD (   2) C   3 - C   4        /152. BD*(   2) C   5 - N   6           26.49    0.27    0.076
   6. BD (   2) C   3 - C   4        /156. BD*(   2) C   7 - C   8           17.55    0.29    0.066
   7. BD (   1) C   3 - C   8        / 42. RY*(   1) C   2                    1.78    1.28    0.043
   7. BD (   1) C   3 - C   8        / 60. RY*(   1) C   4                    0.66    1.84    0.031
   7. BD (   1) C   3 - C   8        / 87. RY*(   1) C   7                    1.63    1.65    0.047
   7. BD (   1) C   3 - C   8        /144. BD*(   1) C   2 - C   3            2.57    1.11    0.048
   7. BD (   1) C   3 - C   8        /145. BD*(   1) C   2 - C   9            2.03    1.08    0.042
   7. BD (   1) C   3 - C   8        /146. BD*(   1) C   3 - C   4            4.63    1.24    0.068
   7. BD (   1) C   3 - C   8        /150. BD*(   1) C   4 - H  10            3.00    1.14    0.052
   7. BD (   1) C   3 - C   8        /155. BD*(   1) C   7 - C   8            2.80    1.26    0.053
   7. BD (   1) C   3 - C   8        /157. BD*(   1) C   7 - H  12            2.54    1.16    0.048
   7. BD (   1) C   3 - C   8        /158. BD*(   1) C   8 - H  13            1.46    1.16    0.037
   8. BD (   1) C   4 - C   5        / 51. RY*(   1) C   3                    0.65    1.63    0.029
   8. BD (   1) C   4 - C   5        / 52. RY*(   2) C   3                    1.38    1.89    0.046
   8. BD (   1) C   4 - C   5        / 78. RY*(   1) N   6                    0.65    1.65    0.029
   8. BD (   1) C   4 - C   5        / 79. RY*(   2) N   6                    1.17    1.94    0.043
   8. BD (   1) C   4 - C   5        /144. BD*(   1) C   2 - C   3            4.19    1.12    0.062
   8. BD (   1) C   4 - C   5        /146. BD*(   1) C   3 - C   4            3.63    1.26    0.060
   8. BD (   1) C   4 - C   5        /150. BD*(   1) C   4 - H  10            1.59    1.16    0.038
   8. BD (   1) C   4 - C   5        /151. BD*(   1) C   5 - N   6            1.58    1.24    0.040
   8. BD (   1) C   4 - C   5        /153. BD*(   1) C   5 - H  11            1.24    1.17    0.034
   9. BD (   1) C   4 - H  10        / 52. RY*(   2) C   3                    0.85    1.72    0.034
   9. BD (   1) C   4 - H  10        / 70. RY*(   2) C   5                    0.73    1.35    0.028
   9. BD (   1) C   4 - H  10        /146. BD*(   1) C   3 - C   4            1.18    1.08    0.032
   9. BD (   1) C   4 - H  10        /148. BD*(   1) C   3 - C   8            4.06    1.08    0.059
   9. BD (   1) C   4 - H  10        /149. BD*(   1) C   4 - C   5            0.88    1.09    0.028
   9. BD (   1) C   4 - H  10        /151. BD*(   1) C   5 - N   6            4.23    1.07    0.060
  10. BD (   1) C   5 - N   6        / 61. RY*(   2) C   4                    1.04    1.54    0.036
  10. BD (   1) C   5 - N   6        / 88. RY*(   2) C   7                    2.80    1.64    0.061
  10. BD (   1) C   5 - N   6        /149. BD*(   1) C   4 - C   5            1.77    1.38    0.044
  10. BD (   1) C   5 - N   6        /150. BD*(   1) C   4 - H  10            1.76    1.27    0.042
  10. BD (   1) C   5 - N   6        /153. BD*(   1) C   5 - H  11            0.55    1.28    0.024
  10. BD (   1) C   5 - N   6        /154. BD*(   1) N   6 - C   7            1.46    1.36    0.040
  10. BD (   1) C   5 - N   6        /157. BD*(   1) C   7 - H  12            2.19    1.29    0.048
  11. BD (   2) C   5 - N   6        / 64. RY*(   5) C   4                    0.94    1.77    0.039
  11. BD (   2) C   5 - N   6        / 89. RY*(   3) C   7                    1.73    1.95    0.056
  11. BD (   2) C   5 - N   6        /147. BD*(   2) C   3 - C   4           14.78    0.32    0.062
  11. BD (   2) C   5 - N   6        /156. BD*(   2) C   7 - C   8           24.12    0.33    0.080
  12. BD (   1) C   5 - H  11        / 60. RY*(   1) C   4                    0.52    1.66    0.026
  12. BD (   1) C   5 - H  11        / 78. RY*(   1) N   6                    1.22    1.47    0.038
  12. BD (   1) C   5 - H  11        /146. BD*(   1) C   3 - C   4            4.12    1.07    0.059
  12. BD (   1) C   5 - H  11        /149. BD*(   1) C   4 - C   5            0.56    1.07    0.022
  12. BD (   1) C   5 - H  11        /154. BD*(   1) N   6 - C   7            4.69    1.05    0.063
  13. BD (   1) N   6 - C   7        / 70. RY*(   2) C   5                    2.77    1.63    0.060
  13. BD (   1) N   6 - C   7        / 97. RY*(   2) C   8                    1.49    1.57    0.043
  13. BD (   1) N   6 - C   7        /151. BD*(   1) C   5 - N   6            1.46    1.36    0.040
  13. BD (   1) N   6 - C   7        /153. BD*(   1) C   5 - H  11            2.30    1.28    0.048
  13. BD (   1) N   6 - C   7        /155. BD*(   1) C   7 - C   8            1.73    1.38    0.044
  13. BD (   1) N   6 - C   7        /157. BD*(   1) C   7 - H  12            0.51    1.28    0.023
  13. BD (   1) N   6 - C   7        /158. BD*(   1) C   8 - H  13            1.77    1.29    0.043
  14. BD (   1) C   7 - C   8        / 51. RY*(   1) C   3                    1.01    1.63    0.036
  14. BD (   1) C   7 - C   8        / 52. RY*(   2) C   3                    0.95    1.89    0.038
  14. BD (   1) C   7 - C   8        / 78. RY*(   1) N   6                    0.66    1.65    0.029
  14. BD (   1) C   7 - C   8        / 79. RY*(   2) N   6                    1.16    1.94    0.043
  14. BD (   1) C   7 - C   8        /144. BD*(   1) C   2 - C   3            3.68    1.12    0.058
  14. BD (   1) C   7 - C   8        /148. BD*(   1) C   3 - C   8            3.32    1.26    0.058
  14. BD (   1) C   7 - C   8        /154. BD*(   1) N   6 - C   7            1.52    1.24    0.039
  14. BD (   1) C   7 - C   8        /157. BD*(   1) C   7 - H  12            1.27    1.17    0.034
  14. BD (   1) C   7 - C   8        /158. BD*(   1) C   8 - H  13            1.61    1.17    0.039
  15. BD (   2) C   7 - C   8        / 58. RY*(   8) C   3                    0.51    2.00    0.032
  15. BD (   2) C   7 - C   8        / 81. RY*(   4) N   6                    1.17    1.21    0.037
  15. BD (   2) C   7 - C   8        / 99. RY*(   4) C   8                    0.64    1.34    0.029
  15. BD (   2) C   7 - C   8        /147. BD*(   2) C   3 - C   4           22.31    0.28    0.072
  15. BD (   2) C   7 - C   8        /152. BD*(   2) C   5 - N   6           18.91    0.27    0.064
  16. BD (   1) C   7 - H  12        / 78. RY*(   1) N   6                    1.21    1.46    0.038
  16. BD (   1) C   7 - H  12        /148. BD*(   1) C   3 - C   8            4.10    1.07    0.059
  16. BD (   1) C   7 - H  12        /151. BD*(   1) C   5 - N   6            4.67    1.05    0.063
  16. BD (   1) C   7 - H  12        /155. BD*(   1) C   7 - C   8            0.61    1.08    0.023
  17. BD (   1) C   8 - H  13        / 52. RY*(   2) C   3                    0.97    1.70    0.036
  17. BD (   1) C   8 - H  13        / 88. RY*(   2) C   7                    0.66    1.33    0.027
  17. BD (   1) C   8 - H  13        /146. BD*(   1) C   3 - C   4            4.47    1.07    0.062
  17. BD (   1) C   8 - H  13        /148. BD*(   1) C   3 - C   8            1.22    1.07    0.032
  17. BD (   1) C   8 - H  13        /154. BD*(   1) N   6 - C   7            4.29    1.05    0.060
  17. BD (   1) C   8 - H  13        /155. BD*(   1) C   7 - C   8            0.94    1.08    0.029
  18. BD (   1) C   9 - H  14        /142. BD*(   1) O   1 - C   2            0.92    1.11    0.028
  18. BD (   1) C   9 - H  14        /144. BD*(   1) C   2 - C   3            4.36    0.92    0.057
  19. BD (   1) C   9 - H  15        / 44. RY*(   3) C   2                    0.58    1.74    0.029
  19. BD (   1) C   9 - H  15        /142. BD*(   1) O   1 - C   2            2.02    1.11    0.042
  19. BD (   1) C   9 - H  15        /143. BD*(   2) O   1 - C   2            4.92    0.52    0.046
  20. BD (   1) C   9 - H  16        / 44. RY*(   3) C   2                    0.58    1.74    0.029
  20. BD (   1) C   9 - H  16        /142. BD*(   1) O   1 - C   2            2.02    1.11    0.042
  20. BD (   1) C   9 - H  16        /143. BD*(   2) O   1 - C   2            4.92    0.52    0.046
  21. CR (   1) O   1                / 42. RY*(   1) C   2                    6.92   19.47    0.329
  21. CR (   1) O   1                /144. BD*(   1) C   2 - C   3            0.61   19.29    0.098
  21. CR (   1) O   1                /145. BD*(   1) C   2 - C   9            0.63   19.27    0.099
  22. CR (   1) C   2                / 52. RY*(   2) C   3                    0.71   11.35    0.080
  22. CR (   1) C   2                /106. RY*(   2) C   9                    1.07   10.86    0.096
  22. CR (   1) C   2                /146. BD*(   1) C   3 - C   4            0.96   10.72    0.091
  22. CR (   1) C   2                /148. BD*(   1) C   3 - C   8            0.71   10.72    0.078
  23. CR (   1) C   3                / 43. RY*(   2) C   2                    1.03   11.58    0.098
  23. CR (   1) C   3                / 61. RY*(   2) C   4                    1.54   10.80    0.115
  23. CR (   1) C   3                / 97. RY*(   2) C   8                    1.55   10.84    0.116
  23. CR (   1) C   3                /145. BD*(   1) C   2 - C   9            0.60   10.48    0.072
  23. CR (   1) C   3                /149. BD*(   1) C   4 - C   5            0.79   10.64    0.082
  23. CR (   1) C   3                /150. BD*(   1) C   4 - H  10            0.77   10.53    0.081
  23. CR (   1) C   3                /155. BD*(   1) C   7 - C   8            0.80   10.65    0.083
  23. CR (   1) C   3                /158. BD*(   1) C   8 - H  13            0.63   10.55    0.073
  24. CR (   1) C   4                / 51. RY*(   1) C   3                    1.95   11.01    0.131
  24. CR (   1) C   4                / 69. RY*(   1) C   5                    0.50   11.01    0.067
  24. CR (   1) C   4                / 70. RY*(   2) C   5                    1.49   10.90    0.114
  24. CR (   1) C   4                /114. RY*(   1) H  10                    0.76   10.46    0.080
  24. CR (   1) C   4                /144. BD*(   1) C   2 - C   3            1.15   10.50    0.100
  24. CR (   1) C   4                /148. BD*(   1) C   3 - C   8            1.07   10.63    0.096
  24. CR (   1) C   4                /151. BD*(   1) C   5 - N   6            0.64   10.62    0.074
  24. CR (   1) C   4                /153. BD*(   1) C   5 - H  11            0.60   10.54    0.071
  25. CR (   1) C   5                / 61. RY*(   2) C   4                    0.97   10.82    0.091
  25. CR (   1) C   5                / 62. RY*(   3) C   4                    0.79   10.67    0.082
  25. CR (   1) C   5                / 79. RY*(   2) N   6                    0.76   11.35    0.083
  25. CR (   1) C   5                /118. RY*(   1) H  11                    0.62   10.43    0.072
  25. CR (   1) C   5                /146. BD*(   1) C   3 - C   4            1.02   10.66    0.094
  25. CR (   1) C   5                /150. BD*(   1) C   4 - H  10            0.72   10.56    0.078
  25. CR (   1) C   5                /154. BD*(   1) N   6 - C   7            1.76   10.64    0.123
  26. CR (   1) N   6                / 69. RY*(   1) C   5                    2.33   15.09    0.168
  26. CR (   1) N   6                / 87. RY*(   1) C   7                    2.30   15.11    0.167
  26. CR (   1) N   6                / 90. RY*(   4) C   7                    0.50   15.00    0.077
  26. CR (   1) N   6                /149. BD*(   1) C   4 - C   5            0.75   14.71    0.094
  26. CR (   1) N   6                /155. BD*(   1) C   7 - C   8            0.74   14.72    0.093
  27. CR (   1) C   7                / 79. RY*(   2) N   6                    0.74   11.35    0.082
  27. CR (   1) C   7                / 96. RY*(   1) C   8                    0.75   11.14    0.081
  27. CR (   1) C   7                / 97. RY*(   2) C   8                    0.53   10.86    0.068
  27. CR (   1) C   7                / 98. RY*(   3) C   8                    0.83   10.67    0.084
  27. CR (   1) C   7                /122. RY*(   1) H  12                    0.63   10.43    0.072
  27. CR (   1) C   7                /148. BD*(   1) C   3 - C   8            0.98   10.66    0.092
  27. CR (   1) C   7                /151. BD*(   1) C   5 - N   6            1.75   10.64    0.122
  27. CR (   1) C   7                /158. BD*(   1) C   8 - H  13            0.73   10.58    0.079
  28. CR (   1) C   8                / 51. RY*(   1) C   3                    0.56   11.00    0.070
  28. CR (   1) C   8                / 52. RY*(   2) C   3                    0.57   11.26    0.072
  28. CR (   1) C   8                / 53. RY*(   3) C   3                    0.87   10.70    0.086
  28. CR (   1) C   8                / 88. RY*(   2) C   7                    1.47   10.89    0.113
  28. CR (   1) C   8                /126. RY*(   1) H  13                    0.81   10.43    0.082
  28. CR (   1) C   8                /144. BD*(   1) C   2 - C   3            1.00   10.49    0.093
  28. CR (   1) C   8                /146. BD*(   1) C   3 - C   4            1.16   10.63    0.100
  28. CR (   1) C   8                /154. BD*(   1) N   6 - C   7            0.65   10.61    0.075
  28. CR (   1) C   8                /157. BD*(   1) C   7 - H  12            0.62   10.54    0.072
  29. CR (   1) C   9                / 43. RY*(   2) C   2                    0.72   11.58    0.082
  29. CR (   1) C   9                /130. RY*(   1) H  14                    0.74   10.46    0.079
  29. CR (   1) C   9                /134. RY*(   1) H  15                    0.73   10.52    0.078
  29. CR (   1) C   9                /138. RY*(   1) H  16                    0.73   10.52    0.078
  29. CR (   1) C   9                /144. BD*(   1) C   2 - C   3            0.69   10.50    0.078
  30. LP (   1) O   1                / 42. RY*(   1) C   2                   14.27    1.25    0.119
  30. LP (   1) O   1                /144. BD*(   1) C   2 - C   3            1.97    1.07    0.042
  30. LP (   1) O   1                /145. BD*(   1) C   2 - C   9            1.67    1.05    0.038
  31. LP (   2) O   1                / 43. RY*(   2) C   2                    3.00    1.76    0.067
  31. LP (   2) O   1                / 45. RY*(   4) C   2                    2.24    1.78    0.058
  31. LP (   2) O   1                /144. BD*(   1) C   2 - C   3           19.39    0.68    0.104
  31. LP (   2) O   1                /145. BD*(   1) C   2 - C   9           19.41    0.66    0.103
  32. LP (   1) N   6                / 69. RY*(   1) C   5                    3.65    1.26    0.062
  32. LP (   1) N   6                / 87. RY*(   1) C   7                    3.55    1.28    0.061
  32. LP (   1) N   6                /149. BD*(   1) C   4 - C   5            9.48    0.88    0.083
  32. LP (   1) N   6                /153. BD*(   1) C   5 - H  11            3.65    0.79    0.048
  32. LP (   1) N   6                /155. BD*(   1) C   7 - C   8            9.23    0.89    0.082
  32. LP (   1) N   6                /157. BD*(   1) C   7 - H  12            3.57    0.79    0.048
 143. BD*(   2) O   1 - C   2        / 34. RY*(   2) O   1                    0.81    1.06    0.110
 143. BD*(   2) O   1 - C   2        / 49. RY*(   8) C   2                    0.99    1.27    0.133
 147. BD*(   2) C   3 - C   4        / 55. RY*(   5) C   3                    1.07    0.75    0.060
 147. BD*(   2) C   3 - C   4        / 63. RY*(   4) C   4                    2.30    1.03    0.103
 147. BD*(   2) C   3 - C   4        / 72. RY*(   4) C   5                    0.68    0.82    0.050
 147. BD*(   2) C   3 - C   4        / 99. RY*(   4) C   8                    0.63    1.06    0.055
 152. BD*(   2) C   5 - N   6        / 71. RY*(   3) C   5                    1.56    1.68    0.108
 152. BD*(   2) C   5 - N   6        / 81. RY*(   4) N   6                    1.63    0.94    0.082
 152. BD*(   2) C   5 - N   6        /147. BD*(   2) C   3 - C   4          201.48    0.02    0.086
 152. BD*(   2) C   5 - N   6        /156. BD*(   2) C   7 - C   8          111.45    0.02    0.079
 156. BD*(   2) C   7 - C   8        / 91. RY*(   5) C   7                    1.98    0.87    0.100
 156. BD*(   2) C   7 - C   8        /100. RY*(   5) C   8                    1.15    1.44    0.099


 Natural Bond Orbitals (Summary):

                                                            Principal Delocalizations
           NBO                        Occupancy    Energy   (geminal,vicinal,remote)
 ====================================================================================
 Molecular unit  1  (C7H7NO)
     1. BD (   1) O   1 - C   2          1.99468    -1.08717  42(g),146(v),144(g),145(g)
                                                    51(v)
     2. BD (   2) O   1 - C   2          1.96907    -0.38895  147(v),160(v),161(v),55(v)
     3. BD (   1) C   2 - C   3          1.97658    -0.65738  146(g),148(g),155(v),149(v)
                                                    96(v),33(v),159(v),142(g)
                                                    60(v),105(v),145(g)
     4. BD (   1) C   2 - C   9          1.98790    -0.64685  148(v),51(v),33(v),142(g)
                                                    144(g),159(g),160(g),161(g)
     5. BD (   1) C   3 - C   4          1.97267    -0.70501  148(g),149(g),158(v),144(g)
                                                    153(v),69(v),150(g),142(v)
                                                    96(v),45(v)
     6. BD (   2) C   3 - C   4          1.63649    -0.27368  152(v),156(v),143(v),72(v)
                                                    99(v),44(v),64(g)
     7. BD (   1) C   3 - C   8          1.96992    -0.69541  146(g),150(v),155(g),144(g)
                                                    157(v),145(v),42(v),87(v)
                                                    158(g),60(v)
     8. BD (   1) C   4 - C   5          1.98283    -0.70965  144(v),146(g),150(g),151(g)
                                                    52(v),153(g),79(v),78(v)
                                                    51(v)
     9. BD (   1) C   4 - H  10          1.97918    -0.53537  151(v),148(v),146(g),149(g)
                                                    52(v),70(v)
    10. BD (   1) C   5 - N   6          1.98612    -0.82605  88(v),157(v),149(g),150(v)
                                                    154(g),61(v),153(g)
    11. BD (   2) C   5 - N   6          1.70324    -0.30819  156(v),147(v),89(v),64(v)
    12. BD (   1) C   5 - H  11          1.98187    -0.52283  154(v),146(v),78(v),149(g)
                                                    60(v)
    13. BD (   1) N   6 - C   7          1.98607    -0.82191  70(v),153(v),158(v),155(g)
                                                    97(v),151(g),157(g)
    14. BD (   1) C   7 - C   8          1.98350    -0.70830  144(v),148(g),158(g),154(g)
                                                    157(g),79(v),51(v),52(v)
                                                    78(v)
    15. BD (   2) C   7 - C   8          1.61766    -0.26930  147(v),152(v),81(v),99(g)
                                                    58(v)
    16. BD (   1) C   7 - H  12          1.98184    -0.51994  151(v),148(v),78(v),155(g)
    17. BD (   1) C   8 - H  13          1.97790    -0.51967  146(v),154(v),148(g),52(v)
                                                    155(g),88(v)
    18. BD (   1) C   9 - H  14          1.98722    -0.50777  144(v),142(v)
    19. BD (   1) C   9 - H  15          1.97134    -0.51426  143(v),142(v),44(v)
    20. BD (   1) C   9 - H  16          1.97134    -0.51426  143(v),142(v),44(v)
    21. CR (   1) O   1                  1.99973   -18.88241  42(v),145(v),144(v)
    22. CR (   1) C   2                  1.99914   -10.17271  106(v),146(v),148(v),52(v)
    23. CR (   1) C   3                  1.99880   -10.08805  97(v),61(v),43(v),155(v)
                                                    149(v),150(v),158(v),145(v)
    24. CR (   1) C   4                  1.99892   -10.08508  51(v),70(v),144(v),148(v)
                                                    114(v),151(v),153(v),69(v)
    25. CR (   1) C   5                  1.99906   -10.11328  154(v),146(v),61(v),62(v)
                                                    79(v),150(v),118(v)
    26. CR (   1) N   6                  1.99930   -14.15726  69(v),87(v),149(v),155(v)
                                                    90(v)
    27. CR (   1) C   7                  1.99905   -10.11132  151(v),148(v),98(v),96(v)
                                                    79(v),158(v),122(v),97(v)
    28. CR (   1) C   8                  1.99893   -10.07745  88(v),146(v),144(v),53(v)
                                                    126(v),154(v),157(v),52(v)
                                                    51(v)
    29. CR (   1) C   9                  1.99920   -10.08902  130(v),134(v),138(v),43(v)
                                                    144(v)
    30. LP (   1) O   1                  1.97590    -0.66293  42(v),144(v),145(v)
    31. LP (   2) O   1                  1.88996    -0.27393  145(v),144(v),43(v),45(v)
    32. LP (   1) N   6                  1.92220    -0.32906  149(v),155(v),69(v),153(v)
                                                    87(v),157(v)
    33. RY*(   1) O   1                  0.00312     1.22443   
    34. RY*(   2) O   1                  0.00030     1.07356   
    35. RY*(   3) O   1                  0.00012     1.50818   
    36. RY*(   4) O   1                  0.00009     1.35649   
    37. RY*(   5) O   1                  0.00001     2.81483   
    38. RY*(   6) O   1                  0.00001     2.65556   
    39. RY*(   7) O   1                  0.00000     2.80249   
    40. RY*(   8) O   1                  0.00001     2.98134   
    41. RY*(   9) O   1                  0.00001     2.85252   
    42. RY*(   1) C   2                  0.01931     0.58356   
    43. RY*(   2) C   2                  0.00676     1.48975   
    44. RY*(   3) C   2                  0.00309     1.22948   
    45. RY*(   4) C   2                  0.00258     1.50374   
    46. RY*(   5) C   2                  0.00091     0.93033   
    47. RY*(   6) C   2                  0.00061     2.15315   
    48. RY*(   7) C   2                  0.00052     1.78330   
    49. RY*(   8) C   2                  0.00004     1.27644   
    50. RY*(   9) C   2                  0.00002     2.09929   
    51. RY*(   1) C   3                  0.00640     0.92116   
    52. RY*(   2) C   3                  0.00558     1.18032   
    53. RY*(   3) C   3                  0.00243     0.62377   
    54. RY*(   4) C   3                  0.00076     1.88006   
    55. RY*(   5) C   3                  0.00062     0.76062   
    56. RY*(   6) C   3                  0.00022     2.28684   
    57. RY*(   7) C   3                  0.00017     2.32944   
    58. RY*(   8) C   3                  0.00018     1.72826   
    59. RY*(   9) C   3                  0.00003     2.17146   
    60. RY*(   1) C   4                  0.00427     1.13999   
    61. RY*(   2) C   4                  0.00209     0.70980   
    62. RY*(   3) C   4                  0.00121     0.55756   
    63. RY*(   4) C   4                  0.00089     1.04268   
    64. RY*(   5) C   4                  0.00038     1.45889   
    65. RY*(   6) C   4                  0.00011     2.37881   
    66. RY*(   7) C   4                  0.00007     2.36355   
    67. RY*(   8) C   4                  0.00001     1.84597   
    68. RY*(   9) C   4                  0.00001     2.18608   
    69. RY*(   1) C   5                  0.00828     0.92989   
    70. RY*(   2) C   5                  0.00500     0.81156   
    71. RY*(   3) C   5                  0.00126     1.68043   
    72. RY*(   4) C   5                  0.00087     0.83784   
    73. RY*(   5) C   5                  0.00080     0.88722   
    74. RY*(   6) C   5                  0.00059     2.05837   
    75. RY*(   7) C   5                  0.00006     2.10627   
    76. RY*(   8) C   5                  0.00000     1.79892   
    77. RY*(   9) C   5                  0.00000     2.18053   
    78. RY*(   1) N   6                  0.00503     0.94250   
    79. RY*(   2) N   6                  0.00190     1.23442   
    80. RY*(   3) N   6                  0.00048     2.35659   
    81. RY*(   4) N   6                  0.00028     0.94083   
    82. RY*(   5) N   6                  0.00015     2.63532   
    83. RY*(   6) N   6                  0.00014     1.54825   
    84. RY*(   7) N   6                  0.00005     2.58862   
    85. RY*(   8) N   6                  0.00000     2.19609   
    86. RY*(   9) N   6                  0.00001     2.42903   
    87. RY*(   1) C   7                  0.00788     0.94966   
    88. RY*(   2) C   7                  0.00492     0.81151   
    89. RY*(   3) C   7                  0.00116     1.64636   
    90. RY*(   4) C   7                  0.00082     0.84666   
    91. RY*(   5) C   7                  0.00072     0.88962   
    92. RY*(   6) C   7                  0.00058     2.16117   
    93. RY*(   7) C   7                  0.00005     2.04547   
    94. RY*(   8) C   7                  0.00000     1.78974   
    95. RY*(   9) C   7                  0.00000     2.17376   
    96. RY*(   1) C   8                  0.00652     1.02854   
    97. RY*(   2) C   8                  0.00286     0.75220   
    98. RY*(   3) C   8                  0.00133     0.55858   
    99. RY*(   4) C   8                  0.00084     1.07360   
   100. RY*(   5) C   8                  0.00028     1.46062   
   101. RY*(   6) C   8                  0.00012     2.41011   
   102. RY*(   7) C   8                  0.00010     2.38364   
   103. RY*(   8) C   8                  0.00000     1.83061   
   104. RY*(   9) C   8                  0.00001     2.20023   
   105. RY*(   1) C   9                  0.00260     0.74600   
   106. RY*(   2) C   9                  0.00161     0.69099   
   107. RY*(   3) C   9                  0.00046     1.09723   
   108. RY*(   4) C   9                  0.00012     0.91219   
   109. RY*(   5) C   9                  0.00004     2.00721   
   110. RY*(   6) C   9                  0.00001     2.07498   
   111. RY*(   7) C   9                  0.00000     1.80003   
   112. RY*(   8) C   9                  0.00001     2.22483   
   113. RY*(   9) C   9                  0.00000     2.23977   
   114. RY*(   1) H  10                  0.00183     0.37696   
   115. RY*(   2) H  10                  0.00017     1.63497   
   116. RY*(   3) H  10                  0.00008     1.99057   
   117. RY*(   4) H  10                  0.00007     2.30041   
   118. RY*(   1) H  11                  0.00167     0.31887   
   119. RY*(   2) H  11                  0.00013     1.63180   
   120. RY*(   3) H  11                  0.00008     2.33801   
   121. RY*(   4) H  11                  0.00003     1.93206   
   122. RY*(   1) H  12                  0.00161     0.32152   
   123. RY*(   2) H  12                  0.00012     1.63447   
   124. RY*(   3) H  12                  0.00008     2.33634   
   125. RY*(   4) H  12                  0.00003     1.93658   
   126. RY*(   1) H  13                  0.00362     0.35319   
   127. RY*(   2) H  13                  0.00013     1.65221   
   128. RY*(   3) H  13                  0.00009     2.00361   
   129. RY*(   4) H  13                  0.00007     2.32198   
   130. RY*(   1) H  14                  0.00274     0.36790   
   131. RY*(   2) H  14                  0.00013     1.73933   
   132. RY*(   3) H  14                  0.00011     1.84157   
   133. RY*(   4) H  14                  0.00004     2.26907   
   134. RY*(   1) H  15                  0.00129     0.42827   
   135. RY*(   2) H  15                  0.00021     1.78642   
   136. RY*(   3) H  15                  0.00016     1.72978   
   137. RY*(   4) H  15                  0.00004     2.24398   
   138. RY*(   1) H  16                  0.00129     0.42827   
   139. RY*(   2) H  16                  0.00021     1.78641   
   140. RY*(   3) H  16                  0.00016     1.72978   
   141. RY*(   4) H  16                  0.00004     2.24398   
   142. BD*(   1) O   1 - C   2          0.01222     0.59734   
   143. BD*(   2) O   1 - C   2          0.11355     0.01069  147(v),49(g),34(g)
   144. BD*(   1) C   2 - C   3          0.07169     0.41073   
   145. BD*(   1) C   2 - C   9          0.05171     0.38721   
   146. BD*(   1) C   3 - C   4          0.02577     0.54789   
   147. BD*(   2) C   3 - C   4          0.35223     0.01416  143(v),156(v),152(v),63(g)
                                                    55(g),72(v),99(v)
   148. BD*(   1) C   3 - C   8          0.02481     0.54830   
   149. BD*(   1) C   4 - C   5          0.02708     0.55169   
   150. BD*(   1) C   4 - H  10          0.01489     0.44626   
   151. BD*(   1) C   5 - N   6          0.01623     0.53328   
   152. BD*(   2) C   5 - N   6          0.36139    -0.00231  147(v),156(v),81(g),71(g)
   153. BD*(   1) C   5 - H  11          0.02319     0.45678   
   154. BD*(   1) N   6 - C   7          0.01689     0.52905   
   155. BD*(   1) C   7 - C   8          0.02574     0.56160   
   156. BD*(   2) C   7 - C   8          0.27133     0.02012  147(v),152(v),91(g),100(g)
   157. BD*(   1) C   7 - H  12          0.02310     0.46084   
   158. BD*(   1) C   8 - H  13          0.01667     0.46599   
   159. BD*(   1) C   9 - H  14          0.00439     0.44191   
   160. BD*(   1) C   9 - H  15          0.00620     0.41687   
   161. BD*(   1) C   9 - H  16          0.00620     0.41687   
       -------------------------------
              Total Lewis   62.39762  ( 97.4963%)
        Valence non-Lewis    1.46529  (  2.2895%)
        Rydberg non-Lewis    0.13709  (  0.2142%)
       -------------------------------
            Total unit  1   64.00000  (100.0000%)
           Charge unit  1    0.00000
 Unable to Open any file for archive entry.
 1\1\GINC-COMPUTE-0-10\SP\RB3LYP\def2SVP\C7H7N1O1\ZAHRT2\13-Mar-2021\0\
 \# b3lyp/def2svp geom=NewRedundant pop=NBO\\74\\0,1\O,0,1.8338606507,1
 .7784418884,-0.3106995522\C,0,1.4723773078,0.6248478121,-0.2064638987\
 C,0,0.0114957918,0.3031368657,-0.0175865918\C,0,-0.4827317569,-1.00123
 3653,0.1103302155\C,0,-1.8589022556,-1.1842505369,0.2818264431\N,0,-2.
 7342641008,-0.179167965,0.3308589632\C,0,-2.260748214,1.0655872767,0.2
 085681335\C,0,-0.9083022498,1.3590282079,0.033946434\C,0,2.4582367236,
 -0.5225896834,-0.260845896\H,0,0.1770391326,-1.8695203402,0.0793039686
 \H,0,-2.2677769501,-2.196127553,0.3840519696\H,0,-2.9984341965,1.87493
 06682,0.2519055033\H,0,-0.5486099371,2.384548749,-0.0632310304\H,0,3.4
 682325292,-0.1184975593,-0.4011480478\H,0,2.2159221162,-1.2066684397,-
 1.089994858\H,0,2.4226054085,-1.1124657378,0.6691782399\\Version=ES64L
 -G16RevC.01\State=1-A\HF=-400.6370297\RMSD=9.740e-09\Dipole=0.4002791,
 -0.8259146,-0.0028091\Quadrupole=-3.2711485,2.6694917,0.6016568,-5.756
 3401,0.777602,0.5721364\PG=C01 [X(C7H7N1O1)]\\@
 The archive entry for this job was punched.


 NEVER LOSE YOUR IGNORANCE, IT CAN'T BE REPLACED.
   -- ANDY CAPP
 File lengths (MBytes):  RWF=     20 Int=      0 D2E=      0 Chk=      3 Scr=      1
 Normal termination of Gaussian 16
