# Supplementary material for: Machine-Learning-Guided Discovery of Electrochemical Reactions
Source: J Am Chem Soc. 2022 Dec 2;144(49):22599–610. doi: 10.1021/jacs.2c08997 (PMC9756344; doi:10.1021/jacs.2c08997)
Supplement: Supplementary file 4 — ja2c08997_si_004.zip [file ja2c08997_si_004.zip › Reactivity Prediction/Nlogs_notimes/75.log]

 Entering Gaussian System, Link 0=g16
 Input=75.com
 Output=75.log
 Initial command:
  
 Copyright (c) 1988-2019, Gaussian, Inc.  All Rights Reserved.
  
 This is part of the Gaussian(R) 16 program.  It is based on
 the Gaussian(R) 09 system (copyright 2009, Gaussian, Inc.),
 the Gaussian(R) 03 system (copyright 2003, Gaussian, Inc.),
 the Gaussian(R) 98 system (copyright 1998, Gaussian, Inc.),
 the Gaussian(R) 94 system (copyright 1995, Gaussian, Inc.),
 the Gaussian 92(TM) system (copyright 1992, Gaussian, Inc.),
 the Gaussian 90(TM) system (copyright 1990, Gaussian, Inc.),
 the Gaussian 88(TM) system (copyright 1988, Gaussian, Inc.),
 the Gaussian 86(TM) system (copyright 1986, Carnegie Mellon
 University), and the Gaussian 82(TM) system (copyright 1983,
 Carnegie Mellon University). Gaussian is a federally registered
 trademark of Gaussian, Inc.
  
 This software contains proprietary and confidential information,
 including trade secrets, belonging to Gaussian, Inc.
  
 This software is provided under written license and may be
 used, copied, transmitted, or stored only in accord with that
 written license.
  
 The following legend is applicable only to US Government
 contracts under FAR:
  
                    RESTRICTED RIGHTS LEGEND
  
 Use, reproduction and disclosure by the US Government is
 subject to restrictions as set forth in subparagraphs (a)
 and (c) of the Commercial Computer Software - Restricted
 Rights clause in FAR 52.227-19.
  
 Gaussian, Inc.
 340 Quinnipiac St., Bldg. 40, Wallingford CT 06492
  
  
 ---------------------------------------------------------------
 Warning -- This program may not be used in any manner that
 competes with the business of Gaussian, Inc. or will provide
 assistance to any competitor of Gaussian, Inc.  The licensee
 of this program is prohibited from giving any competitor of
 Gaussian, Inc. access to this program.  By using this program,
 the user acknowledges that Gaussian, Inc. is engaged in the
 business of creating and licensing software in the field of
 computational chemistry and represents and warrants to the
 licensee that it is not a competitor of Gaussian, Inc. and that
 it will not use this program in any manner prohibited above.
 ---------------------------------------------------------------
  

 Cite this work as:
 Gaussian 16, Revision C.01,
 M. J. Frisch, G. W. Trucks, H. B. Schlegel, G. E. Scuseria, 
 M. A. Robb, J. R. Cheeseman, G. Scalmani, V. Barone, 
 G. A. Petersson, H. Nakatsuji, X. Li, M. Caricato, A. V. Marenich, 
 J. Bloino, B. G. Janesko, R. Gomperts, B. Mennucci, H. P. Hratchian, 
 J. V. Ortiz, A. F. Izmaylov, J. L. Sonnenberg, D. Williams-Young, 
 F. Ding, F. Lipparini, F. Egidi, J. Goings, B. Peng, A. Petrone, 
 T. Henderson, D. Ranasinghe, V. G. Zakrzewski, J. Gao, N. Rega, 
 G. Zheng, W. Liang, M. Hada, M. Ehara, K. Toyota, R. Fukuda, 
 J. Hasegawa, M. Ishida, T. Nakajima, Y. Honda, O. Kitao, H. Nakai, 
 T. Vreven, K. Throssell, J. A. Montgomery, Jr., J. E. Peralta, 
 F. Ogliaro, M. J. Bearpark, J. J. Heyd, E. N. Brothers, K. N. Kudin, 
 V. N. Staroverov, T. A. Keith, R. Kobayashi, J. Normand, 
 K. Raghavachari, A. P. Rendell, J. C. Burant, S. S. Iyengar, 
 J. Tomasi, M. Cossi, J. M. Millam, M. Klene, C. Adamo, R. Cammi, 
 J. W. Ochterski, R. L. Martin, K. Morokuma, O. Farkas, 
 J. B. Foresman, and D. J. Fox, Gaussian, Inc., Wallingford CT, 2019.
 
 ******************************************
 Gaussian 16:  ES64L-G16RevC.01  3-Jul-2019
                13-Mar-2021 
 ******************************************
 %nprocshared=16
 Will use up to   16 processors via shared memory.
 %mem=7GB
 -----------------------------------------
 # b3lyp/def2svp geom=NewRedundant pop=NBO
 -----------------------------------------
 1/29=4000,38=1,172=1/1;
 2/12=2,17=6,18=5,40=1/2;
 3/5=43,7=101,11=2,25=1,30=1,74=-5/1,2,3;
 4//1;
 5/5=2,38=5/2;
 6/7=2,8=2,9=2,10=2,28=1,40=1/1,7;
 99/5=1,9=1/99;
 --
 75
 --
 Symbolic Z-matrix:
 Charge =  0 Multiplicity = 1
 Br                   -4.33334  -0.68422  -0.75171 
 C                    -2.49489  -0.45166  -0.30009 
 C                    -1.57579  -1.45677  -0.60812 
 C                    -0.23281  -1.27753  -0.27057 
 C                     0.21132  -0.11231   0.37153 
 C                     1.67501   0.09391   0.68265 
 C                     2.43238   0.77119  -0.46795 
 C                    -0.73601   0.87878   0.66747 
 C                    -2.08375   0.71994   0.3388 
 H                    -1.90781  -2.37034  -1.10347 
 H                     0.48528  -2.06679  -0.51032 
 H                     2.14238  -0.87933   0.90641 
 H                     1.77276   0.70459   1.59545 
 H                     3.4961    0.91046  -0.21748 
 H                     2.00204   1.75961  -0.6945 
 H                     2.37366   0.16713  -1.38727 
 H                    -0.41613   1.79592   1.17006 
 H                    -2.81039   1.4974    0.5791 
 
                          Input orientation:                          
 ---------------------------------------------------------------------
 Center     Atomic      Atomic             Coordinates (Angstroms)
 Number     Number       Type             X           Y           Z
 ---------------------------------------------------------------------
      1         35           0       -4.333335   -0.684218   -0.751713
      2          6           0       -2.494895   -0.451663   -0.300093
      3          6           0       -1.575793   -1.456771   -0.608118
      4          6           0       -0.232810   -1.277527   -0.270574
      5          6           0        0.211324   -0.112310    0.371530
      6          6           0        1.675009    0.093912    0.682650
      7          6           0        2.432382    0.771193   -0.467949
      8          6           0       -0.736008    0.878781    0.667474
      9          6           0       -2.083752    0.719935    0.338803
     10          1           0       -1.907814   -2.370337   -1.103465
     11          1           0        0.485278   -2.066789   -0.510318
     12          1           0        2.142380   -0.879325    0.906409
     13          1           0        1.772755    0.704593    1.595453
     14          1           0        3.496095    0.910461   -0.217479
     15          1           0        2.002041    1.759609   -0.694498
     16          1           0        2.373664    0.167130   -1.387266
     17          1           0       -0.416128    1.795922    1.170058
     18          1           0       -2.810394    1.497404    0.579098
 ---------------------------------------------------------------------
                    Distance matrix (angstroms):
                    1          2          3          4          5
     1  Br   0.000000
     2  C    1.907329   0.000000
     3  C    2.867315   1.396377   0.000000
     4  C    4.171069   2.408309   1.396306   0.000000
     5  C    4.716215   2.808890   2.441532   1.402599   0.000000
     6  C    6.226001   4.318743   3.826019   2.535597   1.510529
     7  C    6.926303   5.079529   4.587913   3.367411   2.533456
     8  C    4.171069   2.408309   2.790552   2.404747   1.402599
     9  C    2.867315   1.396377   2.427495   2.790552   2.441532
    10  H    2.974875   2.161337   1.090967   2.166468   3.430021
    11  H    5.018845   3.396212   2.151674   1.093646   2.161642
    12  H    6.687475   4.810702   4.056112   2.680556   2.145550
    13  H    6.687475   4.810702   4.554119   3.381293   2.145550
    14  H    8.008020   6.144442   5.610744   4.323754   3.490374
    15  H    6.790623   5.026700   4.811805   3.794531   2.801278
    16  H    6.790623   5.026700   4.340776   3.182411   2.801278
    17  H    5.018845   3.396212   3.884167   3.399282   2.161642
    18  H    2.974875   2.161337   3.414802   3.881511   3.430021
                    6          7          8          9         10
     6  C    0.000000
     7  C    1.534991   0.000000
     8  C    2.535597   3.367411   0.000000
     9  C    3.826019   4.587913   1.396306   0.000000
    10  H    4.700995   5.395405   3.881511   3.414802   0.000000
    11  H    2.739938   3.441969   3.399282   3.884167   2.484121
    12  H    1.102585   2.167295   3.381293   4.554119   4.760964
    13  H    1.102585   2.167295   2.680556   4.056113   5.503266
    14  H    2.189369   1.101643   4.323753   5.610744   6.383639
    15  H    2.185871   1.101583   3.182410   4.340776   5.701813
    16  H    2.185871   1.101583   3.794530   4.811804   4.985011
    17  H    2.739938   3.441969   1.093646   2.151674   4.975113
    18  H    4.700995   5.395405   2.166468   1.090967   4.313361
                   11         12         13         14         15
    11  H    0.000000
    12  H    2.482574   0.000000
    13  H    3.711122   1.766409   0.000000
    14  H    4.244384   2.509782   2.509782   0.000000
    15  H    4.120172   3.089752   2.531700   1.783479   0.000000
    16  H    3.053758   2.531700   3.089752   1.783479   1.775956
    17  H    4.307753   3.711122   2.482574   4.244384   3.053757
    18  H    4.975113   5.503267   4.760965   6.383639   4.985011
                   16         17         18
    16  H    0.000000
    17  H    4.120171   0.000000
    18  H    5.701813   2.484121   0.000000
 Stoichiometry    C8H9Br
 Framework group  CS[SG(C4HBr),X(C4H8)]
 Deg. of freedom    27
 Full point group                 CS      NOp   2
 Largest Abelian subgroup         CS      NOp   2
 Largest concise Abelian subgroup CS      NOp   2
                         Standard orientation:                         
 ---------------------------------------------------------------------
 Center     Atomic      Atomic             Coordinates (Angstroms)
 Number     Number       Type             X           Y           Z
 ---------------------------------------------------------------------
      1         35           0        0.088453    2.653529    0.000000
      2          6           0        0.130947    0.746673    0.000000
      3          6           0        0.148528    0.056472    1.213748
      4          6           0        0.182445   -1.339375    1.202374
      5          6           0        0.200868   -2.061346   -0.000000
      6          6           0        0.182445   -3.571762   -0.000000
      7          6           0       -1.241977   -4.143796   -0.000000
      8          6           0        0.182445   -1.339375   -1.202374
      9          6           0        0.148528    0.056472   -1.213748
     10          1           0        0.138996    0.605102    2.156681
     11          1           0        0.198680   -1.878300    2.153877
     12          1           0        0.727137   -3.944528    0.883205
     13          1           0        0.727137   -3.944528   -0.883205
     14          1           0       -1.229079   -5.245363   -0.000000
     15          1           0       -1.800887   -3.808239   -0.887978
     16          1           0       -1.800887   -3.808239    0.887978
     17          1           0        0.198680   -1.878300   -2.153877
     18          1           0        0.138996    0.605102   -2.156681
 ---------------------------------------------------------------------
 Rotational constants (GHZ):           4.3092128           0.4469862           0.4221199
 Standard basis: def2SVP (5D, 7F)
 There are   123 symmetry adapted cartesian basis functions of A'  symmetry.
 There are    77 symmetry adapted cartesian basis functions of A"  symmetry.
 There are   114 symmetry adapted basis functions of A'  symmetry.
 There are    75 symmetry adapted basis functions of A"  symmetry.
   189 basis functions,   343 primitive gaussians,   200 cartesian basis functions
    46 alpha electrons       46 beta electrons
       nuclear repulsion energy       608.1129377959 Hartrees.
 NAtoms=   18 NActive=   18 NUniq=   12 SFac= 2.25D+00 NAtFMM=   60 NAOKFM=F Big=F
 Integral buffers will be    131072 words long.
 Raffenetti 2 integral format.
 Two-electron integral symmetry is turned on.
 One-electron integrals computed using PRISM.
   2 Symmetry operations used in ECPInt.
 ECPInt:  NShTT=    3828 NPrTT=   14877 LenC2=    3681 LenP2D=   10936.
 LDataN:  DoStor=T MaxTD1= 4 Len=   56
 NBasis=   189 RedAO= T EigKep=  2.79D-04  NBF=   114    75
 NBsUse=   189 1.00D-06 EigRej= -1.00D+00 NBFU=   114    75
 ExpMin= 1.22D-01 ExpMax= 1.13D+05 ExpMxC= 1.70D+04 IAcc=3 IRadAn=         5 AccDes= 0.00D+00
 Harris functional with IExCor=  402 and IRadAn=       5 diagonalized for initial guess.
 HarFok:  IExCor=  402 AccDes= 0.00D+00 IRadAn=         5 IDoV= 1 UseB2=F ITyADJ=14
 ICtDFT=  3500011 ScaDFX=  1.000000  1.000000  1.000000  1.000000
 FoFCou: FMM=F IPFlag=           0 FMFlag=      100000 FMFlg1=           0
         NFxFlg=           0 DoJE=T BraDBF=F KetDBF=T FulRan=T
         wScrn=  0.000000 ICntrl=       500 IOpCl=  0 I1Cent=   200000004 NGrid=           0
         NMat0=    1 NMatS0=      1 NMatT0=    0 NMatD0=    1 NMtDS0=    0 NMtDT0=    0
 Petite list used in FoFCou.
 Initial guess orbital symmetries:
       Occupied  (A') (A') (A') (A") (A') (A') (A') (A') (A") (A')
                 (A') (A") (A') (A') (A') (A") (A') (A') (A") (A')
                 (A') (A") (A') (A') (A') (A") (A') (A') (A") (A')
                 (A') (A") (A') (A') (A") (A") (A') (A') (A") (A')
                 (A') (A") (A') (A") (A") (A')
       Virtual   (A") (A') (A') (A') (A') (A") (A') (A') (A") (A')
                 (A") (A') (A") (A') (A') (A") (A') (A') (A") (A')
                 (A') (A") (A') (A") (A') (A") (A') (A') (A') (A")
                 (A') (A") (A") (A') (A') (A') (A") (A') (A") (A')
                 (A") (A') (A') (A") (A') (A") (A") (A') (A') (A')
                 (A") (A') (A') (A') (A") (A') (A') (A') (A") (A")
                 (A') (A") (A') (A') (A") (A') (A') (A") (A') (A")
                 (A') (A") (A") (A") (A') (A") (A') (A") (A') (A')
                 (A") (A') (A") (A') (A') (A") (A') (A") (A') (A")
                 (A") (A') (A') (A') (A") (A') (A') (A") (A') (A")
                 (A') (A") (A") (A') (A") (A') (A") (A') (A') (A")
                 (A') (A") (A') (A') (A") (A') (A") (A') (A') (A")
                 (A') (A') (A") (A') (A") (A") (A') (A") (A') (A')
                 (A') (A") (A') (A') (A") (A") (A") (A") (A') (A')
                 (A') (A") (A')
 The electronic state of the initial guess is 1-A'.
 Requested convergence on RMS density matrix=1.00D-08 within 128 cycles.
 Requested convergence on MAX density matrix=1.00D-06.
 Requested convergence on             energy=1.00D-06.
 No special actions if energy rises.
 Integral accuracy reduced to 1.0D-05 until final iterations.
 Initial convergence to 1.0D-05 achieved.  Increase integral accuracy.
 SCF Done:  E(RB3LYP) =  -2883.92636379     A.U. after   14 cycles
            NFock= 14  Conv=0.41D-08     -V/T= 2.0023

 **********************************************************************

            Population analysis using the SCF Density.

 **********************************************************************

 Orbital symmetries:
       Occupied  (A') (A') (A') (A') (A") (A') (A") (A') (A') (A")
                 (A') (A') (A') (A') (A') (A') (A") (A') (A') (A")
                 (A') (A") (A') (A') (A') (A") (A') (A') (A") (A')
                 (A') (A") (A') (A") (A') (A") (A') (A') (A') (A")
                 (A") (A') (A') (A") (A") (A')
       Virtual   (A") (A') (A') (A') (A") (A') (A') (A") (A') (A')
                 (A") (A') (A") (A') (A') (A') (A") (A") (A') (A')
                 (A') (A") (A') (A") (A") (A') (A') (A') (A') (A")
                 (A') (A") (A") (A') (A') (A') (A") (A') (A") (A')
                 (A') (A") (A") (A') (A') (A') (A") (A") (A') (A")
                 (A') (A') (A") (A') (A') (A') (A') (A') (A") (A')
                 (A") (A') (A") (A') (A") (A') (A") (A') (A') (A')
                 (A") (A") (A") (A') (A") (A") (A') (A') (A") (A')
                 (A") (A') (A") (A') (A') (A") (A') (A") (A') (A")
                 (A") (A') (A') (A') (A") (A') (A') (A") (A') (A")
                 (A') (A") (A") (A') (A") (A') (A") (A') (A') (A")
                 (A') (A") (A') (A') (A") (A') (A") (A') (A') (A")
                 (A') (A') (A") (A') (A") (A") (A') (A") (A') (A')
                 (A') (A") (A') (A') (A") (A") (A") (A") (A') (A')
                 (A') (A") (A')
 The electronic state is 1-A'.
 Alpha  occ. eigenvalues -- -482.78677 -62.46870 -56.30104 -56.29743 -56.29733
 Alpha  occ. eigenvalues --  -10.24012 -10.20343 -10.20343 -10.20260 -10.19959
 Alpha  occ. eigenvalues --  -10.19958 -10.19711 -10.18816  -8.68712  -6.52065
 Alpha  occ. eigenvalues --   -6.50771  -6.50745  -2.63494  -2.63126  -2.63107
 Alpha  occ. eigenvalues --   -2.62084  -2.62084  -0.87007  -0.81245  -0.76773
 Alpha  occ. eigenvalues --   -0.75049  -0.70725  -0.62661  -0.61671  -0.57822
 Alpha  occ. eigenvalues --   -0.50468  -0.48481  -0.46007  -0.43659  -0.43630
 Alpha  occ. eigenvalues --   -0.42701  -0.40351  -0.38195  -0.37294  -0.36546
 Alpha  occ. eigenvalues --   -0.34428  -0.34366  -0.30735  -0.28546  -0.26700
 Alpha  occ. eigenvalues --   -0.23932
 Alpha virt. eigenvalues --   -0.02080  -0.01928   0.00646   0.05984   0.08212
 Alpha virt. eigenvalues --    0.09103   0.10096   0.12008   0.12064   0.13878
 Alpha virt. eigenvalues --    0.14552   0.15286   0.16035   0.20492   0.23090
 Alpha virt. eigenvalues --    0.26824   0.27225   0.30238   0.30480   0.32766
 Alpha virt. eigenvalues --    0.34171   0.37894   0.40736   0.41094   0.42275
 Alpha virt. eigenvalues --    0.42992   0.43815   0.45325   0.46792   0.47211
 Alpha virt. eigenvalues --    0.49347   0.50209   0.50852   0.51467   0.52649
 Alpha virt. eigenvalues --    0.53932   0.55140   0.58468   0.59653   0.60031
 Alpha virt. eigenvalues --    0.61908   0.62196   0.63856   0.64216   0.66191
 Alpha virt. eigenvalues --    0.66591   0.66776   0.67219   0.67485   0.68981
 Alpha virt. eigenvalues --    0.69685   0.70383   0.71252   0.72334   0.72523
 Alpha virt. eigenvalues --    0.74888   0.76730   0.78307   0.79449   0.83758
 Alpha virt. eigenvalues --    0.84821   0.92469   0.92903   0.97759   1.00768
 Alpha virt. eigenvalues --    1.04874   1.11790   1.11903   1.20091   1.22780
 Alpha virt. eigenvalues --    1.23420   1.23751   1.24341   1.28957   1.29510
 Alpha virt. eigenvalues --    1.34534   1.38660   1.48058   1.48150   1.49305
 Alpha virt. eigenvalues --    1.53450   1.65012   1.66541   1.68762   1.71339
 Alpha virt. eigenvalues --    1.73411   1.73744   1.73984   1.75386   1.77153
 Alpha virt. eigenvalues --    1.78692   1.79544   1.79983   1.80729   1.83837
 Alpha virt. eigenvalues --    1.84231   1.85294   1.86709   1.90550   1.92195
 Alpha virt. eigenvalues --    1.94864   1.97001   1.98774   2.02025   2.06292
 Alpha virt. eigenvalues --    2.10306   2.11155   2.15409   2.18511   2.20729
 Alpha virt. eigenvalues --    2.24654   2.27551   2.30386   2.31042   2.33701
 Alpha virt. eigenvalues --    2.37971   2.38848   2.39090   2.44108   2.50291
 Alpha virt. eigenvalues --    2.55657   2.58493   2.60987   2.62213   2.62642
 Alpha virt. eigenvalues --    2.70840   2.76524   2.80282   2.83695   2.86332
 Alpha virt. eigenvalues --    2.87235   2.93720   2.95704   2.98007   3.00698
 Alpha virt. eigenvalues --    3.09841   3.20110   3.41499   3.44977   3.49560
 Alpha virt. eigenvalues --    3.53534   3.61481   3.81394
          Condensed to atoms (all electrons):
               1          2          3          4          5          6
     1  Br  34.949292   0.221234  -0.060339   0.003839   0.000915   0.000010
     2  C    0.221234   5.344374   0.264719   0.110700  -0.181249   0.000305
     3  C   -0.060339   0.264719   5.030843   0.300040   0.104325   0.010421
     4  C    0.003839   0.110700   0.300040   5.100103   0.260990  -0.079829
     5  C    0.000915  -0.181249   0.104325   0.260990   5.250828   0.417616
     6  C    0.000010   0.000305   0.010421  -0.079829   0.417616   4.598512
     7  C   -0.000000   0.000111  -0.000131  -0.006956  -0.058341   0.454636
     8  C    0.003839   0.110700  -0.125958   0.059607   0.260990  -0.079829
     9  C   -0.060339   0.264719   0.067052  -0.125958   0.104325   0.010421
    10  H   -0.000656  -0.076127   0.434443  -0.063616   0.016192  -0.000273
    11  H   -0.000213   0.016723  -0.072544   0.440457  -0.078546  -0.015784
    12  H   -0.000000   0.000014   0.000826  -0.012472  -0.011592   0.350244
    13  H   -0.000000   0.000014  -0.000705   0.009814  -0.011592   0.350244
    14  H    0.000000  -0.000001   0.000019   0.000084   0.007416  -0.013413
    15  H   -0.000000  -0.000044   0.000063  -0.001850  -0.002936  -0.023281
    16  H   -0.000000  -0.000044  -0.000576   0.006490  -0.002936  -0.023281
    17  H   -0.000213   0.016723  -0.001916   0.016049  -0.078546  -0.015784
    18  H   -0.000656  -0.076127   0.015116  -0.002006   0.016192  -0.000273
               7          8          9         10         11         12
     1  Br  -0.000000   0.003839  -0.060339  -0.000656  -0.000213  -0.000000
     2  C    0.000111   0.110700   0.264719  -0.076127   0.016723   0.000014
     3  C   -0.000131  -0.125958   0.067052   0.434443  -0.072544   0.000826
     4  C   -0.006956   0.059607  -0.125958  -0.063616   0.440457  -0.012472
     5  C   -0.058341   0.260990   0.104325   0.016192  -0.078546  -0.011592
     6  C    0.454636  -0.079829   0.010421  -0.000273  -0.015784   0.350244
     7  C    4.506345  -0.006956  -0.000131  -0.000005  -0.000181  -0.021578
     8  C   -0.006956   5.100103   0.300040  -0.002006   0.016049   0.009814
     9  C   -0.000131   0.300040   5.030843   0.015116  -0.001916  -0.000705
    10  H   -0.000005  -0.002006   0.015116   0.704765  -0.014094  -0.000001
    11  H   -0.000181   0.016049  -0.001916  -0.014094   0.725086   0.006384
    12  H   -0.021578   0.009814  -0.000705  -0.000001   0.006384   0.714791
    13  H   -0.021578  -0.012472   0.000826   0.000011   0.000199  -0.031798
    14  H    0.371477   0.000084   0.000019  -0.000001  -0.000137  -0.006393
    15  H    0.382040   0.006490  -0.000576   0.000002   0.000063   0.009329
    16  H    0.382040  -0.001850   0.000063   0.000014   0.001034  -0.009363
    17  H   -0.000181   0.440457  -0.072544   0.000035  -0.000346   0.000199
    18  H   -0.000005  -0.063616   0.434443  -0.000311   0.000035   0.000011
              13         14         15         16         17         18
     1  Br  -0.000000   0.000000  -0.000000  -0.000000  -0.000213  -0.000656
     2  C    0.000014  -0.000001  -0.000044  -0.000044   0.016723  -0.076127
     3  C   -0.000705   0.000019   0.000063  -0.000576  -0.001916   0.015116
     4  C    0.009814   0.000084  -0.001850   0.006490   0.016049  -0.002006
     5  C   -0.011592   0.007416  -0.002936  -0.002936  -0.078546   0.016192
     6  C    0.350244  -0.013413  -0.023281  -0.023281  -0.015784  -0.000273
     7  C   -0.021578   0.371477   0.382040   0.382040  -0.000181  -0.000005
     8  C   -0.012472   0.000084   0.006490  -0.001850   0.440457  -0.063616
     9  C    0.000826   0.000019  -0.000576   0.000063  -0.072544   0.434443
    10  H    0.000011  -0.000001   0.000002   0.000014   0.000035  -0.000311
    11  H    0.000199  -0.000137   0.000063   0.001034  -0.000346   0.000035
    12  H   -0.031798  -0.006393   0.009329  -0.009363   0.000199   0.000011
    13  H    0.714791  -0.006393  -0.009363   0.009329   0.006384  -0.000001
    14  H   -0.006393   0.677593  -0.023420  -0.023420  -0.000137  -0.000001
    15  H   -0.009363  -0.023420   0.676706  -0.024996   0.001034   0.000014
    16  H    0.009329  -0.023420  -0.024996   0.676706   0.000063   0.000002
    17  H    0.006384  -0.000137   0.001034   0.000063   0.725086  -0.014094
    18  H   -0.000001  -0.000001   0.000014   0.000002  -0.014094   0.704765
 Mulliken charges:
               1
     1  Br  -0.056714
     2  C   -0.016744
     3  C    0.034301
     4  C   -0.015485
     5  C   -0.014048
     6  C    0.059338
     7  C    0.019395
     8  C   -0.015485
     9  C    0.034301
    10  H   -0.013488
    11  H   -0.022266
    12  H    0.002289
    13  H    0.002289
    14  H    0.016621
    15  H    0.010725
    16  H    0.010725
    17  H   -0.022266
    18  H   -0.013488
 Sum of Mulliken charges =  -0.00000
 Mulliken charges with hydrogens summed into heavy atoms:
               1
     1  Br  -0.056714
     2  C   -0.016744
     3  C    0.020813
     4  C   -0.037751
     5  C   -0.014048
     6  C    0.063915
     7  C    0.057467
     8  C   -0.037751
     9  C    0.020813
 Electronic spatial extent (au):  <R**2>=           2460.7111
 Charge=             -0.0000 electrons
 Dipole moment (field-independent basis, Debye):
    X=             -0.0470    Y=             -2.0493    Z=              0.0000  Tot=              2.0499
 Quadrupole moment (field-independent basis, Debye-Ang):
   XX=            -69.6363   YY=            -63.3965   ZZ=            -61.8313
   XY=             -0.1882   XZ=              0.0000   YZ=             -0.0000
 Traceless Quadrupole moment (field-independent basis, Debye-Ang):
   XX=             -4.6816   YY=              1.5582   ZZ=              3.1234
   XY=             -0.1882   XZ=              0.0000   YZ=             -0.0000
 Octapole moment (field-independent basis, Debye-Ang**2):
  XXX=              1.3319  YYY=             73.4675  ZZZ=              0.0000  XYY=              1.2160
  XXY=             30.4352  XXZ=             -0.0000  XZZ=              1.5537  YZZ=             25.2842
  YYZ=             -0.0000  XYZ=             -0.0000
 Hexadecapole moment (field-independent basis, Debye-Ang**3):
 XXXX=           -176.9876 YYYY=          -2348.9949 ZZZZ=           -318.8048 XXXY=           -104.2735
 XXXZ=              0.0000 YYYX=           -107.4873 YYYZ=             -0.0000 ZZZX=              0.0000
 ZZZY=             -0.0000 XXYY=           -448.6287 XXZZ=            -90.2051 YYZZ=           -457.6255
 XXYZ=              0.0000 YYXZ=              0.0000 ZZXY=            -35.4228
 N-N= 6.081129377959D+02 E-N=-8.084749705316D+03  KE= 2.877226748318D+03
 Symmetry A'   KE= 2.417752674110D+03
 Symmetry A"   KE= 4.594740742083D+02
 ******************************Gaussian NBO Version 3.1******************************
             N A T U R A L   A T O M I C   O R B I T A L   A N D
          N A T U R A L   B O N D   O R B I T A L   A N A L Y S I S
 ******************************Gaussian NBO Version 3.1******************************
       /RESON  / : Allow strongly delocalized NBO set

 Analyzing the SCF density

 Job title: 75                                                              

 Storage needed:    108342 in NPA,    143807 in NBO ( 939522296 available)
 GSVD:  LWork=       23247 too small for GESVD, short by        1008 words or        1008 for optimal perf.


 NATURAL POPULATIONS:  Natural atomic orbital occupancies 
                                                          
   NAO  Atom  No  lang   Type(AO)    Occupancy      Energy
 ----------------------------------------------------------
     1   Br    1  S      Cor( 1S)     2.00000    -401.94823
     2   Br    1  S      Cor( 2S)     2.00000    -140.00930
     3   Br    1  S      Cor( 3S)     1.99977     -11.58990
     4   Br    1  S      Val( 4S)     1.85275      -1.02924
     5   Br    1  S      Ryd( 5S)     0.00392       0.44179
     6   Br    1  px     Cor( 2p)     2.00000     -56.12583
     7   Br    1  px     Cor( 3p)     1.99999      -6.67190
     8   Br    1  px     Val( 4p)     1.93610      -0.28772
     9   Br    1  px     Ryd( 5p)     0.00122       0.64332
    10   Br    1  py     Cor( 2p)     2.00000     -56.12926
    11   Br    1  py     Cor( 3p)     1.99984      -6.68163
    12   Br    1  py     Val( 4p)     1.16714      -0.23988
    13   Br    1  py     Ryd( 5p)     0.00361       0.61693
    14   Br    1  pz     Cor( 2p)     2.00000     -56.12573
    15   Br    1  pz     Cor( 3p)     1.99999      -6.67161
    16   Br    1  pz     Val( 4p)     1.97620      -0.28948
    17   Br    1  pz     Ryd( 5p)     0.00115       0.66474
    18   Br    1  dxy    Cor( 3d)     1.99994      -2.63111
    19   Br    1  dxy    Ryd( 4d)     0.00264       0.71646
    20   Br    1  dxy    Ryd( 5d)     0.00003       3.40918
    21   Br    1  dxz    Cor( 3d)     2.00000      -2.62085
    22   Br    1  dxz    Ryd( 4d)     0.00005       0.65135
    23   Br    1  dxz    Ryd( 5d)     0.00000       3.30683
    24   Br    1  dyz    Cor( 3d)     1.99995      -2.63089
    25   Br    1  dyz    Ryd( 4d)     0.00097       0.90430
    26   Br    1  dyz    Ryd( 5d)     0.00000       3.57012
    27   Br    1  dx2y2  Cor( 3d)     1.99981      -2.63105
    28   Br    1  dx2y2  Ryd( 4d)     0.00279       0.95585
    29   Br    1  dx2y2  Ryd( 5d)     0.00003       3.66490
    30   Br    1  dz2    Cor( 3d)     1.99993      -2.62409
    31   Br    1  dz2    Ryd( 4d)     0.00108       0.78689
    32   Br    1  dz2    Ryd( 5d)     0.00002       3.46324

    33    C    2  S      Cor( 1S)     1.99861     -10.11902
    34    C    2  S      Val( 2S)     0.92965      -0.20126
    35    C    2  S      Ryd( 3S)     0.00123       0.53460
    36    C    2  px     Val( 2p)     1.08267      -0.14259
    37    C    2  px     Ryd( 3p)     0.00148       0.57948
    38    C    2  py     Val( 2p)     0.97179      -0.16932
    39    C    2  py     Ryd( 3p)     0.00771       0.95225
    40    C    2  pz     Val( 2p)     1.11044      -0.08686
    41    C    2  pz     Ryd( 3p)     0.00740       0.70567
    42    C    2  dxy    Ryd( 3d)     0.00090       1.79825
    43    C    2  dxz    Ryd( 3d)     0.00068       1.90754
    44    C    2  dyz    Ryd( 3d)     0.00103       2.36558
    45    C    2  dx2y2  Ryd( 3d)     0.00142       2.03727
    46    C    2  dz2    Ryd( 3d)     0.00115       2.32122

    47    C    3  S      Cor( 1S)     1.99878     -10.06719
    48    C    3  S      Val( 2S)     0.93715      -0.14416
    49    C    3  S      Ryd( 3S)     0.00143       0.55307
    50    C    3  px     Val( 2p)     0.99449      -0.11297
    51    C    3  px     Ryd( 3p)     0.00097       0.54989
    52    C    3  py     Val( 2p)     1.10639      -0.05570
    53    C    3  py     Ryd( 3p)     0.00570       0.73316
    54    C    3  pz     Val( 2p)     1.17044      -0.07324
    55    C    3  pz     Ryd( 3p)     0.00612       0.90171
    56    C    3  dxy    Ryd( 3d)     0.00053       1.92359
    57    C    3  dxz    Ryd( 3d)     0.00042       1.91472
    58    C    3  dyz    Ryd( 3d)     0.00074       2.48187
    59    C    3  dx2y2  Ryd( 3d)     0.00045       2.28019
    60    C    3  dz2    Ryd( 3d)     0.00058       2.38684

    61    C    4  S      Cor( 1S)     1.99886     -10.06528
    62    C    4  S      Val( 2S)     0.93198      -0.13613
    63    C    4  S      Ryd( 3S)     0.00144       0.57391
    64    C    4  px     Val( 2p)     1.00134      -0.11190
    65    C    4  px     Ryd( 3p)     0.00079       0.56162
    66    C    4  py     Val( 2p)     1.09628      -0.05036
    67    C    4  py     Ryd( 3p)     0.00421       0.79113
    68    C    4  pz     Val( 2p)     1.16363      -0.06051
    69    C    4  pz     Ryd( 3p)     0.00573       0.92308
    70    C    4  dxy    Ryd( 3d)     0.00055       1.92670
    71    C    4  dxz    Ryd( 3d)     0.00039       1.92721
    72    C    4  dyz    Ryd( 3d)     0.00074       2.48835
    73    C    4  dx2y2  Ryd( 3d)     0.00047       2.28183
    74    C    4  dz2    Ryd( 3d)     0.00063       2.39722

    75    C    5  S      Cor( 1S)     1.99883     -10.06696
    76    C    5  S      Val( 2S)     0.86127      -0.11371
    77    C    5  S      Ryd( 3S)     0.00209       0.62224
    78    C    5  px     Val( 2p)     0.98460      -0.10225
    79    C    5  px     Ryd( 3p)     0.00346       0.66178
    80    C    5  py     Val( 2p)     1.07996      -0.06284
    81    C    5  py     Ryd( 3p)     0.00526       1.10454
    82    C    5  pz     Val( 2p)     1.09432      -0.05892
    83    C    5  pz     Ryd( 3p)     0.00367       0.84814
    84    C    5  dxy    Ryd( 3d)     0.00067       1.92137
    85    C    5  dxz    Ryd( 3d)     0.00057       1.91948
    86    C    5  dyz    Ryd( 3d)     0.00096       2.45922
    87    C    5  dx2y2  Ryd( 3d)     0.00053       2.21688
    88    C    5  dz2    Ryd( 3d)     0.00067       2.37978

    89    C    6  S      Cor( 1S)     1.99909     -10.07236
    90    C    6  S      Val( 2S)     1.00780      -0.20742
    91    C    6  S      Ryd( 3S)     0.00082       0.89690
    92    C    6  px     Val( 2p)     1.11547      -0.08130
    93    C    6  px     Ryd( 3p)     0.00119       0.57487
    94    C    6  py     Val( 2p)     1.06695      -0.07142
    95    C    6  py     Ryd( 3p)     0.00172       0.52571
    96    C    6  pz     Val( 2p)     1.23173      -0.08434
    97    C    6  pz     Ryd( 3p)     0.00659       0.78141
    98    C    6  dxy    Ryd( 3d)     0.00064       2.11477
    99    C    6  dxz    Ryd( 3d)     0.00077       2.35957
   100    C    6  dyz    Ryd( 3d)     0.00040       2.24061
   101    C    6  dx2y2  Ryd( 3d)     0.00081       2.25450
   102    C    6  dz2    Ryd( 3d)     0.00057       2.26241

   103    C    7  S      Cor( 1S)     1.99925     -10.07283
   104    C    7  S      Val( 2S)     1.09361      -0.23730
   105    C    7  S      Ryd( 3S)     0.00039       0.87294
   106    C    7  px     Val( 2p)     1.09100      -0.07071
   107    C    7  px     Ryd( 3p)     0.00093       0.50169
   108    C    7  py     Val( 2p)     1.20016      -0.07678
   109    C    7  py     Ryd( 3p)     0.00226       0.62497
   110    C    7  pz     Val( 2p)     1.22111      -0.07841
   111    C    7  pz     Ryd( 3p)     0.00108       0.58920
   112    C    7  dxy    Ryd( 3d)     0.00035       2.14643
   113    C    7  dxz    Ryd( 3d)     0.00081       2.35275
   114    C    7  dyz    Ryd( 3d)     0.00022       2.17097
   115    C    7  dx2y2  Ryd( 3d)     0.00076       2.35066
   116    C    7  dz2    Ryd( 3d)     0.00048       2.30794

   117    C    8  S      Cor( 1S)     1.99886     -10.06528
   118    C    8  S      Val( 2S)     0.93198      -0.13613
   119    C    8  S      Ryd( 3S)     0.00144       0.57391
   120    C    8  px     Val( 2p)     1.00134      -0.11190
   121    C    8  px     Ryd( 3p)     0.00079       0.56162
   122    C    8  py     Val( 2p)     1.09628      -0.05036
   123    C    8  py     Ryd( 3p)     0.00421       0.79113
   124    C    8  pz     Val( 2p)     1.16363      -0.06051
   125    C    8  pz     Ryd( 3p)     0.00573       0.92308
   126    C    8  dxy    Ryd( 3d)     0.00055       1.92670
   127    C    8  dxz    Ryd( 3d)     0.00039       1.92721
   128    C    8  dyz    Ryd( 3d)     0.00074       2.48835
   129    C    8  dx2y2  Ryd( 3d)     0.00047       2.28183
   130    C    8  dz2    Ryd( 3d)     0.00063       2.39722

   131    C    9  S      Cor( 1S)     1.99878     -10.06719
   132    C    9  S      Val( 2S)     0.93715      -0.14416
   133    C    9  S      Ryd( 3S)     0.00143       0.55307
   134    C    9  px     Val( 2p)     0.99449      -0.11297
   135    C    9  px     Ryd( 3p)     0.00097       0.54989
   136    C    9  py     Val( 2p)     1.10639      -0.05570
   137    C    9  py     Ryd( 3p)     0.00570       0.73316
   138    C    9  pz     Val( 2p)     1.17044      -0.07324
   139    C    9  pz     Ryd( 3p)     0.00612       0.90171
   140    C    9  dxy    Ryd( 3d)     0.00053       1.92359
   141    C    9  dxz    Ryd( 3d)     0.00042       1.91472
   142    C    9  dyz    Ryd( 3d)     0.00074       2.48187
   143    C    9  dx2y2  Ryd( 3d)     0.00045       2.28019
   144    C    9  dz2    Ryd( 3d)     0.00058       2.38684

   145    H   10  S      Val( 1S)     0.75882       0.07626
   146    H   10  S      Ryd( 2S)     0.00193       0.32384
   147    H   10  px     Ryd( 2p)     0.00018       1.65166
   148    H   10  py     Ryd( 2p)     0.00030       2.07968
   149    H   10  pz     Ryd( 2p)     0.00062       2.27620

   150    H   11  S      Val( 1S)     0.77280       0.06998
   151    H   11  S      Ryd( 2S)     0.00172       0.33334
   152    H   11  px     Ryd( 2p)     0.00019       1.65439
   153    H   11  py     Ryd( 2p)     0.00026       2.09005
   154    H   11  pz     Ryd( 2p)     0.00063       2.27950

   155    H   12  S      Val( 1S)     0.77354       0.06918
   156    H   12  S      Ryd( 2S)     0.00238       0.36368
   157    H   12  px     Ryd( 2p)     0.00032       1.94176
   158    H   12  py     Ryd( 2p)     0.00022       1.84506
   159    H   12  pz     Ryd( 2p)     0.00048       2.17103

   160    H   13  S      Val( 1S)     0.77354       0.06918
   161    H   13  S      Ryd( 2S)     0.00238       0.36368
   162    H   13  px     Ryd( 2p)     0.00032       1.94176
   163    H   13  py     Ryd( 2p)     0.00022       1.84506
   164    H   13  pz     Ryd( 2p)     0.00048       2.17103

   165    H   14  S      Val( 1S)     0.78188       0.06863
   166    H   14  S      Ryd( 2S)     0.00152       0.34573
   167    H   14  px     Ryd( 2p)     0.00013       1.72445
   168    H   14  py     Ryd( 2p)     0.00069       2.37319
   169    H   14  pz     Ryd( 2p)     0.00020       1.79270

   170    H   15  S      Val( 1S)     0.78508       0.06740
   171    H   15  S      Ryd( 2S)     0.00162       0.36826
   172    H   15  px     Ryd( 2p)     0.00029       1.89249
   173    H   15  py     Ryd( 2p)     0.00022       1.83212
   174    H   15  pz     Ryd( 2p)     0.00051       2.15840

   175    H   16  S      Val( 1S)     0.78508       0.06740
   176    H   16  S      Ryd( 2S)     0.00162       0.36826
   177    H   16  px     Ryd( 2p)     0.00029       1.89249
   178    H   16  py     Ryd( 2p)     0.00022       1.83212
   179    H   16  pz     Ryd( 2p)     0.00051       2.15840

   180    H   17  S      Val( 1S)     0.77280       0.06998
   181    H   17  S      Ryd( 2S)     0.00172       0.33334
   182    H   17  px     Ryd( 2p)     0.00019       1.65439
   183    H   17  py     Ryd( 2p)     0.00026       2.09005
   184    H   17  pz     Ryd( 2p)     0.00063       2.27950

   185    H   18  S      Val( 1S)     0.75882       0.07626
   186    H   18  S      Ryd( 2S)     0.00193       0.32384
   187    H   18  px     Ryd( 2p)     0.00018       1.65166
   188    H   18  py     Ryd( 2p)     0.00030       2.07968
   189    H   18  pz     Ryd( 2p)     0.00062       2.27620

 WARNING:  1 low occupancy (<1.9990e) core orbital  found on  C    2
           1 low occupancy (<1.9990e) core orbital  found on  C    3
           1 low occupancy (<1.9990e) core orbital  found on  C    4
           1 low occupancy (<1.9990e) core orbital  found on  C    5
           1 low occupancy (<1.9990e) core orbital  found on  C    8
           1 low occupancy (<1.9990e) core orbital  found on  C    9


 Summary of Natural Population Analysis:                  
                                                          
                                       Natural Population 
                Natural  -----------------------------------------------
    Atom  No    Charge         Core      Valence    Rydberg      Total
 -----------------------------------------------------------------------
     Br    1    0.05107     27.99922     6.93219    0.01752    34.94893
      C    2   -0.11615      1.99861     4.09456    0.02298     6.11615
      C    3   -0.22418      1.99878     4.20847    0.01693     6.22418
      C    4   -0.20703      1.99886     4.19322    0.01495     6.20703
      C    5   -0.03688      1.99883     4.02016    0.01789     6.03688
      C    6   -0.43455      1.99909     4.42195    0.01351     6.43455
      C    7   -0.61242      1.99925     4.60588    0.00729     6.61242
      C    8   -0.20703      1.99886     4.19322    0.01495     6.20703
      C    9   -0.22418      1.99878     4.20847    0.01693     6.22418
      H   10    0.23815      0.00000     0.75882    0.00303     0.76185
      H   11    0.22441      0.00000     0.77280    0.00279     0.77559
      H   12    0.22306      0.00000     0.77354    0.00340     0.77694
      H   13    0.22306      0.00000     0.77354    0.00340     0.77694
      H   14    0.21558      0.00000     0.78188    0.00254     0.78442
      H   15    0.21227      0.00000     0.78508    0.00265     0.78773
      H   16    0.21227      0.00000     0.78508    0.00265     0.78773
      H   17    0.22441      0.00000     0.77280    0.00279     0.77559
      H   18    0.23815      0.00000     0.75882    0.00303     0.76185
 =======================================================================
   * Total *   -0.00000     43.99028    47.84048    0.16925    92.00000

                                 Natural Population      
 --------------------------------------------------------
   Core                      43.99028 ( 99.9779% of  44)
   Valence                   47.84048 ( 99.6677% of  48)
   Natural Minimal Basis     91.83075 ( 99.8160% of  92)
   Natural Rydberg Basis      0.16925 (  0.1840% of  92)
 --------------------------------------------------------

    Atom  No          Natural Electron Configuration
 ----------------------------------------------------------------------------
     Br    1      [core]4S( 1.85)4p( 5.08)4d( 0.01)5p( 0.01)
      C    2      [core]2S( 0.93)2p( 3.16)3p( 0.02)3d( 0.01)
      C    3      [core]2S( 0.94)2p( 3.27)3p( 0.01)
      C    4      [core]2S( 0.93)2p( 3.26)3p( 0.01)
      C    5      [core]2S( 0.86)2p( 3.16)3p( 0.01)
      C    6      [core]2S( 1.01)2p( 3.41)3p( 0.01)
      C    7      [core]2S( 1.09)2p( 3.51)
      C    8      [core]2S( 0.93)2p( 3.26)3p( 0.01)
      C    9      [core]2S( 0.94)2p( 3.27)3p( 0.01)
      H   10            1S( 0.76)
      H   11            1S( 0.77)
      H   12            1S( 0.77)
      H   13            1S( 0.77)
      H   14            1S( 0.78)
      H   15            1S( 0.79)
      H   16            1S( 0.79)
      H   17            1S( 0.77)
      H   18            1S( 0.76)


 NATURAL BOND ORBITAL ANALYSIS:

                       Occupancies       Lewis Structure    Low   High
           Occ.    -------------------  -----------------   occ   occ
  Cycle   Thresh.   Lewis   Non-Lewis     CR  BD  3C  LP    (L)   (NL)   Dev
 =============================================================================
   1(1)    1.90    88.58250   3.41750     22  18   0   6     3      3    0.43
   2(2)    1.90    88.58250   3.41750     22  18   0   6     3      3    0.43
   3(1)    1.80    88.58250   3.41750     22  18   0   6     3      3    0.43
   4(2)    1.80    88.58250   3.41750     22  18   0   6     3      3    0.43
   5(1)    1.70    88.58250   3.41750     22  18   0   6     3      3    0.43
   6(2)    1.70    88.58250   3.41750     22  18   0   6     3      3    0.43
   7(1)    1.60    89.92059   2.07941     22  20   0   4     1      3    0.40
   8(2)    1.60    90.49346   1.50654     22  21   0   3     0      3    0.43
   9(3)    1.60    90.49346   1.50654     22  21   0   3     0      3    0.43
  10(4)    1.60    89.92059   2.07941     22  20   0   4     1      3    0.40
  11(5)    1.60    90.49346   1.50654     22  21   0   3     0      3    0.43
  12(6)    1.60    90.49346   1.50654     22  21   0   3     0      3    0.43
  13(7)    1.60    89.92059   2.07941     22  20   0   4     1      3    0.40
  14(8)    1.60    90.49346   1.50654     22  21   0   3     0      3    0.43
  15(9)    1.60    90.49346   1.50654     22  21   0   3     0      3    0.43
  16(1)    1.50    90.49346   1.50654     22  21   0   3     0      3    0.43
  17(2)    1.50    90.49346   1.50654     22  21   0   3     0      3    0.43
  18(1)    1.60    90.49346   1.50654     22  21   0   3     0      3    0.43
 -----------------------------------------------------------------------------

 Structure accepted: RESONANCE keyword permits strongly delocalized structure

 WARNING:  1 low occupancy (<1.9990e) core orbital  found on  C    2
           1 low occupancy (<1.9990e) core orbital  found on  C    3
           1 low occupancy (<1.9990e) core orbital  found on  C    4
           1 low occupancy (<1.9990e) core orbital  found on  C    5
           1 low occupancy (<1.9990e) core orbital  found on  C    8
           1 low occupancy (<1.9990e) core orbital  found on  C    9

 --------------------------------------------------------
   Core                     43.99029 ( 99.978% of  44)
   Valence Lewis            46.50317 ( 96.882% of  48)
  ==================       ============================
   Total Lewis              90.49346 ( 98.362% of  92)
  -----------------------------------------------------
   Valence non-Lewis         1.38560 (  1.506% of  92)
   Rydberg non-Lewis         0.12094 (  0.131% of  92)
  ==================       ============================
   Total non-Lewis           1.50654 (  1.638% of  92)
 --------------------------------------------------------


       (Occupancy)   Bond orbital/ Coefficients/ Hybrids
 ---------------------------------------------------------------------------------
     1. (1.98441) BD ( 1)Br   1 - C   2  
                ( 51.39%)   0.7169*Br   1 s( 15.07%)p 5.61( 84.58%)d 0.02(  0.35%)
                                            0.0000  0.0000 -0.0002 -0.3837  0.0589
                                            0.0000  0.0000 -0.0206 -0.0013 -0.0000
                                           -0.0002  0.9176  0.0573  0.0000  0.0000
                                            0.0000  0.0000  0.0000  0.0023  0.0002
                                            0.0000  0.0000  0.0000  0.0000  0.0000
                                            0.0000  0.0000  0.0508  0.0048  0.0000
                                            0.0301  0.0030
                ( 48.61%)   0.6972* C   2 s( 21.32%)p 3.68( 78.52%)d 0.01(  0.15%)
                                            0.0002 -0.4617  0.0081  0.0198 -0.0008
                                           -0.8852  0.0349 -0.0000 -0.0000  0.0014
                                           -0.0000 -0.0000  0.0333  0.0203
     2. (1.97804) BD ( 1) C   2 - C   3  
                ( 50.73%)   0.7122* C   2 s( 39.31%)p 1.54( 60.65%)d 0.00(  0.04%)
                                           -0.0000  0.6270  0.0036  0.0069 -0.0004
                                           -0.3261  0.0163  0.7065  0.0268 -0.0003
                                            0.0004 -0.0140 -0.0061  0.0134
                ( 49.27%)   0.7020* C   3 s( 35.26%)p 1.83( 64.69%)d 0.00(  0.05%)
                                            0.0000  0.5937  0.0136 -0.0125 -0.0009
                                            0.4318  0.0361 -0.6774  0.0120 -0.0003
                                            0.0004 -0.0148 -0.0060  0.0146
     3. (1.68372) BD ( 2) C   2 - C   3  
                ( 53.41%)   0.7308* C   2 s(  0.00%)p 1.00( 99.97%)d 0.00(  0.03%)
                                            0.0000  0.0001  0.0001  0.9996  0.0073
                                            0.0223  0.0004  0.0005  0.0001 -0.0122
                                            0.0103  0.0003  0.0006 -0.0001
                ( 46.59%)   0.6826* C   3 s(  0.00%)p 1.00( 99.95%)d 0.00(  0.05%)
                                            0.0000 -0.0000 -0.0000  0.9995  0.0006
                                            0.0245  0.0001 -0.0028  0.0001  0.0001
                                           -0.0219 -0.0004 -0.0000  0.0001
     4. (1.97804) BD ( 1) C   2 - C   9  
                ( 50.73%)   0.7122* C   2 s( 39.31%)p 1.54( 60.65%)d 0.00(  0.04%)
                                           -0.0000  0.6270  0.0036  0.0076 -0.0004
                                           -0.3261  0.0163 -0.7065 -0.0268 -0.0003
                                           -0.0004  0.0140 -0.0061  0.0134
                ( 49.27%)   0.7020* C   9 s( 35.26%)p 1.83( 64.69%)d 0.00(  0.05%)
                                            0.0000  0.5937  0.0136 -0.0119 -0.0009
                                            0.4318  0.0361  0.6774 -0.0120 -0.0003
                                           -0.0004  0.0148 -0.0060  0.0146
     5. (1.96850) BD ( 1) C   3 - C   4  
                ( 50.21%)   0.7086* C   3 s( 36.06%)p 1.77( 63.90%)d 0.00(  0.04%)
                                           -0.0002  0.6005  0.0071  0.0197  0.0005
                                           -0.7978 -0.0076  0.0178  0.0419 -0.0009
                                           -0.0001  0.0029 -0.0188 -0.0082
                ( 49.79%)   0.7056* C   4 s( 35.68%)p 1.80( 64.27%)d 0.00(  0.05%)
                                            0.0001  0.5972  0.0129 -0.0188 -0.0009
                                            0.8000  0.0076  0.0274  0.0396 -0.0010
                                            0.0000 -0.0013 -0.0191 -0.0092
     6. (1.97743) BD ( 1) C   3 - H  10  
                ( 62.04%)   0.7877* C   3 s( 28.58%)p 2.50( 71.39%)d 0.00(  0.03%)
                                           -0.0003  0.5344 -0.0152 -0.0082  0.0002
                                            0.4181 -0.0094  0.7341 -0.0056 -0.0002
                                           -0.0002  0.0124 -0.0054  0.0103
                ( 37.96%)   0.6161* H  10 s( 99.91%)p 0.00(  0.09%)
                                            0.9995 -0.0022  0.0002 -0.0160 -0.0262
     7. (1.97056) BD ( 1) C   4 - C   5  
                ( 49.38%)   0.7027* C   4 s( 36.29%)p 1.75( 63.67%)d 0.00(  0.04%)
                                            0.0001  0.6024  0.0026  0.0068  0.0030
                                           -0.4268 -0.0222 -0.6736  0.0120 -0.0001
                                           -0.0002  0.0144 -0.0061  0.0140
                ( 50.62%)   0.7115* C   5 s( 33.98%)p 1.94( 65.97%)d 0.00(  0.04%)
                                           -0.0001  0.5829  0.0057 -0.0123  0.0025
                                            0.3996 -0.0118  0.7067  0.0193 -0.0006
                                           -0.0011  0.0154 -0.0065  0.0119
     8. (1.64270) BD ( 2) C   4 - C   5  
                ( 50.64%)   0.7116* C   4 s(  0.00%)p 1.00( 99.96%)d 0.00(  0.04%)
                                            0.0000  0.0020  0.0022  0.9995 -0.0029
                                            0.0221 -0.0018 -0.0020 -0.0007  0.0007
                                           -0.0203 -0.0003 -0.0001 -0.0001
                ( 49.36%)   0.7025* C   5 s(  0.01%)p99.99( 99.94%)d 3.07(  0.04%)
                                            0.0000  0.0103  0.0062  0.9996 -0.0028
                                            0.0157 -0.0047 -0.0000  0.0002  0.0185
                                            0.0102  0.0003 -0.0007  0.0003
     9. (1.97853) BD ( 1) C   4 - H  11  
                ( 61.36%)   0.7833* C   4 s( 27.92%)p 2.58( 72.04%)d 0.00(  0.03%)
                                           -0.0004  0.5283 -0.0124  0.0097  0.0003
                                           -0.4193  0.0094  0.7379 -0.0006 -0.0002
                                            0.0004 -0.0126 -0.0047  0.0119
                ( 38.64%)   0.6216* H  11 s( 99.91%)p 0.00(  0.09%)
                                            0.9995 -0.0022 -0.0006  0.0145 -0.0263
    10. (1.97232) BD ( 1) C   5 - C   6  
                ( 50.94%)   0.7138* C   5 s( 31.98%)p 2.13( 67.98%)d 0.00(  0.04%)
                                            0.0001  0.5655 -0.0088  0.0072  0.0132
                                           -0.8241  0.0202 -0.0000  0.0000  0.0011
                                            0.0000  0.0000 -0.0174 -0.0072
                ( 49.06%)   0.7004* C   6 s( 28.63%)p 2.49( 71.33%)d 0.00(  0.05%)
                                            0.0004  0.5350  0.0024  0.0136  0.0182
                                            0.8442  0.0015 -0.0000  0.0000 -0.0003
                                            0.0000 -0.0000 -0.0188 -0.0114
    11. (1.97056) BD ( 1) C   5 - C   8  
                ( 50.62%)   0.7115* C   5 s( 33.98%)p 1.94( 65.97%)d 0.00(  0.04%)
                                           -0.0001  0.5829  0.0057 -0.0124  0.0025
                                            0.3996 -0.0118 -0.7067 -0.0193 -0.0006
                                            0.0011 -0.0154 -0.0065  0.0119
                ( 49.38%)   0.7027* C   8 s( 36.29%)p 1.75( 63.67%)d 0.00(  0.04%)
                                            0.0001  0.6024  0.0026  0.0078  0.0030
                                           -0.4268 -0.0222  0.6736 -0.0120 -0.0001
                                            0.0002 -0.0144 -0.0061  0.0140
    12. (1.97754) BD ( 1) C   6 - C   7  
                ( 50.95%)   0.7138* C   6 s( 27.39%)p 2.65( 72.57%)d 0.00(  0.04%)
                                            0.0002  0.5232  0.0096 -0.7897 -0.0036
                                           -0.3186 -0.0245 -0.0000  0.0000  0.0100
                                            0.0000 -0.0000  0.0137 -0.0102
                ( 49.05%)   0.7004* C   7 s( 29.43%)p 2.40( 70.52%)d 0.00(  0.04%)
                                            0.0005  0.5425  0.0033  0.7811  0.0064
                                            0.3082 -0.0121  0.0000 -0.0000  0.0125
                                           -0.0000  0.0000  0.0128 -0.0102
    13. (1.97634) BD ( 1) C   6 - H  12  
                ( 61.26%)   0.7827* C   6 s( 21.97%)p 3.55( 77.99%)d 0.00(  0.04%)
                                           -0.0002  0.4687 -0.0047  0.4332  0.0076
                                           -0.3039 -0.0080  0.7067 -0.0186 -0.0052
                                            0.0137 -0.0092  0.0027  0.0109
                ( 38.74%)   0.6224* H  12 s( 99.92%)p 0.00(  0.08%)
                                            0.9996 -0.0030 -0.0163  0.0105 -0.0213
    14. (1.97634) BD ( 1) C   6 - H  13  
                ( 61.26%)   0.7827* C   6 s( 21.97%)p 3.55( 77.99%)d 0.00(  0.04%)
                                           -0.0002  0.4687 -0.0047  0.4332  0.0076
                                           -0.3039 -0.0080 -0.7067  0.0186 -0.0052
                                           -0.0137  0.0092  0.0027  0.0109
                ( 38.74%)   0.6224* H  13 s( 99.92%)p 0.00(  0.08%)
                                            0.9996 -0.0030 -0.0163  0.0105  0.0213
    15. (1.98712) BD ( 1) C   7 - H  14  
                ( 60.81%)   0.7798* C   7 s( 23.49%)p 3.26( 76.47%)d 0.00(  0.04%)
                                            0.0000 -0.4846 -0.0032 -0.0088  0.0116
                                            0.8743 -0.0043 -0.0000  0.0000  0.0014
                                            0.0000 -0.0000  0.0180  0.0098
                ( 39.19%)   0.6260* H  14 s( 99.92%)p 0.00(  0.08%)
                                           -0.9996  0.0012 -0.0009 -0.0281  0.0000
    16. (1.98875) BD ( 1) C   7 - H  15  
                ( 60.74%)   0.7794* C   7 s( 23.52%)p 3.25( 76.43%)d 0.00(  0.04%)
                                            0.0000  0.4850 -0.0027 -0.4410 -0.0121
                                            0.2643 -0.0101 -0.7069  0.0039 -0.0058
                                            0.0143 -0.0091  0.0023  0.0101
                ( 39.26%)   0.6266* H  15 s( 99.92%)p 0.00(  0.08%)
                                            0.9996 -0.0017  0.0156 -0.0079  0.0222
    17. (1.98875) BD ( 1) C   7 - H  16  
                ( 60.74%)   0.7794* C   7 s( 23.52%)p 3.25( 76.43%)d 0.00(  0.04%)
                                            0.0000  0.4850 -0.0027 -0.4410 -0.0121
                                            0.2643 -0.0101  0.7069 -0.0039 -0.0058
                                           -0.0143  0.0091  0.0023  0.0101
                ( 39.26%)   0.6266* H  16 s( 99.92%)p 0.00(  0.08%)
                                            0.9996 -0.0017  0.0156 -0.0079 -0.0222
    18. (1.96850) BD ( 1) C   8 - C   9  
                ( 49.79%)   0.7056* C   8 s( 35.68%)p 1.80( 64.27%)d 0.00(  0.05%)
                                            0.0001  0.5972  0.0129 -0.0186 -0.0009
                                            0.8000  0.0076 -0.0274 -0.0396 -0.0010
                                           -0.0000  0.0013 -0.0191 -0.0092
                ( 50.21%)   0.7086* C   9 s( 36.06%)p 1.77( 63.90%)d 0.00(  0.04%)
                                           -0.0002  0.6005  0.0071  0.0199  0.0005
                                           -0.7978 -0.0076 -0.0178 -0.0419 -0.0010
                                            0.0001 -0.0029 -0.0188 -0.0082
    19. (1.67075) BD ( 2) C   8 - C   9  
                ( 50.25%)   0.7089* C   8 s(  0.00%)p 1.00( 99.96%)d 0.00(  0.04%)
                                            0.0000  0.0005  0.0021  0.9995 -0.0048
                                            0.0229 -0.0017  0.0024  0.0007  0.0183
                                            0.0103  0.0003 -0.0008 -0.0000
                ( 49.75%)   0.7053* C   9 s(  0.00%)p 1.00( 99.95%)d 0.00(  0.05%)
                                           -0.0000 -0.0008  0.0004  0.9994 -0.0083
                                            0.0242 -0.0003  0.0029 -0.0002 -0.0185
                                            0.0118  0.0003  0.0009  0.0000
    20. (1.97854) BD ( 1) C   8 - H  17  
                ( 61.36%)   0.7833* C   8 s( 27.92%)p 2.58( 72.04%)d 0.00(  0.03%)
                                            0.0004 -0.5283  0.0124 -0.0112 -0.0003
                                            0.4193 -0.0094  0.7379 -0.0006  0.0002
                                            0.0004 -0.0126  0.0047 -0.0119
                ( 38.64%)   0.6216* H  17 s( 99.91%)p 0.00(  0.09%)
                                           -0.9995  0.0022  0.0006 -0.0145 -0.0263
    21. (1.97743) BD ( 1) C   9 - H  18  
                ( 62.04%)   0.7877* C   9 s( 28.58%)p 2.50( 71.39%)d 0.00(  0.03%)
                                            0.0003 -0.5344  0.0152  0.0076 -0.0002
                                           -0.4181  0.0094  0.7341 -0.0056  0.0002
                                           -0.0002  0.0124  0.0054 -0.0103
                ( 37.96%)   0.6161* H  18 s( 99.91%)p 0.00(  0.09%)
                                           -0.9995  0.0022 -0.0002  0.0160 -0.0262
    22. (2.00000) CR ( 1)Br   1           s(100.00%)
                                            1.0000 -0.0000  0.0000  0.0000 -0.0000
                                           -0.0000 -0.0000  0.0000  0.0000  0.0000
                                            0.0000 -0.0000 -0.0000  0.0000  0.0000
                                            0.0000  0.0000  0.0000 -0.0000 -0.0000
                                            0.0000  0.0000  0.0000  0.0000  0.0000
                                            0.0000 -0.0000 -0.0000 -0.0000 -0.0000
                                           -0.0000 -0.0000
    23. (2.00000) CR ( 2)Br   1           s(100.00%)
                                           -0.0000  1.0000  0.0000  0.0000 -0.0000
                                           -0.0000 -0.0000  0.0000  0.0000  0.0000
                                            0.0000 -0.0000 -0.0000  0.0000  0.0000
                                            0.0000  0.0000 -0.0000 -0.0000 -0.0000
                                            0.0000  0.0000  0.0000  0.0000  0.0000
                                            0.0000 -0.0000 -0.0000 -0.0000 -0.0000
                                           -0.0000 -0.0000
    24. (1.99977) CR ( 3)Br   1           s(100.00%)p 0.00(  0.00%)
                                            0.0000  0.0000  1.0000  0.0002  0.0000
                                            0.0000  0.0000 -0.0000 -0.0000 -0.0000
                                           -0.0000  0.0003  0.0000  0.0000  0.0000
                                            0.0000  0.0000  0.0000  0.0000  0.0000
                                            0.0000  0.0000  0.0000  0.0000  0.0000
                                            0.0000  0.0000  0.0000  0.0000  0.0000
                                            0.0000  0.0000
    25. (2.00000) CR ( 4)Br   1           s(  0.00%)p 1.00(100.00%)
                                           -0.0000 -0.0000  0.0000  0.0000 -0.0000
                                            1.0000  0.0000 -0.0000  0.0000  0.0000
                                            0.0000 -0.0000 -0.0000  0.0000  0.0000
                                            0.0000  0.0000 -0.0000  0.0000 -0.0000
                                            0.0000  0.0000  0.0000  0.0000  0.0000
                                            0.0000  0.0000 -0.0000 -0.0000 -0.0000
                                           -0.0000 -0.0000
    26. (1.99999) CR ( 5)Br   1           s(  0.00%)p 1.00(100.00%)
                                           -0.0000 -0.0000  0.0000 -0.0000 -0.0000
                                            0.0000  1.0000  0.0000 -0.0000  0.0000
                                            0.0000 -0.0000 -0.0000  0.0000  0.0000
                                            0.0000  0.0000  0.0000 -0.0000  0.0000
                                            0.0000  0.0000  0.0000  0.0000  0.0000
                                            0.0000 -0.0000 -0.0000 -0.0000 -0.0000
                                           -0.0000 -0.0000
    27. (2.00000) CR ( 6)Br   1           s(  0.00%)p 1.00(100.00%)
                                            0.0000  0.0000 -0.0000 -0.0000  0.0000
                                            0.0000  0.0000 -0.0000 -0.0000  1.0000
                                           -0.0000  0.0000  0.0000  0.0000  0.0000
                                            0.0000  0.0000 -0.0000  0.0000  0.0000
                                            0.0000  0.0000  0.0000  0.0000  0.0000
                                            0.0000 -0.0000  0.0000  0.0000  0.0000
                                            0.0000  0.0000
    28. (1.99984) CR ( 7)Br   1           s(  0.00%)p 1.00(100.00%)
                                            0.0000  0.0000 -0.0000  0.0001  0.0000
                                            0.0000  0.0000 -0.0000 -0.0000 -0.0000
                                            1.0000  0.0003  0.0000  0.0000  0.0000
                                            0.0000  0.0000  0.0000  0.0000  0.0000
                                            0.0000  0.0000  0.0000  0.0000  0.0000
                                            0.0000  0.0000  0.0000  0.0000  0.0000
                                            0.0000  0.0000
    29. (2.00000) CR ( 8)Br   1           s(  0.00%)p 1.00(100.00%)
                                            0.0000  0.0000  0.0000  0.0000  0.0000
                                            0.0000  0.0000  0.0000  0.0000  0.0000
                                            0.0000  0.0000  0.0000  1.0000 -0.0000
                                           -0.0000  0.0000  0.0000  0.0000  0.0000
                                            0.0000 -0.0000  0.0000 -0.0000  0.0000
                                           -0.0000  0.0000  0.0000  0.0000  0.0000
                                            0.0000  0.0000
    30. (1.99999) CR ( 9)Br   1           s(  0.00%)p 1.00(100.00%)
                                            0.0000  0.0000  0.0000  0.0000  0.0000
                                            0.0000  0.0000  0.0000  0.0000  0.0000
                                            0.0000  0.0000  0.0000 -0.0000  1.0000
                                           -0.0001  0.0000  0.0000  0.0000  0.0000
                                            0.0000 -0.0000  0.0000 -0.0000  0.0000
                                           -0.0000  0.0000  0.0000  0.0000  0.0000
                                            0.0000  0.0000
    31. (1.99994) CR (10)Br   1           s(  0.00%)p 0.00(  0.00%)d 1.00(100.00%)
                                            0.0000 -0.0000  0.0000 -0.0000 -0.0000
                                           -0.0000  0.0000 -0.0005  0.0000 -0.0000
                                            0.0000 -0.0000  0.0000  0.0000  0.0000
                                            0.0000  0.0000  1.0000  0.0000 -0.0000
                                            0.0000  0.0000  0.0000  0.0000  0.0000
                                            0.0000  0.0000 -0.0000  0.0000  0.0000
                                           -0.0000  0.0000
    32. (2.00000) CR (11)Br   1           s(  0.00%)p 0.00(  0.00%)d 1.00(100.00%)
                                            0.0000  0.0000  0.0000  0.0000  0.0000
                                            0.0000  0.0000  0.0000  0.0000  0.0000
                                            0.0000  0.0000  0.0000  0.0000  0.0000
                                            0.0000 -0.0000  0.0000  0.0000  0.0000
                                            1.0000  0.0000 -0.0000  0.0000 -0.0000
                                            0.0000  0.0000  0.0000  0.0000  0.0000
                                            0.0000  0.0000
    33. (1.99995) CR (12)Br   1           s(  0.00%)p 0.00(  0.00%)d 1.00(100.00%)
                                            0.0000  0.0000  0.0000  0.0000  0.0000
                                            0.0000  0.0000  0.0000  0.0000  0.0000
                                            0.0000  0.0000  0.0000 -0.0000 -0.0000
                                           -0.0002  0.0000  0.0000  0.0000  0.0000
                                            0.0000 -0.0000  0.0000  1.0000  0.0000
                                           -0.0000  0.0000  0.0000  0.0000  0.0000
                                            0.0000  0.0000
    34. (1.99981) CR (13)Br   1           s(  0.00%)p 0.00(  0.00%)d 1.00(100.00%)
                                           -0.0000 -0.0000  0.0000 -0.0000 -0.0000
                                            0.0000 -0.0000  0.0000 -0.0000 -0.0000
                                            0.0000 -0.0000 -0.0000  0.0000  0.0000
                                            0.0000  0.0000  0.0000 -0.0000  0.0000
                                            0.0000  0.0000  0.0000  0.0000  0.0000
                                            0.0000  1.0000 -0.0000 -0.0000 -0.0000
                                           -0.0000 -0.0000
    35. (1.99993) CR (14)Br   1           s(  0.00%)p 0.00(  0.00%)d 1.00(100.00%)
                                           -0.0000 -0.0000  0.0000 -0.0000 -0.0000
                                           -0.0000 -0.0000  0.0000  0.0000  0.0000
                                            0.0000 -0.0000 -0.0000  0.0000  0.0000
                                            0.0000  0.0000  0.0000 -0.0000 -0.0000
                                            0.0000  0.0000  0.0000  0.0000  0.0000
                                            0.0000 -0.0000 -0.0000 -0.0000  1.0000
                                           -0.0000 -0.0000
    36. (1.99861) CR ( 1) C   2           s(100.00%)p 0.00(  0.00%)
                                            1.0000  0.0001 -0.0000 -0.0000  0.0000
                                            0.0001 -0.0000 -0.0000 -0.0000 -0.0000
                                           -0.0000 -0.0000 -0.0000 -0.0000
    37. (1.99878) CR ( 1) C   3           s(100.00%)p 0.00(  0.00%)
                                            1.0000  0.0003 -0.0000 -0.0000  0.0000
                                           -0.0000 -0.0000  0.0002  0.0000 -0.0000
                                            0.0000  0.0000 -0.0000  0.0000
    38. (1.99887) CR ( 1) C   4           s(100.00%)p 0.00(  0.00%)
                                            1.0000  0.0001 -0.0000 -0.0000 -0.0000
                                           -0.0002  0.0000  0.0003 -0.0000  0.0000
                                            0.0000 -0.0000  0.0000  0.0000
    39. (1.99883) CR ( 1) C   5           s(100.00%)p 0.00(  0.00%)
                                            1.0000  0.0001  0.0000 -0.0000 -0.0000
                                            0.0001 -0.0000  0.0000 -0.0000 -0.0000
                                           -0.0000 -0.0000  0.0000  0.0000
    40. (1.99909) CR ( 1) C   6           s(100.00%)p 0.00(  0.00%)
                                            1.0000 -0.0002 -0.0000  0.0003 -0.0000
                                           -0.0004  0.0000  0.0000 -0.0000 -0.0000
                                            0.0000 -0.0000  0.0000  0.0000
    41. (1.99925) CR ( 1) C   7           s(100.00%)p 0.00(  0.00%)
                                            1.0000 -0.0003 -0.0000 -0.0004 -0.0000
                                           -0.0002  0.0000 -0.0000  0.0000 -0.0000
                                            0.0000 -0.0000 -0.0000  0.0000
    42. (1.99887) CR ( 1) C   8           s(100.00%)p 0.00(  0.00%)
                                            1.0000  0.0001 -0.0000 -0.0000  0.0000
                                           -0.0002  0.0000 -0.0003  0.0000 -0.0000
                                           -0.0000  0.0000  0.0000  0.0000
    43. (1.99878) CR ( 1) C   9           s(100.00%)p 0.00(  0.00%)
                                            1.0000  0.0003 -0.0000  0.0000  0.0000
                                           -0.0000 -0.0000 -0.0002 -0.0000 -0.0000
                                            0.0000 -0.0000 -0.0000  0.0000
    44. (1.99398) LP ( 1)Br   1           s( 85.23%)p 0.17( 14.77%)d 0.00(  0.00%)
                                            0.0000  0.0000 -0.0003  0.9231  0.0125
                                           -0.0000  0.0000 -0.0078 -0.0002  0.0000
                                           -0.0002  0.3841  0.0080  0.0000  0.0000
                                            0.0000  0.0000  0.0000  0.0002  0.0001
                                            0.0000  0.0000  0.0000  0.0000  0.0000
                                            0.0000  0.0000  0.0043  0.0013  0.0000
                                            0.0033  0.0006
    45. (1.97691) LP ( 2)Br   1           s(  0.00%)p 1.00( 99.99%)d 0.00(  0.01%)
                                            0.0000  0.0000  0.0000  0.0000  0.0000
                                            0.0000  0.0000  0.0000  0.0000  0.0000
                                            0.0000  0.0000  0.0000  0.0000  0.0001
                                            0.9998 -0.0150  0.0000  0.0000  0.0000
                                           -0.0000  0.0003 -0.0000  0.0002 -0.0114
                                            0.0009  0.0000  0.0000  0.0000  0.0000
                                            0.0000  0.0000
    46. (1.93744) LP ( 3)Br   1           s(  0.00%)p 1.00( 99.97%)d 0.00(  0.03%)
                                            0.0000  0.0000 -0.0000  0.0008  0.0000
                                           -0.0000  0.0000 -0.9995  0.0151 -0.0000
                                           -0.0000 -0.0221  0.0004 -0.0000 -0.0000
                                           -0.0000 -0.0000 -0.0005  0.0159 -0.0032
                                           -0.0000 -0.0000 -0.0000 -0.0000 -0.0000
                                           -0.0000  0.0000 -0.0007  0.0001  0.0000
                                            0.0000  0.0000
    47. (0.00293) RY*( 1)Br   1           s(  0.00%)p 1.00( 26.19%)d 2.82( 73.81%)
                                            0.0000  0.0000  0.0000  0.0001  0.0025
                                            0.0000 -0.0000 -0.0061  0.5115 -0.0000
                                            0.0000 -0.0005  0.0138 -0.0000 -0.0000
                                           -0.0000 -0.0000  0.0000 -0.8556  0.0665
                                           -0.0000 -0.0000 -0.0000 -0.0000 -0.0000
                                           -0.0000  0.0000  0.0395 -0.0029  0.0000
                                            0.0005  0.0002
    48. (0.00140) RY*( 2)Br   1           s(  0.00%)p 1.00( 49.87%)d 1.01( 50.13%)
                                            0.0000  0.0000  0.0000  0.0000  0.0000
                                            0.0000  0.0000  0.0000  0.0000  0.0000
                                            0.0000  0.0000  0.0000 -0.0000  0.0000
                                           -0.0025 -0.7062  0.0000  0.0000  0.0000
                                           -0.0000 -0.0166  0.0005 -0.0000  0.7077
                                           -0.0104  0.0000  0.0000  0.0000  0.0000
                                            0.0000  0.0000
    49. (0.00050) RY*( 3)Br   1           s( 31.61%)p 1.84( 58.20%)d 0.32( 10.19%)
                                            0.0000  0.0000  0.0000  0.0215  0.5618
                                            0.0000  0.0000  0.0021 -0.0182 -0.0000
                                           -0.0000 -0.0887  0.7575  0.0000  0.0000
                                            0.0000  0.0000 -0.0000  0.0159  0.0034
                                            0.0000  0.0000  0.0000  0.0000  0.0000
                                            0.0000 -0.0000  0.2801  0.0898  0.0000
                                           -0.0617  0.1063
    50. (0.00014) RY*( 4)Br   1           s(  3.77%)p 0.06(  0.23%)d25.48( 96.00%)
                                           -0.0000 -0.0000 -0.0000 -0.0136  0.1936
                                           -0.0000 -0.0000 -0.0009  0.0015  0.0000
                                            0.0000  0.0393 -0.0282 -0.0000 -0.0000
                                           -0.0000 -0.0000  0.0000 -0.0255  0.0050
                                           -0.0000 -0.0000 -0.0000 -0.0000 -0.0000
                                           -0.0000  0.0000 -0.5637  0.1148 -0.0000
                                           -0.7776  0.1540
    51. (0.00006) RY*( 5)Br   1           s(  0.00%)p 1.00(  0.05%)d99.99( 99.95%)
    52. (0.00002) RY*( 6)Br   1           s(  0.00%)p 1.00( 45.76%)d 1.19( 54.24%)
    53. (0.00001) RY*( 7)Br   1           s( 62.53%)p 0.52( 32.67%)d 0.08(  4.79%)
    54. (0.00001) RY*( 8)Br   1           s(  0.19%)p40.38(  7.64%)d99.99( 92.17%)
    55. (0.00000) RY*( 9)Br   1           s(  0.00%)p 1.00(  0.12%)d99.99( 99.88%)
    56. (0.00000) RY*(10)Br   1           s(  0.00%)p 1.00(  4.33%)d22.12( 95.67%)
    57. (0.00000) RY*(11)Br   1           s(  0.00%)p 0.00(  0.00%)d 1.00(100.00%)
    58. (0.00000) RY*(12)Br   1           s(  0.79%)p 2.12(  1.67%)d99.99( 97.54%)
    59. (0.00001) RY*(13)Br   1           s(  0.00%)p 1.00( 73.69%)d 0.36( 26.31%)
    60. (0.00000) RY*(14)Br   1           s(  0.81%)p 0.31(  0.25%)d99.99( 98.94%)
    61. (0.00724) RY*( 1) C   2           s(  0.56%)p99.99( 91.78%)d13.60(  7.66%)
                                            0.0000  0.0014  0.0750  0.0013  0.0231
                                           -0.0494 -0.9565 -0.0000  0.0000 -0.0096
                                            0.0000  0.0000 -0.1845 -0.2060
    62. (0.00675) RY*( 2) C   2           s(  0.00%)p 1.00( 97.55%)d 0.03(  2.45%)
                                            0.0000 -0.0000  0.0000 -0.0001  0.0002
                                           -0.0000  0.0000 -0.0405  0.9868 -0.0001
                                            0.0045 -0.1565  0.0000  0.0000
    63. (0.00231) RY*( 3) C   2           s(  0.01%)p99.99( 65.01%)d99.99( 34.97%)
                                            0.0000  0.0001  0.0120 -0.0137  0.8059
                                            0.0000  0.0208  0.0000 -0.0002 -0.5878
                                            0.0585  0.0018  0.0280  0.0005
    64. (0.00110) RY*( 4) C   2           s( 97.40%)p 0.01(  0.94%)d 0.02(  1.66%)
                                           -0.0000 -0.0043  0.9869 -0.0002 -0.0087
                                            0.0109  0.0958 -0.0000 -0.0000  0.0053
                                           -0.0027 -0.0001 -0.1266  0.0240
    65. (0.00079) RY*( 5) C   2           s(  0.00%)p 1.00(  0.19%)d99.99( 99.81%)
                                            0.0000 -0.0000  0.0019 -0.0095 -0.0430
                                           -0.0002 -0.0008  0.0002  0.0018  0.0406
                                            0.9974  0.0400 -0.0023 -0.0001
    66. (0.00051) RY*( 6) C   2           s(  0.00%)p 1.00(  2.49%)d39.15( 97.51%)
                                           -0.0000  0.0000 -0.0000  0.0001  0.0004
                                            0.0000  0.0000  0.0136  0.1572 -0.0004
                                           -0.0398  0.9867  0.0000  0.0000
    67. (0.00039) RY*( 7) C   2           s(  0.67%)p11.12(  7.42%)d99.99( 91.92%)
                                           -0.0000  0.0087  0.0812 -0.0004  0.0096
                                            0.0247 -0.2710 -0.0000 -0.0000  0.0334
                                            0.0001  0.0000  0.5753  0.7662
    68. (0.00007) RY*( 8) C   2           s(  0.00%)p 1.00( 34.79%)d 1.87( 65.20%)
    69. (0.00002) RY*( 9) C   2           s(  1.41%)p 0.03(  0.04%)d70.02( 98.56%)
    70. (0.00638) RY*( 1) C   3           s(  0.09%)p99.99( 95.90%)d43.73(  4.01%)
                                            0.0000  0.0287  0.0096  0.0003  0.0117
                                           -0.0113 -0.6674 -0.0323 -0.7158  0.0007
                                           -0.0038  0.1757  0.0309  0.0907
    71. (0.00312) RY*( 2) C   3           s(  0.10%)p99.99( 98.29%)d16.18(  1.61%)
                                           -0.0000 -0.0105  0.0298 -0.0008  0.0352
                                            0.0319 -0.7333 -0.0127  0.6653  0.0008
                                            0.0020 -0.1088  0.0482  0.0442
    72. (0.00117) RY*( 3) C   3           s(  0.01%)p 1.00( 73.37%)d 0.36( 26.62%)
                                            0.0000  0.0001  0.0092 -0.0081  0.8559
                                           -0.0004  0.0290  0.0003 -0.0130  0.3818
                                           -0.3465 -0.0063 -0.0189  0.0006
    73. (0.00100) RY*( 4) C   3           s( 96.62%)p 0.00(  0.27%)d 0.03(  3.11%)
                                           -0.0000 -0.0045  0.9830  0.0003  0.0118
                                            0.0057  0.0134  0.0224 -0.0425 -0.0428
                                            0.0184 -0.1354 -0.0964 -0.0363
    74. (0.00052) RY*( 5) C   3           s(  0.17%)p99.99( 23.44%)d99.99( 76.40%)
                                           -0.0000 -0.0004  0.0407 -0.0060 -0.4837
                                            0.0003 -0.0176  0.0008  0.0057  0.8253
                                           -0.2831 -0.0135 -0.0503 -0.0012
    75. (0.00014) RY*( 6) C   3           s(  0.30%)p 6.21(  1.85%)d99.99( 97.86%)
                                           -0.0000 -0.0021  0.0545 -0.0006  0.0025
                                            0.0210 -0.0439 -0.0142  0.1260 -0.0143
                                           -0.0158  0.7141 -0.2716 -0.6280
    76. (0.00006) RY*( 7) C   3           s(  2.59%)p 1.31(  3.40%)d36.29( 94.01%)
    77. (0.00002) RY*( 8) C   3           s(  0.22%)p 1.58(  0.35%)d99.99( 99.43%)
    78. (0.00002) RY*( 9) C   3           s(  0.00%)p 1.00(  3.22%)d30.04( 96.78%)
    79. (0.00597) RY*( 1) C   4           s(  0.70%)p99.99( 93.35%)d 8.51(  5.95%)
                                            0.0000 -0.0254  0.0797 -0.0005 -0.0267
                                           -0.0167 -0.6090  0.0237  0.7491 -0.0030
                                           -0.0057  0.2044 -0.0431 -0.1258
    80. (0.00272) RY*( 2) C   4           s(  9.36%)p 9.44( 88.38%)d 0.24(  2.25%)
                                           -0.0000  0.0145  0.3056 -0.0030 -0.0976
                                            0.0172 -0.7077  0.0127 -0.6108 -0.0135
                                            0.0006 -0.0747 -0.0952 -0.0879
    81. (0.00097) RY*( 3) C   4           s( 62.03%)p 0.57( 35.14%)d 0.05(  2.82%)
                                            0.0000 -0.0055  0.7876  0.0002 -0.5038
                                           -0.0177  0.2856  0.0034  0.1255  0.0379
                                            0.1183  0.0680 -0.0249  0.0868
    82. (0.00076) RY*( 4) C   4           s( 15.38%)p 1.82( 28.04%)d 3.68( 56.57%)
                                            0.0000 -0.0030  0.3922 -0.0082  0.5229
                                           -0.0061  0.0796  0.0049  0.0226 -0.5857
                                           -0.4673  0.0605 -0.0039  0.0244
    83. (0.00061) RY*( 5) C   4           s( 10.73%)p 3.85( 41.38%)d 4.46( 47.88%)
                                            0.0000 -0.0026  0.3276  0.0046  0.6421
                                           -0.0037  0.0379  0.0051  0.0027  0.6606
                                            0.1823  0.0680 -0.0661  0.0149
    84. (0.00012) RY*( 6) C   4           s(  0.60%)p 5.24(  3.13%)d99.99( 96.28%)
                                            0.0000 -0.0031  0.0771  0.0002  0.0217
                                           -0.0215  0.0909 -0.0143  0.1478 -0.0041
                                           -0.0057 -0.7257 -0.2856 -0.5954
    85. (0.00005) RY*( 7) C   4           s(  0.68%)p 6.34(  4.28%)d99.99( 95.04%)
    86. (0.00001) RY*( 8) C   4           s(  0.22%)p22.76(  5.12%)d99.99( 94.66%)
    87. (0.00001) RY*( 9) C   4           s(  0.39%)p 3.15(  1.23%)d99.99( 98.38%)
    88. (0.00541) RY*( 1) C   5           s(  5.97%)p14.63( 87.35%)d 1.12(  6.68%)
                                            0.0000 -0.0006  0.2444  0.0040  0.1343
                                            0.0269  0.9245  0.0000 -0.0002 -0.0637
                                           -0.0022 -0.0000 -0.1633 -0.1898
    89. (0.00396) RY*( 2) C   5           s( 18.86%)p 4.01( 75.65%)d 0.29(  5.49%)
                                            0.0000  0.0087  0.4342 -0.0093 -0.8694
                                           -0.0116  0.0198 -0.0000  0.0010  0.2305
                                            0.0061 -0.0001  0.0027 -0.0415
    90. (0.00319) RY*( 3) C   5           s(  0.00%)p 1.00( 95.21%)d 0.05(  4.79%)
                                           -0.0000  0.0000  0.0004  0.0005 -0.0012
                                           -0.0000 -0.0002  0.0218 -0.9755 -0.0000
                                           -0.0309  0.2166  0.0000  0.0000
    91. (0.00113) RY*( 4) C   5           s( 73.75%)p 0.27( 20.18%)d 0.08(  6.07%)
                                           -0.0000 -0.0064  0.8588 -0.0029  0.3822
                                           -0.0169 -0.2354  0.0000 -0.0003 -0.1225
                                            0.0073  0.0000  0.0830  0.1967
    92. (0.00067) RY*( 5) C   5           s(  0.00%)p 1.00(  0.25%)d99.99( 99.75%)
                                           -0.0000  0.0002  0.0067  0.0109 -0.0163
                                           -0.0003 -0.0032 -0.0041  0.0454 -0.0459
                                           -0.9957  0.0629  0.0029  0.0065
    93. (0.00037) RY*( 6) C   5           s(  0.00%)p 1.00(  4.63%)d20.60( 95.37%)
                                            0.0000 -0.0001 -0.0000 -0.0013  0.0044
                                            0.0001  0.0001 -0.0269  0.2134  0.0138
                                            0.0706  0.9739 -0.0007 -0.0018
    94. (0.00020) RY*( 7) C   5           s(  0.22%)p35.81(  7.97%)d99.99( 91.81%)
                                            0.0000 -0.0027  0.0471 -0.0166  0.2793
                                            0.0054 -0.0374  0.0002 -0.0013  0.9376
                                           -0.0497 -0.0111 -0.0704 -0.1772
    95. (0.00014) RY*( 8) C   5           s(  1.18%)p 6.89(  8.10%)d77.16( 90.72%)
                                            0.0000  0.0020  0.1084  0.0019  0.0315
                                            0.0078 -0.2828 -0.0000  0.0001 -0.2144
                                            0.0045  0.0008 -0.3122 -0.8739
    96. (0.00002) RY*( 9) C   5           s(  0.04%)p19.44(  0.80%)d99.99( 99.16%)
    97. (0.00621) RY*( 1) C   6           s(  0.00%)p 1.00( 96.59%)d 0.04(  3.41%)
                                            0.0000  0.0000 -0.0000  0.0000  0.0000
                                           -0.0000 -0.0000  0.0300  0.9824 -0.0000
                                           -0.1176  0.1422  0.0000  0.0000
    98. (0.00140) RY*( 2) C   6           s( 14.38%)p 3.25( 46.72%)d 2.71( 38.90%)
                                            0.0000 -0.0177  0.3787  0.0160  0.3377
                                           -0.0030 -0.5940 -0.0000  0.0000  0.5658
                                           -0.0000  0.0000 -0.2238 -0.1371
    99. (0.00098) RY*( 3) C   6           s( 18.91%)p 4.12( 77.82%)d 0.17(  3.27%)
                                            0.0000  0.0051  0.4348 -0.0064  0.5258
                                           -0.0153  0.7082 -0.0000  0.0000  0.1678
                                           -0.0000  0.0000  0.0665  0.0107
   100. (0.00063) RY*( 4) C   6           s( 47.20%)p 1.03( 48.65%)d 0.09(  4.15%)
                                           -0.0000  0.0111  0.6869  0.0109 -0.6889
                                            0.0016  0.1086 -0.0000  0.0000 -0.0030
                                           -0.0000  0.0000 -0.1992  0.0425
   101. (0.00035) RY*( 5) C   6           s(  0.00%)p 1.00(  0.16%)d99.99( 99.84%)
                                           -0.0000 -0.0000  0.0000 -0.0000  0.0000
                                            0.0000  0.0000 -0.0100  0.0385 -0.0000
                                            0.8835  0.4668 -0.0000 -0.0000
   102. (0.00018) RY*( 6) C   6           s(  0.88%)p 4.64(  4.08%)d99.99( 95.04%)
                                           -0.0000  0.0011  0.0937  0.0141 -0.1781
                                            0.0247 -0.0910 -0.0000  0.0000  0.3342
                                           -0.0000  0.0000  0.9091  0.1104
   103. (0.00004) RY*( 7) C   6           s( 11.51%)p 1.64( 18.92%)d 6.05( 69.57%)
   104. (0.00001) RY*( 8) C   6           s(  0.00%)p 1.00(  3.30%)d29.28( 96.70%)
   105. (0.00001) RY*( 9) C   6           s(  7.18%)p 0.54(  3.87%)d12.39( 88.95%)
   106. (0.00241) RY*( 1) C   7           s(  8.88%)p 9.06( 80.48%)d 1.20( 10.64%)
                                           -0.0000  0.0110  0.2978 -0.0014 -0.1055
                                            0.0187  0.8907  0.0000 -0.0000  0.1931
                                           -0.0000  0.0000 -0.2548 -0.0651
   107. (0.00143) RY*( 2) C   7           s(  0.00%)p 1.00( 74.54%)d 0.34( 25.46%)
                                            0.0000  0.0000 -0.0000 -0.0000 -0.0000
                                            0.0000 -0.0000  0.0138  0.8632 -0.0000
                                            0.4972  0.0859  0.0000  0.0000
   108. (0.00041) RY*( 3) C   7           s( 11.88%)p 7.40( 87.85%)d 0.02(  0.27%)
                                            0.0000  0.0126  0.3444 -0.0165  0.9370
                                           -0.0033 -0.0144  0.0000 -0.0000 -0.0116
                                           -0.0000  0.0000 -0.0344 -0.0376
   109. (0.00014) RY*( 4) C   7           s( 70.35%)p 0.17( 12.04%)d 0.25( 17.61%)
                                            0.0000 -0.0072  0.8387  0.0008 -0.3030
                                           -0.0039 -0.1689 -0.0000  0.0000 -0.2490
                                            0.0000 -0.0000  0.3357 -0.0381
   110. (0.00003) RY*( 5) C   7           s(  5.97%)p 2.31( 13.82%)d13.43( 80.21%)
   111. (0.00001) RY*( 6) C   7           s(  0.00%)p 1.00( 24.95%)d 3.01( 75.05%)
   112. (0.00002) RY*( 7) C   7           s(  1.64%)p 3.52(  5.79%)d56.29( 92.57%)
   113. (0.00000) RY*( 8) C   7           s(  0.00%)p 1.00(  0.57%)d99.99( 99.43%)
   114. (0.00000) RY*( 9) C   7           s(  1.31%)p 0.08(  0.11%)d75.02( 98.58%)
   115. (0.00597) RY*( 1) C   8           s(  0.70%)p99.99( 93.35%)d 8.51(  5.95%)
                                            0.0000 -0.0254  0.0797 -0.0004 -0.0265
                                           -0.0167 -0.6090 -0.0237 -0.7490 -0.0051
                                            0.0069 -0.2044 -0.0430 -0.1258
   116. (0.00272) RY*( 2) C   8           s(  9.37%)p 9.43( 88.34%)d 0.24(  2.29%)
                                            0.0000  0.0145  0.3058 -0.0028 -0.0965
                                            0.0172 -0.7075 -0.0127  0.6108 -0.0245
                                            0.0057  0.0747 -0.0947 -0.0879
   117. (0.00097) RY*( 3) C   8           s( 65.85%)p 0.48( 31.74%)d 0.04(  2.41%)
                                            0.0000 -0.0057  0.8115 -0.0008 -0.4648
                                           -0.0181  0.2912 -0.0037 -0.1271 -0.0986
                                           -0.0333 -0.0714 -0.0204  0.0882
   118. (0.00070) RY*( 4) C   8           s(  0.56%)p13.99(  7.79%)d99.99( 91.65%)
                                            0.0000 -0.0007  0.0746  0.0108  0.2784
                                           -0.0006  0.0170 -0.0014 -0.0030 -0.8074
                                            0.5130 -0.0183  0.0319  0.0043
   119. (0.00067) RY*( 5) C   8           s( 21.74%)p 2.99( 65.08%)d 0.61( 13.18%)
                                            0.0000 -0.0036  0.4662 -0.0035  0.8038
                                           -0.0060  0.0666 -0.0067 -0.0113  0.3445
                                            0.0364 -0.0861 -0.0617  0.0233
   120. (0.00012) RY*( 6) C   8           s(  0.60%)p 5.26(  3.13%)d99.99( 96.28%)
                                            0.0000 -0.0031  0.0771  0.0003  0.0220
                                           -0.0215  0.0909  0.0143 -0.1479 -0.0085
                                            0.0083  0.7258 -0.2853 -0.5954
   121. (0.00005) RY*( 7) C   8           s(  0.67%)p 6.35(  4.28%)d99.99( 95.04%)
   122. (0.00001) RY*( 8) C   8           s(  0.22%)p22.77(  5.12%)d99.99( 94.65%)
   123. (0.00001) RY*( 9) C   8           s(  0.39%)p 3.15(  1.23%)d99.99( 98.38%)
   124. (0.00638) RY*( 1) C   9           s(  0.09%)p99.99( 95.90%)d43.73(  4.01%)
                                            0.0000  0.0287  0.0096  0.0002  0.0119
                                           -0.0113 -0.6674  0.0323  0.7158  0.0009
                                            0.0040 -0.1757  0.0309  0.0907
   125. (0.00312) RY*( 2) C   9           s(  0.10%)p99.99( 98.29%)d16.15(  1.61%)
                                           -0.0000 -0.0105  0.0298 -0.0010  0.0348
                                            0.0319 -0.7333  0.0127 -0.6653 -0.0003
                                           -0.0025  0.1088  0.0483  0.0442
   126. (0.00100) RY*( 3) C   9           s( 96.55%)p 0.00(  0.32%)d 0.03(  3.13%)
                                           -0.0000 -0.0045  0.9826 -0.0008  0.0249
                                            0.0057  0.0139 -0.0224  0.0428 -0.0461
                                           -0.0175  0.1354 -0.0961 -0.0362
   127. (0.00100) RY*( 4) C   9           s(  0.00%)p 1.00( 78.38%)d 0.28( 21.62%)
                                           -0.0000 -0.0002  0.0041 -0.0096 -0.8847
                                            0.0001 -0.0294 -0.0000 -0.0119 -0.3263
                                           -0.3309 -0.0038  0.0144 -0.0011
   128. (0.00058) RY*( 5) C   9           s(  0.24%)p75.31( 18.32%)d99.99( 81.44%)
                                           -0.0000 -0.0004  0.0493  0.0085 -0.4276
                                            0.0007 -0.0161 -0.0009 -0.0054  0.8466
                                            0.3079  0.0146 -0.0518 -0.0012
   129. (0.00014) RY*( 6) C   9           s(  0.30%)p 6.21(  1.85%)d99.99( 97.86%)
                                           -0.0000 -0.0021  0.0545 -0.0006  0.0024
                                            0.0210 -0.0439  0.0142 -0.1260 -0.0145
                                            0.0156 -0.7141 -0.2716 -0.6280
   130. (0.00006) RY*( 7) C   9           s(  2.59%)p 1.31(  3.40%)d36.29( 94.01%)
   131. (0.00002) RY*( 8) C   9           s(  0.22%)p 1.58(  0.35%)d99.99( 99.43%)
   132. (0.00002) RY*( 9) C   9           s(  0.00%)p 1.00(  3.28%)d29.50( 96.72%)
   133. (0.00195) RY*( 1) H  10           s( 99.25%)p 0.01(  0.75%)
                                            0.0048  0.9962 -0.0004  0.0419  0.0761
   134. (0.00018) RY*( 2) H  10           s(  0.00%)p 1.00(100.00%)
                                           -0.0000  0.0003 -0.9998 -0.0197  0.0026
   135. (0.00010) RY*( 3) H  10           s(  0.02%)p99.99( 99.98%)
   136. (0.00006) RY*( 4) H  10           s(  0.82%)p99.99( 99.18%)
   137. (0.00173) RY*( 1) H  11           s( 99.26%)p 0.01(  0.74%)
                                            0.0046  0.9963 -0.0149 -0.0609  0.0591
   138. (0.00019) RY*( 2) H  11           s(  0.02%)p99.99( 99.98%)
                                            0.0005  0.0156  0.9997  0.0169  0.0059
   139. (0.00008) RY*( 3) H  11           s(  0.05%)p99.99( 99.95%)
   140. (0.00006) RY*( 4) H  11           s(  0.76%)p99.99( 99.24%)
   141. (0.00240) RY*( 1) H  12           s( 99.51%)p 0.00(  0.49%)
                                            0.0050  0.9975  0.0404 -0.0252  0.0518
   142. (0.00018) RY*( 2) H  12           s(  0.00%)p 1.00(100.00%)
                                           -0.0017  0.0040  0.5411 -0.4430 -0.7148
   143. (0.00014) RY*( 3) H  12           s(  0.00%)p 1.00(100.00%)
                                            0.0004 -0.0004 -0.5796 -0.8123  0.0646
   144. (0.00004) RY*( 4) H  12           s(  0.58%)p99.99( 99.42%)
   145. (0.00240) RY*( 1) H  13           s( 99.51%)p 0.00(  0.49%)
                                            0.0050  0.9975  0.0404 -0.0252 -0.0518
   146. (0.00018) RY*( 2) H  13           s(  0.00%)p 1.00(100.00%)
                                           -0.0017  0.0040  0.5411 -0.4430  0.7148
   147. (0.00014) RY*( 3) H  13           s(  0.00%)p 1.00(100.00%)
                                            0.0004 -0.0004 -0.5796 -0.8123 -0.0646
   148. (0.00004) RY*( 4) H  13           s(  0.58%)p99.99( 99.42%)
   149. (0.00155) RY*( 1) H  14           s( 98.15%)p 0.02(  1.85%)
                                            0.0047  0.9907 -0.0624 -0.1208  0.0000
   150. (0.00020) RY*( 2) H  14           s(  0.00%)p 1.00(100.00%)
                                            0.0000  0.0000  0.0000  0.0000  1.0000
   151. (0.00013) RY*( 3) H  14           s(  0.06%)p99.99( 99.94%)
                                            0.0074  0.0242  0.9553 -0.2946  0.0000
   152. (0.00003) RY*( 4) H  14           s(  1.86%)p52.66( 98.14%)
   153. (0.00165) RY*( 1) H  15           s( 98.16%)p 0.02(  1.84%)
                                            0.0052  0.9908 -0.1120  0.0101 -0.0756
   154. (0.00020) RY*( 2) H  15           s(  0.01%)p 1.00( 99.99%)
                                           -0.0003  0.0094  0.3636 -0.7742 -0.5181
   155. (0.00013) RY*( 3) H  15           s(  0.04%)p99.99( 99.96%)
                                            0.0078  0.0177  0.5720  0.6245 -0.5315
   156. (0.00003) RY*( 4) H  15           s(  1.87%)p52.50( 98.13%)
   157. (0.00165) RY*( 1) H  16           s( 98.16%)p 0.02(  1.84%)
                                            0.0052  0.9908 -0.1120  0.0101  0.0756
   158. (0.00020) RY*( 2) H  16           s(  0.01%)p 1.00( 99.99%)
                                           -0.0003  0.0094  0.3636 -0.7742  0.5181
   159. (0.00013) RY*( 3) H  16           s(  0.04%)p99.99( 99.96%)
                                            0.0078  0.0177  0.5720  0.6245  0.5315
   160. (0.00003) RY*( 4) H  16           s(  1.87%)p52.50( 98.13%)
   161. (0.00173) RY*( 1) H  17           s( 99.26%)p 0.01(  0.74%)
                                            0.0046  0.9963 -0.0149 -0.0609 -0.0591
   162. (0.00019) RY*( 2) H  17           s(  0.02%)p99.99( 99.98%)
                                            0.0005  0.0156  0.9997  0.0169 -0.0059
   163. (0.00008) RY*( 3) H  17           s(  0.05%)p99.99( 99.95%)
   164. (0.00006) RY*( 4) H  17           s(  0.76%)p99.99( 99.24%)
   165. (0.00195) RY*( 1) H  18           s( 99.25%)p 0.01(  0.75%)
                                            0.0048  0.9962 -0.0004  0.0419 -0.0761
   166. (0.00018) RY*( 2) H  18           s(  0.00%)p 1.00(100.00%)
                                           -0.0000  0.0003 -0.9998 -0.0197 -0.0026
   167. (0.00010) RY*( 3) H  18           s(  0.02%)p99.99( 99.98%)
   168. (0.00006) RY*( 4) H  18           s(  0.82%)p99.99( 99.18%)
   169. (0.03379) BD*( 1)Br   1 - C   2  
                ( 48.61%)   0.6972*Br   1 s( 15.07%)p 5.61( 84.58%)d 0.02(  0.35%)
                                           -0.0000 -0.0000  0.0002  0.3837 -0.0589
                                           -0.0000 -0.0000  0.0206  0.0013  0.0000
                                            0.0002 -0.9176 -0.0573 -0.0000 -0.0000
                                           -0.0000 -0.0000 -0.0000 -0.0023 -0.0002
                                           -0.0000 -0.0000 -0.0000 -0.0000 -0.0000
                                           -0.0000 -0.0000 -0.0508 -0.0048 -0.0000
                                           -0.0301 -0.0030
                ( 51.39%)  -0.7169* C   2 s( 21.32%)p 3.68( 78.52%)d 0.01(  0.15%)
                                           -0.0002  0.4617 -0.0081 -0.0198  0.0008
                                            0.8852 -0.0349  0.0000  0.0000 -0.0014
                                            0.0000  0.0000 -0.0333 -0.0203
   170. (0.02746) BD*( 1) C   2 - C   3  
                ( 49.27%)   0.7020* C   2 s( 39.31%)p 1.54( 60.65%)d 0.00(  0.04%)
                                            0.0000 -0.6270 -0.0036 -0.0069  0.0004
                                            0.3261 -0.0163 -0.7065 -0.0268  0.0003
                                           -0.0004  0.0140  0.0061 -0.0134
                ( 50.73%)  -0.7122* C   3 s( 35.26%)p 1.83( 64.69%)d 0.00(  0.05%)
                                           -0.0000 -0.5937 -0.0136  0.0125  0.0009
                                           -0.4318 -0.0361  0.6774 -0.0120  0.0003
                                           -0.0004  0.0148  0.0060 -0.0146
   171. (0.39356) BD*( 2) C   2 - C   3  
                ( 46.59%)   0.6826* C   2 s(  0.00%)p 1.00( 99.97%)d 0.00(  0.03%)
                                           -0.0000 -0.0001 -0.0001 -0.9996 -0.0073
                                           -0.0223 -0.0004 -0.0005 -0.0001  0.0122
                                           -0.0103 -0.0003 -0.0006  0.0001
                ( 53.41%)  -0.7308* C   3 s(  0.00%)p 1.00( 99.95%)d 0.00(  0.05%)
                                           -0.0000  0.0000  0.0000 -0.9995 -0.0006
                                           -0.0245 -0.0001  0.0028 -0.0001 -0.0001
                                            0.0219  0.0004  0.0000 -0.0001
   172. (0.02746) BD*( 1) C   2 - C   9  
                ( 49.27%)   0.7020* C   2 s( 39.31%)p 1.54( 60.65%)d 0.00(  0.04%)
                                            0.0000 -0.6270 -0.0036 -0.0076  0.0004
                                            0.3261 -0.0163  0.7065  0.0268  0.0003
                                            0.0004 -0.0140  0.0061 -0.0134
                ( 50.73%)  -0.7122* C   9 s( 35.26%)p 1.83( 64.69%)d 0.00(  0.05%)
                                           -0.0000 -0.5937 -0.0136  0.0119  0.0009
                                           -0.4318 -0.0361 -0.6774  0.0120  0.0003
                                            0.0004 -0.0148  0.0060 -0.0146
   173. (0.01803) BD*( 1) C   3 - C   4  
                ( 49.79%)   0.7056* C   3 s( 36.06%)p 1.77( 63.90%)d 0.00(  0.04%)
                                            0.0002 -0.6005 -0.0071 -0.0197 -0.0005
                                            0.7978  0.0076 -0.0178 -0.0419  0.0009
                                            0.0001 -0.0029  0.0188  0.0082
                ( 50.21%)  -0.7086* C   4 s( 35.68%)p 1.80( 64.27%)d 0.00(  0.05%)
                                           -0.0001 -0.5972 -0.0129  0.0188  0.0009
                                           -0.8000 -0.0076 -0.0274 -0.0396  0.0010
                                           -0.0000  0.0013  0.0191  0.0092
   174. (0.01444) BD*( 1) C   3 - H  10  
                ( 37.96%)   0.6161* C   3 s( 28.58%)p 2.50( 71.39%)d 0.00(  0.03%)
                                            0.0003 -0.5344  0.0152  0.0082 -0.0002
                                           -0.4181  0.0094 -0.7341  0.0056  0.0002
                                            0.0002 -0.0124  0.0054 -0.0103
                ( 62.04%)  -0.7877* H  10 s( 99.91%)p 0.00(  0.09%)
                                           -0.9995  0.0022 -0.0002  0.0160  0.0262
   175. (0.02652) BD*( 1) C   4 - C   5  
                ( 50.62%)   0.7115* C   4 s( 36.29%)p 1.75( 63.67%)d 0.00(  0.04%)
                                            0.0001  0.6024  0.0026  0.0068  0.0030
                                           -0.4268 -0.0222 -0.6736  0.0120 -0.0001
                                           -0.0002  0.0144 -0.0061  0.0140
                ( 49.38%)  -0.7027* C   5 s( 33.98%)p 1.94( 65.97%)d 0.00(  0.04%)
                                           -0.0001  0.5829  0.0057 -0.0123  0.0025
                                            0.3996 -0.0118  0.7067  0.0193 -0.0006
                                           -0.0011  0.0154 -0.0065  0.0119
   176. (0.34371) BD*( 2) C   4 - C   5  
                ( 49.36%)   0.7025* C   4 s(  0.00%)p 1.00( 99.96%)d 0.00(  0.04%)
                                           -0.0000 -0.0020 -0.0022 -0.9995  0.0029
                                           -0.0221  0.0018  0.0020  0.0007 -0.0007
                                            0.0203  0.0003  0.0001  0.0001
                ( 50.64%)  -0.7116* C   5 s(  0.01%)p99.99( 99.94%)d 3.07(  0.04%)
                                           -0.0000 -0.0103 -0.0062 -0.9996  0.0028
                                           -0.0157  0.0047  0.0000 -0.0002 -0.0185
                                           -0.0102 -0.0003  0.0007 -0.0003
   177. (0.01470) BD*( 1) C   4 - H  11  
                ( 38.64%)   0.6216* C   4 s( 27.92%)p 2.58( 72.04%)d 0.00(  0.03%)
                                            0.0004 -0.5283  0.0124 -0.0097 -0.0003
                                            0.4193 -0.0094 -0.7379  0.0006  0.0002
                                           -0.0004  0.0126  0.0047 -0.0119
                ( 61.36%)  -0.7833* H  11 s( 99.91%)p 0.00(  0.09%)
                                           -0.9995  0.0022  0.0006 -0.0145  0.0263
   178. (0.02498) BD*( 1) C   5 - C   6  
                ( 49.06%)   0.7004* C   5 s( 31.98%)p 2.13( 67.98%)d 0.00(  0.04%)
                                           -0.0001 -0.5655  0.0088 -0.0072 -0.0132
                                            0.8241 -0.0202  0.0000 -0.0000 -0.0011
                                           -0.0000 -0.0000  0.0174  0.0072
                ( 50.94%)  -0.7138* C   6 s( 28.63%)p 2.49( 71.33%)d 0.00(  0.05%)
                                           -0.0004 -0.5350 -0.0024 -0.0136 -0.0182
                                           -0.8442 -0.0015  0.0000 -0.0000  0.0003
                                           -0.0000  0.0000  0.0188  0.0114
   179. (0.02652) BD*( 1) C   5 - C   8  
                ( 49.38%)   0.7027* C   5 s( 33.98%)p 1.94( 65.97%)d 0.00(  0.04%)
                                            0.0001 -0.5829 -0.0057  0.0124 -0.0025
                                           -0.3996  0.0118  0.7067  0.0193  0.0006
                                           -0.0011  0.0154  0.0065 -0.0119
                ( 50.62%)  -0.7115* C   8 s( 36.29%)p 1.75( 63.67%)d 0.00(  0.04%)
                                           -0.0001 -0.6024 -0.0026 -0.0078 -0.0030
                                            0.4268  0.0222 -0.6736  0.0120  0.0001
                                           -0.0002  0.0144  0.0061 -0.0140
   180. (0.01093) BD*( 1) C   6 - C   7  
                ( 49.05%)   0.7004* C   6 s( 27.39%)p 2.65( 72.57%)d 0.00(  0.04%)
                                           -0.0002 -0.5232 -0.0096  0.7897  0.0036
                                            0.3186  0.0245  0.0000 -0.0000 -0.0100
                                           -0.0000  0.0000 -0.0137  0.0102
                ( 50.95%)  -0.7138* C   7 s( 29.43%)p 2.40( 70.52%)d 0.00(  0.04%)
                                           -0.0005 -0.5425 -0.0033 -0.7811 -0.0064
                                           -0.3082  0.0121 -0.0000  0.0000 -0.0125
                                            0.0000 -0.0000 -0.0128  0.0102
   181. (0.01411) BD*( 1) C   6 - H  12  
                ( 38.74%)   0.6224* C   6 s( 21.97%)p 3.55( 77.99%)d 0.00(  0.04%)
                                            0.0002 -0.4687  0.0047 -0.4332 -0.0076
                                            0.3039  0.0080 -0.7067  0.0186  0.0052
                                           -0.0137  0.0092 -0.0027 -0.0109
                ( 61.26%)  -0.7827* H  12 s( 99.92%)p 0.00(  0.08%)
                                           -0.9996  0.0030  0.0163 -0.0105  0.0213
   182. (0.01411) BD*( 1) C   6 - H  13  
                ( 38.74%)   0.6224* C   6 s( 21.97%)p 3.55( 77.99%)d 0.00(  0.04%)
                                            0.0002 -0.4687  0.0047 -0.4332 -0.0076
                                            0.3039  0.0080  0.7067 -0.0186  0.0052
                                            0.0137 -0.0092 -0.0027 -0.0109
                ( 61.26%)  -0.7827* H  13 s( 99.92%)p 0.00(  0.08%)
                                           -0.9996  0.0030  0.0163 -0.0105 -0.0213
   183. (0.00629) BD*( 1) C   7 - H  14  
                ( 39.19%)   0.6260* C   7 s( 23.49%)p 3.26( 76.47%)d 0.00(  0.04%)
                                           -0.0000  0.4846  0.0032  0.0088 -0.0116
                                           -0.8743  0.0043  0.0000 -0.0000 -0.0014
                                           -0.0000  0.0000 -0.0180 -0.0098
                ( 60.81%)  -0.7798* H  14 s( 99.92%)p 0.00(  0.08%)
                                            0.9996 -0.0012  0.0009  0.0281 -0.0000
   184. (0.00809) BD*( 1) C   7 - H  15  
                ( 39.26%)   0.6266* C   7 s( 23.52%)p 3.25( 76.43%)d 0.00(  0.04%)
                                           -0.0000 -0.4850  0.0027  0.4410  0.0121
                                           -0.2643  0.0101  0.7069 -0.0039  0.0058
                                           -0.0143  0.0091 -0.0023 -0.0101
                ( 60.74%)  -0.7794* H  15 s( 99.92%)p 0.00(  0.08%)
                                           -0.9996  0.0017 -0.0156  0.0079 -0.0222
   185. (0.00809) BD*( 1) C   7 - H  16  
                ( 39.26%)   0.6266* C   7 s( 23.52%)p 3.25( 76.43%)d 0.00(  0.04%)
                                           -0.0000 -0.4850  0.0027  0.4410  0.0121
                                           -0.2643  0.0101 -0.7069  0.0039  0.0058
                                            0.0143 -0.0091 -0.0023 -0.0101
                ( 60.74%)  -0.7794* H  16 s( 99.92%)p 0.00(  0.08%)
                                           -0.9996  0.0017 -0.0156  0.0079  0.0222
   186. (0.01804) BD*( 1) C   8 - C   9  
                ( 50.21%)   0.7086* C   8 s( 35.68%)p 1.80( 64.27%)d 0.00(  0.05%)
                                            0.0001  0.5972  0.0129 -0.0186 -0.0009
                                            0.8000  0.0076 -0.0274 -0.0396 -0.0010
                                           -0.0000  0.0013 -0.0191 -0.0092
                ( 49.79%)  -0.7056* C   9 s( 36.06%)p 1.77( 63.90%)d 0.00(  0.04%)
                                           -0.0002  0.6005  0.0071  0.0199  0.0005
                                           -0.7978 -0.0076 -0.0178 -0.0419 -0.0010
                                            0.0001 -0.0029 -0.0188 -0.0082
   187. (0.32562) BD*( 2) C   8 - C   9  
                ( 49.75%)   0.7053* C   8 s(  0.00%)p 1.00( 99.96%)d 0.00(  0.04%)
                                           -0.0000 -0.0005 -0.0021 -0.9995  0.0048
                                           -0.0229  0.0017 -0.0024 -0.0007 -0.0183
                                           -0.0103 -0.0003  0.0008  0.0000
                ( 50.25%)  -0.7089* C   9 s(  0.00%)p 1.00( 99.95%)d 0.00(  0.05%)
                                            0.0000  0.0008 -0.0004 -0.9994  0.0083
                                           -0.0242  0.0003 -0.0029  0.0002  0.0185
                                           -0.0118 -0.0003 -0.0009 -0.0000
   188. (0.01470) BD*( 1) C   8 - H  17  
                ( 38.64%)   0.6216* C   8 s( 27.92%)p 2.58( 72.04%)d 0.00(  0.03%)
                                           -0.0004  0.5283 -0.0124  0.0112  0.0003
                                           -0.4193  0.0094 -0.7379  0.0006 -0.0002
                                           -0.0004  0.0126 -0.0047  0.0119
                ( 61.36%)  -0.7833* H  17 s( 99.91%)p 0.00(  0.09%)
                                            0.9995 -0.0022 -0.0006  0.0145  0.0263
   189. (0.01444) BD*( 1) C   9 - H  18  
                ( 37.96%)   0.6161* C   9 s( 28.58%)p 2.50( 71.39%)d 0.00(  0.03%)
                                           -0.0003  0.5344 -0.0152 -0.0076  0.0002
                                            0.4181 -0.0094 -0.7341  0.0056 -0.0002
                                            0.0002 -0.0124 -0.0054  0.0103
                ( 62.04%)  -0.7877* H  18 s( 99.91%)p 0.00(  0.09%)
                                            0.9995 -0.0022  0.0002 -0.0160  0.0262


 NHO Directionality and "Bond Bending" (deviations from line of nuclear centers)

         [Thresholds for printing:  angular deviation  >  1.0 degree]
                                    hybrid p-character > 25.0%
                                    orbital occupancy  >  0.10e

                                Line of Centers        Hybrid 1              Hybrid 2
                                ---------------  -------------------   ------------------
                NBO               Theta   Phi    Theta   Phi    Dev    Theta   Phi    Dev
 ========================================================================================
     2. BD (   1) C   2 - C   3    29.6  271.5    22.9  271.2   6.7    144.9   91.6   5.5
     3. BD (   2) C   2 - C   3    29.6  271.5    90.0    1.3  89.9     90.2    1.4  89.9
     4. BD (   1) C   2 - C   9   150.4  271.5   157.1  271.3   6.7     35.1   91.6   5.5
     5. BD (   1) C   3 - C   4    90.5  271.4    85.8  271.4   4.7     85.3   91.4   4.3
     7. BD (   1) C   4 - C   5   149.0  271.5   145.8  271.2   3.2     28.1   91.5   2.9
     8. BD (   2) C   4 - C   5   149.0  271.5    90.2    1.2  89.7     90.0    0.6  90.4
    10. BD (   1) C   5 - C   6    90.0  269.3    90.0  271.5   2.2     90.0   87.8   1.5
    11. BD (   1) C   5 - C   8   149.0   91.5   151.9   91.5   2.9     34.2  271.4   3.2
    12. BD (   1) C   6 - C   7    90.0  201.9    90.0  203.4   1.5     90.0   20.6   1.3
    13. BD (   1) C   6 - H  12    36.8  325.6    38.1  324.7   1.5      --     --    --
    14. BD (   1) C   6 - H  13   143.2  325.6   141.9  324.7   1.5      --     --    --
    16. BD (   1) C   7 - H  15   143.7  149.0   143.5  150.7   1.0      --     --    --
    17. BD (   1) C   7 - H  16    36.3  149.0    36.5  150.7   1.0      --     --    --
    18. BD (   1) C   8 - C   9    90.5   91.4    94.7   91.4   4.3     94.2  271.4   4.7
    19. BD (   2) C   8 - C   9    90.5   91.4    89.8    1.2  90.2     90.2  181.4  90.0
    45. LP (   2)Br   1             --     --      0.0    0.0   --       --     --    --
    46. LP (   3)Br   1             --     --     90.0  181.3   --       --     --    --
   171. BD*(   2) C   2 - C   3    29.6  271.5    90.0    1.3  89.9     90.2    1.4  89.9
   176. BD*(   2) C   4 - C   5   149.0  271.5    90.2    1.2  89.7     90.0    0.6  90.4
   187. BD*(   2) C   8 - C   9    90.5   91.4    89.8    1.2  90.2     90.2  181.4  90.0


 Second Order Perturbation Theory Analysis of Fock Matrix in NBO Basis

     Threshold for printing:   0.50 kcal/mol
                                                                              E(2)  E(j)-E(i) F(i,j)
         Donor NBO (i)                     Acceptor NBO (j)                 kcal/mol   a.u.    a.u. 
 ===================================================================================================

 within unit  1
   1. BD (   1)Br   1 - C   2        / 70. RY*(   1) C   3                    1.38    1.75    0.044
   1. BD (   1)Br   1 - C   2        /124. RY*(   1) C   9                    1.38    1.75    0.044
   1. BD (   1)Br   1 - C   2        /173. BD*(   1) C   3 - C   4            2.98    1.23    0.054
   1. BD (   1)Br   1 - C   2        /186. BD*(   1) C   8 - C   9            2.98    1.23    0.054
   2. BD (   1) C   2 - C   3        / 79. RY*(   1) C   4                    0.73    1.86    0.033
   2. BD (   1) C   2 - C   3        / 80. RY*(   2) C   4                    1.49    1.43    0.041
   2. BD (   1) C   2 - C   3        /124. RY*(   1) C   9                    0.95    1.80    0.037
   2. BD (   1) C   2 - C   3        /172. BD*(   1) C   2 - C   9            4.59    1.27    0.068
   2. BD (   1) C   2 - C   3        /173. BD*(   1) C   3 - C   4            3.34    1.29    0.059
   2. BD (   1) C   2 - C   3        /174. BD*(   1) C   3 - H  10            1.83    1.17    0.041
   2. BD (   1) C   2 - C   3        /177. BD*(   1) C   4 - H  11            2.32    1.17    0.047
   2. BD (   1) C   2 - C   3        /189. BD*(   1) C   9 - H  18            2.44    1.17    0.048
   3. BD (   2) C   2 - C   3        / 47. RY*(   1)Br   1                    1.46    0.88    0.035
   3. BD (   2) C   2 - C   3        / 83. RY*(   5) C   4                    1.36    1.49    0.044
   3. BD (   2) C   2 - C   3        /127. RY*(   4) C   9                    2.42    1.11    0.050
   3. BD (   2) C   2 - C   3        /176. BD*(   2) C   4 - C   5           17.72    0.31    0.066
   3. BD (   2) C   2 - C   3        /187. BD*(   2) C   8 - C   9           20.15    0.30    0.070
   4. BD (   1) C   2 - C   9        / 70. RY*(   1) C   3                    0.95    1.80    0.037
   4. BD (   1) C   2 - C   9        /115. RY*(   1) C   8                    0.73    1.86    0.033
   4. BD (   1) C   2 - C   9        /116. RY*(   2) C   8                    1.48    1.43    0.041
   4. BD (   1) C   2 - C   9        /170. BD*(   1) C   2 - C   3            4.59    1.27    0.068
   4. BD (   1) C   2 - C   9        /174. BD*(   1) C   3 - H  10            2.44    1.17    0.048
   4. BD (   1) C   2 - C   9        /186. BD*(   1) C   8 - C   9            3.34    1.29    0.059
   4. BD (   1) C   2 - C   9        /188. BD*(   1) C   8 - H  17            2.32    1.17    0.047
   4. BD (   1) C   2 - C   9        /189. BD*(   1) C   9 - H  18            1.83    1.17    0.041
   5. BD (   1) C   3 - C   4        / 61. RY*(   1) C   2                    1.01    1.75    0.038
   5. BD (   1) C   3 - C   4        / 62. RY*(   2) C   2                    1.30    1.41    0.039
   5. BD (   1) C   3 - C   4        / 88. RY*(   1) C   5                    1.09    1.85    0.040
   5. BD (   1) C   3 - C   4        / 90. RY*(   3) C   5                    1.40    1.63    0.043
   5. BD (   1) C   3 - C   4        /169. BD*(   1)Br   1 - C   2            4.98    0.79    0.056
   5. BD (   1) C   3 - C   4        /170. BD*(   1) C   2 - C   3            4.00    1.24    0.063
   5. BD (   1) C   3 - C   4        /174. BD*(   1) C   3 - H  10            1.49    1.15    0.037
   5. BD (   1) C   3 - C   4        /175. BD*(   1) C   4 - C   5            3.72    1.25    0.061
   5. BD (   1) C   3 - C   4        /177. BD*(   1) C   4 - H  11            1.38    1.14    0.036
   5. BD (   1) C   3 - C   4        /178. BD*(   1) C   5 - C   6            3.48    1.11    0.056
   6. BD (   1) C   3 - H  10        / 61. RY*(   1) C   2                    1.18    1.58    0.039
   6. BD (   1) C   3 - H  10        / 79. RY*(   1) C   4                    0.59    1.66    0.028
   6. BD (   1) C   3 - H  10        /170. BD*(   1) C   2 - C   3            1.06    1.07    0.030
   6. BD (   1) C   3 - H  10        /172. BD*(   1) C   2 - C   9            4.17    1.07    0.060
   6. BD (   1) C   3 - H  10        /173. BD*(   1) C   3 - C   4            1.04    1.09    0.030
   6. BD (   1) C   3 - H  10        /175. BD*(   1) C   4 - C   5            3.79    1.08    0.057
   7. BD (   1) C   4 - C   5        / 70. RY*(   1) C   3                    0.59    1.77    0.029
   7. BD (   1) C   4 - C   5        / 71. RY*(   2) C   3                    1.97    1.34    0.046
   7. BD (   1) C   4 - C   5        / 97. RY*(   1) C   6                    1.13    1.55    0.038
   7. BD (   1) C   4 - C   5        /115. RY*(   1) C   8                    0.71    1.83    0.032
   7. BD (   1) C   4 - C   5        /173. BD*(   1) C   3 - C   4            3.52    1.25    0.059
   7. BD (   1) C   4 - C   5        /174. BD*(   1) C   3 - H  10            2.35    1.14    0.046
   7. BD (   1) C   4 - C   5        /177. BD*(   1) C   4 - H  11            1.48    1.14    0.037
   7. BD (   1) C   4 - C   5        /178. BD*(   1) C   5 - C   6            2.79    1.11    0.050
   7. BD (   1) C   4 - C   5        /179. BD*(   1) C   5 - C   8            4.03    1.25    0.063
   7. BD (   1) C   4 - C   5        /182. BD*(   1) C   6 - H  13            0.73    1.12    0.026
   7. BD (   1) C   4 - C   5        /188. BD*(   1) C   8 - H  17            2.68    1.14    0.049
   8. BD (   2) C   4 - C   5        / 74. RY*(   5) C   3                    1.19    1.85    0.046
   8. BD (   2) C   4 - C   5        / 83. RY*(   5) C   4                    0.51    1.47    0.027
   8. BD (   2) C   4 - C   5        /118. RY*(   4) C   8                    0.75    2.08    0.039
   8. BD (   2) C   4 - C   5        /119. RY*(   5) C   8                    0.56    0.99    0.023
   8. BD (   2) C   4 - C   5        /171. BD*(   2) C   2 - C   3           23.87    0.27    0.072
   8. BD (   2) C   4 - C   5        /180. BD*(   1) C   6 - C   7            2.93    0.64    0.042
   8. BD (   2) C   4 - C   5        /181. BD*(   1) C   6 - H  12            0.52    0.69    0.019
   8. BD (   2) C   4 - C   5        /182. BD*(   1) C   6 - H  13            1.03    0.69    0.026
   8. BD (   2) C   4 - C   5        /187. BD*(   2) C   8 - C   9           20.10    0.28    0.068
   9. BD (   1) C   4 - H  11        / 70. RY*(   1) C   3                    0.65    1.60    0.029
   9. BD (   1) C   4 - H  11        / 88. RY*(   1) C   5                    0.94    1.68    0.036
   9. BD (   1) C   4 - H  11        /170. BD*(   1) C   2 - C   3            3.97    1.07    0.058
   9. BD (   1) C   4 - H  11        /173. BD*(   1) C   3 - C   4            0.89    1.08    0.028
   9. BD (   1) C   4 - H  11        /175. BD*(   1) C   4 - C   5            1.11    1.08    0.031
   9. BD (   1) C   4 - H  11        /179. BD*(   1) C   5 - C   8            4.25    1.08    0.061
  10. BD (   1) C   5 - C   6        / 79. RY*(   1) C   4                    1.33    1.76    0.043
  10. BD (   1) C   5 - C   6        /106. RY*(   1) C   7                    1.06    1.47    0.035
  10. BD (   1) C   5 - C   6        /115. RY*(   1) C   8                    1.33    1.76    0.043
  10. BD (   1) C   5 - C   6        /173. BD*(   1) C   3 - C   4            2.62    1.19    0.050
  10. BD (   1) C   5 - C   6        /175. BD*(   1) C   4 - C   5            3.06    1.18    0.054
  10. BD (   1) C   5 - C   6        /179. BD*(   1) C   5 - C   8            3.06    1.18    0.054
  10. BD (   1) C   5 - C   6        /180. BD*(   1) C   6 - C   7            1.11    1.00    0.030
  10. BD (   1) C   5 - C   6        /181. BD*(   1) C   6 - H  12            0.64    1.06    0.023
  10. BD (   1) C   5 - C   6        /182. BD*(   1) C   6 - H  13            0.64    1.06    0.023
  10. BD (   1) C   5 - C   6        /183. BD*(   1) C   7 - H  14            1.68    1.06    0.038
  10. BD (   1) C   5 - C   6        /186. BD*(   1) C   8 - C   9            2.62    1.19    0.050
  11. BD (   1) C   5 - C   8        / 79. RY*(   1) C   4                    0.71    1.83    0.032
  11. BD (   1) C   5 - C   8        / 97. RY*(   1) C   6                    1.13    1.55    0.038
  11. BD (   1) C   5 - C   8        /124. RY*(   1) C   9                    0.59    1.77    0.029
  11. BD (   1) C   5 - C   8        /125. RY*(   2) C   9                    1.97    1.34    0.046
  11. BD (   1) C   5 - C   8        /175. BD*(   1) C   4 - C   5            4.03    1.25    0.063
  11. BD (   1) C   5 - C   8        /177. BD*(   1) C   4 - H  11            2.68    1.14    0.049
  11. BD (   1) C   5 - C   8        /178. BD*(   1) C   5 - C   6            2.79    1.11    0.050
  11. BD (   1) C   5 - C   8        /181. BD*(   1) C   6 - H  12            0.73    1.12    0.026
  11. BD (   1) C   5 - C   8        /186. BD*(   1) C   8 - C   9            3.52    1.25    0.059
  11. BD (   1) C   5 - C   8        /188. BD*(   1) C   8 - H  17            1.48    1.14    0.037
  11. BD (   1) C   5 - C   8        /189. BD*(   1) C   9 - H  18            2.35    1.14    0.046
  12. BD (   1) C   6 - C   7        / 89. RY*(   2) C   5                    1.91    1.36    0.046
  12. BD (   1) C   6 - C   7        /175. BD*(   1) C   4 - C   5            0.61    1.16    0.024
  12. BD (   1) C   6 - C   7        /176. BD*(   2) C   4 - C   5            2.94    0.63    0.042
  12. BD (   1) C   6 - C   7        /178. BD*(   1) C   5 - C   6            1.46    1.02    0.034
  12. BD (   1) C   6 - C   7        /179. BD*(   1) C   5 - C   8            0.61    1.16    0.024
  12. BD (   1) C   6 - C   7        /181. BD*(   1) C   6 - H  12            0.58    1.04    0.022
  12. BD (   1) C   6 - C   7        /182. BD*(   1) C   6 - H  13            0.58    1.04    0.022
  12. BD (   1) C   6 - C   7        /183. BD*(   1) C   7 - H  14            0.54    1.04    0.021
  13. BD (   1) C   6 - H  12        /176. BD*(   2) C   4 - C   5            0.91    0.52    0.021
  13. BD (   1) C   6 - H  12        /179. BD*(   1) C   5 - C   8            3.75    1.05    0.056
  13. BD (   1) C   6 - H  12        /184. BD*(   1) C   7 - H  15            3.09    0.93    0.048
  14. BD (   1) C   6 - H  13        /175. BD*(   1) C   4 - C   5            3.75    1.05    0.056
  14. BD (   1) C   6 - H  13        /176. BD*(   2) C   4 - C   5            1.14    0.52    0.024
  14. BD (   1) C   6 - H  13        /185. BD*(   1) C   7 - H  16            3.09    0.93    0.048
  15. BD (   1) C   7 - H  14        /178. BD*(   1) C   5 - C   6            3.35    0.91    0.050
  16. BD (   1) C   7 - H  15        /181. BD*(   1) C   6 - H  12            3.00    0.93    0.047
  17. BD (   1) C   7 - H  16        /182. BD*(   1) C   6 - H  13            3.00    0.93    0.047
  18. BD (   1) C   8 - C   9        / 61. RY*(   1) C   2                    1.01    1.75    0.038
  18. BD (   1) C   8 - C   9        / 62. RY*(   2) C   2                    1.30    1.41    0.039
  18. BD (   1) C   8 - C   9        / 88. RY*(   1) C   5                    1.09    1.85    0.040
  18. BD (   1) C   8 - C   9        / 90. RY*(   3) C   5                    1.40    1.63    0.043
  18. BD (   1) C   8 - C   9        /169. BD*(   1)Br   1 - C   2            4.98    0.79    0.056
  18. BD (   1) C   8 - C   9        /172. BD*(   1) C   2 - C   9            4.00    1.24    0.063
  18. BD (   1) C   8 - C   9        /178. BD*(   1) C   5 - C   6            3.48    1.11    0.056
  18. BD (   1) C   8 - C   9        /179. BD*(   1) C   5 - C   8            3.72    1.25    0.061
  18. BD (   1) C   8 - C   9        /188. BD*(   1) C   8 - H  17            1.38    1.14    0.036
  18. BD (   1) C   8 - C   9        /189. BD*(   1) C   9 - H  18            1.49    1.15    0.037
  19. BD (   2) C   8 - C   9        / 63. RY*(   3) C   2                    0.88    1.24    0.032
  19. BD (   2) C   8 - C   9        / 65. RY*(   5) C   2                    0.53    2.16    0.033
  19. BD (   2) C   8 - C   9        / 89. RY*(   2) C   5                    0.51    1.02    0.022
  19. BD (   2) C   8 - C   9        /127. RY*(   4) C   9                    0.62    1.10    0.025
  19. BD (   2) C   8 - C   9        /171. BD*(   2) C   2 - C   3           20.10    0.27    0.067
  19. BD (   2) C   8 - C   9        /176. BD*(   2) C   4 - C   5           20.82    0.29    0.070
  20. BD (   1) C   8 - H  17        / 88. RY*(   1) C   5                    0.94    1.68    0.036
  20. BD (   1) C   8 - H  17        /124. RY*(   1) C   9                    0.65    1.60    0.029
  20. BD (   1) C   8 - H  17        /172. BD*(   1) C   2 - C   9            3.97    1.07    0.058
  20. BD (   1) C   8 - H  17        /175. BD*(   1) C   4 - C   5            4.25    1.08    0.061
  20. BD (   1) C   8 - H  17        /179. BD*(   1) C   5 - C   8            1.11    1.08    0.031
  20. BD (   1) C   8 - H  17        /186. BD*(   1) C   8 - C   9            0.89    1.08    0.028
  21. BD (   1) C   9 - H  18        / 61. RY*(   1) C   2                    1.18    1.58    0.039
  21. BD (   1) C   9 - H  18        /115. RY*(   1) C   8                    0.59    1.66    0.028
  21. BD (   1) C   9 - H  18        /170. BD*(   1) C   2 - C   3            4.17    1.07    0.060
  21. BD (   1) C   9 - H  18        /172. BD*(   1) C   2 - C   9            1.06    1.07    0.030
  21. BD (   1) C   9 - H  18        /179. BD*(   1) C   5 - C   8            3.79    1.08    0.057
  21. BD (   1) C   9 - H  18        /186. BD*(   1) C   8 - C   9            1.04    1.09    0.030
  24. CR (   3)Br   1                / 61. RY*(   1) C   2                    1.41   12.66    0.119
  24. CR (   3)Br   1                /170. BD*(   1) C   2 - C   3            0.92   12.15    0.095
  24. CR (   3)Br   1                /172. BD*(   1) C   2 - C   9            0.92   12.15    0.095
  36. CR (   1) C   2                / 71. RY*(   2) C   3                    1.67   10.78    0.120
  36. CR (   1) C   2                / 73. RY*(   4) C   3                    0.66   10.73    0.075
  36. CR (   1) C   2                /125. RY*(   2) C   9                    1.67   10.78    0.120
  36. CR (   1) C   2                /126. RY*(   3) C   9                    0.66   10.73    0.075
  36. CR (   1) C   2                /169. BD*(   1)Br   1 - C   2            1.94   10.22    0.127
  36. CR (   1) C   2                /170. BD*(   1) C   2 - C   3            0.61   10.68    0.072
  36. CR (   1) C   2                /172. BD*(   1) C   2 - C   9            0.61   10.68    0.072
  36. CR (   1) C   2                /173. BD*(   1) C   3 - C   4            0.86   10.69    0.086
  36. CR (   1) C   2                /174. BD*(   1) C   3 - H  10            0.77   10.58    0.081
  36. CR (   1) C   2                /186. BD*(   1) C   8 - C   9            0.86   10.69    0.086
  36. CR (   1) C   2                /189. BD*(   1) C   9 - H  18            0.77   10.58    0.081
  37. CR (   1) C   3                / 62. RY*(   2) C   2                    2.37   10.79    0.143
  37. CR (   1) C   3                / 64. RY*(   4) C   2                    0.50   10.60    0.065
  37. CR (   1) C   3                / 80. RY*(   2) C   4                    0.58   10.79    0.071
  37. CR (   1) C   3                / 81. RY*(   3) C   4                    0.93   10.69    0.089
  37. CR (   1) C   3                /133. RY*(   1) H  10                    0.72   10.43    0.077
  37. CR (   1) C   3                /169. BD*(   1)Br   1 - C   2            1.04   10.17    0.092
  37. CR (   1) C   3                /172. BD*(   1) C   2 - C   9            1.28   10.62    0.105
  37. CR (   1) C   3                /175. BD*(   1) C   4 - C   5            1.09   10.64    0.097
  37. CR (   1) C   3                /177. BD*(   1) C   4 - H  11            0.66   10.53    0.075
  38. CR (   1) C   4                / 71. RY*(   2) C   3                    1.22   10.73    0.102
  38. CR (   1) C   4                / 88. RY*(   1) C   5                    0.54   11.23    0.070
  38. CR (   1) C   4                / 90. RY*(   3) C   5                    1.52   11.01    0.116
  38. CR (   1) C   4                /137. RY*(   1) H  11                    0.67   10.43    0.074
  38. CR (   1) C   4                /170. BD*(   1) C   2 - C   3            1.10   10.62    0.097
  38. CR (   1) C   4                /174. BD*(   1) C   3 - H  10            0.70   10.53    0.077
  38. CR (   1) C   4                /178. BD*(   1) C   5 - C   6            1.12   10.49    0.097
  38. CR (   1) C   4                /179. BD*(   1) C   5 - C   8            1.07   10.63    0.096
  39. CR (   1) C   5                / 80. RY*(   2) C   4                    1.78   10.79    0.124
  39. CR (   1) C   5                / 99. RY*(   3) C   6                    1.10   10.72    0.097
  39. CR (   1) C   5                /116. RY*(   2) C   8                    1.78   10.79    0.124
  39. CR (   1) C   5                /173. BD*(   1) C   3 - C   4            0.95   10.64    0.090
  39. CR (   1) C   5                /177. BD*(   1) C   4 - H  11            0.67   10.53    0.075
  39. CR (   1) C   5                /186. BD*(   1) C   8 - C   9            0.95   10.64    0.090
  39. CR (   1) C   5                /188. BD*(   1) C   8 - H  17            0.67   10.53    0.075
  40. CR (   1) C   6                / 88. RY*(   1) C   5                    0.57   11.24    0.072
  40. CR (   1) C   6                /108. RY*(   3) C   7                    1.19   10.61    0.100
  40. CR (   1) C   6                /141. RY*(   1) H  12                    0.59   10.46    0.070
  40. CR (   1) C   6                /145. RY*(   1) H  13                    0.59   10.46    0.070
  40. CR (   1) C   6                /175. BD*(   1) C   4 - C   5            0.85   10.64    0.085
  40. CR (   1) C   6                /179. BD*(   1) C   5 - C   8            0.85   10.64    0.085
  41. CR (   1) C   7                /100. RY*(   4) C   6                    0.77   10.87    0.082
  41. CR (   1) C   7                /149. RY*(   1) H  14                    0.63   10.48    0.073
  41. CR (   1) C   7                /153. RY*(   1) H  15                    0.66   10.50    0.074
  41. CR (   1) C   7                /157. RY*(   1) H  16                    0.66   10.50    0.074
  42. CR (   1) C   8                / 88. RY*(   1) C   5                    0.54   11.23    0.070
  42. CR (   1) C   8                / 90. RY*(   3) C   5                    1.52   11.01    0.116
  42. CR (   1) C   8                /125. RY*(   2) C   9                    1.22   10.73    0.102
  42. CR (   1) C   8                /161. RY*(   1) H  17                    0.67   10.43    0.074
  42. CR (   1) C   8                /172. BD*(   1) C   2 - C   9            1.10   10.62    0.097
  42. CR (   1) C   8                /175. BD*(   1) C   4 - C   5            1.07   10.63    0.096
  42. CR (   1) C   8                /178. BD*(   1) C   5 - C   6            1.12   10.49    0.097
  42. CR (   1) C   8                /189. BD*(   1) C   9 - H  18            0.70   10.53    0.077
  43. CR (   1) C   9                / 62. RY*(   2) C   2                    2.37   10.79    0.143
  43. CR (   1) C   9                / 64. RY*(   4) C   2                    0.50   10.60    0.065
  43. CR (   1) C   9                /116. RY*(   2) C   8                    0.58   10.79    0.071
  43. CR (   1) C   9                /117. RY*(   3) C   8                    0.98   10.69    0.091
  43. CR (   1) C   9                /165. RY*(   1) H  18                    0.72   10.43    0.077
  43. CR (   1) C   9                /169. BD*(   1)Br   1 - C   2            1.04   10.17    0.092
  43. CR (   1) C   9                /170. BD*(   1) C   2 - C   3            1.28   10.62    0.105
  43. CR (   1) C   9                /179. BD*(   1) C   5 - C   8            1.09   10.64    0.097
  43. CR (   1) C   9                /188. BD*(   1) C   8 - H  17            0.66   10.53    0.075
  44. LP (   1)Br   1                / 61. RY*(   1) C   2                    2.05    2.04    0.058
  44. LP (   1)Br   1                /170. BD*(   1) C   2 - C   3            1.44    1.52    0.042
  44. LP (   1)Br   1                /172. BD*(   1) C   2 - C   9            1.44    1.52    0.042
  45. LP (   2)Br   1                / 62. RY*(   2) C   2                    0.90    1.01    0.027
  45. LP (   2)Br   1                /170. BD*(   1) C   2 - C   3            2.97    0.85    0.045
  45. LP (   2)Br   1                /172. BD*(   1) C   2 - C   9            2.97    0.85    0.045
  46. LP (   3)Br   1                / 63. RY*(   3) C   2                    0.65    1.27    0.026
  46. LP (   3)Br   1                /171. BD*(   2) C   2 - C   3            9.78    0.30    0.053
 171. BD*(   2) C   2 - C   3        / 47. RY*(   1)Br   1                    0.55    0.59    0.036
 171. BD*(   2) C   2 - C   3        / 63. RY*(   3) C   2                    1.69    0.97    0.081
 171. BD*(   2) C   2 - C   3        / 72. RY*(   3) C   3                    3.33    0.89    0.109
 171. BD*(   2) C   2 - C   3        / 83. RY*(   5) C   4                    0.60    1.20    0.054
 171. BD*(   2) C   2 - C   3        /127. RY*(   4) C   9                    0.82    0.82    0.052
 171. BD*(   2) C   2 - C   3        /176. BD*(   2) C   4 - C   5          162.82    0.02    0.085
 171. BD*(   2) C   2 - C   3        /187. BD*(   2) C   8 - C   9          204.52    0.01    0.081
 176. BD*(   2) C   4 - C   5        / 81. RY*(   3) C   4                    0.93    0.59    0.050
 176. BD*(   2) C   4 - C   5        / 82. RY*(   4) C   4                    1.29    1.30    0.088
 176. BD*(   2) C   4 - C   5        / 89. RY*(   2) C   5                    0.68    0.73    0.048
 176. BD*(   2) C   4 - C   5        /180. BD*(   1) C   6 - C   7            1.63    0.35    0.051
 176. BD*(   2) C   4 - C   5        /181. BD*(   1) C   6 - H  12            0.57    0.41    0.032
 187. BD*(   2) C   8 - C   9        /117. RY*(   3) C   8                    0.70    0.59    0.045
 187. BD*(   2) C   8 - C   9        /119. RY*(   5) C   8                    2.40    0.71    0.091
 187. BD*(   2) C   8 - C   9        /127. RY*(   4) C   9                    0.77    0.81    0.055
 187. BD*(   2) C   8 - C   9        /128. RY*(   5) C   9                    1.05    1.64    0.092


 Natural Bond Orbitals (Summary):

                                                            Principal Delocalizations
           NBO                        Occupancy    Energy   (geminal,vicinal,remote)
 ====================================================================================
 Molecular unit  1  (C8H9Br)
     1. BD (   1)Br   1 - C   2          1.98441    -0.65548  173(v),186(v),70(v),124(v)
     2. BD (   1) C   2 - C   3          1.97804    -0.71095  172(g),173(g),189(v),177(v)
                                                    174(g),80(v),124(v),79(v)
     3. BD (   2) C   2 - C   3          1.68372    -0.26957  187(v),176(v),127(v),47(v)
                                                    83(v)
     4. BD (   1) C   2 - C   9          1.97804    -0.71095  170(g),186(g),174(v),188(v)
                                                    189(g),116(v),70(v),115(v)
     5. BD (   1) C   3 - C   4          1.96850    -0.68522  169(v),170(g),175(g),178(v)
                                                    174(g),90(v),177(g),62(v)
                                                    88(v),61(v)
     6. BD (   1) C   3 - H  10          1.97743    -0.51378  172(v),175(v),61(v),170(g)
                                                    173(g),79(v)
     7. BD (   1) C   4 - C   5          1.97056    -0.67957  179(g),173(g),178(g),188(v)
                                                    174(v),71(v),177(g),97(v)
                                                    182(v),115(v),70(v)
     8. BD (   2) C   4 - C   5          1.64270    -0.25031  171(v),187(v),180(v),74(v)
                                                    182(v),118(v),119(v),181(v)
                                                    83(g)
     9. BD (   1) C   4 - H  11          1.97853    -0.50971  179(v),170(v),175(g),88(v)
                                                    173(g),70(v)
    10. BD (   1) C   5 - C   6          1.97232    -0.61254  175(g),179(g),173(v),186(v)
                                                    183(v),79(v),115(v),180(g)
                                                    106(v),181(g),182(g)
    11. BD (   1) C   5 - C   8          1.97056    -0.67957  175(g),186(g),178(g),177(v)
                                                    189(v),125(v),188(g),97(v)
                                                    181(v),79(v),124(v)
    12. BD (   1) C   6 - C   7          1.97754    -0.59290  176(v),89(v),178(g),175(v)
                                                    179(v),181(g),182(g),183(g)
    13. BD (   1) C   6 - H  12          1.97634    -0.48302  179(v),184(v),176(v)
    14. BD (   1) C   6 - H  13          1.97634    -0.48302  175(v),185(v),176(v)
    15. BD (   1) C   7 - H  14          1.98712    -0.48762  178(v)
    16. BD (   1) C   7 - H  15          1.98875    -0.48742  181(v)
    17. BD (   1) C   7 - H  16          1.98875    -0.48742  182(v)
    18. BD (   1) C   8 - C   9          1.96850    -0.68522  169(v),172(g),179(g),178(v)
                                                    189(g),90(v),188(g),62(v)
                                                    88(v),61(v)
    19. BD (   2) C   8 - C   9          1.67075    -0.25601  176(v),171(v),63(v),127(g)
                                                    65(v),89(v)
    20. BD (   1) C   8 - H  17          1.97854    -0.50972  175(v),172(v),179(g),88(v)
                                                    186(g),124(v)
    21. BD (   1) C   9 - H  18          1.97743    -0.51378  170(v),179(v),61(v),172(g)
                                                    186(g),115(v)
    22. CR (   1)Br   1                  2.00000  -401.94823   
    23. CR (   2)Br   1                  2.00000  -140.00930   
    24. CR (   3)Br   1                  1.99977   -11.59055  61(v),170(v),172(v)
    25. CR (   4)Br   1                  2.00000   -56.12583   
    26. CR (   5)Br   1                  1.99999    -6.67189   
    27. CR (   6)Br   1                  2.00000   -56.12926   
    28. CR (   7)Br   1                  1.99984    -6.68152   
    29. CR (   8)Br   1                  2.00000   -56.12572   
    30. CR (   9)Br   1                  1.99999    -6.67165   
    31. CR (  10)Br   1                  1.99994    -2.63111   
    32. CR (  11)Br   1                  2.00000    -2.62085   
    33. CR (  12)Br   1                  1.99995    -2.63089   
    34. CR (  13)Br   1                  1.99981    -2.63105   
    35. CR (  14)Br   1                  1.99993    -2.62409   
    36. CR (   1) C   2                  1.99861   -10.11923  169(g),71(v),125(v),173(v)
                                                    186(v),174(v),189(v),126(v)
                                                    73(v),170(g),172(g)
    37. CR (   1) C   3                  1.99878   -10.06759  62(v),172(v),175(v),169(v)
                                                    81(v),133(v),177(v),80(v)
                                                    64(v)
    38. CR (   1) C   4                  1.99887   -10.06545  90(v),71(v),178(v),170(v)
                                                    179(v),174(v),137(v),88(v)
    39. CR (   1) C   5                  1.99883   -10.06704  116(v),80(v),99(v),173(v)
                                                    186(v),177(v),188(v)
    40. CR (   1) C   6                  1.99909   -10.07214  108(v),175(v),179(v),141(v)
                                                    145(v),88(v)
    41. CR (   1) C   7                  1.99925   -10.07241  100(v),153(v),157(v),149(v)
    42. CR (   1) C   8                  1.99887   -10.06545  90(v),125(v),178(v),172(v)
                                                    175(v),189(v),161(v),88(v)
    43. CR (   1) C   9                  1.99878   -10.06759  62(v),170(v),179(v),169(v)
                                                    117(v),165(v),188(v),116(v)
                                                    64(v)
    44. LP (   1)Br   1                  1.99398    -0.96684  61(v),170(v),172(v)
    45. LP (   2)Br   1                  1.97691    -0.28956  170(v),172(v),62(v)
    46. LP (   3)Br   1                  1.93744    -0.28798  171(v),63(v)
    47. RY*(   1)Br   1                  0.00293     0.60595   
    48. RY*(   2)Br   1                  0.00140     0.72387   
    49. RY*(   3)Br   1                  0.00050     0.54834   
    50. RY*(   4)Br   1                  0.00014     1.07243   
    51. RY*(   5)Br   1                  0.00006     0.54798   
    52. RY*(   6)Br   1                  0.00002     0.99204   
    53. RY*(   7)Br   1                  0.00001     0.49619   
    54. RY*(   8)Br   1                  0.00001     0.73645   
    55. RY*(   9)Br   1                  0.00000     3.44601   
    56. RY*(  10)Br   1                  0.00000     3.42309   
    57. RY*(  11)Br   1                  0.00000     3.41046   
    58. RY*(  12)Br   1                  0.00000     3.57002   
    59. RY*(  13)Br   1                  0.00001     0.71624   
    60. RY*(  14)Br   1                  0.00000     3.48873   
    61. RY*(   1) C   2                  0.00724     1.06838   
    62. RY*(   2) C   2                  0.00675     0.72376   
    63. RY*(   3) C   2                  0.00231     0.98607   
    64. RY*(   4) C   2                  0.00110     0.52824   
    65. RY*(   5) C   2                  0.00079     1.90445   
    66. RY*(   6) C   2                  0.00051     2.33689   
    67. RY*(   7) C   2                  0.00039     2.08951   
    68. RY*(   8) C   2                  0.00007     1.39262   
    69. RY*(   9) C   2                  0.00002     2.15925   
    70. RY*(   1) C   3                  0.00638     1.09362   
    71. RY*(   2) C   3                  0.00312     0.66512   
    72. RY*(   3) C   3                  0.00117     0.90815   
    73. RY*(   4) C   3                  0.00100     0.60703   
    74. RY*(   5) C   3                  0.00052     1.59661   
    75. RY*(   6) C   3                  0.00014     2.38215   
    76. RY*(   7) C   3                  0.00006     2.35913   
    77. RY*(   8) C   3                  0.00002     2.21726   
    78. RY*(   9) C   3                  0.00002     1.87923   
    79. RY*(   1) C   4                  0.00597     1.14576   
    80. RY*(   2) C   4                  0.00272     0.72186   
    81. RY*(   3) C   4                  0.00097     0.62594   
    82. RY*(   4) C   4                  0.00076     1.34185   
    83. RY*(   5) C   4                  0.00061     1.21716   
    84. RY*(   6) C   4                  0.00012     2.34710   
    85. RY*(   7) C   4                  0.00005     2.36832   
    86. RY*(   8) C   4                  0.00001     1.86939   
    87. RY*(   9) C   4                  0.00001     2.21916   
    88. RY*(   1) C   5                  0.00541     1.16849   
    89. RY*(   2) C   5                  0.00396     0.76230   
    90. RY*(   3) C   5                  0.00319     0.94663   
    91. RY*(   4) C   5                  0.00113     0.74412   
    92. RY*(   5) C   5                  0.00067     1.91971   
    93. RY*(   6) C   5                  0.00037     2.35185   
    94. RY*(   7) C   5                  0.00020     1.84038   
    95. RY*(   8) C   5                  0.00014     2.20976   
    96. RY*(   9) C   5                  0.00002     2.18157   
    97. RY*(   1) C   6                  0.00621     0.87467   
    98. RY*(   2) C   6                  0.00140     1.23901   
    99. RY*(   3) C   6                  0.00098     0.65072   
   100. RY*(   4) C   6                  0.00063     0.79517   
   101. RY*(   5) C   6                  0.00035     2.14449   
   102. RY*(   6) C   6                  0.00018     2.17166   
   103. RY*(   7) C   6                  0.00004     1.81512   
   104. RY*(   8) C   6                  0.00001     2.35729   
   105. RY*(   9) C   6                  0.00001     1.94514   
   106. RY*(   1) C   7                  0.00241     0.85533   
   107. RY*(   2) C   7                  0.00143     1.00591   
   108. RY*(   3) C   7                  0.00041     0.54241   
   109. RY*(   4) C   7                  0.00014     1.06644   
   110. RY*(   5) C   7                  0.00003     1.97824   
   111. RY*(   6) C   7                  0.00001     1.91694   
   112. RY*(   7) C   7                  0.00002     2.14814   
   113. RY*(   8) C   7                  0.00000     2.18567   
   114. RY*(   9) C   7                  0.00000     2.20418   
   115. RY*(   1) C   8                  0.00597     1.14579   
   116. RY*(   2) C   8                  0.00272     0.72234   
   117. RY*(   3) C   8                  0.00097     0.62226   
   118. RY*(   4) C   8                  0.00070     1.82576   
   119. RY*(   5) C   8                  0.00067     0.73664   
   120. RY*(   6) C   8                  0.00012     2.34706   
   121. RY*(   7) C   8                  0.00005     2.36838   
   122. RY*(   8) C   8                  0.00001     1.86936   
   123. RY*(   9) C   8                  0.00001     2.21914   
   124. RY*(   1) C   9                  0.00638     1.09363   
   125. RY*(   2) C   9                  0.00312     0.66513   
   126. RY*(   3) C   9                  0.00100     0.60729   
   127. RY*(   4) C   9                  0.00100     0.83992   
   128. RY*(   5) C   9                  0.00058     1.66649   
   129. RY*(   6) C   9                  0.00014     2.38215   
   130. RY*(   7) C   9                  0.00006     2.35914   
   131. RY*(   8) C   9                  0.00002     2.21726   
   132. RY*(   9) C   9                  0.00002     1.87856   
   133. RY*(   1) H  10                  0.00195     0.35825   
   134. RY*(   2) H  10                  0.00018     1.65145   
   135. RY*(   3) H  10                  0.00010     1.99056   
   136. RY*(   4) H  10                  0.00006     2.32200   
   137. RY*(   1) H  11                  0.00173     0.36545   
   138. RY*(   2) H  11                  0.00019     1.65387   
   139. RY*(   3) H  11                  0.00008     1.99207   
   140. RY*(   4) H  11                  0.00006     2.33710   
   141. RY*(   1) H  12                  0.00240     0.38859   
   142. RY*(   2) H  12                  0.00018     1.80070   
   143. RY*(   3) H  12                  0.00014     1.80435   
   144. RY*(   4) H  12                  0.00004     2.31955   
   145. RY*(   1) H  13                  0.00240     0.38859   
   146. RY*(   2) H  13                  0.00018     1.80070   
   147. RY*(   3) H  13                  0.00014     1.80435   
   148. RY*(   4) H  13                  0.00004     2.31955   
   149. RY*(   1) H  14                  0.00155     0.40782   
   150. RY*(   2) H  14                  0.00020     1.79270   
   151. RY*(   3) H  14                  0.00013     1.78207   
   152. RY*(   4) H  14                  0.00003     2.24593   
   153. RY*(   1) H  15                  0.00165     0.42837   
   154. RY*(   2) H  15                  0.00020     1.77859   
   155. RY*(   3) H  15                  0.00013     1.79690   
   156. RY*(   4) H  15                  0.00003     2.23980   
   157. RY*(   1) H  16                  0.00165     0.42837   
   158. RY*(   2) H  16                  0.00020     1.77859   
   159. RY*(   3) H  16                  0.00013     1.79690   
   160. RY*(   4) H  16                  0.00003     2.23980   
   161. RY*(   1) H  17                  0.00173     0.36545   
   162. RY*(   2) H  17                  0.00019     1.65387   
   163. RY*(   3) H  17                  0.00008     1.99207   
   164. RY*(   4) H  17                  0.00006     2.33710   
   165. RY*(   1) H  18                  0.00195     0.35825   
   166. RY*(   2) H  18                  0.00018     1.65145   
   167. RY*(   3) H  18                  0.00010     1.99056   
   168. RY*(   4) H  18                  0.00006     2.32200   
   169. BD*(   1)Br   1 - C   2          0.03379     0.10348   
   170. BD*(   1) C   2 - C   3          0.02746     0.55702   
   171. BD*(   2) C   2 - C   3          0.39356     0.01651  187(v),176(v),72(g),63(g)
                                                    127(v),83(v),47(v)
   172. BD*(   1) C   2 - C   9          0.02746     0.55702   
   173. BD*(   1) C   3 - C   4          0.01803     0.57422   
   174. BD*(   1) C   3 - H  10          0.01444     0.46360   
   175. BD*(   1) C   4 - C   5          0.02652     0.56905   
   176. BD*(   2) C   4 - C   5          0.34371     0.03700  187(v),171(v),180(v),82(g)
                                                    81(g),89(g),181(v)
   177. BD*(   1) C   4 - H  11          0.01470     0.45870   
   178. BD*(   1) C   5 - C   6          0.02498     0.42615   
   179. BD*(   1) C   5 - C   8          0.02652     0.56905   
   180. BD*(   1) C   6 - C   7          0.01093     0.38764   
   181. BD*(   1) C   6 - H  12          0.01411     0.44312   
   182. BD*(   1) C   6 - H  13          0.01411     0.44312   
   183. BD*(   1) C   7 - H  14          0.00629     0.44767   
   184. BD*(   1) C   7 - H  15          0.00809     0.44424   
   185. BD*(   1) C   7 - H  16          0.00809     0.44424   
   186. BD*(   1) C   8 - C   9          0.01804     0.57422   
   187. BD*(   2) C   8 - C   9          0.32562     0.03112  176(v),171(v),119(g),128(g)
                                                    127(g),117(g)
   188. BD*(   1) C   8 - H  17          0.01470     0.45870   
   189. BD*(   1) C   9 - H  18          0.01444     0.46360   
       -------------------------------
              Total Lewis   90.49346  ( 98.3625%)
        Valence non-Lewis    1.38560  (  1.5061%)
        Rydberg non-Lewis    0.12094  (  0.1315%)
       -------------------------------
            Total unit  1   92.00000  (100.0000%)
           Charge unit  1    0.00000
 Unable to Open any file for archive entry.
 1\1\GINC-COMPUTE-0-5\SP\RB3LYP\def2SVP\C8H9Br1\ZAHRT2\13-Mar-2021\0\\#
  b3lyp/def2svp geom=NewRedundant pop=NBO\\75\\0,1\Br,0,-4.3333351435,-
 0.6842175889,-0.7517128779\C,0,-2.4948948614,-0.4516632553,-0.30009304
 37\C,0,-1.5757933301,-1.4567714554,-0.6081184367\C,0,-0.2328095665,-1.
 2775269872,-0.2705742458\C,0,0.2113243768,-0.1123098751,0.3715295862\C
 ,0,1.6750093829,0.093912184,0.6826495049\C,0,2.432382305,0.7711927842,
 -0.4679486334\C,0,-0.7360078128,0.8787814624,0.6674736706\C,0,-2.08375
 16948,0.7199350985,0.3388031631\H,0,-1.9078144085,-2.3703367503,-1.103
 4652903\H,0,0.4852777008,-2.0667891485,-0.5103176864\H,0,2.1423799055,
 -0.8793253611,0.9064085727\H,0,1.7727551518,0.7045925137,1.5954528511\
 H,0,3.496095407,0.9104614428,-0.2174790926\H,0,2.0020413094,1.75960870
 97,-0.6944979777\H,0,2.3736637376,0.1671304525,-1.3872662325\H,0,-0.41
 61283928,1.7959221976,1.1700580211\H,0,-2.8103940666,1.4974035764,0.57
 90981471\\Version=ES64L-G16RevC.01\State=1-A'\HF=-2883.9263638\RMSD=4.
 104e-09\Dipole=0.7825606,0.1137386,0.1583371\Quadrupole=1.0754554,1.24
 96368,-2.3250921,-0.5591073,0.6164537,2.1655306\PG=CS [SG(C4H1Br1),X(C
 4H8)]\\@
 The archive entry for this job was punched.


 WE HAVE LEFT UNDONE THOSE THINGS WHICH WE OUGHT TO HAVE DONE,
 AND WE HAVE DONE THOSE THINGS WHICH WE OUGHT NOT TO HAVE DONE.
                   BOOK OF COMMON PRAYER                      
 File lengths (MBytes):  RWF=     23 Int=      0 D2E=      0 Chk=      3 Scr=      1
 Normal termination of Gaussian 16
