# Supplementary material for: Machine-Learning-Guided Discovery of Electrochemical Reactions
Source: J Am Chem Soc. 2022 Dec 2;144(49):22599–610. doi: 10.1021/jacs.2c08997 (PMC9756344; doi:10.1021/jacs.2c08997)
Supplement: Supplementary file 4 — ja2c08997_si_004.zip [file ja2c08997_si_004.zip › Reactivity Prediction/Nlogs_notimes/76.log]

 Entering Gaussian System, Link 0=g16
 Input=76.com
 Output=76.log
 Initial command:
  
 Copyright (c) 1988-2019, Gaussian, Inc.  All Rights Reserved.
  
 This is part of the Gaussian(R) 16 program.  It is based on
 the Gaussian(R) 09 system (copyright 2009, Gaussian, Inc.),
 the Gaussian(R) 03 system (copyright 2003, Gaussian, Inc.),
 the Gaussian(R) 98 system (copyright 1998, Gaussian, Inc.),
 the Gaussian(R) 94 system (copyright 1995, Gaussian, Inc.),
 the Gaussian 92(TM) system (copyright 1992, Gaussian, Inc.),
 the Gaussian 90(TM) system (copyright 1990, Gaussian, Inc.),
 the Gaussian 88(TM) system (copyright 1988, Gaussian, Inc.),
 the Gaussian 86(TM) system (copyright 1986, Carnegie Mellon
 University), and the Gaussian 82(TM) system (copyright 1983,
 Carnegie Mellon University). Gaussian is a federally registered
 trademark of Gaussian, Inc.
  
 This software contains proprietary and confidential information,
 including trade secrets, belonging to Gaussian, Inc.
  
 This software is provided under written license and may be
 used, copied, transmitted, or stored only in accord with that
 written license.
  
 The following legend is applicable only to US Government
 contracts under FAR:
  
                    RESTRICTED RIGHTS LEGEND
  
 Use, reproduction and disclosure by the US Government is
 subject to restrictions as set forth in subparagraphs (a)
 and (c) of the Commercial Computer Software - Restricted
 Rights clause in FAR 52.227-19.
  
 Gaussian, Inc.
 340 Quinnipiac St., Bldg. 40, Wallingford CT 06492
  
  
 ---------------------------------------------------------------
 Warning -- This program may not be used in any manner that
 competes with the business of Gaussian, Inc. or will provide
 assistance to any competitor of Gaussian, Inc.  The licensee
 of this program is prohibited from giving any competitor of
 Gaussian, Inc. access to this program.  By using this program,
 the user acknowledges that Gaussian, Inc. is engaged in the
 business of creating and licensing software in the field of
 computational chemistry and represents and warrants to the
 licensee that it is not a competitor of Gaussian, Inc. and that
 it will not use this program in any manner prohibited above.
 ---------------------------------------------------------------
  

 Cite this work as:
 Gaussian 16, Revision C.01,
 M. J. Frisch, G. W. Trucks, H. B. Schlegel, G. E. Scuseria, 
 M. A. Robb, J. R. Cheeseman, G. Scalmani, V. Barone, 
 G. A. Petersson, H. Nakatsuji, X. Li, M. Caricato, A. V. Marenich, 
 J. Bloino, B. G. Janesko, R. Gomperts, B. Mennucci, H. P. Hratchian, 
 J. V. Ortiz, A. F. Izmaylov, J. L. Sonnenberg, D. Williams-Young, 
 F. Ding, F. Lipparini, F. Egidi, J. Goings, B. Peng, A. Petrone, 
 T. Henderson, D. Ranasinghe, V. G. Zakrzewski, J. Gao, N. Rega, 
 G. Zheng, W. Liang, M. Hada, M. Ehara, K. Toyota, R. Fukuda, 
 J. Hasegawa, M. Ishida, T. Nakajima, Y. Honda, O. Kitao, H. Nakai, 
 T. Vreven, K. Throssell, J. A. Montgomery, Jr., J. E. Peralta, 
 F. Ogliaro, M. J. Bearpark, J. J. Heyd, E. N. Brothers, K. N. Kudin, 
 V. N. Staroverov, T. A. Keith, R. Kobayashi, J. Normand, 
 K. Raghavachari, A. P. Rendell, J. C. Burant, S. S. Iyengar, 
 J. Tomasi, M. Cossi, J. M. Millam, M. Klene, C. Adamo, R. Cammi, 
 J. W. Ochterski, R. L. Martin, K. Morokuma, O. Farkas, 
 J. B. Foresman, and D. J. Fox, Gaussian, Inc., Wallingford CT, 2019.
 
 ******************************************
 Gaussian 16:  ES64L-G16RevC.01  3-Jul-2019
                13-Mar-2021 
 ******************************************
 %nprocshared=16
 Will use up to   16 processors via shared memory.
 %mem=7GB
 -----------------------------------------
 # b3lyp/def2svp geom=NewRedundant pop=NBO
 -----------------------------------------
 1/29=4000,38=1,172=1/1;
 2/12=2,17=6,18=5,40=1/2;
 3/5=43,7=101,11=2,25=1,30=1,74=-5/1,2,3;
 4//1;
 5/5=2,38=5/2;
 6/7=2,8=2,9=2,10=2,28=1,40=1/1,7;
 99/5=1,9=1/99;
 --
 76
 --
 Symbolic Z-matrix:
 Charge =  0 Multiplicity = 1
 F                     2.55243   1.25     -0.88943 
 C                     2.17929   0.18956  -0.15131 
 F                     2.7224    0.35385   1.07108 
 F                     2.7534   -0.90094  -0.68963 
 C                     0.68021   0.05641  -0.07694 
 C                     0.10082  -1.20576   0.09344 
 C                    -1.28502  -1.3213    0.21453 
 C                    -2.0906   -0.18001   0.1649 
 C                    -1.50932   1.07936  -0.00846 
 C                    -0.12397   1.2002   -0.13004 
 H                     0.73498  -2.09322   0.12396 
 H                    -1.73774  -2.30675   0.34488 
 H                    -3.17517  -0.27265   0.2585 
 H                    -2.13749   1.97183  -0.05255 
 H                     0.33578   2.17943  -0.27292 
 
                          Input orientation:                          
 ---------------------------------------------------------------------
 Center     Atomic      Atomic             Coordinates (Angstroms)
 Number     Number       Type             X           Y           Z
 ---------------------------------------------------------------------
      1          9           0        2.552432    1.249996   -0.889431
      2          6           0        2.179291    0.189559   -0.151313
      3          9           0        2.722395    0.353851    1.071080
      4          9           0        2.753398   -0.900943   -0.689629
      5          6           0        0.680208    0.056406   -0.076944
      6          6           0        0.100824   -1.205759    0.093444
      7          6           0       -1.285022   -1.321297    0.214531
      8          6           0       -2.090600   -0.180010    0.164905
      9          6           0       -1.509319    1.079359   -0.008465
     10          6           0       -0.123968    1.200196   -0.130044
     11          1           0        0.734979   -2.093224    0.123961
     12          1           0       -1.737737   -2.306746    0.344884
     13          1           0       -3.175167   -0.272649    0.258496
     14          1           0       -2.137492    1.971832   -0.052551
     15          1           0        0.335778    2.179429   -0.272924
 ---------------------------------------------------------------------
                    Distance matrix (angstroms):
                    1          2          3          4          5
     1  F    0.000000
     2  C    1.344834   0.000000
     3  F    2.162306   1.347664   0.000000
     4  F    2.169527   1.344834   2.162306   0.000000
     5  C    2.364321   1.506821   2.361559   2.364321   0.000000
     6  C    3.606544   2.515322   3.203247   2.782492   1.399206
     7  C    4.749351   3.797103   4.427097   4.159692   2.417675
     8  C    4.971346   4.297504   4.926569   4.971346   2.791372
     9  C    4.159692   3.797103   4.427096   4.749351   2.417675
    10  C    2.782493   2.515322   3.203246   3.606544   1.399206
    11  H    3.937921   2.715311   3.291661   2.481426   2.159692
    12  H    5.707846   4.671281   5.243941   4.818381   3.407182
    13  H    6.036686   5.389973   5.986154   6.036686   3.883905
    14  H    4.818381   4.671281   5.243940   5.707846   3.407182
    15  H    2.481427   2.715311   3.291660   3.937921   2.159692
                    6          7          8          9         10
     6  C    0.000000
     7  C    1.395915   0.000000
     8  C    2.420662   1.397839   0.000000
     9  C    2.797268   2.421401   1.397839   0.000000
    10  C    2.426747   2.797268   2.420662   1.395915   0.000000
    11  H    1.091182   2.164365   3.412617   3.888405   3.413053
    12  H    2.157708   1.092270   2.163310   3.412146   3.889531
    13  H    3.410286   2.162000   1.092533   2.162000   3.410286
    14  H    3.889531   3.412146   2.163310   1.092270   2.157708
    15  H    3.413053   3.888405   3.412617   2.164365   1.091182
                   11         12         13         14         15
    11  H    0.000000
    12  H    2.491731   0.000000
    13  H    4.315302   2.492231   0.000000
    14  H    4.980655   4.315552   2.492231   0.000000
    15  H    4.309576   4.980655   4.315302   2.491731   0.000000
 Stoichiometry    C7H5F3
 Framework group  C1[X(C7H5F3)]
 Deg. of freedom    39
 Full point group                 C1      NOp   1
 Largest Abelian subgroup         C1      NOp   1
 Largest concise Abelian subgroup C1      NOp   1
                         Standard orientation:                         
 ---------------------------------------------------------------------
 Center     Atomic      Atomic             Coordinates (Angstroms)
 Number     Number       Type             X           Y           Z
 ---------------------------------------------------------------------
      1          9           0       -1.972715   -1.084763   -0.608643
      2          6           0       -1.458923    0.000000   -0.002108
      3          9           0       -1.927849   -0.000001    1.261342
      4          9           0       -1.972715    1.084764   -0.608641
      5          6           0        0.047587    0.000000   -0.032726
      6          6           0        0.744292    1.213373   -0.022471
      7          6           0        2.139991    1.210701    0.001951
      8          6           0        2.838546   -0.000000    0.015325
      9          6           0        2.139991   -1.210701    0.001951
     10          6           0        0.744292   -1.213373   -0.022471
     11          1           0        0.192844    2.154788   -0.040418
     12          1           0        2.684117    2.157776    0.007274
     13          1           0        3.930935   -0.000000    0.033056
     14          1           0        2.684117   -2.157776    0.007274
     15          1           0        0.192844   -2.154788   -0.040418
 ---------------------------------------------------------------------
 Rotational constants (GHZ):           2.8343836           0.9414586           0.8067492
 Standard basis: def2SVP (5D, 7F)
 There are   175 symmetry adapted cartesian basis functions of A   symmetry.
 There are   165 symmetry adapted basis functions of A   symmetry.
   165 basis functions,   285 primitive gaussians,   175 cartesian basis functions
    37 alpha electrons       37 beta electrons
       nuclear repulsion energy       526.7303533680 Hartrees.
 NAtoms=   15 NActive=   15 NUniq=   15 SFac= 1.00D+00 NAtFMM=   60 NAOKFM=F Big=F
 Integral buffers will be    131072 words long.
 Raffenetti 2 integral format.
 Two-electron integral symmetry is turned on.
 One-electron integrals computed using PRISM.
   1 Symmetry operations used in ECPInt.
 ECPInt:  NShTT=    2850 NPrTT=   10730 LenC2=    2781 LenP2D=    8108.
 LDataN:  DoStor=T MaxTD1= 4 Len=   56
 NBasis=   165 RedAO= T EigKep=  3.01D-04  NBF=   165
 NBsUse=   165 1.00D-06 EigRej= -1.00D+00 NBFU=   165
 ExpMin= 1.22D-01 ExpMax= 2.89D+03 ExpMxC= 4.35D+02 IAcc=3 IRadAn=         5 AccDes= 0.00D+00
 Harris functional with IExCor=  402 and IRadAn=       5 diagonalized for initial guess.
 HarFok:  IExCor=  402 AccDes= 0.00D+00 IRadAn=         5 IDoV= 1 UseB2=F ITyADJ=14
 ICtDFT=  3500011 ScaDFX=  1.000000  1.000000  1.000000  1.000000
 FoFCou: FMM=F IPFlag=           0 FMFlag=      100000 FMFlg1=           0
         NFxFlg=           0 DoJE=T BraDBF=F KetDBF=T FulRan=T
         wScrn=  0.000000 ICntrl=       500 IOpCl=  0 I1Cent=   200000004 NGrid=           0
         NMat0=    1 NMatS0=      1 NMatT0=    0 NMatD0=    1 NMtDS0=    0 NMtDT0=    0
 Petite list used in FoFCou.
 Requested convergence on RMS density matrix=1.00D-08 within 128 cycles.
 Requested convergence on MAX density matrix=1.00D-06.
 Requested convergence on             energy=1.00D-06.
 No special actions if energy rises.
 Integral accuracy reduced to 1.0D-05 until final iterations.
 Initial convergence to 1.0D-05 achieved.  Increase integral accuracy.
 SCF Done:  E(RB3LYP) =  -568.872654328     A.U. after   13 cycles
            NFock= 13  Conv=0.74D-08     -V/T= 2.0082

 **********************************************************************

            Population analysis using the SCF Density.

 **********************************************************************

 Orbital symmetries:
       Occupied  (A) (A) (A) (A) (A) (A) (A) (A) (A) (A) (A) (A)
                 (A) (A) (A) (A) (A) (A) (A) (A) (A) (A) (A) (A)
                 (A) (A) (A) (A) (A) (A) (A) (A) (A) (A) (A) (A)
                 (A)
       Virtual   (A) (A) (A) (A) (A) (A) (A) (A) (A) (A) (A) (A)
                 (A) (A) (A) (A) (A) (A) (A) (A) (A) (A) (A) (A)
                 (A) (A) (A) (A) (A) (A) (A) (A) (A) (A) (A) (A)
                 (A) (A) (A) (A) (A) (A) (A) (A) (A) (A) (A) (A)
                 (A) (A) (A) (A) (A) (A) (A) (A) (A) (A) (A) (A)
                 (A) (A) (A) (A) (A) (A) (A) (A) (A) (A) (A) (A)
                 (A) (A) (A) (A) (A) (A) (A) (A) (A) (A) (A) (A)
                 (A) (A) (A) (A) (A) (A) (A) (A) (A) (A) (A) (A)
                 (A) (A) (A) (A) (A) (A) (A) (A) (A) (A) (A) (A)
                 (A) (A) (A) (A) (A) (A) (A) (A) (A) (A) (A) (A)
                 (A) (A) (A) (A) (A) (A) (A) (A)
 The electronic state is 1-A.
 Alpha  occ. eigenvalues --  -24.71686 -24.71680 -24.71115 -10.43166 -10.21840
 Alpha  occ. eigenvalues --  -10.21297 -10.21295 -10.21078 -10.20968 -10.20964
 Alpha  occ. eigenvalues --   -1.29482  -1.20454  -1.19944  -0.87269  -0.78385
 Alpha  occ. eigenvalues --   -0.75903  -0.69499  -0.62894  -0.62645  -0.58837
 Alpha  occ. eigenvalues --   -0.58422  -0.57081  -0.51109  -0.47719  -0.47045
 Alpha  occ. eigenvalues --   -0.46219  -0.45921  -0.44472  -0.43006  -0.42091
 Alpha  occ. eigenvalues --   -0.40921  -0.40618  -0.38607  -0.36646  -0.36426
 Alpha  occ. eigenvalues --   -0.27771  -0.27559
 Alpha virt. eigenvalues --   -0.03790  -0.02782   0.05297   0.08947   0.10462
 Alpha virt. eigenvalues --    0.11436   0.12535   0.13985   0.16180   0.20987
 Alpha virt. eigenvalues --    0.21596   0.23509   0.27158   0.27230   0.29535
 Alpha virt. eigenvalues --    0.30881   0.34383   0.36513   0.39458   0.41036
 Alpha virt. eigenvalues --    0.41147   0.42948   0.44244   0.46425   0.47359
 Alpha virt. eigenvalues --    0.47652   0.50341   0.52035   0.56620   0.57178
 Alpha virt. eigenvalues --    0.57863   0.62079   0.62895   0.63069   0.64350
 Alpha virt. eigenvalues --    0.64559   0.65883   0.68227   0.70726   0.71495
 Alpha virt. eigenvalues --    0.73384   0.73507   0.78951   0.80842   0.83256
 Alpha virt. eigenvalues --    0.90889   1.02119   1.03471   1.08666   1.09939
 Alpha virt. eigenvalues --    1.11658   1.14808   1.19270   1.22088   1.22578
 Alpha virt. eigenvalues --    1.23564   1.25108   1.27920   1.28437   1.32284
 Alpha virt. eigenvalues --    1.35693   1.36819   1.44806   1.45152   1.48079
 Alpha virt. eigenvalues --    1.52013   1.62324   1.62925   1.65067   1.66059
 Alpha virt. eigenvalues --    1.68787   1.71453   1.72860   1.73201   1.73889
 Alpha virt. eigenvalues --    1.74692   1.76869   1.77940   1.83611   1.87150
 Alpha virt. eigenvalues --    1.89806   1.90494   1.92771   1.94050   1.96269
 Alpha virt. eigenvalues --    1.96488   1.99607   2.05356   2.05713   2.10735
 Alpha virt. eigenvalues --    2.11928   2.13126   2.14745   2.26098   2.28440
 Alpha virt. eigenvalues --    2.28885   2.30152   2.31053   2.33183   2.45259
 Alpha virt. eigenvalues --    2.52162   2.59344   2.60204   2.62638   2.70301
 Alpha virt. eigenvalues --    2.70401   2.78748   2.84214   2.85894   3.00877
 Alpha virt. eigenvalues --    3.02383   3.04042   3.04506   3.05191   3.05922
 Alpha virt. eigenvalues --    3.07030   3.09118   3.11524   3.16130   3.17813
 Alpha virt. eigenvalues --    3.24725   3.41827   3.52297   3.58082   3.59387
 Alpha virt. eigenvalues --    3.66936   3.83940   3.86916
          Condensed to atoms (all electrons):
               1          2          3          4          5          6
     1  F    8.951039   0.373511  -0.046529  -0.043038  -0.076263   0.003678
     2  C    0.373511   4.159315   0.379454   0.373511   0.263047  -0.043791
     3  F   -0.046529   0.379454   8.957379  -0.046529  -0.065105  -0.002424
     4  F   -0.043038   0.373511  -0.046529   8.951039  -0.076263   0.001680
     5  C   -0.076263   0.263047  -0.065105  -0.076263   5.728200   0.209320
     6  C    0.003678  -0.043791  -0.002424   0.001680   0.209320   5.146590
     7  C   -0.000058   0.008978  -0.000092   0.000976   0.105340   0.256067
     8  C   -0.000023  -0.000644  -0.000016  -0.000023  -0.170766   0.106626
     9  C    0.000976   0.008978  -0.000092  -0.000058   0.105340  -0.135980
    10  C    0.001680  -0.043791  -0.002424   0.003678   0.209320   0.043873
    11  H    0.000191  -0.011363   0.000102   0.008283  -0.079287   0.445651
    12  H    0.000001  -0.000260   0.000001  -0.000006   0.016863  -0.075021
    13  H    0.000000   0.000027  -0.000000   0.000000  -0.001614   0.014927
    14  H   -0.000006  -0.000260   0.000001   0.000001   0.016863  -0.001638
    15  H    0.008283  -0.011363   0.000102   0.000191  -0.079287   0.013603
               7          8          9         10         11         12
     1  F   -0.000058  -0.000023   0.000976   0.001680   0.000191   0.000001
     2  C    0.008978  -0.000644   0.008978  -0.043791  -0.011363  -0.000260
     3  F   -0.000092  -0.000016  -0.000092  -0.002424   0.000102   0.000001
     4  F    0.000976  -0.000023  -0.000058   0.003678   0.008283  -0.000006
     5  C    0.105340  -0.170766   0.105340   0.209320  -0.079287   0.016863
     6  C    0.256067   0.106626  -0.135980   0.043873   0.445651  -0.075021
     7  C    5.077589   0.247976   0.097967  -0.135980  -0.064022   0.444165
     8  C    0.247976   5.114198   0.247976   0.106626   0.014369  -0.075594
     9  C    0.097967   0.247976   5.077589   0.256067  -0.001650   0.014799
    10  C   -0.135980   0.106626   0.256067   5.146590   0.013603  -0.001638
    11  H   -0.064022   0.014369  -0.001650   0.013603   0.690784  -0.012869
    12  H    0.444165  -0.075594   0.014799  -0.001638  -0.012869   0.708603
    13  H   -0.072363   0.439765  -0.072363   0.014927  -0.000273  -0.013139
    14  H    0.014799  -0.075594   0.444165  -0.075021   0.000031  -0.000300
    15  H   -0.001650   0.014369  -0.064022   0.445651  -0.000265   0.000031
              13         14         15
     1  F    0.000000  -0.000006   0.008283
     2  C    0.000027  -0.000260  -0.011363
     3  F   -0.000000   0.000001   0.000102
     4  F    0.000000   0.000001   0.000191
     5  C   -0.001614   0.016863  -0.079287
     6  C    0.014927  -0.001638   0.013603
     7  C   -0.072363   0.014799  -0.001650
     8  C    0.439765  -0.075594   0.014369
     9  C   -0.072363   0.444165  -0.064022
    10  C    0.014927  -0.075021   0.445651
    11  H   -0.000273   0.000031  -0.000265
    12  H   -0.013139  -0.000300   0.000031
    13  H    0.708962  -0.013139  -0.000273
    14  H   -0.013139   0.708603  -0.012869
    15  H   -0.000273  -0.012869   0.690784
 Mulliken charges:
               1
     1  F   -0.173443
     2  C    0.544650
     3  F   -0.173828
     4  F   -0.173442
     5  C   -0.105709
     6  C    0.016840
     7  C    0.020308
     8  C    0.030756
     9  C    0.020308
    10  C    0.016840
    11  H   -0.003284
    12  H   -0.005635
    13  H   -0.005443
    14  H   -0.005635
    15  H   -0.003284
 Sum of Mulliken charges =  -0.00000
 Mulliken charges with hydrogens summed into heavy atoms:
               1
     1  F   -0.173443
     2  C    0.544650
     3  F   -0.173828
     4  F   -0.173442
     5  C   -0.105709
     6  C    0.013556
     7  C    0.014674
     8  C    0.025313
     9  C    0.014674
    10  C    0.013556
 Electronic spatial extent (au):  <R**2>=           1378.9704
 Charge=             -0.0000 electrons
 Dipole moment (field-independent basis, Debye):
    X=              2.6319    Y=              0.0000    Z=             -0.0615  Tot=              2.6326
 Quadrupole moment (field-independent basis, Debye-Ang):
   XX=            -53.4268   YY=            -50.8040   ZZ=            -58.8150
   XY=             -0.0000   XZ=              0.1989   YZ=             -0.0000
 Traceless Quadrupole moment (field-independent basis, Debye-Ang):
   XX=              0.9218   YY=              3.5446   ZZ=             -4.4664
   XY=             -0.0000   XZ=              0.1989   YZ=             -0.0000
 Octapole moment (field-independent basis, Debye-Ang**2):
  XXX=            -18.0023  YYY=             -0.0000  ZZZ=             -0.8797  XYY=             -6.4008
  XXY=              0.0000  XXZ=              0.2820  XZZ=            -18.0328  YZZ=              0.0000
  YYZ=              1.1719  XYZ=              0.0000
 Hexadecapole moment (field-independent basis, Debye-Ang**3):
 XXXX=          -1074.0758 YYYY=           -347.1110 ZZZZ=           -121.0337 XXXY=             -0.0000
 XXXZ=              1.3737 YYYX=              0.0000 YYYZ=             -0.0000 ZZZX=              2.0260
 ZZZY=              0.0000 XXYY=           -240.9783 XXZZ=           -227.4610 YYZZ=            -87.5279
 XXYZ=             -0.0000 YYXZ=             -1.9298 ZZXY=             -0.0000
 N-N= 5.267303533680D+02 E-N=-2.390490810543D+03  KE= 5.642618170414D+02
 ******************************Gaussian NBO Version 3.1******************************
             N A T U R A L   A T O M I C   O R B I T A L   A N D
          N A T U R A L   B O N D   O R B I T A L   A N A L Y S I S
 ******************************Gaussian NBO Version 3.1******************************
       /RESON  / : Allow strongly delocalized NBO set

 Analyzing the SCF density

 Job title: 76                                                              

 Storage needed:     82530 in NPA,    109634 in NBO ( 939522821 available)
 GSVD:  LWork=       17433 too small for GESVD, short by        1539 words or        1539 for optimal perf.


 NATURAL POPULATIONS:  Natural atomic orbital occupancies 
                                                          
   NAO  Atom  No  lang   Type(AO)    Occupancy      Energy
 ----------------------------------------------------------
     1    F    1  S      Cor( 1S)     1.99990     -24.45590
     2    F    1  S      Val( 2S)     1.83755      -1.27370
     3    F    1  S      Ryd( 3S)     0.00094       1.86250
     4    F    1  px     Val( 2p)     1.90620      -0.43766
     5    F    1  px     Ryd( 3p)     0.00053       1.35302
     6    F    1  py     Val( 2p)     1.75244      -0.45306
     7    F    1  py     Ryd( 3p)     0.00019       1.28846
     8    F    1  pz     Val( 2p)     1.87693      -0.43866
     9    F    1  pz     Ryd( 3p)     0.00022       1.28475
    10    F    1  dxy    Ryd( 3d)     0.00075       3.23072
    11    F    1  dxz    Ryd( 3d)     0.00036       3.11022
    12    F    1  dyz    Ryd( 3d)     0.00084       3.27386
    13    F    1  dx2y2  Ryd( 3d)     0.00075       3.18979
    14    F    1  dz2    Ryd( 3d)     0.00051       3.13107

    15    C    2  S      Cor( 1S)     1.99894     -10.35133
    16    C    2  S      Val( 2S)     0.74867      -0.22375
    17    C    2  S      Ryd( 3S)     0.00456       0.56743
    18    C    2  px     Val( 2p)     0.87472      -0.12871
    19    C    2  px     Ryd( 3p)     0.01388       0.52683
    20    C    2  py     Val( 2p)     0.55665      -0.10967
    21    C    2  py     Ryd( 3p)     0.01919       0.64479
    22    C    2  pz     Val( 2p)     0.57208      -0.10740
    23    C    2  pz     Ryd( 3p)     0.01569       0.57537
    24    C    2  dxy    Ryd( 3d)     0.00346       2.12466
    25    C    2  dxz    Ryd( 3d)     0.00387       2.00299
    26    C    2  dyz    Ryd( 3d)     0.00516       2.05988
    27    C    2  dx2y2  Ryd( 3d)     0.00393       2.12387
    28    C    2  dz2    Ryd( 3d)     0.00481       2.09289

    29    F    3  S      Cor( 1S)     1.99990     -24.45064
    30    F    3  S      Val( 2S)     1.84071      -1.26950
    31    F    3  S      Ryd( 3S)     0.00091       1.89048
    32    F    3  px     Val( 2p)     1.91067      -0.43091
    33    F    3  px     Ryd( 3p)     0.00057       1.34239
    34    F    3  py     Val( 2p)     1.93061      -0.42697
    35    F    3  py     Ryd( 3p)     0.00023       1.32959
    36    F    3  pz     Val( 2p)     1.68939      -0.45461
    37    F    3  pz     Ryd( 3p)     0.00017       1.25482
    38    F    3  dxy    Ryd( 3d)     0.00014       3.06340
    39    F    3  dxz    Ryd( 3d)     0.00092       3.26371
    40    F    3  dyz    Ryd( 3d)     0.00081       3.15479
    41    F    3  dx2y2  Ryd( 3d)     0.00013       3.08379
    42    F    3  dz2    Ryd( 3d)     0.00121       3.39425

    43    F    4  S      Cor( 1S)     1.99990     -24.45590
    44    F    4  S      Val( 2S)     1.83755      -1.27370
    45    F    4  S      Ryd( 3S)     0.00094       1.86250
    46    F    4  px     Val( 2p)     1.90620      -0.43766
    47    F    4  px     Ryd( 3p)     0.00053       1.35302
    48    F    4  py     Val( 2p)     1.75244      -0.45306
    49    F    4  py     Ryd( 3p)     0.00019       1.28846
    50    F    4  pz     Val( 2p)     1.87693      -0.43866
    51    F    4  pz     Ryd( 3p)     0.00022       1.28475
    52    F    4  dxy    Ryd( 3d)     0.00075       3.23072
    53    F    4  dxz    Ryd( 3d)     0.00036       3.11022
    54    F    4  dyz    Ryd( 3d)     0.00084       3.27386
    55    F    4  dx2y2  Ryd( 3d)     0.00075       3.18979
    56    F    4  dz2    Ryd( 3d)     0.00051       3.13107

    57    C    5  S      Cor( 1S)     1.99873     -10.08593
    58    C    5  S      Val( 2S)     0.88914      -0.14970
    59    C    5  S      Ryd( 3S)     0.00244       0.51188
    60    C    5  px     Val( 2p)     1.09361      -0.11923
    61    C    5  px     Ryd( 3p)     0.00573       1.02768
    62    C    5  py     Val( 2p)     1.12104      -0.08602
    63    C    5  py     Ryd( 3p)     0.00402       0.87221
    64    C    5  pz     Val( 2p)     1.05597      -0.12939
    65    C    5  pz     Ryd( 3p)     0.00249       0.63173
    66    C    5  dxy    Ryd( 3d)     0.00059       2.43332
    67    C    5  dxz    Ryd( 3d)     0.00039       1.89880
    68    C    5  dyz    Ryd( 3d)     0.00069       1.90274
    69    C    5  dx2y2  Ryd( 3d)     0.00112       2.38089
    70    C    5  dz2    Ryd( 3d)     0.00050       2.16634

    71    C    6  S      Cor( 1S)     1.99891     -10.07969
    72    C    6  S      Val( 2S)     0.93770      -0.14972
    73    C    6  S      Ryd( 3S)     0.00162       0.55426
    74    C    6  px     Val( 2p)     1.10939      -0.06643
    75    C    6  px     Ryd( 3p)     0.00517       0.77432
    76    C    6  py     Val( 2p)     1.16065      -0.07116
    77    C    6  py     Ryd( 3p)     0.00548       0.89741
    78    C    6  pz     Val( 2p)     0.97376      -0.12168
    79    C    6  pz     Ryd( 3p)     0.00090       0.54415
    80    C    6  dxy    Ryd( 3d)     0.00076       2.47974
    81    C    6  dxz    Ryd( 3d)     0.00054       1.91231
    82    C    6  dyz    Ryd( 3d)     0.00042       1.91630
    83    C    6  dx2y2  Ryd( 3d)     0.00064       2.45561
    84    C    6  dz2    Ryd( 3d)     0.00041       2.20513

    85    C    7  S      Cor( 1S)     1.99894     -10.07889
    86    C    7  S      Val( 2S)     0.94488      -0.15555
    87    C    7  S      Ryd( 3S)     0.00118       0.55383
    88    C    7  px     Val( 2p)     1.09720      -0.05841
    89    C    7  px     Ryd( 3p)     0.00455       0.71922
    90    C    7  py     Val( 2p)     1.16480      -0.06990
    91    C    7  py     Ryd( 3p)     0.00570       0.91473
    92    C    7  pz     Val( 2p)     0.99178      -0.11997
    93    C    7  pz     Ryd( 3p)     0.00082       0.54260
    94    C    7  dxy    Ryd( 3d)     0.00075       2.48003
    95    C    7  dxz    Ryd( 3d)     0.00050       1.91589
    96    C    7  dyz    Ryd( 3d)     0.00041       1.90224
    97    C    7  dx2y2  Ryd( 3d)     0.00072       2.43589
    98    C    7  dz2    Ryd( 3d)     0.00039       2.20860

    99    C    8  S      Cor( 1S)     1.99894     -10.07994
   100    C    8  S      Val( 2S)     0.94880      -0.15815
   101    C    8  S      Ryd( 3S)     0.00126       0.54970
   102    C    8  px     Val( 2p)     1.19410      -0.07400
   103    C    8  px     Ryd( 3p)     0.00606       1.00206
   104    C    8  py     Val( 2p)     1.07076      -0.05529
   105    C    8  py     Ryd( 3p)     0.00394       0.62561
   106    C    8  pz     Val( 2p)     0.97853      -0.11992
   107    C    8  pz     Ryd( 3p)     0.00077       0.54309
   108    C    8  dxy    Ryd( 3d)     0.00070       2.40875
   109    C    8  dxz    Ryd( 3d)     0.00037       1.89439
   110    C    8  dyz    Ryd( 3d)     0.00056       1.92060
   111    C    8  dx2y2  Ryd( 3d)     0.00078       2.50288
   112    C    8  dz2    Ryd( 3d)     0.00039       2.20319

   113    C    9  S      Cor( 1S)     1.99894     -10.07889
   114    C    9  S      Val( 2S)     0.94488      -0.15555
   115    C    9  S      Ryd( 3S)     0.00118       0.55383
   116    C    9  px     Val( 2p)     1.09720      -0.05841
   117    C    9  px     Ryd( 3p)     0.00455       0.71922
   118    C    9  py     Val( 2p)     1.16480      -0.06990
   119    C    9  py     Ryd( 3p)     0.00570       0.91473
   120    C    9  pz     Val( 2p)     0.99178      -0.11997
   121    C    9  pz     Ryd( 3p)     0.00082       0.54260
   122    C    9  dxy    Ryd( 3d)     0.00075       2.48003
   123    C    9  dxz    Ryd( 3d)     0.00050       1.91589
   124    C    9  dyz    Ryd( 3d)     0.00041       1.90224
   125    C    9  dx2y2  Ryd( 3d)     0.00072       2.43589
   126    C    9  dz2    Ryd( 3d)     0.00039       2.20860

   127    C   10  S      Cor( 1S)     1.99891     -10.07969
   128    C   10  S      Val( 2S)     0.93770      -0.14972
   129    C   10  S      Ryd( 3S)     0.00162       0.55426
   130    C   10  px     Val( 2p)     1.10939      -0.06643
   131    C   10  px     Ryd( 3p)     0.00517       0.77432
   132    C   10  py     Val( 2p)     1.16065      -0.07116
   133    C   10  py     Ryd( 3p)     0.00548       0.89741
   134    C   10  pz     Val( 2p)     0.97376      -0.12168
   135    C   10  pz     Ryd( 3p)     0.00090       0.54415
   136    C   10  dxy    Ryd( 3d)     0.00076       2.47974
   137    C   10  dxz    Ryd( 3d)     0.00054       1.91231
   138    C   10  dyz    Ryd( 3d)     0.00042       1.91630
   139    C   10  dx2y2  Ryd( 3d)     0.00064       2.45561
   140    C   10  dz2    Ryd( 3d)     0.00041       2.20513

   141    H   11  S      Val( 1S)     0.75922       0.07034
   142    H   11  S      Ryd( 2S)     0.00227       0.32080
   143    H   11  px     Ryd( 2p)     0.00030       2.08699
   144    H   11  py     Ryd( 2p)     0.00064       2.26808
   145    H   11  pz     Ryd( 2p)     0.00018       1.64929

   146    H   12  S      Val( 1S)     0.76901       0.06824
   147    H   12  S      Ryd( 2S)     0.00156       0.31146
   148    H   12  px     Ryd( 2p)     0.00027       2.05944
   149    H   12  py     Ryd( 2p)     0.00064       2.26565
   150    H   12  pz     Ryd( 2p)     0.00017       1.63750

   151    H   13  S      Val( 1S)     0.77030       0.06723
   152    H   13  S      Ryd( 2S)     0.00158       0.31078
   153    H   13  px     Ryd( 2p)     0.00082       2.36473
   154    H   13  py     Ryd( 2p)     0.00009       1.95630
   155    H   13  pz     Ryd( 2p)     0.00017       1.63660

   156    H   14  S      Val( 1S)     0.76901       0.06824
   157    H   14  S      Ryd( 2S)     0.00156       0.31146
   158    H   14  px     Ryd( 2p)     0.00027       2.05944
   159    H   14  py     Ryd( 2p)     0.00064       2.26565
   160    H   14  pz     Ryd( 2p)     0.00017       1.63750

   161    H   15  S      Val( 1S)     0.75922       0.07034
   162    H   15  S      Ryd( 2S)     0.00227       0.32080
   163    H   15  px     Ryd( 2p)     0.00030       2.08699
   164    H   15  py     Ryd( 2p)     0.00064       2.26808
   165    H   15  pz     Ryd( 2p)     0.00018       1.64929

 WARNING:  1 low occupancy (<1.9990e) core orbital  found on  C    2
           1 low occupancy (<1.9990e) core orbital  found on  C    5
           1 low occupancy (<1.9990e) core orbital  found on  C    6
           1 low occupancy (<1.9990e) core orbital  found on  C    7
           1 low occupancy (<1.9990e) core orbital  found on  C    8
           1 low occupancy (<1.9990e) core orbital  found on  C    9
           1 low occupancy (<1.9990e) core orbital  found on  C   10


 Summary of Natural Population Analysis:                  
                                                          
                                       Natural Population 
                Natural  -----------------------------------------------
    Atom  No    Charge         Core      Valence    Rydberg      Total
 -----------------------------------------------------------------------
      F    1   -0.37809      1.99990     7.37312    0.00507     9.37809
      C    2    1.17438      1.99894     2.75212    0.07456     4.82562
      F    3   -0.37636      1.99990     7.37137    0.00509     9.37636
      F    4   -0.37809      1.99990     7.37312    0.00507     9.37809
      C    5   -0.17646      1.99873     4.15975    0.01798     6.17646
      C    6   -0.19635      1.99891     4.18150    0.01594     6.19635
      C    7   -0.21263      1.99894     4.19867    0.01502     6.21263
      C    8   -0.20596      1.99894     4.19219    0.01483     6.20596
      C    9   -0.21263      1.99894     4.19867    0.01502     6.21263
      C   10   -0.19635      1.99891     4.18150    0.01594     6.19635
      H   11    0.23739      0.00000     0.75922    0.00339     0.76261
      H   12    0.22835      0.00000     0.76901    0.00264     0.77165
      H   13    0.22704      0.00000     0.77030    0.00265     0.77296
      H   14    0.22835      0.00000     0.76901    0.00264     0.77165
      H   15    0.23739      0.00000     0.75922    0.00339     0.76261
 =======================================================================
   * Total *   -0.00000     19.99199    53.80877    0.19924    74.00000

                                 Natural Population      
 --------------------------------------------------------
   Core                      19.99199 ( 99.9600% of  20)
   Valence                   53.80877 ( 99.6459% of  54)
   Natural Minimal Basis     73.80076 ( 99.7308% of  74)
   Natural Rydberg Basis      0.19924 (  0.2692% of  74)
 --------------------------------------------------------

    Atom  No          Natural Electron Configuration
 ----------------------------------------------------------------------------
      F    1      [core]2S( 1.84)2p( 5.54)
      C    2      [core]2S( 0.75)2p( 2.00)3p( 0.05)3d( 0.02)
      F    3      [core]2S( 1.84)2p( 5.53)
      F    4      [core]2S( 1.84)2p( 5.54)
      C    5      [core]2S( 0.89)2p( 3.27)3p( 0.01)
      C    6      [core]2S( 0.94)2p( 3.24)3p( 0.01)
      C    7      [core]2S( 0.94)2p( 3.25)3p( 0.01)
      C    8      [core]2S( 0.95)2p( 3.24)3p( 0.01)
      C    9      [core]2S( 0.94)2p( 3.25)3p( 0.01)
      C   10      [core]2S( 0.94)2p( 3.24)3p( 0.01)
      H   11            1S( 0.76)
      H   12            1S( 0.77)
      H   13            1S( 0.77)
      H   14            1S( 0.77)
      H   15            1S( 0.76)


 NATURAL BOND ORBITAL ANALYSIS:

                       Occupancies       Lewis Structure    Low   High
           Occ.    -------------------  -----------------   occ   occ
  Cycle   Thresh.   Lewis   Non-Lewis     CR  BD  3C  LP    (L)   (NL)   Dev
 =============================================================================
   1(1)    1.90    70.35060   3.64940     10  15   0  12     3      4    0.44
   2(2)    1.90    70.35060   3.64940     10  15   0  12     3      4    0.44
   3(1)    1.80    70.35060   3.64940     10  15   0  12     3      4    0.44
   4(2)    1.80    70.35060   3.64940     10  15   0  12     3      4    0.44
   5(1)    1.70    70.35060   3.64940     10  15   0  12     3      4    0.44
   6(2)    1.70    70.35060   3.64940     10  15   0  12     3      4    0.44
   7(1)    1.60    72.27621   1.72379     10  18   0   9     0      4    0.44
   8(2)    1.60    71.66965   2.33035     10  17   0  10     1      4    0.43
   9(3)    1.60    72.27621   1.72379     10  18   0   9     0      4    0.44
  10(4)    1.60    72.27621   1.72379     10  18   0   9     0      4    0.44
  11(5)    1.60    71.66965   2.33035     10  17   0  10     1      4    0.43
  12(6)    1.60    72.27621   1.72379     10  18   0   9     0      4    0.44
  13(7)    1.60    72.27621   1.72379     10  18   0   9     0      4    0.44
  14(8)    1.60    71.66965   2.33035     10  17   0  10     1      4    0.43
  15(9)    1.60    72.27621   1.72379     10  18   0   9     0      4    0.44
  16(1)    1.50    70.81348   3.18652     10  15   0  12     0      6    0.86
  17(2)    1.50    70.81348   3.18652     10  15   0  12     0      6    0.86
  18(1)    1.60    72.27621   1.72379     10  18   0   9     0      4    0.44
 -----------------------------------------------------------------------------

 Structure accepted: RESONANCE keyword permits strongly delocalized structure

 WARNING:  1 low occupancy (<1.9990e) core orbital  found on  C    2
           1 low occupancy (<1.9990e) core orbital  found on  C    5
           1 low occupancy (<1.9990e) core orbital  found on  C    6
           1 low occupancy (<1.9990e) core orbital  found on  C    7
           1 low occupancy (<1.9990e) core orbital  found on  C    8
           1 low occupancy (<1.9990e) core orbital  found on  C    9
           1 low occupancy (<1.9990e) core orbital  found on  C   10

 --------------------------------------------------------
   Core                     19.99202 ( 99.960% of  20)
   Valence Lewis            52.28419 ( 96.823% of  54)
  ==================       ============================
   Total Lewis              72.27621 ( 97.671% of  74)
  -----------------------------------------------------
   Valence non-Lewis         1.56218 (  2.111% of  74)
   Rydberg non-Lewis         0.16162 (  0.218% of  74)
  ==================       ============================
   Total non-Lewis           1.72379 (  2.329% of  74)
 --------------------------------------------------------


       (Occupancy)   Bond orbital/ Coefficients/ Hybrids
 ---------------------------------------------------------------------------------
     1. (1.99426) BD ( 1) F   1 - C   2  
                ( 74.24%)   0.8616* F   1 s( 31.03%)p 2.22( 68.89%)d 0.00(  0.08%)
                                            0.0000 -0.5570  0.0066  0.3187  0.0010
                                            0.6687  0.0054  0.3742  0.0031 -0.0155
                                           -0.0088 -0.0182  0.0128  0.0053
                ( 25.76%)   0.5075* C   2 s( 21.06%)p 3.72( 78.43%)d 0.02(  0.51%)
                                            0.0000 -0.4587  0.0131  0.3595  0.0324
                                            0.7041  0.0263  0.3965  0.0195 -0.0393
                                           -0.0222 -0.0446  0.0289  0.0157
     2. (1.99325) BD ( 1) C   2 - F   3  
                ( 25.83%)   0.5082* C   2 s( 20.97%)p 3.74( 78.52%)d 0.02(  0.51%)
                                           -0.0000  0.4578 -0.0121 -0.3272 -0.0309
                                           -0.0000 -0.0000  0.8219  0.0416  0.0000
                                           -0.0417 -0.0000  0.0103  0.0569
                ( 74.17%)   0.8612* F   3 s( 30.46%)p 2.28( 69.46%)d 0.00(  0.08%)
                                           -0.0000  0.5518 -0.0078 -0.2934 -0.0002
                                           -0.0000 -0.0000  0.7801  0.0067  0.0000
                                           -0.0163 -0.0000  0.0028  0.0238
     3. (1.99426) BD ( 1) C   2 - F   4  
                ( 25.76%)   0.5075* C   2 s( 21.06%)p 3.72( 78.43%)d 0.02(  0.51%)
                                           -0.0000  0.4587 -0.0131 -0.3595 -0.0324
                                            0.7041  0.0263 -0.3965 -0.0195 -0.0393
                                            0.0222 -0.0446 -0.0289 -0.0157
                ( 74.24%)   0.8616* F   4 s( 31.03%)p 2.22( 68.89%)d 0.00(  0.08%)
                                           -0.0000  0.5570 -0.0066 -0.3187 -0.0010
                                            0.6687  0.0054 -0.3742 -0.0031 -0.0155
                                            0.0088 -0.0182 -0.0128 -0.0053
     4. (1.98296) BD ( 1) C   2 - C   5  
                ( 47.94%)   0.6924* C   2 s( 36.73%)p 1.72( 63.21%)d 0.00(  0.06%)
                                            0.0003  0.6057  0.0213  0.7947 -0.0121
                                            0.0000  0.0000 -0.0206 -0.0016  0.0000
                                           -0.0014 -0.0000  0.0215 -0.0120
                ( 52.06%)   0.7215* C   5 s( 28.66%)p 2.49( 71.28%)d 0.00(  0.05%)
                                            0.0000  0.5354  0.0034 -0.8442  0.0085
                                            0.0000 -0.0000  0.0055 -0.0001 -0.0000
                                           -0.0011  0.0000  0.0188 -0.0132
     5. (1.96948) BD ( 1) C   5 - C   6  
                ( 51.24%)   0.7158* C   5 s( 35.64%)p 1.80( 64.33%)d 0.00(  0.03%)
                                           -0.0002  0.5970  0.0010  0.3785 -0.0110
                                            0.7069  0.0108  0.0061 -0.0009  0.0117
                                            0.0002  0.0010 -0.0089 -0.0116
                ( 48.76%)   0.6983* C   6 s( 35.08%)p 1.85( 64.87%)d 0.00(  0.05%)
                                            0.0001  0.5923  0.0052 -0.4261 -0.0201
                                           -0.6831  0.0106 -0.0049 -0.0014  0.0148
                                           -0.0000  0.0001 -0.0092 -0.0126
     6. (1.66489) BD ( 2) C   5 - C   6  
                ( 53.16%)   0.7291* C   5 s(  0.01%)p99.99( 99.97%)d 1.47(  0.02%)
                                           -0.0001 -0.0111  0.0040 -0.0006 -0.0006
                                            0.0010 -0.0002  0.9998  0.0018 -0.0002
                                            0.0099  0.0104 -0.0007  0.0007
                ( 46.84%)   0.6844* C   6 s(  0.00%)p 1.00( 99.95%)d 0.00(  0.05%)
                                            0.0000  0.0007 -0.0004 -0.0154  0.0031
                                            0.0029 -0.0007  0.9996  0.0011  0.0003
                                           -0.0008 -0.0221 -0.0002 -0.0000
     7. (1.96948) BD ( 1) C   5 - C  10  
                ( 51.24%)   0.7158* C   5 s( 35.64%)p 1.81( 64.33%)d 0.00(  0.03%)
                                           -0.0002  0.5970  0.0010  0.3785 -0.0110
                                           -0.7069 -0.0108  0.0076 -0.0009 -0.0117
                                            0.0002 -0.0010 -0.0089 -0.0116
                ( 48.76%)   0.6983* C  10 s( 35.08%)p 1.85( 64.87%)d 0.00(  0.05%)
                                            0.0001  0.5923  0.0052 -0.4261 -0.0201
                                            0.6831 -0.0106 -0.0041 -0.0014 -0.0148
                                           -0.0000 -0.0001 -0.0092 -0.0126
     8. (1.97617) BD ( 1) C   6 - C   7  
                ( 50.40%)   0.7099* C   6 s( 36.08%)p 1.77( 63.88%)d 0.00(  0.04%)
                                            0.0000  0.6005  0.0129  0.7978  0.0078
                                            0.0233  0.0395  0.0118  0.0005 -0.0020
                                            0.0007 -0.0000  0.0170 -0.0118
                ( 49.60%)   0.7043* C   7 s( 35.62%)p 1.81( 64.33%)d 0.00(  0.05%)
                                            0.0001  0.5968  0.0082 -0.8005 -0.0097
                                            0.0264  0.0387 -0.0153 -0.0004  0.0016
                                            0.0007  0.0000  0.0175 -0.0120
     9. (1.97904) BD ( 1) C   6 - H  11  
                ( 62.05%)   0.7877* C   6 s( 28.76%)p 2.48( 71.21%)d 0.00(  0.03%)
                                           -0.0003  0.5361 -0.0144 -0.4245  0.0098
                                            0.7292 -0.0018 -0.0091 -0.0005 -0.0129
                                            0.0002 -0.0003 -0.0065 -0.0100
                ( 37.95%)   0.6161* H  11 s( 99.90%)p 0.00(  0.10%)
                                            0.9995 -0.0026  0.0155 -0.0268  0.0011
    10. (1.97791) BD ( 1) C   7 - C   8  
                ( 50.02%)   0.7073* C   7 s( 35.73%)p 1.80( 64.23%)d 0.00(  0.04%)
                                            0.0000  0.5977  0.0086  0.4230  0.0393
                                           -0.6794  0.0098  0.0097  0.0006 -0.0141
                                            0.0002 -0.0003 -0.0101 -0.0119
                ( 49.98%)   0.7069* C   8 s( 35.70%)p 1.80( 64.25%)d 0.00(  0.04%)
                                            0.0000  0.5975  0.0083 -0.3768  0.0279
                                            0.7064  0.0284 -0.0056  0.0004 -0.0159
                                            0.0002 -0.0003 -0.0073 -0.0119
    11. (1.64962) BD ( 2) C   7 - C   8  
                ( 50.50%)   0.7106* C   7 s(  0.00%)p 1.00( 99.95%)d 0.00(  0.05%)
                                           -0.0000  0.0005  0.0002 -0.0187 -0.0000
                                            0.0031  0.0001  0.9995 -0.0106  0.0003
                                           -0.0015 -0.0213  0.0001  0.0000
                ( 49.50%)   0.7036* C   8 s(  0.00%)p 1.00( 99.95%)d 0.00(  0.05%)
                                           -0.0000 -0.0004 -0.0000 -0.0165 -0.0000
                                           -0.0005 -0.0001  0.9996 -0.0106 -0.0002
                                           -0.0191  0.0102  0.0003 -0.0006
    12. (1.97981) BD ( 1) C   7 - H  12  
                ( 61.56%)   0.7846* C   7 s( 28.56%)p 2.50( 71.41%)d 0.00(  0.03%)
                                           -0.0003  0.5342 -0.0139  0.4219 -0.0041
                                            0.7321 -0.0074  0.0054 -0.0000  0.0125
                                            0.0001  0.0001 -0.0074 -0.0098
                ( 38.44%)   0.6200* H  12 s( 99.91%)p 0.00(  0.09%)
                                            0.9995 -0.0019 -0.0152 -0.0263 -0.0001
    13. (1.97791) BD ( 1) C   8 - C   9  
                ( 49.98%)   0.7069* C   8 s( 35.70%)p 1.80( 64.25%)d 0.00(  0.04%)
                                            0.0000  0.5975  0.0083 -0.3768  0.0279
                                           -0.7064 -0.0284 -0.0063  0.0004  0.0159
                                            0.0003  0.0003 -0.0073 -0.0119
                ( 50.02%)   0.7073* C   9 s( 35.73%)p 1.80( 64.23%)d 0.00(  0.04%)
                                            0.0000  0.5977  0.0086  0.4230  0.0393
                                            0.6794 -0.0098  0.0095  0.0006  0.0141
                                            0.0002  0.0003 -0.0101 -0.0119
    14. (1.98013) BD ( 1) C   8 - H  13  
                ( 61.50%)   0.7842* C   8 s( 28.50%)p 2.51( 71.47%)d 0.00(  0.03%)
                                           -0.0003  0.5337 -0.0136  0.8452 -0.0086
                                           -0.0000 -0.0000  0.0141 -0.0001 -0.0000
                                            0.0005  0.0000  0.0147 -0.0097
                ( 38.50%)   0.6205* H  13 s( 99.91%)p 0.00(  0.09%)
                                            0.9995 -0.0020 -0.0304  0.0000 -0.0005
    15. (1.97617) BD ( 1) C   9 - C  10  
                ( 49.60%)   0.7043* C   9 s( 35.62%)p 1.81( 64.33%)d 0.00(  0.05%)
                                            0.0001  0.5968  0.0082 -0.8005 -0.0097
                                           -0.0264 -0.0387 -0.0147 -0.0004 -0.0016
                                            0.0007 -0.0000  0.0175 -0.0120
                ( 50.40%)   0.7099* C  10 s( 36.08%)p 1.77( 63.88%)d 0.00(  0.04%)
                                            0.0000  0.6005  0.0129  0.7978  0.0078
                                           -0.0233 -0.0395  0.0127  0.0005  0.0020
                                            0.0007  0.0000  0.0170 -0.0118
    16. (1.65182) BD ( 2) C   9 - C  10  
                ( 50.68%)   0.7119* C   9 s(  0.00%)p 1.00( 99.95%)d 0.00(  0.05%)
                                            0.0000  0.0011 -0.0003 -0.0174  0.0002
                                           -0.0042 -0.0000  0.9996 -0.0099 -0.0001
                                           -0.0180  0.0116  0.0004 -0.0006
                ( 49.32%)   0.7023* C  10 s(  0.00%)p 1.00( 99.95%)d 0.00(  0.05%)
                                            0.0000  0.0007 -0.0002 -0.0166  0.0011
                                           -0.0049  0.0002  0.9996 -0.0046 -0.0002
                                            0.0181  0.0115 -0.0003  0.0006
    17. (1.97981) BD ( 1) C   9 - H  14  
                ( 61.56%)   0.7846* C   9 s( 28.56%)p 2.50( 71.41%)d 0.00(  0.03%)
                                            0.0003 -0.5342  0.0139 -0.4219  0.0041
                                            0.7321 -0.0074 -0.0037  0.0000  0.0125
                                           -0.0001  0.0001  0.0074  0.0098
                ( 38.44%)   0.6200* H  14 s( 99.91%)p 0.00(  0.09%)
                                           -0.9995  0.0019  0.0152 -0.0263  0.0001
    18. (1.97904) BD ( 1) C  10 - H  15  
                ( 62.05%)   0.7877* C  10 s( 28.76%)p 2.48( 71.21%)d 0.00(  0.03%)
                                            0.0003 -0.5361  0.0144  0.4245 -0.0098
                                            0.7292 -0.0018  0.0110  0.0005 -0.0129
                                           -0.0002 -0.0003  0.0065  0.0100
                ( 37.95%)   0.6161* H  15 s( 99.90%)p 0.00(  0.10%)
                                           -0.9995  0.0026 -0.0155 -0.0268 -0.0011
    19. (1.99990) CR ( 1) F   1           s(100.00%)p 0.00(  0.00%)
                                            1.0000 -0.0002 -0.0000 -0.0000 -0.0000
                                           -0.0001 -0.0000 -0.0001 -0.0000  0.0000
                                            0.0000  0.0000 -0.0000 -0.0000
    20. (1.99895) CR ( 1) C   2           s(100.00%)p 0.00(  0.00%)
                                            1.0000 -0.0001 -0.0000 -0.0002  0.0000
                                            0.0000 -0.0000  0.0000  0.0000 -0.0000
                                            0.0000 -0.0000 -0.0000  0.0000
    21. (1.99989) CR ( 1) F   3           s(100.00%)p 0.00(  0.00%)
                                            1.0000 -0.0002 -0.0000 -0.0000 -0.0000
                                           -0.0000 -0.0000  0.0002  0.0000  0.0000
                                           -0.0000 -0.0000  0.0000  0.0000
    22. (1.99990) CR ( 1) F   4           s(100.00%)p 0.00(  0.00%)
                                            1.0000 -0.0002 -0.0000 -0.0000 -0.0000
                                            0.0001  0.0000 -0.0001 -0.0000 -0.0000
                                            0.0000 -0.0000 -0.0000 -0.0000
    23. (1.99873) CR ( 1) C   5           s(100.00%)p 0.00(  0.00%)
                                            1.0000  0.0002  0.0000  0.0001 -0.0000
                                            0.0000 -0.0000  0.0001 -0.0000 -0.0000
                                            0.0000  0.0000 -0.0000 -0.0000
    24. (1.99891) CR ( 1) C   6           s(100.00%)p 0.00(  0.00%)
                                            1.0000  0.0001 -0.0000 -0.0001  0.0000
                                            0.0003 -0.0000 -0.0000 -0.0000 -0.0000
                                            0.0000  0.0000 -0.0000 -0.0000
    25. (1.99894) CR ( 1) C   7           s(100.00%)p 0.00(  0.00%)
                                            1.0000  0.0001 -0.0000  0.0001 -0.0000
                                            0.0002 -0.0000  0.0000 -0.0000  0.0000
                                           -0.0000 -0.0000 -0.0000 -0.0000
    26. (1.99894) CR ( 1) C   8           s(100.00%)p 0.00(  0.00%)
                                            1.0000  0.0001 -0.0000  0.0003 -0.0000
                                           -0.0000 -0.0000  0.0000 -0.0000 -0.0000
                                            0.0000  0.0000  0.0000 -0.0000
    27. (1.99894) CR ( 1) C   9           s(100.00%)p 0.00(  0.00%)
                                            1.0000  0.0001 -0.0000  0.0002 -0.0000
                                           -0.0002  0.0000 -0.0000  0.0000 -0.0000
                                            0.0000 -0.0000 -0.0000 -0.0000
    28. (1.99891) CR ( 1) C  10           s(100.00%)p 0.00(  0.00%)
                                            1.0000  0.0001 -0.0000 -0.0001  0.0000
                                           -0.0003  0.0000 -0.0000  0.0000  0.0000
                                           -0.0000 -0.0000 -0.0000 -0.0000
    29. (1.98673) LP ( 1) F   1           s( 68.95%)p 0.45( 31.05%)d 0.00(  0.00%)
                                            0.0002  0.8303  0.0019  0.2100  0.0023
                                            0.4424  0.0041  0.2658  0.0024 -0.0033
                                           -0.0019 -0.0042  0.0025  0.0010
    30. (1.95101) LP ( 2) F   1           s(  0.00%)p 1.00( 99.96%)d 0.00(  0.04%)
                                           -0.0000  0.0048 -0.0017  0.9197 -0.0029
                                           -0.2819  0.0015 -0.2724 -0.0000 -0.0122
                                           -0.0061  0.0071 -0.0118  0.0042
    31. (1.93245) LP ( 3) F   1           s(  0.02%)p99.99( 99.94%)d 2.71(  0.04%)
                                            0.0000  0.0128 -0.0007 -0.0891  0.0001
                                            0.5262 -0.0017 -0.8453  0.0029 -0.0032
                                            0.0085  0.0091  0.0094  0.0138
    32. (1.98711) LP ( 1) F   3           s( 69.31%)p 0.44( 30.69%)d 0.00(  0.00%)
                                            0.0003  0.8325  0.0023  0.1403  0.0023
                                            0.0000  0.0000 -0.5359 -0.0050 -0.0000
                                            0.0026  0.0000 -0.0005 -0.0056
    33. (1.94919) LP ( 2) F   3           s(  0.23%)p99.99( 99.73%)d 0.17(  0.04%)
                                           -0.0000  0.0478  0.0009  0.9454 -0.0027
                                           -0.0000  0.0000  0.3218 -0.0006 -0.0000
                                            0.0151 -0.0000 -0.0064  0.0112
    34. (1.93150) LP ( 3) F   3           s(  0.00%)p 1.00( 99.96%)d 0.00(  0.04%)
                                            0.0000  0.0000  0.0000 -0.0000  0.0000
                                            0.9998 -0.0039  0.0000 -0.0000 -0.0082
                                           -0.0000  0.0195  0.0000  0.0000
    35. (1.98673) LP ( 1) F   4           s( 68.95%)p 0.45( 31.05%)d 0.00(  0.00%)
                                            0.0002  0.8303  0.0019  0.2100  0.0023
                                           -0.4424 -0.0041  0.2658  0.0024  0.0033
                                           -0.0019  0.0042  0.0025  0.0010
    36. (1.95101) LP ( 2) F   4           s(  0.00%)p 1.00( 99.96%)d 0.00(  0.04%)
                                           -0.0000  0.0048 -0.0017  0.9197 -0.0029
                                            0.2819 -0.0015 -0.2724 -0.0000  0.0122
                                           -0.0061 -0.0071 -0.0118  0.0042
    37. (1.93245) LP ( 3) F   4           s(  0.02%)p99.99( 99.94%)d 2.71(  0.04%)
                                            0.0000  0.0128 -0.0007 -0.0891  0.0001
                                           -0.5262  0.0017 -0.8453  0.0029  0.0032
                                            0.0085 -0.0091  0.0094  0.0138
    38. (0.00115) RY*( 1) F   1           s( 73.87%)p 0.35( 25.57%)d 0.01(  0.57%)
                                            0.0000  0.0006  0.8595 -0.0002  0.4924
                                           -0.0043  0.0870 -0.0042 -0.0752 -0.0056
                                            0.0029  0.0521 -0.0301 -0.0447
    39. (0.00039) RY*( 2) F   1           s( 16.65%)p 4.00( 66.68%)d 1.00( 16.67%)
                                           -0.0000  0.0004  0.4081  0.0050 -0.7519
                                           -0.0013  0.3073 -0.0018  0.0835  0.2758
                                            0.1561 -0.0089  0.2074 -0.1523
    40. (0.00022) RY*( 3) F   1           s(  1.02%)p91.43( 93.18%)d 5.69(  5.80%)
                                           -0.0000 -0.0005  0.1010  0.0029  0.0353
                                           -0.0038 -0.4131  0.0048  0.8717  0.1167
                                           -0.0239  0.1262  0.1328  0.1009
    41. (0.00007) RY*( 4) F   1           s(  0.00%)p 1.00(  3.78%)d25.47( 96.22%)
    42. (0.00004) RY*( 5) F   1           s(  5.52%)p15.37( 84.85%)d 1.74(  9.63%)
    43. (0.00002) RY*( 6) F   1           s(  0.31%)p44.83( 14.05%)d99.99( 85.64%)
    44. (0.00001) RY*( 7) F   1           s(  1.31%)p 0.68(  0.89%)d74.89( 97.80%)
    45. (0.00001) RY*( 8) F   1           s(  1.03%)p 4.53(  4.68%)d91.28( 94.29%)
    46. (0.00000) RY*( 9) F   1           s(  0.30%)p21.90(  6.48%)d99.99( 93.22%)
    47. (0.02134) RY*( 1) C   2           s(  0.00%)p 1.00( 90.95%)d 0.10(  9.05%)
                                           -0.0000 -0.0000 -0.0000 -0.0000 -0.0000
                                           -0.0575  0.9519 -0.0000  0.0000 -0.0586
                                           -0.0000 -0.2951 -0.0000 -0.0000
    48. (0.01889) RY*( 2) C   2           s(  0.02%)p99.99( 84.77%)d99.99( 15.21%)
                                            0.0000 -0.0002  0.0139 -0.0001 -0.0045
                                           -0.0000  0.0000  0.0774 -0.9174  0.0000
                                            0.1190  0.0000 -0.1771 -0.3265
    49. (0.01525) RY*( 3) C   2           s(  5.45%)p15.34( 83.61%)d 2.01( 10.94%)
                                            0.0000  0.0513  0.2278 -0.0416  0.9134
                                            0.0000  0.0000 -0.0016 -0.0069  0.0000
                                           -0.0289 -0.0000  0.2921 -0.1526
    50. (0.00408) RY*( 4) C   2           s( 66.27%)p 0.00(  0.06%)d 0.51( 33.68%)
                                           -0.0000 -0.0017  0.8140 -0.0026  0.0047
                                            0.0000 -0.0000 -0.0012  0.0229  0.0000
                                           -0.0361  0.0000 -0.5261  0.2423
    51. (0.00379) RY*( 5) C   2           s(  0.00%)p 1.00(  8.91%)d10.22( 91.09%)
                                            0.0000 -0.0000  0.0000 -0.0000 -0.0000
                                            0.0463  0.2949  0.0000  0.0000 -0.0537
                                           -0.0000  0.9529  0.0000  0.0000
    52. (0.00361) RY*( 6) C   2           s(  0.37%)p12.59(  4.63%)d99.99( 95.00%)
                                           -0.0000  0.0003  0.0606 -0.0007  0.0032
                                            0.0000  0.0000 -0.0057 -0.2151 -0.0000
                                            0.6380 -0.0000  0.3415  0.6529
    53. (0.00287) RY*( 7) C   2           s(  0.00%)p 1.00( 11.32%)d 7.84( 88.68%)
                                            0.0000  0.0009  0.0039  0.0027  0.0259
                                           -0.0000 -0.0000  0.0610  0.3298 -0.0000
                                            0.7574  0.0000 -0.2598 -0.4956
    54. (0.00259) RY*( 8) C   2           s(  0.00%)p 1.00(  0.85%)d99.99( 99.15%)
                                            0.0000 -0.0000 -0.0000 -0.0000 -0.0000
                                            0.0547  0.0740  0.0000  0.0000  0.9953
                                            0.0000  0.0306  0.0000  0.0000
    55. (0.00047) RY*( 9) C   2           s( 28.08%)p 0.58( 16.32%)d 1.98( 55.60%)
                                            0.0000 -0.0108  0.5298 -0.0352 -0.4022
                                           -0.0000 -0.0000  0.0006  0.0142 -0.0000
                                           -0.0137 -0.0000  0.6482 -0.3683
    56. (0.00107) RY*( 1) F   3           s( 73.45%)p 0.35( 25.86%)d 0.01(  0.69%)
                                            0.0000  0.0005  0.8570 -0.0026  0.5046
                                           -0.0000  0.0000  0.0058 -0.0626 -0.0000
                                            0.0143 -0.0000 -0.0060  0.0815
    57. (0.00046) RY*( 2) F   3           s( 20.00%)p 3.41( 68.14%)d 0.59( 11.86%)
                                            0.0000  0.0009  0.4472  0.0028 -0.7738
                                           -0.0000  0.0000  0.0026 -0.2876  0.0000
                                           -0.2906 -0.0000  0.1711 -0.0695
    58. (0.00021) RY*( 3) F   3           s(  0.00%)p 1.00( 95.04%)d 0.05(  4.96%)
                                            0.0000  0.0000 -0.0000 -0.0000 -0.0000
                                            0.0075  0.9749  0.0000  0.0000 -0.0537
                                            0.0000 -0.2161 -0.0000 -0.0000
    59. (0.00007) RY*( 4) F   3           s(  0.00%)p 1.00(  4.37%)d21.89( 95.63%)
    60. (0.00003) RY*( 5) F   3           s(  5.19%)p17.33( 89.97%)d 0.93(  4.83%)
    61. (0.00004) RY*( 6) F   3           s(  0.36%)p26.90(  9.81%)d99.99( 89.83%)
    62. (0.00000) RY*( 7) F   3           s(  0.00%)p 1.00(  0.63%)d99.99( 99.37%)
    63. (0.00001) RY*( 8) F   3           s(  0.35%)p17.53(  6.17%)d99.99( 93.48%)
    64. (0.00001) RY*( 9) F   3           s(  0.64%)p 0.26(  0.17%)d99.99( 99.19%)
    65. (0.00115) RY*( 1) F   4           s( 73.87%)p 0.35( 25.57%)d 0.01(  0.57%)
                                            0.0000  0.0006  0.8595 -0.0002  0.4924
                                            0.0043 -0.0870 -0.0042 -0.0752  0.0056
                                            0.0029 -0.0521 -0.0301 -0.0447
    66. (0.00039) RY*( 2) F   4           s( 16.65%)p 4.00( 66.68%)d 1.00( 16.67%)
                                           -0.0000  0.0004  0.4081  0.0050 -0.7519
                                            0.0013 -0.3073 -0.0018  0.0835 -0.2758
                                            0.1561  0.0089  0.2074 -0.1523
    67. (0.00022) RY*( 3) F   4           s(  1.02%)p91.43( 93.18%)d 5.69(  5.80%)
                                           -0.0000 -0.0005  0.1010  0.0029  0.0353
                                            0.0038  0.4131  0.0048  0.8717 -0.1167
                                           -0.0239 -0.1262  0.1328  0.1009
    68. (0.00007) RY*( 4) F   4           s(  0.00%)p 1.00(  3.78%)d25.47( 96.22%)
    69. (0.00004) RY*( 5) F   4           s(  5.52%)p15.37( 84.85%)d 1.74(  9.63%)
    70. (0.00002) RY*( 6) F   4           s(  0.31%)p44.84( 14.05%)d99.99( 85.64%)
    71. (0.00001) RY*( 7) F   4           s(  1.31%)p 0.68(  0.89%)d74.89( 97.80%)
    72. (0.00001) RY*( 8) F   4           s(  1.03%)p 4.53(  4.68%)d91.28( 94.29%)
    73. (0.00000) RY*( 9) F   4           s(  0.30%)p21.90(  6.48%)d99.99( 93.22%)
    74. (0.00602) RY*( 1) C   5           s(  3.58%)p25.43( 91.04%)d 1.50(  5.38%)
                                            0.0000  0.0071  0.1891  0.0205  0.9501
                                           -0.0000 -0.0000 -0.0003  0.0858 -0.0000
                                            0.0194  0.0009  0.2283 -0.0357
    75. (0.00389) RY*( 2) C   5           s(  0.00%)p 1.00( 99.68%)d 0.00(  0.32%)
                                           -0.0000 -0.0000 -0.0000  0.0000  0.0001
                                           -0.0143  0.9983  0.0002 -0.0003 -0.0563
                                           -0.0001  0.0076  0.0000  0.0000
    76. (0.00271) RY*( 3) C   5           s( 35.44%)p 1.82( 64.41%)d 0.00(  0.15%)
                                           -0.0000 -0.0028  0.5953 -0.0016 -0.1856
                                           -0.0000  0.0002 -0.0043  0.7808 -0.0002
                                            0.0257  0.0115 -0.0190 -0.0193
    77. (0.00209) RY*( 4) C   5           s( 60.39%)p 0.65( 39.17%)d 0.01(  0.45%)
                                           -0.0000 -0.0052  0.7771 -0.0002 -0.1000
                                            0.0000 -0.0001 -0.0019 -0.6178  0.0002
                                            0.0003 -0.0169 -0.0049 -0.0644
    78. (0.00081) RY*( 5) C   5           s(  0.00%)p 1.00(  0.06%)d99.99( 99.94%)
                                           -0.0000 -0.0001  0.0050 -0.0001 -0.0005
                                           -0.0016 -0.0069 -0.0108 -0.0203  0.0135
                                            0.0413  0.9987 -0.0028 -0.0060
    79. (0.00035) RY*( 6) C   5           s(  0.00%)p 1.00(  2.32%)d42.11( 97.68%)
                                           -0.0000  0.0009  0.0059 -0.0140  0.1513
                                            0.0002 -0.0002 -0.0070 -0.0086 -0.0097
                                            0.7043 -0.0313 -0.6923 -0.0176
    80. (0.00030) RY*( 7) C   5           s(  0.23%)p12.99(  3.00%)d99.99( 96.77%)
                                           -0.0000  0.0049  0.0478 -0.0121  0.1721
                                           -0.0008  0.0022  0.0059  0.0155  0.0442
                                           -0.6892  0.0275 -0.6702  0.2019
    81. (0.00029) RY*( 8) C   5           s(  0.00%)p 1.00(  0.35%)d99.99( 99.65%)
                                            0.0000  0.0002  0.0022 -0.0004  0.0061
                                            0.0173 -0.0561 -0.0000  0.0002 -0.9972
                                           -0.0368  0.0146 -0.0229  0.0091
    82. (0.00005) RY*( 9) C   5           s(  0.40%)p 0.18(  0.07%)d99.99( 99.52%)
    83. (0.00625) RY*( 1) C   6           s(  1.21%)p78.15( 94.45%)d 3.59(  4.34%)
                                            0.0000 -0.0198  0.1081 -0.0125 -0.7502
                                            0.0252  0.6171  0.0027 -0.0108  0.1768
                                           -0.0000  0.0092  0.1089  0.0131
    84. (0.00312) RY*( 2) C   6           s(  4.55%)p20.44( 92.95%)d 0.55(  2.50%)
                                           -0.0000  0.0191  0.2124  0.0227 -0.6097
                                            0.0072 -0.7463  0.0019 -0.0149 -0.1428
                                            0.0063  0.0050  0.0563 -0.0373
    85. (0.00111) RY*( 3) C   6           s( 51.01%)p 0.77( 39.03%)d 0.20(  9.96%)
                                           -0.0000 -0.0041  0.7142 -0.0139  0.1528
                                            0.0079  0.0530 -0.0063  0.6032  0.0694
                                           -0.1932 -0.2334  0.0124 -0.0530
    86. (0.00099) RY*( 4) C   6           s( 41.33%)p 0.97( 39.98%)d 0.45( 18.70%)
                                            0.0000 -0.0047  0.6428 -0.0117  0.1652
                                            0.0077  0.0525  0.0070 -0.6079  0.0724
                                            0.3037  0.2964 -0.0002 -0.0405
    87. (0.00061) RY*( 5) C   6           s(  0.46%)p49.30( 22.58%)d99.99( 76.97%)
                                           -0.0000 -0.0011  0.0677 -0.0002  0.0210
                                            0.0015 -0.0008 -0.0069 -0.4746  0.0339
                                           -0.8203 -0.3056  0.0105 -0.0459
    88. (0.00013) RY*( 6) C   6           s(  0.15%)p14.77(  2.21%)d99.99( 97.64%)
                                           -0.0000 -0.0026  0.0386 -0.0217  0.0714
                                           -0.0139  0.1256 -0.0010 -0.0233 -0.6296
                                            0.0133 -0.0423  0.7560  0.0807
    89. (0.00007) RY*( 7) C   6           s(  1.09%)p 3.69(  4.00%)d87.47( 94.91%)
    90. (0.00001) RY*( 8) C   6           s(  0.02%)p99.99(  4.14%)d99.99( 95.84%)
    91. (0.00001) RY*( 9) C   6           s(  0.28%)p 2.69(  0.75%)d99.99( 98.97%)
    92. (0.00536) RY*( 1) C   7           s(  0.08%)p99.99( 92.83%)d89.65(  7.09%)
                                           -0.0000  0.0279  0.0036 -0.0171 -0.4619
                                           -0.0272 -0.8449 -0.0002 -0.0013  0.2300
                                           -0.0019  0.0033 -0.1295 -0.0346
    93. (0.00266) RY*( 2) C   7           s(  0.01%)p 1.00( 98.56%)d 0.01(  1.43%)
                                            0.0000  0.0015  0.0082  0.0317 -0.8691
                                           -0.0195  0.4777  0.0003 -0.0284 -0.0516
                                           -0.0001 -0.0016 -0.1078 -0.0003
    94. (0.00086) RY*( 3) C   7           s( 93.91%)p 0.00(  0.30%)d 0.06(  5.79%)
                                            0.0000 -0.0032  0.9690  0.0094 -0.0185
                                            0.0176 -0.0471 -0.0008  0.0071 -0.1799
                                            0.0711 -0.0423  0.0985 -0.0951
    95. (0.00069) RY*( 4) C   7           s(  0.09%)p99.99( 85.26%)d99.99( 14.65%)
                                           -0.0000 -0.0001  0.0292  0.0000  0.0230
                                            0.0007 -0.0125 -0.0024 -0.9230 -0.0101
                                           -0.1399  0.3560  0.0045 -0.0085
    96. (0.00062) RY*( 5) C   7           s(  0.46%)p19.03(  8.71%)d99.99( 90.84%)
                                            0.0000 -0.0003  0.0676  0.0007 -0.0114
                                            0.0011  0.0007  0.0108  0.2947 -0.0228
                                           -0.8528  0.4221  0.0281 -0.0401
    97. (0.00014) RY*( 6) C   7           s(  0.00%)p 1.00(  1.48%)d66.62( 98.52%)
                                           -0.0000 -0.0002  0.0022 -0.0237  0.1060
                                            0.0132 -0.0527 -0.0003  0.0059 -0.4718
                                           -0.0169 -0.0024 -0.8731  0.0059
    98. (0.00005) RY*( 7) C   7           s(  5.51%)p 0.87(  4.81%)d16.27( 89.67%)
    99. (0.00000) RY*( 8) C   7           s(  0.00%)p 1.00(  6.07%)d15.47( 93.93%)
   100. (0.00000) RY*( 9) C   7           s(  0.05%)p43.67(  2.04%)d99.99( 97.91%)
   101. (0.00521) RY*( 1) C   8           s(  0.24%)p99.99( 92.39%)d30.24(  7.37%)
                                           -0.0000  0.0271  0.0413 -0.0313 -0.9606
                                            0.0000 -0.0000 -0.0007 -0.0153 -0.0000
                                            0.0063  0.0001  0.2690 -0.0352
   102. (0.00258) RY*( 2) C   8           s(  0.00%)p 1.00( 98.53%)d 0.01(  1.47%)
                                           -0.0000 -0.0000 -0.0000 -0.0000  0.0000
                                           -0.0371  0.9919  0.0001 -0.0002  0.1214
                                            0.0001 -0.0000  0.0000  0.0000
   103. (0.00094) RY*( 3) C   8           s( 94.96%)p 0.00(  0.06%)d 0.05(  4.98%)
                                            0.0000 -0.0042  0.9745  0.0207 -0.0130
                                           -0.0000  0.0000  0.0003  0.0022 -0.0000
                                           -0.0020  0.0008 -0.2046 -0.0889
   104. (0.00068) RY*( 4) C   8           s(  0.00%)p 1.00( 27.37%)d 2.65( 72.63%)
                                            0.0000  0.0000  0.0020 -0.0000  0.0081
                                            0.0000 -0.0019  0.0056 -0.5230  0.0147
                                            0.1366 -0.8411 -0.0032  0.0046
   105. (0.00061) RY*( 5) C   8           s(  0.00%)p 1.00( 66.24%)d 0.51( 33.76%)
                                            0.0000  0.0000  0.0017  0.0003  0.0129
                                           -0.0000  0.0010 -0.0101 -0.8137 -0.0094
                                            0.2128  0.5405 -0.0048  0.0073
   106. (0.00014) RY*( 6) C   8           s(  0.00%)p 1.00(  1.52%)d64.60( 98.48%)
                                            0.0000 -0.0000  0.0000 -0.0000 -0.0000
                                            0.0271 -0.1204  0.0000  0.0000  0.9922
                                           -0.0000  0.0176  0.0000 -0.0000
   107. (0.00005) RY*( 7) C   8           s(  4.83%)p 1.09(  5.28%)d18.61( 89.89%)
   108. (0.00000) RY*( 8) C   8           s(  0.00%)p 1.00(  6.43%)d14.54( 93.57%)
   109. (0.00000) RY*( 9) C   8           s(  0.05%)p43.06(  2.25%)d99.99( 97.69%)
   110. (0.00536) RY*( 1) C   9           s(  0.08%)p99.99( 92.83%)d89.66(  7.09%)
                                           -0.0000  0.0279  0.0036 -0.0171 -0.4619
                                            0.0272  0.8449 -0.0001 -0.0014 -0.2300
                                           -0.0021 -0.0034 -0.1295 -0.0346
   111. (0.00266) RY*( 2) C   9           s(  0.01%)p 1.00( 98.56%)d 0.01(  1.43%)
                                            0.0000  0.0015  0.0082  0.0317 -0.8690
                                            0.0195 -0.4777  0.0005 -0.0289  0.0516
                                            0.0005  0.0018 -0.1078 -0.0002
   112. (0.00086) RY*( 3) C   9           s( 93.72%)p 0.00(  0.40%)d 0.06(  5.88%)
                                            0.0000 -0.0032  0.9681  0.0093 -0.0173
                                           -0.0176  0.0476  0.0010 -0.0322  0.1797
                                            0.0815  0.0369  0.0981 -0.0945
   113. (0.00071) RY*( 4) C   9           s(  0.44%)p99.99( 71.93%)d62.63( 27.63%)
                                            0.0000 -0.0003  0.0664  0.0011 -0.0254
                                           -0.0010 -0.0076 -0.0002  0.8477  0.0168
                                           -0.5207 -0.0608  0.0205 -0.0270
   114. (0.00060) RY*( 5) C   9           s(  0.29%)p75.26( 21.96%)d99.99( 77.75%)
                                            0.0000 -0.0002  0.0540  0.0007  0.0090
                                           -0.0009  0.0076 -0.0107 -0.4683  0.0206
                                           -0.6888 -0.5488  0.0210 -0.0325
   115. (0.00014) RY*( 6) C   9           s(  0.00%)p 1.00(  1.48%)d66.63( 98.52%)
                                           -0.0000 -0.0002  0.0022 -0.0237  0.1060
                                           -0.0132  0.0527 -0.0004  0.0055  0.4718
                                           -0.0165  0.0026 -0.8731  0.0060
   116. (0.00005) RY*( 7) C   9           s(  5.51%)p 0.87(  4.81%)d16.27( 89.67%)
   117. (0.00000) RY*( 8) C   9           s(  0.00%)p 1.00(  6.06%)d15.51( 93.94%)
   118. (0.00000) RY*( 9) C   9           s(  0.05%)p43.66(  2.04%)d99.99( 97.91%)
   119. (0.00625) RY*( 1) C  10           s(  1.21%)p78.17( 94.45%)d 3.59(  4.34%)
                                            0.0000 -0.0198  0.1081 -0.0125 -0.7501
                                           -0.0252 -0.6172  0.0007 -0.0089 -0.1769
                                           -0.0013 -0.0082  0.1089  0.0131
   120. (0.00312) RY*( 2) C  10           s(  4.55%)p20.41( 92.95%)d 0.55(  2.50%)
                                            0.0000  0.0191  0.2125  0.0227 -0.6099
                                           -0.0072  0.7461  0.0009 -0.0122  0.1428
                                            0.0044 -0.0034  0.0564 -0.0374
   121. (0.00108) RY*( 3) C  10           s( 79.93%)p 0.22( 17.76%)d 0.03(  2.31%)
                                            0.0000 -0.0055  0.8940 -0.0172  0.2025
                                           -0.0101 -0.0688  0.0009  0.3625 -0.0892
                                           -0.0373  0.0988  0.0109 -0.0622
   122. (0.00091) RY*( 4) C  10           s( 12.53%)p 5.70( 71.40%)d 1.28( 16.07%)
                                            0.0000 -0.0030  0.3539 -0.0057  0.0984
                                           -0.0046 -0.0286 -0.0047 -0.8387 -0.0482
                                            0.2396 -0.3168 -0.0029 -0.0249
   123. (0.00066) RY*( 5) C  10           s(  0.33%)p37.69( 12.38%)d99.99( 87.29%)
                                            0.0000 -0.0009  0.0573 -0.0004  0.0172
                                           -0.0013  0.0009  0.0100 -0.3514 -0.0285
                                           -0.8627  0.3545  0.0126 -0.0446
   124. (0.00013) RY*( 6) C  10           s(  0.15%)p14.77(  2.21%)d99.99( 97.64%)
                                            0.0000 -0.0026  0.0386 -0.0217  0.0714
                                            0.0139 -0.1256 -0.0009 -0.0230  0.6297
                                            0.0160  0.0408  0.7559  0.0809
   125. (0.00007) RY*( 7) C  10           s(  1.08%)p 3.69(  4.00%)d87.50( 94.91%)
   126. (0.00001) RY*( 8) C  10           s(  0.02%)p99.99(  4.18%)d99.99( 95.80%)
   127. (0.00001) RY*( 9) C  10           s(  0.28%)p 2.69(  0.75%)d99.99( 98.97%)
   128. (0.00229) RY*( 1) H  11           s( 99.29%)p 0.01(  0.71%)
                                            0.0045  0.9964 -0.0786  0.0261 -0.0148
   129. (0.00017) RY*( 2) H  11           s(  0.05%)p99.99( 99.95%)
                                           -0.0010  0.0214  0.1068  0.0649  0.9919
   130. (0.00010) RY*( 3) H  11           s(  0.33%)p99.99( 99.67%)
                                           -0.0023  0.0577  0.8952  0.4238 -0.1253
   131. (0.00006) RY*( 4) H  11           s(  0.42%)p99.99( 99.58%)
   132. (0.00158) RY*( 1) H  12           s( 99.21%)p 0.01(  0.79%)
                                            0.0046  0.9960  0.0450  0.0765 -0.0007
   133. (0.00017) RY*( 2) H  12           s(  0.00%)p 1.00(100.00%)
                                            0.0000  0.0011 -0.0190  0.0062  0.9998
   134. (0.00009) RY*( 3) H  12           s(  0.00%)p 1.00(100.00%)
   135. (0.00006) RY*( 4) H  12           s(  0.88%)p99.99( 99.12%)
   136. (0.00159) RY*( 1) H  13           s( 99.27%)p 0.01(  0.73%)
                                            0.0045  0.9963  0.0854 -0.0000  0.0011
   137. (0.00017) RY*( 2) H  13           s(  0.00%)p 1.00(100.00%)
                                           -0.0000  0.0003 -0.0164  0.0000  0.9999
   138. (0.00009) RY*( 3) H  13           s(  0.00%)p 1.00(100.00%)
   139. (0.00006) RY*( 4) H  13           s(  0.82%)p99.99( 99.18%)
   140. (0.00158) RY*( 1) H  14           s( 99.21%)p 0.01(  0.79%)
                                            0.0046  0.9960  0.0450 -0.0765 -0.0007
   141. (0.00017) RY*( 2) H  14           s(  0.00%)p 1.00(100.00%)
                                            0.0000  0.0011 -0.0190 -0.0062  0.9998
   142. (0.00009) RY*( 3) H  14           s(  0.00%)p 1.00(100.00%)
   143. (0.00006) RY*( 4) H  14           s(  0.88%)p99.99( 99.12%)
   144. (0.00229) RY*( 1) H  15           s( 99.29%)p 0.01(  0.71%)
                                            0.0045  0.9964 -0.0786 -0.0261 -0.0148
   145. (0.00017) RY*( 2) H  15           s(  0.05%)p99.99( 99.95%)
                                           -0.0010  0.0214  0.1068 -0.0649  0.9919
   146. (0.00010) RY*( 3) H  15           s(  0.33%)p99.99( 99.67%)
                                           -0.0023  0.0577  0.8952 -0.4238 -0.1253
   147. (0.00006) RY*( 4) H  15           s(  0.42%)p99.99( 99.58%)
   148. (0.09906) BD*( 1) F   1 - C   2  
                ( 25.76%)   0.5075* F   1 s( 31.03%)p 2.22( 68.89%)d 0.00(  0.08%)
                                           -0.0000  0.5570 -0.0066 -0.3187 -0.0010
                                           -0.6687 -0.0054 -0.3742 -0.0031  0.0155
                                            0.0088  0.0182 -0.0128 -0.0053
                ( 74.24%)  -0.8616* C   2 s( 21.06%)p 3.72( 78.43%)d 0.02(  0.51%)
                                           -0.0000  0.4587 -0.0131 -0.3595 -0.0324
                                           -0.7041 -0.0263 -0.3965 -0.0195  0.0393
                                            0.0222  0.0446 -0.0289 -0.0157
   149. (0.10995) BD*( 1) C   2 - F   3  
                ( 74.17%)   0.8612* C   2 s( 20.97%)p 3.74( 78.52%)d 0.02(  0.51%)
                                           -0.0000  0.4578 -0.0121 -0.3272 -0.0309
                                           -0.0000 -0.0000  0.8219  0.0416  0.0000
                                           -0.0417 -0.0000  0.0103  0.0569
                ( 25.83%)  -0.5082* F   3 s( 30.46%)p 2.28( 69.46%)d 0.00(  0.08%)
                                           -0.0000  0.5518 -0.0078 -0.2934 -0.0002
                                           -0.0000 -0.0000  0.7801  0.0067  0.0000
                                           -0.0163 -0.0000  0.0028  0.0238
   150. (0.09906) BD*( 1) C   2 - F   4  
                ( 74.24%)   0.8616* C   2 s( 21.06%)p 3.72( 78.43%)d 0.02(  0.51%)
                                           -0.0000  0.4587 -0.0131 -0.3595 -0.0324
                                            0.7041  0.0263 -0.3965 -0.0195 -0.0393
                                            0.0222 -0.0446 -0.0289 -0.0157
                ( 25.76%)  -0.5075* F   4 s( 31.03%)p 2.22( 68.89%)d 0.00(  0.08%)
                                           -0.0000  0.5570 -0.0066 -0.3187 -0.0010
                                            0.6687  0.0054 -0.3742 -0.0031 -0.0155
                                            0.0088 -0.0182 -0.0128 -0.0053
   151. (0.06199) BD*( 1) C   2 - C   5  
                ( 52.06%)   0.7215* C   2 s( 36.73%)p 1.72( 63.21%)d 0.00(  0.06%)
                                            0.0003  0.6057  0.0213  0.7947 -0.0121
                                            0.0000  0.0000 -0.0206 -0.0016  0.0000
                                           -0.0014 -0.0000  0.0215 -0.0120
                ( 47.94%)  -0.6924* C   5 s( 28.66%)p 2.49( 71.28%)d 0.00(  0.05%)
                                            0.0000  0.5354  0.0034 -0.8442  0.0085
                                            0.0000 -0.0000  0.0055 -0.0001 -0.0000
                                           -0.0011  0.0000  0.0188 -0.0132
   152. (0.02560) BD*( 1) C   5 - C   6  
                ( 48.76%)   0.6983* C   5 s( 35.64%)p 1.80( 64.33%)d 0.00(  0.03%)
                                            0.0002 -0.5970 -0.0010 -0.3785  0.0110
                                           -0.7069 -0.0108 -0.0061  0.0009 -0.0117
                                           -0.0002 -0.0010  0.0089  0.0116
                ( 51.24%)  -0.7158* C   6 s( 35.08%)p 1.85( 64.87%)d 0.00(  0.05%)
                                           -0.0001 -0.5923 -0.0052  0.4261  0.0201
                                            0.6831 -0.0106  0.0049  0.0014 -0.0148
                                            0.0000 -0.0001  0.0092  0.0126
   153. (0.36504) BD*( 2) C   5 - C   6  
                ( 46.84%)   0.6844* C   5 s(  0.01%)p99.99( 99.97%)d 1.47(  0.02%)
                                            0.0001  0.0111 -0.0040  0.0006  0.0006
                                           -0.0010  0.0002 -0.9998 -0.0018  0.0002
                                           -0.0099 -0.0104  0.0007 -0.0007
                ( 53.16%)  -0.7291* C   6 s(  0.00%)p 1.00( 99.95%)d 0.00(  0.05%)
                                           -0.0000 -0.0007  0.0004  0.0154 -0.0031
                                           -0.0029  0.0007 -0.9996 -0.0011 -0.0003
                                            0.0008  0.0221  0.0002  0.0000
   154. (0.02560) BD*( 1) C   5 - C  10  
                ( 48.76%)   0.6983* C   5 s( 35.64%)p 1.81( 64.33%)d 0.00(  0.03%)
                                            0.0002 -0.5970 -0.0010 -0.3785  0.0110
                                            0.7069  0.0108 -0.0076  0.0009  0.0117
                                           -0.0002  0.0010  0.0089  0.0116
                ( 51.24%)  -0.7158* C  10 s( 35.08%)p 1.85( 64.87%)d 0.00(  0.05%)
                                           -0.0001 -0.5923 -0.0052  0.4261  0.0201
                                           -0.6831  0.0106  0.0041  0.0014  0.0148
                                            0.0000  0.0001  0.0092  0.0126
   155. (0.01693) BD*( 1) C   6 - C   7  
                ( 49.60%)   0.7043* C   6 s( 36.08%)p 1.77( 63.88%)d 0.00(  0.04%)
                                           -0.0000 -0.6005 -0.0129 -0.7978 -0.0078
                                           -0.0233 -0.0395 -0.0118 -0.0005  0.0020
                                           -0.0007  0.0000 -0.0170  0.0118
                ( 50.40%)  -0.7099* C   7 s( 35.62%)p 1.81( 64.33%)d 0.00(  0.05%)
                                           -0.0001 -0.5968 -0.0082  0.8005  0.0097
                                           -0.0264 -0.0387  0.0153  0.0004 -0.0016
                                           -0.0007 -0.0000 -0.0175  0.0120
   156. (0.01432) BD*( 1) C   6 - H  11  
                ( 37.95%)   0.6161* C   6 s( 28.76%)p 2.48( 71.21%)d 0.00(  0.03%)
                                            0.0003 -0.5361  0.0144  0.4245 -0.0098
                                           -0.7292  0.0018  0.0091  0.0005  0.0129
                                           -0.0002  0.0003  0.0065  0.0100
                ( 62.05%)  -0.7877* H  11 s( 99.90%)p 0.00(  0.10%)
                                           -0.9995  0.0026 -0.0155  0.0268 -0.0011
   157. (0.01771) BD*( 1) C   7 - C   8  
                ( 49.98%)   0.7069* C   7 s( 35.73%)p 1.80( 64.23%)d 0.00(  0.04%)
                                           -0.0000 -0.5977 -0.0086 -0.4230 -0.0393
                                            0.6794 -0.0098 -0.0097 -0.0006  0.0141
                                           -0.0002  0.0003  0.0101  0.0119
                ( 50.02%)  -0.7073* C   8 s( 35.70%)p 1.80( 64.25%)d 0.00(  0.04%)
                                           -0.0000 -0.5975 -0.0083  0.3768 -0.0279
                                           -0.7064 -0.0284  0.0056 -0.0004  0.0159
                                           -0.0002  0.0003  0.0073  0.0119
   158. (0.32146) BD*( 2) C   7 - C   8  
                ( 49.50%)   0.7036* C   7 s(  0.00%)p 1.00( 99.95%)d 0.00(  0.05%)
                                            0.0000 -0.0005 -0.0002  0.0187  0.0000
                                           -0.0031 -0.0001 -0.9995  0.0106 -0.0003
                                            0.0015  0.0213 -0.0001 -0.0000
                ( 50.50%)  -0.7106* C   8 s(  0.00%)p 1.00( 99.95%)d 0.00(  0.05%)
                                            0.0000  0.0004  0.0000  0.0165  0.0000
                                            0.0005  0.0001 -0.9996  0.0106  0.0002
                                            0.0191 -0.0102 -0.0003  0.0006
   159. (0.01401) BD*( 1) C   7 - H  12  
                ( 38.44%)   0.6200* C   7 s( 28.56%)p 2.50( 71.41%)d 0.00(  0.03%)
                                            0.0003 -0.5342  0.0139 -0.4219  0.0041
                                           -0.7321  0.0074 -0.0054  0.0000 -0.0125
                                           -0.0001 -0.0001  0.0074  0.0098
                ( 61.56%)  -0.7846* H  12 s( 99.91%)p 0.00(  0.09%)
                                           -0.9995  0.0019  0.0152  0.0263  0.0001
   160. (0.01771) BD*( 1) C   8 - C   9  
                ( 50.02%)   0.7073* C   8 s( 35.70%)p 1.80( 64.25%)d 0.00(  0.04%)
                                            0.0000  0.5975  0.0083 -0.3768  0.0279
                                           -0.7064 -0.0284 -0.0063  0.0004  0.0159
                                            0.0003  0.0003 -0.0073 -0.0119
                ( 49.98%)  -0.7069* C   9 s( 35.73%)p 1.80( 64.23%)d 0.00(  0.04%)
                                            0.0000  0.5977  0.0086  0.4230  0.0393
                                            0.6794 -0.0098  0.0095  0.0006  0.0141
                                            0.0002  0.0003 -0.0101 -0.0119
   161. (0.01414) BD*( 1) C   8 - H  13  
                ( 38.50%)   0.6205* C   8 s( 28.50%)p 2.51( 71.47%)d 0.00(  0.03%)
                                            0.0003 -0.5337  0.0136 -0.8452  0.0086
                                            0.0000  0.0000 -0.0141  0.0001  0.0000
                                           -0.0005 -0.0000 -0.0147  0.0097
                ( 61.50%)  -0.7842* H  13 s( 99.91%)p 0.00(  0.09%)
                                           -0.9995  0.0020  0.0304 -0.0000  0.0005
   162. (0.01693) BD*( 1) C   9 - C  10  
                ( 50.40%)   0.7099* C   9 s( 35.62%)p 1.81( 64.33%)d 0.00(  0.05%)
                                            0.0001  0.5968  0.0082 -0.8005 -0.0097
                                           -0.0264 -0.0387 -0.0147 -0.0004 -0.0016
                                            0.0007 -0.0000  0.0175 -0.0120
                ( 49.60%)  -0.7043* C  10 s( 36.08%)p 1.77( 63.88%)d 0.00(  0.04%)
                                            0.0000  0.6005  0.0129  0.7978  0.0078
                                           -0.0233 -0.0395  0.0127  0.0005  0.0020
                                            0.0007  0.0000  0.0170 -0.0118
   163. (0.31435) BD*( 2) C   9 - C  10  
                ( 49.32%)   0.7023* C   9 s(  0.00%)p 1.00( 99.95%)d 0.00(  0.05%)
                                           -0.0000 -0.0011  0.0003  0.0174 -0.0002
                                            0.0042  0.0000 -0.9996  0.0099  0.0001
                                            0.0180 -0.0116 -0.0004  0.0006
                ( 50.68%)  -0.7119* C  10 s(  0.00%)p 1.00( 99.95%)d 0.00(  0.05%)
                                           -0.0000 -0.0007  0.0002  0.0166 -0.0011
                                            0.0049 -0.0002 -0.9996  0.0046  0.0002
                                           -0.0181 -0.0115  0.0003 -0.0006
   164. (0.01401) BD*( 1) C   9 - H  14  
                ( 38.44%)   0.6200* C   9 s( 28.56%)p 2.50( 71.41%)d 0.00(  0.03%)
                                           -0.0003  0.5342 -0.0139  0.4219 -0.0041
                                           -0.7321  0.0074  0.0037 -0.0000 -0.0125
                                            0.0001 -0.0001 -0.0074 -0.0098
                ( 61.56%)  -0.7846* H  14 s( 99.91%)p 0.00(  0.09%)
                                            0.9995 -0.0019 -0.0152  0.0263 -0.0001
   165. (0.01432) BD*( 1) C  10 - H  15  
                ( 37.95%)   0.6161* C  10 s( 28.76%)p 2.48( 71.21%)d 0.00(  0.03%)
                                           -0.0003  0.5361 -0.0144 -0.4245  0.0098
                                           -0.7292  0.0018 -0.0110 -0.0005  0.0129
                                            0.0002  0.0003 -0.0065 -0.0100
                ( 62.05%)  -0.7877* H  15 s( 99.90%)p 0.00(  0.10%)
                                            0.9995 -0.0026  0.0155  0.0268  0.0011


 NHO Directionality and "Bond Bending" (deviations from line of nuclear centers)

         [Thresholds for printing:  angular deviation  >  1.0 degree]
                                    hybrid p-character > 25.0%
                                    orbital occupancy  >  0.10e

                                Line of Centers        Hybrid 1              Hybrid 2
                                ---------------  -------------------   ------------------
                NBO               Theta   Phi    Theta   Phi    Dev    Theta   Phi    Dev
 ========================================================================================
     1. BD (   1) F   1 - C   2    63.2   64.7   116.8  244.6 180.0    116.7  241.8   2.6
     2. BD (   1) C   2 - F   3    20.4  180.0    22.5  180.0   2.2     20.5  180.0 179.9
     3. BD (   1) C   2 - F   4   116.8  115.3   116.7  118.2   2.6    116.8  115.4 180.0
     5. BD (   1) C   5 - C   6    89.6   60.1    89.6   62.9   2.8     90.5  236.4   3.7
     6. BD (   2) C   5 - C   6    89.6   60.1   179.9  325.9  90.4      0.7  169.7  90.2
     7. BD (   1) C   5 - C  10    89.6  299.9    89.5  297.1   2.8     90.4  123.6   3.7
     8. BD (   1) C   6 - C   7    89.0  359.9    89.1    4.5   4.6     91.1  175.4   4.5
    10. BD (   1) C   7 - C   8    89.5  300.0    89.3  304.6   4.6     90.4  115.4   4.6
    11. BD (   2) C   7 - C   8    89.5  300.0     1.1  170.5  90.2    179.0    2.1  89.9
    13. BD (   1) C   8 - C   9    90.5  240.0    90.4  244.6   4.6     89.3   55.4   4.6
    15. BD (   1) C   9 - C  10    91.0  180.1    91.1  184.6   4.5     89.1  355.5   4.6
    16. BD (   2) C   9 - C  10    91.0  180.1     1.0  193.7  90.0      0.9  197.0  89.9
    29. LP (   1) F   1             --     --     61.5   64.6   --       --     --    --
    30. LP (   2) F   1             --     --    105.9  343.0   --       --     --    --
    31. LP (   3) F   1             --     --    147.7   99.6   --       --     --    --
    32. LP (   1) F   3             --     --    165.2    0.0   --       --     --    --
    33. LP (   2) F   3             --     --     71.2    0.0   --       --     --    --
    34. LP (   3) F   3             --     --     90.0   90.0   --       --     --    --
    35. LP (   1) F   4             --     --     61.5  295.4   --       --     --    --
    36. LP (   2) F   4             --     --    105.9   17.0   --       --     --    --
    37. LP (   3) F   4             --     --    147.7  260.4   --       --     --    --
   149. BD*(   1) C   2 - F   3    20.4  180.0    22.5  180.0   2.2     20.5  180.0 179.9
   153. BD*(   2) C   5 - C   6    89.6   60.1   179.9  325.9  90.4      0.7  169.7  90.2
   158. BD*(   2) C   7 - C   8    89.5  300.0     1.1  170.5  90.2    179.0    2.1  89.9
   163. BD*(   2) C   9 - C  10    91.0  180.1     1.0  193.7  90.0      0.9  197.0  89.9


 Second Order Perturbation Theory Analysis of Fock Matrix in NBO Basis

     Threshold for printing:   0.50 kcal/mol
                                                                              E(2)  E(j)-E(i) F(i,j)
         Donor NBO (i)                     Acceptor NBO (j)                 kcal/mol   a.u.    a.u. 
 ===================================================================================================

 within unit  1
   1. BD (   1) F   1 - C   2        / 47. RY*(   1) C   2                    0.86    1.82    0.035
   1. BD (   1) F   1 - C   2        /149. BD*(   1) C   2 - F   3            0.98    1.28    0.032
   1. BD (   1) F   1 - C   2        /150. BD*(   1) C   2 - F   4            0.82    1.28    0.030
   1. BD (   1) F   1 - C   2        /152. BD*(   1) C   5 - C   6            1.59    1.61    0.045
   2. BD (   1) C   2 - F   3        / 48. RY*(   2) C   2                    1.15    1.85    0.041
   2. BD (   1) C   2 - F   3        /148. BD*(   1) F   1 - C   2            0.98    1.27    0.032
   2. BD (   1) C   2 - F   3        /150. BD*(   1) C   2 - F   4            0.98    1.27    0.032
   2. BD (   1) C   2 - F   3        /153. BD*(   2) C   5 - C   6            1.12    1.06    0.034
   3. BD (   1) C   2 - F   4        / 47. RY*(   1) C   2                    0.86    1.82    0.035
   3. BD (   1) C   2 - F   4        /148. BD*(   1) F   1 - C   2            0.82    1.28    0.030
   3. BD (   1) C   2 - F   4        /149. BD*(   1) C   2 - F   3            0.98    1.28    0.032
   3. BD (   1) C   2 - F   4        /154. BD*(   1) C   5 - C  10            1.59    1.61    0.045
   4. BD (   1) C   2 - C   5        / 83. RY*(   1) C   6                    1.44    1.76    0.045
   4. BD (   1) C   2 - C   5        /119. RY*(   1) C  10                    1.44    1.76    0.045
   4. BD (   1) C   2 - C   5        /152. BD*(   1) C   5 - C   6            2.54    1.24    0.050
   4. BD (   1) C   2 - C   5        /154. BD*(   1) C   5 - C  10            2.54    1.24    0.050
   4. BD (   1) C   2 - C   5        /155. BD*(   1) C   6 - C   7            2.34    1.25    0.048
   4. BD (   1) C   2 - C   5        /162. BD*(   1) C   9 - C  10            2.34    1.25    0.048
   5. BD (   1) C   5 - C   6        / 47. RY*(   1) C   2                    0.71    1.47    0.029
   5. BD (   1) C   5 - C   6        / 92. RY*(   1) C   7                    1.00    1.86    0.039
   5. BD (   1) C   5 - C   6        / 93. RY*(   2) C   7                    1.30    1.35    0.038
   5. BD (   1) C   5 - C   6        /119. RY*(   1) C  10                    0.76    1.77    0.033
   5. BD (   1) C   5 - C   6        /148. BD*(   1) F   1 - C   2            1.40    0.92    0.033
   5. BD (   1) C   5 - C   6        /151. BD*(   1) C   2 - C   5            1.88    1.07    0.040
   5. BD (   1) C   5 - C   6        /154. BD*(   1) C   5 - C  10            5.27    1.25    0.073
   5. BD (   1) C   5 - C   6        /155. BD*(   1) C   6 - C   7            3.20    1.26    0.057
   5. BD (   1) C   5 - C   6        /156. BD*(   1) C   6 - H  11            1.41    1.16    0.036
   5. BD (   1) C   5 - C   6        /159. BD*(   1) C   7 - H  12            2.42    1.16    0.047
   5. BD (   1) C   5 - C   6        /165. BD*(   1) C  10 - H  15            2.47    1.16    0.048
   6. BD (   2) C   5 - C   6        / 95. RY*(   4) C   7                    0.75    0.99    0.027
   6. BD (   2) C   5 - C   6        / 96. RY*(   5) C   7                    0.75    2.06    0.039
   6. BD (   2) C   5 - C   6        /122. RY*(   4) C  10                    2.02    1.03    0.045
   6. BD (   2) C   5 - C   6        /148. BD*(   1) F   1 - C   2            2.09    0.49    0.030
   6. BD (   2) C   5 - C   6        /149. BD*(   1) C   2 - F   3            7.62    0.49    0.058
   6. BD (   2) C   5 - C   6        /150. BD*(   1) C   2 - F   4            1.61    0.49    0.027
   6. BD (   2) C   5 - C   6        /158. BD*(   2) C   7 - C   8           18.99    0.29    0.067
   6. BD (   2) C   5 - C   6        /163. BD*(   2) C   9 - C  10           21.07    0.29    0.070
   7. BD (   1) C   5 - C  10        / 47. RY*(   1) C   2                    0.71    1.47    0.029
   7. BD (   1) C   5 - C  10        / 83. RY*(   1) C   6                    0.76    1.77    0.033
   7. BD (   1) C   5 - C  10        /110. RY*(   1) C   9                    1.00    1.86    0.039
   7. BD (   1) C   5 - C  10        /111. RY*(   2) C   9                    1.30    1.35    0.038
   7. BD (   1) C   5 - C  10        /150. BD*(   1) C   2 - F   4            1.41    0.92    0.033
   7. BD (   1) C   5 - C  10        /151. BD*(   1) C   2 - C   5            1.89    1.07    0.040
   7. BD (   1) C   5 - C  10        /152. BD*(   1) C   5 - C   6            5.27    1.25    0.073
   7. BD (   1) C   5 - C  10        /156. BD*(   1) C   6 - H  11            2.47    1.16    0.048
   7. BD (   1) C   5 - C  10        /162. BD*(   1) C   9 - C  10            3.20    1.26    0.057
   7. BD (   1) C   5 - C  10        /164. BD*(   1) C   9 - H  14            2.42    1.16    0.047
   7. BD (   1) C   5 - C  10        /165. BD*(   1) C  10 - H  15            1.41    1.16    0.036
   8. BD (   1) C   6 - C   7        / 74. RY*(   1) C   5                    1.32    1.82    0.044
   8. BD (   1) C   6 - C   7        / 75. RY*(   2) C   5                    0.92    1.58    0.034
   8. BD (   1) C   6 - C   7        /101. RY*(   1) C   8                    0.86    1.86    0.036
   8. BD (   1) C   6 - C   7        /102. RY*(   2) C   8                    1.24    1.34    0.037
   8. BD (   1) C   6 - C   7        /151. BD*(   1) C   2 - C   5            3.77    1.07    0.057
   8. BD (   1) C   6 - C   7        /152. BD*(   1) C   5 - C   6            3.81    1.25    0.062
   8. BD (   1) C   6 - C   7        /156. BD*(   1) C   6 - H  11            1.52    1.15    0.038
   8. BD (   1) C   6 - C   7        /157. BD*(   1) C   7 - C   8            3.08    1.26    0.056
   8. BD (   1) C   6 - C   7        /159. BD*(   1) C   7 - H  12            1.35    1.16    0.035
   8. BD (   1) C   6 - C   7        /161. BD*(   1) C   8 - H  13            2.52    1.15    0.048
   9. BD (   1) C   6 - H  11        / 74. RY*(   1) C   5                    0.90    1.65    0.035
   9. BD (   1) C   6 - H  11        / 92. RY*(   1) C   7                    0.67    1.68    0.030
   9. BD (   1) C   6 - H  11        /152. BD*(   1) C   5 - C   6            0.98    1.08    0.029
   9. BD (   1) C   6 - H  11        /154. BD*(   1) C   5 - C  10            4.55    1.08    0.063
   9. BD (   1) C   6 - H  11        /155. BD*(   1) C   6 - C   7            1.05    1.09    0.030
   9. BD (   1) C   6 - H  11        /157. BD*(   1) C   7 - C   8            3.67    1.08    0.056
  10. BD (   1) C   7 - C   8        / 84. RY*(   2) C   6                    1.85    1.42    0.046
  10. BD (   1) C   7 - C   8        /110. RY*(   1) C   9                    0.84    1.85    0.035
  10. BD (   1) C   7 - C   8        /111. RY*(   2) C   9                    1.31    1.34    0.038
  10. BD (   1) C   7 - C   8        /155. BD*(   1) C   6 - C   7            3.13    1.26    0.056
  10. BD (   1) C   7 - C   8        /156. BD*(   1) C   6 - H  11            2.59    1.15    0.049
  10. BD (   1) C   7 - C   8        /159. BD*(   1) C   7 - H  12            1.39    1.15    0.036
  10. BD (   1) C   7 - C   8        /160. BD*(   1) C   8 - C   9            3.05    1.26    0.055
  10. BD (   1) C   7 - C   8        /161. BD*(   1) C   8 - H  13            1.36    1.15    0.035
  10. BD (   1) C   7 - C   8        /164. BD*(   1) C   9 - H  14            2.58    1.15    0.049
  11. BD (   2) C   7 - C   8        / 87. RY*(   5) C   6                    1.15    1.86    0.045
  11. BD (   2) C   7 - C   8        /105. RY*(   5) C   8                    0.55    1.26    0.026
  11. BD (   2) C   7 - C   8        /114. RY*(   5) C   9                    1.06    1.87    0.044
  11. BD (   2) C   7 - C   8        /153. BD*(   2) C   5 - C   6           22.30    0.28    0.071
  11. BD (   2) C   7 - C   8        /163. BD*(   2) C   9 - C  10           19.83    0.29    0.068
  12. BD (   1) C   7 - H  12        / 83. RY*(   1) C   6                    0.59    1.59    0.028
  12. BD (   1) C   7 - H  12        /101. RY*(   1) C   8                    0.67    1.68    0.030
  12. BD (   1) C   7 - H  12        /152. BD*(   1) C   5 - C   6            3.94    1.07    0.058
  12. BD (   1) C   7 - H  12        /155. BD*(   1) C   6 - C   7            0.88    1.08    0.028
  12. BD (   1) C   7 - H  12        /157. BD*(   1) C   7 - C   8            0.85    1.08    0.027
  12. BD (   1) C   7 - H  12        /160. BD*(   1) C   8 - C   9            3.78    1.08    0.057
  13. BD (   1) C   8 - C   9        / 92. RY*(   1) C   7                    0.84    1.85    0.035
  13. BD (   1) C   8 - C   9        / 93. RY*(   2) C   7                    1.31    1.34    0.038
  13. BD (   1) C   8 - C   9        /120. RY*(   2) C  10                    1.85    1.42    0.046
  13. BD (   1) C   8 - C   9        /157. BD*(   1) C   7 - C   8            3.05    1.26    0.055
  13. BD (   1) C   8 - C   9        /159. BD*(   1) C   7 - H  12            2.58    1.15    0.049
  13. BD (   1) C   8 - C   9        /161. BD*(   1) C   8 - H  13            1.36    1.15    0.035
  13. BD (   1) C   8 - C   9        /162. BD*(   1) C   9 - C  10            3.13    1.26    0.056
  13. BD (   1) C   8 - C   9        /164. BD*(   1) C   9 - H  14            1.39    1.15    0.036
  13. BD (   1) C   8 - C   9        /165. BD*(   1) C  10 - H  15            2.59    1.15    0.049
  14. BD (   1) C   8 - H  13        / 92. RY*(   1) C   7                    0.69    1.68    0.030
  14. BD (   1) C   8 - H  13        /110. RY*(   1) C   9                    0.69    1.68    0.030
  14. BD (   1) C   8 - H  13        /155. BD*(   1) C   6 - C   7            3.82    1.09    0.058
  14. BD (   1) C   8 - H  13        /157. BD*(   1) C   7 - C   8            0.83    1.08    0.027
  14. BD (   1) C   8 - H  13        /160. BD*(   1) C   8 - C   9            0.83    1.08    0.027
  14. BD (   1) C   8 - H  13        /162. BD*(   1) C   9 - C  10            3.82    1.09    0.058
  15. BD (   1) C   9 - C  10        / 74. RY*(   1) C   5                    1.32    1.82    0.044
  15. BD (   1) C   9 - C  10        / 75. RY*(   2) C   5                    0.92    1.58    0.034
  15. BD (   1) C   9 - C  10        /101. RY*(   1) C   8                    0.86    1.86    0.036
  15. BD (   1) C   9 - C  10        /102. RY*(   2) C   8                    1.24    1.34    0.037
  15. BD (   1) C   9 - C  10        /151. BD*(   1) C   2 - C   5            3.77    1.07    0.057
  15. BD (   1) C   9 - C  10        /154. BD*(   1) C   5 - C  10            3.81    1.25    0.062
  15. BD (   1) C   9 - C  10        /160. BD*(   1) C   8 - C   9            3.08    1.26    0.056
  15. BD (   1) C   9 - C  10        /161. BD*(   1) C   8 - H  13            2.52    1.15    0.048
  15. BD (   1) C   9 - C  10        /164. BD*(   1) C   9 - H  14            1.35    1.16    0.035
  15. BD (   1) C   9 - C  10        /165. BD*(   1) C  10 - H  15            1.52    1.15    0.038
  16. BD (   2) C   9 - C  10        / 76. RY*(   3) C   5                    0.67    0.86    0.024
  16. BD (   2) C   9 - C  10        /105. RY*(   5) C   8                    1.88    1.26    0.048
  16. BD (   2) C   9 - C  10        /122. RY*(   4) C  10                    0.51    1.02    0.023
  16. BD (   2) C   9 - C  10        /153. BD*(   2) C   5 - C   6           20.78    0.28    0.069
  16. BD (   2) C   9 - C  10        /158. BD*(   2) C   7 - C   8           20.98    0.29    0.070
  17. BD (   1) C   9 - H  14        /101. RY*(   1) C   8                    0.67    1.68    0.030
  17. BD (   1) C   9 - H  14        /119. RY*(   1) C  10                    0.59    1.59    0.028
  17. BD (   1) C   9 - H  14        /154. BD*(   1) C   5 - C  10            3.94    1.07    0.058
  17. BD (   1) C   9 - H  14        /157. BD*(   1) C   7 - C   8            3.78    1.08    0.057
  17. BD (   1) C   9 - H  14        /160. BD*(   1) C   8 - C   9            0.85    1.08    0.027
  17. BD (   1) C   9 - H  14        /162. BD*(   1) C   9 - C  10            0.88    1.08    0.028
  18. BD (   1) C  10 - H  15        / 74. RY*(   1) C   5                    0.90    1.65    0.035
  18. BD (   1) C  10 - H  15        /110. RY*(   1) C   9                    0.67    1.68    0.030
  18. BD (   1) C  10 - H  15        /152. BD*(   1) C   5 - C   6            4.55    1.08    0.063
  18. BD (   1) C  10 - H  15        /154. BD*(   1) C   5 - C  10            0.98    1.08    0.029
  18. BD (   1) C  10 - H  15        /160. BD*(   1) C   8 - C   9            3.67    1.08    0.056
  18. BD (   1) C  10 - H  15        /162. BD*(   1) C   9 - C  10            1.05    1.09    0.030
  19. CR (   1) F   1                / 47. RY*(   1) C   2                    2.40   25.23    0.221
  19. CR (   1) F   1                / 48. RY*(   2) C   2                    0.78   25.27    0.126
  19. CR (   1) F   1                / 49. RY*(   3) C   2                    1.00   25.14    0.142
  20. CR (   1) C   2                / 74. RY*(   1) C   5                    0.75   11.48    0.083
  20. CR (   1) C   2                /148. BD*(   1) F   1 - C   2            0.62   10.58    0.074
  20. CR (   1) C   2                /149. BD*(   1) C   2 - F   3            0.61   10.58    0.074
  20. CR (   1) C   2                /150. BD*(   1) C   2 - F   4            0.62   10.58    0.074
  20. CR (   1) C   2                /151. BD*(   1) C   2 - C   5            2.02   10.72    0.133
  20. CR (   1) C   2                /152. BD*(   1) C   5 - C   6            0.80   10.91    0.084
  20. CR (   1) C   2                /154. BD*(   1) C   5 - C  10            0.80   10.91    0.084
  21. CR (   1) F   3                / 48. RY*(   2) C   2                    3.40   25.26    0.263
  21. CR (   1) F   3                / 49. RY*(   3) C   2                    0.87   25.13    0.132
  22. CR (   1) F   4                / 47. RY*(   1) C   2                    2.40   25.23    0.221
  22. CR (   1) F   4                / 48. RY*(   2) C   2                    0.78   25.27    0.126
  22. CR (   1) F   4                / 49. RY*(   3) C   2                    1.00   25.14    0.142
  23. CR (   1) C   5                / 49. RY*(   3) C   2                    1.81   10.77    0.125
  23. CR (   1) C   5                / 84. RY*(   2) C   6                    1.76   10.82    0.123
  23. CR (   1) C   5                /120. RY*(   2) C  10                    1.76   10.82    0.123
  23. CR (   1) C   5                /152. BD*(   1) C   5 - C   6            0.52   10.64    0.067
  23. CR (   1) C   5                /154. BD*(   1) C   5 - C  10            0.52   10.64    0.067
  23. CR (   1) C   5                /155. BD*(   1) C   6 - C   7            0.86   10.65    0.086
  23. CR (   1) C   5                /156. BD*(   1) C   6 - H  11            0.67   10.54    0.075
  23. CR (   1) C   5                /162. BD*(   1) C   9 - C  10            0.86   10.65    0.086
  23. CR (   1) C   5                /165. BD*(   1) C  10 - H  15            0.67   10.54    0.075
  24. CR (   1) C   6                / 75. RY*(   2) C   5                    1.34   10.96    0.108
  24. CR (   1) C   6                / 93. RY*(   2) C   7                    1.50   10.73    0.113
  24. CR (   1) C   6                / 94. RY*(   3) C   7                    0.54   10.74    0.068
  24. CR (   1) C   6                /128. RY*(   1) H  11                    0.74   10.43    0.078
  24. CR (   1) C   6                /151. BD*(   1) C   2 - C   5            1.02   10.45    0.094
  24. CR (   1) C   6                /154. BD*(   1) C   5 - C  10            1.22   10.63    0.102
  24. CR (   1) C   6                /157. BD*(   1) C   7 - C   8            0.96   10.64    0.091
  24. CR (   1) C   6                /159. BD*(   1) C   7 - H  12            0.66   10.54    0.074
  25. CR (   1) C   7                / 84. RY*(   2) C   6                    0.58   10.81    0.071
  25. CR (   1) C   7                / 85. RY*(   3) C   6                    0.55   10.77    0.069
  25. CR (   1) C   7                /102. RY*(   2) C   8                    1.48   10.73    0.113
  25. CR (   1) C   7                /103. RY*(   3) C   8                    0.54   10.72    0.068
  25. CR (   1) C   7                /132. RY*(   1) H  12                    0.70   10.43    0.076
  25. CR (   1) C   7                /152. BD*(   1) C   5 - C   6            1.05   10.63    0.095
  25. CR (   1) C   7                /156. BD*(   1) C   6 - H  11            0.71   10.54    0.078
  25. CR (   1) C   7                /160. BD*(   1) C   8 - C   9            0.96   10.64    0.090
  25. CR (   1) C   7                /161. BD*(   1) C   8 - H  13            0.68   10.54    0.076
  26. CR (   1) C   8                / 93. RY*(   2) C   7                    1.44   10.73    0.111
  26. CR (   1) C   8                / 94. RY*(   3) C   7                    0.58   10.74    0.070
  26. CR (   1) C   8                /111. RY*(   2) C   9                    1.44   10.73    0.111
  26. CR (   1) C   8                /112. RY*(   3) C   9                    0.58   10.74    0.070
  26. CR (   1) C   8                /136. RY*(   1) H  13                    0.70   10.42    0.076
  26. CR (   1) C   8                /155. BD*(   1) C   6 - C   7            0.97   10.64    0.091
  26. CR (   1) C   8                /159. BD*(   1) C   7 - H  12            0.68   10.54    0.076
  26. CR (   1) C   8                /162. BD*(   1) C   9 - C  10            0.97   10.64    0.091
  26. CR (   1) C   8                /164. BD*(   1) C   9 - H  14            0.68   10.54    0.076
  27. CR (   1) C   9                /102. RY*(   2) C   8                    1.48   10.73    0.113
  27. CR (   1) C   9                /103. RY*(   3) C   8                    0.54   10.72    0.068
  27. CR (   1) C   9                /120. RY*(   2) C  10                    0.58   10.81    0.071
  27. CR (   1) C   9                /121. RY*(   3) C  10                    0.89   10.68    0.087
  27. CR (   1) C   9                /140. RY*(   1) H  14                    0.70   10.43    0.076
  27. CR (   1) C   9                /154. BD*(   1) C   5 - C  10            1.05   10.63    0.095
  27. CR (   1) C   9                /157. BD*(   1) C   7 - C   8            0.96   10.64    0.090
  27. CR (   1) C   9                /161. BD*(   1) C   8 - H  13            0.68   10.54    0.076
  27. CR (   1) C   9                /165. BD*(   1) C  10 - H  15            0.71   10.54    0.078
  28. CR (   1) C  10                / 75. RY*(   2) C   5                    1.34   10.96    0.108
  28. CR (   1) C  10                /111. RY*(   2) C   9                    1.50   10.73    0.113
  28. CR (   1) C  10                /112. RY*(   3) C   9                    0.54   10.74    0.068
  28. CR (   1) C  10                /144. RY*(   1) H  15                    0.74   10.43    0.078
  28. CR (   1) C  10                /151. BD*(   1) C   2 - C   5            1.02   10.45    0.094
  28. CR (   1) C  10                /152. BD*(   1) C   5 - C   6            1.22   10.63    0.102
  28. CR (   1) C  10                /160. BD*(   1) C   8 - C   9            0.96   10.64    0.091
  28. CR (   1) C  10                /164. BD*(   1) C   9 - H  14            0.66   10.54    0.074
  29. LP (   1) F   1                / 47. RY*(   1) C   2                    5.99    1.80    0.093
  29. LP (   1) F   1                / 48. RY*(   2) C   2                    1.88    1.84    0.053
  29. LP (   1) F   1                / 49. RY*(   3) C   2                    2.40    1.71    0.057
  29. LP (   1) F   1                /151. BD*(   1) C   2 - C   5            0.84    1.40    0.031
  30. LP (   2) F   1                / 49. RY*(   3) C   2                    1.02    1.11    0.030
  30. LP (   2) F   1                / 54. RY*(   8) C   2                    0.78    2.55    0.040
  30. LP (   2) F   1                /149. BD*(   1) C   2 - F   3            5.67    0.66    0.055
  30. LP (   2) F   1                /150. BD*(   1) C   2 - F   4            3.71    0.66    0.045
  30. LP (   2) F   1                /151. BD*(   1) C   2 - C   5            6.29    0.80    0.064
  31. LP (   3) F   1                / 47. RY*(   1) C   2                    0.53    1.20    0.023
  31. LP (   3) F   1                / 48. RY*(   2) C   2                    1.21    1.25    0.035
  31. LP (   3) F   1                / 52. RY*(   6) C   2                    1.37    2.28    0.051
  31. LP (   3) F   1                /149. BD*(   1) C   2 - F   3            9.85    0.66    0.073
  31. LP (   3) F   1                /150. BD*(   1) C   2 - F   4           12.05    0.66    0.080
  32. LP (   1) F   3                / 48. RY*(   2) C   2                    8.01    1.84    0.108
  32. LP (   1) F   3                / 49. RY*(   3) C   2                    1.94    1.70    0.051
  32. LP (   1) F   3                /151. BD*(   1) C   2 - C   5            0.72    1.39    0.029
  33. LP (   2) F   3                / 49. RY*(   3) C   2                    1.36    1.11    0.035
  33. LP (   2) F   3                / 52. RY*(   6) C   2                    1.22    2.27    0.048
  33. LP (   2) F   3                /148. BD*(   1) F   1 - C   2            4.62    0.65    0.050
  33. LP (   2) F   3                /150. BD*(   1) C   2 - F   4            4.62    0.65    0.050
  33. LP (   2) F   3                /151. BD*(   1) C   2 - C   5            6.34    0.80    0.064
  33. LP (   2) F   3                /153. BD*(   2) C   5 - C   6            0.86    0.45    0.019
  34. LP (   3) F   3                / 47. RY*(   1) C   2                    1.69    1.20    0.041
  34. LP (   3) F   3                / 51. RY*(   5) C   2                    1.48    2.34    0.053
  34. LP (   3) F   3                /148. BD*(   1) F   1 - C   2           11.00    0.65    0.076
  34. LP (   3) F   3                /150. BD*(   1) C   2 - F   4           11.00    0.65    0.076
  35. LP (   1) F   4                / 47. RY*(   1) C   2                    5.99    1.80    0.093
  35. LP (   1) F   4                / 48. RY*(   2) C   2                    1.88    1.84    0.053
  35. LP (   1) F   4                / 49. RY*(   3) C   2                    2.40    1.71    0.057
  35. LP (   1) F   4                /151. BD*(   1) C   2 - C   5            0.84    1.40    0.031
  36. LP (   2) F   4                / 49. RY*(   3) C   2                    1.02    1.11    0.030
  36. LP (   2) F   4                / 54. RY*(   8) C   2                    0.78    2.55    0.040
  36. LP (   2) F   4                /148. BD*(   1) F   1 - C   2            3.71    0.66    0.045
  36. LP (   2) F   4                /149. BD*(   1) C   2 - F   3            5.67    0.66    0.055
  36. LP (   2) F   4                /151. BD*(   1) C   2 - C   5            6.29    0.80    0.064
  37. LP (   3) F   4                / 47. RY*(   1) C   2                    0.53    1.20    0.023
  37. LP (   3) F   4                / 48. RY*(   2) C   2                    1.21    1.25    0.035
  37. LP (   3) F   4                / 52. RY*(   6) C   2                    1.37    2.28    0.051
  37. LP (   3) F   4                /148. BD*(   1) F   1 - C   2           12.05    0.66    0.080
  37. LP (   3) F   4                /149. BD*(   1) C   2 - F   3            9.85    0.66    0.073
 149. BD*(   1) C   2 - F   3        / 48. RY*(   2) C   2                    2.18    0.59    0.126
 149. BD*(   1) C   2 - F   3        / 53. RY*(   7) C   2                    1.59    1.73    0.197
 153. BD*(   2) C   5 - C   6        / 76. RY*(   3) C   5                    1.21    0.58    0.055
 153. BD*(   2) C   5 - C   6        / 77. RY*(   4) C   5                    0.78    0.53    0.042
 153. BD*(   2) C   5 - C   6        / 85. RY*(   3) C   6                    1.84    0.67    0.073
 153. BD*(   2) C   5 - C   6        / 86. RY*(   4) C   6                    1.81    0.79    0.079
 153. BD*(   2) C   5 - C   6        /122. RY*(   4) C  10                    0.66    0.74    0.046
 153. BD*(   2) C   5 - C   6        /148. BD*(   1) F   1 - C   2            1.12    0.20    0.028
 153. BD*(   2) C   5 - C   6        /149. BD*(   1) C   2 - F   3            5.30    0.21    0.060
 153. BD*(   2) C   5 - C   6        /150. BD*(   1) C   2 - F   4            1.45    0.20    0.032
 158. BD*(   2) C   7 - C   8        / 95. RY*(   4) C   7                    2.96    0.70    0.101
 158. BD*(   2) C   7 - C   8        /104. RY*(   4) C   8                    1.16    1.51    0.093
 163. BD*(   2) C   9 - C  10        /105. RY*(   5) C   8                    0.56    0.97    0.052
 163. BD*(   2) C   9 - C  10        /113. RY*(   4) C   9                    2.44    0.89    0.105
 163. BD*(   2) C   9 - C  10        /122. RY*(   4) C  10                    0.83    0.74    0.056
 163. BD*(   2) C   9 - C  10        /123. RY*(   5) C  10                    0.84    1.72    0.085


 Natural Bond Orbitals (Summary):

                                                            Principal Delocalizations
           NBO                        Occupancy    Energy   (geminal,vicinal,remote)
 ====================================================================================
 Molecular unit  1  (C7H5F3)
     1. BD (   1) F   1 - C   2          1.99426    -1.05238  152(v),149(g),47(g),150(g)
     2. BD (   1) C   2 - F   3          1.99325    -1.04100  153(v),48(g),148(g),150(g)
     3. BD (   1) C   2 - F   4          1.99426    -1.05238  154(v),149(g),47(g),148(g)
     4. BD (   1) C   2 - C   5          1.98296    -0.68994  152(g),154(g),155(v),162(v)
                                                    83(v),119(v)
     5. BD (   1) C   5 - C   6          1.96948    -0.70009  154(g),155(g),165(v),159(v)
                                                    151(g),148(v),156(g),93(v)
                                                    92(v),119(v),47(v)
     6. BD (   2) C   5 - C   6          1.66489    -0.26898  163(v),158(v),149(v),122(v)
                                                    148(v),150(v),96(v),95(v)
     7. BD (   1) C   5 - C  10          1.96948    -0.70009  152(g),162(g),156(v),164(v)
                                                    151(g),150(v),165(g),111(v)
                                                    110(v),83(v),47(v)
     8. BD (   1) C   6 - C   7          1.97617    -0.69608  151(v),152(g),157(g),161(v)
                                                    156(g),159(g),74(v),102(v)
                                                    75(v),101(v)
     9. BD (   1) C   6 - H  11          1.97904    -0.52253  154(v),157(v),155(g),152(g)
                                                    74(v),92(v)
    10. BD (   1) C   7 - C   8          1.97791    -0.69488  155(g),160(g),156(v),164(v)
                                                    84(v),159(g),161(g),111(v)
                                                    110(v)
    11. BD (   2) C   7 - C   8          1.64962    -0.26322  153(v),163(v),87(v),114(v)
                                                    105(g)
    12. BD (   1) C   7 - H  12          1.97981    -0.51993  152(v),160(v),155(g),157(g)
                                                    101(v),83(v)
    13. BD (   1) C   8 - C   9          1.97791    -0.69488  162(g),157(g),165(v),159(v)
                                                    120(v),164(g),161(g),93(v)
                                                    92(v)
    14. BD (   1) C   8 - H  13          1.98013    -0.52072  155(v),162(v),157(g),160(g)
                                                    92(v),110(v)
    15. BD (   1) C   9 - C  10          1.97617    -0.69608  151(v),154(g),160(g),161(v)
                                                    165(g),164(g),74(v),102(v)
                                                    75(v),101(v)
    16. BD (   2) C   9 - C  10          1.65182    -0.26419  158(v),153(v),105(v),76(v)
                                                    122(g)
    17. BD (   1) C   9 - H  14          1.97981    -0.51993  154(v),157(v),162(g),160(g)
                                                    101(v),119(v)
    18. BD (   1) C  10 - H  15          1.97904    -0.52253  152(v),160(v),162(g),154(g)
                                                    74(v),110(v)
    19. CR (   1) F   1                  1.99990   -24.45685  47(v),49(v),48(v)
    20. CR (   1) C   2                  1.99895   -10.35123  151(g),152(v),154(v),74(v)
                                                    149(g),148(g),150(g)
    21. CR (   1) F   3                  1.99989   -24.45160  48(v),49(v)
    22. CR (   1) F   4                  1.99990   -24.45685  47(v),49(v),48(v)
    23. CR (   1) C   5                  1.99873   -10.08620  49(v),120(v),84(v),155(v)
                                                    162(v),156(v),165(v),154(g)
                                                    152(g)
    24. CR (   1) C   6                  1.99891   -10.07983  93(v),75(v),154(v),151(v)
                                                    157(v),128(v),159(v),94(v)
    25. CR (   1) C   7                  1.99894   -10.07906  102(v),152(v),160(v),156(v)
                                                    132(v),161(v),84(v),85(v)
                                                    103(v)
    26. CR (   1) C   8                  1.99894   -10.08013  93(v),111(v),155(v),162(v)
                                                    136(v),159(v),164(v),112(v)
                                                    94(v)
    27. CR (   1) C   9                  1.99894   -10.07906  102(v),154(v),157(v),121(v)
                                                    165(v),140(v),161(v),120(v)
                                                    103(v)
    28. CR (   1) C  10                  1.99891   -10.07983  111(v),75(v),152(v),151(v)
                                                    160(v),144(v),164(v),112(v)
    29. LP (   1) F   1                  1.98673    -1.02598  47(v),49(v),48(v),151(v)
    30. LP (   2) F   1                  1.95101    -0.43374  151(v),149(v),150(v),49(v)
                                                    54(v)
    31. LP (   3) F   1                  1.93245    -0.43297  150(v),149(v),52(v),48(v)
                                                    47(v)
    32. LP (   1) F   3                  1.98711    -1.02385  48(v),49(v),151(v)
    33. LP (   2) F   3                  1.94919    -0.42977  151(v),148(v),150(v),49(v)
                                                    52(v),153(r)
    34. LP (   3) F   3                  1.93150    -0.42747  148(v),150(v),47(v),51(v)
    35. LP (   1) F   4                  1.98673    -1.02598  47(v),49(v),48(v),151(v)
    36. LP (   2) F   4                  1.95101    -0.43374  151(v),149(v),148(v),49(v)
                                                    54(v)
    37. LP (   3) F   4                  1.93245    -0.43297  148(v),149(v),52(v),48(v)
                                                    47(v)
    38. RY*(   1) F   1                  0.00115     1.78002   
    39. RY*(   2) F   1                  0.00039     1.72418   
    40. RY*(   3) F   1                  0.00022     1.44408   
    41. RY*(   4) F   1                  0.00007     3.05069   
    42. RY*(   5) F   1                  0.00004     1.45275   
    43. RY*(   6) F   1                  0.00002     2.95692   
    44. RY*(   7) F   1                  0.00001     3.20669   
    45. RY*(   8) F   1                  0.00001     3.13056   
    46. RY*(   9) F   1                  0.00000     2.97842   
    47. RY*(   1) C   2                  0.02134     0.77185   
    48. RY*(   2) C   2                  0.01889     0.81213   
    49. RY*(   3) C   2                  0.01525     0.68049   
    50. RY*(   4) C   2                  0.00408     1.09776   
    51. RY*(   5) C   2                  0.00379     1.90975   
    52. RY*(   6) C   2                  0.00361     1.84349   
    53. RY*(   7) C   2                  0.00287     1.95790   
    54. RY*(   8) C   2                  0.00259     2.11743   
    55. RY*(   9) C   2                  0.00047     1.45760   
    56. RY*(   1) F   3                  0.00107     1.85129   
    57. RY*(   2) F   3                  0.00046     1.64096   
    58. RY*(   3) F   3                  0.00021     1.45500   
    59. RY*(   4) F   3                  0.00007     3.04630   
    60. RY*(   5) F   3                  0.00003     1.33898   
    61. RY*(   6) F   3                  0.00004     3.00520   
    62. RY*(   7) F   3                  0.00000     3.04699   
    63. RY*(   8) F   3                  0.00001     3.13178   
    64. RY*(   9) F   3                  0.00001     3.26049   
    65. RY*(   1) F   4                  0.00115     1.78002   
    66. RY*(   2) F   4                  0.00039     1.72418   
    67. RY*(   3) F   4                  0.00022     1.44408   
    68. RY*(   4) F   4                  0.00007     3.05069   
    69. RY*(   5) F   4                  0.00004     1.45275   
    70. RY*(   6) F   4                  0.00002     2.95692   
    71. RY*(   7) F   4                  0.00001     3.20668   
    72. RY*(   8) F   4                  0.00001     3.13056   
    73. RY*(   9) F   4                  0.00000     2.97842   
    74. RY*(   1) C   5                  0.00602     1.12453   
    75. RY*(   2) C   5                  0.00389     0.88400   
    76. RY*(   3) C   5                  0.00271     0.59925   
    77. RY*(   4) C   5                  0.00209     0.54783   
    78. RY*(   5) C   5                  0.00081     1.90205   
    79. RY*(   6) C   5                  0.00035     2.10764   
    80. RY*(   7) C   5                  0.00030     2.06251   
    81. RY*(   8) C   5                  0.00029     2.41525   
    82. RY*(   9) C   5                  0.00005     2.17294   
    83. RY*(   1) C   6                  0.00625     1.07322   
    84. RY*(   2) C   6                  0.00312     0.72954   
    85. RY*(   3) C   6                  0.00111     0.69138   
    86. RY*(   4) C   6                  0.00099     0.80781   
    87. RY*(   5) C   6                  0.00061     1.59936   
    88. RY*(   6) C   6                  0.00013     2.37346   
    89. RY*(   7) C   6                  0.00007     2.36795   
    90. RY*(   8) C   6                  0.00001     1.87536   
    91. RY*(   9) C   6                  0.00001     2.20575   
    92. RY*(   1) C   7                  0.00536     1.15775   
    93. RY*(   2) C   7                  0.00266     0.64806   
    94. RY*(   3) C   7                  0.00086     0.65824   
    95. RY*(   4) C   7                  0.00069     0.72524   
    96. RY*(   5) C   7                  0.00062     1.79522   
    97. RY*(   6) C   7                  0.00014     2.37765   
    98. RY*(   7) C   7                  0.00005     2.24442   
    99. RY*(   8) C   7                  0.00000     1.83313   
   100. RY*(   9) C   7                  0.00000     2.21759   
   101. RY*(   1) C   8                  0.00521     1.16301   
   102. RY*(   2) C   8                  0.00258     0.64687   
   103. RY*(   3) C   8                  0.00094     0.63680   
   104. RY*(   4) C   8                  0.00068     1.53651   
   105. RY*(   5) C   8                  0.00061     0.99337   
   106. RY*(   6) C   8                  0.00014     2.37486   
   107. RY*(   7) C   8                  0.00005     2.24297   
   108. RY*(   8) C   8                  0.00000     1.82844   
   109. RY*(   9) C   8                  0.00000     2.21162   
   110. RY*(   1) C   9                  0.00536     1.15775   
   111. RY*(   2) C   9                  0.00266     0.64806   
   112. RY*(   3) C   9                  0.00086     0.65938   
   113. RY*(   4) C   9                  0.00071     0.90807   
   114. RY*(   5) C   9                  0.00060     1.61097   
   115. RY*(   6) C   9                  0.00014     2.37765   
   116. RY*(   7) C   9                  0.00005     2.24442   
   117. RY*(   8) C   9                  0.00000     1.83333   
   118. RY*(   9) C   9                  0.00000     2.21759   
   119. RY*(   1) C  10                  0.00625     1.07326   
   120. RY*(   2) C  10                  0.00312     0.72943   
   121. RY*(   3) C  10                  0.00108     0.59863   
   122. RY*(   4) C  10                  0.00091     0.75848   
   123. RY*(   5) C  10                  0.00066     1.74264   
   124. RY*(   6) C  10                  0.00013     2.37353   
   125. RY*(   7) C  10                  0.00007     2.36793   
   126. RY*(   8) C  10                  0.00001     1.87497   
   127. RY*(   9) C  10                  0.00001     2.20569   
   128. RY*(   1) H  11                  0.00229     0.34613   
   129. RY*(   2) H  11                  0.00017     1.65475   
   130. RY*(   3) H  11                  0.00010     1.97090   
   131. RY*(   4) H  11                  0.00006     2.34408   
   132. RY*(   1) H  12                  0.00158     0.34717   
   133. RY*(   2) H  12                  0.00017     1.63738   
   134. RY*(   3) H  12                  0.00009     1.95859   
   135. RY*(   4) H  12                  0.00006     2.32199   
   136. RY*(   1) H  13                  0.00159     0.34453   
   137. RY*(   2) H  13                  0.00017     1.63640   
   138. RY*(   3) H  13                  0.00009     1.95630   
   139. RY*(   4) H  13                  0.00006     2.32223   
   140. RY*(   1) H  14                  0.00158     0.34717   
   141. RY*(   2) H  14                  0.00017     1.63738   
   142. RY*(   3) H  14                  0.00009     1.95859   
   143. RY*(   4) H  14                  0.00006     2.32199   
   144. RY*(   1) H  15                  0.00229     0.34613   
   145. RY*(   2) H  15                  0.00017     1.65475   
   146. RY*(   3) H  15                  0.00010     1.97090   
   147. RY*(   4) H  15                  0.00006     2.34408   
   148. BD*(   1) F   1 - C   2          0.09906     0.22411   
   149. BD*(   1) C   2 - F   3          0.10995     0.22484  148(g),150(g),48(g),53(g)
                                                    153(v)
   150. BD*(   1) C   2 - F   4          0.09906     0.22411   
   151. BD*(   1) C   2 - C   5          0.06199     0.37106   
   152. BD*(   1) C   5 - C   6          0.02560     0.55401   
   153. BD*(   2) C   5 - C   6          0.36504     0.01970  158(v),163(v),149(v),85(g)
                                                    86(g),76(g),150(v),148(v)
                                                    77(g),122(v)
   154. BD*(   1) C   5 - C  10          0.02560     0.55400   
   155. BD*(   1) C   6 - C   7          0.01693     0.56453   
   156. BD*(   1) C   6 - H  11          0.01432     0.45851   
   157. BD*(   1) C   7 - C   8          0.01771     0.56153   
   158. BD*(   2) C   7 - C   8          0.32146     0.02227  163(v),153(v),95(g),104(g)
   159. BD*(   1) C   7 - H  12          0.01401     0.45919   
   160. BD*(   1) C   8 - C   9          0.01771     0.56153   
   161. BD*(   1) C   8 - H  13          0.01414     0.45872   
   162. BD*(   1) C   9 - C  10          0.01693     0.56453   
   163. BD*(   2) C   9 - C  10          0.31435     0.02239  158(v),153(v),113(g),123(g)
                                                    122(g),105(v)
   164. BD*(   1) C   9 - H  14          0.01401     0.45919   
   165. BD*(   1) C  10 - H  15          0.01432     0.45851   
       -------------------------------
              Total Lewis   72.27621  ( 97.6705%)
        Valence non-Lewis    1.56218  (  2.1110%)
        Rydberg non-Lewis    0.16162  (  0.2184%)
       -------------------------------
            Total unit  1   74.00000  (100.0000%)
           Charge unit  1    0.00000
 Unable to Open any file for archive entry.
 1\1\GINC-COMPUTE-0-5\SP\RB3LYP\def2SVP\C7H5F3\ZAHRT2\13-Mar-2021\0\\# 
 b3lyp/def2svp geom=NewRedundant pop=NBO\\76\\0,1\F,0,2.5524316319,1.24
 99963986,-0.8894306813\C,0,2.1792912011,0.1895593914,-0.1513125842\F,0
 ,2.7223950221,0.35385095,1.0710800095\F,0,2.753397625,-0.9009431027,-0
 .6896292702\C,0,0.6802083846,0.0564056406,-0.0769440563\C,0,0.10082381
 66,-1.2057587371,0.0934438512\C,0,-1.2850218057,-1.3212970043,0.214531
 2647\C,0,-2.0905995564,-0.180010199,0.1649048329\C,0,-1.5093189486,1.0
 79358608,-0.0084645672\C,0,-0.1239684816,1.2001964409,-0.1300442595\H,
 0,0.7349791053,-2.0932239751,0.1239607462\H,0,-1.7377372575,-2.3067463
 512,0.3448840763\H,0,-3.1751671325,-0.2726494678,0.2584959465\H,0,-2.1
 374917722,1.9718320397,-0.0525511679\H,0,0.3357781677,2.1794293679,-0.
 2729241407\\Version=ES64L-G16RevC.01\State=1-A\HF=-568.8726543\RMSD=7.
 418e-09\Dipole=-1.0305372,-0.0918268,0.0479929\Quadrupole=0.6692378,2.
 5610737,-3.2303115,-0.2181959,-0.3714488,-0.5795586\PG=C01 [X(C7H5F3)]
 \\@
 The archive entry for this job was punched.


 LAW OF COMPENSATION:
      NO CALCULATION IS EVER A COMPLETE FAILURE; IT 
      CAN ALWAYS SERVE AS A BAD EXAMPLE.

                                           -- ANON
 File lengths (MBytes):  RWF=     19 Int=      0 D2E=      0 Chk=      3 Scr=      1
 Normal termination of Gaussian 16
